# Supplementary material for: RNA sequencing reveals dynamic expression of genes related to innate immune responses in canine small intestinal epithelial cells induced by Echinococcus granulosus protoscoleces
Source: Front Vet Sci. 2024 Nov 29;11:1503995. doi: 10.3389/fvets.2024.1503995 (PMC11638162; doi:10.3389/fvets.2024.1503995)
Supplement: Supplementary file 1 [file Table_1.XLSX]

## Sheet: Sheet1
Gene name	Forward primer (5'-3')	Reverse primer (5'-3')	Product size (bp)	Annealing temperature (℃)
LOC609669	TCTGGCTTGGGTTCTCTCAT	TTTGTGATCAGCTGCCTGTC	200	60
GPR15	GGGGTTTTTGTTTGGGTTTT	CATGGTTCTTGGGAGAGGAA	169	60
KLRG1	TCCATACGCCGACAATATGA	TACCTAAGACGCCGACATCC	207	60
GPR21	CTGCCTTCCTTTTTCCACTG	TCGCTGATCTCCTTTGTGTG	197	60
IL1R2	GGGCAGGGAACATTAAGACA	ATGGTGAAGGCTGAAACACC	182	60
LRRC3	TGGGTAGCTGACTCCGTCTT	GTGCGCATAAAGTGCTCTGA	217	60
GPS2	CCTGAAGTTGCAGGAGAAGC	AGGAGGTGAGTCCCAGTGTG	180	60
TNFAIP3	ATCCTACGCTATTGGCATGG	CTTCACCCTGGAATCCTGAA	170	60
CCL2	TCTCCAGTCACCTGCTGCTA	CAGTTTGGGTTTGGCTTTTC	208	60
TSPAN13	GCTAATTGGAATCGCAGCAT	GTTCAGGGCTAAGCAAGCAC	223	60
CCL25	CTGAGGACTGCTGCTTAGCC	TGGGTTCACACACAGCATCT	152	60
GPR182	CACTCCATCGTCATCACCAA	TTCTTGGGAGGGACACACTC	230	60
GPR37L1	GCCCTCCTCCATCTACTTCC	GCAAGTCCACCCTAGACAGC	206	60
LDHAL6B	CATCCTGTTAAGGGGCTTGA	GGAGTTGGCAGTGACAAGGT	154	60
TMEM159	GGTTTCAGGATGGCAAAAGA	GACATGGCAACAAACACCAG	194	60
ATP8	ATGCCACAGCTAGATACATCCAC	GCAGCGAAAGAAGCGAATAG	193	60
CLEC11A	CGGAAGTGAGCTCTGGAAAG	TCCCTGCTCTTCTGTGTG	164	60
IL16	GGCAATGAGGTTCTGTCCAT	CCAGTGTCACCGTGTGTACC	235	60
NLRP14	GCGGCCTAACTACACTTTGC	CTCACAACCAGCTACCGTGA	197	60
NLRP3	TTGAAGCAGCAAATGGACAG	AAGGCCGTGATTCCTAAGGT	219	60
TLR7	AGGAGCTACGCAAACTGGAA	GAGACTCGCTCTCCATGGTC	174	60
TLR9	TCCTGCCTCTCATCTGTGTG	TATCCCAGCCCTGACTGAAC	158	60
TLR3	TCAGCTTGCCACACATAAGC	AGCCTCAACTTGCTGTCCAT	222	60
LRRC17	GGAAGATGACGAGTGGGAAA	GCCAGAAAACCCTGCATAAA	191	60
CNPY1	TCTCAAAAACCCCGTGTAGG	ACTCCATCCAACAGGTCTGC	239	60
ADGRE3	CTGTGCAAAGCAATCCAGAA	TGAAGGAGGCCAGGTAGAGA	166	60
LRRC32	AGCTTGTGACCGGAAGAGAA	CATGCTAGGCAGGGAAAGAG	168	60
LRRC3	TGGGTAGCTGACTCCGTCTT	GTGCGCATAAAGTGCTCTGA	217	60
ICAM3	GCTGAGTGTGATCCTGGTGA	CTCTGCCCTTCTGCTTATG	177	60
BCL2	TGCCAGTGGTCAAGTTTCAG	TCATTCTAAGACGCCGCTTT	221	60
ICAM5	GCATCCTCAGACTCCAATCC	GCAGGTGGACTCATCCATTT	153	60
IRF8	TTTCCCTCCATTCTCAGTGG	ACATGGCAAAGTGGTGTTGA	157	60
MAPK11	GTCTTCCTTAGGGCCTCACC	AAGACCCTGCTCAGCTTTCA	199	60
BCL2L15	ACAGAGACAGACGCATGTGG	ACAACGTAGGTTCCGGTCAG	209	60
GAPDH	CCAGAACATCATCCCTGCTT	GACCACCTGGTCCTCAGTGT	238	60
