# Supplementary material for: RNA sequencing reveals dynamic expression of genes related to innate immune responses in canine small intestinal epithelial cells induced by Echinococcus granulosus protoscoleces
Source: Front Vet Sci. 2024 Nov 29;11:1503995. doi: 10.3389/fvets.2024.1503995 (PMC11638162; doi:10.3389/fvets.2024.1503995)
Supplement: Supplementary file 2 [file Table_2.XLSX]

## Sheet: Sheet1
sample	library	raw_reads	raw_bases	clean_reads	clean_bases	error_rate	Q20	Q30	GC_pct
PSC_24h_2	FRRL23H001634-1r	81926204	12.29G	80498040	12.07G	0.03	97.52	93.2	46.21
PBS_24h_1	FRRL23H001638-3r	82999784	12.45G	79778592	11.97G	0.03	97.49	93.22	47.41
PSC_12h_3	FRRL23H001632-2r	83810322	12.57G	82723634	12.41G	0.03	97.35	92.75	45.84
PBS_24h_3	FRRL23H001638-2r	81501158	12.23G	79614442	11.94G	0.03	97.7	93.73	47.81
PBS_12h_2	FRRL23H001633-2r	79758688	11.96G	78359404	11.75G	0.03	97.87	94.01	46.87
PSC_24h_1	FRRL23H001634-3r	83196720	12.48G	81849788	12.28G	0.03	97.73	93.66	46.26
PBS_12h_1	FRRL23H001633-1b	91627576	13.74G	90548214	13.58G	0.02	98.16	94.69	46.36
PBS_24h_2	FRRL23H001638-1r	81415940	12.21G	79780188	11.97G	0.03	97.89	94.1	46.5
PBS_12h_3	FRRL23H001633-3r	79580704	11.94G	78206492	11.73G	0.03	97.84	93.94	46.68
PSC_12h_1	FRRL23H001632-1r	82065710	12.31G	80983722	12.15G	0.03	97.76	93.76	45.54
PSC_12h_2	FRRL23H001632-3r	81268426	12.19G	80037018	12.01G	0.03	97.85	93.93	45.15
PSC_24h_3	FRRL23H001634-2r	81973486	12.3G	80086396	12.01G	0.03	97.88	94.07	46.6
