# Supplementary material for: RNA sequencing reveals dynamic expression of genes related to innate immune responses in canine small intestinal epithelial cells induced by Echinococcus granulosus protoscoleces
Source: Front Vet Sci. 2024 Nov 29;11:1503995. doi: 10.3389/fvets.2024.1503995 (PMC11638162; doi:10.3389/fvets.2024.1503995)
Supplement: Supplementary file 3 [file Table_3.XLSX]

## Sheet: Sheet1
gene_id	gene_name	gene_description	gene_locus	PSC_12h_1	PSC_12h_3	PSC_12h_2	PBS_12h_2	PBS_12h_3	PBS_12h_1	PSC_12h	PBS_12h	log2FoldChange	pvalue	padj
609984	HOXD9	homeobox D9 && sp|P28356|HXD9_HUMAN Homeobox protein Hox-D9 OS=Homo sapiens OX=9606 GN=HOXD9 PE=1 SV=5 && PF04617:Hox9 activation region|PF00046:Homeodomain	NC_006618.4:19940306-19942693	5.41356	2.21949	12.8085	13.6226	24.5125	12.4644	6.81384	16.8665	-1.29229	0.0499425	0.099471
486733	KCNA6	potassium voltage-gated channel subfamily A member 6 && sp|P17659|KCNA6_RAT Potassium voltage-gated channel subfamily A member 6 OS=Rattus norvegicus OX=10116 GN=Kcna6 PE=1 SV=1 && -	NC_006609.4:6635593-6639492	23.6569	17.1147	35.5881	8.74039	20.6115	8.21957	25.4532	12.5238	1.01696	0.0495346	0.098719
609603	SLCO1C1	solute carrier organic anion transporter family member 1C1%2C transcript variant X2 && sp|Q9NYB5|SO1C1_HUMAN Solute carrier organic anion transporter family member 1C1 OS=Homo sapiens OX=9606 GN=SLCO1C1 PE=2 SV=1 && PF03137:Organic Anion Transporter Polypeptide (OATP) family|PF07648:Kazal-type serine protease inhibitor domain	NC_006609.4:19902986-19958946	11.6588	5.34819	4.449	10.6697	13.66	26.8687	7.15199	17.0661	-1.23549	0.0494251	0.098541
106557584	LOC106557584	uncharacterized LOC106557584%2C transcript variant X1 && - && -	NC_006604.4:16503673-16548554	0.0580842	7.3111	3.28134	4.16e-17	4.16e-17	4.16e-17	3.55018	4.16e-17	4.88838	0.0490565	0.0978992
486233	TMEM132D	transmembrane protein 132D && sp|Q14C87|T132D_HUMAN Transmembrane protein 132D OS=Homo sapiens OX=9606 GN=TMEM132D PE=1 SV=1 && -	NC_006608.4:2349285-2873779	0.0580842	7.3111	3.28134	4.16e-17	4.16e-17	4.16e-17	3.55018	4.16e-17	4.88838	0.0490286	0.0978543
478722	ADTRP	androgen dependent TFPI regulating protein && sp|Q96IZ2|ADTRP_HUMAN Androgen-dependent TFPI-regulating protein OS=Homo sapiens OX=9606 GN=ADTRP PE=1 SV=1 && PF04750:FAR-17a/AIG1-like protein	NC_006617.4:11251953-11314604	3.23663	7.31107	0.0688043	4.16e-17	4.16e-17	4.16e-17	3.53883	4.16e-17	4.88385	0.0489467	0.09772
608216	CYP26C1	cytochrome P450%2C family 26%2C subfamily C%2C polypeptide 1 && sp|Q6V0L0|CP26C_HUMAN Cytochrome P450 26C1 OS=Homo sapiens OX=9606 GN=CYP26C1 PE=2 SV=2 && PF00067:Cytochrome P450	NC_006610.4:7592565-7600432	7.37772	3.19484	0.0688244	4.16e-17	4.16e-17	4.16e-17	3.54713	4.16e-17	4.88946	0.0487108	0.0973219
487944	OR5K5	olfactory receptor family 5 subfamily K member 5 && sp|A6NET4|OR5K3_HUMAN Olfactory receptor 5K3 OS=Homo sapiens OX=9606 GN=OR5K3 PE=3 SV=1 && PF13853:Olfactory receptor	NC_006615.4:5467602-5468517	3.23675	0.048013	7.44899	4.16e-17	4.16e-17	4.16e-17	3.57792	4.16e-17	4.90414	0.048663	0.0972463
111095419	LOC111095419	histo-blood group ABO system transferase-like && sp|P16442|BGAT_HUMAN Histo-blood group ABO system transferase OS=Homo sapiens OX=9606 GN=ABO PE=1 SV=2 && PF03414:Glycosyltransferase family 6	NC_006586.4:453647-454934	3.36555	6.42337	17.081	0	1.95169	4.41055	8.95664	2.12075	2.0249	0.0486345	0.0972026
100685290	LOC100685290	60S ribosomal protein L35a-like && sp|P18077|RL35A_HUMAN 60S ribosomal protein L35a OS=Homo sapiens OX=9606 GN=RPL35A PE=1 SV=2 && PF01247:Ribosomal protein L35Ae	NC_006613.4:33376558-33379469	0.0581191	3.1949	7.44895	4.16e-17	4.16e-17	4.16e-17	3.56732	4.16e-17	4.89996	0.0483707	0.0967354
403968	TSHR	thyroid stimulating hormone receptor && sp|P14763|TSHR_CANLF Thyrotropin receptor OS=Canis lupus familiaris OX=9615 GN=TSHR PE=2 SV=1 && PF13306:BspA type Leucine rich repeat region (6 copies)|PF00001:7 transmembrane receptor (rhodopsin family)	NC_006590.4:52885443-53041069	0.0581191	3.1949	7.44895	4.16e-17	4.16e-17	4.16e-17	3.56732	4.16e-17	4.89996	0.0483698	0.0967354
479279	SNCB	synuclein beta%2C transcript variant X1 && sp|P33567|SYUB_BOVIN Beta-synuclein OS=Bos taurus OX=9913 GN=SNCB PE=1 SV=1 && PF01387:Synuclein	NC_006586.4:36677103-36686289	4.16e-17	4.16e-17	4.16e-17	7.8525	0	3.35291	4.16e-17	3.73514	-4.95156	0.0481517	0.0963494
100686137	IL36G	interleukin 36 gamma%2C transcript variant X1 && sp|Q9NZH8|IL36G_HUMAN Interleukin-36 gamma OS=Homo sapiens OX=9606 GN=IL36G PE=1 SV=1 && PF00340:Interleukin-1 / 18	NC_006599.4:36913566-36918410	14.1348	26.4049	24.9246	10.7377	1.90099	15.6813	21.8214	9.43999	1.20189	0.0479811	0.0960736
100683308	PPP1R1C	protein phosphatase 1 regulatory inhibitor subunit 1C%2C transcript variant X3 && sp|Q8BKK4|PPR1C_MOUSE Protein phosphatase 1 regulatory subunit 1C OS=Mus musculus OX=10090 GN=Ppp1r1c PE=3 SV=1 && -	NC_006618.4:25083515-25201641	3.28618	4.27218	8.57504	18.5847	8.76404	11.7812	5.3778	13.0433	-1.26029	0.0477594	0.0956755
489029	PALD1	phosphatase domain containing paladin 1%2C transcript variant X3 && sp|Q9ULE6|PALD_HUMAN Paladin OS=Homo sapiens OX=9606 GN=PALD1 PE=1 SV=3 && PF14566:Inositol hexakisphosphate	NC_006586.4:21519082-21613509	33.9941	18.0839	11.1488	5.81631	5.8361	15.71	21.0756	9.12079	1.20113	0.0476838	0.0955306
477717	PLEKHG6	pleckstrin homology and RhoGEF domain containing G6%2C transcript variant X2 && sp|Q3KR16|PKHG6_HUMAN Pleckstrin homology domain-containing family G member 6 OS=Homo sapiens OX=9606 GN=PLEKHG6 PE=1 SV=3 && PF00621:RhoGEF domain	NC_006609.4:7943742-7959595	14.0203	28.3337	6.79505	10.7891	1.92426	4.12996	16.383	5.61444	1.52343	0.0473389	0.0948915
488531	CRYBA2	crystallin beta A2%2C transcript variant X1 && sp|P26444|CRBA2_BOVIN Beta-crystallin A2 OS=Bos taurus OX=9913 GN=CRYBA2 PE=1 SV=2 && PF00030:Beta/Gamma crystallin	NC_006619.4:26376501-26388150	21.0151	3.28877	0.146343	0	1.96995	0	8.15007	0.65665	3.45603	0.0465366	0.0934213
488717	MCTP2	multiple C2 and transmembrane domain containing 2%2C transcript variant X31 && sp|Q6DN12|MCTP2_HUMAN Multiple C2 and transmembrane domain-containing protein 2 OS=Homo sapiens OX=9606 GN=MCTP2 PE=1 SV=3 && PF08372:Plant phosphoribosyltransferase C-terminal|PF00168:C2 domain	NC_006585.4:48544729-48786956	0.0182448	0.0150751	3.17158	6.83517	2.9061	7.75444	1.0683	5.83191	-2.30467	0.0465417	0.0934213
100856263	CH25H	cholesterol 25-hydroxylase && sp|Q4QQV7|CH25H_RAT Cholesterol 25-hydroxylase OS=Rattus norvegicus OX=10116 GN=Ch25h PE=2 SV=1 && PF04116:Fatty acid hydroxylase superfamily	NC_006608.4:38635628-38637001	3.21399	2.14329	3.25436	9.76139	10.7747	5.73881	2.87055	8.75831	-1.57202	0.0459741	0.0924085
609030	SLC10A6	solute carrier family 10 member 6 && sp|Q3KNW5|SOAT_HUMAN Solute carrier family 10 member 6 OS=Homo sapiens OX=9606 GN=SLC10A6 PE=1 SV=2 && PF01758:Sodium Bile acid symporter family	NC_006614.4:31591788-31619733	23.8542	39.168	45.4399	10.6889	31.4505	2.83093	36.154	14.9901	1.26105	0.0456023	0.0917177
488529	CDK5R2	cyclin dependent kinase 5 regulatory subunit 2 && sp|O35926|CD5R2_MOUSE Cyclin-dependent kinase 5 activator 2 OS=Mus musculus OX=10090 GN=Cdk5r2 PE=1 SV=2 && PF03261:Cyclin-dependent kinase 5 activator protein	NC_006619.4:26349294-26350503	6.48616	8.46889	8.67728	0	4.92923	0	7.87744	1.64308	2.22479	0.045573	0.0916776
489091	PFN3	profilin 3 && sp|Q32PB1|PROF3_BOVIN Profilin-3 OS=Bos taurus OX=9913 GN=PFN3 PE=2 SV=1 && PF00235:Profilin	NC_006586.4:35927059-35928149	13.0132	22.1749	19.5408	7.78726	11.7594	7.52335	18.243	9.02333	1.00639	0.0455194	0.0915824
608218	CLDN16	claudin 16%2C transcript variant X1 && sp|Q9XT98|CLD16_BOVIN Claudin-16 OS=Bos taurus OX=9913 GN=CLDN16 PE=2 SV=1 && PF00822:PMP-22/EMP/MP20/Claudin family	NC_006616.4:26433682-26507764	6.34529	0.0480019	4.32736	4.16e-17	4.16e-17	4.16e-17	3.57355	4.16e-17	4.8996	0.0453522	0.0913149
481758	TULP1	TUB like protein 1%2C transcript variant X5 && sp|O00294|TULP1_HUMAN Tubby-related protein 1 OS=Homo sapiens OX=9606 GN=TULP1 PE=1 SV=3 && PF01167:Tub family	NC_006594.4:4648007-4661356	6.34529	0.0480019	4.32736	4.16e-17	4.16e-17	4.16e-17	3.57355	4.16e-17	4.8996	0.0453055	0.0912586
119870181	SMIM33	small integral membrane protein 33%2C transcript variant X1 && sp|A0A1B0GW64|SIM33_HUMAN Small integral membrane protein 33 OS=Homo sapiens OX=9606 GN=SMIM33 PE=3 SV=1 && -	NC_006584.4:31863626-31883132	4.27543	0.0480093	6.41036	4.16e-17	4.16e-17	4.16e-17	3.57794	4.16e-17	4.90257	0.0452841	0.091228
489125	KCNIP1	potassium voltage-gated channel interacting protein 1%2C transcript variant X3 && sp|Q9JJ57|KCIP1_MOUSE Kv channel-interacting protein 1 OS=Mus musculus OX=10090 GN=Kcnip1 PE=1 SV=2 && PF13499:EF-hand domain pair	NC_006586.4:41172875-41519111	4.38627	2.23095	15.9674	0	1.96175	1.71972	7.52819	1.22716	2.50545	0.0451101	0.0909213
119870451	FAM43B	family with sequence similarity 43 member B && sp|Q6ZT52|FA43B_HUMAN Protein FAM43B OS=Homo sapiens OX=9606 GN=FAM43B PE=2 SV=1 && PF14719:Phosphotyrosine interaction domain (PTB/PID)	NC_006584.4:74874891-74876356	4.16e-17	4.16e-17	4.16e-17	0.953708	1.94315	6.17143	4.16e-17	3.02276	-4.64493	0.0450485	0.0908095
102151839	PNMA8B	PNMA family member 8B%2C transcript variant X5 && sp|Q9ULN7|PNM8B_HUMAN Paraneoplastic antigen-like protein 8B OS=Homo sapiens OX=9606 GN=PNMA8B PE=2 SV=4 && PF14893:PNMA	NC_006583.4:108822318-108827799	0.0581104	4.22678	6.41031	4.16e-17	4.16e-17	4.16e-17	3.56507	4.16e-17	4.89705	0.0450358	0.0907963
474869	DLA-DOA	HLA class II histocompatibility antigen%2C DO alpha chain-like && sp|P06340|DOA_HUMAN HLA class II histocompatibility antigen, DO alpha chain OS=Homo sapiens OX=9606 GN=HLA-DOA PE=1 SV=1 && PF07654:Immunoglobulin C1-set domain|PF00993:Class II histocompatibility antigen, alpha domain	NC_006594.4:2645022-2649677	0.0581104	4.22678	6.41031	4.16e-17	4.16e-17	4.16e-17	3.56507	4.16e-17	4.89704	0.044998	0.0907515
111096677	LOC111096677	uncharacterized LOC111096677%2C transcript variant X3 && - && -	NC_006589.4:31039509-31051856	0.0581104	4.22678	6.41031	4.16e-17	4.16e-17	4.16e-17	3.56507	4.16e-17	4.89704	0.0449747	0.090717
100856462	RPS6KL1	ribosomal protein S6 kinase like 1%2C transcript variant X2 && sp|Q9Y6S9|RPKL1_HUMAN Ribosomal protein S6 kinase-like 1 OS=Homo sapiens OX=9606 GN=RPS6KL1 PE=2 SV=1 && PF04212:MIT (microtubule interacting and transport) domain|PF00069:Protein kinase domain	NC_006590.4:47706576-47738264	11.8678	7.55573	22.5347	4.86309	6.85285	5.92493	13.9861	5.88029	1.23247	0.0442569	0.0894167
484068	SLC22A1	solute carrier family 22 member 1 && sp|A7MBE0|S22A1_BOVIN Solute carrier family 22 member 1 OS=Bos taurus OX=9913 GN=SLC22A1 PE=2 SV=1 && PF00083:Sugar (and other) transporter	NC_006583.4:50109085-50138635	5.31134	0.0480056	5.37001	4.16e-17	4.16e-17	4.16e-17	3.57645	4.16e-17	4.90106	0.044202	0.0893181
119864931	LOC119864931	olfactory receptor 51F2-like && sp|Q8NH61|O51F2_HUMAN Olfactory receptor 51F2 OS=Homo sapiens OX=9606 GN=OR51F2 PE=2 SV=2 && PF13853:Olfactory receptor	NC_006603.4:26921993-26922937	0.0635609	0.0524941	11.6147	4.16e-17	4.16e-17	4.16e-17	3.91024	4.16e-17	5.04212	0.0441441	0.0892442
100688437	LOC100688437	ubiquitin carboxyl-terminal hydrolase 17-like protein 6%2C transcript variant X2 && sp|C9J2P7|U17LF_HUMAN Ubiquitin carboxyl-terminal hydrolase 17-like protein 15 OS=Homo sapiens OX=9606 GN=USP17L15 PE=3 SV=2 && PF04774:Hyaluronan / mRNA binding family|PF00443:Ubiquitin carboxyl-terminal hydrolase	NC_006598.4:49594254-49598035	0.0634761	9.37601	2.24121	4.16e-17	4.16e-17	4.16e-17	3.89356	4.16e-17	5.01778	0.0441441	0.0892442
483249	POU6F2	POU class 6 homeobox 2 && sp|P78424|PO6F2_HUMAN POU domain, class 6, transcription factor 2 OS=Homo sapiens OX=9606 GN=POU6F2 PE=1 SV=3 && PF00157:Pou domain - N-terminal to homeobox domain|PF00046:Homeodomain	NC_006600.4:10081229-10206894	0.0634761	9.37601	2.24121	4.16e-17	4.16e-17	4.16e-17	3.89356	4.16e-17	5.01778	0.0441441	0.0892442
489494	RNF222	ring finger protein 222%2C transcript variant X2 && sp|Q8CEF8|RN222_MOUSE RING finger protein 222 OS=Mus musculus OX=10090 GN=Rnf222 PE=2 SV=2 && PF13445:RING-type zinc-finger	NC_006587.4:33300323-33308040	2.20279	9.37598	0.0752016	4.16e-17	4.16e-17	4.16e-17	3.88466	4.16e-17	5.01496	0.0441441	0.0892442
100682698	LOC100682698	olfactory receptor 10A4 && sp|Q9H209|O10A4_HUMAN Olfactory receptor 10A4 OS=Homo sapiens OX=9606 GN=OR10A4 PE=2 SV=2 && PF13853:Olfactory receptor	NC_006603.4:30191314-30192099	0.0634573	11.4258	0.0751907	4.16e-17	4.16e-17	4.16e-17	3.85481	4.16e-17	5.01234	0.0441441	0.0892442
485878	PTPRT	protein tyrosine phosphatase receptor type T%2C transcript variant X14 && sp|Q99M80|PTPRT_MOUSE Receptor-type tyrosine-protein phosphatase T OS=Mus musculus OX=10090 GN=Ptprt PE=1 SV=2 && PF00629:MAM domain, meprin/A5/mu|PF00041:Fibronectin type III domain|PF00102:Protein-tyrosine phosphatase	NC_006606.4:29632448-30668607	0.0581017	5.25636	5.36995	4.16e-17	4.16e-17	4.16e-17	3.56147	4.16e-17	4.89418	0.0440993	0.0892442
477643	ABCD2	ATP binding cassette subfamily D member 2 && sp|Q9UBJ2|ABCD2_HUMAN ATP-binding cassette sub-family D member 2 OS=Homo sapiens OX=9606 GN=ABCD2 PE=1 SV=1 && -	NC_006609.4:32351661-32426133	4.16e-17	4.16e-17	4.16e-17	0	1.9333	10.6826	4.16e-17	4.2053	-5.07905	0.0441441	0.0892442
486282	SDSL	serine dehydratase like%2C transcript variant X2 && sp|Q96GA7|SDSL_HUMAN Serine dehydratase-like OS=Homo sapiens OX=9606 GN=SDSL PE=1 SV=1 && PF00291:Pyridoxal-phosphate dependent enzyme	NC_006608.4:10855844-10883608	16.9912	7.50439	8.78434	3.8972	5.88514	2.42537	11.0933	4.06924	1.42217	0.0440298	0.0891854
489310	VSIG2	V-set and immunoglobulin domain containing 2 && sp|Q96IQ7|VSIG2_HUMAN V-set and immunoglobulin domain-containing protein 2 OS=Homo sapiens OX=9606 GN=VSIG2 PE=1 SV=1 && PF13927:Immunoglobulin domain|PF07686:Immunoglobulin V-set domain	NC_006587.4:9713109-9717892	10.6718	9.52025	5.54628	1.94574	4.91968	0	8.57944	2.28847	1.89317	0.0438833	0.0889316
481662	MUSK	muscle associated receptor tyrosine kinase%2C transcript variant X5 && sp|O15146|MUSK_HUMAN Muscle, skeletal receptor tyrosine-protein kinase OS=Homo sapiens OX=9606 GN=MUSK PE=1 SV=1 && PF13927:Immunoglobulin domain|PF01392:Fz domain|PF07679:Immunoglobulin I-set domain|PF07714:Protein tyrosine kinase	NC_006593.4:63954775-64044628	4.16e-17	4.16e-17	4.16e-17	4.88794	0	6.10908	4.16e-17	3.66567	-4.91149	0.0435476	0.088288
111096929	LOC111096929	SLAM family member 9-like%2C transcript variant X9 && - && -	NC_006589.4:40228206-40267120	4.16e-17	4.16e-17	4.16e-17	4.88794	0	6.10908	4.16e-17	3.66567	-4.91149	0.0435202	0.0882385
100684235	LOC100684235	40S ribosomal protein SA-like && sp|Q2L9X0|RSSA_CHLAE 40S ribosomal protein SA OS=Chlorocebus aethiops OX=9534 GN=RPSA PE=2 SV=3 && PF16122:40S ribosomal protein SA C-terminus	NC_006591.4:54965280-54966364	2.25208	10.4789	5.46752	1.96147	0.976402	0	6.06615	0.97929	2.53185	0.0431067	0.0875152
476883	LDHC	lactate dehydrogenase C%2C transcript variant 3 && sp|Q29563|LDHC_VULVU L-lactate dehydrogenase C chain OS=Vulpes vulpes OX=9627 GN=LDHC PE=2 SV=3 && PF02866:lactate/malate dehydrogenase, alpha/beta C-terminal domain|PF00056:lactate/malate dehydrogenase, NAD binding domain	NC_006603.4:40324373-40369674	4.30973	4.25499	5.41482	1.96632	0	0	4.65985	0.655439	2.66787	0.0428957	0.0871653
483695	CARNS1	carnosine synthase 1 && sp|A5YM72|CRNS1_HUMAN Carnosine synthase 1 OS=Homo sapiens OX=9606 GN=CARNS1 PE=1 SV=3 && PF18130:ATP-grasp N-terminal domain|PF15632:ATP-grasp in the biosynthetic pathway with Ter operon	NC_006600.4:48651956-48660828	7.68254	20.005	15.2021	7.82181	4.87781	5.0151	14.2965	5.90491	1.2581	0.0426916	0.0867805
100682781	TMEM91	transmembrane protein 91%2C transcript variant X2 && sp|Q6ZNR0|TMM91_HUMAN Transmembrane protein 91 OS=Homo sapiens OX=9606 GN=TMEM91 PE=1 SV=1 && PF04505:Interferon-induced transmembrane protein	NC_006583.4:112014835-112019876	9.72248	16.8363	8.80514	6.86386	0	4.26713	11.788	3.71033	1.63734	0.0424976	0.0864102
611214	RFLNB	refilin B && sp|Q6AXS9|RFLB_RAT Refilin-B OS=Rattus norvegicus OX=10116 GN=Rflnb PE=2 SV=1 && PF15068:FAM101 family	NC_006591.4:44382987-44391993	201.192	226.143	4.1514	444.749	437.141	330.886	143.829	404.259	-1.48932	0.0423981	0.0862259
100683063	LOC100683063	ATP-binding cassette sub-family A member 17-like%2C transcript variant X12 && sp|E9PU17|ABCAH_RAT ATP-binding cassette sub-family A member 17 OS=Rattus norvegicus OX=10116 GN=Abca17 PE=2 SV=1 && PF00005:ABC transporter|PF12698:ABC-2 family transporter protein	NC_006588.4:39833157-39911067	3.31217	7.39897	8.62141	1.95311	0	2.61581	6.44418	1.52297	1.98959	0.0423688	0.0861783
611107	NRN1L	neuritin 1 like%2C transcript variant X1 && sp|Q8C4W3|NRN1L_MOUSE Neuritin-like protein OS=Mus musculus OX=10090 GN=Nrn1l PE=2 SV=2 && -	NC_006587.4:81587744-81592108	27.6895	10.7727	20.64	5.84495	13.7715	0	19.7008	6.53881	1.60025	0.0422446	0.0859516
100684454	C17H2orf81	chromosome 17 C2orf81 homolog && sp|A6NN90|CB081_HUMAN Uncharacterized protein C2orf81 OS=Homo sapiens OX=9606 GN=C2orf81 PE=3 SV=3 && PF00106:short chain dehydrogenase	NC_006599.4:48346155-48359287	23.5886	29.5324	14.3668	12.7325	11.7728	0	22.4959	8.16843	1.47236	0.0422243	0.0859201
490020	SEC14L5	SEC14 like lipid binding 5%2C transcript variant X1 && sp|O43304|S14L5_HUMAN SEC14-like protein 5 OS=Homo sapiens OX=9606 GN=SEC14L5 PE=1 SV=3 && PF03765:CRAL/TRIO, N-terminal domain|PF04707:PRELI-like family|PF00650:CRAL/TRIO domain	NC_006588.4:37829702-37871490	7.5181	7.42648	7.61606	2.93684	2.94366	0	7.52021	1.96017	1.92183	0.0420182	0.0855244
119866817	LOC119866817	uncharacterized LOC119866817%2C transcript variant X4 && - && -	NC_006612.4:35799643-35800579	4.16e-17	4.16e-17	4.16e-17	2.91185	0	8.85809	4.16e-17	3.92331	-4.99123	0.0413003	0.084274
119869722	LOC119869722	UPF0184 protein C9orf16-like && sp|Q9BUW7|BBLN_HUMAN Bublin coiled-coil protein OS=Homo sapiens OX=9606 GN=BBLN PE=1 SV=1 && PF03670:Uncharacterised protein family (UPF0184)	NC_006599.4:21698374-21702474	4.16e-17	4.16e-17	4.16e-17	0	2.92136	8.85807	4.16e-17	3.92647	-4.99203	0.0412636	0.0842107
100856772	DPPA5	developmental pluripotency associated 5%2C transcript variant X1 && sp|A6NC42|DPPA5_HUMAN Developmental pluripotency-associated 5 protein OS=Homo sapiens OX=9606 GN=DPPA5 PE=2 SV=1 && PF16005:KH-like RNA-binding domain	NC_006594.4:35282924-35285442	4.35022	5.32375	8.60645	0	2.95649	0	6.09347	0.985498	2.53766	0.0412104	0.0841079
111095988	LOC111095988	serine/arginine repetitive matrix protein 1-like%2C transcript variant X4 && - && -	NC_006587.4:62521833-62530709	22.4072	12.8208	17.411	3.85989	9.79388	10.3206	17.5463	7.99147	1.12024	0.0410927	0.0839144
102156298	LOC102156298	CMP-N-acetylneuraminate-beta-galactosamide-alpha-2%2C3-sialyltransferase 2-like%2C transcript variant X3 && sp|Q11200|SIA4A_CHICK CMP-N-acetylneuraminate-beta-galactosamide-alpha-2,3-sialyltransferase 1 OS=Gallus gallus OX=9031 GN=ST3GAL1 PE=2 SV=1 && PF00777:Glycosyltransferase family 29 (sialyltransferase)	NC_006606.4:24113801-24117064	5.34895	4.25498	4.36822	0	0	1.77999	4.65738	0.593329	2.70811	0.0409678	0.0836712
487522	TGM5	transglutaminase 5%2C transcript variant X1 && sp|O43548|TGM5_HUMAN Protein-glutamine gamma-glutamyltransferase 5 OS=Homo sapiens OX=9606 GN=TGM5 PE=1 SV=4 && PF00927:Transglutaminase family, C-terminal ig like domain|PF01841:Transglutaminase-like superfamily|PF00868:Transglutaminase family	NC_006612.4:10156405-10187490	2.17404	4.20582	2.20693	4.16e-17	4.16e-17	4.16e-17	2.86226	4.16e-17	4.58138	0.0409054	0.0835828
607941	CFAP46	cilia and flagella associated protein 46%2C transcript variant X7 && sp|Q8IYW2|CFA46_HUMAN Cilia- and flagella-associated protein 46 OS=Homo sapiens OX=9606 GN=CFAP46 PE=2 SV=3 && -	NC_006610.4:40645575-40740750	16.797	0.0821814	2.30886	19.4797	13.6282	32.817	6.39601	21.975	-1.74174	0.0409075	0.0835828
612600	WDR87	WD repeat domain 87 && sp|Q6ZQQ6|WDR87_HUMAN WD repeat-containing protein 87 OS=Homo sapiens OX=9606 GN=WDR87 PE=1 SV=3 && -	NC_006583.4:114407011-114422828	22.1938	9.58691	2.41364	3.90836	1.94308	3.40109	11.3981	3.08417	1.84518	0.0407922	0.0833823
478711	F13A1	coagulation factor XIII A chain%2C transcript variant X1 && sp|P00488|F13A_HUMAN Coagulation factor XIII A chain OS=Homo sapiens OX=9606 GN=F13A1 PE=1 SV=4 && PF01841:Transglutaminase-like superfamily|PF00868:Transglutaminase family|PF00927:Transglutaminase family, C-terminal ig like domain	NC_006617.4:6191814-6354808	5.4135	4.30342	10.7243	1.94933	1.95479	1.66945	6.81374	1.85786	1.80477	0.0407527	0.0833073
489989	TMC5	transmembrane channel like 5%2C transcript variant X6 && sp|Q6UXY8|TMC5_HUMAN Transmembrane channel-like protein 5 OS=Homo sapiens OX=9606 GN=TMC5 PE=2 SV=3 && PF07810:TMC domain	NC_006588.4:27128108-27195293	0.0634855	8.35019	3.294	4.16e-17	4.16e-17	4.16e-17	3.90256	4.16e-17	5.02056	0.040348	0.0825145
448789	CCL26	C-C motif chemokine ligand 26 && sp|Q64H35|CCL26_CANLF C-C motif chemokine 26 OS=Canis lupus familiaris OX=9615 GN=CCL26 PE=3 SV=1 && -	NC_006588.4:8848112-8851272	2.14077	0.0247928	3.20817	4.85391	9.80732	5.85783	1.79125	6.83969	-1.86204	0.0403291	0.0824873
610286	TACSTD2	tumor associated calcium signal transducer 2%2C transcript variant X5 && sp|P09758|TACD2_HUMAN Tumor-associated calcium signal transducer 2 OS=Homo sapiens OX=9606 GN=TACSTD2 PE=1 SV=3 && PF00086:Thyroglobulin type-1 repeat	NC_006587.4:51187934-51189787	16.8943	3.29476	5.54638	0	3.94292	0	8.57847	1.31431	2.64284	0.0402747	0.0823818
491060	HOXB13	homeobox B13 && sp|Q92826|HXB13_HUMAN Homeobox protein Hox-B13 OS=Homo sapiens OX=9606 GN=HOXB13 PE=1 SV=2 && PF00046:Homeodomain|PF12284:Hox protein A13 N terminal	NC_006591.4:24420615-24425192	4.33057	7.36882	4.39307	8.73555	18.6294	11.7811	5.36415	13.0487	-1.26424	0.0401	0.0820724
403795	GH1	growth hormone && sp|P33711|SOMA_CANLF Somatotropin OS=Canis lupus familiaris OX=9615 GN=GH1 PE=2 SV=2 && PF00103:Somatotropin hormone family	NC_006591.4:12791907-12793764	8.42518	3.20358	0.0752341	4.16e-17	4.16e-17	4.16e-17	3.90133	4.16e-17	5.02286	0.0399855	0.081899
483656	MUC5B	mucin 5B%2C oligomeric mucus/gel-forming%2C transcript variant X5 && sp|Q9HC84|MUC5B_HUMAN Mucin-5B OS=Homo sapiens OX=9606 GN=MUC5B PE=1 SV=3 && PF08742:C8 domain|PF00094:von Willebrand factor type D domain|PF01826:Trypsin Inhibitor like cysteine rich domain|PF13330:Mucin-2 protein WxxW repeating region	NC_006600.4:44126169-44157219	6.35937	3.2036	2.24126	0.981381	0	0	3.93474	0.327127	3.21297	0.0399583	0.0818547
481763	PNPLA1	patatin like phospholipase domain containing 1 && sp|Q8N8W4|PLPL1_HUMAN Omega-hydroxyceramide transacylase OS=Homo sapiens OX=9606 GN=PNPLA1 PE=1 SV=3 && -	NC_006594.4:5397344-5443474	4.32038	3.22796	7.51699	0	1.96995	0	5.02178	0.65665	2.77245	0.0399173	0.0817763
477340	FGF9	fibroblast growth factor 9%2C transcript variant X4 && sp|P31371|FGF9_HUMAN Fibroblast growth factor 9 OS=Homo sapiens OX=9606 GN=FGF9 PE=1 SV=3 && -	NC_006607.4:16728400-16763892	21.4856	31.5968	13.297	15.6692	3.86455	9.29315	22.1265	9.60897	1.19238	0.0395703	0.0811278
102157268	LOC102157268	DPH3 homolog && sp|Q1LZC9|DPH3_BOVIN DPH3 homolog OS=Bos taurus OX=9913 GN=DPH3 PE=3 SV=1 && -	NC_006603.4:25910081-25910630	3.2769	7.35812	4.38083	0	1.96995	0	5.00528	0.65665	2.76644	0.0391018	0.0802458
119870216	LOC119870216	RAC-beta serine/threonine-protein kinase-like && sp|P47197|AKT2_RAT RAC-beta serine/threonine-protein kinase OS=Rattus norvegicus OX=10116 GN=Akt2 PE=1 SV=1 && -	NC_006607.4:150634-152184	5.37186	4.27216	6.48831	1.96147	0.976402	0	5.37744	0.97929	2.36587	0.0389136	0.0798988
100855884	WNT8A	Wnt family member 8A%2C transcript variant X4 && sp|Q9H1J5|WNT8A_HUMAN Protein Wnt-8a OS=Homo sapiens OX=9606 GN=WNT8A PE=1 SV=2 && -	NC_006593.4:24470773-24519397	29.0205	17.1875	46.3271	8.7246	8.75425	25.2896	30.845	14.2561	1.11348	0.0388284	0.0797351
489954	SBK1	SH3 domain binding kinase 1%2C transcript variant X1 && sp|Q52WX2|SBK1_HUMAN Serine/threonine-protein kinase SBK1 OS=Homo sapiens OX=9606 GN=SBK1 PE=2 SV=1 && -	NC_006588.4:20070798-20119027	10.5954	8.43027	0.117916	19.5253	16.618	15.1384	6.38121	17.0939	-1.39711	0.0385506	0.07922
489582	GLIS1	GLIS family zinc finger 1 && sp|Q8K1M4|GLIS1_MOUSE Zinc finger protein GLIS1 OS=Mus musculus OX=10090 GN=Glis1 PE=1 SV=2 && -	NC_006587.4:55299439-55521815	14.0039	7.58399	25.7543	9.83629	0	0.685138	15.7807	3.50714	2.14015	0.0384359	0.0790177
611238	FRMPD4	FERM and PDZ domain containing 4%2C transcript variant X1 && sp|Q14CM0|FRPD4_HUMAN FERM and PDZ domain-containing protein 4 OS=Homo sapiens OX=9606 GN=FRMPD4 PE=1 SV=1 && PF00595:PDZ domain|PF00373:FERM central domain	NC_006621.4:8619305-9185368	2.25219	4.28829	11.7323	0	0	2.68081	6.09093	0.893603	2.6129	0.0382905	0.0787629
119868057	LOC119868057	methylsterol monooxygenase 1-like && sp|Q15800|MSMO1_HUMAN Methylsterol monooxygenase 1 OS=Homo sapiens OX=9606 GN=MSMO1 PE=1 SV=1 && PF04116:Fatty acid hydroxylase superfamily	NC_006620.4:18584262-18585279	2.27382	8.4502	10.7399	1.95712	0	1.71973	7.15466	1.22562	2.42759	0.0382209	0.0786252
478624	ADCY2	adenylate cyclase 2%2C transcript variant X1 && sp|Q08462|ADCY2_HUMAN Adenylate cyclase type 2 OS=Homo sapiens OX=9606 GN=ADCY2 PE=1 SV=5 && PF06327:Domain of Unknown Function (DUF1053)|PF00211:Adenylate and Guanylate cyclase catalytic domain|PF16214:Adenylyl cyclase N-terminal extracellular and transmembrane region	NC_006616.4:10648056-11035866	0.0689092	0.0569081	12.6719	4.16e-17	4.16e-17	4.16e-17	4.26591	4.16e-17	5.16421	0.0379346	0.0781021
100855632	TSSK3	testis specific serine kinase 3 && sp|Q9D2E1|TSSK3_MOUSE Testis-specific serine/threonine-protein kinase 3 OS=Mus musculus OX=10090 GN=Tssk3 PE=2 SV=1 && PF00069:Protein kinase domain	NC_006584.4:65455540-65457370	12.5652	0.0568568	0.0815818	4.16e-17	4.16e-17	4.16e-17	4.23455	4.16e-17	5.14856	0.0379346	0.0781021
476553	IL5RA	interleukin 5 receptor subunit alpha && sp|Q01344|IL5RA_HUMAN Interleukin-5 receptor subunit alpha OS=Homo sapiens OX=9606 GN=IL5RA PE=1 SV=2 && PF09240:Interleukin-6 receptor alpha chain, binding	NC_006602.4:14274082-14309507	0.0688084	10.4153	2.25178	4.16e-17	4.16e-17	4.16e-17	4.2453	4.16e-17	5.13901	0.0379346	0.0781021
607126	SALL3	spalt like transcription factor 3 && sp|Q62255|SALL3_MOUSE Sal-like protein 3 OS=Mus musculus OX=10090 GN=Sall3 PE=1 SV=2 && -	NC_006583.4:2419588-2438630	0.0687882	12.4654	0.081512	4.16e-17	4.16e-17	4.16e-17	4.20523	4.16e-17	5.13393	0.0379346	0.0781021
491979	LOC491979	tropomyosin alpha-3 chain-like && sp|Q63610|TPM3_RAT Tropomyosin alpha-3 chain OS=Rattus norvegicus OX=10116 GN=Tpm3 PE=1 SV=2 && PF00261:Tropomyosin	NC_006621.4:51951831-51953142	3.29513	4.28035	9.63316	13.6513	10.7306	16.2638	5.73621	13.5486	-1.22274	0.0379246	0.0781021
481812_2	CRIP3	cysteine rich protein 3%2C transcript variant X8 && sp|Q5VUA4|ZN318_HUMAN Zinc finger protein 318 OS=Homo sapiens OX=9606 GN=ZNF318 PE=1 SV=2 && -	NC_006594.4:11839006-11845369	6.85377	77.4723	9.1733	143.375	3.6823	262.261	31.1665	136.439	-2.11538	0.0378608	0.0780542
486731	NTF3	neurotrophin 3%2C transcript variant X3 && sp|P20783|NTF3_HUMAN Neurotrophin-3 OS=Homo sapiens OX=9606 GN=NTF3 PE=1 SV=1 && PF00243:Nerve growth factor family	NC_006609.4:7231693-7233370	4.16e-17	4.16e-17	4.16e-17	4.88764	6.87833	0	4.16e-17	3.92199	-5.0058	0.0377114	0.0777846
474640	KCNN2	potassium calcium-activated channel subfamily N member 2%2C transcript variant X1 && sp|P58390|KCNN2_MOUSE Small conductance calcium-activated potassium channel protein 2 OS=Mus musculus OX=10090 GN=Kcnn2 PE=1 SV=2 && PF03530:Calcium-activated SK potassium channel|PF02888:Calmodulin binding domain|PF07885:Ion channel	NC_006593.4:4114348-4574043	4.30975	3.22013	6.45885	5.79031	13.6975	18.1544	4.66291	12.5474	-1.40315	0.0373946	0.0771747
610779	CLRN2	clarin 2%2C transcript variant X1 && sp|A0PK11|CLRN2_HUMAN Clarin-2 OS=Homo sapiens OX=9606 GN=CLRN2 PE=1 SV=1 && -	NC_006585.4:65446011-65546531	76.1127	73.1038	62.1395	7.50463	43.7142	810.59	70.452	287.27	-2.01617	0.0372449	0.0769143
483086	TRABD2A	TraB domain containing 2A%2C transcript variant X1 && sp|Q86V40|TIKI1_HUMAN Metalloprotease TIKI1 OS=Homo sapiens OX=9606 GN=TRABD2A PE=2 SV=3 && PF01963:TraB family	NC_006599.4:39752725-39862741	19.1807	4.42586	19.4044	5.8594	5.87457	3.26707	14.337	5.00035	1.49872	0.0370312	0.0765107
609052	PGC	progastricsin && sp|P20142|PEPC_HUMAN Gastricsin OS=Homo sapiens OX=9606 GN=PGC PE=1 SV=1 && PF00026:Eukaryotic aspartyl protease	NC_006594.4:10454837-10463787	8.40912	1.11715	1.16945	4.16e-17	4.16e-17	4.16e-17	3.56524	4.16e-17	4.89377	0.0370014	0.07646
607688	AADACL4	arylacetamide deacetylase like 4%2C transcript variant X3 && sp|Q5VUY2|ADCL4_HUMAN Arylacetamide deacetylase-like 4 OS=Homo sapiens OX=9606 GN=AADACL4 PE=3 SV=1 && -	NC_006584.4:80299168-80323773	4.28735	0.0524781	7.46702	4.16e-17	4.16e-17	4.16e-17	3.93561	4.16e-17	5.03635	0.0368614	0.0762088
478026	ECSCR	endothelial cell surface expressed chemotaxis and apoptosis regulator%2C transcript variant X1 && sp|P0C8R9|ECSCR_CANLF Endothelial cell-specific chemotaxis regulator OS=Canis lupus familiaris OX=9615 GN=ECSCR PE=2 SV=1 && PF15820:Endothelial cell-specific chemotaxis regulator	NC_006584.4:31866062-31875564	7.39285	4.23651	0.0752287	4.16e-17	4.16e-17	4.16e-17	3.90153	4.16e-17	5.02162	0.036713	0.0759604
100856121	ANKRD63	ankyrin repeat domain 63%2C transcript variant X1 && sp|C9JTQ0|ANR63_HUMAN Ankyrin repeat domain-containing protein 63 OS=Homo sapiens OX=9606 GN=ANKRD63 PE=3 SV=1 && PF12796:Ankyrin repeats (3 copies)	NC_006612.4:7518697-7521544	6.44502	4.29594	8.62146	0	0	3.58095	6.45414	1.19365	2.31795	0.0366615	0.075886
477114	IGSF10	immunoglobulin superfamily member 10%2C transcript variant X1 && sp|Q6WRI0|IGS10_HUMAN Immunoglobulin superfamily member 10 OS=Homo sapiens OX=9606 GN=IGSF10 PE=1 SV=1 && PF07679:Immunoglobulin I-set domain|PF13927:Immunoglobulin domain|PF13855:Leucine rich repeat	NC_006605.4:45866591-45923482	2.28069	9.4918	10.7552	1.94933	1.95479	1.66945	7.50925	1.85786	1.94353	0.0364597	0.0755104
612166	CRYBG2	crystallin beta-gamma domain containing 2%2C transcript variant X1 && sp|Q8N1P7|CRBG2_HUMAN Beta/gamma crystallin domain-containing protein 2 OS=Homo sapiens OX=9606 GN=CRYBG2 PE=2 SV=2 && -	NC_006584.4:70249768-70291509	3.1889	0.0295559	3.2245	9.76526	5.84304	9.3833	2.14765	8.33053	-1.8935	0.0364083	0.0754205
489045	PLA2G12B	phospholipase A2 group XIIB%2C transcript variant X1 && sp|Q9BX93|PG12B_HUMAN Group XIIB secretory phospholipase A2-like protein OS=Homo sapiens OX=9606 GN=PLA2G12B PE=1 SV=2 && PF06951:Group XII secretory phospholipase A2 precursor (PLA2G12)	NC_006586.4:23678362-23699685	7.40751	0.0568782	5.4005	17.5988	9.74944	11.7812	4.28829	13.0432	-1.57318	0.0363979	0.0754043
106559713	LOC106559713	elongation factor 1-alpha 1-like && sp|P68103|EF1A1_BOVIN Elongation factor 1-alpha 1 OS=Bos taurus OX=9913 GN=EEF1A1 PE=1 SV=1 && PF03144:Elongation factor Tu domain 2|PF03143:Elongation factor Tu C-terminal domain|PF00009:Elongation factor Tu GTP binding domain	NC_006596.4:11204457-11206017	16.9235	6.43054	4.50701	23.4259	24.4736	14.9407	9.287	20.9467	-1.16274	0.0360655	0.0747739
491869	ERAS	ES cell expressed Ras && sp|Q7Z444|RASE_HUMAN GTPase ERas OS=Homo sapiens OX=9606 GN=ERAS PE=1 SV=1 && PF00071:Ras family	NC_006621.4:16401245-16405081	26.645	25.3172	6.85498	1.90433	7.82811	11.3185	19.6057	7.01699	1.47031	0.0360284	0.0747075
102152761	LOC102152761	ral guanine nucleotide dissociation stimulator-like%2C transcript variant X2 && sp|Q6P112|RGL1_DANRE Ral guanine nucleotide dissociation stimulator-like 1 OS=Danio rerio OX=7955 GN=rgl1 PE=2 SV=1 && -	NC_006598.4:11686762-11696260	4.4813	25.0984	6.69954	4.90055	0	3.42688	12.0931	2.77581	2.07856	0.0359052	0.0744731
483374	NOTUM	notum%2C palmitoleoyl-protein carboxylesterase && sp|Q6P988|NOTUM_HUMAN Palmitoleoyl-protein carboxylesterase NOTUM OS=Homo sapiens OX=9606 GN=NOTUM PE=1 SV=2 && PF03283:Pectinacetylesterase	NC_006591.4:946787-952790	10.6093	2.21945	7.58988	4.76206	41.2345	19.361	6.80621	21.7859	-1.65996	0.0357399	0.0741722
612051	C20H19orf77	chromosome 20 open reading frame%2C human C19orf77 && sp|O75264|SIM24_HUMAN Small integral membrane protein 24 OS=Homo sapiens OX=9606 GN=SMIM24 PE=2 SV=2 && PF15807:Membrane-associated protein 117 kDa, PDZK1-interacting protein 1	NC_006602.4:55634661-55638657	1.12647	4.20582	3.25434	4.16e-17	4.16e-17	4.16e-17	2.86221	4.16e-17	4.58275	0.0357063	0.0741129
608849	AOX2	aldehyde oxidase 2 && sp|C4NYZ3|AOXB_MACFA Aldehyde oxidase 2 OS=Macaca fascicularis OX=9541 GN=AOX2 PE=2 SV=2 && PF03450:CO dehydrogenase flavoprotein C-terminal domain|PF00941:FAD binding domain in molybdopterin dehydrogenase|PF00111:2Fe-2S iron-sulfur cluster binding domain|PF02738:Molybdopterin-binding domain of aldehyde dehydrogenase|PF01315:Aldehyde oxidase and xanthine dehydrogenase, a/b h…	NC_006619.4:10799110-10877517	3.21401	1.10407	4.29705	4.16e-17	4.16e-17	4.16e-17	2.87171	4.16e-17	4.58853	0.0357014	0.074108
102154093	C28H10orf62	chromosome 28 C10orf62 homolog%2C transcript variant X1 && sp|Q5T681|CJ062_HUMAN Uncharacterized protein C10orf62 OS=Homo sapiens OX=9606 GN=C10orf62 PE=1 SV=1 && PF17729:Family of unknown function (DUF5569)	NC_006610.4:11037189-11038948	3.34372	9.50156	10.7702	3.93601	0	0	7.87182	1.312	2.52383	0.0356701	0.0740641
484670	OXTR	oxytocin receptor && sp|P30559|OXYR_HUMAN Oxytocin receptor OS=Homo sapiens OX=9606 GN=OXTR PE=1 SV=2 && PF00001:7 transmembrane receptor (rhodopsin family)	NC_006602.4:9392409-9411729	5.32441	0.0524741	6.42719	4.16e-17	4.16e-17	4.16e-17	3.93469	4.16e-17	5.03494	0.0352631	0.0733333
486224	GALNT9	polypeptide N-acetylgalactosaminyltransferase 9%2C transcript variant X5 && sp|Q9GM01|GALT9_MACFA Polypeptide N-acetylgalactosaminyltransferase 9 OS=Macaca fascicularis OX=9541 GN=GALNT9 PE=2 SV=1 && -	NC_006608.4:746058-825851	5.32441	0.0524741	6.42719	4.16e-17	4.16e-17	4.16e-17	3.93469	4.16e-17	5.03494	0.0352402	0.0733012
488007	CASR	calcium sensing receptor && sp|O62714|CASR_PIG Extracellular calcium-sensing receptor OS=Sus scrofa OX=9823 GN=CASR PE=2 SV=3 && PF01094:Receptor family ligand binding region|PF00003:7 transmembrane sweet-taste receptor of 3 GCPR|PF07562:Nine Cysteines Domain of family 3 GPCR	NC_006615.4:25430838-25457295	6.35932	5.26706	0.0752233	4.16e-17	4.16e-17	4.16e-17	3.90053	4.16e-17	5.02037	0.0351694	0.0731859
491695	LOC491695	olfactory receptor 287-like && sp|P23267|OL287_RAT Olfactory receptor 287 OS=Rattus norvegicus OX=10116 GN=Olr287 PE=2 SV=1 && PF13853:Olfactory receptor	NC_006610.4:41064292-41065254	6.35932	5.26706	0.0752233	4.16e-17	4.16e-17	4.16e-17	3.90053	4.16e-17	5.02037	0.0351617	0.0731796
482780	SVOPL	SVOP like%2C transcript variant X2 && sp|Q8N434|SVOPL_HUMAN Putative transporter SVOPL OS=Homo sapiens OX=9606 GN=SVOPL PE=1 SV=2 && PF07690:Major Facilitator Superfamily	NC_006598.4:10790812-10867425	6.35932	5.26706	0.0752233	4.16e-17	4.16e-17	4.16e-17	3.90053	4.16e-17	5.02037	0.0351518	0.0731693
481951	SCML4	Scm polycomb group protein like 4%2C transcript variant X14 && sp|Q8N228|SCML4_HUMAN Sex comb on midleg-like protein 4 OS=Homo sapiens OX=9606 GN=SCML4 PE=1 SV=2 && -	NC_006594.4:64627083-64741845	26.3233	6.46475	0.188455	2.95123	0	0	10.9922	0.983743	3.37386	0.0351175	0.0731135
486955	SOX17	SRY-box transcription factor 17 && sp|Q9H6I2|SOX17_HUMAN Transcription factor SOX-17 OS=Homo sapiens OX=9606 GN=SOX17 PE=1 SV=1 && PF00505:HMG (high mobility group) box|PF12067:Sox 17/18 central domain	NC_006611.4:6289199-6291617	0.0635043	6.29597	5.38549	4.16e-17	4.16e-17	4.16e-17	3.91499	4.16e-17	5.02595	0.0351087	0.0731043
106559581	PXT1	peroxisomal testis enriched protein 1%2C transcript variant X2 && sp|Q8NFP0|PXT1_HUMAN Peroxisomal testis-specific protein 1 OS=Homo sapiens OX=9606 GN=PXT1 PE=1 SV=2 && -	NC_006594.4:5523152-5551223	0.0635043	6.29597	5.38549	4.16e-17	4.16e-17	4.16e-17	3.91499	4.16e-17	5.02595	0.0350767	0.0730649
119872636	LOC119872636	basic proline-rich protein-like && - && -	NC_006589.4:38135902-38137326	0.0635138	5.26711	6.42712	4.16e-17	4.16e-17	4.16e-17	3.91925	4.16e-17	5.02859	0.0349903	0.072921
611371	CKLF	chemokine like factor && sp|Q9UBR5|CKLF_HUMAN Chemokine-like factor OS=Homo sapiens OX=9606 GN=CKLF PE=1 SV=1 && -	NC_006587.4:82698347-82715262	8.53499	4.30339	7.58985	0.967107	0	3.54568	6.80941	1.50426	2.08151	0.034682	0.0723403
481783	DAAM2	dishevelled associated activator of morphogenesis 2%2C transcript variant X3 && sp|Q86T65|DAAM2_HUMAN Disheveled-associated activator of morphogenesis 2 OS=Homo sapiens OX=9606 GN=DAAM2 PE=1 SV=3 && -	NC_006594.4:8717558-8834912	6.34529	0.0480019	4.32736	9.73593	13.7119	10.0942	3.57355	11.1807	-1.60876	0.0346259	0.0722285
403852	TJP3	tight junction protein 3%2C transcript variant X3 && sp|O62683|ZO3_CANLF Tight junction protein ZO-3 OS=Canis lupus familiaris OX=9615 GN=TJP3 PE=1 SV=1 && PF07653:Variant SH3 domain|PF00595:PDZ domain|PF00625:Guanylate kinase	NC_006602.4:55446074-55472220	9.55974	2.21352	7.57619	11.6583	24.516	13.3777	6.44982	16.5173	-1.34083	0.0341669	0.0713676
611729	ACOXL	acyl-CoA oxidase like%2C transcript variant X1 && sp|Q9NUZ1|ACOXL_HUMAN Acyl-coenzyme A oxidase-like protein OS=Homo sapiens OX=9606 GN=ACOXL PE=2 SV=3 && PF01756:Acyl-CoA oxidase|PF00441:Acyl-CoA dehydrogenase, C-terminal domain|PF02770:Acyl-CoA dehydrogenase, middle domain	NC_006599.4:35041171-35388766	12.7614	5.3849	8.71558	0	3.92559	3.45397	8.95397	2.45986	1.81341	0.0339771	0.0709963
111096478	HS3ST6	heparan sulfate-glucosamine 3-sulfotransferase 6 && sp|Q96QI5|HS3S6_HUMAN Heparan sulfate glucosamine 3-O-sulfotransferase 6 OS=Homo sapiens OX=9606 GN=HS3ST6 PE=1 SV=2 && PF00685:Sulfotransferase domain	NC_006588.4:40235317-40241791	3.25763	0.0568953	9.56217	4.16e-17	4.16e-17	4.16e-17	4.29223	4.16e-17	5.16019	0.0338753	0.0707938
484525	CAPN12	calpain 12 && sp|Q6ZSI9|CAN12_HUMAN Calpain-12 OS=Homo sapiens OX=9606 GN=CAPN12 PE=2 SV=1 && PF00648:Calpain family cysteine protease|PF01067:Calpain large subunit, domain III	NC_006583.4:113747505-113759624	5.36055	6.32819	3.3293	0	0	1.77999	5.00601	0.593329	2.81062	0.0338141	0.070686
487514	PLA2G4E	phospholipase A2 group IVE%2C transcript variant X3 && sp|Q3MJ16|PA24E_HUMAN Cytosolic phospholipase A2 epsilon OS=Homo sapiens OX=9606 GN=PLA2G4E PE=1 SV=4 && PF00168:C2 domain|PF18695:Cytosolic phospholipases A2 C2-domain|PF01735:Lysophospholipase catalytic domain	NC_006612.4:9076973-9135690	29.6486	3.3956	15.2594	0	7.88749	0	16.1012	2.62916	2.59656	0.0336883	0.070448
119864730	RLN3	relaxin 3%2C transcript variant X2 && sp|Q8HY17|REL3_PIG Relaxin-3 OS=Sus scrofa OX=9823 GN=RLN3 PE=1 SV=1 && PF00049:Insulin/IGF/Relaxin family	NC_006602.4:48346966-48363409	5.3932	8.41999	4.4164	15.6061	7.76565	21.5938	6.07653	14.9885	-1.28337	0.0336065	0.0702922
100856646	ADGB	androglobin%2C transcript variant X1 && sp|Q8N7X0|ADGB_HUMAN Androglobin OS=Homo sapiens OX=9606 GN=ADGB PE=2 SV=3 && PF00648:Calpain family cysteine protease	NC_006583.4:38645140-38806515	0.0688789	3.21205	9.56211	4.16e-17	4.16e-17	4.16e-17	4.28102	4.16e-17	5.15659	0.03353	0.0701497
610484	C9H17orf50	chromosome 9 C17orf50 homolog && sp|Q8WW18|CQ050_HUMAN Uncharacterized protein C17orf50 OS=Homo sapiens OX=9606 GN=C17orf50 PE=1 SV=2 && PF15470:Domain of unknown function (DUF4637)	NC_006591.4:37132738-37133859	3.25746	9.38942	0.0815295	4.16e-17	4.16e-17	4.16e-17	4.2428	4.16e-17	5.13773	0.0333358	0.0697956
487002	GDAP1	ganglioside induced differentiation associated protein 1%2C transcript variant X1 && sp|A6QQZ0|GDAP1_BOVIN Ganglioside-induced differentiation-associated protein 1 OS=Bos taurus OX=9913 GN=GDAP1 PE=2 SV=1 && PF13417:Glutathione S-transferase, N-terminal domain|PF13410:Glutathione S-transferase, C-terminal domain	NC_006611.4:23070273-23100798	0.0741916	0.0612672	13.7295	4.16e-17	4.16e-17	4.16e-17	4.62166	4.16e-17	5.27677	0.0329001	0.0689819
486735	FGF6	fibroblast growth factor 6 && sp|P10767|FGF6_HUMAN Fibroblast growth factor 6 OS=Homo sapiens OX=9606 GN=FGF6 PE=1 SV=4 && -	NC_006609.4:6224956-6241616	0.0740522	13.5052	0.0877547	4.16e-17	4.16e-17	4.16e-17	4.55568	4.16e-17	5.24606	0.0329001	0.0689819
478250	ACTC1	actin alpha cardiac muscle 1 && sp|Q3ZC07|ACTC_BOVIN Actin, alpha cardiac muscle 1 OS=Bos taurus OX=9913 GN=ACTC1 PE=2 SV=1 && PF00022:Actin	NC_006612.4:2565508-2570605	0.0740522	13.5052	0.0877547	4.16e-17	4.16e-17	4.16e-17	4.55568	4.16e-17	5.24606	0.0329001	0.0689819
610073	DUSP29	dual specificity phosphatase 29%2C transcript variant X2 && sp|P0C596|DUS29_PIG Dual specificity phosphatase 29 OS=Sus scrofa OX=9823 GN=DUSP29 PE=3 SV=1 && -	NC_006586.4:25443089-25475662	4.30968	6.31784	3.31795	2.83358	30.4478	14.3124	4.64849	15.8646	-1.7462	0.032839	0.0688785
100683923	LOC100683923	ubiquitin domain-containing protein UBFD1-like && sp|Q78JW9|UBFD1_MOUSE Ubiquitin domain-containing protein UBFD1 OS=Mus musculus OX=10090 GN=Ubfd1 PE=1 SV=2 && PF00240:Ubiquitin family	NC_006590.4:35627814-35628915	11.8489	21.0075	6.72553	3.89061	3.9024	6.02457	13.194	4.60586	1.4904	0.0328162	0.0688406
100684999	CDH23	cadherin related 23%2C transcript variant X3 && sp|Q9H251|CAD23_HUMAN Cadherin-23 OS=Homo sapiens OX=9606 GN=CDH23 PE=1 SV=2 && PF00028:Cadherin domain	NC_006586.4:22343327-22708459	4.47547	3.34305	27.6564	4.91002	0	1.64675	11.825	2.18559	2.38224	0.0326828	0.0685901
100684384	WIPF3	WAS/WASL interacting protein family member 3%2C transcript variant X1 && sp|A6NGB9|WIPF3_HUMAN WAS/WASL-interacting protein family member 3 OS=Homo sapiens OX=9606 GN=WIPF3 PE=1 SV=4 && PF02205:WH2 motif	NC_006596.4:42067530-42151129	0.0740736	11.4549	2.262	4.16e-17	4.16e-17	4.16e-17	4.59698	4.16e-17	5.25082	0.0325923	0.0684247
111090817	C1H19orf85	chromosome 1 C19orf85 homolog%2C transcript variant X2 && sp|A0A1B0GUS0|CS085_HUMAN Uncharacterized protein C19orf85 OS=Homo sapiens OX=9606 GN=C19orf85 PE=2 SV=1 && -	NC_006583.4:102294363-102302539	2.22023	11.4548	0.087767	4.16e-17	4.16e-17	4.16e-17	4.58761	4.16e-17	5.24837	0.0323495	0.0679733
100683591	C9H17orf67	chromosome 9 C17orf67 homolog && sp|Q0P5P2|CQ067_HUMAN Uncharacterized protein C17orf67 OS=Homo sapiens OX=9606 GN=C17orf67 PE=1 SV=3 && -	NC_006591.4:30873196-30893638	4.35007	11.5072	2.2999	1.96632	0	0	6.05238	0.655439	3.03317	0.0323	0.0678839
480460	ARSG	arylsulfatase G && sp|Q32KH9|ARSG_CANLF Arylsulfatase G OS=Canis lupus familiaris OX=9615 GN=ARSG PE=2 SV=1 && PF14707:C-terminal region of aryl-sulfatase|PF00884:Sulfatase	NC_006591.4:15941642-16006895	13.8839	9.58705	10.9011	3.89393	2.91853	6.05168	11.4573	4.28805	1.38527	0.0321648	0.0676191
485469	LOC485469	protocadherin-8%2C transcript variant X1 && sp|O95206|PCDH8_HUMAN Protocadherin-8 OS=Homo sapiens OX=9606 GN=PCDH8 PE=1 SV=2 && PF08266:Cadherin-like|PF00028:Cadherin domain	NC_006604.4:9857555-9862239	5.40355	4.29595	9.66536	15.6017	20.5775	10.7398	6.45495	15.6397	-1.26211	0.0320007	0.0672984
480882	MPC1L	mitochondrial pyruvate carrier 1 like && sp|Q2M2T3|MPCX_BOVIN Mitochondrial pyruvate carrier-like protein OS=Bos taurus OX=9913 PE=2 SV=1 && PF03650:Mitochondrial pyruvate carriers	NC_006621.4:22445067-22446274	3.37893	19.861	5.57583	0	0	4.48038	9.60527	1.49346	2.60513	0.0318979	0.0671014
106560092	LOC106560092	translation initiation factor IF-2-like && - && -	NC_006602.4:48934599-48940877	2.2029	2.16699	7.46699	17.6137	8.77321	9.15336	3.94563	11.8468	-1.55801	0.0317764	0.0668795
100688193	TPBGL	trophoblast glycoprotein like && sp|P0DKB5|TPBGL_HUMAN Trophoblast glycoprotein-like OS=Homo sapiens OX=9606 GN=TPBGL PE=3 SV=1 && -	NC_006603.4:23077805-23081082	9.63217	6.41576	9.7517	4.92067	0	0	8.59988	1.64022	2.35242	0.0316737	0.0666872
491044	TBX21	T-box transcription factor 21 && sp|Q9UL17|TBX21_HUMAN T-box transcription factor TBX21 OS=Homo sapiens OX=9606 GN=TBX21 PE=1 SV=1 && PF00907:T-box	NC_006591.4:23543406-23555259	5.47615	8.50361	13.9657	0	0	5.3791	9.31516	1.79303	2.31409	0.0315824	0.0665142
485793	HSPA12B	heat shock protein family A (Hsp70) member 12B%2C transcript variant X1 && sp|Q96MM6|HS12B_HUMAN Heat shock 70 kDa protein 12B OS=Homo sapiens OX=9606 GN=HSPA12B PE=1 SV=2 && -	NC_006606.4:17430108-17449781	8.53502	3.26362	8.63605	2.95123	0	0	6.81156	0.983743	2.69669	0.0307933	0.0650063
485905	SLC12A5	solute carrier family 12 member 5%2C transcript variant X2 && sp|Q9H2X9|S12A5_HUMAN Solute carrier family 12 member 5 OS=Homo sapiens OX=9606 GN=SLC12A5 PE=1 SV=3 && PF03522:Solute carrier family 12|PF00324:Amino acid permease	NC_006606.4:32812617-32849088	4.29879	0.056891	8.52384	4.16e-17	4.16e-17	4.16e-17	4.29317	4.16e-17	5.15881	0.0307901	0.0650042
488520	RUFY4	RUN and FYVE domain containing 4%2C transcript variant X1 && sp|Q6ZNE9|RUFY4_HUMAN RUN and FYVE domain-containing protein 4 OS=Homo sapiens OX=9606 GN=RUFY4 PE=1 SV=2 && -	NC_006619.4:25629499-25650965	4.29879	0.056891	8.52384	4.16e-17	4.16e-17	4.16e-17	4.29317	4.16e-17	5.15881	0.0307818	0.0649913
488125	TP63	tumor protein p63%2C transcript variant X2 && sp|Q9H3D4|P63_HUMAN Tumor protein 63 OS=Homo sapiens OX=9606 GN=TP63 PE=1 SV=1 && PF07647:SAM domain (Sterile alpha motif)|PF07710:P53 tetramerisation motif|PF00870:P53 DNA-binding domain	NC_006616.4:25860495-26078655	4.29879	0.056891	8.52384	4.16e-17	4.16e-17	4.16e-17	4.29317	4.16e-17	5.15881	0.0307751	0.0649819
489841	PILRA	paired immunoglobin like type 2 receptor alpha%2C transcript variant X3 && sp|Q9UKJ1|PILRA_HUMAN Paired immunoglobulin-like type 2 receptor alpha OS=Homo sapiens OX=9606 GN=PILRA PE=1 SV=3 && -	NC_006588.4:10973591-10992596	4.29862	8.36286	0.0815353	4.16e-17	4.16e-17	4.16e-17	4.24767	4.16e-17	5.13903	0.0302154	0.0639707
119869321	LOC119869321	uncharacterized LOC119869321%2C transcript variant X8 && - && -	NC_006597.4:52508237-52513378	8.44063	4.2459	0.0815585	4.16e-17	4.16e-17	4.16e-17	4.25603	4.16e-17	5.14381	0.0301979	0.0639443
111094282	LOC111094282	SLC35A4 upstream open reading frame protein-like%2C transcript variant X1 && sp|L0R6Q1|S35U4_HUMAN SLC35A4 upstream open reading frame protein OS=Homo sapiens OX=9606 GN=SLC35A4 PE=3 SV=1 && PF15054:Domain of unknown function (DUF4535)	NC_006584.4:65332316-65333047	2.2445	8.40936	6.50226	1.96632	0	0	5.71871	0.655439	2.95537	0.0298526	0.0633069
485323	OR56A1B	olfactory receptor family 56 subfamily A member 1B && sp|Q8NGH5|O56A1_HUMAN Olfactory receptor 56A1 OS=Homo sapiens OX=9606 GN=OR56A1 PE=2 SV=3 && PF13853:Olfactory receptor	NC_006603.4:29055554-29056498	2.17407	2.14329	4.29704	4.16e-17	4.16e-17	4.16e-17	2.87146	4.16e-17	4.58695	0.0296997	0.0630153
489127	FOXI1	forkhead box I1 && sp|Q12951|FOXI1_HUMAN Forkhead box protein I1 OS=Homo sapiens OX=9606 GN=FOXI1 PE=1 SV=3 && -	NC_006586.4:41713210-41717202	2.17407	2.14329	4.29704	4.16e-17	4.16e-17	4.16e-17	2.87146	4.16e-17	4.58695	0.0296489	0.062944
111094636	SPINK14	serine peptidase inhibitor Kazal type 14 (putative)%2C transcript variant X3 && sp|Q6IE38|ISK14_HUMAN Serine protease inhibitor Kazal-type 14 OS=Homo sapiens OX=9606 GN=SPINK14 PE=3 SV=1 && PF00050:Kazal-type serine protease inhibitor domain	NC_006584.4:39431445-39439229	2.17407	2.14329	4.29704	4.16e-17	4.16e-17	4.16e-17	2.87146	4.16e-17	4.58695	0.0296378	0.0629251
102155593	GSDMB	gasdermin B%2C transcript variant X4 && sp|Q8TAX9|GSDMB_HUMAN Gasdermin-B OS=Homo sapiens OX=9606 GN=GSDMB PE=1 SV=2 && PF04598:Gasdermin pore forming domain	NC_006591.4:22076281-22088536	4.24992	2.14328	2.20695	4.16e-17	4.16e-17	4.16e-17	2.86672	4.16e-17	4.58407	0.0296085	0.0628856
491290	LAMC3	laminin subunit gamma 3%2C transcript variant X1 && sp|Q9Y6N6|LAMC3_HUMAN Laminin subunit gamma-3 OS=Homo sapiens OX=9606 GN=LAMC3 PE=2 SV=3 && PF00055:Laminin N-terminal (Domain VI)|PF00052:Laminin B (Domain IV)|PF00053:Laminin EGF domain	NC_006591.4:52170894-52229552	4.24992	2.14328	2.20695	4.16e-17	4.16e-17	4.16e-17	2.86672	4.16e-17	4.58407	0.0296029	0.0628786
607249	ACRV1	acrosomal vesicle protein 1 && sp|P53353|ASPX_VULVU Sperm acrosomal protein FSA-ACR.1 (Fragment) OS=Vulpes vulpes OX=9627 PE=2 SV=1 && -	NC_006587.4:8889045-8895554	4.24992	2.14328	2.20695	4.16e-17	4.16e-17	4.16e-17	2.86672	4.16e-17	4.58407	0.0295926	0.0628752
612802	HES7	hes family bHLH transcription factor 7%2C transcript variant X1 && sp|Q9BYE0|HES7_HUMAN Transcription factor HES-7 OS=Homo sapiens OX=9606 GN=HES7 PE=1 SV=2 && -	NC_006587.4:33080600-33086052	4.24992	2.14328	2.20695	4.16e-17	4.16e-17	4.16e-17	2.86672	4.16e-17	4.58407	0.0295933	0.0628752
106558163	HHLA2	HERV-H LTR-associating 2 && sp|Q9UM44|HHLA2_HUMAN HERV-H LTR-associating protein 2 OS=Homo sapiens OX=9606 GN=HHLA2 PE=1 SV=1 && -	NC_006615.4:13712743-13728519	12.8425	12.6933	8.79484	6.85924	1.93545	3.33026	11.4436	4.04165	1.47327	0.0295825	0.0628647
119863891	LOC119863891	C-X-C motif chemokine receptor 4 && sp|Q3LSL6|CXCR4_CANLF C-X-C chemokine receptor type 4 OS=Canis lupus familiaris OX=9615 GN=CXCR4 PE=2 SV=1 && PF12109:CXCR4 Chemokine receptor N terminal|PF00001:7 transmembrane receptor (rhodopsin family)	NC_006601.4:39115923-39119630	0.0687882	12.4654	0.081512	19.5002	11.6742	27.5807	4.20523	19.5851	-2.16212	0.0293163	0.0623509
119869800	LOC119869800	translation initiation factor IF-2-like && - && -	NC_006599.4:63308423-63310950	21.309	16.9359	8.90702	9.79236	2.90373	5.90195	15.7173	6.19934	1.3243	0.0292049	0.062132
477704	CD163	CD163 molecule%2C transcript variant 1 && sp|Q2VLG6|C163A_CANLF Scavenger receptor cysteine-rich type 1 protein M130 OS=Canis lupus familiaris OX=9615 GN=CD163 PE=2 SV=1 && PF00530:Scavenger receptor cysteine-rich domain	NC_006609.4:8915837-8946494	0.00616242	0.00509244	1.06507	3.89732	2.92123	5.15906	0.358774	3.99254	-3.09124	0.0290969	0.0619427
610193	TFCP2L1	transcription factor CP2 like 1%2C transcript variant X1 && sp|Q9NZI6|TF2L1_HUMAN Transcription factor CP2-like protein 1 OS=Homo sapiens OX=9606 GN=TFCP2L1 PE=1 SV=1 && PF18016:SAM domain (Sterile alpha motif)|PF04516:CP2 transcription factor	NC_006601.4:29126589-29181499	1.19109	6.35728	10.6914	40.1758	15.6083	6.1242	6.07991	20.6361	-1.74522	0.0290684	0.0618911
100686895	INSYN1	inhibitory synaptic factor 1%2C transcript variant X2 && sp|B0BN13|INSY1_RAT Inhibitory synaptic factor 1 OS=Rattus norvegicus OX=10116 GN=Insyn1 PE=2 SV=1 && PF15252:Domain of unknown function (DUF4589)	NC_006612.4:36946581-36957403	16.0324	18.9518	5.66996	24.355	32.3042	25.3236	13.5514	27.3276	-1.00424	0.0288009	0.0613749
475881	NRCAM	neuronal cell adhesion molecule%2C transcript variant X1 && sp|P97686|NRCAM_RAT Neuronal cell adhesion molecule OS=Rattus norvegicus OX=10116 GN=Nrcam PE=1 SV=2 && PF13882:Bravo-like intracellular region|PF00041:Fibronectin type III domain|PF13927:Immunoglobulin domain|PF07679:Immunoglobulin I-set domain	NC_006600.4:11846533-12121649	18.2936	19.1024	22.7594	9.7835	11.7843	0	20.0518	7.18927	1.4939	0.0287835	0.0613423
485427	KCNA4	potassium voltage-gated channel subfamily A member 4%2C transcript variant X1 && sp|P22459|KCNA4_HUMAN Potassium voltage-gated channel subfamily A member 4 OS=Homo sapiens OX=9606 GN=KCNA4 PE=1 SV=2 && PF02214:BTB/POZ domain|PF00520:Ion transport protein|PF07941:Potassium channel Kv1.4 tandem inactivation domain	NC_006603.4:49557789-49560814	4.16e-17	4.16e-17	4.16e-17	14.7608	0	0	4.16e-17	4.92025	-5.31939	0.0287673	0.0613121
483127	SYT6	synaptotagmin 6%2C transcript variant X24 && sp|Q5T7P8|SYT6_HUMAN Synaptotagmin-6 OS=Homo sapiens OX=9606 GN=SYT6 PE=1 SV=3 && -	NC_006599.4:51509928-51574570	4.16e-17	4.16e-17	4.16e-17	0	0	15.2243	4.16e-17	5.07477	-5.32316	0.0287673	0.0613121
610781	CDHR1	cadherin related family member 1 && sp|Q8WN91|CDHR1_BOVIN Cadherin-related family member 1 OS=Bos taurus OX=9913 GN=CDHR1 PE=2 SV=1 && PF00028:Cadherin domain	NC_006586.4:32423793-32444614	7.67526	23.0939	10.977	7.85734	2.92683	0	13.9154	3.59472	1.95063	0.0286524	0.0611073
612190	PNMA8C	PNMA family member 8C%2C transcript variant X1 && sp|A0A1B0GUJ8|PNM8C_HUMAN Paraneoplastic antigen-like protein 8C OS=Homo sapiens OX=9606 GN=PNMA8C PE=3 SV=1 && PF14893:PNMA	NC_006583.4:108815310-108849301	0.0688588	5.27743	7.48425	4.16e-17	4.16e-17	4.16e-17	4.27685	4.16e-17	5.15157	0.0286424	0.0610966
611674	CD27	CD27 molecule%2C transcript variant X1 && sp|P26842|CD27_HUMAN CD27 antigen OS=Homo sapiens OX=9606 GN=CD27 PE=1 SV=2 && PF00020:TNFR/NGFR cysteine-rich region	NC_006609.4:8078739-8081962	5.3368	7.33548	0.0815411	4.16e-17	4.16e-17	4.16e-17	4.25128	4.16e-17	5.14028	0.0284395	0.0607372
100855956	ZBBX	zinc finger B-box domain containing%2C transcript variant X11 && sp|A8MT70|ZBBX_HUMAN Zinc finger B-box domain-containing protein 1 OS=Homo sapiens OX=9606 GN=ZBBX PE=2 SV=3 && -	NC_006616.4:41243440-41349872	6.37303	0.0568824	6.44335	4.16e-17	4.16e-17	4.16e-17	4.29109	4.16e-17	5.15619	0.0284318	0.0607253
100855423	PTCHD4	patched domain containing 4 && sp|Q6ZW05|PTHD4_HUMAN Patched domain-containing protein 4 OS=Homo sapiens OX=9606 GN=PTCHD4 PE=2 SV=3 && PF02460:Patched family	NC_006594.4:16007216-16060826	6.37303	0.0568824	6.44335	4.16e-17	4.16e-17	4.16e-17	4.29109	4.16e-17	5.15619	0.0284258	0.0607234
100686194	SLFN5	schlafen family member 5%2C transcript variant X1 && sp|Q08AF3|SLFN5_HUMAN Schlafen family member 5 OS=Homo sapiens OX=9606 GN=SLFN5 PE=1 SV=1 && -	NC_006591.4:37392420-37402363	10.5209	0.0612217	3.31802	4.16e-17	4.16e-17	4.16e-17	4.63339	4.16e-17	5.26453	0.028352	0.0605901
100855765	PROX2	prospero homeobox 2 && sp|Q3B8N5|PROX2_HUMAN Prospero homeobox protein 2 OS=Homo sapiens OX=9606 GN=PROX2 PE=2 SV=3 && PF05044:Homeo-prospero domain	NC_006590.4:47662327-47671155	3.2675	0.0612536	10.6192	4.16e-17	4.16e-17	4.16e-17	4.64932	4.16e-17	5.27297	0.0282206	0.0603312
612463	ATP1A3	ATPase Na+/K+ transporting subunit alpha 3%2C transcript variant X1 && sp|P13637|AT1A3_HUMAN Sodium/potassium-transporting ATPase subunit alpha-3 OS=Homo sapiens OX=9606 GN=ATP1A3 PE=1 SV=3 && PF00122:E1-E2 ATPase|PF00690:Cation transporter/ATPase, N-terminus|PF00689:Cation transporting ATPase, C-terminus|PF13246:Cation transport ATPase (P-type)	NC_006583.4:111758069-111778105	18.068	10.639	7.75872	7.85745	0.956455	1.5666	12.1552	3.46017	1.77961	0.0281797	0.0602613
100855894	METTL21C	methyltransferase like 21C && sp|Q5VZV1|MT21C_HUMAN Protein-lysine methyltransferase METTL21C OS=Homo sapiens OX=9606 GN=METTL21C PE=1 SV=1 && PF10294:Lysine methyltransferase	NC_006604.4:51961007-51972053	0.0740844	10.4289	3.3179	4.16e-17	4.16e-17	4.16e-17	4.60697	4.16e-17	5.25329	0.0281686	0.0602509
488647	ARHGAP30	Rho GTPase activating protein 30%2C transcript variant X1 && sp|Q7Z6I6|RHG30_HUMAN Rho GTPase-activating protein 30 OS=Homo sapiens OX=9606 GN=ARHGAP30 PE=1 SV=3 && PF00620:RhoGAP domain	NC_006620.4:21469030-21485960	13.028	25.2999	18.5083	13.7344	1.91628	4.9527	18.9454	6.8678	1.44752	0.0281668	0.0602509
483194	TMOD4	tropomodulin 4%2C transcript variant X1 && sp|Q0VC48|TMOD4_BOVIN Tropomodulin-4 OS=Bos taurus OX=9913 GN=TMOD4 PE=2 SV=1 && PF03250:Tropomodulin	NC_006599.4:59676572-59682479	4.3774	11.5424	5.50306	1.95311	0	2.61581	7.14094	1.52297	2.13435	0.0280944	0.0601185
611537	IFITM10	interferon induced transmembrane protein 10 && sp|A6NMD0|IFM10_HUMAN Interferon-induced transmembrane protein 10 OS=Homo sapiens OX=9606 GN=IFITM10 PE=2 SV=1 && PF04505:Interferon-induced transmembrane protein	NC_006600.4:44608941-44618802	0.0688487	6.30714	6.44326	4.16e-17	4.16e-17	4.16e-17	4.27308	4.16e-17	5.14911	0.0280339	0.0600152
102154051	LOC102154051	uncharacterized LOC102154051%2C transcript variant X6 && - && -	NC_006612.4:34066670-34077392	0.0688487	6.30714	6.44326	4.16e-17	4.16e-17	4.16e-17	4.27308	4.16e-17	5.14911	0.0280248	0.0600002
485585	VILL	villin like%2C transcript variant X8 && sp|O15195|VILL_HUMAN Villin-like protein OS=Homo sapiens OX=9606 GN=VILL PE=1 SV=3 && -	NC_006605.4:7807005-7824245	27.7537	13.9331	23.8702	0.926753	15.7375	4.93293	21.8523	7.19905	1.58589	0.0280069	0.0599664
483433	KIAA1549L	KIAA1549 like%2C transcript variant X17 && sp|Q6ZVL6|K154L_HUMAN UPF0606 protein KIAA1549L OS=Homo sapiens OX=9606 GN=KIAA1549L PE=2 SV=2 && PF12877:Domain of unknown function (DUF3827)	NC_006600.4:33633108-33770614	31.1336	49.4665	13.4628	19.5738	13.6963	5.53022	31.3543	12.9334	1.26803	0.0279989	0.0599536
485518	GPC5	glypican 5%2C transcript variant X1 && sp|P78333|GPC5_HUMAN Glypican-5 OS=Homo sapiens OX=9606 GN=GPC5 PE=1 SV=1 && PF01153:Glypican	NC_006604.4:42382134-43727661	7.53887	11.5747	5.53585	20.5035	18.5846	14.206	8.21648	17.7647	-1.1003	0.0277944	0.0595592
488666	RGS4	regulator of G protein signaling 4%2C transcript variant X2 && sp|P49798|RGS4_HUMAN Regulator of G-protein signaling 4 OS=Homo sapiens OX=9606 GN=RGS4 PE=1 SV=1 && PF00615:Regulator of G protein signaling domain	NC_006620.4:19826659-19834129	3.23663	7.31107	0.0688043	28.4133	3.83294	14.3315	3.53883	15.5259	-2.0873	0.0277469	0.0594731
482767	RAB19	RAB19%2C member RAS oncogene family%2C transcript variant X1 && sp|A4D1S5|RAB19_HUMAN Ras-related protein Rab-19 OS=Homo sapiens OX=9606 GN=RAB19 PE=1 SV=2 && PF00071:Ras family	NC_006598.4:9388399-9406743	12.6008	0.0655147	2.27201	4.16e-17	4.16e-17	4.16e-17	4.97943	4.16e-17	5.36742	0.0275938	0.0591813
486732	KCNA1	potassium voltage-gated channel subfamily A member 1 && sp|Q09470|KCNA1_HUMAN Potassium voltage-gated channel subfamily A member 1 OS=Homo sapiens OX=9606 GN=KCNA1 PE=1 SV=2 && PF00520:Ion transport protein|PF02214:BTB/POZ domain	NC_006609.4:6745890-6747377	6.35945	0.0524701	5.38557	12.6814	13.7026	10.0353	3.93249	12.1398	-1.59303	0.0275551	0.0591126
482436	LOC482436	L-amino-acid oxidase-like && sp|A8QL52|OXLA_BUNFA L-amino-acid oxidase OS=Bungarus fasciatus OX=8613 PE=1 SV=1 && PF01593:Flavin containing amine oxidoreductase	NC_006597.4:590502-597963	0.0793865	2.18819	12.7141	4.16e-17	4.16e-17	4.16e-17	4.9939	4.16e-17	5.37674	0.0273953	0.0588157
489604	HES4	hes family bHLH transcription factor 4 && sp|Q9HCC6|HES4_HUMAN Transcription factor HES-4 OS=Homo sapiens OX=9606 GN=HES4 PE=1 SV=1 && PF00010:Helix-loop-helix DNA-binding domain|PF07527:Hairy Orange	NC_006587.4:56299569-56304879	0.0635138	5.26711	6.42712	18.5743	5.80541	17.1484	3.91925	13.8427	-1.77838	0.0273833	0.0587943
111098955	LOC111098955	uncharacterized LOC111098955%2C transcript variant X7 && - && -	NC_006597.4:5419890-5434679	5.29762	3.18574	1.16012	4.16e-17	4.16e-17	4.16e-17	3.21449	4.16e-17	4.74453	0.0273773	0.05879
609209	KLHL35	kelch like family member 35 && sp|Q6PF15|KLH35_HUMAN Kelch-like protein 35 OS=Homo sapiens OX=9606 GN=KLHL35 PE=1 SV=3 && PF01344:Kelch motif|PF07707:BTB And C-terminal Kelch|PF00651:BTB/POZ domain	NC_006603.4:22928576-22936570	8.58043	11.5747	4.47897	3.93601	0	0	8.21136	1.312	2.58417	0.027307	0.0586605
609245	LOC609245	zinc finger matrin-type protein 2-like && sp|Q96NC0|ZMAT2_HUMAN Zinc finger matrin-type protein 2 OS=Homo sapiens OX=9606 GN=ZMAT2 PE=1 SV=1 && PF12171:Zinc-finger double-stranded RNA-binding	NC_006600.4:34655547-34656187	16.0542	6.51842	20.4533	2.90012	4.88379	7.80899	14.342	5.19763	1.44178	0.0270338	0.0581375
489317	OR8B8	olfactory receptor family 8 subfamily B member 8 && sp|Q60882|OL145_MOUSE Olfactory receptor 145 OS=Mus musculus OX=10090 GN=Olfr145 PE=3 SV=2 && PF13853:Olfactory receptor	NC_006587.4:9979384-9980331	2.1936	7.31108	1.1694	4.16e-17	4.16e-17	4.16e-17	3.55803	4.16e-17	4.88607	0.0270221	0.058121
489981	DNAH3	dynein axonemal heavy chain 3%2C transcript variant X12 && sp|Q8TD57|DYH3_HUMAN Dynein axonemal heavy chain 3 OS=Homo sapiens OX=9606 GN=DNAH3 PE=2 SV=1 && PF18199:Dynein heavy chain C-terminal domain|PF17857:AAA+ lid domain|PF12781:ATP-binding dynein motor region|PF08393:Dynein heavy chain, N-terminal region 2|PF03028:Dynein heavy chain region D6 P-loop domain|PF12775:P-loop containing dynein mo…	NC_006588.4:25705990-25877487	39.8555	70.649	32.9395	7.7054	10.6862	42.0117	47.8147	20.1345	1.25595	0.026877	0.0578385
119863909	PCDHA13	protocadherin alpha 13%2C transcript variant X9 && sp|Q9Y5I4|PCDC2_HUMAN Protocadherin alpha-C2 OS=Homo sapiens OX=9606 GN=PCDHAC2 PE=2 SV=1 && PF00028:Cadherin domain|PF08266:Cadherin-like|PF15974:Cadherin C-terminal cytoplasmic tail, catenin-binding region|PF16492:Cadherin cytoplasmic C-terminal	NC_006584.4:33044035-33149011	24.6534	27.4742	17.5651	2.87211	3.86909	19.4221	23.2309	8.72108	1.41092	0.0268251	0.0577354
486481	OR6C33	olfactory receptor family 6 subfamily C member 33 && sp|Q8NGE2|O2AP1_HUMAN Olfactory receptor 2AP1 OS=Homo sapiens OX=9606 GN=OR2AP1 PE=3 SV=1 && PF13853:Olfactory receptor	NC_006609.4:46157297-46158244	3.21399	2.14329	3.25436	4.16e-17	4.16e-17	4.16e-17	2.87055	4.16e-17	4.58545	0.0263992	0.0569399
609078	TEX43	testis expressed 43 && sp|Q6ZNM6|TEX43_HUMAN Testis-expressed protein 43 OS=Homo sapiens OX=9606 GN=TEX43 PE=1 SV=1 && PF14983:Domain of unknown function (DUF4513)	NC_006593.4:14696644-14701614	3.21398	3.1762	2.20694	4.16e-17	4.16e-17	4.16e-17	2.8657	4.16e-17	4.58277	0.0263355	0.0568275
481718	SLC44A4	solute carrier family 44 member 4%2C transcript variant X1 && sp|A5PF08|CTL4_PIG Choline transporter-like protein 4 OS=Sus scrofa OX=9823 GN=SLC44A4 PE=3 SV=1 && PF04515:Plasma-membrane choline transporter	NC_006594.4:1463542-1476028	5.44162	9.50153	8.67726	0	0	4.48038	7.87347	1.49346	2.3087	0.0262096	0.0565976
102154339	LOC102154339	uncharacterized LOC102154339 && - && -	NC_006583.4:105633827-105634256	4.26292	4.21652	1.16011	4.16e-17	4.16e-17	4.16e-17	3.21318	4.16e-17	4.74328	0.0255872	0.0553773
475868	HECW1	HECT%2C C2 and WW domain containing E3 ubiquitin protein ligase 1%2C transcript variant X9 && sp|Q76N89|HECW1_HUMAN E3 ubiquitin-protein ligase HECW1 OS=Homo sapiens OX=9606 GN=HECW1 PE=1 SV=3 && PF00632:HECT-domain (ubiquitin-transferase)|PF18436:Helical box domain of E3 ubiquitin-protein ligase HECW1|PF00397:WW domain|PF16562:N-terminal domain of E3 ubiquitin-protein ligase HECW1 and 2|PF00168:…	NC_006600.4:6489372-6929914	7.51796	11.5534	3.39982	0	0	3.58095	7.49039	1.19365	2.53053	0.0255897	0.0553773
611605	LYG1	lysozyme g1%2C transcript variant X6 && sp|Q8N1E2|LYG1_HUMAN Lysozyme g-like protein 1 OS=Homo sapiens OX=9606 GN=LYG1 PE=1 SV=1 && -	NC_006592.4:43323582-43359327	4.26292	4.21652	1.16011	4.16e-17	4.16e-17	4.16e-17	3.21318	4.16e-17	4.74328	0.0255772	0.0553625
610740	ZYG11A	zyg-11 family member A%2C cell cycle regulator%2C transcript variant X1 && sp|Q6WRX3|ZY11A_HUMAN Protein zyg-11 homolog A OS=Homo sapiens OX=9606 GN=ZYG11A PE=2 SV=3 && -	NC_006587.4:56047405-56132932	24.5475	14.9325	18.5192	1.91044	14.7614	2.30149	19.3331	6.32446	1.59481	0.0252549	0.0547417
100688246	DUSP28	dual specificity phosphatase 28%2C transcript variant X2 && sp|Q4G0W2|DUS28_HUMAN Dual specificity phosphatase 28 OS=Homo sapiens OX=9606 GN=DUSP28 PE=1 SV=1 && PF00782:Dual specificity phosphatase, catalytic domain	NC_006607.4:51003453-51006314	23.3682	6.52902	15.2258	27.2751	25.3847	40.2926	15.041	30.9841	-1.03442	0.0251911	0.0546317
490948	SOST	sclerostin && sp|Q9BG78|SOST_CHLAE Sclerostin OS=Chlorocebus aethiops OX=9534 GN=SOST PE=2 SV=1 && PF05463:Sclerostin (SOST)	NC_006591.4:18928494-18933390	0.0741487	4.25503	9.58081	4.16e-17	4.16e-17	4.16e-17	4.63666	4.16e-17	5.26723	0.0251634	0.0545833
491099	ANKFN1	ankyrin repeat and fibronectin type III domain containing 1%2C transcript variant X2 && sp|Q8N957|ANKF1_HUMAN Ankyrin repeat and fibronectin type-III domain-containing protein 1 OS=Homo sapiens OX=9606 GN=ANKFN1 PE=2 SV=2 && PF00041:Fibronectin type III domain|PF13637:Ankyrin repeats (many copies)	NC_006591.4:30334298-30626943	0.0741487	4.25503	9.58081	4.16e-17	4.16e-17	4.16e-17	4.63666	4.16e-17	5.26723	0.0251456	0.054549
100855596	TTC9B	tetratricopeptide repeat domain 9B && sp|Q9D6E4|TTC9B_MOUSE Tetratricopeptide repeat protein 9B OS=Mus musculus OX=10090 GN=Ttc9b PE=1 SV=1 && -	NC_006583.4:112821320-112823816	0.0741487	4.25503	9.58081	4.16e-17	4.16e-17	4.16e-17	4.63666	4.16e-17	5.26723	0.0251337	0.0545314
487341	FGR	FGR proto-oncogene%2C Src family tyrosine kinase%2C transcript variant X1 && sp|P09769|FGR_HUMAN Tyrosine-protein kinase Fgr OS=Homo sapiens OX=9606 GN=FGR PE=1 SV=2 && PF00017:SH2 domain|PF00018:SH3 domain|PF07714:Protein tyrosine kinase	NC_006584.4:69248647-69270097	4.16e-17	4.16e-17	4.16e-17	1.93333	1.94052	6.13956	4.16e-17	3.33781	-4.78802	0.0250942	0.0544739
609110	SERPINI2	serpin family I member 2%2C transcript variant X1 && sp|O75830|SPI2_HUMAN Serpin I2 OS=Homo sapiens OX=9606 GN=SERPINI2 PE=1 SV=1 && PF00079:Serpin (serine protease inhibitor)	NC_006616.4:41399226-41432129	9.48859	4.25495	0.0878103	4.16e-17	4.16e-17	4.16e-17	4.61045	4.16e-17	5.25646	0.0250291	0.0543649
102152304	ADGRL4	adhesion G protein-coupled receptor L4 && sp|Q9HBW9|AGRL4_HUMAN Adhesion G protein-coupled receptor L4 OS=Homo sapiens OX=9606 GN=ADGRL4 PE=1 SV=3 && PF01825:GPCR proteolysis site, GPS, motif|PF16489:GPCR-Autoproteolysis INducing (GAIN) domain|PF00002:7 transmembrane receptor (Secretin family)|PF07645:Calcium-binding EGF domain	NC_006588.4:70736971-70847924	6.58818	12.7107	17.2232	5.87129	2.92117	3.33025	12.174	4.0409	1.5623	0.0249889	0.0542855
490260	CRB1	crumbs cell polarity complex component 1%2C transcript variant X1 && sp|P82279|CRUM1_HUMAN Protein crumbs homolog 1 OS=Homo sapiens OX=9606 GN=CRB1 PE=1 SV=2 && PF02210:Laminin G domain|PF00008:EGF-like domain	NC_006589.4:4896806-5113389	4.3774	11.5424	5.50306	0	2.95649	0	7.14094	0.985498	2.76087	0.0249696	0.0542476
111091928	LOC111091928	protocadherin alpha-1-like && sp|Q9Y5I3|PCDA1_HUMAN Protocadherin alpha-1 OS=Homo sapiens OX=9606 GN=PCDHA1 PE=2 SV=1 && PF08266:Cadherin-like|PF00028:Cadherin domain	NC_006584.4:32949252-33114892	0.137198	10.572	17.0981	0	0	2.68081	9.2691	0.893603	3.22437	0.0248448	0.0540006
100688443	AQP12B	aquaporin 12B%2C transcript variant X2 && sp|Q8CHJ2|AQP12_MOUSE Aquaporin-12 OS=Mus musculus OX=10090 GN=Aqp12 PE=1 SV=1 && PF00230:Major intrinsic protein	NC_006607.4:51058052-51062910	16.879	4.33128	3.41781	2.95123	0	0	8.20936	0.983743	2.9592	0.024794	0.0539021
489775	CDH5	cadherin 5%2C transcript variant X1 && sp|Q6URK6|CADH5_BOVIN Cadherin-5 OS=Bos taurus OX=9913 GN=CDH5 PE=2 SV=1 && PF00028:Cadherin domain|PF01049:Cadherin cytoplasmic region	NC_006587.4:82820021-82852406	17.0036	12.6933	4.55759	0	2.93324	5.2752	11.4182	2.73615	2.01633	0.0244166	0.0531604
100135058	DEFB124	defensin beta 124 && sp|Q30KK4|DB124_PANTR Beta-defensin 124 OS=Pan troglodytes OX=9598 GN=DEFB124 PE=3 SV=1 && -	NC_006606.4:20633488-20637807	4.16e-17	4.16e-17	4.16e-17	2.9215	3.91821	2.48825	4.16e-17	3.10932	-4.70198	0.024239	0.0527933
475626	CCDC110	coiled-coil domain containing 110%2C transcript variant X1 && sp|Q8TBZ0|CC110_HUMAN Coiled-coil domain-containing protein 110 OS=Homo sapiens OX=9606 GN=CCDC110 PE=1 SV=1 && -	NC_006598.4:45644502-45665563	4.16e-17	4.16e-17	4.16e-17	3.90832	2.92997	2.48825	4.16e-17	3.10885	-4.70174	0.0242319	0.052782
488490	ZDBF2	zinc finger DBF-type containing 2%2C transcript variant X3 && sp|Q9HCK1|ZDBF2_HUMAN DBF4-type zinc finger-containing protein 2 OS=Homo sapiens OX=9606 GN=ZDBF2 PE=1 SV=3 && -	NC_006619.4:15744253-15776223	21.4952	13.9441	32.3252	7.77285	13.7184	10.1356	22.5882	10.5423	1.09042	0.0240395	0.0524056
100686787	LOC100686787	uncharacterized LOC100686787 && sp|Q9BDP4|VA0E1_CANLF V-type proton ATPase subunit e 1 OS=Canis lupus familiaris OX=9615 GN=ATP6V0E1 PE=3 SV=3 && PF05493:ATP synthase subunit H	NC_006591.4:13670637-13671426	14.9476	4.39611	17.2234	5.89425	1.94859	0	12.1891	2.61428	2.20877	0.024012	0.0523534
102157112	LOC102157112	uncharacterized LOC102157112%2C transcript variant X1 && - && -	NC_006600.4:34808201-34981171	8.45563	0.0612308	5.41487	4.16e-17	4.16e-17	4.16e-17	4.64391	4.16e-17	5.26686	0.0237504	0.0518139
485050	ATCAY	ATCAY kinesin light chain interacting caytaxin && sp|Q86WG3|ATCAY_HUMAN Caytaxin OS=Homo sapiens OX=9606 GN=ATCAY PE=1 SV=2 && PF12496:Bcl2-/adenovirus E1B nineteen kDa-interacting protein 2|PF13716:Divergent CRAL/TRIO domain	NC_006602.4:55335634-55367384	11.5692	0.0655195	3.32937	4.16e-17	4.16e-17	4.16e-17	4.98802	4.16e-17	5.36853	0.0237209	0.051765
481693	ASTN2	astrotactin 2%2C transcript variant X2 && sp|Q80Z10|ASTN2_MOUSE Astrotactin-2 OS=Mus musculus OX=10090 GN=Astn2 PE=1 SV=2 && PF14670:Coagulation Factor Xa inhibitory site|PF18577:Astrotactin-2 C-terminal beta-hairpin domain|PF01823:MAC/Perforin domain|PF18411:Annexin-like domain	NC_006593.4:68657415-69512472	14.8497	8.50346	4.50698	0	3.92952	2.56028	9.28672	2.16327	2.04228	0.0234344	0.0511968
102155187	TRPC5OS	TRPC5 opposite strand%2C transcript variant X2 && sp|A6NMA1|TR5OS_HUMAN Putative uncharacterized protein TRPC5OS OS=Homo sapiens OX=9606 GN=TRPC5OS PE=4 SV=1 && -	NC_006621.4:71031942-71041538	5.34886	8.37509	0.0877856	4.16e-17	4.16e-17	4.16e-17	4.60391	4.16e-17	5.25206	0.0233185	0.050959
607163	RAMP1	receptor activity modifying protein 1 && sp|Q867C0|RAMP1_PIG Receptor activity-modifying protein 1 OS=Sus scrofa OX=9823 GN=RAMP1 PE=2 SV=1 && PF04901:Receptor activity modifying family	NC_006607.4:48924771-48962496	10.635	11.5534	0.135119	27.3377	31.3522	12.1694	7.44117	23.6198	-1.64747	0.023316	0.0509572
610148	C24H20orf173	chromosome 24 C20orf173 homolog%2C transcript variant X8 && sp|Q96LM9|CT173_HUMAN Uncharacterized protein C20orf173 OS=Homo sapiens OX=9606 GN=C20orf173 PE=1 SV=1 && -	NC_006606.4:24126074-24139654	15.1103	11.7927	27.9555	8.79315	8.81546	4.03382	18.2862	7.21414	1.33011	0.0231005	0.0505219
607776	LOC607776	uncharacterized protein CXorf49 homolog%2C transcript variant X4 && sp|A8MYA2|CX049_HUMAN Uncharacterized protein CXorf49 OS=Homo sapiens OX=9606 GN=CXorf49 PE=2 SV=3 && PF15483:Domain of unknown function (DUF4641)	NC_006621.4:46751813-46755936	11.7794	12.6753	7.7191	0	0	6.27714	10.7246	2.09238	2.30398	0.0230684	0.0504574
487759	KCNJ15	potassium inwardly rectifying channel subfamily J member 15%2C transcript variant X11 && sp|Q91ZF1|KCJ15_RAT ATP-sensitive inward rectifier potassium channel 15 OS=Rattus norvegicus OX=10116 GN=Kcnj15 PE=2 SV=1 && PF17655:Inward rectifier potassium channel C-terminal domain|PF01007:Inward rectifier potassium channel transmembrane domain	NC_006613.4:32384569-32464144	5.3113	2.15939	3.28139	13.6804	11.7404	7.4094	3.58403	10.9434	-1.5798	0.0229908	0.050299
476647	LRRC2	leucine rich repeat containing 2%2C transcript variant X1 && sp|Q9BYS8|LRRC2_HUMAN Leucine-rich repeat-containing protein 2 OS=Homo sapiens OX=9606 GN=LRRC2 PE=2 SV=2 && PF12799:Leucine Rich repeats (2 copies)	NC_006602.4:42072061-42109675	2.18408	2.15152	5.35375	4.16e-17	4.16e-17	4.16e-17	3.22979	4.16e-17	4.75133	0.0228629	0.0500415
486335	MN1	MN1 proto-oncogene%2C transcriptional regulator && sp|Q10571|MN1_HUMAN Transcriptional activator MN1 OS=Homo sapiens OX=9606 GN=MN1 PE=1 SV=3 && -	NC_006608.4:21087978-21132430	6.3861	0.0612399	7.50098	4.16e-17	4.16e-17	4.16e-17	4.64944	4.16e-17	5.26921	0.022842	0.05
488312	OR2B7	olfactory receptor family 2 subfamily B member 7 && sp|P59922|OR2B8_HUMAN Putative olfactory receptor 2B8 OS=Homo sapiens OX=9606 GN=OR2B8P PE=5 SV=1 && PF13853:Olfactory receptor	NC_006617.4:25051832-25052809	5.29764	2.15151	2.21887	4.16e-17	4.16e-17	4.16e-17	3.22267	4.16e-17	4.74727	0.0227184	0.0497774
477428	OTOS	otospiralin && sp|Q8NHW6|OTOSP_HUMAN Otospiralin OS=Homo sapiens OX=9606 GN=OTOS PE=1 SV=1 && -	NC_006607.4:50776239-50778340	5.29764	2.15151	2.21887	4.16e-17	4.16e-17	4.16e-17	3.22267	4.16e-17	4.74727	0.0227027	0.0497578
484147	NTRK2	neurotrophic receptor tyrosine kinase 2%2C transcript variant X6 && sp|Q16620|NTRK2_HUMAN BDNF/NT-3 growth factors receptor OS=Homo sapiens OX=9606 GN=NTRK2 PE=1 SV=1 && PF13855:Leucine rich repeat|PF01462:Leucine rich repeat N-terminal domain|PF07679:Immunoglobulin I-set domain|PF16920:Tyrosine-protein kinase receptor C2 Ig-like domain	NC_006583.4:75211260-75538451	9.62101	2.24183	12.8748	1.94933	1.95479	1.66945	8.24588	1.85786	2.07761	0.0227007	0.0497578
611771	LOC611771	protein FAM209B && sp|Q5JX69|F209B_HUMAN Protein FAM209B OS=Homo sapiens OX=9606 GN=FAM209B PE=2 SV=1 && PF15206:FAM209 family	NC_006606.4:40958180-40959840	29.8101	11.8317	20.6722	12.7208	5.84043	7.54395	20.7713	8.70172	1.24368	0.0227019	0.0497578
485636	EOMES	eomesodermin%2C transcript variant X1 && sp|O95936|EOMES_HUMAN Eomesodermin homolog OS=Homo sapiens OX=9606 GN=EOMES PE=1 SV=3 && PF00907:T-box|PF16176:T-box transcription factor-associated	NC_006605.4:16470654-16506596	17.2125	16.9972	21.6593	5.8214	8.8002	11.184	18.623	8.60188	1.09895	0.022694	0.0497499
119866948	LOC119866948	uncharacterized LOC119866948%2C transcript variant X5 && - && -	NC_006612.4:39083659-39087112	36.0283	7.63797	15.3593	1.91078	5.86228	10.4856	19.6752	6.08623	1.67923	0.0226634	0.0496978
611716	LOC611716	sialic acid-binding Ig-like lectin 14%2C transcript variant X8 && sp|Q08ET2|SIG14_HUMAN Sialic acid-binding Ig-like lectin 14 OS=Homo sapiens OX=9606 GN=SIGLEC14 PE=1 SV=1 && PF07686:Immunoglobulin V-set domain	NC_006583.4:105016823-105032205	0.0741165	7.34705	6.45879	4.16e-17	4.16e-17	4.16e-17	4.62665	4.16e-17	5.26032	0.0226444	0.0496672
488422	PDE11A	phosphodiesterase 11A%2C transcript variant X1 && sp|Q9HCR9|PDE11_HUMAN Dual 3',5'-cyclic-AMP and -GMP phosphodiesterase 11A OS=Homo sapiens OX=9606 GN=PDE11A PE=1 SV=2 && PF00233:3'5'-cyclic nucleotide phosphodiesterase|PF01590:GAF domain	NC_006618.4:21359186-21721039	1.16432	12.4803	0.0877609	13.6109	19.5662	21.366	4.57745	18.181	-1.94622	0.0225377	0.0494666
485173	GDPD4	glycerophosphodiester phosphodiesterase domain containing 4%2C transcript variant X19 && sp|Q3TT99|GDPD4_MOUSE Glycerophosphodiester phosphodiesterase domain-containing protein 4 OS=Mus musculus OX=10090 GN=Gdpd4 PE=2 SV=1 && PF03009:Glycerophosphoryl diester phosphodiesterase family	NC_006603.4:21309937-21370327	7.42134	6.31781	0.0877979	4.16e-17	4.16e-17	4.16e-17	4.60898	4.16e-17	5.2543	0.0224586	0.0493076
483342	TMC8	transmembrane channel like 8%2C transcript variant X1 && sp|Q8IU68|TMC8_HUMAN Transmembrane channel-like protein 8 OS=Homo sapiens OX=9606 GN=TMC8 PE=1 SV=1 && PF07810:TMC domain	NC_006591.4:3672475-3684201	5.46761	15.7185	5.55631	3.93601	0	0	8.91415	1.312	2.69939	0.0222789	0.0489645
102157118	ERFE	erythroferrone%2C transcript variant X2 && sp|Q4G0M1|ERFE_HUMAN Erythroferrone OS=Homo sapiens OX=9606 GN=ERFE PE=2 SV=2 && -	NC_006607.4:49152543-49161544	11.9018	17.9634	16.2896	8.80106	3.8864	6.78987	15.385	6.49244	1.22697	0.0222776	0.0489645
111089968	FAM71A	family with sequence similarity 71 member A%2C transcript variant X1 && sp|Q95K21|FA71A_MACFA Protein FAM71A OS=Macaca fascicularis OX=9541 GN=FAM71A PE=2 SV=1 && PF12480:Protein of unknown function (DUF3699)	NC_006589.4:10374502-10376650	24.4932	8.65422	19.5182	9.8421	0	0	17.5552	3.2807	2.41284	0.0221154	0.0486269
442978	MGMT	O-6-methylguanine-DNA methyltransferase && sp|Q6TDU1|MGMT_CANLF Methylated-DNA--protein-cysteine methyltransferase OS=Canis lupus familiaris OX=9615 GN=MGMT PE=2 SV=1 && PF02870:6-O-methylguanine DNA methyltransferase, ribonuclease-like domain|PF01035:6-O-methylguanine DNA methyltransferase, DNA binding domain	NC_006610.4:38200970-38481621	9.63221	5.37795	10.799	0	2.94003	3.48262	8.60305	2.14089	1.94339	0.0219281	0.0482549
111093154	LOC111093154	zinc finger protein 385C-like%2C transcript variant X46 && sp|Q66K41|Z385C_HUMAN Zinc finger protein 385C OS=Homo sapiens OX=9606 GN=ZNF385C PE=1 SV=4 && -	NC_006611.4:29517073-29976598	4.30966	7.34701	2.26204	0.981381	0	0	4.63957	0.327127	3.4442	0.0218264	0.0480673
480641	LOC480641	diazepam-binding inhibitor-like 5 && sp|Q9MZG3|DBIL5_BOVIN Diazepam-binding inhibitor-like 5 OS=Bos taurus OX=9913 GN=DBIL5 PE=2 SV=1 && PF00887:Acyl CoA binding protein	NC_006591.4:44189617-44190843	9.58519	4.31065	7.60316	0	1.96175	1.71972	7.16633	1.22716	2.42532	0.0216671	0.0477416
119870940	LOC119870940	basic salivary proline-rich protein 1-like && - && -	NC_006585.4:9488794-9490895	9.6942	17.8362	4.54131	1.93922	4.91122	1.60484	10.6906	2.81842	1.87951	0.0215577	0.0475291
119869741	LOC119869741	uncharacterized LOC119869741 && - && -	NC_006599.4:1833506-1837076	21.2864	8.61512	15.2258	5.8711	6.87425	0	15.0424	4.24845	1.8313	0.0213025	0.0470089
609429	JUN	Jun proto-oncogene%2C AP-1 transcription factor subunit && sp|P05627|JUN_MOUSE Transcription factor AP-1 OS=Mus musculus OX=10090 GN=Jun PE=1 SV=3 && PF00170:bZIP transcription factor|PF03957:Jun-like transcription factor	NC_006587.4:50975870-51035105	356.368	613.828	155.393	1127.57	1091.47	240.416	375.196	819.818	-1.12812	0.0212135	0.0468302
483287	GPR142	G protein-coupled receptor 142 && sp|Q7Z601|GP142_HUMAN Probable G-protein coupled receptor 142 OS=Homo sapiens OX=9606 GN=GPR142 PE=2 SV=1 && PF00001:7 transmembrane receptor (rhodopsin family)	NC_006591.4:6659887-6672727	4.32045	0.0655532	10.6382	4.16e-17	4.16e-17	4.16e-17	5.00806	4.16e-17	5.37636	0.0212111	0.0468284
119867358	LOC119867358	protein mono-ADP-ribosyltransferase PARP4-like%2C transcript variant X1 && - && -	NC_006615.4:31154856-31158829	21.4241	6.59042	31.1642	0	10.8251	3.28738	19.7262	4.70416	2.046	0.0212079	0.0468247
494010	CYP1A2	cytochrome P450 family 1 subfamily A member 2 && sp|P56592|CP1A2_CANLF Cytochrome P450 1A2 OS=Canis lupus familiaris OX=9615 GN=CYP1A2 PE=1 SV=2 && PF00067:Cytochrome P450	NC_006612.4:37751388-37757086	0.0792958	10.4421	4.38079	4.16e-17	4.16e-17	4.16e-17	4.96738	4.16e-17	5.35917	0.021093	0.0465993
100856019	LOC100856019	creatine kinase B-type-like%2C transcript variant X1 && sp|P05124|KCRB_CANLF Creatine kinase B-type OS=Canis lupus familiaris OX=9615 GN=CKB PE=1 SV=1 && -	NC_006597.4:42765510-42768737	0.0792958	10.4421	4.38079	4.16e-17	4.16e-17	4.16e-17	4.96738	4.16e-17	5.35918	0.0210841	0.0465852
489159	ITK	IL2 inducible T cell kinase%2C transcript variant X1 && sp|Q08881|ITK_HUMAN Tyrosine-protein kinase ITK/TSK OS=Homo sapiens OX=9606 GN=ITK PE=1 SV=1 && PF00018:SH3 domain|PF00779:BTK motif|PF00169:PH domain|PF07714:Protein tyrosine kinase|PF00017:SH2 domain	NC_006586.4:52795128-52858373	0.0792958	10.4421	4.38079	4.16e-17	4.16e-17	4.16e-17	4.96738	4.16e-17	5.35918	0.0210757	0.0465744
484297	BRSK1	BR serine/threonine kinase 1%2C transcript variant X1 && sp|Q8TDC3|BRSK1_HUMAN Serine/threonine-protein kinase BRSK1 OS=Homo sapiens OX=9606 GN=BRSK1 PE=1 SV=2 && PF00069:Protein kinase domain	NC_006583.4:102423618-102441538	2.19365	4.22676	4.32731	4.80638	24.556	9.97971	3.58257	13.114	-1.84021	0.0209533	0.0463255
102152422	CATSPERZ	catsper channel auxiliary subunit zeta && sp|Q9NTU4|CTSRZ_HUMAN Cation channel sperm-associated protein subunit zeta OS=Homo sapiens OX=9606 GN=CATSPERZ PE=2 SV=1 && -	NC_006600.4:51370788-51373937	4.3405	8.40933	4.40491	1.96632	0	0	5.71824	0.655439	2.95643	0.0208805	0.0461853
490311	RGS8	regulator of G protein signaling 8%2C transcript variant X2 && sp|P57771|RGS8_HUMAN Regulator of G-protein signaling 8 OS=Homo sapiens OX=9606 GN=RGS8 PE=1 SV=1 && PF00615:Regulator of G protein signaling domain	NC_006589.4:15639499-15667210	10.5368	4.26367	0.0939854	4.16e-17	4.16e-17	4.16e-17	4.96481	4.16e-17	5.36095	0.0208348	0.0460878
102156295	PLET1	placenta expressed transcript 1 && sp|Q7YQE5|PLET1_PIG Placenta-expressed transcript 1 protein OS=Sus scrofa OX=9823 GN=PLET1 PE=2 SV=1 && -	NC_006587.4:20807580-20819776	16.3158	37.9167	23.9904	9.73082	6.8033	18.2331	26.0743	11.5891	1.16166	0.0207865	0.0460053
610772	EYS	eyes shut homolog && sp|Q5T1H1|EYS_HUMAN Protein eyes shut homolog OS=Homo sapiens OX=9606 GN=EYS PE=1 SV=5 && PF00054:Laminin G domain|PF02210:Laminin G domain|PF00008:EGF-like domain	NC_006594.4:27093449-28633080	2.34741	16.8262	15.0994	2.92508	2.93316	2.51106	11.4243	2.78977	1.98661	0.0207216	0.0458858
483712	CD248	CD248 molecule && sp|Q9HCU0|CD248_HUMAN Endosialin OS=Homo sapiens OX=9606 GN=CD248 PE=1 SV=1 && PF14670:Coagulation Factor Xa inhibitory site|PF00059:Lectin C-type domain	NC_006600.4:49600288-49602891	18.5037	58.7977	15.5936	4.82755	20.6433	4.77597	30.965	10.0823	1.60374	0.0206476	0.0457324
477907	SLCO5A1	solute carrier organic anion transporter family member 5A1%2C transcript variant X1 && sp|Q9H2Y9|SO5A1_HUMAN Solute carrier organic anion transporter family member 5A1 OS=Homo sapiens OX=9606 GN=SLCO5A1 PE=2 SV=2 && PF03137:Organic Anion Transporter Polypeptide (OATP) family|PF07648:Kazal-type serine protease inhibitor domain	NC_006611.4:19215735-19353625	6.49557	15.6947	2.34976	42.0934	17.5518	13.9023	8.18	24.5158	-1.57091	0.0206008	0.0456423
485548	IRS2	insulin receptor substrate 2%2C transcript variant X6 && sp|P81122|IRS2_MOUSE Insulin receptor substrate 2 OS=Mus musculus OX=10090 GN=Irs2 PE=1 SV=2 && PF00169:PH domain|PF02174:PTB domain (IRS-1 type)	NC_006604.4:57975030-58001643	0.242551	0.199955	56.2781	0	170.02	545.485	18.9069	238.502	-3.61738	0.0206022	0.0456423
100684705	LOC100684705	methylosome subunit pICln-like%2C transcript variant X1 && sp|P35521|ICLN_CANLF Methylosome subunit pICln OS=Canis lupus familiaris OX=9615 GN=CLNS1A PE=1 SV=1 && PF03517:Regulator of volume decrease after cellular swelling	NC_006583.4:96948810-96949947	8.58046	10.5432	5.53587	20.4974	19.5654	15.0683	8.21986	18.377	-1.14829	0.0203399	0.0451394
487975	BTLA	B and T lymphocyte associated%2C transcript variant X1 && sp|Q7Z6A9|BTLA_HUMAN B- and T-lymphocyte attenuator OS=Homo sapiens OX=9606 GN=BTLA PE=1 SV=3 && PF07679:Immunoglobulin I-set domain	NC_006615.4:17081602-17109854	9.87401	28.4058	18.5082	11.7983	0	1.51434	18.9293	4.43756	2.06627	0.0203194	0.0451042
482444	ZMYND12	zinc finger MYND-type containing 12%2C transcript variant X3 && sp|Q9H0C1|ZMY12_HUMAN Zinc finger MYND domain-containing protein 12 OS=Homo sapiens OX=9606 GN=ZMYND12 PE=1 SV=3 && -	NC_006597.4:1071724-1096911	4.3405	8.40933	4.40491	0	0	1.77999	5.71824	0.593329	2.99766	0.0199795	0.0444338
611183	TOMM20L	translocase of outer mitochondrial membrane 20 like && sp|Q6UXN7|TO20L_HUMAN TOMM20-like protein 1 OS=Homo sapiens OX=9606 GN=TOMM20L PE=1 SV=1 && PF02064:MAS20 protein import receptor	NC_006590.4:33508932-33517299	13.8727	7.50443	11.9399	3.9008	3.91151	3.35289	11.1057	3.72173	1.54464	0.0198897	0.0442542
608018	SSC4D	scavenger receptor cysteine rich family member with 4 domains && sp|Q8WTU2|SRB4D_HUMAN Scavenger receptor cysteine-rich domain-containing group B protein OS=Homo sapiens OX=9606 GN=SSC4D PE=2 SV=1 && PF00530:Scavenger receptor cysteine-rich domain	NC_006588.4:9250695-9260464	20.4546	28.5038	19.674	7.76755	13.7121	11.9059	22.8775	11.1285	1.0301	0.019688	0.0438354
481841	LOC481841	glutathione S-transferase-like%2C transcript variant X4 && sp|Q08393|GSTA2_CHICK Glutathione S-transferase OS=Gallus gallus OX=9031 PE=2 SV=2 && PF14497:Glutathione S-transferase, C-terminal domain|PF02798:Glutathione S-transferase, N-terminal domain	NC_006594.4:20215030-20233827	1.1424	5.25636	4.3273	4.16e-17	4.16e-17	4.16e-17	3.57535	4.16e-17	4.89284	0.0195285	0.0435069
484958	ICAM5	intercellular adhesion molecule 5 && sp|Q9UMF0|ICAM5_HUMAN Intercellular adhesion molecule 5 OS=Homo sapiens OX=9606 GN=ICAM5 PE=1 SV=3 && PF13927:Immunoglobulin domain|PF03921:Intercellular adhesion molecule (ICAM), N-terminal domain	NC_006602.4:50678819-50685773	17.2034	21.1386	16.3769	5.83009	3.87733	13.0998	18.2396	7.6024	1.24502	0.0194817	0.0434158
119872870	LOC119872870	small ubiquitin-related modifier 1-like%2C transcript variant X1 && sp|Q5E9D1|SUMO1_BOVIN Small ubiquitin-related modifier 1 OS=Bos taurus OX=9913 GN=SUMO1 PE=3 SV=1 && -	NC_006590.4:39432484-39433934	15.1177	27.361	13.2148	8.79315	8.81546	4.03382	18.5645	7.21414	1.3515	0.0192939	0.0430267
484520	RINL	Ras and Rab interactor like%2C transcript variant X1 && sp|Q6ZS11|RINL_HUMAN Ras and Rab interactor-like protein OS=Homo sapiens OX=9606 GN=RINL PE=2 SV=2 && PF02204:Vacuolar sorting protein 9 (VPS9) domain	NC_006583.4:113636837-113643300	8.67686	13.7365	13.0148	0	6.8871	2.48824	11.8094	3.12511	1.8815	0.0191442	0.0427285
483242	LOC483242	60S ribosomal protein L32-like && sp|E2RKA8|RL32_CANLF 60S ribosomal protein L32 OS=Canis lupus familiaris OX=9615 GN=RPL32 PE=1 SV=1 && PF01655:Ribosomal protein L32	NC_006600.4:7046290-7046894	16.9374	10.5808	1.29572	0	2.95649	0	9.60464	0.985498	3.17992	0.0189232	0.0422674
478485	UNC5C	unc-5 netrin receptor C%2C transcript variant X1 && sp|O95185|UNC5C_HUMAN Netrin receptor UNC5C OS=Homo sapiens OX=9606 GN=UNC5C PE=1 SV=2 && -	NC_006614.4:23609404-23959891	23.3919	19.0071	4.64288	31.1765	28.3134	45.4111	15.6806	34.967	-1.14675	0.0188586	0.0421425
100856297	CLPSL2	colipase like 2 && sp|Q6UWE3|COLL2_HUMAN Colipase-like protein 2 OS=Homo sapiens OX=9606 GN=CLPSL2 PE=1 SV=3 && PF15083:Colipase-like	NC_006594.4:4911918-4914684	4.26295	2.15151	3.26818	4.16e-17	4.16e-17	4.16e-17	3.22755	4.16e-17	4.74855	0.0186664	0.0417511
484682	LRRN1	leucine rich repeat neuronal 1%2C transcript variant X1 && sp|A0N0X6|LRRN1_BOVIN Leucine-rich repeat neuronal protein 1 OS=Bos taurus OX=9913 GN=LRRN1 PE=3 SV=1 && PF07679:Immunoglobulin I-set domain|PF13855:Leucine rich repeat	NC_006602.4:13580502-13619610	2.29409	5.37089	17.0453	30.2889	14.6043	25.5302	8.23674	23.4745	-1.49198	0.0186583	0.0417394
608588	PPDPFL	pancreatic progenitor cell differentiation and proliferation factor like%2C transcript variant X1 && sp|Q8WWR9|PDPFL_HUMAN Pancreatic progenitor cell differentiation and proliferation factor-like protein OS=Homo sapiens OX=9606 GN=PPDPFL PE=3 SV=1 && -	NC_006611.4:1741468-1746684	4.26294	3.18574	2.21886	4.16e-17	4.16e-17	4.16e-17	3.22251	4.16e-17	4.74607	0.0185946	0.0416129
488498	CRYGA	crystallin gamma A && sp|P10065|CRGA_RAT Gamma-crystallin A OS=Rattus norvegicus OX=10116 GN=Cryga PE=3 SV=3 && PF00030:Beta/Gamma crystallin	NC_006619.4:17336713-17338545	8.46999	0.0655339	6.47389	4.16e-17	4.16e-17	4.16e-17	5.00314	4.16e-17	5.37181	0.0185749	0.0415782
485950	TUBB1	tubulin beta 1 class VI%2C transcript variant X2 && sp|A2AQ07|TBB1_MOUSE Tubulin beta-1 chain OS=Mus musculus OX=10090 GN=Tubb1 PE=1 SV=1 && -	NC_006606.4:43005220-43014646	12.7977	10.5897	6.64304	1.94574	4.91968	0	10.0101	2.28847	2.11479	0.0184846	0.0414078
486303	HNF1A	HNF1 homeobox A%2C transcript variant X1 && sp|P20823|HNF1A_HUMAN Hepatocyte nuclear factor 1-alpha OS=Homo sapiens OX=9606 GN=HNF1A PE=1 SV=2 && PF04812:Hepatocyte nuclear factor 1 (HNF-1), beta isoform C terminus|PF04814:Hepatocyte nuclear factor 1 (HNF-1), N terminus|PF04813:Hepatocyte nuclear factor 1 (HNF-1), alpha isoform C terminus	NC_006608.4:16808158-16828540	20.3589	21.1548	15.3401	0	12.8006	2.36901	18.9513	5.05654	1.88441	0.0184293	0.0412934
484570	KIRREL2	kirre like nephrin family adhesion molecule 2 && sp|Q6UWL6|KIRR2_HUMAN Kin of IRRE-like protein 2 OS=Homo sapiens OX=9606 GN=KIRREL2 PE=1 SV=2 && PF08205:CD80-like C2-set immunoglobulin domain|PF13927:Immunoglobulin domain|PF07679:Immunoglobulin I-set domain	NC_006583.4:116189731-116197695	0.0300047	2.11591	3.20816	11.7419	5.84542	6.67997	1.78469	8.08911	-2.10239	0.0184041	0.0412432
119871273	LOC119871273	uncharacterized LOC119871273%2C transcript variant X3 && - && -	NC_006585.4:93561908-93566256	9.54631	5.32369	3.36128	0	0	1.77999	6.07709	0.593329	3.08642	0.0183977	0.041232
100683604	NANOS1	nanos C2HC-type zinc finger 1 && sp|Q8WY41|NANO1_HUMAN Nanos homolog 1 OS=Homo sapiens OX=9606 GN=NANOS1 PE=1 SV=2 && PF05741:Nanos RNA binding domain	NC_006610.4:29427699-29428585	8.53495	5.34028	6.54186	15.5737	9.71206	30.3714	6.8057	18.5524	-1.42635	0.0183553	0.0411433
478989	RXRG	retinoid X receptor gamma%2C transcript variant X4 && sp|P48443|RXRG_HUMAN Retinoic acid receptor RXR-gamma OS=Homo sapiens OX=9606 GN=RXRG PE=1 SV=1 && -	NC_006620.4:17922970-17968200	7.43501	0.0655387	7.51704	4.16e-17	4.16e-17	4.16e-17	5.00587	4.16e-17	5.37291	0.0182781	0.0409827
102156144	LOC102156144	beta-1%2C3-galactosyl-O-glycosyl-glycoprotein beta-1%2C6-N-acetylglucosaminyltransferase 7%2C transcript variant X1 && sp|A5GFW8|GCNT7_PIG Beta-1,3-galactosyl-O-glycosyl-glycoprotein beta-1,6-N-acetylglucosaminyltransferase 7 OS=Sus scrofa OX=9823 GN=GCNT7 PE=3 SV=1 && PF02485:Core-2/I-Branching enzyme	NC_006606.4:40929945-40958137	8.46981	6.32815	0.0939724	4.16e-17	4.16e-17	4.16e-17	4.96398	4.16e-17	5.35893	0.0182475	0.0409203
487004	CRISPLD1	cysteine rich secretory protein LCCL domain containing 1%2C transcript variant X3 && sp|Q9H336|CRLD1_HUMAN Cysteine-rich secretory protein LCCL domain-containing 1 OS=Homo sapiens OX=9606 GN=CRISPLD1 PE=2 SV=1 && PF00188:Cysteine-rich secretory protein family|PF03815:LCCL domain	NC_006611.4:23616775-23662427	13.9272	5.45234	19.3475	20.4176	31.3103	33.3005	12.909	28.3428	-1.12602	0.018224	0.0408748
607639	LAD1	ladinin 1%2C transcript variant X1 && sp|O00515|LAD1_HUMAN Ladinin-1 OS=Homo sapiens OX=9606 GN=LAD1 PE=1 SV=2 && -	NC_006589.4:1541200-1556676	48.053	43.3455	18.8881	23.573	5.8351	0	36.7622	9.80271	1.91329	0.0182195	0.0408701
403640	ESR1	estrogen receptor 1 && sp|Q53AD2|ESR1_FELCA Estrogen receptor OS=Felis catus OX=9685 GN=ESR1 PE=2 SV=1 && PF12743:Oestrogen-type nuclear receptor final C-terminal|PF00104:Ligand-binding domain of nuclear hormone receptor|PF00105:Zinc finger, C4 type (two domains)|PF02159:Oestrogen receptor	NC_006583.4:42923315-43207109	6.39849	8.38688	0.0939593	4.16e-17	4.16e-17	4.16e-17	4.95978	4.16e-17	5.35686	0.0182149	0.0408661
119870204	LOC119870204	nascent polypeptide-associated complex subunit alpha%2C muscle-specific form-like && - && -	NC_006607.4:50405221-50414383	8.63134	13.689	7.69799	1.94574	4.91968	0	10.0061	2.28847	2.11408	0.018162	0.0407693
611835	LOC611835	myotubularin-related protein 9-like%2C transcript variant X1 && sp|Q2KJ24|MTM9L_BOVIN Myotubularin-related protein 9-like OS=Bos taurus OX=9913 GN=MTMR9L PE=2 SV=1 && -	NC_006584.4:65551540-65556724	6.5405	13.689	9.80228	4.90516	0	2.53502	10.0106	2.48006	1.96168	0.0181564	0.0407597
484024	GRM1	glutamate metabotropic receptor 1%2C transcript variant X1 && sp|P23385|GRM1_RAT Metabotropic glutamate receptor 1 OS=Rattus norvegicus OX=10116 GN=Grm1 PE=1 SV=1 && PF10606:Homer-binding domain of metabotropic glutamate receptor|PF07562:Nine Cysteines Domain of family 3 GPCR|PF00003:7 transmembrane sweet-taste receptor of 3 GCPR|PF01094:Receptor family ligand binding region	NC_006583.4:38098496-38490369	6.34525	2.15938	2.23029	4.16e-17	4.16e-17	4.16e-17	3.57831	4.16e-17	4.89387	0.0181025	0.040673
611001	TAFA1	TAFA chemokine like family member 1 && sp|Q7Z5A9|TAFA1_HUMAN Chemokine-like protein TAFA-1 OS=Homo sapiens OX=9606 GN=TAFA1 PE=1 SV=1 && PF12020:TAFA family	NC_006602.4:23096732-23590540	4.16e-17	4.16e-17	4.16e-17	5.85606	0	9.65415	4.16e-17	5.17007	-5.38768	0.0180941	0.0406646
485408	IGSF22	immunoglobulin superfamily member 22 && sp|Q8N9C0|IGS22_HUMAN Immunoglobulin superfamily member 22 OS=Homo sapiens OX=9606 GN=IGSF22 PE=2 SV=2 && PF00041:Fibronectin type III domain|PF18362:Tri-helix bundle domain|PF07679:Immunoglobulin I-set domain	NC_006603.4:40554896-40575254	6.34525	2.15938	2.23029	4.16e-17	4.16e-17	4.16e-17	3.57831	4.16e-17	4.89387	0.0180891	0.0406584
609702	CPO	carboxypeptidase O%2C transcript variant X1 && sp|Q0II73|CBPO_BOVIN Carboxypeptidase O OS=Bos taurus OX=9913 GN=CPO PE=2 SV=1 && PF00246:Zinc carboxypeptidase	NC_006619.4:16298203-16323029	2.19362	6.28432	2.23026	4.16e-17	4.16e-17	4.16e-17	3.5694	4.16e-17	4.8891	0.0180537	0.0405945
483026	CAPN14	calpain 14%2C transcript variant X1 && sp|A8MX76|CAN14_HUMAN Calpain-14 OS=Homo sapiens OX=9606 GN=CAPN14 PE=2 SV=2 && PF00648:Calpain family cysteine protease|PF01067:Calpain large subunit, domain III	NC_006599.4:24568877-24608698	2.19362	6.28432	2.23026	4.16e-17	4.16e-17	4.16e-17	3.5694	4.16e-17	4.8891	0.018042	0.0405775
119870332	LOC119870332	zinc finger protein 239-like && - && PF00096:Zinc finger, C2H2 type	NC_006583.4:110562404-110563224	0.099411	18.7082	0.117838	4.16e-17	4.16e-17	4.16e-17	6.30847	4.16e-17	5.70429	0.0179576	0.0404033
100683079	OR10H4D	olfactory receptor family 10 subfamily H member 4D && sp|O60404|O10H3_HUMAN Olfactory receptor 10H3 OS=Homo sapiens OX=9606 GN=OR10H3 PE=2 SV=1 && PF13853:Olfactory receptor	NC_006602.4:57966043-57966972	3.24738	1.12339	7.467	4.16e-17	4.16e-17	4.16e-17	3.94592	4.16e-17	5.03433	0.0178295	0.0401705
119871211	LOC119871211	uncharacterized LOC119871211%2C transcript variant X1 && - && -	NC_006585.4:56537259-56549242	14.8224	8.48654	2.35752	2.95123	0	0	8.55549	0.983743	3.0181	0.0176618	0.0398509
100688324	SLC35G6	solute carrier family 35 member G6%2C transcript variant X1 && sp|Q5F297|S35G3_MOUSE Solute carrier family 35 member G3 OS=Mus musculus OX=10090 GN=Slc35g3 PE=2 SV=2 && -	NC_006587.4:32538205-32540973	14.0123	15.9076	18.4179	9.79214	5.86188	3.19179	16.1126	6.28193	1.34689	0.0176076	0.0397379
478998	HHIPL2	HHIP like 2%2C transcript variant X1 && sp|Q6UWX4|HIPL2_HUMAN HHIP-like protein 2 OS=Homo sapiens OX=9606 GN=HHIPL2 PE=1 SV=1 && PF07995:Glucose / Sorbosone dehydrogenase|PF03024:Folate receptor family	NC_006620.4:16847143-16873882	11.8305	9.60929	16.1891	0	0	7.17453	12.543	2.39151	2.35036	0.0173839	0.0392616
XLOC_002580	XLOC_002580	-	NC_006584.4:5858734-5889248	257.509	52.5321	129.6	182.169	331.54	390.137	146.547	301.282	-1.03732	0.0173846	0.0392616
607804	HEYL	hes related family bHLH transcription factor with YRPW motif like && sp|Q2NL18|HEYL_BOVIN Hairy/enhancer-of-split related with YRPW motif-like protein OS=Bos taurus OX=9913 GN=HEYL PE=2 SV=3 && PF07527:Hairy Orange|PF00010:Helix-loop-helix DNA-binding domain	NC_006597.4:3501443-3516003	0.0635138	5.26711	6.42712	13.6536	17.6385	9.06495	3.91925	13.4524	-1.74337	0.017306	0.0391174
486001	STOML3	stomatin like 3%2C transcript variant X1 && sp|Q8TAV4|STML3_HUMAN Stomatin-like protein 3 OS=Homo sapiens OX=9606 GN=STOML3 PE=1 SV=1 && -	NC_006607.4:2179406-2190797	0.0896172	3.24291	13.7922	4.16e-17	4.16e-17	4.16e-17	5.70823	4.16e-17	5.56371	0.0172731	0.0390551
489911	LOC489911	zinc finger protein 688-like%2C transcript variant X1 && sp|P0C7X2|ZN688_HUMAN Zinc finger protein 688 OS=Homo sapiens OX=9606 GN=ZNF688 PE=1 SV=1 && -	NC_006588.4:19113626-19119573	24.8091	39.0545	27.276	6.75926	20.5879	16.1976	30.3799	14.5149	1.05858	0.0171693	0.0388472
487972	CD96	CD96 molecule%2C transcript variant X17 && sp|P40200|TACT_HUMAN T-cell surface protein tactile OS=Homo sapiens OX=9606 GN=CD96 PE=1 SV=2 && -	NC_006615.4:16333066-16427734	11.7462	11.6142	5.57597	21.4563	17.5735	23.8864	9.64544	20.9721	-1.11058	0.0170828	0.0386695
609596	CLEC3B	C-type lectin domain family 3 member B && sp|Q2KIS7|TETN_BOVIN Tetranectin OS=Bos taurus OX=9913 GN=CLEC3B PE=2 SV=1 && PF00059:Lectin C-type domain	NC_006602.4:43239918-43248089	3.29493	13.5486	0.106047	4.16e-17	4.16e-17	4.16e-17	5.64985	4.16e-17	5.54114	0.0170781	0.0386618
489649	DBNDD1	dysbindin domain containing 1%2C transcript variant X1 && sp|Q9H9R9|DBND1_HUMAN Dysbindin domain-containing protein 1 OS=Homo sapiens OX=9606 GN=DBNDD1 PE=1 SV=2 && -	NC_006587.4:63626664-63638278	30.7934	14.9259	11.1032	27.2273	43.0502	46.0926	18.9408	38.7901	-1.02783	0.0170695	0.0386454
612044	LOC612044	solute carrier family 22 member 20%2C transcript variant X2 && sp|A6NK97|S22AK_HUMAN Solute carrier family 22 member 20 OS=Homo sapiens OX=9606 GN=SLC22A20P PE=2 SV=1 && PF00083:Sugar (and other) transporter	NC_006600.4:50564134-50591376	45.6269	75.4583	167.41	20.3424	49.9069	60.0497	96.1649	43.433	1.14946	0.0169965	0.038498
492088	KLHL13	kelch like family member 13%2C transcript variant X9 && sp|A6QQY2|KLH13_BOVIN Kelch-like protein 13 OS=Bos taurus OX=9913 GN=KLHL13 PE=2 SV=1 && PF07707:BTB And C-terminal Kelch|PF01344:Kelch motif|PF00651:BTB/POZ domain	NC_006621.4:76279833-76496370	12.9652	26.2565	8.91509	6.84267	2.91082	5.97314	16.0456	5.24221	1.58939	0.0169862	0.0384776
484833	UNC13A	unc-13 homolog A%2C transcript variant X1 && sp|Q62768|UN13A_RAT Protein unc-13 homolog A OS=Rattus norvegicus OX=10116 GN=Unc13a PE=1 SV=1 && PF06292:Domain of Unknown Function (DUF1041)|PF10540:Munc13 (mammalian uncoordinated) homology domain|PF00168:C2 domain|PF00130:Phorbol esters/diacylglycerol binding domain (C1 domain)	NC_006602.4:45091418-45152586	11.9492	15.9376	24.7764	10.8039	0	3.28743	17.5544	4.69712	1.87935	0.0168392	0.038171
609621	LOC609621	folate receptor gamma-like%2C transcript variant X1 && sp|P41439|FOLR3_HUMAN Folate receptor gamma OS=Homo sapiens OX=9606 GN=FOLR3 PE=1 SV=2 && PF03024:Folate receptor family	NC_006603.4:25720771-25741966	18.4754	53.56	15.5633	9.73339	9.76212	14.61	29.1996	11.3685	1.35218	0.0167851	0.0380662
664716	PRG4	proteoglycan 4%2C transcript variant X9 && sp|Q9JM99|PRG4_MOUSE Proteoglycan 4 OS=Mus musculus OX=10090 GN=Prg4 PE=1 SV=2 && PF01033:Somatomedin B domain	NC_006589.4:18881820-18899655	2.30673	10.5627	13.9502	0	0	3.58095	8.93987	1.19365	2.78969	0.0167286	0.0379468
482376	EVX1	even-skipped homeobox 1 && sp|P49640|EVX1_HUMAN Homeobox even-skipped homolog protein 1 OS=Homo sapiens OX=9606 GN=EVX1 PE=2 SV=1 && PF00046:Homeodomain	NC_006596.4:39847018-39853198	5.37196	0.0697994	10.6565	4.16e-17	4.16e-17	4.16e-17	5.3661	4.16e-17	5.47287	0.0166569	0.0378105
481284	RASD2	RASD family member 2 && sp|Q96D21|RHES_HUMAN GTP-binding protein Rhes OS=Homo sapiens OX=9606 GN=RASD2 PE=1 SV=1 && PF00071:Ras family	NC_006592.4:28567593-28577591	18.2206	28.355	4.66749	3.88735	5.87466	5.08341	17.081	4.94847	1.7613	0.0166219	0.0377427
491907	RRAGB	Ras related GTP binding B%2C transcript variant X26 && sp|Q5VZM2|RRAGB_HUMAN Ras-related GTP-binding protein B OS=Homo sapiens OX=9606 GN=RRAGB PE=1 SV=1 && PF04670:Gtr1/RagA G protein conserved region	NC_006621.4:38516639-38554727	24.8606	49.5105	25.2166	19.5379	16.6283	11.6187	33.1959	15.9283	1.05437	0.0166107	0.0377203
102155332	LOC102155332	vascular non-inflammatory molecule 3-like && sp|Q9QZ25|VNN3_MOUSE Vascular non-inflammatory molecule 3 OS=Mus musculus OX=10090 GN=Vnn3 PE=1 SV=3 && -	NC_006583.4:26778631-26793279	10.5523	0.0697741	5.44214	4.16e-17	4.16e-17	4.16e-17	5.35475	4.16e-17	5.4676	0.0165739	0.0376484
479434	TTC12	tetratricopeptide repeat domain 12%2C transcript variant X2 && sp|Q9H892|TTC12_HUMAN Tetratricopeptide repeat protein 12 OS=Homo sapiens OX=9606 GN=TTC12 PE=1 SV=2 && PF00515:Tetratricopeptide repeat	NC_006587.4:19751625-19796713	11.9413	23.1837	16.3455	3.87	8.8191	7.67847	17.1568	6.78919	1.31968	0.0164535	0.037395
100686057	IL37	interleukin 37 && sp|Q9NZH6|IL37_HUMAN Interleukin-37 OS=Homo sapiens OX=9606 GN=IL37 PE=1 SV=1 && PF00340:Interleukin-1 / 18	NC_006599.4:36861014-36871264	29.1807	59.017	30.6632	10.6564	25.4751	21.3045	39.6203	19.1453	1.04434	0.0164375	0.0373645
482626	SLC5A8	solute carrier family 5 member 8 && sp|Q8N695|SC5A8_HUMAN Sodium-coupled monocarboxylate transporter 1 OS=Homo sapiens OX=9606 GN=SLC5A8 PE=1 SV=2 && PF00474:Sodium:solute symporter family	NC_006597.4:40544936-40608134	9.70402	12.6845	10.8892	4.89616	0	4.32036	11.0926	3.07217	1.80966	0.0164152	0.0373225
610015	DNAJC5B	DnaJ heat shock protein family (Hsp40) member C5 beta%2C transcript variant X4 && sp|D2H417|DNJ5B_AILME DnaJ homolog subfamily C member 5B OS=Ailuropoda melanoleuca OX=9646 GN=DNAJC5B PE=3 SV=1 && PF00226:DnaJ domain	NC_006611.4:15994902-16077443	0.0844439	10.4547	5.44199	4.16e-17	4.16e-17	4.16e-17	5.32706	4.16e-17	5.45781	0.0164017	0.0373005
489360	TLCD5	TLC domain containing 5%2C transcript variant X3 && sp|Q6ZRR5|TLCD5_HUMAN TLC domain-containing protein 5 OS=Homo sapiens OX=9606 GN=TLCD5 PE=2 SV=2 && PF03798:TLC domain	NC_006587.4:13724350-13734173	122.769	89.9734	25.7515	56.8233	9.67111	16.4353	79.498	27.6432	1.51678	0.0162975	0.0370867
487211	DDX4	DEAD-box helicase 4%2C transcript variant X14 && sp|Q9NQI0|DDX4_HUMAN Probable ATP-dependent RNA helicase DDX4 OS=Homo sapiens OX=9606 GN=DDX4 PE=1 SV=2 && PF00270:DEAD/DEAH box helicase|PF00271:Helicase conserved C-terminal domain	NC_006584.4:40072766-40155910	3.22559	3.18575	3.26817	4.16e-17	4.16e-17	4.16e-17	3.22651	4.16e-17	4.74735	0.0162801	0.0370556
100856070	OR5K1	olfactory receptor family 5 subfamily K member 1 && sp|Q8NHB7|OR5K1_HUMAN Olfactory receptor 5K1 OS=Homo sapiens OX=9606 GN=OR5K1 PE=2 SV=2 && PF13853:Olfactory receptor	NC_006615.4:5498246-5499214	3.22559	3.18575	3.26817	4.16e-17	4.16e-17	4.16e-17	3.22651	4.16e-17	4.74735	0.0162755	0.0370521
480015	IRF6	interferon regulatory factor 6%2C transcript variant X1 && sp|O14896|IRF6_HUMAN Interferon regulatory factor 6 OS=Homo sapiens OX=9606 GN=IRF6 PE=1 SV=1 && PF10401:Interferon-regulatory factor 3|PF00605:Interferon regulatory factor transcription factor	NC_006589.4:8024947-8044365	3.22559	3.18575	3.26817	4.16e-17	4.16e-17	4.16e-17	3.22651	4.16e-17	4.74735	0.0162671	0.0370405
100855738	KASH5	KASH domain containing 5%2C transcript variant X1 && sp|Q8N6L0|KASH5_HUMAN Protein KASH5 OS=Homo sapiens OX=9606 GN=KASH5 PE=1 SV=2 && PF14658:EF-hand domain|PF14662:Coiled-coil region of CCDC155 or KASH	NC_006583.4:106657279-106681125	9.92202	24.3301	31.2458	1.90445	4.8675	14.0829	21.8326	6.95162	1.6424	0.0161259	0.0367389
491291	FIBCD1	fibrinogen C domain containing 1%2C transcript variant X3 && sp|Q8N539|FBCD1_HUMAN Fibrinogen C domain-containing protein 1 OS=Homo sapiens OX=9606 GN=FIBCD1 PE=1 SV=2 && -	NC_006591.4:52274049-52306397	5.46789	6.42334	14.9945	26.3734	16.5862	21.1715	8.96193	21.377	-1.24286	0.0160816	0.0366494
102151131	LOC102151131	uncharacterized LOC102151131 && sp|O43555|GON2_HUMAN Progonadoliberin-2 OS=Homo sapiens OX=9606 GN=GNRH2 PE=2 SV=1 && -	NC_006606.4:18045549-18051084	26.6779	14.9573	20.672	6.80534	13.7391	5.73879	20.7691	8.76106	1.23575	0.0160701	0.0366289
403532	TNNT2	troponin T2%2C cardiac type && sp|P13789|TNNT2_BOVIN Troponin T, cardiac muscle OS=Bos taurus OX=9913 GN=TNNT2 PE=1 SV=3 && PF00992:Troponin	NC_006589.4:1565151-1580081	10.5209	1.13522	2.2621	4.16e-17	4.16e-17	4.16e-17	4.63941	4.16e-17	5.26215	0.0158425	0.0361466
448782	P2RX3	purinergic receptor P2X 3%2C transcript variant X1 && sp|P49654|P2RX3_RAT P2X purinoceptor 3 OS=Rattus norvegicus OX=10116 GN=P2rx3 PE=1 SV=1 && PF00864:ATP P2X receptor	NC_006600.4:38319548-38346782	15.0487	20.0424	12.0828	5.8421	6.84648	6.78985	15.7246	6.49281	1.25815	0.0158237	0.0361122
612618	MARCHF1	membrane associated ring-CH-type finger 1%2C transcript variant X1 && sp|Q8TCQ1|MARH1_HUMAN E3 ubiquitin-protein ligase MARCHF1 OS=Homo sapiens OX=9606 GN=MARCHF1 PE=1 SV=1 && PF12906:RING-variant domain	NC_006597.4:60118313-60912318	6.5488	15.7629	8.76225	0	3.92559	3.45397	10.358	2.45986	2.01988	0.0157586	0.0359747
100856361	LOC100856361	inhibitor of growth protein 4-like%2C transcript variant X5 && sp|Q3T095|ING4_BOVIN Inhibitor of growth protein 4 OS=Bos taurus OX=9913 GN=ING4 PE=2 SV=1 && PF12998:Inhibitor of growth proteins N-terminal histone-binding	NC_006605.4:38156957-38157648	4.16e-17	4.16e-17	4.16e-17	13.7599	1.92626	0.60181	4.16e-17	5.42931	-5.4858	0.0156565	0.0357612
477905	C29H8orf34	chromosome 29 C8orf34 homolog && sp|Q49A92|CH034_HUMAN Uncharacterized protein C8orf34 OS=Homo sapiens OX=9606 GN=C8orf34 PE=2 SV=3 && PF17824:Family of unknown function (DUF5586)	NC_006611.4:18138783-18518610	9.51856	0.0697791	6.48838	9.67522	18.5734	28.5331	5.3589	18.9272	-1.78365	0.0156139	0.0356723
442986	PDGFB	platelet derived growth factor subunit B && sp|Q6Q7I7|PDGFB_CANLF Platelet-derived growth factor subunit B OS=Canis lupus familiaris OX=9615 GN=PDGFB PE=2 SV=1 && PF04692:Platelet-derived growth factor, N terminal region|PF00341:PDGF/VEGF domain	NC_006592.4:25734794-25753108	0.0122394	2.08189	0.0144945	3.87825	8.82964	5.01508	0.702875	5.90765	-2.85004	0.0154971	0.0354303
476494	WDR88	WD repeat domain 88%2C transcript variant X1 && sp|Q6ZMY6|WDR88_HUMAN WD repeat-containing protein 88 OS=Homo sapiens OX=9606 GN=WDR88 PE=1 SV=2 && PF00400:WD domain, G-beta repeat	NC_006583.4:118362799-118407991	4.28733	1.12338	6.42718	4.16e-17	4.16e-17	4.16e-17	3.94596	4.16e-17	5.03295	0.0154385	0.0353183
609612	LOC609612	folate receptor alpha%2C transcript variant X2 && sp|P15328|FOLR1_HUMAN Folate receptor alpha OS=Homo sapiens OX=9606 GN=FOLR1 PE=1 SV=3 && PF03024:Folate receptor family	NC_006603.4:25714017-25720656	4.34069	0.0740038	12.7537	4.16e-17	4.16e-17	4.16e-17	5.72278	4.16e-17	5.56542	0.0154132	0.0352714
607641	HCRT	hypocretin neuropeptide precursor && sp|Q9GLF6|OREX_CANLF Orexin OS=Canis lupus familiaris OX=9615 GN=HCRT PE=3 SV=1 && PF02072:Prepro-orexin	NC_006591.4:20191816-20193065	4.39444	11.5643	7.62859	1.95709	1.96172	0	7.86243	1.30627	2.52874	0.0151057	0.0346407
609572	RAD21L1	RAD21 cohesin complex component like 1%2C transcript variant X3 && sp|D2HSB3|RD21L_AILME Double-strand-break repair protein rad21-like protein 1 OS=Ailuropoda melanoleuca OX=9646 GN=RAD21L1 PE=3 SV=1 && PF04824:Conserved region of Rad21 / Rec8 like protein|PF04825:N terminus of Rad21 / Rec8 like protein	NC_006606.4:19395679-19425941	6.588	17.879	11.976	0	5.91543	0	12.1477	1.97181	2.59401	0.0150776	0.0345872
481731	DLA-DRA	MHC class II DR alpha chain && sp|P01903|DRA_HUMAN HLA class II histocompatibility antigen, DR alpha chain OS=Homo sapiens OX=9606 GN=HLA-DRA PE=1 SV=2 && PF00993:Class II histocompatibility antigen, alpha domain|PF07654:Immunoglobulin C1-set domain	NC_006594.4:2282352-2285906	8.56949	10.5332	4.46921	0	0	3.58095	7.85731	1.19365	2.59304	0.0150079	0.0344433
481595	CD72	CD72 molecule%2C transcript variant X1 && sp|P21855|CD72_MOUSE B-cell differentiation antigen CD72 OS=Mus musculus OX=10090 GN=Cd72 PE=1 SV=2 && -	NC_006593.4:50738628-50746460	61.0429	56.1425	43.706	40.1869	2.83709	15.8973	53.6305	19.6404	1.44263	0.0148329	0.0340765
119866177	LOC119866177	thymosin beta-4-like && sp|P20065|TYB4_MOUSE Thymosin beta-4 OS=Mus musculus OX=10090 GN=Tmsb4x PE=1 SV=1 && -	NC_006608.4:16651243-16651874	16.2127	37.7688	7.94308	4.85985	9.81463	4.08985	20.6415	6.25477	1.70212	0.0147449	0.0338903
476535	ATP2B2	ATPase plasma membrane Ca2+ transporting 2%2C transcript variant X16 && sp|Q01814|AT2B2_HUMAN Plasma membrane calcium-transporting ATPase 2 OS=Homo sapiens OX=9606 GN=ATP2B2 PE=1 SV=2 && PF12424:Plasma membrane calcium transporter ATPase C terminal|PF00690:Cation transporter/ATPase, N-terminus|PF13246:Cation transport ATPase (P-type)|PF00122:E1-E2 ATPase|PF00689:Cation transporting ATPase, C-term…	NC_006602.4:7700708-8073696	8.48364	7.36877	0.100065	4.16e-17	4.16e-17	4.16e-17	5.31749	4.16e-17	5.45552	0.0147427	0.0338879
611766	KLK12	kallikrein related peptidase 12%2C transcript variant X2 && sp|Q9UKR0|KLK12_HUMAN Kallikrein-12 OS=Homo sapiens OX=9606 GN=KLK12 PE=1 SV=1 && PF00089:Trypsin	NC_006583.4:105421223-105425600	7.3929	2.16695	2.24127	4.16e-17	4.16e-17	4.16e-17	3.93371	4.16e-17	5.02694	0.0146842	0.0337746
100855442	NPB	neuropeptide B && sp|Q8NG41|NPB_HUMAN Neuropeptide B OS=Homo sapiens OX=9606 GN=NPB PE=1 SV=1 && PF15180:Neuropeptides B and W	NC_006591.4:993780-994469	3.32043	5.34034	11.7668	1.96632	0	0	6.80918	0.655439	3.20528	0.0146676	0.0337444
485833	SUN5	Sad1 and UNC84 domain containing 5 && sp|Q8TC36|SUN5_HUMAN SUN domain-containing protein 5 OS=Homo sapiens OX=9606 GN=SUN5 PE=1 SV=1 && PF07738:Sad1 / UNC-like C-terminal	NC_006606.4:21901547-21917932	2.20283	7.32355	2.24123	4.16e-17	4.16e-17	4.16e-17	3.92253	4.16e-17	5.0213	0.0146612	0.0337402
486503	HOXC13	homeobox C13%2C transcript variant X2 && sp|P31276|HXC13_HUMAN Homeobox protein Hox-C13 OS=Homo sapiens OX=9606 GN=HOXC13 PE=1 SV=3 && -	NC_006609.4:44926178-44934051	4.16e-17	4.16e-17	4.16e-17	1.92762	7.86403	2.42536	4.16e-17	4.07234	-5.07963	0.0145972	0.0336137
100855475	LOC100855475	RNA-binding protein 7-like && sp|Q9Y580|RBM7_HUMAN RNA-binding protein 7 OS=Homo sapiens OX=9606 GN=RBM7 PE=1 SV=1 && PF00076:RNA recognition motif. (a.k.a. RRM, RBD, or RNP domain)	NC_006603.4:33444415-33445222	13.7442	2.23086	6.56646	1.96632	0	0	7.51384	0.655439	3.34345	0.0144421	0.0332988
488251	H2AC1	H2A clustered histone 1%2C transcript variant X2 && sp|Q96QV6|H2A1A_HUMAN Histone H2A type 1-A OS=Homo sapiens OX=9606 GN=H2AC1 PE=1 SV=3 && PF00125:Core histone H2A/H2B/H3/H4|PF16211:C-terminus of histone H2A	NC_006617.4:23579697-23580587	5.28331	3.17619	0.0557602	10.724	10.7538	11.0206	2.83842	10.8328	-1.87812	0.0144173	0.033252
480951	GDPD2	glycerophosphodiester phosphodiesterase domain containing 2%2C transcript variant X2 && sp|Q9HCC8|GDPD2_HUMAN Glycerophosphoinositol inositolphosphodiesterase GDPD2 OS=Homo sapiens OX=9606 GN=GDPD2 PE=2 SV=1 && PF03009:Glycerophosphoryl diester phosphodiesterase family	NC_006621.4:45692130-45701974	17.3499	12.9354	45.0534	7.78719	12.7473	6.62037	25.1129	9.0516	1.46135	0.0141885	0.032776
476382	SYT5	synaptotagmin 5%2C transcript variant X3 && sp|O00445|SYT5_HUMAN Synaptotagmin-5 OS=Homo sapiens OX=9606 GN=SYT5 PE=1 SV=2 && PF00168:C2 domain	NC_006583.4:102513991-102520804	3.23671	2.1594	5.36999	4.16e-17	4.16e-17	4.16e-17	3.5887	4.16e-17	4.8975	0.0140667	0.0325172
111094954	LOC111094954	uncharacterized LOC111094954%2C transcript variant X5 && - && -	NC_006621.4:81363415-81378971	11.9706	28.3959	15.3303	6.82103	8.81559	5.83671	18.5656	7.15777	1.36021	0.0140676	0.0325172
480893	RGN	regucalcin%2C transcript variant X4 && sp|Q9TTJ5|RGN_BOVIN Regucalcin OS=Bos taurus OX=9913 GN=RGN PE=2 SV=1 && PF08450:SMP-30/Gluconolactonase/LRE-like region	NC_006621.4:15074578-15090960	5.3113	2.15939	3.28139	4.16e-17	4.16e-17	4.16e-17	3.58403	4.16e-17	4.89508	0.0140229	0.0324369
102156756	LOC102156756	nucleolar protein of 40 kDa-like && sp|Q9NP64|NO40_HUMAN Nucleolar protein of 40 kDa OS=Homo sapiens OX=9606 GN=ZCCHC17 PE=1 SV=1 && PF00575:S1 RNA binding domain	NC_006600.4:52208405-52210548	5.31127	3.19486	2.23028	4.16e-17	4.16e-17	4.16e-17	3.57881	4.16e-17	4.89275	0.0140018	0.0324009
607337	SLFNL1	schlafen like 1 && sp|Q4R3B7|SLNL1_MACFA Schlafen-like protein 1 OS=Macaca fascicularis OX=9541 GN=SLFNL1 PE=2 SV=1 && PF04326:Putative DNA-binding domain	NC_006597.4:2319867-2324903	5.38286	0.0739985	11.7144	4.16e-17	4.16e-17	4.16e-17	5.72374	4.16e-17	5.56435	0.0139636	0.0323277
606815	STING1	stimulator of interferon response cGAMP interactor 1%2C transcript variant X8 && sp|B8XX90|STING_PIG Stimulator of interferon genes protein OS=Sus scrofa OX=9823 GN=STING1 PE=1 SV=1 && PF15009:Transmembrane protein 173	NC_006584.4:31886015-31894282	2.19363	5.25635	3.28136	4.16e-17	4.16e-17	4.16e-17	3.57711	4.16e-17	4.8917	0.0139633	0.0323277
491974	FGF16	fibroblast growth factor 16 && sp|Q9ESL8|FGF16_MOUSE Fibroblast growth factor 16 OS=Mus musculus OX=10090 GN=Fgf16 PE=2 SV=2 && PF00167:Fibroblast growth factor	NC_006621.4:50753734-50762935	11.601	0.0739667	5.45511	4.16e-17	4.16e-17	4.16e-17	5.71001	4.16e-17	5.55838	0.013945	0.0322896
100683688	ASMT	acetylserotonin O-methyltransferase%2C transcript variant X2 && sp|P10950|ASMT_BOVIN Acetylserotonin O-methyltransferase OS=Bos taurus OX=9913 GN=ASMT PE=1 SV=2 && PF16864:Dimerisation domain|PF00891:O-methyltransferase domain	NC_006621.4:957221-969532	3.23666	5.25634	2.23027	4.16e-17	4.16e-17	4.16e-17	3.57442	4.16e-17	4.89049	0.0139322	0.0322653
609617	NATD1	N-acetyltransferase domain containing 1 && sp|Q8N6N6|NATD1_HUMAN Protein NATD1 OS=Homo sapiens OX=9606 GN=NATD1 PE=1 SV=2 && PF14542:GCN5-related N-acetyl-transferase	NC_006587.4:42836630-42847808	58.6545	0.329008	63.59	144.335	140.805	142.417	40.8578	142.519	-1.79294	0.0139319	0.0322653
481801	GUCA1B	guanylate cyclase activator 1B%2C transcript variant X2 && sp|Q8VBV8|GUC1B_MOUSE Guanylyl cyclase-activating protein 2 OS=Mus musculus OX=10090 GN=Guca1b PE=1 SV=3 && PF13499:EF-hand domain pair	NC_006594.4:10826279-10836093	58.7825	29.9138	49.9459	18.4921	13.6248	35.4793	46.2141	22.5321	1.03412	0.0138899	0.0321827
100855425	LOC100855425	ATP synthase subunit g%2C mitochondrial-like && sp|Q28852|ATP5L_BOVIN ATP synthase subunit g, mitochondrial OS=Bos taurus OX=9913 GN=ATP5MG PE=1 SV=3 && PF04718:Mitochondrial ATP synthase g subunit	NC_006606.4:17232243-17232666	10.6834	8.49517	7.66462	3.921	0	2.56029	8.94774	2.16043	1.98786	0.0138312	0.0320592
607538	AHSG	alpha 2-HS glycoprotein && sp|Q9N2D0|FETUA_PANTR Alpha-2-HS-glycoprotein OS=Pan troglodytes OX=9598 GN=AHSG PE=3 SV=1 && PF00031:Cystatin domain	NC_006616.4:23306490-23314279	0.0895173	11.4948	5.45494	4.16e-17	4.16e-17	4.16e-17	5.67974	4.16e-17	5.54818	0.0138117	0.032024
100686939	PCDH20	protocadherin 20 && sp|Q8N6Y1|PCD20_HUMAN Protocadherin-20 OS=Homo sapiens OX=9606 GN=PCDH20 PE=2 SV=2 && PF00028:Cadherin domain	NC_006604.4:17127397-17132942	15.9765	8.5569	10.9127	25.3585	21.4875	27.25	11.8153	24.6987	-1.05712	0.0137344	0.031865
102156927	LOC102156927	uncharacterized LOC102156927 && - && -	NC_006587.4:39057303-39067767	1.12647	4.20582	3.25434	7.7568	23.5754	6.43282	2.86221	12.5883	-2.09443	0.0136509	0.0316889
480689	AK8	adenylate kinase 8%2C transcript variant X1 && sp|Q96MA6|KAD8_HUMAN Adenylate kinase 8 OS=Homo sapiens OX=9606 GN=AK8 PE=1 SV=1 && PF00406:Adenylate kinase	NC_006591.4:50735701-50863518	16.965	6.4516	7.7088	1.94249	0.96316	4.37885	10.3751	2.42817	2.03336	0.0136113	0.0316019
482735	EPHA1	EPH receptor A1 && sp|P21709|EPHA1_HUMAN Ephrin type-A receptor 1 OS=Homo sapiens OX=9606 GN=EPHA1 PE=1 SV=4 && PF07714:Protein tyrosine kinase|PF14575:Ephrin type-A receptor 2 transmembrane domain|PF01404:Ephrin receptor ligand binding domain|PF00536:SAM domain (Sterile alpha motif)|PF00041:Fibronectin type III domain	NC_006598.4:7276373-7292601	4.27543	0.0480093	6.41036	18.5707	6.78711	17.1256	3.57794	14.1612	-1.94067	0.0134854	0.0313368
486677	GSG1	germ cell associated 1%2C transcript variant X1 && sp|Q3SZT1|GSG1_BOVIN Germ cell-specific gene 1 protein OS=Bos taurus OX=9913 GN=GSG1 PE=2 SV=2 && PF07803:GSG1-like protein|PF00822:PMP-22/EMP/MP20/Claudin family	NC_006609.4:13142528-13158117	12.7615	4.3443	9.76489	46.016	19.5125	12.0896	8.95689	25.8727	-1.52063	0.0133719	0.0310879
491148	CCL7	C-C motif chemokine ligand 7 && sp|P80098|CCL7_HUMAN C-C motif chemokine 7 OS=Homo sapiens OX=9606 GN=CCL7 PE=1 SV=3 && PF00048:Small cytokines (intecrine/chemokine), interleukin-8 like	NC_006591.4:38217925-38219390	1.09	3.13211	0.0286082	6.80315	3.8689	15.7394	1.41691	8.80382	-2.51397	0.0132926	0.0309356
403891	CNGA1	cyclic nucleotide gated channel subunit alpha 1 && sp|Q28279|CNGA1_CANLF cGMP-gated cation channel alpha-1 OS=Canis lupus familiaris OX=9615 GN=CNGA1 PE=2 SV=1 && PF16526:C-terminal leucine zipper domain of cyclic nucleotide-gated channels|PF00027:Cyclic nucleotide-binding domain|PF00520:Ion transport protein	NC_006595.4:43783705-43816818	3.20181	0.0342595	4.28075	11.7161	8.78603	10.157	2.50561	10.2197	-1.97378	0.0131536	0.0306412
610831	FXYD6	FXYD domain containing ion transport regulator 6 && sp|Q3MHZ5|FXYD6_BOVIN FXYD domain-containing ion transport regulator 6 OS=Bos taurus OX=9913 GN=FXYD6 PE=3 SV=1 && -	NC_006587.4:15851858-15857582	10.6949	6.43063	10.8263	28.345	17.5728	17.6047	9.31726	21.1742	-1.17468	0.0130966	0.0305266
609846	PTH2R	parathyroid hormone 2 receptor%2C transcript variant X1 && sp|P49190|PTH2R_HUMAN Parathyroid hormone 2 receptor OS=Homo sapiens OX=9606 GN=PTH2R PE=1 SV=1 && PF00002:7 transmembrane receptor (Secretin family)|PF02793:Hormone receptor domain	NC_006619.4:17539128-17640540	17.0516	16.8655	4.58807	23.345	25.3833	44.7509	12.8351	31.1597	-1.26685	0.0130787	0.030491
489382	TTC36	tetratricopeptide repeat domain 36 && sp|A6NLP5|TTC36_HUMAN Tetratricopeptide repeat protein 36 OS=Homo sapiens OX=9606 GN=TTC36 PE=1 SV=1 && -	NC_006587.4:15258596-15263166	9.65361	15.7299	2.37229	0	1.96175	1.71972	9.25194	1.22716	2.79128	0.0130337	0.0303933
612460	UNC93A	unc-93 homolog A%2C transcript variant X2 && sp|Q86WB7|UN93A_HUMAN Protein unc-93 homolog A OS=Homo sapiens OX=9606 GN=UNC93A PE=1 SV=1 && PF07690:Major Facilitator Superfamily|PF05978:Ion channel regulatory protein UNC-93	NC_006583.4:55842940-55884527	10.7167	7.48295	11.9011	0	2.93655	4.37884	10.0336	2.43846	1.98297	0.0129121	0.0301264
403765	CD80	CD80 molecule && sp|P42070|CD80_RABIT T-lymphocyte activation antigen CD80 OS=Oryctolagus cuniculus OX=9986 GN=CD80 PE=2 SV=1 && PF08205:CD80-like C2-set immunoglobulin domain|PF07686:Immunoglobulin V-set domain	NC_006615.4:23207369-23231610	0.0241601	2.10556	2.15236	4.8454	12.7619	5.79605	1.42736	7.80111	-2.35142	0.0128954	0.0300925
119869312	LOC119869312	ankyrin repeat domain-containing protein 31-like && sp|Q8N7Z5|ANR31_HUMAN Ankyrin repeat domain-containing protein 31 OS=Homo sapiens OX=9606 GN=ANKRD31 PE=2 SV=2 && PF18755:Restriction Enzyme Adenine Methylase Associated	NC_006597.4:17311178-17353512	4.27539	2.1594	4.32733	4.16e-17	4.16e-17	4.16e-17	3.58737	4.16e-17	4.89624	0.0128331	0.0299622
480427	CLMN	calmin%2C transcript variant X4 && sp|Q96JQ2|CLMN_HUMAN Calmin OS=Homo sapiens OX=9606 GN=CLMN PE=1 SV=1 && PF00307:Calponin homology (CH) domain	NC_006590.4:63665167-63770741	12.9309	16.9109	14.1612	7.83392	5.87448	1.48216	14.6676	5.06352	1.5209	0.0128277	0.0299583
119863952	LOC119863952	teneurin-2-like%2C transcript variant X6 && sp|Q9DER5|TEN2_CHICK Teneurin-2 OS=Gallus gallus OX=9031 GN=TENM2 PE=1 SV=1 && -	NC_006586.4:44256970-44856118	9.68462	11.6326	9.8143	1.93617	4.9073	2.48824	10.3772	3.11057	1.69909	0.0128253	0.0299549
102155114	LOC102155114	uncharacterized LOC102155114%2C transcript variant X1 && - && -	NC_006607.4:9126579-9162811	0.0895797	6.34792	10.6742	4.16e-17	4.16e-17	4.16e-17	5.70388	4.16e-17	5.55779	0.0128176	0.0299418
119870286	LOC119870286	WAS/WASL-interacting protein family member 1-like%2C transcript variant X2 && - && -	NC_006609.4:42863037-42867056	4.2217	2.12555	0.0423624	12.7021	5.829	11.9743	2.12987	10.1685	-2.18102	0.0127626	0.0298347
489924	PRSS36	serine protease 36%2C transcript variant X5 && sp|Q5K4E3|POLS2_HUMAN Polyserase-2 OS=Homo sapiens OX=9606 GN=PRSS36 PE=1 SV=2 && PF00089:Trypsin	NC_006588.4:18672381-18683065	4.27535	4.22674	2.23028	4.16e-17	4.16e-17	4.16e-17	3.57746	4.16e-17	4.89167	0.0127379	0.0297841
100855597	SLC23A3	solute carrier family 23 member 3%2C transcript variant X4 && sp|Q6PIS1|S23A3_HUMAN Solute carrier family 23 member 3 OS=Homo sapiens OX=9606 GN=SLC23A3 PE=2 SV=2 && PF00860:Permease family	NC_006619.4:26546960-26553851	53.4893	55.9944	24.3465	31.3027	13.6361	17.6212	44.6101	20.8533	1.09226	0.0126897	0.0296831
100683006	LY6E	lymphocyte antigen 6 family member E%2C transcript variant X2 && sp|Q16553|LY6E_HUMAN Lymphocyte antigen 6E OS=Homo sapiens OX=9606 GN=LY6E PE=1 SV=1 && PF00021:u-PAR/Ly-6 domain	NC_006595.4:36879527-36883015	11.8202	20.9747	3.50321	2.92508	2.93316	2.51106	12.0994	2.78977	2.06707	0.0125602	0.0294037
489976	LOC489976	transmembrane protein 180%2C transcript variant X2 && - && PF13347:MFS/sugar transport protein	NC_006588.4:24727540-24784732	17.4172	27.5881	42.0415	9.71935	15.6679	13.5888	29.0156	12.992	1.15152	0.012545	0.0293752
611022	PDE9A	phosphodiesterase 9A%2C transcript variant X4 && sp|O70628|PDE9A_MOUSE High affinity cGMP-specific 3',5'-cyclic phosphodiesterase 9A OS=Mus musculus OX=10090 GN=Pde9a PE=1 SV=1 && PF00233:3'5'-cyclic nucleotide phosphodiesterase	NC_006613.4:36100337-36186877	9.82747	12.8013	26.8328	38.0548	39.141	27.648	16.4872	34.9479	-1.07815	0.0125299	0.0293493
608292	FITM1	fat storage inducing transmembrane protein 1 && sp|A5D6W6|FITM1_HUMAN Fat storage-inducing transmembrane protein 1 OS=Homo sapiens OX=9606 GN=FITM1 PE=2 SV=1 && -	NC_006590.4:4048851-4050451	34.1477	25.4548	18.6915	15.6495	4.8385	12.8141	26.098	11.1007	1.22326	0.0122604	0.0287847
610668	ACE	angiotensin I converting enzyme%2C transcript variant X1 && sp|Q9GLN7|ACE_PANTR Angiotensin-converting enzyme OS=Pan troglodytes OX=9598 GN=ACE PE=3 SV=1 && PF01401:Angiotensin-converting enzyme	NC_006591.4:12457866-12477045	10.6946	12.6368	4.50691	3.92567	0	1.66946	9.27945	1.86504	2.24275	0.0122021	0.0286639
475406	LOC475406	histidine--tRNA ligase%2C cytoplasmic-like%2C transcript variant X1 && sp|Q2KI84|HARS1_BOVIN Histidine--tRNA ligase, cytoplasmic OS=Bos taurus OX=9913 GN=HARS1 PE=2 SV=1 && PF00458:WHEP-TRS domain|PF13393:Histidyl-tRNA synthetase	NC_006597.4:19239038-19246902	31.8356	10.7619	14.2827	35.076	45.9994	37.1965	18.9601	39.424	-1.05072	0.0121378	0.0285334
102152592	LOC102152592	glyceraldehyde-3-phosphate dehydrogenase-like && sp|P00355|G3P_PIG Glyceraldehyde-3-phosphate dehydrogenase OS=Sus scrofa OX=9823 GN=GAPDH PE=1 SV=4 && PF02800:Glyceraldehyde 3-phosphate dehydrogenase, C-terminal domain|PF00044:Glyceraldehyde 3-phosphate dehydrogenase, NAD binding domain	NC_006589.4:74870049-74871256	2.2117	8.36289	2.2518	4.16e-17	4.16e-17	4.16e-17	4.27546	4.16e-17	5.14235	0.0121144	0.0284876
609278	LOC609278	serine protease 44-like%2C transcript variant X1 && sp|Q76HL1|PRS43_MOUSE Putative inactive serine protease 43 OS=Mus musculus OX=10090 GN=Prss43 PE=1 SV=1 && PF00089:Trypsin	NC_006602.4:41916711-41921662	2.2117	8.36289	2.2518	4.16e-17	4.16e-17	4.16e-17	4.27546	4.16e-17	5.14235	0.0121087	0.028481
119864179	LHFPL3	LHFPL tetraspan subfamily member 3%2C transcript variant X2 && sp|Q86UP9|LHPL3_HUMAN LHFPL tetraspan subfamily member 3 protein OS=Homo sapiens OX=9606 GN=LHFPL3 PE=1 SV=3 && PF10242:Lipoma HMGIC fusion partner-like protein	NC_006600.4:15069231-15639292	7.4604	9.43849	0.106075	4.16e-17	4.16e-17	4.16e-17	5.66832	4.16e-17	5.54511	0.0121017	0.0284668
100855424	HHIP	hedgehog interacting protein%2C transcript variant X17 && sp|Q96QV1|HHIP_HUMAN Hedgehog-interacting protein OS=Homo sapiens OX=9606 GN=HHIP PE=1 SV=3 && PF03024:Folate receptor family|PF07995:Glucose / Sorbosone dehydrogenase	NC_006597.4:43824285-43917965	19.2456	12.8011	17.3773	8.82638	5.87781	0	16.4747	4.9014	1.76091	0.0120156	0.0282735
489187	SLC6A7	solute carrier family 6 member 7 && sp|Q99884|SC6A7_HUMAN Sodium-dependent proline transporter OS=Homo sapiens OX=9606 GN=SLC6A7 PE=2 SV=2 && -	NC_006586.4:58638808-58658424	2.14077	0.0247928	3.20817	9.75831	6.82401	10.2472	1.79125	8.94318	-2.24176	0.0119007	0.0280346
486398	UPB1	beta-ureidopropionase 1%2C transcript variant X3 && sp|Q9UBR1|BUP1_HUMAN Beta-ureidopropionase OS=Homo sapiens OX=9606 GN=UPB1 PE=1 SV=1 && PF00795:Carbon-nitrogen hydrolase	NC_006608.4:27269282-27301115	27.2126	66.5351	58.5604	27.3291	13.616	31.7609	50.7694	24.2353	1.06423	0.0118048	0.0278287
106557704	LOC106557704	60S ribosomal protein L23a-like && sp|Q24JY1|RL23A_BOVIN 60S ribosomal protein L23a OS=Bos taurus OX=9913 GN=RPL23A PE=2 SV=1 && PF00276:Ribosomal protein L23|PF03939:Ribosomal protein L23, N-terminal domain	NC_006606.4:9001449-9001901	9.69436	13.7086	8.77337	1.93617	4.9073	2.48824	10.7254	3.11057	1.74609	0.011786	0.0277933
100688954	SDR42E2	short chain dehydrogenase/reductase family 42E%2C member 2%2C transcript variant X2 && sp|A6NKP2|D42E2_HUMAN Putative short-chain dehydrogenase/reductase family 42E member 2 OS=Homo sapiens OX=9606 GN=SDR42E2 PE=3 SV=3 && PF01073:3-beta hydroxysteroid dehydrogenase/isomerase family	NC_006588.4:24944773-24964677	5.39323	7.38921	5.46757	1.96632	0	0	6.08333	0.655439	3.0459	0.0117787	0.0277783
100684084	LOC100684084	39S ribosomal protein L30%2C mitochondrial-like%2C transcript variant X1 && sp|Q58DV5|RM30_BOVIN 39S ribosomal protein L30, mitochondrial OS=Bos taurus OX=9913 GN=MRPL30 PE=1 SV=1 && PF00327:Ribosomal protein L30p/L7e	NC_006605.4:46477535-46477903	3.29515	3.24288	10.6742	0	0.983388	0	5.73742	0.327796	3.74657	0.0117059	0.0276178
612202	IZUMO4	IZUMO family member 4 && sp|Q4R6V5|IZUM4_MACFA Izumo sperm-egg fusion protein 4 OS=Macaca fascicularis OX=9541 GN=IZUMO4 PE=2 SV=1 && PF15005:Izumo sperm-egg fusion, Ig domain-associated	NC_006602.4:56728630-56731174	10.7167	8.51966	10.8523	17.5171	24.4666	22.9486	10.0295	21.6441	-1.10189	0.0115449	0.0272709
480692	FAM78A	family with sequence similarity 78 member A%2C transcript variant X1 && sp|Q8C552|FA78A_MOUSE Protein FAM78A OS=Mus musculus OX=10090 GN=Fam78a PE=1 SV=1 && -	NC_006591.4:52070680-52083918	4.18966	0.0199613	0.028615	9.76179	5.8406	10.2711	1.41275	8.6245	-2.49012	0.0115374	0.0272576
483805	PTGDR2	prostaglandin D2 receptor 2 && sp|Q9Y5Y4|PD2R2_HUMAN Prostaglandin D2 receptor 2 OS=Homo sapiens OX=9606 GN=PTGDR2 PE=1 SV=3 && PF00001:7 transmembrane receptor (rhodopsin family)	NC_006600.4:54002288-54003490	8.685	24.0678	3.50316	0	0	4.48038	12.0853	1.49346	2.92879	0.011448	0.0270726
100855976	ADRA2B	adrenoceptor alpha 2B%2C transcript variant X1 && sp|P18089|ADA2B_HUMAN Alpha-2B adrenergic receptor OS=Homo sapiens OX=9606 GN=ADRA2B PE=1 SV=4 && PF00001:7 transmembrane receptor (rhodopsin family)	NC_006599.4:34384544-34387878	16.8142	3.26354	0.123768	4.16e-17	4.16e-17	4.16e-17	6.73383	4.16e-17	5.79402	0.0112711	0.0266929
482009	KCNV1	potassium voltage-gated channel modifier subfamily V member 1 && sp|Q0P583|KCNV1_BOVIN Potassium voltage-gated channel subfamily V member 1 OS=Bos taurus OX=9913 GN=KCNV1 PE=2 SV=2 && PF00520:Ion transport protein|PF02214:BTB/POZ domain	NC_006595.4:10430455-10439600	10.7767	10.6391	15.1268	1.9304	5.88897	3.35288	12.1809	3.72409	1.67623	0.0112303	0.0266029
100856445	SAP25	Sin3A associated protein 25%2C transcript variant X2 && sp|Q8TEE9|SAP25_HUMAN Histone deacetylase complex subunit SAP25 OS=Homo sapiens OX=9606 GN=SAP25 PE=1 SV=2 && PF15476:Histone deacetylase complex subunit SAP25	NC_006588.4:10818598-10820173	7.56862	3.30635	17.0983	1.95712	0	1.71973	9.32444	1.22562	2.8059	0.0111597	0.0264526
485929	KCNG1	potassium voltage-gated channel modifier subfamily G member 1 && sp|Q9UIX4|KCNG1_HUMAN Potassium voltage-gated channel subfamily G member 1 OS=Homo sapiens OX=9606 GN=KCNG1 PE=1 SV=1 && PF02214:BTB/POZ domain|PF00520:Ion transport protein	NC_006606.4:36562226-36580083	4.42596	16.7601	6.62229	40.1071	16.5593	20.942	9.26946	25.8695	-1.46866	0.0111581	0.0264523
487298	A3GALT2	alpha 1%2C3-galactosyltransferase 2%2C transcript variant X3 && sp|U3KPV4|A3LT2_HUMAN Alpha-1,3-galactosyltransferase 2 OS=Homo sapiens OX=9606 GN=A3GALT2 PE=2 SV=1 && -	NC_006584.4:64695829-64716770	52.5593	36.2434	63.8789	24.3757	37.2563	13.0055	50.8939	24.8792	1.02992	0.0110987	0.0263293
119864196	CDHR5	cadherin related family member 5%2C transcript variant X1 && sp|Q9HBB8|CDHR5_HUMAN Cadherin-related family member 5 OS=Homo sapiens OX=9606 GN=CDHR5 PE=1 SV=3 && -	NC_006600.4:25360564-25366707	3.2367	3.19487	4.32732	4.16e-17	4.16e-17	4.16e-17	3.5863	4.16e-17	4.89509	0.011077	0.0262885
490049	CLDN9	claudin 9 && sp|Q9Z0S7|CLD9_MOUSE Claudin-9 OS=Mus musculus OX=10090 GN=Cldn9 PE=2 SV=2 && PF00822:PMP-22/EMP/MP20/Claudin family	NC_006588.4:39412579-39414588	4.27537	3.19487	3.28138	4.16e-17	4.16e-17	4.16e-17	3.58387	4.16e-17	4.89395	0.0110497	0.0262344
403919	WFDC2	WAP four-disulfide core domain 2 && sp|Q28894|WFDC2_CANLF WAP four-disulfide core domain protein 2 OS=Canis lupus familiaris OX=9615 GN=WFDC2 PE=2 SV=1 && PF00095:WAP-type (Whey Acidic Protein) 'four-disulfide core'	NC_006606.4:32404009-32409500	4.27537	3.19487	3.28138	4.16e-17	4.16e-17	4.16e-17	3.58387	4.16e-17	4.89395	0.0110449	0.0262288
119869592	LOC119869592	dynein regulatory complex protein 8-like && sp|Q9CQ46|DRC8_MOUSE Dynein regulatory complex protein 8 OS=Mus musculus OX=10090 GN=Efcab2 PE=1 SV=1 && -	NC_006598.4:46334396-46334829	3.23668	4.22675	3.28137	4.16e-17	4.16e-17	4.16e-17	3.5816	4.16e-17	4.89289	0.0110457	0.0262288
606964	SYCP1	synaptonemal complex protein 1 && sp|Q15431|SYCP1_HUMAN Synaptonemal complex protein 1 OS=Homo sapiens OX=9606 GN=SYCP1 PE=1 SV=2 && PF05483:Synaptonemal complex protein 1 (SCP-1)	NC_006599.4:52185713-52295690	11.9565	19.0574	22.6871	4.86658	0.943238	10.5472	17.9003	5.45232	1.69328	0.0109878	0.0261084
100686672	SCRG1	stimulator of chondrogenesis 1 && sp|O75711|SCRG1_HUMAN Scrapie-responsive protein 1 OS=Homo sapiens OX=9606 GN=SCRG1 PE=1 SV=1 && -	NC_006607.4:24637793-24661452	6.35937	3.2036	2.24126	4.16e-17	4.16e-17	4.16e-17	3.93474	4.16e-17	5.02587	0.0109433	0.0260133
480953	GJB1	gap junction protein beta 1%2C transcript variant X1 && sp|Q6WGK6|CXB1_HORSE Gap junction beta-1 protein OS=Equus caballus OX=9796 GN=GJB1 PE=2 SV=1 && -	NC_006621.4:46392855-46402183	2.20284	6.29595	3.29402	4.16e-17	4.16e-17	4.16e-17	3.93094	4.16e-17	5.02381	0.01092	0.0259664
479952	C6H1orf146	chromosome 6 C1orf146 homolog%2C transcript variant X4 && sp|Q5VVC0|SPO16_HUMAN Protein SPO16 homolog OS=Homo sapiens OX=9606 GN=SPO16 PE=2 SV=1 && PF15162:Domain of unknown function (DUF4580)	NC_006588.4:59364321-59429209	2.20284	6.29595	3.29402	4.16e-17	4.16e-17	4.16e-17	3.93094	4.16e-17	5.02381	0.0109176	0.0259629
111095618	LOC111095618	uncharacterized LOC111095618 && sp|P11227|POL_MLVRD Gag-Pol polyprotein OS=Radiation murine leukemia virus OX=11787 GN=pol PE=3 SV=2 && -	NC_006586.4:66361123-66363630	4.16e-17	4.16e-17	4.16e-17	4.88781	2.924	3.3529	4.16e-17	3.72157	-4.95134	0.010775	0.0256549
100855988	SEMA6D	semaphorin 6D%2C transcript variant X5 && sp|Q8NFY4|SEM6D_HUMAN Semaphorin-6D OS=Homo sapiens OX=9606 GN=SEMA6D PE=1 SV=1 && PF01403:Sema domain|PF01437:Plexin repeat	NC_006612.4:13809483-13981345	0.0687882	12.4654	0.081512	11.6028	24.4392	38.8989	4.20523	24.9803	-2.50848	0.0106397	0.0253614
100682757	LRRC75B	leucine rich repeat containing 75B && sp|Q2VPJ9|LR75B_HUMAN Leucine-rich repeat-containing protein 75B OS=Homo sapiens OX=9606 GN=LRRC75B PE=2 SV=1 && -	NC_006608.4:27358002-27364509	0.0299999	3.14425	2.16731	3.84235	7.79798	19.263	1.78052	10.3011	-2.43358	0.0105061	0.0250737
483156	GJA8	gap junction protein alpha 8%2C transcript variant X7 && sp|P55917|CXA8_SHEEP Gap junction alpha-8 protein OS=Ovis aries OX=9940 GN=GJA8 PE=1 SV=2 && PF00029:Connexin|PF03509:Gap junction alpha-8 protein (Cx50)	NC_006599.4:57828663-57898680	5.45913	14.6771	5.54619	1.95709	1.96172	0	8.5608	1.30627	2.64815	0.0103553	0.024752
490436	DCST2	DC-STAMP domain containing 2%2C transcript variant X1 && sp|Q5T1A1|DCST2_HUMAN DC-STAMP domain-containing protein 2 OS=Homo sapiens OX=9606 GN=DCST2 PE=2 SV=2 && PF07782:DC-STAMP-like protein	NC_006589.4:41947324-41956411	4.44804	11.6327	15.0565	0	0	4.48038	10.3791	1.49346	2.70529	0.0103455	0.0247305
609449	CD79B	CD79b molecule%2C transcript variant X1 && sp|P40259|CD79B_HUMAN B-cell antigen receptor complex-associated protein beta chain OS=Homo sapiens OX=9606 GN=CD79B PE=1 SV=1 && -	NC_006591.4:12801263-12804585	0.0945545	10.4789	7.56193	4.16e-17	4.16e-17	4.16e-17	6.04513	4.16e-17	5.6369	0.0102946	0.024621
119881491	LOC119881491	nuclear pore-associated protein 1-like && - && -	NC_006593.4:1669236-1670264	2.22039	2.18135	9.58084	4.16e-17	4.16e-17	4.16e-17	4.66086	4.16e-17	5.26871	0.0102764	0.0245822
606919	ADM2	adrenomedullin 2%2C transcript variant X5 && sp|Q7Z4H4|ADM2_HUMAN Protein ADM2 OS=Homo sapiens OX=9606 GN=ADM2 PE=1 SV=1 && PF00214:Calcitonin / CGRP / IAPP family	NC_006592.4:16795539-16799886	23.5234	17.0247	19.5955	3.85757	8.80328	12.1252	20.0479	8.26202	1.26235	0.0102437	0.0245192
609705	USH1G	USH1 protein network component sans%2C transcript variant X1 && sp|Q495M9|USH1G_HUMAN Usher syndrome type-1G protein OS=Homo sapiens OX=9606 GN=USH1G PE=1 SV=1 && -	NC_006591.4:6208663-6224130	8.64061	19.8857	2.39345	0	2.95649	0	10.3066	0.985498	3.28048	0.0102281	0.0244899
102153679	P3R3URF	PIK3R3 upstream reading frame && sp|A0A087WWA1|P3URF_HUMAN PIK3R3 upstream open reading frame protein OS=Homo sapiens OX=9606 GN=P3R3URF PE=4 SV=1 && -	NC_006597.4:14319201-14319937	9.48865	2.1813	2.26209	4.16e-17	4.16e-17	4.16e-17	4.64401	4.16e-17	5.26109	0.0102206	0.024476
476660	TSSK6	testis specific serine kinase 6 && sp|Q925K9|TSSK6_MOUSE Testis-specific serine/threonine-protein kinase 6 OS=Mus musculus OX=10090 GN=Tssk6 PE=1 SV=1 && PF00069:Protein kinase domain	NC_006602.4:43648310-43649731	12.7976	11.6235	5.58544	1.94242	3.92554	1.62526	10.0022	2.49774	1.95152	0.0101134	0.0242549
491258	KCNT1	potassium sodium-activated channel subfamily T member 1%2C transcript variant X4 && sp|Q5JUK3|KCNT1_HUMAN Potassium channel subfamily T member 1 OS=Homo sapiens OX=9606 GN=KCNT1 PE=1 SV=2 && PF03493:Calcium-activated BK potassium channel alpha subunit|PF07885:Ion channel	NC_006591.4:48784630-48845057	3.32036	8.44042	8.63595	0	0	1.77999	6.79891	0.593329	3.24365	0.0100263	0.0240638
403965	CAPS	calcyphosine && sp|P10463|CAYP1_CANLF Calcyphosin OS=Canis lupus familiaris OX=9615 GN=CAPS PE=1 SV=1 && PF13499:EF-hand domain pair	NC_006602.4:53919783-53921392	21.5183	40.9588	7.99051	46.7515	82.2785	41.8639	23.4892	56.9646	-1.27443	0.00990214	0.0237794
483797	LRRC10B	leucine rich repeat containing 10B && sp|A6NIK2|LR10B_HUMAN Leucine-rich repeat-containing protein 10B OS=Homo sapiens OX=9606 GN=LRRC10B PE=4 SV=2 && -	NC_006600.4:53503060-53505003	7.37779	0.0479982	3.28141	10.6659	8.73388	33.1792	3.56907	17.5263	-2.23543	0.00984075	0.0236397
111092227	ACTL10	actin like 10%2C transcript variant X4 && sp|A2AKE7|ACL10_MOUSE Actin-like protein 10 OS=Mus musculus OX=10090 GN=Actl10 PE=3 SV=1 && PF00022:Actin|PF15318:Putative Bcl-2 like protein of testis	NC_006606.4:22527630-22533001	24.4209	12.7802	8.89868	0	5.88905	5.18622	15.3666	3.69176	2.02493	0.0097762	0.0235039
111093591	LOC111093591	protein Asterix-like && sp|Q2M2T6|ASTER_BOVIN PAT complex subunit Asterix OS=Bos taurus OX=9913 GN=WDR83OS PE=3 SV=1 && PF03669:Uncharacterised protein family (UPF0139)	NC_006614.4:38744061-38744562	15.7813	4.30331	0.12376	4.16e-17	4.16e-17	4.16e-17	6.73613	4.16e-17	5.79323	0.00977127	0.0234959
111090806	LOC111090806	putative NAD(+)--arginine ADP-ribosyltransferase Mav && - && -	NC_006600.4:25887020-25889342	8.64088	12.6661	9.81427	0	4.92923	0	10.3737	1.64308	2.62053	0.00969466	0.023327
100685191	SHISA9	shisa family member 9%2C transcript variant X1 && sp|B4DS77|SHSA9_HUMAN Protein shisa-9 OS=Homo sapiens OX=9606 GN=SHISA9 PE=2 SV=3 && PF13908:Wnt and FGF inhibitory regulator	NC_006588.4:31166674-31453618	2.28718	20.821	0.140647	4.16e-17	4.16e-17	4.16e-17	7.74961	4.16e-17	5.99002	0.00948333	0.0228673
607506	CRYGS	crystallin gamma S && sp|A2IBY7|CRYGS_CANLF Gamma-crystallin S OS=Canis lupus familiaris OX=9615 GN=CRYGS PE=2 SV=1 && PF00030:Beta/Gamma crystallin	NC_006616.4:23242423-23248655	21.5029	24.3525	22.8459	13.6882	5.82895	11.0648	22.9004	10.194	1.15611	0.00947899	0.0228587
490836	ASB2	ankyrin repeat and SOCS box containing 2%2C transcript variant X1 && sp|Q3SX45|ASB2_BOVIN Ankyrin repeat and SOCS box protein 2 OS=Bos taurus OX=9913 GN=ASB2 PE=2 SV=1 && PF13637:Ankyrin repeats (many copies)|PF12796:Ankyrin repeats (3 copies)|PF07525:SOCS box	NC_006590.4:62585084-62628410	7.50735	3.27019	10.7401	0	1.96995	0	7.17253	0.65665	3.27885	0.00945325	0.0228004
489157	NIPAL4	NIPA like domain containing 4 && sp|Q0D2K0|NIPA4_HUMAN Magnesium transporter NIPA4 OS=Homo sapiens OX=9606 GN=NIPAL4 PE=1 SV=3 && -	NC_006586.4:52627190-52640198	17.1483	4.44843	26.818	39.0028	33.2074	46.0601	16.1382	39.4234	-1.2787	0.00941162	0.0227131
489378	CXCR5	C-X-C motif chemokine receptor 5 && sp|Q04683|CXCR5_MOUSE C-X-C chemokine receptor type 5 OS=Mus musculus OX=10090 GN=Cxcr5 PE=1 SV=2 && -	NC_006587.4:14974356-14985789	2.20287	4.23655	5.38551	4.16e-17	4.16e-17	4.16e-17	3.94165	4.16e-17	5.0282	0.00938328	0.0226671
119872887	LOC119872887	disintegrin and metalloproteinase domain-containing protein 20-like && sp|Q9UKJ8|ADA21_HUMAN Disintegrin and metalloproteinase domain-containing protein 21 OS=Homo sapiens OX=9606 GN=ADAM21 PE=1 SV=2 && PF08516:ADAM cysteine-rich|PF01562:Reprolysin family propeptide|PF01421:Reprolysin (M12B) family zinc metalloprotease|PF00200:Disintegrin	NC_006590.4:43804408-43807504	2.20287	4.23655	5.38551	4.16e-17	4.16e-17	4.16e-17	3.94165	4.16e-17	5.0282	0.00938025	0.0226635
484940	ELAVL3	ELAV like RNA binding protein 3%2C transcript variant X1 && sp|Q14576|ELAV3_HUMAN ELAV-like protein 3 OS=Homo sapiens OX=9606 GN=ELAVL3 PE=2 SV=3 && -	NC_006602.4:49757532-49776022	11.9181	17.9804	18.4178	0	0	8.96743	16.1054	2.98914	2.40611	0.0093721	0.0226476
100684620	OR4F63	olfactory receptor family 4 subfamily F member 63 && sp|Q6IEY1|OR4F3_HUMAN Olfactory receptor 4F3/4F16/4F29 OS=Homo sapiens OX=9606 GN=OR4F3 PE=1 SV=1 && PF13853:Olfactory receptor	NC_006612.4:714964-715935	5.32432	4.23653	2.24126	4.16e-17	4.16e-17	4.16e-17	3.93404	4.16e-17	5.02487	0.00931767	0.0225328
611966	TSGA10IP	testis specific 10 interacting protein && sp|A5D7I0|T10IP_BOVIN Testis-specific protein 10-interacting protein OS=Bos taurus OX=9913 GN=TSGA10IP PE=2 SV=2 && -	NC_006600.4:49923692-49932307	5.32432	4.23653	2.24126	4.16e-17	4.16e-17	4.16e-17	3.93404	4.16e-17	5.02487	0.0093124	0.0225219
485189	ARRB1	arrestin beta 1%2C transcript variant X2 && sp|P49407|ARRB1_HUMAN Beta-arrestin-1 OS=Homo sapiens OX=9606 GN=ARRB1 PE=1 SV=2 && PF00339:Arrestin (or S-antigen), N-terminal domain|PF02752:Arrestin (or S-antigen), C-terminal domain	NC_006603.4:22990721-23068006	9.72256	14.7703	10.9125	5.88932	0	2.51107	11.8018	2.80013	2.03067	0.0093034	0.0225057
476343	INSL6	insulin like 6 && sp|Q32L79|INSL6_BOVIN Insulin-like peptide INSL6 OS=Bos taurus OX=9913 GN=INSL6 PE=2 SV=1 && PF00049:Insulin/IGF/Relaxin family	NC_006583.4:93866056-93882980	4.28725	5.26708	2.24125	4.16e-17	4.16e-17	4.16e-17	3.93186	4.16e-17	5.02384	0.00930096	0.0225016
490418	RAB25	RAB25%2C member RAS oncogene family && sp|E2RQ15|RAB25_CANLF Ras-related protein Rab-25 OS=Canis lupus familiaris OX=9615 GN=RAB25 PE=3 SV=1 && PF00071:Ras family	NC_006589.4:41242503-41248434	12.8636	12.7106	10.9239	0	5.89702	3.40107	12.166	3.09936	1.93267	0.00924898	0.0223944
100855498	SERINC2	serine incorporator 2 && sp|Q58CW5|SERC2_BOVIN Serine incorporator 2 OS=Bos taurus OX=9913 GN=SERINC2 PE=2 SV=1 && PF03348:Serine incorporator (Serinc)	NC_006584.4:66179079-66196727	36.528	44.4142	33.8251	25.4381	19.5782	6.24463	38.2558	17.087	1.15944	0.00920493	0.0223024
483848	NDNF	neuron derived neurotrophic factor && sp|Q8TB73|NDNF_HUMAN Protein NDNF OS=Homo sapiens OX=9606 GN=NDNF PE=1 SV=2 && PF10179:Uncharacterised conserved protein (DUF2369)	NC_006601.4:19232899-19275734	4.16e-17	4.16e-17	4.16e-17	1.92499	7.8599	3.30843	4.16e-17	4.36444	-5.17529	0.00919502	0.0222803
481120	GPR182	G protein-coupled receptor 182%2C transcript variant X1 && sp|O15218|GP182_HUMAN G-protein coupled receptor 182 OS=Homo sapiens OX=9606 GN=GPR182 PE=2 SV=1 && PF00001:7 transmembrane receptor (rhodopsin family)	NC_006592.4:1206121-1208785	8.64092	11.6327	10.8648	0	4.92923	0	10.3795	1.64308	2.62191	0.00913168	0.0221433
100856478	NAT8	N-acetyltransferase 8 (putative) && sp|Q9UHF3|NAT8B_HUMAN Putative N-acetyltransferase 8B OS=Homo sapiens OX=9606 GN=NAT8B PE=5 SV=1 && PF00583:Acetyltransferase (GNAT) family	NC_006599.4:48929557-48932108	6.44478	12.5475	0.117885	4.16e-17	4.16e-17	4.16e-17	6.37005	4.16e-17	5.70988	0.00906476	0.0219955
611413	TMEM182	transmembrane protein 182 && sp|Q6ZP80|TM182_HUMAN Transmembrane protein 182 OS=Homo sapiens OX=9606 GN=TMEM182 PE=1 SV=2 && PF13903:PMP-22/EMP/MP20/Claudin tight junction	NC_006592.4:40150794-40210020	5.41362	0.0862935	14.8896	4.16e-17	4.16e-17	4.16e-17	6.79649	4.16e-17	5.80849	0.00904416	0.0219582
119407365	OR10AH1	olfactory receptor family 10 subfamily AH member 1 && sp|Q8NH08|O10AC_HUMAN Olfactory receptor 10AC1 OS=Homo sapiens OX=9606 GN=OR10AC1 PE=3 SV=2 && PF13853:Olfactory receptor	NC_006588.4:18308440-18309417	3.2576	2.17428	7.48429	4.16e-17	4.16e-17	4.16e-17	4.30539	4.16e-17	5.15424	0.00902949	0.021927
481913	CNR1	cannabinoid receptor 1%2C transcript variant X3 && sp|P21554|CNR1_HUMAN Cannabinoid receptor 1 OS=Homo sapiens OX=9606 GN=CNR1 PE=1 SV=1 && PF00001:7 transmembrane receptor (rhodopsin family)	NC_006594.4:47344588-47368064	0.0182358	3.11889	0.0215972	7.80357	6.83751	7.6313	1.05291	7.42413	-2.66062	0.00902977	0.021927
102152736	LOC102152736	cancer/testis antigen 47A-like%2C transcript variant X5 && - && PF15623:Cancer/testis gene family 47	NC_006621.4:77262648-77266223	10.6836	3.30063	12.9055	2.95123	0	0	8.96325	0.983743	3.08847	0.00902009	0.0219107
100688076	LOC100688076	protein FAM136A-like%2C transcript variant X1 && sp|Q96C01|F136A_HUMAN Protein FAM136A OS=Homo sapiens OX=9606 GN=FAM136A PE=1 SV=1 && PF05811:Eukaryotic protein of unknown function (DUF842)	NC_006586.4:87280865-87281452	4.16e-17	4.16e-17	4.16e-17	0.942386	6.86686	6.02455	4.16e-17	4.61127	-5.24521	0.0089672	0.0218003
119880882	LOC119880882	translation initiation factor IF-2-like%2C transcript variant X2 && - && -	NC_006592.4:28712735-28718603	13.1434	25.4417	37.6958	8.76034	9.77275	11.9742	25.427	10.1691	1.31135	0.00889325	0.0216421
608842	TAS2R40	taste 2 receptor member 40 && sp|Q646F2|T2R40_PAPHA Taste receptor type 2 member 40 OS=Papio hamadryas OX=9557 GN=TAS2R40 PE=3 SV=1 && PF05296:Taste receptor protein (TAS2R)	NC_006598.4:7427968-7428888	3.2575	7.33551	2.25181	4.16e-17	4.16e-17	4.16e-17	4.28161	4.16e-17	5.14368	0.00877269	0.0213753
119867319	LOC119867319	protein S100-A10-like && sp|P60902|S10AA_BOVIN Protein S100-A10 OS=Bos taurus OX=9913 GN=S100A10 PE=1 SV=2 && -	NC_006615.4:11768657-11768950	11.5852	3.23547	1.21192	4.16e-17	4.16e-17	4.16e-17	5.3442	4.16e-17	5.46055	0.00876463	0.0213592
100684141	ANKRD65	ankyrin repeat domain 65 && sp|A6QPE7|ANR65_BOVIN Ankyrin repeat domain-containing protein 65 OS=Bos taurus OX=9913 GN=ANKRD65 PE=2 SV=1 && PF13637:Ankyrin repeats (many copies)|PF12796:Ankyrin repeats (3 copies)	NC_006587.4:56639887-56644340	19.3041	21.1467	15.3306	0	9.8267	5.9731	18.5938	5.2666	1.79934	0.00871069	0.0212452
102152958	LOC102152958	cancer/testis antigen family 45 member A8-like%2C transcript variant X3 && sp|Q5JSJ4|INT6L_HUMAN Integrator complex subunit 6-like OS=Homo sapiens OX=9606 GN=INTS6L PE=1 SV=1 && PF15300:INTS6/SAGE1/DDX26B/CT45 C-terminus	NC_006621.4:91932798-91941247	0.0995057	11.5193	7.57602	4.16e-17	4.16e-17	4.16e-17	6.39828	4.16e-17	5.71702	0.00870236	0.0212287
608536	DNMT3L	DNA methyltransferase 3 like%2C transcript variant X4 && sp|Q9UJW3|DNM3L_HUMAN DNA (cytosine-5)-methyltransferase 3-like OS=Homo sapiens OX=9606 GN=DNMT3L PE=1 SV=3 && PF17980:Cysteine rich ADD domain in DNMT3	NC_006613.4:37256521-37272413	16.1738	21.1549	19.5632	47.8487	46.9881	22.2185	18.9639	39.0184	-1.03631	0.00869016	0.0212042
100687198	LENEP	lens epithelial protein && sp|Q9Y5L5|LENEP_HUMAN Lens epithelial cell protein LEP503 OS=Homo sapiens OX=9606 GN=LENEP PE=1 SV=1 && -	NC_006589.4:41978982-41980046	4.56028	37.6512	8.93885	3.9045	2.92694	3.37647	17.0501	3.40264	2.28287	0.00868789	0.0212004
610901	OR56A1	olfactory receptor family 56 subfamily A member 1 && sp|Q8NGH5|O56A1_HUMAN Olfactory receptor 56A1 OS=Homo sapiens OX=9606 GN=OR56A1 PE=2 SV=3 && PF13853:Olfactory receptor	NC_006603.4:29039569-29040513	14.748	5.34021	0.123752	4.16e-17	4.16e-17	4.16e-17	6.73732	4.16e-17	5.79245	0.00868133	0.0211862
479394	TMEM45B	transmembrane protein 45B%2C transcript variant X3 && sp|Q96B21|TM45B_HUMAN Transmembrane protein 45B OS=Homo sapiens OX=9606 GN=TMEM45B PE=1 SV=1 && PF04819:Family of unknown function (DUF716)	NC_006587.4:5044999-5078022	5.41322	14.6158	0.123679	4.16e-17	4.16e-17	4.16e-17	6.71758	4.16e-17	5.78524	0.00861078	0.0210298
111092754	LOC111092754	sialidase-like && - && -	NC_006609.4:11731713-11735800	17.3353	33.7238	21.8273	7.80747	0	13.1603	24.2955	6.98925	1.78931	0.00859557	0.0210014
102152462	CCDC24	coiled-coil domain containing 24%2C transcript variant X1 && sp|Q8N4L8|CCD24_HUMAN Coiled-coil domain-containing protein 24 OS=Homo sapiens OX=9606 GN=CCDC24 PE=1 SV=1 && PF15669:Coiled-coil domain-containing protein 24 family	NC_006597.4:16389000-16392358	39.3553	7.7022	29.2577	9.77642	2.89522	9.45694	25.4384	7.3762	1.77223	0.0085383	0.0208771
485648	EFHB	EF-hand domain family member B%2C transcript variant X1 && sp|Q8N7U6|EFHB_HUMAN EF-hand domain-containing family member B OS=Homo sapiens OX=9606 GN=EFHB PE=1 SV=4 && PF13499:EF-hand domain pair	NC_006605.4:23362527-23410153	31.9524	26.4205	9.04325	4.85673	11.7886	3.17424	22.472	6.60653	1.7484	0.00849712	0.0207886
111098536	LOC111098536	reticulon-3-like%2C transcript variant X3 && sp|Q08D83|RTN3_BOVIN Reticulon-3 OS=Bos taurus OX=9913 GN=RTN3 PE=2 SV=1 && PF02453:Reticulon	NC_006595.4:18866030-18873530	0.0414374	7.27003	0.0490877	13.6426	10.7238	18.9171	2.45352	14.4278	-2.4723	0.00849053	0.0207741
rna-NC_002008_4_11648__11707	rna-NC_002008_4_11648__11707	tRNA-Ser && - && -	NC_002008.4:11648-11707	11.7796	9.57149	10.8772	25.3692	19.5262	25.5301	10.7428	23.4752	-1.12053	0.0084421	0.0206608
610775	PECAM1	platelet and endothelial cell adhesion molecule 1%2C transcript variant X1 && sp|Q95242|PECA1_PIG Platelet endothelial cell adhesion molecule OS=Sus scrofa OX=9823 GN=PECAM1 PE=2 SV=1 && PF17736:C17orf99 Ig domain|PF13895:Immunoglobulin domain	NC_006591.4:13062602-13116028	4.41855	8.49526	13.9503	0	0	3.58095	8.9547	1.19365	2.78262	0.00841328	0.0205989
106559493	SPAAR	small regulatory polypeptide of amino acid response%2C transcript variant X1 && sp|A0A1B0GVQ0|SPAR_HUMAN Small regulatory polypeptide of amino acid response OS=Homo sapiens OX=9606 GN=SPAAR PE=1 SV=2 && -	NC_006593.4:50991907-50994592	15.1176	28.3958	12.1554	8.85805	0	0	18.5563	2.95268	2.63995	0.00836601	0.0204934
610203	RASGRF2	Ras protein specific guanine nucleotide releasing factor 2%2C transcript variant X2 && sp|O14827|RGRF2_HUMAN Ras-specific guanine nucleotide-releasing factor 2 OS=Homo sapiens OX=9606 GN=RASGRF2 PE=1 SV=2 && PF00618:RasGEF N-terminal motif|PF00621:RhoGEF domain|PF00617:RasGEF domain	NC_006585.4:27282954-27522340	25.7358	27.505	20.7781	1.90194	16.7223	4.01606	24.673	7.54677	1.69332	0.00829942	0.0203439
492152	CT55	cancer/testis antigen 55 && sp|Q8WUE5|CT55_HUMAN Cancer/testis antigen 55 OS=Homo sapiens OX=9606 GN=CT55 PE=1 SV=1 && -	NC_006621.4:91747994-91760405	0.0995328	9.46083	9.66526	4.16e-17	4.16e-17	4.16e-17	6.40854	4.16e-17	5.72047	0.00826186	0.0202586
490269	LOC490269	complement receptor type 2%2C transcript variant X1 && sp|P17927|CR1_HUMAN Complement receptor type 1 OS=Homo sapiens OX=9606 GN=CR1 PE=1 SV=3 && PF00084:Sushi repeat (SCR repeat)	NC_006589.4:6010653-6111952	9.67453	12.6566	7.69801	1.94585	0	4.41056	10.0097	2.1188	2.16763	0.00825715	0.0202488
481980	OSR2	odd-skipped related transciption factor 2%2C transcript variant X1 && sp|Q8N2R0|OSR2_HUMAN Protein odd-skipped-related 2 OS=Homo sapiens OX=9606 GN=OSR2 PE=1 SV=2 && PF00096:Zinc finger, C2H2 type	NC_006595.4:1014427-1026867	13.8369	11.6235	4.52454	42.0492	31.3121	12.0067	9.99498	28.456	-1.50062	0.00825414	0.0202431
491431	MATN2	matrilin 2%2C transcript variant X1 && sp|O00339|MATN2_HUMAN Matrilin-2 OS=Homo sapiens OX=9606 GN=MATN2 PE=1 SV=4 && PF10393:Trimeric coiled-coil oligomerisation domain of matrilin|PF00092:von Willebrand factor type A domain|PF14670:Coagulation Factor Xa inhibitory site	NC_006595.4:143714-289630	47.8187	23.4166	14.4853	8.75446	11.7407	11.9282	28.5735	10.8078	1.39257	0.00812422	0.0199428
478721	MAK	male germ cell associated kinase%2C transcript variant X7 && sp|P20794|MAK_HUMAN Serine/threonine-protein kinase MAK OS=Homo sapiens OX=9606 GN=MAK PE=1 SV=2 && PF00069:Protein kinase domain	NC_006617.4:10422956-10479688	5.41339	8.44039	6.54181	0	0	2.68081	6.79853	0.893603	2.74697	0.00809984	0.0198913
102152740	C2H1orf232	chromosome 2 C1orf232 homolog && sp|A0A0U1RR37|CA232_HUMAN Uncharacterized protein C1orf232 OS=Homo sapiens OX=9606 GN=C1orf232 PE=4 SV=1 && -	NC_006584.4:70397482-70401777	14.9006	10.6069	6.66277	2.92508	2.93316	2.51106	10.7234	2.78977	1.89463	0.00809214	0.0198774
608744	PRR15L	proline rich 15 like%2C transcript variant X1 && sp|Q3T183|PR15L_BOVIN Proline-rich protein 15-like protein OS=Bos taurus OX=9913 GN=PRR15L PE=3 SV=1 && PF15321:ATPase family AAA domain containing 4	NC_006591.4:23728443-23734466	0.104383	13.5881	6.54172	4.16e-17	4.16e-17	4.16e-17	6.74474	4.16e-17	5.79125	0.00802214	0.0197302
119872383	LRRC53	leucine rich repeat containing 53%2C transcript variant X5 && sp|A6NM62|LRC53_HUMAN Leucine-rich repeat-containing protein 53 OS=Homo sapiens OX=9606 GN=LRRC53 PE=4 SV=2 && -	NC_006588.4:74552246-74566681	10.6949	6.43063	10.8263	3.93601	0	0	9.31726	1.312	2.769	0.00800913	0.0197048
611445	CLTRN	collectrin%2C amino acid transport regulator%2C transcript variant X2 && sp|Q0VCT4|CLTRN_BOVIN Collectrin OS=Bos taurus OX=9913 GN=CLTRN PE=2 SV=1 && PF16959:Renal amino acid transporter	NC_006621.4:11770083-11786549	5.40347	7.39894	6.52903	0	0	1.77999	6.44381	0.593329	3.16202	0.00795399	0.0195807
100688041	SNORC	secondary ossification center associated regulator of chondrocyte maturation%2C transcript variant X5 && sp|Q6UX34|SNORC_HUMAN Protein SNORC OS=Homo sapiens OX=9606 GN=SNORC PE=1 SV=1 && PF15756:Small Novel Rich in Cartilage	NC_006607.4:44946062-44968021	23.5232	20.1405	16.426	4.84303	7.81898	11.2358	20.0299	7.96594	1.31204	0.00793674	0.0195481
481822	CLIC5	chloride intracellular channel 5%2C transcript variant X1 && sp|Q9NZA1|CLIC5_HUMAN Chloride intracellular channel protein 5 OS=Homo sapiens OX=9606 GN=CLIC5 PE=1 SV=3 && PF13410:Glutathione S-transferase, C-terminal domain	NC_006594.4:14193104-14350325	2.09945	0.0101153	0.0144969	11.7542	6.84016	3.1406	0.708022	7.24497	-3.13813	0.00783608	0.0193261
474673	SLC22A4	solute carrier family 22 member 4%2C transcript variant X1 && sp|Q9H015|S22A4_HUMAN Solute carrier family 22 member 4 OS=Homo sapiens OX=9606 GN=SLC22A4 PE=1 SV=3 && PF00083:Sugar (and other) transporter	NC_006593.4:19401045-19445624	20.5885	34.8822	33.6112	11.6767	14.6698	16.2193	29.694	14.1886	1.05713	0.00774942	0.0191334
490976	KRT42	keratin 42%2C transcript variant X2 && sp|Q6IFX2|K1C42_MOUSE Keratin, type I cytoskeletal 42 OS=Mus musculus OX=10090 GN=Krt42 PE=1 SV=1 && PF00038:Intermediate filament protein	NC_006591.4:20604465-20615951	0.1092	15.6567	5.503	4.16e-17	4.16e-17	4.16e-17	7.08963	4.16e-17	5.86179	0.00772741	0.0190854
607322	SCIMP	SLP adaptor and CSK interacting membrane protein%2C transcript variant X3 && sp|Q6UWF3|SCIMP_HUMAN SLP adapter and CSK-interacting membrane protein OS=Homo sapiens OX=9606 GN=SCIMP PE=1 SV=1 && PF15050:SCIMP protein	NC_006587.4:31672061-31690180	4.45475	21.9579	5.60359	0	1.95817	2.61581	10.6721	1.52466	2.70905	0.00771166	0.0190481
102152550	CCDC197	coiled-coil domain containing 197%2C transcript variant X7 && sp|Q8NCU1|CC197_HUMAN Uncharacterized protein CCDC197 OS=Homo sapiens OX=9606 GN=CCDC197 PE=1 SV=2 && -	NC_006590.4:62650618-62668955	15.7976	5.34814	0.129495	4.16e-17	4.16e-17	4.16e-17	7.09173	4.16e-17	5.86533	0.00761014	0.0188148
611921	OSM	oncostatin M && sp|P13725|ONCM_HUMAN Oncostatin-M OS=Homo sapiens OX=9606 GN=OSM PE=1 SV=2 && PF01291:LIF / OSM family	NC_006608.4:23292978-23297000	12.7085	5.3559	4.45928	1.96632	0	0	7.5079	0.655439	3.34353	0.00755018	0.0186839
612120	KCNK4	potassium two pore domain channel subfamily K member 4%2C transcript variant X1 && sp|G3V8V5|KCNK4_RAT Potassium channel subfamily K member 4 OS=Rattus norvegicus OX=10116 GN=Kcnk4 PE=2 SV=1 && PF07885:Ion channel	NC_006600.4:51373981-51382488	7.5489	12.6162	5.54622	0	0	3.58095	8.57045	1.19365	2.71447	0.00752621	0.0186356
607739	TMEM255B	transmembrane protein 255B%2C transcript variant X1 && sp|Q8WV15|T255B_HUMAN Transmembrane protein 255B OS=Homo sapiens OX=9606 GN=TMEM255B PE=1 SV=1 && PF14967:FAM70 protein	NC_006604.4:60646480-60678667	0.104467	7.40846	12.8083	4.16e-17	4.16e-17	4.16e-17	6.77375	4.16e-17	5.80115	0.00751732	0.0186152
100685053	LOC100685053	ubiquitin%2C transcript variant X5 && sp|P0CG53|UBB_BOVIN Polyubiquitin-B OS=Bos taurus OX=9913 GN=UBB PE=1 SV=1 && -	NC_006587.4:47948410-47948765	37.3279	14.0118	31.4348	37.9247	60.6399	74.3651	27.5915	57.6432	-1.05784	0.00750304	0.0185829
609125	TDRKH	tudor and KH domain containing && sp|Q9Y2W6|TDRKH_HUMAN Tudor and KH domain-containing protein OS=Homo sapiens OX=9606 GN=TDRKH PE=1 SV=2 && PF00013:KH domain|PF00567:Tudor domain	NC_006599.4:60236314-60248221	2.22037	3.22014	8.54149	4.16e-17	4.16e-17	4.16e-17	4.66067	4.16e-17	5.26638	0.00736985	0.0182762
100684462	ANKRD33	ankyrin repeat domain 33%2C transcript variant X1 && sp|Q7Z3H0|PANKY_HUMAN Photoreceptor ankyrin repeat protein OS=Homo sapiens OX=9606 GN=ANKRD33 PE=1 SV=4 && PF12796:Ankyrin repeats (3 copies)	NC_006609.4:43152268-43154534	2.22037	3.22014	8.54149	4.16e-17	4.16e-17	4.16e-17	4.66067	4.16e-17	5.26638	0.00736623	0.0182688
111094865	LOC111094865	nyctalopin && sp|Q9GZU5|NYX_HUMAN Nyctalopin OS=Homo sapiens OX=9606 GN=NYX PE=1 SV=1 && PF13855:Leucine rich repeat	NC_006621.4:23232298-23236124	13.8729	2.28122	17.1791	0	0	3.58095	11.1111	1.19365	3.10021	0.00735695	0.0182489
490576	NLRP3	NLR family pyrin domain containing 3%2C transcript variant X1 && sp|A6QLE5|NLRP3_BOVIN NACHT, LRR and PYD domains-containing protein 3 OS=Bos taurus OX=9913 GN=NLRP3 PE=2 SV=1 && PF02758:PAAD/DAPIN/Pyrin domain|PF05729:NACHT domain|PF14484:Fish-specific NACHT associated domain|PF17776:NLRC4 helical domain HD2|PF17779:NOD2 winged helix domain	NC_006590.4:277639-339097	11.5852	2.19473	2.2816	4.16e-17	4.16e-17	4.16e-17	5.35386	4.16e-17	5.46249	0.00735137	0.0182381
448806	DBH	dopamine beta-hydroxylase && sp|Q68CI2|DOPO_CANLF Dopamine beta-hydroxylase OS=Canis lupus familiaris OX=9615 GN=DBH PE=2 SV=1 && PF03351:DOMON domain|PF03712:Copper type II ascorbate-dependent monooxygenase, C-terminal domain|PF01082:Copper type II ascorbate-dependent monooxygenase, N-terminal domain	NC_006591.4:49285838-49305131	6.37298	2.17426	4.35513	4.16e-17	4.16e-17	4.16e-17	4.30079	4.16e-17	5.15088	0.00727832	0.0180737
100685888	OR13D1	olfactory receptor family 13 subfamily D member 1 && sp|Q8NGV5|O13D1_HUMAN Olfactory receptor 13D1 OS=Homo sapiens OX=9606 GN=OR13D1 PE=2 SV=3 && PF13853:Olfactory receptor	NC_006593.4:59107325-59108263	6.37298	2.17426	4.35513	4.16e-17	4.16e-17	4.16e-17	4.30079	4.16e-17	5.15088	0.0072739	0.0180643
102152733	LOC102152733	RNA exonuclease 1 homolog && sp|Q7TT28|REXO1_MOUSE RNA exonuclease 1 homolog OS=Mus musculus OX=10090 GN=Rexo1 PE=1 SV=1 && PF15870:ElonginA binding-protein 1	NC_006593.4:44056516-44092206	1.1713	8.38695	5.42862	4.16e-17	4.16e-17	4.16e-17	4.99562	4.16e-17	5.36268	0.0072619	0.0180406
102152242	LOC102152242	USP6 N-terminal-like protein%2C transcript variant X13 && sp|Q92738|US6NL_HUMAN USP6 N-terminal-like protein OS=Homo sapiens OX=9606 GN=USP6NL PE=1 SV=3 && PF00566:Rab-GTPase-TBC domain	NC_006597.4:8726077-8732386	4.28729	3.20361	4.3415	4.16e-17	4.16e-17	4.16e-17	3.94413	4.16e-17	5.02806	0.00724256	0.0179971
119870147	LOC119870147	RNA-binding protein 3-like && sp|W8E7I1|RBM3_CAPHI RNA-binding protein 3 OS=Capra hircus OX=9925 GN=RBM3 PE=2 SV=2 && PF00076:RNA recognition motif. (a.k.a. RRM, RBD, or RNP domain)	NC_006583.4:49206433-49212837	21.3529	20.0772	10.0012	4.86622	7.84454	4.12993	17.1437	5.61356	1.59114	0.00720691	0.0179222
476732	ACSBG2	acyl-CoA synthetase bubblegum family member 2%2C transcript variant X2 && sp|Q5FVE4|ACBG2_HUMAN Long-chain-fatty-acid--CoA ligase ACSBG2 OS=Homo sapiens OX=9606 GN=ACSBG2 PE=1 SV=2 && PF00501:AMP-binding enzyme	NC_006602.4:53697131-53736279	25.5235	10.7335	15.2909	5.8488	4.8779	6.83826	17.1826	5.85499	1.5309	0.00720421	0.0179185
100687386	SEMA5B	semaphorin 5B%2C transcript variant X1 && sp|Q9P283|SEM5B_HUMAN Semaphorin-5B OS=Homo sapiens OX=9606 GN=SEMA5B PE=2 SV=4 && PF00090:Thrombospondin type 1 domain|PF01403:Sema domain|PF01437:Plexin repeat	NC_006615.4:25994711-26113704	13.7993	4.34429	8.7156	0	1.96175	1.71972	8.95306	1.22716	2.74292	0.00718517	0.0178772
610673	UPK2	uroplakin 2 && sp|O00526|UPK2_HUMAN Uroplakin-2 OS=Homo sapiens OX=9606 GN=UPK2 PE=1 SV=2 && PF07353:Uroplakin II	NC_006587.4:14920977-14925423	1.17811	4.2722	10.6564	4.16e-17	4.16e-17	4.16e-17	5.36892	4.16e-17	5.46853	0.00718344	0.0178744
111093125	NRG4	neuregulin 4 && sp|Q8WWG1|NRG4_HUMAN Pro-neuregulin-4, membrane-bound isoform OS=Homo sapiens OX=9606 GN=NRG4 PE=1 SV=1 && -	NC_006611.4:7788011-7796554	4.28727	4.23654	3.29404	4.16e-17	4.16e-17	4.16e-17	3.93928	4.16e-17	5.02604	0.00718274	0.0178742
100855524	DYDC1	DPY30 domain containing 1%2C transcript variant X2 && sp|Q9D9T0|DYDC1_MOUSE DPY30 domain-containing protein 1 OS=Mus musculus OX=10090 GN=Dydc1 PE=2 SV=2 && PF05186:Dpy-30 motif	NC_006586.4:29615501-29630402	2.21173	6.30712	4.35508	4.16e-17	4.16e-17	4.16e-17	4.29131	4.16e-17	5.14694	0.00717709	0.0178662
480068	SLC9C2	solute carrier family 9 member C2 (putative)%2C transcript variant X1 && sp|Q5TAH2|SL9C2_HUMAN Sodium/hydrogen exchanger 11 OS=Homo sapiens OX=9606 GN=SLC9C2 PE=2 SV=1 && PF00999:Sodium/hydrogen exchanger family|PF00027:Cyclic nucleotide-binding domain	NC_006589.4:25094770-25191722	7.47265	8.41996	2.29993	0	0.983388	0	6.06418	0.327796	3.82276	0.00711026	0.0177164
486920	BTBD16	BTB domain containing 16%2C transcript variant X1 && sp|Q32L18|BTBDG_BOVIN BTB/POZ domain-containing protein 16 OS=Bos taurus OX=9913 GN=BTBD16 PE=2 SV=1 && -	NC_006610.4:32026951-32081683	6.46603	10.5124	4.44892	0	1.96995	0	7.14244	0.65665	3.27188	0.00697238	0.0173965
403922	TNF	tumor necrosis factor && sp|P51742|TNFA_CANLF Tumor necrosis factor OS=Canis lupus familiaris OX=9615 GN=TNF PE=2 SV=1 && PF00229:TNF(Tumour Necrosis Factor) family	NC_006594.4:1211002-1212867	14.7637	6.3836	0.129487	4.16e-17	4.16e-17	4.16e-17	7.09225	4.16e-17	5.86459	0.00689218	0.0172082
490156	GFI1	growth factor independent 1 transcriptional repressor && sp|Q5DWN0|GFI1_CANLF Zinc finger protein Gfi-1 OS=Canis lupus familiaris OX=9615 GN=GFI1 PE=2 SV=1 && -	NC_006588.4:59174527-59183663	4.16e-17	4.16e-17	4.16e-17	2.90024	1.9266	10.5793	4.16e-17	5.13539	-5.38263	0.00683446	0.0170713
100687092	LOC100687092	10 kDa heat shock protein%2C mitochondrial-like%2C transcript variant X1 && sp|P61603|CH10_BOVIN 10 kDa heat shock protein, mitochondrial OS=Bos taurus OX=9913 GN=HSPE1 PE=3 SV=2 && PF00166:Chaperonin 10 Kd subunit	NC_006593.4:282704-283415	24.5038	18.02	11.0786	3.87552	6.8497	7.72836	17.8675	6.15119	1.51659	0.00681976	0.0170404
607422	INHBC	inhibin subunit beta C && sp|P55103|INHBC_HUMAN Inhibin beta C chain OS=Homo sapiens OX=9606 GN=INHBC PE=2 SV=1 && PF00019:Transforming growth factor beta like domain	NC_006592.4:1610134-1622016	9.57239	10.5015	0.123711	4.16e-17	4.16e-17	4.16e-17	6.73252	4.16e-17	5.78855	0.00680689	0.0170169
103611085	IL-15L	interleukin 15-like%2C transcript variant X1 && - && -	NC_006583.4:113194117-113197484	42.9662	27.8058	63.712	9.68794	31.4191	10.6618	44.828	17.2563	1.37088	0.00670893	0.0167981
611635	SPACA1	sperm acrosome associated 1%2C transcript variant X1 && sp|Q9HBV2|SACA1_HUMAN Sperm acrosome membrane-associated protein 1 OS=Homo sapiens OX=9606 GN=SPACA1 PE=1 SV=1 && -	NC_006594.4:47257226-47274924	16.8943	3.29476	5.54638	1.96632	0	0	8.57847	0.655439	3.53235	0.00667493	0.0167213
403639	ESR2	estrogen receptor 2 && sp|Q62986|ESR2_RAT Estrogen receptor beta OS=Rattus norvegicus OX=10116 GN=Esr2 PE=1 SV=2 && PF12497:Estrogen receptor beta|PF00104:Ligand-binding domain of nuclear hormone receptor|PF00105:Zinc finger, C4 type (two domains)	NC_006590.4:38338303-38407225	4.50044	9.62349	25.6411	3.921	0	2.56029	13.255	2.16043	2.55559	0.00660148	0.0165642
484440	GPR4	G protein-coupled receptor 4%2C transcript variant X2 && sp|P46093|GPR4_HUMAN G-protein coupled receptor 4 OS=Homo sapiens OX=9606 GN=GPR4 PE=1 SV=2 && PF00001:7 transmembrane receptor (rhodopsin family)	NC_006583.4:109447845-109459640	2.12819	0.0199646	2.15237	13.7076	5.84038	6.6398	1.43351	8.72926	-2.50845	0.00636392	0.0160092
490608	SLC7A8	solute carrier family 7 member 8 && sp|Q9N1Q4|LAT2_RABIT Large neutral amino acids transporter small subunit 2 OS=Oryctolagus cuniculus OX=9986 GN=SLC7A8 PE=1 SV=1 && PF13520:Amino acid permease	NC_006590.4:3378608-3428266	14.0467	4.46521	34.2186	0	5.91543	0	17.5768	1.97181	3.12476	0.00636149	0.0160058
609469	LOC609469	histone-arginine methyltransferase CARM1-like%2C transcript variant X1 && sp|Q5XK84|CARM1_XENLA Histone-arginine methyltransferase CARM1 OS=Xenopus laevis OX=8355 GN=carm1 PE=2 SV=1 && PF06325:Ribosomal protein L11 methyltransferase (PrmA)|PF11531:Coactivator-associated arginine methyltransferase 1 N terminal	NC_006583.4:91951828-92207862	9.66441	8.5117	10.8394	21.4433	17.5633	28.2858	9.67185	22.4308	-1.20522	0.00635374	0.0159891
609953	CD5L	CD5 molecule like && sp|O43866|CD5L_HUMAN CD5 antigen-like OS=Homo sapiens OX=9606 GN=CD5L PE=1 SV=1 && PF00530:Scavenger receptor cysteine-rich domain	NC_006589.4:39997882-40008220	18.9313	0.0980686	4.46937	4.16e-17	4.16e-17	4.16e-17	7.83293	4.16e-17	6.00745	0.00629516	0.0158512
489598	SCNN1D	sodium channel epithelial 1 subunit delta%2C transcript variant X4 && sp|O46547|SCNND_PANTR Amiloride-sensitive sodium channel subunit delta OS=Pan troglodytes OX=9598 GN=SCNN1D PE=2 SV=1 && PF00858:Amiloride-sensitive sodium channel	NC_006587.4:56532576-56542936	30.212	45.4558	39.1353	21.5111	20.5768	5.41336	38.2677	15.8338	1.26931	0.00624257	0.0157377
102154847	CCDC182	coiled-coil domain containing 182 && sp|A6NF36|CC182_HUMAN Coiled-coil domain-containing protein 182 OS=Homo sapiens OX=9606 GN=CCDC182 PE=2 SV=1 && PF15835:Domain of unknown function (DUF4715)	NC_006591.4:31700254-31701456	1.17809	5.30617	9.61627	4.16e-17	4.16e-17	4.16e-17	5.36684	4.16e-17	5.46657	0.00612138	0.0154681
478844	LOC478844	serine protease 58-like%2C transcript variant X4 && sp|Q8IYP2|PRS58_HUMAN Serine protease 58 OS=Homo sapiens OX=9606 GN=PRSS58 PE=2 SV=1 && PF00089:Trypsin	NC_006619.4:2251014-2254725	3.277	2.18817	9.59889	4.16e-17	4.16e-17	4.16e-17	5.02135	4.16e-17	5.37228	0.00611748	0.0154596
610473	LMO1	LIM domain only 1%2C transcript variant X5 && sp|P25800|RBTN1_HUMAN Rhombotin-1 OS=Homo sapiens OX=9606 GN=LMO1 PE=1 SV=1 && PF00412:LIM domain	NC_006603.4:31296487-31348744	24.5785	12.8688	23.825	45.8536	53.849	29.126	20.4241	42.9429	-1.06782	0.00610798	0.0154382
488832	CHRNA9	cholinergic receptor nicotinic alpha 9 subunit%2C transcript variant X1 && sp|Q9UGM1|ACHA9_HUMAN Neuronal acetylcholine receptor subunit alpha-9 OS=Homo sapiens OX=9606 GN=CHRNA9 PE=1 SV=2 && PF02932:Neurotransmitter-gated ion-channel transmembrane region|PF02931:Neurotransmitter-gated ion-channel ligand binding domain	NC_006585.4:74738924-74752324	13.8369	12.6565	3.45902	0	0	3.58095	9.98413	1.19365	2.93752	0.00610225	0.0154251
100688240	PCARE	photoreceptor cilium actin regulator && sp|A6NGG8|PCARE_HUMAN Photoreceptor cilium actin regulator OS=Homo sapiens OX=9606 GN=PCARE PE=2 SV=1 && -	NC_006599.4:22693218-22704868	12.6943	8.45005	0.12947	4.16e-17	4.16e-17	4.16e-17	7.09126	4.16e-17	5.8631	0.00603081	0.0152577
404002	EPO	erythropoietin && sp|P33707|EPO_CANLF Erythropoietin OS=Canis lupus familiaris OX=9615 GN=EPO PE=2 SV=2 && PF00758:Erythropoietin/thrombopoietin	NC_006588.4:10698441-10700425	9.5038	3.22791	2.27198	4.16e-17	4.16e-17	4.16e-17	5.00123	4.16e-17	5.36438	0.00600951	0.015209
474520	APOL5	apolipoprotein L5%2C transcript variant X5 && sp|Q9BWW9|APOL5_HUMAN Apolipoprotein L5 OS=Homo sapiens OX=9606 GN=APOL5 PE=2 SV=1 && PF05461:Apolipoprotein L	NC_006592.4:28444153-28464415	8.50998	9.44976	0.112027	23.4259	24.4736	14.9407	6.02392	20.9467	-1.77094	0.00598252	0.0151508
489542	RASD1	ras related dexamethasone induced 1%2C transcript variant X2 && sp|O35626|RASD1_MOUSE Dexamethasone-induced Ras-related protein 1 OS=Mus musculus OX=10090 GN=Rasd1 PE=1 SV=1 && PF00071:Ras family	NC_006587.4:42103168-42104890	2.25949	10.4904	6.52898	12.6126	25.4636	23.0259	6.42629	20.3673	-1.64337	0.00597671	0.0151378
102155595	LOC102155595	signal recognition particle 14 kDa protein-like%2C transcript variant X4 && sp|A6QQL9|SRP14_BOVIN Signal recognition particle 14 kDa protein OS=Bos taurus OX=9913 GN=SRP14 PE=3 SV=1 && PF02290:Signal recognition particle 14kD protein	NC_006618.4:5566348-5566892	13.9566	21.0282	6.742	0	5.90127	2.51105	13.9089	2.80411	2.26425	0.00595712	0.0150967
479329	CD74	CD74 molecule%2C transcript variant X1 && sp|P04233|HG2A_HUMAN HLA class II histocompatibility antigen gamma chain OS=Homo sapiens OX=9606 GN=CD74 PE=1 SV=3 && -	NC_006586.4:58456154-58464833	10.9064	16.9828	25.8405	7.84306	0	5.13294	17.9099	4.32533	2.02304	0.00594765	0.0150772
483642	CHST1	carbohydrate sulfotransferase 1%2C transcript variant X1 && sp|O43916|CHST1_HUMAN Carbohydrate sulfotransferase 1 OS=Homo sapiens OX=9606 GN=CHST1 PE=1 SV=1 && PF00685:Sulfotransferase domain	NC_006600.4:42451116-42467610	29.7517	10.7619	16.3973	7.82181	4.87781	5.0151	18.9703	5.90491	1.66356	0.00582793	0.0147954
476718	MUC16	mucin 16%2C cell surface associated%2C transcript variant X5 && sp|Q8WXI7|MUC16_HUMAN Mucin-16 OS=Homo sapiens OX=9606 GN=MUC16 PE=1 SV=3 && PF01390:SEA domain	NC_006602.4:51637206-51746304	17.1176	12.7732	15.2256	0	3.9085	7.9298	15.0388	3.9461	1.89862	0.00582329	0.0147862
119870969	LOC119870969	uncharacterized LOC119870969%2C transcript variant X2 && - && -	NC_006585.4:2412357-2414870	28.859	11.8763	31.322	3.85757	8.80328	12.1252	24.0191	8.26202	1.52604	0.00580446	0.0147486
487191	PCDH12	protocadherin 12 && sp|Q9NPG4|PCD12_HUMAN Protocadherin-12 OS=Homo sapiens OX=9606 GN=PCDH12 PE=1 SV=1 && PF00028:Cadherin domain|PF08266:Cadherin-like	NC_006584.4:33938716-33953008	2.22035	4.25501	7.50092	4.16e-17	4.16e-17	4.16e-17	4.65876	4.16e-17	5.26426	0.00577891	0.0146914
484633	HDAC11	histone deacetylase 11%2C transcript variant X4 && sp|Q9GKU5|HDA11_MACFA Histone deacetylase 11 OS=Macaca fascicularis OX=9541 GN=HDAC11 PE=2 SV=2 && PF00850:Histone deacetylase domain	NC_006602.4:3832891-3855869	24.8022	38.0076	27.2674	77.1289	33.1184	74.1961	30.0257	61.4811	-1.0303	0.00569735	0.0145009
611367	CMTM1	CKLF like MARVEL transmembrane domain containing 1 && sp|Q8IZ96|CKLF1_HUMAN CKLF-like MARVEL transmembrane domain-containing protein 1 OS=Homo sapiens OX=9606 GN=CMTM1 PE=2 SV=1 && -	NC_006587.4:82685550-82697868	7.4214	4.25497	2.26207	4.16e-17	4.16e-17	4.16e-17	4.64614	4.16e-17	5.25923	0.00566918	0.0144349
119870259	LOC119870259	collagen alpha-1(V) chain-like && - && -	NC_006609.4:45185616-45188299	4.30966	7.34701	2.26204	4.16e-17	4.16e-17	4.16e-17	4.63957	4.16e-17	5.25642	0.00563036	0.0143461
612404	FGF22	fibroblast growth factor 22%2C transcript variant X2 && sp|Q9HCT0|FGF22_HUMAN Fibroblast growth factor 22 OS=Homo sapiens OX=9606 GN=FGF22 PE=1 SV=1 && PF00167:Fibroblast growth factor	NC_006602.4:57702234-57705567	77.0245	62.5337	47.0469	16.4801	28.3421	45.7113	62.2017	30.1778	1.04126	0.00555566	0.0141693
489398	ZBTB16	zinc finger and BTB domain containing 16%2C transcript variant X1 && sp|Q05516|ZBT16_HUMAN Zinc finger and BTB domain-containing protein 16 OS=Homo sapiens OX=9606 GN=ZBTB16 PE=1 SV=2 && PF00651:BTB/POZ domain|PF13912:C2H2-type zinc finger	NC_006587.4:19007960-19195854	4.16e-17	4.16e-17	4.16e-17	0	7.82517	14.0511	4.16e-17	7.29209	-5.87124	0.00544515	0.013908
486229	ADGRD1	adhesion G protein-coupled receptor D1%2C transcript variant X1 && sp|A6QLU6|AGRD1_BOVIN Adhesion G-protein coupled receptor D1 OS=Bos taurus OX=9913 GN=ADGRD1 PE=2 SV=1 && -	NC_006608.4:1456102-1578574	13.1316	35.8068	25.0096	45.8093	55.7708	47.378	24.6493	49.6527	-1.00617	0.00537962	0.0137538
484487	B3GNT8	UDP-GlcNAc_betaGal beta-1%2C3-N-acetylglucosaminyltransferase 8 && sp|Q7Z7M8|B3GN8_HUMAN UDP-GlcNAc:betaGal beta-1,3-N-acetylglucosaminyltransferase 8 OS=Homo sapiens OX=9606 GN=B3GNT8 PE=1 SV=1 && PF01762:Galactosyltransferase	NC_006583.4:111981161-111983281	8.70202	12.7273	17.2513	20.3933	27.3445	49.1479	12.8935	32.2952	-1.31365	0.00535693	0.0136994
486969	CLVS1	clavesin 1 && sp|Q8IUQ0|CLVS1_HUMAN Clavesin-1 OS=Homo sapiens OX=9606 GN=CLVS1 PE=1 SV=1 && PF00650:CRAL/TRIO domain|PF03765:CRAL/TRIO, N-terminal domain	NC_006611.4:11953510-12128291	13.9472	11.7063	15.1781	4.8838	5.88509	1.53115	13.6105	4.10002	1.71052	0.0053355	0.0136505
475588	STAR	steroidogenic acute regulatory protein && sp|P49675|STAR_HUMAN Steroidogenic acute regulatory protein, mitochondrial OS=Homo sapiens OX=9606 GN=STAR PE=1 SV=2 && PF01852:START domain	NC_006598.4:27843664-27848334	1.17806	7.36886	7.53244	4.16e-17	4.16e-17	4.16e-17	5.35979	4.16e-17	5.46283	0.0053314	0.0136415
106557490	C32H4orf36	chromosome 32 C4orf36 homolog%2C transcript variant X2 && sp|Q96KX1|CD036_HUMAN Uncharacterized protein C4orf36 OS=Homo sapiens OX=9606 GN=C4orf36 PE=4 SV=2 && PF15022:Protein of unknown function (DUF4522)	NC_006614.4:31561722-31591907	15.1498	12.8633	32.229	0.940434	2.91348	10.6126	20.0807	4.82217	2.03716	0.00533151	0.0136415
482773	CLEC2L	C-type lectin domain family 2 member L && sp|P0C7M8|CLC2L_HUMAN C-type lectin domain family 2 member L OS=Homo sapiens OX=9606 GN=CLEC2L PE=3 SV=1 && PF00059:Lectin C-type domain	NC_006598.4:10106382-10122384	15.0006	10.6757	16.2414	24.3381	30.3163	34.1226	13.9726	29.5923	-1.07768	0.00525328	0.0134602
483957	TNFRSF11A	TNF receptor superfamily member 11a && sp|Q9Y6Q6|TNR11_HUMAN Tumor necrosis factor receptor superfamily member 11A OS=Homo sapiens OX=9606 GN=TNFRSF11A PE=1 SV=1 && PF18278:Receptor activator of the NF-KB cysteine-rich repeat domain 2	NC_006583.4:15469086-15523233	0.0299903	5.19384	0.0355228	27.4478	9.74196	5.47606	1.75312	14.2219	-2.92146	0.00522353	0.0133921
111096475	LOC111096475	uncharacterized LOC111096475%2C transcript variant X2 && sp|Q6ZTK2|YP015_HUMAN Putative uncharacterized protein LOC400499 OS=Homo sapiens OX=9606 PE=2 SV=1 && -	NC_006588.4:32658814-32802433	4.38614	7.42652	10.7553	1.96632	0	0	7.52265	0.655439	3.34801	0.00516525	0.0132508
486406	DERL3	derlin 3%2C transcript variant X1 && sp|Q0P5E4|DERL3_BOVIN Derlin-3 OS=Bos taurus OX=9913 GN=DERL3 PE=2 SV=1 && PF04511:Der1-like family	NC_006608.4:27761400-27763725	6.46606	9.48169	5.5031	0	1.96995	0	7.15028	0.65665	3.27477	0.0051649	0.0132508
100685268	CNTN2	contactin 2%2C transcript variant X2 && sp|Q02246|CNTN2_HUMAN Contactin-2 OS=Homo sapiens OX=9606 GN=CNTN2 PE=1 SV=1 && PF13927:Immunoglobulin domain|PF00041:Fibronectin type III domain|PF07679:Immunoglobulin I-set domain	NC_006620.4:1661917-1694727	7.50725	6.38369	7.60312	0	0	2.68081	7.16469	0.893603	2.81912	0.00510058	0.0131044
403616	LEP	leptin && sp|O02720|LEP_CANLF Leptin OS=Canis lupus familiaris OX=9615 GN=LEP PE=2 SV=2 && -	NC_006596.4:7802696-7807108	9.45662	0.0524581	2.24129	31.3141	9.70596	18.569	3.91679	19.863	-2.29849	0.00508115	0.0130579
610020	LOC610020	developmental pluripotency-associated protein 4-like && sp|Q7L190|DPPA4_HUMAN Developmental pluripotency-associated protein 4 OS=Homo sapiens OX=9606 GN=DPPA4 PE=1 SV=2 && PF14047:Dppa2/4 conserved region|PF14049:Dppa2/4 conserved region in higher vertebrates	NC_006596.4:19224466-19225423	4.35005	12.5349	1.22732	4.16e-17	4.16e-17	4.16e-17	6.03742	4.16e-17	5.62996	0.00505847	0.0130076
479097	CRMP1	collapsin response mediator protein 1%2C transcript variant X1 && sp|Q14194|DPYL1_HUMAN Dihydropyrimidinase-related protein 1 OS=Homo sapiens OX=9606 GN=CRMP1 PE=1 SV=1 && -	NC_006585.4:73560063-73632909	4.38606	10.523	7.616	1.96632	0	0	7.50835	0.655439	3.34441	0.00503566	0.0129524
484108	LOC484108	peptidyl-prolyl cis-trans isomerase A-like%2C transcript variant X3 && sp|P62935|PPIA_BOVIN Peptidyl-prolyl cis-trans isomerase A OS=Bos taurus OX=9913 GN=PPIA PE=1 SV=2 && -	NC_006583.4:61808449-61808921	2.22032	6.31786	5.41479	4.16e-17	4.16e-17	4.16e-17	4.65099	4.16e-17	5.26038	0.00501717	0.0129071
481747	IP6K3	inositol hexakisphosphate kinase 3%2C transcript variant X2 && sp|Q96PC2|IP6K3_HUMAN Inositol hexakisphosphate kinase 3 OS=Homo sapiens OX=9606 GN=IP6K3 PE=1 SV=2 && -	NC_006594.4:3087670-3111516	3.26744	3.22014	7.50093	4.16e-17	4.16e-17	4.16e-17	4.66284	4.16e-17	5.2651	0.00498049	0.0128195
100683173	SPATA45	spermatogenesis associated 45%2C transcript variant X2 && sp|Q537H7|SPT45_HUMAN Spermatogenesis-associated protein 45 OS=Homo sapiens OX=9606 GN=SPATA45 PE=3 SV=1 && -	NC_006589.4:10512886-10544782	11.8936	12.7733	20.4809	0	6.90151	0	15.0493	2.3005	2.69258	0.00495648	0.0127633
482182	LOC482182	sulfotransferase 1E1 && sp|P49888|ST1E1_HUMAN Sulfotransferase 1E1 OS=Homo sapiens OX=9606 GN=SULT1E1 PE=1 SV=1 && PF00685:Sulfotransferase domain	NC_006595.4:59052730-59072999	4.16e-17	4.16e-17	4.16e-17	10.7938	2.91067	2.35144	4.16e-17	5.35196	-5.46427	0.00492583	0.012691
485460	CCDC122	coiled-coil domain containing 122%2C transcript variant X7 && sp|P32969|RL9_HUMAN 60S ribosomal protein L9 OS=Homo sapiens OX=9606 GN=RPL9 PE=1 SV=1 && -	NC_006604.4:6996001-7039737	35.2897	24.4759	29.378	17.5915	12.7021	10.8428	29.7145	13.7121	1.11042	0.00491076	0.0126567
474571	ABCG8	ATP binding cassette subfamily G member 8 && sp|Q9H221|ABCG8_HUMAN ATP-binding cassette sub-family G member 8 OS=Homo sapiens OX=9606 GN=ABCG8 PE=1 SV=1 && PF01061:ABC-2 type transporter|PF00005:ABC transporter	NC_006592.4:46161869-46181385	7.42143	3.2201	3.31798	4.16e-17	4.16e-17	4.16e-17	4.65317	4.16e-17	5.26117	0.00490755	0.0126495
100683773	CCDC153	coiled-coil domain containing 153%2C transcript variant X1 && sp|Q494R4|CC153_HUMAN Coiled-coil domain-containing protein 153 OS=Homo sapiens OX=9606 GN=CCDC153 PE=1 SV=2 && -	NC_006587.4:14732289-14739554	7.42143	3.2201	3.31798	4.16e-17	4.16e-17	4.16e-17	4.65317	4.16e-17	5.26117	0.00490569	0.0126458
609361	CACNB4	calcium voltage-gated channel auxiliary subunit beta 4 && sp|O00305|CACB4_HUMAN Voltage-dependent L-type calcium channel subunit beta-4 OS=Homo sapiens OX=9606 GN=CACNB4 PE=1 SV=2 && PF12052:Voltage gated calcium channel subunit beta domain 4Aa N terminal|PF00625:Guanylate kinase	NC_006608.4:28450546-28671051	17.2373	30.495	11.1185	63.4972	27.2756	50.1344	19.6169	46.9691	-1.25343	0.00488236	0.0125901
111094198	LOC111094198	protocadherin alpha-5-like%2C transcript variant X4 && sp|Q9Y5H7|PCDA5_HUMAN Protocadherin alpha-5 OS=Homo sapiens OX=9606 GN=PCDHA5 PE=2 SV=1 && PF08266:Cadherin-like|PF00028:Cadherin domain	NC_006584.4:32981360-32983939	13.7294	3.27013	4.44903	0	0.983388	0	7.14953	0.327796	4.05728	0.00480899	0.0124175
403742	RLN2	relaxin 2 && sp|Q9TRM8|RELX_CANLF Prorelaxin OS=Canis lupus familiaris OX=9615 GN=RLN PE=1 SV=3 && PF00049:Insulin/IGF/Relaxin family	NC_006583.4:93908885-93913301	23.7964	31.815	42.1581	16.5959	16.6395	10.7899	32.5898	14.6751	1.14637	0.00478907	0.0123746
490356	LOC490356	lymphotactin%2C transcript variant X20 && sp|Q9UBD3|XCL2_HUMAN Cytokine SCM-1 beta OS=Homo sapiens OX=9606 GN=XCL2 PE=1 SV=1 && PF00048:Small cytokines (intecrine/chemokine), interleukin-8 like	NC_006589.4:29518512-29708129	4.39441	12.5946	6.57807	0	0	1.77999	7.85568	0.593329	3.44698	0.00477183	0.0123322
611728	HAAO	3-hydroxyanthranilate 3%2C4-dioxygenase%2C transcript variant X2 && sp|Q0VCA8|3HAO_BOVIN 3-hydroxyanthranilate 3,4-dioxygenase OS=Bos taurus OX=9913 GN=HAAO PE=1 SV=1 && PF06052:3-hydroxyanthranilic acid dioxygenase	NC_006592.4:45234849-45243211	8.91049	31.6661	34.5207	8.81724	7.84795	0	25.0324	5.55506	2.17805	0.00471594	0.0121987
612627	HCST	hematopoietic cell signal transducer%2C transcript variant X3 && - && -	NC_006583.4:116166169-116169228	21.4417	24.2978	15.3769	3.865	5.85102	12.2093	20.3721	7.30843	1.45902	0.00471254	0.012194
611409	CRACR2B	calcium release activated channel regulator 2B%2C transcript variant X3 && sp|Q8N4Y2|EFC4A_HUMAN EF-hand calcium-binding domain-containing protein 4A OS=Homo sapiens OX=9606 GN=CRACR2B PE=1 SV=3 && -	NC_006600.4:43855476-43861081	14.9689	17.8989	5.65435	25.3122	30.3079	36.733	12.8407	30.7843	-1.25172	0.00469502	0.0121508
481620	ALDH1B1	aldehyde dehydrogenase 1 family member B1%2C transcript variant X1 && sp|P30837|AL1B1_HUMAN Aldehyde dehydrogenase X, mitochondrial OS=Homo sapiens OX=9606 GN=ALDH1B1 PE=1 SV=3 && PF00171:Aldehyde dehydrogenase family	NC_006593.4:53002860-53007802	2.32452	27.0747	0.172895	4.16e-17	4.16e-17	4.16e-17	9.85739	4.16e-17	6.33246	0.00468789	0.0121345
100127207	SLPI	secretory leukocyte peptidase inhibitor && sp|P03973|SLPI_HUMAN Antileukoproteinase OS=Homo sapiens OX=9606 GN=SLPI PE=1 SV=2 && PF00095:WAP-type (Whey Acidic Protein) 'four-disulfide core'	NC_006606.4:32210966-32213346	58.0507	43.7086	90.8201	25.3166	44.1035	21.637	64.1931	30.3524	1.07793	0.0046792	0.0121152
612616	NPR3	natriuretic peptide receptor 3%2C transcript variant X1 && sp|P70180|ANPRC_MOUSE Atrial natriuretic peptide receptor 3 OS=Mus musculus OX=10090 GN=Npr3 PE=1 SV=3 && PF01094:Receptor family ligand binding region	NC_006586.4:74429055-74497877	88.9398	85.7805	63.3388	63.5876	27.3171	22.2584	79.353	37.721	1.07003	0.00467295	0.0121001
612764	FEZ1	fasciculation and elongation protein zeta 1%2C transcript variant X3 && sp|Q99689|FEZ1_HUMAN Fasciculation and elongation protein zeta-1 OS=Homo sapiens OX=9606 GN=FEZ1 PE=1 SV=1 && PF07763:FEZ-like protein	NC_006587.4:9045434-9088812	40.314	18.1156	10.1175	9.79655	3.89133	4.10962	22.8491	5.9325	1.92419	0.0046041	0.0119356
486747	IQSEC3	IQ motif and Sec7 domain ArfGEF 3%2C transcript variant X2 && sp|Q9UPP2|IQEC3_HUMAN IQ motif and SEC7 domain-containing protein 3 OS=Homo sapiens OX=9606 GN=IQSEC3 PE=2 SV=3 && -	NC_006609.4:4424441-4534976	24.4207	14.855	6.77331	1.93934	0	6.20485	15.3497	2.71473	2.44986	0.00458882	0.0119012
477910	EYA1	EYA transcriptional coactivator and phosphatase 1%2C transcript variant X1 && sp|Q99502|EYA1_HUMAN Eyes absent homolog 1 OS=Homo sapiens OX=9606 GN=EYA1 PE=1 SV=2 && -	NC_006611.4:20436698-20855121	0.0241679	0.019968	4.2254	8.7569	16.6816	6.52975	1.42318	10.6561	-2.79158	0.00455317	0.0118202
403423	RBM47	RNA binding motif protein 47 && sp|Q9XSR3|RBM47_CANLF RNA-binding protein 47 OS=Canis lupus familiaris OX=9615 GN=RBM47 PE=2 SV=1 && PF00076:RNA recognition motif. (a.k.a. RRM, RBD, or RNP domain)	NC_006585.4:74615005-74681834	7.57784	7.47549	13.9808	36.1741	16.5613	23.6346	9.67806	25.4567	-1.38474	0.00454316	0.0117974
111098190	RFPL4B	ret finger protein like 4B && sp|Q6ZWI9|RFPLB_HUMAN Ret finger protein-like 4B OS=Homo sapiens OX=9606 GN=RFPL4B PE=2 SV=2 && PF00622:SPRY domain|PF15227:zinc finger of C3HC4-type, RING|PF13765:SPRY-associated domain	NC_006594.4:68572191-68575750	4.16e-17	4.16e-17	4.16e-17	2.90295	2.91341	8.76081	4.16e-17	4.85906	-5.31259	0.00443019	0.0115235
100686894	CTXN2	cortexin 2%2C transcript variant X2 && sp|P0C2S0|CTXN2_HUMAN Cortexin-2 OS=Homo sapiens OX=9606 GN=CTXN2 PE=3 SV=1 && -	NC_006612.4:14368028-14381405	11.6009	3.24281	2.29092	4.16e-17	4.16e-17	4.16e-17	5.71153	4.16e-17	5.5527	0.00435501	0.011347
100688754	IQCF5	IQ motif containing F5%2C transcript variant X2 && sp|Q32KU4|IQCF5_BOVIN IQ domain-containing protein F5 OS=Bos taurus OX=9913 GN=IQCF5 PE=2 SV=1 && -	NC_006602.4:37794695-37796599	9.60898	13.6242	0.140709	4.16e-17	4.16e-17	4.16e-17	7.7913	4.16e-17	5.99537	0.00432154	0.0112688
483081	SH2D6	SH2 domain containing 6%2C transcript variant X1 && sp|Q9D413|SH2D6_MOUSE SH2 domain-containing protein 6 OS=Mus musculus OX=10090 GN=Sh2d6 PE=2 SV=1 && PF00017:SH2 domain	NC_006599.4:39274218-39281605	9.60898	13.6242	0.140709	4.16e-17	4.16e-17	4.16e-17	7.7913	4.16e-17	5.99537	0.00431637	0.0112574
608514	C20H3orf18	chromosome 20 C3orf18 homolog%2C transcript variant X14 && sp|Q9UK00|CC018_HUMAN Uncharacterized protein C3orf18 OS=Homo sapiens OX=9606 GN=C3orf18 PE=2 SV=2 && -	NC_006602.4:38720630-38730997	43.0702	82.1819	27.6418	165.992	108.522	68.5291	50.9646	114.348	-1.16529	0.0042907	0.0111994
481347	FER1L5	fer-1 like family member 5%2C transcript variant X1 && sp|A0AVI2|FR1L5_HUMAN Fer-1-like protein 5 OS=Homo sapiens OX=9606 GN=FER1L5 PE=2 SV=3 && PF08150:FerB (NUC096) domain|PF16165:Ferlin C-terminus|PF00168:C2 domain|PF08151:FerI (NUC094) domain|PF08165:FerA (NUC095) domain	NC_006592.4:45173158-45231056	4.40269	9.51107	10.7847	1.96147	0.976402	0	8.23282	0.97929	2.97099	0.00427294	0.011155
478395	CYYR1	cysteine and tyrosine rich 1 && sp|Q5PQS5|CYYR1_RAT Cysteine and tyrosine-rich protein 1 OS=Rattus norvegicus OX=10116 GN=Cyyr1 PE=2 SV=1 && -	NC_006613.4:21849953-21954488	10.6722	0.105795	14.9783	24.3357	33.2682	32.3177	8.58541	29.9739	-1.78157	0.00425478	0.0111135
607284	TMEM52	transmembrane protein 52%2C transcript variant X1 && sp|Q8NDY8|TMM52_HUMAN Transmembrane protein 52 OS=Homo sapiens OX=9606 GN=TMEM52 PE=2 SV=1 && PF14979:Transmembrane 52	NC_006587.4:56975580-56981858	4.16e-17	4.16e-17	4.16e-17	5.85558	8.83708	1.46675	4.16e-17	5.38647	-5.47362	0.0042208	0.0110317
612029	CAPN8	calpain 8%2C transcript variant X3 && sp|A6NHC0|CAN8_HUMAN Calpain-8 OS=Homo sapiens OX=9606 GN=CAPN8 PE=1 SV=3 && PF00648:Calpain family cysteine protease|PF01067:Calpain large subunit, domain III	NC_006589.4:39889884-39933647	6.4762	10.523	5.51429	1.96632	0	0	7.50448	0.655439	3.34399	0.00419735	0.0109772
403602	PLG	plasminogen && sp|P12545|PLMN_MACMU Plasminogen OS=Macaca mulatta OX=9544 GN=PLG PE=2 SV=1 && PF00051:Kringle domain|PF00024:PAN domain|PF00089:Trypsin	NC_006583.4:50340229-50378262	6.60988	13.7712	19.3618	4.90996	1.95159	0	13.2476	2.28718	2.51656	0.00406907	0.0106674
481859	KHDRBS2	KH RNA binding domain containing%2C signal transduction associated 2%2C transcript variant X1 && sp|Q5VWX1|KHDR2_HUMAN KH domain-containing, RNA-binding, signal transduction-associated protein 2 OS=Homo sapiens OX=9606 GN=KHDRBS2 PE=1 SV=1 && PF16568:Tyrosine-rich domain of Sam68|PF16274:Qua1 domain|PF00013:KH domain	NC_006594.4:25455103-26052270	24.6175	13.9332	27.0336	34.0214	90.1724	37.5711	21.8614	53.9216	-1.29888	0.00406693	0.0106631
476415	SLC17A7	solute carrier family 17 member 7 && sp|A4FV52|VGLU1_BOVIN Vesicular glutamate transporter 1 OS=Bos taurus OX=9913 GN=SLC17A7 PE=2 SV=1 && -	NC_006583.4:106637561-106647714	10.6352	6.39199	5.51436	0	0	1.77999	7.51387	0.593329	3.38092	0.00404939	0.0106235
490046	MMP25	matrix metallopeptidase 25 && sp|Q9NPA2|MMP25_HUMAN Matrix metalloproteinase-25 OS=Homo sapiens OX=9606 GN=MMP25 PE=1 SV=1 && PF01471:Putative peptidoglycan binding domain|PF00045:Hemopexin|PF00413:Matrixin	NC_006588.4:39370770-39380151	5.46795	4.34439	17.0811	0	1.96995	0	8.96446	0.65665	3.59706	0.00404238	0.010607
607846	N4BP2L1	NEDD4 binding protein 2 like 1%2C transcript variant X2 && sp|Q5TBK1|N42L1_HUMAN NEDD4-binding protein 2-like 1 OS=Homo sapiens OX=9606 GN=N4BP2L1 PE=2 SV=1 && PF13671:AAA domain	NC_006607.4:7729597-7763851	152.337	69.4089	217.748	27.1382	77.3306	79.484	146.498	61.3176	1.25788	0.0040224	0.0105592
489483	KCNAB3	potassium voltage-gated channel subfamily A regulatory beta subunit 3%2C transcript variant X1 && sp|O43448|KCAB3_HUMAN Voltage-gated potassium channel subunit beta-3 OS=Homo sapiens OX=9606 GN=KCNAB3 PE=1 SV=2 && PF00248:Aldo/keto reductase family	NC_006587.4:32914291-32920458	28.7325	12.8573	17.4735	7.84272	5.88135	0	19.6878	4.57469	2.11397	0.0040192	0.0105527
611818	C11H9orf24	chromosome 11 C9orf24 homolog%2C transcript variant X10 && sp|Q95LU0|SMRP1_MACFA Spermatid-specific manchette-related protein 1 OS=Macaca fascicularis OX=9541 GN=SMRP1 PE=2 SV=2 && PF15181:Spermatid-specific manchette-related protein 1	NC_006593.4:49708243-49721779	11.885	14.8396	17.3171	2.90857	6.87051	3.30843	14.6806	4.3625	1.72412	0.00399335	0.0104905
119871969	LOC119871969	myosin IC heavy chain-like%2C transcript variant X1 && - && -	NC_006587.4:82790085-82792286	9.74044	14.7886	13.0394	3.9045	2.92694	3.37647	12.5228	3.40264	1.83946	0.00398643	0.0104761
100856711	COL10A1	collagen type X alpha 1 chain && sp|P23206|COAA1_BOVIN Collagen alpha-1(X) chain OS=Bos taurus OX=9913 GN=COL10A1 PE=2 SV=1 && PF01391:Collagen triple helix repeat (20 copies)|PF00386:C1q domain	NC_006594.4:71564697-71571376	15.8438	8.47775	0.146298	4.16e-17	4.16e-17	4.16e-17	8.15594	4.16e-17	6.0622	0.00394879	0.0103862
483056	MALL	mal%2C T cell differentiation protein like && sp|Q91X49|MALL_MOUSE MAL-like protein OS=Mus musculus OX=10090 GN=Mall PE=2 SV=1 && -	NC_006599.4:34804710-34833832	8.4699	3.22792	3.32933	4.16e-17	4.16e-17	4.16e-17	5.00905	4.16e-17	5.36538	0.00394903	0.0103862
486740	PRMT8	protein arginine methyltransferase 8%2C transcript variant X17 && sp|Q9NR22|ANM8_HUMAN Protein arginine N-methyltransferase 8 OS=Homo sapiens OX=9606 GN=PRMT8 PE=1 SV=2 && PF06325:Ribosomal protein L11 methyltransferase (PrmA)	NC_006609.4:5332728-5436635	3.27688	8.38692	3.32927	4.16e-17	4.16e-17	4.16e-17	4.99769	4.16e-17	5.361	0.00390951	0.0102904
100685486	SYN1	synapsin I%2C transcript variant X1 && sp|P17600|SYN1_HUMAN Synapsin-1 OS=Homo sapiens OX=9606 GN=SYN1 PE=1 SV=3 && PF02078:Synapsin, N-terminal domain|PF02750:Synapsin, ATP binding domain|PF10581:Synapsin N-terminal	NC_006621.4:15566597-15616166	3.27688	8.38692	3.32927	4.16e-17	4.16e-17	4.16e-17	4.99769	4.16e-17	5.361	0.00390808	0.0102877
477622	CCDC65	coiled-coil domain containing 65 && sp|Q2TA16|DRC2_BOVIN Dynein regulatory complex subunit 2 OS=Bos taurus OX=9913 GN=CCDC65 PE=2 SV=1 && PF14772:Sperm tail	NC_006609.4:40607677-40617811	2.22865	5.29691	7.51696	4.16e-17	4.16e-17	4.16e-17	5.01417	4.16e-17	5.36739	0.00390417	0.0102785
106557588	LOC106557588	sperm acrosome-associated protein 7-like%2C transcript variant X1 && - && PF15307:Sperm acrosome-associated protein 7	NC_006604.4:58820008-58840856	2.22865	5.29691	7.51696	4.16e-17	4.16e-17	4.16e-17	5.01417	4.16e-17	5.36739	0.00390167	0.0102736
607539	LOC607539	armadillo repeat-containing protein 4-like%2C transcript variant X11 && sp|Q5T2S8|ODAD2_HUMAN Outer dynein arm-docking complex subunit 2 OS=Homo sapiens OX=9606 GN=ODAD2 PE=1 SV=1 && PF00514:Armadillo/beta-catenin-like repeat	NC_006584.4:4455195-4700784	19.2453	17.9885	12.102	2.91798	7.87274	0	16.4453	3.59691	2.19638	0.00386921	0.0101964
119870009	LOC119870009	protocadherin alpha-4-like && sp|Q5DRE8|PCDA4_PANTR Protocadherin alpha-4 OS=Pan troglodytes OX=9598 GN=PCDHA4 PE=3 SV=1 && PF00028:Cadherin domain|PF08266:Cadherin-like	NC_006584.4:32971160-32977186	6.45571	6.37513	7.58981	0	0.979694	0.852016	6.80688	0.61057	3.2219	0.00384115	0.0101279
606816	CCDC54	coiled-coil domain containing 54 && sp|Q29RU3|CCD54_BOVIN Coiled-coil domain-containing protein 54 OS=Bos taurus OX=9913 GN=CCDC54 PE=2 SV=1 && -	NC_006615.4:12790595-12791866	4.30975	3.22013	6.45885	4.16e-17	4.16e-17	4.16e-17	4.66291	4.16e-17	5.26399	0.00384004	0.0101259
481780	KCNK5	potassium two pore domain channel subfamily K member 5%2C transcript variant X2 && sp|O95279|KCNK5_HUMAN Potassium channel subfamily K member 5 OS=Homo sapiens OX=9606 GN=KCNK5 PE=1 SV=1 && PF07885:Ion channel	NC_006594.4:8139269-8178117	10.8917	25.2531	15.2905	41.9601	30.2647	41.6943	17.1451	37.973	-1.14106	0.00383945	0.0101252
102155605	CLEC4O	C-type lectin domain family 4 member O%2C transcript variant X1 && sp|P24721|ASGR2_MOUSE Asialoglycoprotein receptor 2 OS=Mus musculus OX=10090 GN=Asgr2 PE=1 SV=1 && PF00059:Lectin C-type domain	NC_006602.4:46342619-46349282	3.26742	4.255	6.45884	4.16e-17	4.16e-17	4.16e-17	4.66042	4.16e-17	5.26311	0.00382959	0.0101038
483297	CD300LF	CD300 molecule like family member f%2C transcript variant X3 && sp|Q8TDQ1|CLM1_HUMAN CMRF35-like molecule 1 OS=Homo sapiens OX=9606 GN=CD300LF PE=1 SV=3 && PF15330:SHP2-interacting transmembrane adaptor protein, SIT|PF07686:Immunoglobulin V-set domain	NC_006591.4:6380206-6394146	5.36053	7.35809	2.27194	4.16e-17	4.16e-17	4.16e-17	4.99685	4.16e-17	5.36095	0.00382853	0.0101026
100686083	LRRC19	leucine rich repeat containing 19 && sp|Q9H756|LRC19_HUMAN Leucine-rich repeat-containing protein 19 OS=Homo sapiens OX=9606 GN=LRRC19 PE=1 SV=1 && PF15176:Leucine-rich repeat family 19 TM domain|PF13855:Leucine rich repeat	NC_006593.4:43859208-43864493	2.25221	3.25002	12.7724	4.16e-17	4.16e-17	4.16e-17	6.09155	4.16e-17	5.64711	0.0038157	0.0100753
475442	MYBPC1	myosin binding protein C1%2C transcript variant X3 && sp|Q00872|MYPC1_HUMAN Myosin-binding protein C, slow-type OS=Homo sapiens OX=9606 GN=MYBPC1 PE=1 SV=2 && PF07679:Immunoglobulin I-set domain|PF00041:Fibronectin type III domain|PF18362:Tri-helix bundle domain	NC_006597.4:40873662-40958786	4.33052	9.42687	2.28152	4.16e-17	4.16e-17	4.16e-17	5.34631	4.16e-17	5.45649	0.00379658	0.0100311
478231	FBXO2	F-box protein 2%2C transcript variant X1 && sp|Q17QK6|FBX2_BOVIN F-box only protein 2 OS=Bos taurus OX=9913 GN=FBXO2 PE=2 SV=1 && -	NC_006584.4:81095467-81100690	41.7047	32.8925	29.4976	21.5163	7.76526	16.1557	34.6983	15.1458	1.18855	0.00378313	0.010001
483387	SEMA3E	semaphorin 3E%2C transcript variant X1 && sp|O15041|SEM3E_HUMAN Semaphorin-3E OS=Homo sapiens OX=9606 GN=SEMA3E PE=1 SV=1 && PF01403:Sema domain|PF00047:Immunoglobulin domain	NC_006600.4:22557413-22793028	6.386	4.25497	3.31797	4.16e-17	4.16e-17	4.16e-17	4.65298	4.16e-17	5.26029	0.00376196	0.00994683
482569	LOC482569	olfactory receptor 1509 && sp|Q7TQQ0|O1509_MOUSE Olfactory receptor 1509 OS=Mus musculus OX=10090 GN=Olfr1509 PE=1 SV=1 && PF13853:Olfactory receptor	NC_006597.4:19125284-19126210	4.30968	6.31784	3.31795	4.16e-17	4.16e-17	4.16e-17	4.64849	4.16e-17	5.25855	0.00372517	0.00985755
488370	TBR1	T-box brain transcription factor 1 && sp|Q16650|TBR1_HUMAN T-box brain protein 1 OS=Homo sapiens OX=9606 GN=TBR1 PE=1 SV=1 && PF00907:T-box|PF16176:T-box transcription factor-associated	NC_006618.4:7126869-7135163	8.7478	20.0241	16.2778	4.8879	0.954462	5.18625	15.0166	3.6762	1.98957	0.00369031	0.00977589
489286	FLI1	Fli-1 proto-oncogene%2C ETS transcription factor%2C transcript variant X2 && sp|Q01543|FLI1_HUMAN Friend leukemia integration 1 transcription factor OS=Homo sapiens OX=9606 GN=FLI1 PE=1 SV=1 && PF00178:Ets-domain|PF02198:Sterile alpha motif (SAM)/Pointed domain	NC_006587.4:5899065-6025150	63.8798	23.5692	32.7998	91.71	65.4451	90.9441	40.083	82.6997	-1.04176	0.00368735	0.00976895
476646	PRSS50	serine protease 50%2C transcript variant X1 && sp|Q8BLH5|TSP50_MOUSE Probable threonine protease PRSS50 OS=Mus musculus OX=10090 GN=Prss50 PE=1 SV=1 && PF00089:Trypsin	NC_006602.4:41962573-41967707	11.8304	10.6467	15.14	3.91241	0	4.34886	12.5391	2.75376	2.13345	0.00368205	0.00975755
100856402	RGS16	regulator of G protein signaling 16%2C transcript variant X1 && sp|F1S668|RGS16_PIG Regulator of G-protein signaling 16 OS=Sus scrofa OX=9823 GN=RGS16 PE=1 SV=3 && PF00615:Regulator of G protein signaling domain	NC_006589.4:15595717-15601663	3.14436	0.0150713	0.0216024	7.79371	7.81595	9.38328	1.06035	8.33098	-2.81932	0.00368187	0.00975755
102152460	KLF18	Kruppel like factor 18%2C transcript variant X1 && sp|A0A0U1RQI7|KLF18_HUMAN Kruppel-like factor 18 OS=Homo sapiens OX=9606 GN=KLF18 PE=3 SV=1 && -	NC_006597.4:16248622-16255711	3.30363	12.5349	2.29989	4.16e-17	4.16e-17	4.16e-17	6.04614	4.16e-17	5.63107	0.00368013	0.00975434
489594	TAS1R3	taste 1 receptor member 3 && sp|Q49HH9|TS1R3_CANLF Taste receptor type 1 member 3 OS=Canis lupus familiaris OX=9615 GN=TAS1R3 PE=2 SV=1 && PF07562:Nine Cysteines Domain of family 3 GPCR|PF00003:7 transmembrane sweet-taste receptor of 3 GCPR|PF01094:Receptor family ligand binding region	NC_006587.4:56580045-56583207	14.9903	12.7431	13.0745	0	6.89167	1.60483	13.6026	2.83217	2.22348	0.00365648	0.00969505
492302	CFTR	CF transmembrane conductance regulator && sp|Q5U820|CFTR_CANLF Cystic fibrosis transmembrane conductance regulator OS=Canis lupus familiaris OX=9615 GN=CFTR PE=2 SV=2 && PF00005:ABC transporter|PF14396:Cystic fibrosis TM conductance regulator (CFTR), regulator domain|PF00664:ABC transporter transmembrane region	NC_006596.4:55685755-55848173	2.32492	9.55534	18.1756	1.96632	0	0	10.0186	0.655439	3.75537	0.00363088	0.00963328
476680	CALR3	calreticulin 3%2C transcript variant X1 && sp|Q2TBR8|CALR3_BOVIN Calreticulin-3 OS=Bos taurus OX=9913 GN=CALR3 PE=2 SV=1 && PF00262:Calreticulin family	NC_006602.4:45953092-45974897	18.1391	3.37502	21.5019	33.119	42.0694	39.9015	14.3387	38.3633	-1.40985	0.00353959	0.00941178
484354	KLK4	kallikrein related peptidase 4 && sp|Q9Y5K2|KLK4_HUMAN Kallikrein-4 OS=Homo sapiens OX=9606 GN=KLK4 PE=1 SV=2 && PF00089:Trypsin	NC_006583.4:105526312-105529783	24.3959	2.32302	17.3175	32.0936	42.0215	64.3346	14.6788	46.1499	-1.63685	0.00347453	0.00925436
491837	NYX	nyctalopin && - && -	NC_006621.4:23197511-23216363	41.8155	43.398	33.8555	24.5117	1.88733	10.9181	39.6897	12.439	1.66405	0.00341867	0.00911479
111095999	LOC111095999	uncharacterized LOC111095999%2C transcript variant X2 && - && -	NC_006587.4:64883054-64918484	4.39449	9.50155	9.72435	0	0	1.77999	7.87346	0.593329	3.44813	0.00341253	0.00910008
403626	LPL	lipoprotein lipase && sp|O46647|LIPL_NEOVI Lipoprotein lipase OS=Neovison vison OX=452646 GN=LPL PE=3 SV=1 && PF00151:Lipase|PF01477:PLAT/LH2 domain	NC_006607.4:37670851-37695657	31.0795	17.1647	38.8747	15.6861	7.81545	2.19875	29.0396	8.56676	1.75102	0.00340522	0.00908389
482194	LOC482194	alpha-fetoprotein-like%2C transcript variant X1 && sp|Q8MJU5|FETA_CANLF Alpha-fetoprotein OS=Canis lupus familiaris OX=9615 GN=AFP PE=2 SV=1 && PF00273:Serum albumin family	NC_006595.4:61914349-61967655	16.9517	2.26712	10.8525	1.96632	0	0	10.0238	0.655439	3.75542	0.00332492	0.00888747
403412	TERT	telomerase reverse transcriptase && sp|Q6A548|TERT_CANLF Telomerase reverse transcriptase OS=Canis lupus familiaris OX=9615 GN=TERT PE=2 SV=1 && PF12009:Telomerase ribonucleoprotein complex - RNA binding domain|PF00078:Reverse transcriptase (RNA-dependent DNA polymerase)	NC_006616.4:15798490-15817661	27.8657	29.6122	20.8128	3.84857	8.7919	15.6812	26.0969	9.44055	1.45232	0.00331837	0.00887269
481253	KCNJ4	potassium inwardly rectifying channel subfamily J member 4%2C transcript variant X4 && sp|P48050|KCNJ4_HUMAN Inward rectifier potassium channel 4 OS=Homo sapiens OX=9606 GN=KCNJ4 PE=1 SV=1 && -	NC_006592.4:26276719-26304778	40.4658	21.316	20.846	12.7021	5.829	11.9743	27.5426	10.1685	1.42542	0.00331848	0.00887269
491743	TLR7	toll like receptor 7 && sp|Q9NYK1|TLR7_HUMAN Toll-like receptor 7 OS=Homo sapiens OX=9606 GN=TLR7 PE=1 SV=1 && PF13855:Leucine rich repeat|PF18837:Leucine-rich repeat|PF01582:TIR domain	NC_006621.4:9290888-9316297	9.60914	9.50147	4.46923	0	0	1.77999	7.85994	0.593329	3.44489	0.00331678	0.00887028
486774	SLC18A3	solute carrier family 18 member A3 && sp|Q16572|VACHT_HUMAN Vesicular acetylcholine transporter OS=Homo sapiens OX=9606 GN=SLC18A3 PE=1 SV=2 && PF07690:Major Facilitator Superfamily	NC_006610.4:1712112-1713723	5.37191	2.19478	8.57508	4.16e-17	4.16e-17	4.16e-17	5.38059	4.16e-17	5.46792	0.00322989	0.00866032
100855799	HOPX	HOP homeobox%2C transcript variant X1 && sp|Q8MJD5|HOP_BOVIN Homeodomain-only protein OS=Bos taurus OX=9913 GN=HOPX PE=3 SV=1 && -	NC_006595.4:48720772-48749764	7.52876	5.36349	10.7703	33.2384	12.6353	25.5117	7.8875	23.7951	-1.57851	0.00321957	0.00863683
403739	COL17A1	collagen type XVII alpha 1 chain && sp|Q9N281|COHA1_CANLF Collagen alpha-1(XVII) chain OS=Canis lupus familiaris OX=9615 GN=COL17A1 PE=2 SV=2 && PF01391:Collagen triple helix repeat (20 copies)	NC_006610.4:16522798-16574963	9.70393	14.7511	8.78418	2.93278	0	3.48263	11.0797	2.13847	2.30129	0.00321243	0.00862059
475737	TMEM178A	transmembrane protein 178A%2C transcript variant X1 && sp|Q9CZ16|T178A_MOUSE Transmembrane protein 178A OS=Mus musculus OX=10090 GN=Tmem178a PE=1 SV=3 && PF13903:PMP-22/EMP/MP20/Claudin tight junction	NC_006599.4:31394023-31444174	4.16e-17	4.16e-17	4.16e-17	0	19.6679	7.52329	4.16e-17	9.06372	-6.20383	0.00318528	0.00855401
485588	SLC22A14	solute carrier family 22 member 14%2C transcript variant X3 && sp|Q9Y267|S22AE_HUMAN Solute carrier family 22 member 14 OS=Homo sapiens OX=9606 GN=SLC22A14 PE=1 SV=4 && PF00083:Sugar (and other) transporter	NC_006605.4:8116633-8145060	2.23672	5.30616	8.57503	4.16e-17	4.16e-17	4.16e-17	5.37263	4.16e-17	5.46539	0.0031833	0.00854948
119874060	LOC119874060	collagen alpha-2(I) chain-like%2C transcript variant X4 && - && -	NC_006593.4:53569212-53577185	24.5576	20.133	14.3004	8.85805	0	0	19.6637	2.95268	2.72649	0.0031794	0.00854057
481244	MGAT3	beta-1%2C4-mannosyl-glycoprotein 4-beta-N-acetylglucosaminyltransferase%2C transcript variant X5 && sp|Q09327|MGAT3_HUMAN Beta-1,4-mannosyl-glycoprotein 4-beta-N-acetylglucosaminyltransferase OS=Homo sapiens OX=9606 GN=MGAT3 PE=1 SV=3 && -	NC_006592.4:25500650-25547893	19.3044	16.9971	19.5522	42.9029	64.6701	23.8357	18.6179	43.8029	-1.2301	0.00317747	0.00853695
490712	SLC35F4	solute carrier family 35 member F4 && sp|Q8BZK4|S35F4_MOUSE Solute carrier family 35 member F4 OS=Mus musculus OX=10090 GN=Slc35f4 PE=2 SV=1 && -	NC_006590.4:32825843-33057354	21.0658	0.113221	6.6226	4.16e-17	4.16e-17	4.16e-17	9.2672	4.16e-17	6.24586	0.00313096	0.00842097
102154313	LOC102154313	epithelial-stromal interaction protein 1-like%2C transcript variant X4 && sp|Q96J88|ESIP1_HUMAN Epithelial-stromal interaction protein 1 OS=Homo sapiens OX=9606 GN=EPSTI1 PE=1 SV=2 && -	NC_006585.4:54936927-54940382	22.339	14.8551	8.89864	2.92499	5.90116	0	15.3643	2.94205	2.37985	0.00313115	0.00842097
486662	LMO3	LIM domain only 3%2C transcript variant X4 && sp|Q9YH16|LMO3_XENLA LIM domain only protein 3 OS=Xenopus laevis OX=8355 GN=lmo3 PE=2 SV=1 && PF00412:LIM domain	NC_006609.4:16239149-16295078	4.16e-17	4.16e-17	4.16e-17	7.82555	7.84438	1.45176	4.16e-17	5.70723	-5.55517	0.00311212	0.00837518
477795	CPN1	carboxypeptidase N subunit 1%2C transcript variant X1 && sp|Q2KJ83|CBPN_BOVIN Carboxypeptidase N catalytic chain OS=Bos taurus OX=9913 GN=CPN1 PE=2 SV=1 && PF00246:Zinc carboxypeptidase|PF13620:Carboxypeptidase regulatory-like domain	NC_006610.4:13059343-13092971	32.2306	29.7491	39.0149	10.7413	0	16.6285	33.6648	9.12325	1.87996	0.00306358	0.00825137
102156946	LOC102156946	mucin-3B-like && sp|Q02505|MUC3A_HUMAN Mucin-3A OS=Homo sapiens OX=9606 GN=MUC3A PE=1 SV=3 && -	NC_006588.4:10554445-10557267	4.30973	4.25499	5.41482	4.16e-17	4.16e-17	4.16e-17	4.65985	4.16e-17	5.26213	0.00305067	0.00821901
608935	CLDN20	claudin 20 && sp|P56880|CLD20_HUMAN Claudin-20 OS=Homo sapiens OX=9606 GN=CLDN20 PE=1 SV=1 && PF00822:PMP-22/EMP/MP20/Claudin family	NC_006583.4:45851739-45858033	12.7976	12.6565	4.52452	2.95123	0	0	9.99286	0.983743	3.2436	0.00303462	0.00818089
478502	DKK2	dickkopf WNT signaling pathway inhibitor 2 && sp|Q9QYZ8|DKK2_MOUSE Dickkopf-related protein 2 OS=Mus musculus OX=10090 GN=Dkk2 PE=1 SV=2 && PF04706:Dickkopf N-terminal cysteine-rich region	NC_006614.4:14380145-14478884	7.52876	5.36349	10.7703	1.96632	0	0	7.8875	0.655439	3.41634	0.00302397	0.00815293
487918	NDST3	N-deacetylase and N-sulfotransferase 3%2C transcript variant X1 && sp|O95803|NDST3_HUMAN Bifunctional heparan sulfate N-deacetylase/N-sulfotransferase 3 OS=Homo sapiens OX=9606 GN=NDST3 PE=2 SV=1 && PF12062:heparan sulfate-N-deacetylase|PF00685:Sulfotransferase domain	NC_006614.4:4585127-4762882	10.7164	15.7521	3.45898	24.3558	25.4098	31.5834	9.97581	27.1164	-1.42868	0.00297135	0.00802139
482267	OPN1SW	opsin 1%2C short wave sensitive && sp|P51490|OPSB_BOVIN Short-wave-sensitive opsin 1 OS=Bos taurus OX=9913 GN=OPN1SW PE=1 SV=1 && PF00001:7 transmembrane receptor (rhodopsin family)	NC_006596.4:7552256-7555713	3.27696	4.26374	7.51698	4.16e-17	4.16e-17	4.16e-17	5.01922	4.16e-17	5.36814	0.00294312	0.00795396
491589	STK32C	serine/threonine kinase 32C%2C transcript variant X1 && sp|Q86UX6|ST32C_HUMAN Serine/threonine-protein kinase 32C OS=Homo sapiens OX=9606 GN=STK32C PE=1 SV=1 && PF00069:Protein kinase domain	NC_006610.4:40251296-40315673	6.60977	16.8751	16.2155	32.1849	26.3663	35.8041	13.2335	31.4518	-1.24095	0.00292458	0.00790679
606813	LRRC18	leucine rich repeat containing 18%2C transcript variant X5 && - && -	NC_006610.4:1051350-1084412	2.26687	3.26368	14.8895	4.16e-17	4.16e-17	4.16e-17	6.80668	4.16e-17	5.80551	0.00291812	0.00789223
609809	OR5C1	olfactory receptor family 5 subfamily C member 1 && sp|Q8NGR4|OR5C1_HUMAN Olfactory receptor 5C1 OS=Homo sapiens OX=9606 GN=OR5C1 PE=2 SV=1 && PF13853:Olfactory receptor	NC_006591.4:59180484-59181443	2.26687	3.26368	14.8895	4.16e-17	4.16e-17	4.16e-17	6.80668	4.16e-17	5.80551	0.00291677	0.00789004
491114	RNF43	ring finger protein 43%2C transcript variant X3 && sp|Q68DV7|RNF43_HUMAN E3 ubiquitin-protein ligase RNF43 OS=Homo sapiens OX=9606 GN=RNF43 PE=1 SV=1 && PF18212:ZNRF-3 Ectodomain|PF13639:Ring finger domain	NC_006591.4:32233662-32298953	42.804	44.3867	23.156	22.517	7.7728	11.7241	36.7822	14.0046	1.38527	0.00291551	0.00788749
491620	TNS3	tensin 3%2C transcript variant X5 && sp|Q68CZ2|TENS3_HUMAN Tensin-3 OS=Homo sapiens OX=9606 GN=TNS3 PE=1 SV=2 && PF10409:C2 domain of PTEN tumour-suppressor protein|PF00017:SH2 domain|PF08416:Phosphotyrosine-binding domain	NC_006598.4:1052090-1207662	20.1329	6.47757	8.80537	34.1553	25.3857	33.16	11.8053	30.9003	-1.37807	0.00290333	0.00785804
100688591	PCDH17	protocadherin 17%2C transcript variant X2 && sp|O14917|PCD17_HUMAN Protocadherin-17 OS=Homo sapiens OX=9606 GN=PCDH17 PE=1 SV=2 && PF00028:Cadherin domain	NC_006604.4:13835266-13930999	699.294	93.9758	69.6087	65.295	95.9313	60.6316	287.626	73.9527	1.95718	0.00287176	0.00778049
608863	C20H3orf84	chromosome 20 C3orf84 homolog%2C transcript variant X1 && sp|H3BNL1|CC084_HUMAN Uncharacterized protein C3orf84 OS=Homo sapiens OX=9606 GN=C3orf84 PE=2 SV=1 && PF15115:Domain of unknown function with conserved HDNR motif	NC_006602.4:39930901-39940154	2.2367	6.33822	7.53245	4.16e-17	4.16e-17	4.16e-17	5.36913	4.16e-17	5.46364	0.00283796	0.00769673
606831	LOC606831	cell growth-regulating nucleolar protein-like && sp|Q9NX58|LYAR_HUMAN Cell growth-regulating nucleolar protein OS=Homo sapiens OX=9606 GN=LYAR PE=1 SV=2 && PF08790:LYAR-type C2HC zinc finger	NC_006603.4:983510-984893	21.4415	27.4071	12.1963	4.8694	9.8264	1.46675	20.3483	5.38751	1.8998	0.00282881	0.00767619
489352	GRAMD1B	GRAM domain containing 1B%2C transcript variant X1 && sp|Q3KR37|ASTRB_HUMAN Protein Aster-B OS=Homo sapiens OX=9606 GN=GRAMD1B PE=1 SV=1 && -	NC_006587.4:10865472-11032585	17.1573	19.0245	13.1589	3.89744	0	7.92983	16.4469	3.94242	2.02625	0.00281156	0.0076336
476665	COMP	cartilage oligomeric matrix protein && sp|P35445|COMP_BOVIN Cartilage oligomeric matrix protein OS=Bos taurus OX=9913 GN=COMP PE=1 SV=2 && PF07645:Calcium-binding EGF domain|PF02412:Thrombospondin type 3 repeat|PF11598:Cartilage oligomeric matrix protein|PF05735:Thrombospondin C-terminal region	NC_006602.4:44221457-44229145	38.5141	30.7791	29.4571	14.6212	11.7046	18.8708	32.9168	15.0655	1.11772	0.00280828	0.00762681
476350	SEMA4D	semaphorin 4D%2C transcript variant X1 && sp|O09126|SEM4D_MOUSE Semaphorin-4D OS=Mus musculus OX=10090 GN=Sema4d PE=1 SV=2 && PF01403:Sema domain|PF01437:Plexin repeat	NC_006583.4:97278644-97342104	36.8354	76.0799	65.1399	37.1319	25.4043	21.7309	59.3517	28.089	1.0765	0.00280218	0.00761237
610236	CARTPT	CART prepropeptide && sp|Q16568|CART_HUMAN Cocaine- and amphetamine-regulated transcript protein OS=Homo sapiens OX=9606 GN=CARTPT PE=1 SV=1 && PF06373:Cocaine and amphetamine regulated transcript protein (CART)	NC_006584.4:51831747-51833904	10.5671	3.24282	3.35097	4.16e-17	4.16e-17	4.16e-17	5.72031	4.16e-17	5.55362	0.002797	0.0075997
100683420	LAMA2	laminin subunit alpha 2%2C transcript variant X1 && sp|P24043|LAMA2_HUMAN Laminin subunit alpha-2 OS=Homo sapiens OX=9606 GN=LAMA2 PE=1 SV=4 && PF06008:Laminin Domain I|PF02210:Laminin G domain|PF00053:Laminin EGF domain|PF00055:Laminin N-terminal (Domain VI)|PF00052:Laminin B (Domain IV)|PF06009:Laminin Domain II|PF00054:Laminin G domain	NC_006583.4:68254521-68844637	25.5909	21.1626	11.111	1.91522	7.84471	6.86355	19.2882	5.54116	1.77478	0.00276673	0.00752375
610438	EVI2B	ecotropic viral integration site 2B%2C transcript variant X1 && sp|P34910|EVI2B_HUMAN Protein EVI2B OS=Homo sapiens OX=9606 GN=EVI2B PE=1 SV=2 && -	NC_006591.4:40689425-40699816	11.0608	41.065	30.3766	9.76526	5.84304	9.3833	27.5008	8.33053	1.70786	0.00275321	0.00749044
484751	GRM2	glutamate metabotropic receptor 2%2C transcript variant X1 && sp|Q14416|GRM2_HUMAN Metabotropic glutamate receptor 2 OS=Homo sapiens OX=9606 GN=GRM2 PE=1 SV=2 && PF00003:7 transmembrane sweet-taste receptor of 3 GCPR|PF01094:Receptor family ligand binding region|PF07562:Nine Cysteines Domain of family 3 GPCR	NC_006602.4:37895193-37906256	39.9717	73.9359	54.4157	33.2203	29.3621	14.7381	56.1078	25.7735	1.11992	0.00271507	0.00739353
485208	PHOX2A	paired like homeobox 2A && sp|O14813|PHX2A_HUMAN Paired mesoderm homeobox protein 2A OS=Homo sapiens OX=9606 GN=PHOX2A PE=1 SV=2 && PF00046:Homeodomain	NC_006603.4:25665337-25670038	18.1162	8.5905	14.1269	5.89433	0	1.62528	13.6112	2.50653	2.39117	0.00271392	0.00739112
486947	ST18	ST18 C2H2C-type zinc finger transcription factor%2C transcript variant X24 && sp|O60284|ST18_HUMAN Suppression of tumorigenicity 18 protein OS=Homo sapiens OX=9606 GN=ST18 PE=1 SV=1 && PF08474:Myelin transcription factor 1|PF01530:Zinc finger, C2HC type	NC_006611.4:4414287-4559855	0.0122435	0.010117	2.11822	11.7459	5.84798	5.7961	0.713527	7.79667	-3.23657	0.00261584	0.00714324
482779	ATP6V0A4	ATPase H+ transporting V0 subunit a4%2C transcript variant X2 && sp|Q9HBG4|VPP4_HUMAN V-type proton ATPase 116 kDa subunit a isoform 4 OS=Homo sapiens OX=9606 GN=ATP6V0A4 PE=1 SV=2 && PF01496:V-type ATPase 116kDa subunit family	NC_006598.4:10706132-10790666	30.5988	4.42097	6.74233	1.95712	0	1.71973	13.9207	1.22562	3.37876	0.00260226	0.00711079
611900	STPG4	sperm-tail PG-rich repeat containing 4 && sp|Q8N801|STPG4_HUMAN Protein STPG4 OS=Homo sapiens OX=9606 GN=STPG4 PE=1 SV=2 && -	NC_006592.4:49109366-49147983	9.79026	9.64996	24.6602	2.92147	4.90726	1.58531	14.7001	3.13802	2.18983	0.00259115	0.00708242
100856494	LMNTD1	lamin tail domain containing 1%2C transcript variant X4 && sp|Q4R899|LMTD1_MACFA Lamin tail domain-containing protein 1 OS=Macaca fascicularis OX=9541 GN=LMNTD1 PE=2 SV=1 && PF00932:Lamin Tail Domain	NC_006609.4:24294995-24348936	20.3301	13.8669	19.5297	7.8258	3.894	5.03717	17.9089	5.58566	1.65875	0.00258282	0.00706161
487201	GPR151	G protein-coupled receptor 151 && sp|Q8TDV0|GP151_HUMAN G-protein coupled receptor 151 OS=Homo sapiens OX=9606 GN=GPR151 PE=1 SV=1 && PF00001:7 transmembrane receptor (rhodopsin family)	NC_006584.4:37967034-37968290	2.24448	9.43856	5.45497	4.16e-17	4.16e-17	4.16e-17	5.71267	4.16e-17	5.55052	0.00256063	0.00700422
477053	PP2D1	protein phosphatase 2C like domain containing 1 && sp|A8MPX8|PP2D1_HUMAN Protein phosphatase 2C-like domain-containing protein 1 OS=Homo sapiens OX=9606 GN=PP2D1 PE=2 SV=2 && PF00481:Protein phosphatase 2C	NC_006605.4:23310653-23329094	21.4139	17.0112	19.5742	7.80707	5.8535	7.65458	19.3331	7.10505	1.42558	0.00255767	0.00699808
485081	PLK5	polo like kinase 5 (inactive)%2C transcript variant X5 && sp|Q4FZD7|PLK5_MOUSE Inactive serine/threonine-protein kinase PLK5 OS=Mus musculus OX=10090 GN=Plk5 PE=1 SV=1 && PF00069:Protein kinase domain	NC_006602.4:57129851-57136106	5.38262	9.43852	2.29085	4.16e-17	4.16e-17	4.16e-17	5.704	4.16e-17	5.54793	0.00252883	0.00692758
476616	LSMEM2	leucine rich single-pass membrane protein 2 && sp|Q8N112|LSME2_HUMAN Leucine-rich single-pass membrane protein 2 OS=Homo sapiens OX=9606 GN=LSMEM2 PE=1 SV=1 && PF15833:Domain of unknown function (DUF4714)	NC_006602.4:38974188-38979081	52.8201	14.9913	0.328748	2.95123	0	0	22.7134	0.983743	4.41399	0.00251834	0.00690079
477846	PLPP4	phospholipid phosphatase 4%2C transcript variant X4 && sp|Q5VZY2|PLPP4_HUMAN Phospholipid phosphatase 4 OS=Homo sapiens OX=9606 GN=PLPP4 PE=1 SV=2 && PF01569:PAP2 superfamily	NC_006610.4:30599261-30724990	18.1388	9.64336	15.2024	30.2113	41.1271	26.8536	14.3282	32.7307	-1.18508	0.00251546	0.00689354
119869353	LOC119869353	uncharacterized LOC119869353%2C transcript variant X3 && - && -	NC_006597.4:7253888-7256408	11.7348	6.43061	9.77767	0	2.95649	0	9.31435	0.985498	3.14524	0.00250747	0.00687228
484924	KLF1	Kruppel like factor 1 && sp|Q13351|KLF1_HUMAN Krueppel-like factor 1 OS=Homo sapiens OX=9606 GN=KLF1 PE=1 SV=1 && PF16833:Erythroid krueppel-like transcription factor, transactivation 2|PF16832:Erythroid krueppel-like transcription factor, transactivation 1	NC_006602.4:49167333-49170856	23.7025	24.4405	34.6039	13.7156	9.7932	1.34374	27.5823	8.28419	1.72823	0.00250142	0.00685826
489685	SLC38A8	solute carrier family 38 member 8 && sp|A6NNN8|S38A8_HUMAN Putative sodium-coupled neutral amino acid transporter 8 OS=Homo sapiens OX=9606 GN=SLC38A8 PE=2 SV=1 && PF01490:Transmembrane amino acid transporter protein	NC_006587.4:68301246-68322415	12.8209	4.3743	15.0713	1.95712	0	1.71973	10.7555	1.22562	3.00544	0.00249948	0.00685422
611453	IL1RL2	interleukin 1 receptor like 2%2C transcript variant X2 && sp|Q9HB29|ILRL2_HUMAN Interleukin-1 receptor-like 2 OS=Homo sapiens OX=9606 GN=IL1RL2 PE=1 SV=2 && -	NC_006592.4:40698936-40742868	44.1847	73.9166	46.9309	31.2435	17.5388	30.7247	55.0107	26.5023	1.04935	0.00248656	0.0068207
488004	FBXO40	F-box protein 40%2C transcript variant X3 && sp|Q9UH90|FBX40_HUMAN F-box only protein 40 OS=Homo sapiens OX=9606 GN=FBXO40 PE=2 SV=2 && PF15966:F-box|PF15965:TRAF-like zinc-finger	NC_006615.4:24869274-24926898	3.27692	6.32821	5.42865	4.16e-17	4.16e-17	4.16e-17	5.01126	4.16e-17	5.36468	0.00245817	0.00675294
484230	A1BG	alpha-1-B glycoprotein%2C transcript variant X1 && sp|Q2KJF1|A1BG_BOVIN Alpha-1B-glycoprotein OS=Bos taurus OX=9913 GN=A1BG PE=1 SV=1 && PF13895:Immunoglobulin domain	NC_006583.4:99988667-100002163	12.8739	9.60927	15.14	0.961402	0	5.3424	12.5411	2.10127	2.50086	0.00245626	0.00674832
475830	HJV	hemojuvelin BMP co-receptor%2C transcript variant X10 && sp|Q6ZVN8|RGMC_HUMAN Hemojuvelin OS=Homo sapiens OX=9606 GN=HJV PE=1 SV=1 && PF06535:Repulsive guidance molecule (RGM) N-terminus|PF06534:Repulsive guidance molecule (RGM) C-terminus	NC_006599.4:58260716-58265587	2.19363	5.25635	3.28136	17.5724	7.7637	20.6616	3.57711	15.3326	-2.06069	0.0024354	0.00669793
479650	CTRB2	chymotrypsinogen B2 && sp|P04813|CTR2_CANLF Chymotrypsinogen 2 OS=Canis lupus familiaris OX=9615 GN=CTRB1 PE=2 SV=1 && PF00089:Trypsin	NC_006587.4:75490779-75495510	0.132661	11.5951	14.9944	4.16e-17	4.16e-17	4.16e-17	8.90739	4.16e-17	6.18866	0.00242811	0.00668039
485175	CAPN5	calpain 5%2C transcript variant X2 && sp|O15484|CAN5_HUMAN Calpain-5 OS=Homo sapiens OX=9606 GN=CAPN5 PE=1 SV=2 && -	NC_006603.4:21453573-21506018	36.2901	27.5681	19.7921	46.7461	79.3203	47.9675	27.8834	58.0113	-1.05348	0.00242452	0.00667112
491177	PIPOX	pipecolic acid and sarcosine oxidase%2C transcript variant X4 && sp|Q29RU9|SOX_BOVIN Peroxisomal sarcosine oxidase OS=Bos taurus OX=9913 GN=PIPOX PE=2 SV=2 && PF01266:FAD dependent oxidoreductase	NC_006591.4:42270936-42367312	30.1145	26.6107	42.1693	9.70937	15.6564	17.1255	32.9649	14.1638	1.20927	0.00239542	0.00659664
XLOC_028271	XLOC_028271	-	NC_006602.4:535618-537008	1093.94	1000.16	302.312	262.184	509.665	324.329	798.804	365.392	1.12795	0.00238175	0.00656084
100688150	ADPRHL1	ADP-ribosylhydrolase like 1%2C transcript variant X2 && sp|Q3ZBM1|ARHL1_BOVIN [Protein ADP-ribosylarginine] hydrolase-like protein 1 OS=Bos taurus OX=9913 GN=ADPRHL1 PE=2 SV=1 && PF03747:ADP-ribosylglycohydrolase	NC_006604.4:60438860-60460642	12.8836	16.8656	8.83508	0	4.92923	0	12.8614	1.64308	2.92932	0.00235697	0.00649624
484640	FGD5	FYVE%2C RhoGEF and PH domain containing 5%2C transcript variant X2 && sp|Q6ZNL6|FGD5_HUMAN FYVE, RhoGEF and PH domain-containing protein 5 OS=Homo sapiens OX=9606 GN=FGD5 PE=1 SV=3 && -	NC_006602.4:4937689-5065901	16.2209	27.4249	19.6258	10.7845	1.92222	5.01512	21.0905	5.90728	1.81472	0.00235555	0.00649294
487618	CORO2B	coronin 2B%2C transcript variant X4 && sp|Q9UQ03|COR2B_HUMAN Coronin-2B OS=Homo sapiens OX=9606 GN=CORO2B PE=1 SV=4 && PF08953:Domain of unknown function (DUF1899)|PF16300:Type of WD40 repeat	NC_006612.4:32502452-32635221	0.0241679	0.019968	4.2254	11.716	9.77253	9.25101	1.42318	10.2465	-2.73371	0.00233516	0.0064446
100856033	SLC35D3	solute carrier family 35 member D3 && sp|Q5M8T2|S35D3_HUMAN Solute carrier family 35 member D3 OS=Homo sapiens OX=9606 GN=SLC35D3 PE=2 SV=1 && -	NC_006583.4:30308618-30312294	26.4606	7.56137	8.87259	3.921	0	2.56029	14.2982	2.16043	2.66031	0.00232579	0.00641935
100688457	NPAS3	neuronal PAS domain protein 3%2C transcript variant X4 && sp|Q9QZQ0|NPAS3_MOUSE Neuronal PAS domain-containing protein 3 OS=Mus musculus OX=10090 GN=Npas3 PE=1 SV=1 && PF00989:PAS fold|PF08447:PAS fold	NC_006590.4:11763424-12608564	29.81	12.8743	19.6162	3.89708	8.85384	0	20.7668	4.25031	2.29432	0.00232326	0.00641357
102153214	LOC102153214	2'-5'-oligoadenylate synthase 3-like%2C transcript variant X2 && - && PF10421:2'-5'-oligoadenylate synthetase 1, domain 2, C-terminus	NC_006585.4:13978413-13999961	12.9028	21.018	6.73384	2.92508	2.93316	2.51106	13.5515	2.78977	2.2288	0.0023227	0.00641325
486789	SLC16A12	solute carrier family 16 member 12%2C transcript variant X5 && sp|Q6ZSM3|MOT12_HUMAN Monocarboxylate transporter 12 OS=Homo sapiens OX=9606 GN=SLC16A12 PE=1 SV=3 && PF07690:Major Facilitator Superfamily	NC_006610.4:4579217-4664998	3.2951	5.31509	8.59099	14.5916	20.5494	20.4435	5.73373	18.5282	-1.6722	0.00231747	0.00640044
100684872	MUC21	mucin 21%2C cell surface associated && sp|Q5SSG8|MUC21_HUMAN Mucin-21 OS=Homo sapiens OX=9606 GN=MUC21 PE=1 SV=2 && PF14654:Mucin, catalytic, TM and cytoplasmic tail region|PF05647:Tandem-repeating region of mucin, epiglycanin-like	NC_006594.4:878414-882169	4.35941	12.5475	2.30872	4.16e-17	4.16e-17	4.16e-17	6.40522	4.16e-17	5.71244	0.00230788	0.00637714
102151723	LOC102151723	proline-rich protein HaeIII subfamily 1-like%2C transcript variant X1 && - && -	NC_006592.4:68604835-68615295	67.3141	17.3705	69.2038	17.5484	13.6551	22.2909	51.2961	17.8314	1.52074	0.0022941	0.00634204
611270	SBK3	SH3 domain binding kinase family member 3%2C transcript variant X1 && sp|P0C264|SBK3_HUMAN Uncharacterized serine/threonine-protein kinase SBK3 OS=Homo sapiens OX=9606 GN=SBK3 PE=1 SV=2 && PF00069:Protein kinase domain	NC_006583.4:102234465-102239861	10.6951	0.113293	17.0984	4.16e-17	4.16e-17	4.16e-17	9.30228	4.16e-17	6.25226	0.0022878	0.00632521
492241	PNCK	pregnancy up-regulated nonubiquitous CaM kinase%2C transcript variant X2 && sp|O70150|KCC1B_RAT Calcium/calmodulin-dependent protein kinase type 1B OS=Rattus norvegicus OX=10116 GN=Pnck PE=1 SV=1 && PF00069:Protein kinase domain	NC_006621.4:106819067-106822956	9.79774	15.8838	19.4309	3.89724	4.89642	3.33024	15.0375	4.0413	1.86444	0.00228341	0.00631488
102155339	LOC102155339	IgGFc-binding protein-like%2C transcript variant X5 && sp|Q9Y6R7|FCGBP_HUMAN IgGFc-binding protein OS=Homo sapiens OX=9606 GN=FCGBP PE=1 SV=3 && PF01826:Trypsin Inhibitor like cysteine rich domain|PF00094:von Willebrand factor type D domain|PF12714:TILa domain|PF08742:C8 domain	NC_006583.4:116104221-116121263	9.92694	40.9167	15.4194	5.8559	2.91085	6.8897	22.0877	5.21882	2.05462	0.00227637	0.0062966
100688664	GPR17	G protein-coupled receptor 17%2C transcript variant X2 && sp|Q6NS65|GPR17_MOUSE Uracil nucleotide/cysteinyl leukotriene receptor OS=Mus musculus OX=10090 GN=Gpr17 PE=1 SV=1 && PF00001:7 transmembrane receptor (rhodopsin family)	NC_006601.4:23205988-23215825	4.16e-17	4.16e-17	4.16e-17	2.89489	3.89162	10.5159	4.16e-17	5.76748	-5.55299	0.00226835	0.006275
403420	HEY1	hes related family bHLH transcription factor with YRPW motif 1 && sp|Q9TSZ2|HEY1_CANLF Hairy/enhancer-of-split related with YRPW motif protein 1 OS=Canis lupus familiaris OX=9615 GN=HEY1 PE=2 SV=1 && PF07527:Hairy Orange|PF00010:Helix-loop-helix DNA-binding domain	NC_006611.4:27458786-27461729	39.9662	89.5809	37.3311	150.294	80.0606	129.926	55.6261	120.093	-1.10811	0.00225769	0.00624787
102151417	MGAT4F	MGAT4 family%2C member F && sp|Q9DGD1|MGT4C_CHICK Alpha-1,6-mannosyl-glycoprotein 4-beta-N-acetylglucosaminyltransferase OS=Gallus gallus OX=9031 GN=MGAT4C PE=1 SV=1 && PF04666:N-Acetylglucosaminyltransferase-IV (GnT-IV) conserved region	NC_006589.4:271488-275178	8.65931	11.6503	12.9892	0	0	4.48038	11.0996	1.49346	2.78694	0.00224959	0.00622839
100688504	LOC100688504	atherin && - && -	NC_006587.4:31445795-31447192	3.29515	3.24288	10.6742	21.4515	13.6315	29.2516	5.73742	21.4449	-1.8765	0.0022458	0.00621908
489895	ELFN1	extracellular leucine rich repeat and fibronectin type III domain containing 1%2C transcript variant X28 && sp|P0C7U0|ELFN1_HUMAN Protein ELFN1 OS=Homo sapiens OX=9606 GN=ELFN1 PE=1 SV=2 && PF13855:Leucine rich repeat	NC_006588.4:16744119-16811033	3.23666	5.25634	2.23027	12.6632	17.6324	11.724	3.57442	14.0066	-1.93422	0.00224243	0.0062104
119869497	LOC119869497	beta-defensin 130B-like && sp|P0DP74|D130A_HUMAN Beta-defensin 130A OS=Homo sapiens OX=9606 GN=DEFB130A PE=2 SV=1 && -	NC_006598.4:49398788-49400372	2.2445	8.40936	6.50226	4.16e-17	4.16e-17	4.16e-17	5.71871	4.16e-17	5.55221	0.00222971	0.00617685
100856614	LOC100856614	protein NipSnap homolog 1-like && sp|Q9BPW8|NIPS1_HUMAN Protein NipSnap homolog 1 OS=Homo sapiens OX=9606 GN=NIPSNAP1 PE=1 SV=1 && -	NC_006621.4:53737677-53738567	2.30657	17.7776	6.61159	0.981381	0	0	8.89858	0.327127	4.36707	0.00222212	0.00615931
481377	CCDC85A	coiled-coil domain containing 85A%2C transcript variant X9 && sp|Q96PX6|CC85A_HUMAN Coiled-coil domain-containing protein 85A OS=Homo sapiens OX=9606 GN=CCDC85A PE=1 SV=3 && PF10226:CCDC85 family	NC_006592.4:56885406-57078992	44.105	47.7294	57.4723	8.68266	31.3754	22.9866	49.7689	21.0149	1.23891	0.00217638	0.00604168
111092066	LOC111092066	uncharacterized LOC111092066%2C transcript variant X4 && - && -	NC_006606.4:16074084-16081335	4.47484	25.0858	5.62963	0	0	2.68081	11.7301	0.893603	3.53521	0.00217089	0.00602756
489930	ITGAD	integrin subunit alpha D%2C transcript variant X5 && sp|Q13349|ITAD_HUMAN Integrin alpha-D OS=Homo sapiens OX=9606 GN=ITGAD PE=1 SV=2 && -	NC_006588.4:18354250-18357206	7.46061	2.20119	7.54754	4.16e-17	4.16e-17	4.16e-17	5.73645	4.16e-17	5.55779	0.00216591	0.00601488
612077	LRRC71	leucine rich repeat containing 71%2C transcript variant X1 && sp|Q8N4P6|LRC71_HUMAN Leucine-rich repeat-containing protein 71 OS=Homo sapiens OX=9606 GN=LRRC71 PE=2 SV=1 && -	NC_006589.4:40586688-40597167	9.70389	15.7836	7.72924	28.278	22.4485	34.1962	11.0722	28.3076	-1.34422	0.00215315	0.00598172
490208	SLC44A5	solute carrier family 44 member 5%2C transcript variant X2 && sp|Q95JW2|CTL5_MACFA Choline transporter-like protein 5 OS=Macaca fascicularis OX=9541 GN=SLC44A5 PE=2 SV=1 && PF04515:Plasma-membrane choline transporter	NC_006588.4:73620330-73959054	2.24452	7.37921	7.54745	4.16e-17	4.16e-17	4.16e-17	5.72372	4.16e-17	5.55385	0.00213107	0.00592712
611226	RPH3AL	rabphilin 3A like (without C2 domains) && sp|Q9UNE2|RPH3L_HUMAN Rab effector Noc2 OS=Homo sapiens OX=9606 GN=RPH3AL PE=1 SV=1 && PF02318:FYVE-type zinc finger	NC_006591.4:44470597-44572450	33.1938	16.129	39.9543	76.1197	78.2871	44.2438	29.759	66.2168	-1.15089	0.00212823	0.00591978
100688271	LOC100688271	transcription and mRNA export factor ENY2-like && sp|B5FZ63|ENY2_TAEGU Transcription and mRNA export factor ENY2 OS=Taeniopygia guttata OX=59729 GN=ENY2 PE=3 SV=1 && PF10163:Transcription factor e(y)2	NC_006608.4:5187210-5187546	11.8007	7.51134	15.0996	41.9675	56.8486	13.5133	11.4705	37.4431	-1.69955	0.00211522	0.00588639
449028	CCND1	cyclin D1 && sp|Q64HP0|CCND1_CANLF G1/S-specific cyclin-D1 OS=Canis lupus familiaris OX=9615 GN=CCND1 PE=2 SV=1 && PF02984:Cyclin, C-terminal domain|PF00134:Cyclin, N-terminal domain	NC_006600.4:47111842-47121415	15.2325	26.4593	31.3333	41.8797	51.8312	57.9254	24.3417	50.5454	-1.05073	0.00209764	0.00584025
483486	OR6Q1	olfactory receptor family 6 subfamily Q member 1 && sp|Q8NGQ2|OR6Q1_HUMAN Olfactory receptor 6Q1 OS=Homo sapiens OX=9606 GN=OR6Q1 PE=2 SV=2 && PF13853:Olfactory receptor	NC_006600.4:37828196-37829149	7.46046	7.37914	2.29087	4.16e-17	4.16e-17	4.16e-17	5.71016	4.16e-17	5.54963	0.0020888	0.00581617
484470	PHLDB3	pleckstrin homology like domain family B member 3 && sp|Q6NSJ2|PHLB3_HUMAN Pleckstrin homology-like domain family B member 3 OS=Homo sapiens OX=9606 GN=PHLDB3 PE=1 SV=3 && PF00169:PH domain	NC_006583.4:111088456-111108603	68.1868	40.3369	23.2677	76.9752	100.751	98.5082	43.9304	92.0783	-1.06471	0.00206119	0.00574476
492068	CAPN6	calpain 6 && sp|Q9Y6Q1|CAN6_HUMAN Calpain-6 OS=Homo sapiens OX=9606 GN=CAPN6 PE=1 SV=2 && PF01067:Calpain large subunit, domain III|PF00168:C2 domain|PF00648:Calpain family cysteine protease	NC_006621.4:70452893-70478661	14.9359	11.667	8.80526	3.92561	1.95476	0	11.8027	1.96012	2.56675	0.0020501	0.0057171
479582	PRDM16	PR/SET domain 16%2C transcript variant X6 && sp|Q9HAZ2|PRD16_HUMAN Histone-lysine N-methyltransferase PRDM16 OS=Homo sapiens OX=9606 GN=PRDM16 PE=1 SV=3 && -	NC_006587.4:57715820-58029862	55.3676	17.2435	34.8309	6.7966	18.6699	3.9032	35.814	9.7899	1.85885	0.0020452	0.00570554
100682717	LOC100682717	ATP synthase F(0) complex subunit C2%2C mitochondrial-like && sp|Q06055|AT5G2_HUMAN ATP synthase F(0) complex subunit C2, mitochondrial OS=Homo sapiens OX=9606 GN=ATP5MC2 PE=1 SV=1 && PF00137:ATP synthase subunit C	NC_006591.4:26111365-26111867	14.779	6.39194	1.25636	4.16e-17	4.16e-17	4.16e-17	7.47575	4.16e-17	5.93498	0.00204378	0.00570273
100685794	LOC100685794	elongation factor 1-alpha 1-like && sp|P68103|EF1A1_BOVIN Elongation factor 1-alpha 1 OS=Bos taurus OX=9913 GN=EEF1A1 PE=1 SV=1 && PF03143:Elongation factor Tu C-terminal domain|PF00009:Elongation factor Tu GTP binding domain|PF03144:Elongation factor Tu domain 2	NC_006587.4:36236564-36238348	20.4626	28.512	20.7413	6.80275	9.78437	10.2472	23.2386	8.94477	1.36244	0.00204125	0.00569622
100683848	UCN2	urocortin 2 && sp|Q96RP3|UCN2_HUMAN Urocortin-2 OS=Homo sapiens OX=9606 GN=UCN2 PE=1 SV=1 && PF00473:Corticotropin-releasing factor family	NC_006602.4:40468332-40470131	11.8936	12.7733	20.4809	1.93049	2.92409	6.10907	15.0493	3.65455	1.99711	0.00203891	0.00569024
612269	STPG1	sperm tail PG-rich repeat containing 1%2C transcript variant X11 && sp|A6QQ60|STPG1_BOVIN O(6)-methylguanine-induced apoptosis 2 OS=Bos taurus OX=9913 GN=STPG1 PE=2 SV=1 && -	NC_006584.4:71809494-71859326	3.31206	12.5475	3.37123	4.16e-17	4.16e-17	4.16e-17	6.41028	4.16e-17	5.71334	0.00200609	0.0056061
487288	NKD1	NKD inhibitor of WNT signaling pathway 1%2C transcript variant X1 && sp|Q969G9|NKD1_HUMAN Protein naked cuticle homolog 1 OS=Homo sapiens OX=9606 GN=NKD1 PE=1 SV=1 && -	NC_006584.4:61294557-61379444	3.20175	4.19453	0.0490989	7.7396	13.6789	22.5284	2.48179	14.6489	-2.48802	0.00199725	0.00558353
609441	NME8	NME/NM23 family member 8%2C transcript variant X2 && sp|Q8N427|TXND3_HUMAN Thioredoxin domain-containing protein 3 OS=Homo sapiens OX=9606 GN=NME8 PE=2 SV=2 && PF00085:Thioredoxin|PF00334:Nucleoside diphosphate kinase	NC_006600.4:11682915-11733063	3.29513	4.28035	9.63316	4.16e-17	4.16e-17	4.16e-17	5.73621	4.16e-17	5.55786	0.00197251	0.00551782
488089	CCDC39	coiled-coil domain containing 39 && sp|E2R1I5|CCD39_CANLF Coiled-coil domain-containing protein 39 OS=Canis lupus familiaris OX=9615 GN=CCDC39 PE=3 SV=1 && -	NC_006616.4:17997731-18042006	27.7632	22.2608	16.4799	48.7853	45.9646	39.6298	22.168	44.7932	-1.01003	0.00194736	0.00545396
611191	ADGRG3	adhesion G protein-coupled receptor G3 && sp|Q86Y34|AGRG3_HUMAN Adhesion G protein-coupled receptor G3 OS=Homo sapiens OX=9606 GN=ADGRG3 PE=1 SV=1 && -	NC_006584.4:55409759-55432389	9.5326	4.28029	3.35095	4.16e-17	4.16e-17	4.16e-17	5.72128	4.16e-17	5.55284	0.0019399	0.00543565
486133	DOK2	docking protein 2%2C transcript variant X3 && sp|O60496|DOK2_HUMAN Docking protein 2 OS=Homo sapiens OX=9606 GN=DOK2 PE=1 SV=2 && PF02174:PTB domain (IRS-1 type)	NC_006607.4:35916511-35927422	141.426	126.078	92.7761	28.1292	60.6412	83.2015	120.093	57.324	1.06677	0.00193123	0.0054124
486804	CYP26A1	cytochrome P450 family 26 subfamily A member 1 && sp|O43174|CP26A_HUMAN Cytochrome P450 26A1 OS=Homo sapiens OX=9606 GN=CYP26A1 PE=1 SV=2 && PF00067:Cytochrome P450	NC_006610.4:7605185-7608930	5.36058	5.29688	4.38086	4.16e-17	4.16e-17	4.16e-17	5.01277	4.16e-17	5.36465	0.00192783	0.00540493
482552	OR11G9	olfactory receptor family 11 subfamily G member 9 && sp|Q8NGC1|O11G2_HUMAN Olfactory receptor 11G2 OS=Homo sapiens OX=9606 GN=OR11G2 PE=3 SV=2 && PF13853:Olfactory receptor	NC_006597.4:18094953-18095897	5.36058	5.29688	4.38086	4.16e-17	4.16e-17	4.16e-17	5.01277	4.16e-17	5.36465	0.00192719	0.00540367
119870444	LOC119870444	uncharacterized LOC119870444 && - && -	NC_006618.4:4034369-4043530	3.28616	5.30615	7.53247	4.16e-17	4.16e-17	4.16e-17	5.37493	4.16e-17	5.46437	0.00191877	0.00538106
482210	OR6F1	olfactory receptor family 6 subfamily F member 1%2C transcript variant X4 && sp|Q8NGZ6|OR6F1_HUMAN Olfactory receptor 6F1 OS=Homo sapiens OX=9606 GN=OR6F1 PE=2 SV=1 && PF13853:Olfactory receptor	NC_006596.4:822489-823415	4.34047	9.43853	3.35089	4.16e-17	4.16e-17	4.16e-17	5.70996	4.16e-17	5.54895	0.00190981	0.00535852
490429	TRIM46	tripartite motif containing 46%2C transcript variant X1 && sp|Q7Z4K8|TRI46_HUMAN Tripartite motif-containing protein 46 OS=Homo sapiens OX=9606 GN=TRIM46 PE=2 SV=2 && PF00643:B-box zinc finger|PF13445:RING-type zinc-finger	NC_006589.4:41836083-41845231	8.44068	2.17425	2.25186	18.5468	16.6232	14.2758	4.28893	16.4819	-1.91119	0.00190392	0.00534304
488639	NHLH1	nescient helix-loop-helix 1 && sp|Q02576|HEN1_MOUSE Helix-loop-helix protein 1 OS=Mus musculus OX=10090 GN=Nhlh1 PE=2 SV=1 && PF00010:Helix-loop-helix DNA-binding domain	NC_006620.4:21941576-21942304	7.44791	5.3061	3.34029	4.16e-17	4.16e-17	4.16e-17	5.36477	4.16e-17	5.461	0.00189073	0.00531005
484348	KLK14	kallikrein related peptidase 14 && sp|Q9P0G3|KLK14_HUMAN Kallikrein-14 OS=Homo sapiens OX=9606 GN=KLK14 PE=1 SV=2 && PF00089:Trypsin	NC_006583.4:105384856-105389257	11.6587	8.45007	1.24932	4.16e-17	4.16e-17	4.16e-17	7.11935	4.16e-17	5.86427	0.00188232	0.00528896
477014	TRIM71	tripartite motif containing 71 && sp|Q2Q1W2|LIN41_HUMAN E3 ubiquitin-protein ligase TRIM71 OS=Homo sapiens OX=9606 GN=TRIM71 PE=1 SV=1 && PF00630:Filamin/ABP280 repeat|PF00643:B-box zinc finger|PF01436:NHL repeat	NC_006605.4:3932083-4003431	7.62952	16.8363	10.9125	3.93601	0	0	11.7928	1.312	3.10572	0.00184734	0.00519815
608487	USP50	ubiquitin specific peptidase 50%2C transcript variant X2 && sp|Q4R6D3|UBP50_MACFA Putative ubiquitin carboxyl-terminal hydrolase 50 OS=Macaca fascicularis OX=9541 GN=USP50 PE=2 SV=1 && PF00443:Ubiquitin carboxyl-terminal hydrolase	NC_006612.4:16335379-16379877	2.25215	6.35727	9.64946	4.16e-17	4.16e-17	4.16e-17	6.0863	4.16e-17	5.64188	0.00184134	0.00518427
106558621	LOC106558621	protein shisa-like-1%2C transcript variant X1 && - && -	NC_006585.4:55945434-55950525	22.5423	19.15	26.0022	9.76518	6.82918	8.47298	22.5648	8.35578	1.41821	0.00181126	0.00510397
403719	DUOX2	dual oxidase 2%2C transcript variant X7 && sp|Q9NRD8|DUOX2_HUMAN Dual oxidase 2 OS=Homo sapiens OX=9606 GN=DUOX2 PE=1 SV=2 && PF00036:EF hand|PF03098:Animal haem peroxidase|PF08030:Ferric reductase NAD binding domain|PF01794:Ferric reductase like transmembrane component|PF08022:FAD-binding domain	NC_006612.4:11578140-11598867	3.4286	17.8892	16.1889	2.95123	0	0	12.5022	0.983743	3.56316	0.0018102	0.0051015
484398	FUT2	fucosyltransferase 2%2C transcript variant X1 && sp|Q10982|FUT2_PIG Galactoside alpha-(1,2)-fucosyltransferase 2 OS=Sus scrofa OX=9823 GN=FUT2 PE=1 SV=3 && PF01531:Glycosyl transferase family 11	NC_006583.4:107136825-107149040	13.7143	3.26357	3.38113	4.16e-17	4.16e-17	4.16e-17	6.78634	4.16e-17	5.79665	0.00180286	0.00508277
491865	ZNF630	zinc finger protein 630%2C transcript variant X3 && sp|Q2M218|ZN630_HUMAN Zinc finger protein 630 OS=Homo sapiens OX=9606 GN=ZNF630 PE=2 SV=1 && PF01352:KRAB box|PF00096:Zinc finger, C2H2 type	NC_006621.4:16017788-16030292	16.2499	31.606	19.6645	6.82427	9.80719	4.05199	22.5068	6.89449	1.69264	0.00175731	0.0049682
483766	FERMT3	fermitin family member 3 && sp|Q86UX7|URP2_HUMAN Fermitin family homolog 3 OS=Homo sapiens OX=9606 GN=FERMT3 PE=1 SV=1 && PF18124:Kindlin-2 N-terminal domain|PF00169:PH domain|PF00373:FERM central domain	NC_006600.4:51440706-51458507	17.1856	16.9752	18.4647	7.83416	1.92859	5.08344	17.5418	4.94873	1.79805	0.00172133	0.00487636
483305	HID1	HID1 domain containing && sp|Q8IV36|HID1_HUMAN Protein HID1 OS=Homo sapiens OX=9606 GN=HID1 PE=1 SV=1 && PF12722:High-temperature-induced dauer-formation protein	NC_006591.4:6164462-6183350	68.5693	75.069	40.6194	21.395	37.2156	28.7966	61.4192	29.1357	1.07266	0.00171157	0.00485432
475574	IDO1	indoleamine 2%2C3-dioxygenase 1 && sp|P14902|I23O1_HUMAN Indoleamine 2,3-dioxygenase 1 OS=Homo sapiens OX=9606 GN=IDO1 PE=1 SV=1 && PF01231:Indoleamine 2,3-dioxygenase	NC_006598.4:25901596-25916857	0.047093	2.1433	6.37434	14.5928	32.391	8.83002	2.85491	18.6046	-2.64994	0.00170659	0.00484444
100855529	PRRG2	proline rich and Gla domain 2%2C transcript variant X2 && sp|O14669|TMG2_HUMAN Transmembrane gamma-carboxyglutamic acid protein 2 OS=Homo sapiens OX=9606 GN=PRRG2 PE=1 SV=1 && PF00594:Vitamin K-dependent carboxylation/gamma-carboxyglutamic (GLA) domain	NC_006583.4:106514939-106522854	50.2242	28.7923	40.2319	10.6733	22.5394	16.9572	39.7495	16.7233	1.24257	0.00169266	0.00480907
479682	TSNAXIP1	translin associated factor X interacting protein 1%2C transcript variant X2 && sp|Q2TAA8|TXIP1_HUMAN Translin-associated factor X-interacting protein 1 OS=Homo sapiens OX=9606 GN=TSNAXIP1 PE=1 SV=1 && PF15739:Translin-associated factor X-interacting N-terminus	NC_006587.4:81636748-81651900	17.1671	13.8468	19.4942	26.2477	44.0365	45.2194	16.836	38.5012	-1.18838	0.00168417	0.00478729
476396	LOC476396	sialic acid-binding Ig-like lectin 5%2C transcript variant X13 && sp|O15389|SIGL5_HUMAN Sialic acid-binding Ig-like lectin 5 OS=Homo sapiens OX=9606 GN=SIGLEC5 PE=1 SV=1 && PF13895:Immunoglobulin domain|PF07686:Immunoglobulin V-set domain	NC_006583.4:105019000-105052061	4.35027	3.25	10.6914	4.16e-17	4.16e-17	4.16e-17	6.09723	4.16e-17	5.64493	0.00168301	0.00478583
100685582	LOC100685582	eukaryotic translation initiation factor 4E type 2-like && sp|O60573|IF4E2_HUMAN Eukaryotic translation initiation factor 4E type 2 OS=Homo sapiens OX=9606 GN=EIF4E2 PE=1 SV=1 && PF01652:Eukaryotic initiation factor 4E	NC_006587.4:82326508-82327464	4.35027	3.25	10.6914	4.16e-17	4.16e-17	4.16e-17	6.09723	4.16e-17	5.64493	0.00168177	0.00478276
102151775	LOC102151775	glyceraldehyde-3-phosphate dehydrogenase-like%2C transcript variant X1 && sp|Q4KYY3|G3P_SPECI Glyceraldehyde-3-phosphate dehydrogenase OS=Spermophilus citellus OX=9997 GN=GAPDH PE=2 SV=3 && PF02800:Glyceraldehyde 3-phosphate dehydrogenase, C-terminal domain	NC_006589.4:11861772-11865073	4.35027	3.25	10.6914	4.16e-17	4.16e-17	4.16e-17	6.09723	4.16e-17	5.64493	0.00168055	0.00477976
479919	AKNAD1	AKNA domain containing 1%2C transcript variant X3 && sp|Q5T1N1|AKND1_HUMAN Protein AKNAD1 OS=Homo sapiens OX=9606 GN=AKNAD1 PE=1 SV=3 && PF12443:AT-hook-containing transcription factor	NC_006588.4:45654893-45716483	29.0549	48.4543	19.8831	52.5723	75.3165	82.6317	32.4641	70.1735	-1.10827	0.00167958	0.00477748
476048	SLC22A10	solute carrier family 22 member 10%2C transcript variant X34 && sp|Q2KIV1|S22A9_BOVIN Solute carrier family 22 member 9 OS=Bos taurus OX=9913 GN=SLC22A9 PE=2 SV=1 && PF07690:Major Facilitator Superfamily	NC_006600.4:52203600-52235510	3.30381	4.28828	10.6914	4.16e-17	4.16e-17	4.16e-17	6.09449	4.16e-17	5.64417	0.00167572	0.00476742
480888	EFHC2	EF-hand domain containing 2%2C transcript variant X1 && sp|Q5JST6|EFHC2_HUMAN EF-hand domain-containing family member C2 OS=Homo sapiens OX=9606 GN=EFHC2 PE=1 SV=2 && PF06565:DUF1126 PH-like domain	NC_006621.4:25361813-25556979	16.0433	13.7873	12.0321	5.87987	2.92689	1.56659	13.9542	3.45778	1.98259	0.00165956	0.00472374
100856472	LOC100856472	protein kinase C-binding protein NELL1-like%2C transcript variant X3 && sp|Q2VWQ2|NELL1_MOUSE Protein kinase C-binding protein NELL1 OS=Mus musculus OX=10090 GN=Nell1 PE=2 SV=1 && -	NC_006609.4:24511427-24512394	5.41356	2.21949	12.8085	4.16e-17	4.16e-17	4.16e-17	6.81384	4.16e-17	5.80433	0.00164516	0.00468648
481255	MAFF	MAF bZIP transcription factor F && sp|O54791|MAFF_MOUSE Transcription factor MafF OS=Mus musculus OX=10090 GN=Maff PE=2 SV=1 && PF03131:bZIP Maf transcription factor	NC_006592.4:26432096-26441384	54.6014	64.3876	23.3146	96.5434	93.8622	99.2518	47.4346	96.5525	-1.02282	0.00163851	0.0046688
483967	ONECUT2	one cut homeobox 2 && sp|O95948|ONEC2_HUMAN One cut domain family member 2 OS=Homo sapiens OX=9606 GN=ONECUT2 PE=2 SV=2 && PF02376:CUT domain|PF00046:Homeodomain	NC_006583.4:19409022-19470180	4.48163	13.7455	18.2704	0	0	3.58095	12.1658	1.19365	3.21716	0.0016256	0.00463517
612207	LOC612207	insulin growth factor-like family member 3%2C transcript variant X1 && sp|Q6UXB1|IGFL3_HUMAN Insulin growth factor-like family member 3 OS=Homo sapiens OX=9606 GN=IGFL3 PE=1 SV=1 && PF14653:Insulin growth factor-like family	NC_006583.4:109057501-109062418	28.0118	29.7376	41.1112	18.5886	6.79662	12.705	32.9535	12.6967	1.36691	0.00162161	0.00462469
485470	OLFM4	olfactomedin 4 && sp|Q6UX06|OLFM4_HUMAN Olfactomedin-4 OS=Homo sapiens OX=9606 GN=OLFM4 PE=1 SV=1 && PF02191:Olfactomedin-like domain	NC_006604.4:10049679-10071946	3.32847	3.27023	14.9082	4.16e-17	4.16e-17	4.16e-17	7.16896	4.16e-17	5.87762	0.00162012	0.00462089
491284	NTNG2	netrin G2%2C transcript variant X2 && sp|Q96CW9|NTNG2_HUMAN Netrin-G2 OS=Homo sapiens OX=9606 GN=NTNG2 PE=1 SV=2 && PF00055:Laminin N-terminal (Domain VI)|PF00053:Laminin EGF domain	NC_006591.4:51259084-51328052	29.1158	41.2436	36.9517	12.6587	7.76959	22.5545	35.7704	14.3276	1.31019	0.00161268	0.00460416
487331	RAB42	RAB42%2C member RAS oncogene family && sp|Q8N4Z0|RAB42_HUMAN Ras-related protein Rab-42 OS=Homo sapiens OX=9606 GN=RAB42 PE=1 SV=2 && -	NC_006584.4:68481750-68484860	36.3195	19.2523	31.4758	2.8698	9.78168	14.7925	29.0159	9.14799	1.65198	0.00160125	0.00457465
100856382	LOC100856382	matrix Gla protein && sp|P07507|MGP_BOVIN Matrix Gla protein OS=Bos taurus OX=9913 GN=MGP PE=1 SV=1 && -	NC_006609.4:14710348-14713720	3.36535	14.6885	8.71538	24.3645	29.3584	24.4952	8.92306	26.0727	-1.5326	0.00159864	0.00456852
491040	GPR179	G protein-coupled receptor 179%2C transcript variant X1 && sp|Q6PRD1|GP179_HUMAN Probable G-protein coupled receptor 179 OS=Homo sapiens OX=9606 GN=GPR179 PE=2 SV=2 && PF00003:7 transmembrane sweet-taste receptor of 3 GCPR	NC_006591.4:23276370-23293475	4.3501	10.4788	3.36121	4.16e-17	4.16e-17	4.16e-17	6.06338	4.16e-17	5.634	0.00159714	0.00456513
100855930	PRKG2	protein kinase cGMP-dependent 2%2C transcript variant X1 && sp|Q13237|KGP2_HUMAN cGMP-dependent protein kinase 2 OS=Homo sapiens OX=9606 GN=PRKG2 PE=1 SV=1 && PF00027:Cyclic nucleotide-binding domain|PF00069:Protein kinase domain	NC_006614.4:36517409-36617588	2.12818	2.10555	0.0286105	3.83052	12.7138	20.0059	1.42078	12.1834	-2.97733	0.00159409	0.00455729
481138	SLC16A7	solute carrier family 16 member 7%2C transcript variant X3 && sp|O60669|MOT2_HUMAN Monocarboxylate transporter 2 OS=Homo sapiens OX=9606 GN=SLC16A7 PE=1 SV=2 && PF07690:Major Facilitator Superfamily	NC_006592.4:3398668-3564721	17.2466	10.7782	32.2291	5.8594	5.87457	3.26707	20.0846	5.00035	1.98265	0.00158005	0.00451891
485671	EPHB1	EPH receptor B1%2C transcript variant X12 && sp|P54762|EPHB1_HUMAN Ephrin type-B receptor 1 OS=Homo sapiens OX=9606 GN=EPHB1 PE=1 SV=1 && -	NC_006605.4:31423133-31897303	22.4283	14.9128	17.4324	1.91997	7.85205	5.0834	18.2579	4.95181	1.8551	0.00157128	0.00449646
490619	CARMIL3	capping protein regulator and myosin 1 linker 3%2C transcript variant X7 && sp|Q3UFQ8|CARL3_MOUSE Capping protein, Arp2/3 and myosin-I linker protein 3 OS=Mus musculus OX=10090 GN=Carmil3 PE=1 SV=2 && PF17888:Carmil pleckstrin homology domain|PF16000:CARMIL C-terminus	NC_006590.4:3981155-3998261	25.7779	26.5015	27.1746	56.5781	38.0562	65.7376	26.4847	53.4573	-1.01099	0.00156812	0.00448786
611905	ANGPTL5	angiopoietin like 5 && sp|Q86XS5|ANGL5_HUMAN Angiopoietin-related protein 5 OS=Homo sapiens OX=9606 GN=ANGPTL5 PE=1 SV=3 && PF00147:Fibrinogen beta and gamma chains, C-terminal globular domain	NC_006587.4:29607336-29627070	20.662	56.8095	25.2382	13.6804	11.7404	7.4094	34.2366	10.9434	1.6347	0.0015632	0.00447554
480993	ZMAT1	zinc finger matrin-type 1%2C transcript variant X3 && sp|Q5H9K5|ZMAT1_HUMAN Zinc finger matrin-type protein 1 OS=Homo sapiens OX=9606 GN=ZMAT1 PE=2 SV=1 && PF12874:Zinc-finger of C2H2 type	NC_006621.4:62137157-62168591	23.4502	12.8207	16.3564	4.86965	4.88371	5.97313	17.5425	5.24216	1.71552	0.00154813	0.00443585
491253	CCDC187	coiled-coil domain containing 187%2C transcript variant X5 && sp|A0A096LP49|CC187_HUMAN Coiled-coil domain-containing protein 187 OS=Homo sapiens OX=9606 GN=CCDC187 PE=2 SV=1 && -	NC_006591.4:48415597-48453413	11.9635	26.3167	16.3768	5.87978	4.90341	0	18.219	3.59439	2.34493	0.00153763	0.00440836
487867	STPG2	sperm tail PG-rich repeat containing 2%2C transcript variant X17 && sp|Q8N412|STPG2_HUMAN Sperm-tail PG-rich repeat-containing protein 2 OS=Homo sapiens OX=9606 GN=STPG2 PE=2 SV=1 && -	NC_006614.4:21505411-22041581	59.785	14.1662	58.3876	11.6821	14.6752	14.4516	44.1129	13.603	1.6898	0.00150745	0.00432562
475280	BMPER	BMP binding endothelial regulator%2C transcript variant X1 && sp|Q8N8U9|BMPER_HUMAN BMP-binding endothelial regulator protein OS=Homo sapiens OX=9606 GN=BMPER PE=2 SV=3 && PF08742:C8 domain|PF00093:von Willebrand factor type C domain|PF00094:von Willebrand factor type D domain|PF01826:Trypsin Inhibitor like cysteine rich domain	NC_006596.4:45346415-45596871	5.33692	2.17427	5.40047	30.3468	14.6369	10.6041	4.30389	18.5293	-2.07847	0.00150108	0.00430862
610119	FAM83C	family with sequence similarity 83 member C && sp|Q9BQN1|FA83C_HUMAN Protein FAM83C OS=Homo sapiens OX=9606 GN=FAM83C PE=1 SV=3 && PF07894:FAM83 A-H	NC_006606.4:23911561-23920375	74.2805	116.339	88.1645	57.6257	23.3562	52.0236	92.928	44.3352	1.06562	0.00148268	0.0042604
481462	RASGEF1C	RasGEF domain family member 1C%2C transcript variant X11 && sp|Q8N431|RGF1C_HUMAN Ras-GEF domain-containing family member 1C OS=Homo sapiens OX=9606 GN=RASGEF1C PE=2 SV=2 && -	NC_006593.4:1556389-1636865	4.35964	3.25692	11.7498	4.16e-17	4.16e-17	4.16e-17	6.45546	4.16e-17	5.72636	0.00143043	0.00411874
489491	SLC25A35	solute carrier family 25 member 35%2C transcript variant X2 && sp|Q5SWT3|S2535_MOUSE Solute carrier family 25 member 35 OS=Mus musculus OX=10090 GN=Slc25a35 PE=1 SV=2 && PF00153:Mitochondrial carrier protein	NC_006587.4:33215797-33225304	48.3342	63.3982	39.3831	24.3793	28.3878	20.126	50.3719	24.2977	1.04951	0.00139239	0.00401711
477978	SPAG6	sperm associated antigen 6%2C transcript variant X1 && sp|Q9JLI7|SPAG6_MOUSE Sperm-associated antigen 6 OS=Mus musculus OX=10090 GN=Spag6 PE=1 SV=1 && PF00514:Armadillo/beta-catenin-like repeat	NC_006584.4:9430764-9497372	9.7226	13.7365	11.9642	0	2.94003	3.48262	11.8078	2.14089	2.39039	0.00138994	0.00401123
482146	LRRC66	leucine rich repeat containing 66%2C transcript variant X1 && sp|Q68CR7|LRC66_HUMAN Leucine-rich repeat-containing protein 66 OS=Homo sapiens OX=9606 GN=LRRC66 PE=2 SV=1 && -	NC_006595.4:44893538-44922231	17.2457	28.434	14.309	7.87388	0	0	19.9962	2.62463	2.91558	0.00138801	0.00400682
478464	MAPK10	mitogen-activated protein kinase 10%2C transcript variant X5 && sp|P53779|MK10_HUMAN Mitogen-activated protein kinase 10 OS=Homo sapiens OX=9606 GN=MAPK10 PE=1 SV=2 && PF00069:Protein kinase domain	NC_006614.4:32059481-32299296	2.12819	0.0199646	2.15237	16.6433	6.81162	8.32783	1.43351	10.5943	-2.78418	0.00138404	0.00399575
607724	FGF1	fibroblast growth factor 1%2C transcript variant X4 && sp|P05230|FGF1_HUMAN Fibroblast growth factor 1 OS=Homo sapiens OX=9606 GN=FGF1 PE=1 SV=1 && -	NC_006584.4:34520400-34607331	11.8584	15.8498	13.0744	48.8653	35.2024	21.4609	13.5942	35.1762	-1.36413	0.00138007	0.00398547
607499	CD200	CD200 molecule%2C transcript variant X2 && sp|Q5RAL8|OX2G_PONAB OX-2 membrane glycoprotein OS=Pongo abelii OX=9601 GN=CD200 PE=2 SV=1 && PF00047:Immunoglobulin domain	NC_006615.4:16975655-17001572	15.1182	16.9972	23.7643	39.9823	35.1727	44.2667	18.6266	39.8072	-1.09197	0.00137621	0.0039755
100686333	TMEM204	transmembrane protein 204 && sp|Q5M962|TM204_RAT Transmembrane protein 204 OS=Rattus norvegicus OX=10116 GN=Tmem204 PE=2 SV=1 && -	NC_006588.4:40543634-40559084	4.33062	5.30614	6.4883	4.16e-17	4.16e-17	4.16e-17	5.37502	4.16e-17	5.46348	0.00137482	0.00397187
491697	CALY	calcyon neuron specific vesicular protein%2C transcript variant X12 && sp|Q9NYX4|CALY_HUMAN Neuron-specific vesicular protein calcyon OS=Homo sapiens OX=9606 GN=CALY PE=1 SV=1 && PF06387:D1 dopamine receptor-interacting protein (calcyon)	NC_006610.4:40973435-40980278	4.33062	5.30614	6.4883	4.16e-17	4.16e-17	4.16e-17	5.37502	4.16e-17	5.46348	0.00137321	0.00396801
611451	ARHGAP20	Rho GTPase activating protein 20%2C transcript variant X1 && sp|Q9P2F6|RHG20_HUMAN Rho GTPase-activating protein 20 OS=Homo sapiens OX=9606 GN=ARHGAP20 PE=1 SV=2 && PF00620:RhoGAP domain|PF00788:Ras association (RalGDS/AF-6) domain	NC_006587.4:22149020-22289242	8.84332	35.6894	16.4348	67.3721	44.934	48.9866	20.3225	53.7642	-1.39745	0.00136835	0.00395516
485670	KY	kyphoscoliosis peptidase && sp|Q8NBH2|KY_HUMAN Kyphoscoliosis peptidase OS=Homo sapiens OX=9606 GN=KY PE=1 SV=3 && -	NC_006605.4:31300990-31349230	6.41074	5.30612	4.3931	4.16e-17	4.16e-17	4.16e-17	5.36999	4.16e-17	5.46188	0.00136248	0.00394051
611083	LOC611083	dipeptidase 2%2C transcript variant X3 && sp|Q9H4A9|DPEP2_HUMAN Dipeptidase 2 OS=Homo sapiens OX=9606 GN=DPEP2 PE=1 SV=3 && PF01244:Membrane dipeptidase (Peptidase family M19)	NC_006587.4:81495291-81501196	5.37181	6.33819	4.39308	4.16e-17	4.16e-17	4.16e-17	5.36769	4.16e-17	5.46113	0.00135761	0.00392875
100683415	SMKR1	small lysine rich protein 1 && sp|H3BMG3|SMKR1_HUMAN Small lysine-rich protein 1 OS=Homo sapiens OX=9606 GN=SMKR1 PE=4 SV=1 && -	NC_006596.4:6962037-6970829	6.5879	20.9748	8.81523	0	0	3.58095	12.126	1.19365	3.20866	0.00134416	0.00389137
610556	OR13D3	olfactory receptor family 13 subfamily D member 3 && sp|Q8NGV5|O13D1_HUMAN Olfactory receptor 13D1 OS=Homo sapiens OX=9606 GN=OR13D1 PE=2 SV=3 && PF13853:Olfactory receptor	NC_006593.4:59153497-59154441	2.25955	7.39898	9.6653	4.16e-17	4.16e-17	4.16e-17	6.44128	4.16e-17	5.72187	0.00134278	0.00388776
479851	TEKT5	tektin 5%2C transcript variant X1 && sp|Q2YDI7|TEKT5_BOVIN Tektin-5 OS=Bos taurus OX=9913 GN=TEKT5 PE=2 SV=1 && PF03148:Tektin family	NC_006588.4:33318947-33358644	2.25955	7.39898	9.6653	4.16e-17	4.16e-17	4.16e-17	6.44128	4.16e-17	5.72187	0.00134261	0.00388765
489695	BCO1	beta-carotene oxygenase 1%2C transcript variant X1 && sp|Q9HAY6|BCDO1_HUMAN Beta,beta-carotene 15,15'-dioxygenase OS=Homo sapiens OX=9606 GN=BCO1 PE=1 SV=1 && PF03055:Retinal pigment epithelial membrane protein	NC_006587.4:70547948-70586427	3.29508	6.34788	7.54746	4.16e-17	4.16e-17	4.16e-17	5.73014	4.16e-17	5.55458	0.00131606	0.00381718
486317	DAO	D-amino acid oxidase%2C transcript variant X1 && sp|P14920|OXDA_HUMAN D-amino-acid oxidase OS=Homo sapiens OX=9606 GN=DAO PE=1 SV=3 && PF01266:FAD dependent oxidoreductase	NC_006608.4:17744673-17773938	3.29508	6.34788	7.54746	4.16e-17	4.16e-17	4.16e-17	5.73014	4.16e-17	5.55458	0.00131591	0.00381712
106558336	FTCDNL1	formiminotransferase cyclodeaminase N-terminal like%2C transcript variant X1 && sp|E5RQL4|FONG_HUMAN Formiminotransferase N-terminal subdomain-containing protein OS=Homo sapiens OX=9606 GN=FTCDNL1 PE=2 SV=1 && -	NC_006619.4:9766565-9979193	8.49715	4.2803	4.40496	4.16e-17	4.16e-17	4.16e-17	5.72747	4.16e-17	5.55367	0.00130888	0.00380011
100685592	USP51	ubiquitin specific peptidase 51 && sp|Q70EK9|UBP51_HUMAN Ubiquitin carboxyl-terminal hydrolase 51 OS=Homo sapiens OX=9606 GN=USP51 PE=1 SV=1 && PF00443:Ubiquitin carboxyl-terminal hydrolase	NC_006621.4:38292359-38295093	47.6026	81.5526	99.6357	13.5574	14.5882	50.5038	76.2636	26.2165	1.54526	0.00130075	0.00377912
611903	HORMAD2	HORMA domain containing 2%2C transcript variant X4 && sp|A6QQY4|HORM2_BOVIN HORMA domain-containing protein 2 OS=Bos taurus OX=9913 GN=HORMAD2 PE=2 SV=1 && PF02301:HORMA domain	NC_006608.4:23125597-23213985	5.52242	6.47148	22.4203	0	0	2.68081	11.4714	0.893603	3.50272	0.00127839	0.00372006
100855708	NKX6-2	NK6 homeobox 2%2C transcript variant X1 && sp|Q9C056|NKX62_HUMAN Homeobox protein Nkx-6.2 OS=Homo sapiens OX=9606 GN=NKX6-2 PE=1 SV=2 && PF00046:Homeodomain	NC_006610.4:40630410-40634025	0.0526213	5.24513	4.3125	15.6084	13.6782	15.2727	3.20342	14.8531	-2.1638	0.0012717	0.00370132
606767	BCL2L15	BCL2 like 15%2C transcript variant X1 && sp|Q5TBC7|B2L15_HUMAN Bcl-2-like protein 15 OS=Homo sapiens OX=9606 GN=BCL2L15 PE=1 SV=1 && -	NC_006599.4:51341776-51348163	14.077	30.475	12.1638	0	1.94317	7.10138	18.9053	3.01485	2.60194	0.00127063	0.00370004
610801	MPL	MPL proto-oncogene%2C thrombopoietin receptor%2C transcript variant X1 && sp|P40238|TPOR_HUMAN Thrombopoietin receptor OS=Homo sapiens OX=9606 GN=MPL PE=1 SV=1 && PF00041:Fibronectin type III domain|PF09067:Erythropoietin receptor, ligand binding	NC_006597.4:16937406-16953302	4.36875	3.26366	12.8084	4.16e-17	4.16e-17	4.16e-17	6.81362	4.16e-17	5.80347	0.00125645	0.00366239
491265	ABO	ABO%2C alpha 1-3-N-acetylgalactosaminyltransferase and alpha 1-3-galactosyltransferase && sp|P16442|BGAT_HUMAN Histo-blood group ABO system transferase OS=Homo sapiens OX=9606 GN=ABO PE=1 SV=2 && PF03414:Glycosyltransferase family 6	NC_006591.4:49003262-49012806	40.4215	23.3743	14.4399	7.8068	9.80362	4.03382	26.0786	7.21474	1.83877	0.00125505	0.00365869
100686836	METRN	meteorin%2C glial cell differentiation regulator && sp|Q8C1Q4|METRN_MOUSE Meteorin OS=Mus musculus OX=10090 GN=Metrn PE=1 SV=2 && -	NC_006588.4:41129730-41132236	27.7438	7.65982	29.1283	0	6.90151	0	21.5106	2.3005	3.20426	0.0012497	0.00364345
475075	PKHD1L1	PKHD1 like 1%2C transcript variant X1 && sp|Q86WI1|PKHL1_HUMAN Fibrocystin-L OS=Homo sapiens OX=9606 GN=PKHD1L1 PE=2 SV=2 && PF10162:G8 domain|PF01833:IPT/TIG domain|PF07691:PA14 domain	NC_006595.4:9915984-10063709	79.1513	29.0108	81.2066	21.4273	31.3421	21.0029	63.1229	24.5908	1.35598	0.00124108	0.00361976
119872819	LOC119872819	translation initiation factor IF-2-like && - && -	NC_006590.4:22183736-22185805	23.7508	41.1244	25.1464	9.73943	6.80979	15.5723	30.0072	10.7072	1.47301	0.00123622	0.00360701
493763	RHO	rhodopsin && sp|P32308|OPSD_CANLF Rhodopsin OS=Canis lupus familiaris OX=9615 GN=RHO PE=1 SV=1 && PF10413:Amino terminal of the G-protein receptor rhodopsin|PF00001:7 transmembrane receptor (rhodopsin family)	NC_006602.4:5669643-5674903	28.4925	7.54341	3.52377	0	1.96995	0	13.1866	0.65665	4.14566	0.00122079	0.00356554
119872226	LOC119872226	mucin-1-like && sp|O35625|AXIN1_MOUSE Axin-1 OS=Mus musculus OX=10090 GN=Axin1 PE=1 SV=3 && -	NC_006588.4:41476754-41480723	37.4637	46.3842	14.5537	5.82171	3.87098	15.7695	32.8005	8.4874	1.93859	0.00121894	0.00356049
106557682	LOC106557682	60S ribosomal protein L39-like%2C transcript variant X5 && sp|Q3T051|RL39_BOVIN 60S ribosomal protein L39 OS=Bos taurus OX=9913 GN=RPL39 PE=3 SV=3 && -	NC_006606.4:24931911-24933570	13.9469	16.8842	9.91125	0	4.92923	0	13.5808	1.64308	3.00883	0.00120931	0.00353447
488041	LRRC15	leucine rich repeat containing 15 && sp|Q8TF66|LRC15_HUMAN Leucine-rich repeat-containing protein 15 OS=Homo sapiens OX=9606 GN=LRRC15 PE=2 SV=2 && PF13855:Leucine rich repeat	NC_006615.4:31364113-31377495	5.55675	8.58424	25.6412	0	2.95649	0	13.2607	0.985498	3.64906	0.00119988	0.00350973
490769	PAPLN	papilin%2C proteoglycan like sulfated glycoprotein%2C transcript variant X1 && sp|O95428|PPN_HUMAN Papilin OS=Homo sapiens OX=9606 GN=PAPLN PE=2 SV=4 && PF07679:Immunoglobulin I-set domain|PF00090:Thrombospondin type 1 domain|PF13927:Immunoglobulin domain|PF05986:ADAM-TS Spacer 1|PF00014:Kunitz/Bovine pancreatic trypsin inhibitor domain|PF08686:PLAC (protease and lacunin) domain|PF16626:Linking r…	NC_006590.4:46270959-46305564	25.6726	18.1035	22.8254	5.85919	9.8305	0	22.2005	5.2299	2.09907	0.00118757	0.00347752
100683070	NRARP	NOTCH regulated ankyrin repeat protein && sp|Q7Z6K4|NRARP_HUMAN Notch-regulated ankyrin repeat-containing protein OS=Homo sapiens OX=9606 GN=NRARP PE=1 SV=1 && PF12796:Ankyrin repeats (3 copies)	NC_006591.4:47581296-47583453	27.643	13.8733	13.2062	42.9114	47.9479	36.1942	18.2408	42.3511	-1.20931	0.00118472	0.00346954
484530	CATSPERG	cation channel sperm associated auxiliary subunit gamma%2C transcript variant X1 && sp|Q6ZRH7|CTSRG_HUMAN Cation channel sperm-associated protein subunit gamma OS=Homo sapiens OX=9606 GN=CATSPERG PE=2 SV=3 && PF15064:Cation channel sperm-associated protein subunit gamma	NC_006583.4:114041198-114066619	21.1846	8.56381	6.69986	1.95712	0	1.71973	12.1494	1.22562	3.17848	0.00115205	0.00337959
607454	RASSF5	Ras association domain family member 5%2C transcript variant X1 && sp|Q8WWW0|RASF5_HUMAN Ras association domain-containing protein 5 OS=Homo sapiens OX=9606 GN=RASSF5 PE=1 SV=1 && PF00130:Phorbol esters/diacylglycerol binding domain (C1 domain)|PF00788:Ras association (RalGDS/AF-6) domain|PF16517:Novel Ras effector 1 C-terminal SARAH (Sav/Rassf/Hpo) domain	NC_006620.4:2873999-2941303	84.5834	75.2107	54.6671	22.3471	31.2712	48.1493	71.487	33.9226	1.07182	0.00114018	0.00334746
607005	CLDN19	claudin 19%2C transcript variant X1 && sp|Q8N6F1|CLD19_HUMAN Claudin-19 OS=Homo sapiens OX=9606 GN=CLDN19 PE=1 SV=2 && PF00822:PMP-22/EMP/MP20/Claudin family	NC_006597.4:881210-886359	67.0264	25.661	27.4759	3.86784	0	16.857	40.0544	6.90829	2.53745	0.00112973	0.00331976
489458	ALOX15	arachidonate 15-lipoxygenase && sp|P27479|LOX15_BOVIN Polyunsaturated fatty acid lipoxygenase ALOX15 OS=Bos taurus OX=9913 GN=ALOX15 PE=1 SV=3 && PF00305:Lipoxygenase|PF01477:PLAT/LH2 domain	NC_006587.4:32022707-32030999	77.2311	68.9616	77.1702	16.4684	27.3431	53.6092	74.4543	32.4736	1.1956	0.00112916	0.00331841
490295	KCNK2	potassium two pore domain channel subfamily K member 2%2C transcript variant X45 && sp|O95069|KCNK2_HUMAN Potassium channel subfamily K member 2 OS=Homo sapiens OX=9606 GN=KCNK2 PE=1 SV=2 && PF07885:Ion channel	NC_006589.4:12470423-12670630	38.6885	25.6739	59.3626	141.562	122.298	49.6577	41.2417	104.506	-1.33977	0.00110318	0.00324563
100686547	C20H3orf20	chromosome 20 C3orf20 homolog%2C transcript variant X2 && sp|Q8ND61|CC020_HUMAN Uncharacterized protein C3orf20 OS=Homo sapiens OX=9606 GN=C3orf20 PE=2 SV=2 && PF14977:FAM194 protein	NC_006602.4:4816558-4894135	12.982	19.033	18.4416	5.86729	1.93313	5.13293	16.8189	4.31112	1.92904	0.00108638	0.00320073
479354	C9	complement C9 && sp|P48770|CO9_HORSE Complement component C9 OS=Equus caballus OX=9796 GN=C9 PE=2 SV=1 && -	NC_006586.4:69337298-69397077	10.8127	15.8498	14.1266	0	0	5.3791	13.5964	1.79303	2.83522	0.00106801	0.00314912
485834	BPIFB2	BPI fold containing family B member 2 && sp|Q8N4F0|BPIB2_HUMAN BPI fold-containing family B member 2 OS=Homo sapiens OX=9606 GN=BPIFB2 PE=1 SV=2 && PF02886:LBP / BPI / CETP family, C-terminal domain|PF01273:LBP / BPI / CETP family, N-terminal domain	NC_006606.4:21920624-21940041	13.7294	4.31061	3.39063	4.16e-17	4.16e-17	4.16e-17	7.14355	4.16e-17	5.86867	0.0010597	0.00312621
477823	NRAP	nebulin related anchoring protein%2C transcript variant X1 && sp|Q86VF7|NRAP_HUMAN Nebulin-related-anchoring protein OS=Homo sapiens OX=9606 GN=NRAP PE=1 SV=2 && PF00880:Nebulin repeat|PF00412:LIM domain	NC_006610.4:24673618-24743579	6.64313	24.1587	14.1721	1.94929	3.93364	0	14.9913	1.96098	2.90394	0.00105485	0.00311285
477188	TTLL9	tubulin tyrosine ligase like 9%2C transcript variant X4 && sp|Q3SZH6|TTLL9_BOVIN Probable tubulin polyglutamylase TTLL9 OS=Bos taurus OX=9913 GN=TTLL9 PE=2 SV=1 && PF03133:Tubulin-tyrosine ligase family	NC_006606.4:20979378-21026710	5.43254	6.39206	10.7553	0.981381	0	0	7.52664	0.327127	4.13225	0.00104458	0.0030847
480359	FAM71D	family with sequence similarity 71 member D%2C transcript variant X1 && sp|Q2YDE8|FA71D_BOVIN Protein FAM71D OS=Bos taurus OX=9913 GN=FAM71D PE=2 SV=1 && PF12480:Protein of unknown function (DUF3699)	NC_006590.4:40914811-40929343	4.37735	13.6005	3.39051	4.16e-17	4.16e-17	4.16e-17	7.12278	4.16e-17	5.86254	0.00103953	0.00307102
480531	ZPBP2	zona pellucida binding protein 2%2C transcript variant X1 && sp|Q6X784|ZPBP2_HUMAN Zona pellucida-binding protein 2 OS=Homo sapiens OX=9606 GN=ZPBP2 PE=2 SV=1 && PF07354:Zona-pellucida-binding protein (Sp38)	NC_006591.4:22104064-22111452	4.41089	2.24716	19.1465	4.16e-17	4.16e-17	4.16e-17	8.60152	4.16e-17	6.13876	0.00100968	0.00298976
100856124	PROK1	prokineticin 1 && sp|P58294|PROK1_HUMAN Prokineticin-1 OS=Homo sapiens OX=9606 GN=PROK1 PE=1 SV=1 && PF06607:Prokineticin	NC_006588.4:44322947-44327403	5.38267	7.37917	4.40492	4.16e-17	4.16e-17	4.16e-17	5.72225	4.16e-17	5.55153	0.000993699	0.00294513
486132	DMTN	dematin actin binding protein%2C transcript variant X2 && sp|Q08DM1|DEMA_BOVIN Dematin OS=Bos taurus OX=9913 GN=DMTN PE=2 SV=1 && -	NC_006607.4:35752999-35778392	35.3654	37.0257	26.272	5.8181	18.6783	3.04874	32.8877	9.18172	1.83037	0.000992912	0.00294339
102156506	LOC102156506	leucine-rich repeat transmembrane protein FLRT3-like && sp|Q9NZU0|FLRT3_HUMAN Leucine-rich repeat transmembrane protein FLRT3 OS=Homo sapiens OX=9606 GN=FLRT3 PE=1 SV=1 && PF13855:Leucine rich repeat	NC_006591.4:55507955-55509910	15.9138	9.55512	4.52457	0	0	1.77999	9.99782	0.593329	3.78966	0.000980582	0.0029086
484865	LOC484865	C-type lectin domain family 4 member G-like && sp|P07307|ASGR2_HUMAN Asialoglycoprotein receptor 2 OS=Homo sapiens OX=9606 GN=ASGR2 PE=1 SV=2 && PF00059:Lectin C-type domain	NC_006602.4:46433122-46437955	7.4728	3.24997	7.56206	4.16e-17	4.16e-17	4.16e-17	6.09495	4.16e-17	5.64231	0.000976468	0.00289787
484055	SYTL3	synaptotagmin like 3%2C transcript variant X1 && sp|Q4VX76|SYTL3_HUMAN Synaptotagmin-like protein 3 OS=Homo sapiens OX=9606 GN=SYTL3 PE=1 SV=3 && -	NC_006583.4:48911648-49004972	10.6718	8.48661	6.60083	0	1.96995	0	8.58642	0.65665	3.53698	0.000967559	0.00287405
608634	OPALIN	oligodendrocytic myelin paranodal and inner loop protein%2C transcript variant X1 && sp|Q5E9I3|OPALI_BOVIN Opalin OS=Bos taurus OX=9913 GN=OPALIN PE=2 SV=1 && -	NC_006610.4:9944885-9956629	7.50738	2.22526	11.7833	4.16e-17	4.16e-17	4.16e-17	7.172	4.16e-17	5.87582	0.000966139	0.00287012
484505	LOC484505	Fc fragment of IgG binding protein%2C transcript variant X7 && sp|Q9Y6R7|FCGBP_HUMAN IgGFc-binding protein OS=Homo sapiens OX=9606 GN=FCGBP PE=1 SV=3 && PF12714:TILa domain|PF01826:Trypsin Inhibitor like cysteine rich domain|PF08742:C8 domain|PF00094:von Willebrand factor type D domain	NC_006583.4:112990665-113030265	27.6068	6.55892	17.4002	4.92067	0	0	17.1886	1.64022	3.34543	0.000956046	0.00284273
102151246	LOC102151246	RNA polymerase-associated protein LEO1-like%2C transcript variant X1 && sp|Q5R4D6|LEO1_PONAB RNA polymerase-associated protein LEO1 OS=Pongo abelii OX=9601 GN=LEO1 PE=2 SV=1 && PF04004:Leo1-like protein	NC_006612.4:17524371-17539424	44.0756	43.5261	56.3659	19.4819	15.5983	30.1316	47.9892	21.7373	1.1348	0.000932052	0.00277674
483420	RAG1	recombination activating 1 && sp|P15918|RAG1_HUMAN V(D)J recombination-activating protein 1 OS=Homo sapiens OX=9606 GN=RAG1 PE=1 SV=2 && PF13923:Zinc finger, C3HC4 type (RING finger)|PF10426:Recombination-activating protein 1 zinc-finger domain|PF12940:Recombination-activation protein 1 (RAG1), recombinase|PF12560:RAG1 importin binding	NC_006600.4:31238815-31241946	5.45035	16.7235	2.34974	4.16e-17	4.16e-17	4.16e-17	8.17454	4.16e-17	6.05891	0.000923949	0.00275372
483304	OTOP3	otopetrin 3 && sp|Q7RTS5|OTOP3_HUMAN Proton channel OTOP3 OS=Homo sapiens OX=9606 GN=OTOP3 PE=1 SV=1 && PF03189:Otopetrin	NC_006591.4:6184104-6197277	4.34055	6.34787	6.5023	4.16e-17	4.16e-17	4.16e-17	5.73024	4.16e-17	5.55377	0.000923866	0.00275372
403441	HGF	hepatocyte growth factor && sp|Q867B7|HGF_CANLF Hepatocyte growth factor OS=Canis lupus familiaris OX=9615 GN=HGF PE=2 SV=1 && PF00089:Trypsin|PF00051:Kringle domain|PF00024:PAN domain	NC_006600.4:21005145-21082437	82.6581	66.9606	103.003	26.2402	56.8231	37.1691	84.2072	40.0775	1.06897	0.000910301	0.00271525
111091918	LOC111091918	protocadherin alpha-4-like%2C transcript variant X2 && sp|Q5DRE8|PCDA4_PANTR Protocadherin alpha-4 OS=Pan troglodytes OX=9598 GN=PCDHA4 PE=3 SV=1 && PF08266:Cadherin-like|PF00028:Cadherin domain	NC_006584.4:32963860-33114896	6.46613	7.41756	7.6031	0	0.983388	0	7.16226	0.327796	4.0612	0.000906373	0.00270463
488655	CFAP126	cilia and flagella associated protein 126%2C transcript variant X2 && sp|Q3SZT6|FLTOP_BOVIN Protein Flattop OS=Bos taurus OX=9913 GN=CFAP126 PE=2 SV=1 && -	NC_006620.4:21232675-21251341	10.0148	48.3547	27.2311	8.80106	3.8864	6.78987	28.5336	6.49244	2.11442	0.000902093	0.00269268
484071	PACRG	parkin coregulated%2C transcript variant X1 && sp|Q96M98|PACRG_HUMAN Parkin coregulated gene protein OS=Homo sapiens OX=9606 GN=PACRG PE=1 SV=2 && PF10274:Parkin co-regulated protein	NC_006583.4:52042126-52559011	14.1798	26.4593	32.3878	6.818	5.85086	9.45692	24.3423	7.37526	1.70318	0.000895013	0.00267373
475757	THNSL2	threonine synthase like 2%2C transcript variant X3 && sp|Q5RFE6|THNS2_PONAB Threonine synthase-like 2 OS=Pongo abelii OX=9601 GN=THNSL2 PE=2 SV=1 && PF14821:Threonine synthase N terminus|PF00291:Pyridoxal-phosphate dependent enzyme	NC_006599.4:37881890-37898136	65.5597	86.7279	63.2306	49.8677	27.3413	22.4116	71.8394	33.2069	1.11152	0.000892618	0.00266746
607123	CALN1	calneuron 1%2C transcript variant X1 && sp|Q9BXU9|CABP8_HUMAN Calcium-binding protein 8 OS=Homo sapiens OX=9606 GN=CALN1 PE=1 SV=2 && PF13499:EF-hand domain pair	NC_006588.4:3244577-3773112	20.2093	13.7872	7.80387	1.94929	3.93364	0	13.9335	1.96098	2.80193	0.000876501	0.00262243
100687324	LMNTD2	lamin tail domain containing 2%2C transcript variant X4 && sp|Q8IXW0|LMTD2_HUMAN Lamin tail domain-containing protein 2 OS=Homo sapiens OX=9606 GN=LMNTD2 PE=1 SV=2 && -	NC_006600.4:25311501-25317274	16.2578	14.9921	37.6007	2.89996	8.83725	4.15089	22.9502	5.29603	2.09192	0.000875092	0.00261875
610169	NPPC	natriuretic peptide C && sp|P55207|ANFC_RAT C-type natriuretic peptide OS=Rattus norvegicus OX=10116 GN=Nppc PE=2 SV=1 && PF00212:Atrial natriuretic peptide	NC_006607.4:44207480-44212095	4.16e-17	4.16e-17	4.16e-17	8.79365	1.9146	10.3999	4.16e-17	7.03603	-5.83852	0.000872578	0.0026123
100683174	HRCT1	histidine rich carboxyl terminus 1 && - && -	NC_006593.4:50987026-50988660	17.3625	24.4087	35.6002	63.3677	38.0103	98.5968	25.7904	66.6583	-1.36283	0.000869975	0.0026061
102151926	LIN28A	lin-28 homolog A%2C transcript variant X3 && sp|Q9H9Z2|LN28A_HUMAN Protein lin-28 homolog A OS=Homo sapiens OX=9606 GN=LIN28A PE=1 SV=1 && PF00313:'Cold-shock' DNA-binding domain	NC_006584.4:70189783-70233550	15.0202	17.9458	10.9971	5.89433	0	1.62528	14.6544	2.50653	2.49667	0.000869512	0.00260525
119865160	LOC119865160	atherin-like%2C transcript variant X2 && - && -	NC_006604.4:8501929-8503704	4.50635	12.7433	23.5657	1.95712	0	1.71973	13.6051	1.22562	3.34314	0.000863112	0.00258713
119872320	LOC119872320	transmembrane protein 258-like && sp|Q76LT9|TM258_CHICK Transmembrane protein 258 OS=Gallus gallus OX=9031 GN=TMEM258 PE=3 SV=1 && -	NC_006588.4:7542107-7545771	56.7147	57.0949	29.7365	24.4719	16.6331	5.4255	47.8487	15.5102	1.61873	0.000861103	0.00258164
480805	PRKAR1B	protein kinase cAMP-dependent type I regulatory subunit beta%2C transcript variant X6 && sp|P31321|KAP1_HUMAN cAMP-dependent protein kinase type I-beta regulatory subunit OS=Homo sapiens OX=9606 GN=PRKAR1B PE=1 SV=4 && PF02197:Regulatory subunit of type II PKA R-subunit|PF00027:Cyclic nucleotide-binding domain	NC_006588.4:17607212-17720355	33.8353	7.59949	8.93166	0	3.93369	1.66945	16.7888	1.86771	3.09143	0.000855129	0.00256582
486810	ENTPD1	ectonucleoside triphosphate diphosphohydrolase 1%2C transcript variant X9 && sp|P49961|ENTP1_HUMAN Ectonucleoside triphosphate diphosphohydrolase 1 OS=Homo sapiens OX=9606 GN=ENTPD1 PE=1 SV=1 && PF01150:GDA1/CD39 (nucleoside phosphatase) family	NC_006610.4:9357708-9489400	4.16e-17	4.16e-17	4.16e-17	14.7082	1.9108	6.70085	4.16e-17	7.7733	-5.98833	0.000842954	0.0025337
403840	COL4A6	collagen type IV alpha 6 chain%2C transcript variant X1 && sp|Q14031|CO4A6_HUMAN Collagen alpha-6(IV) chain OS=Homo sapiens OX=9606 GN=COL4A6 PE=1 SV=3 && PF01413:C-terminal tandem repeated domain in type 4 procollagen|PF01391:Collagen triple helix repeat (20 copies)	NC_006621.4:67810622-68101637	47.5986	95.157	84.6751	46.9314	20.4627	27.7841	75.8102	31.7261	1.25344	0.000834156	0.0025096
102155554	LOC102155554	olfactory receptor 10AD1%2C transcript variant X4 && sp|Q8NGE0|O10AD_HUMAN Olfactory receptor 10AD1 OS=Homo sapiens OX=9606 GN=OR10AD1 PE=2 SV=1 && PF13853:Olfactory receptor	NC_006609.4:39739955-39741023	10.6223	8.45008	2.32578	4.16e-17	4.16e-17	4.16e-17	7.13272	4.16e-17	5.86529	0.000827833	0.00249234
102152665	LOC102152665	transmembrane protein 169-like && sp|Q96HH4|TM169_HUMAN Transmembrane protein 169 OS=Homo sapiens OX=9606 GN=TMEM169 PE=2 SV=1 && PF15052:TMEM169 protein family	NC_006612.4:8468212-8469659	3.3122	6.36634	9.66532	4.16e-17	4.16e-17	4.16e-17	6.44795	4.16e-17	5.72248	0.000825277	0.00248541
486734	GALNT8	polypeptide N-acetylgalactosaminyltransferase 8%2C transcript variant X3 && sp|Q9NY28|GALT8_HUMAN Probable polypeptide N-acetylgalactosaminyltransferase 8 OS=Homo sapiens OX=9606 GN=GALNT8 PE=2 SV=1 && PF00535:Glycosyl transferase family 2|PF00652:Ricin-type beta-trefoil lectin domain	NC_006609.4:6543861-6678425	36.4234	33.9097	29.4653	2.85992	16.6786	12.8372	33.2662	10.7919	1.61234	0.000825114	0.00248518
102156583	LOC102156583	FXYD domain-containing ion transport regulator 5-like && sp|Q96DB9|FXYD5_HUMAN FXYD domain-containing ion transport regulator 5 OS=Homo sapiens OX=9606 GN=FXYD5 PE=1 SV=2 && PF02038:ATP1G1/PLM/MAT8 family	NC_006621.4:27310026-27310677	9.67477	6.44484	13.9956	1.96147	0.976402	0	10.0384	0.97929	3.2558	0.000816141	0.00245941
606959	LRRC26	leucine rich repeat containing 26 && sp|Q2I0M4|LRC26_HUMAN Leucine-rich repeat-containing protein 26 OS=Homo sapiens OX=9606 GN=LRRC26 PE=1 SV=2 && PF13855:Leucine rich repeat	NC_006591.4:47681002-47682961	22.7379	22.428	51.6575	5.811	9.77574	13.8231	32.2745	9.80327	1.70676	0.000815451	0.00245784
119870012	LOC119870012	protocadherin alpha-10-like && sp|Q91Y20|PCDAA_MOUSE Protocadherin alpha-10 OS=Mus musculus OX=10090 GN=Pcdha10 PE=2 SV=1 && PF08266:Cadherin-like|PF00028:Cadherin domain	NC_006584.4:33003786-33009537	2.28073	7.42655	12.8424	4.16e-17	4.16e-17	4.16e-17	7.51655	4.16e-17	5.94225	0.000810008	0.00244219
102152511	LOC102152511	uncharacterized LOC102152511%2C transcript variant X45 && - && -	NC_006584.4:45418668-45640390	4856.98	4252.39	5135.96	902.75	1309.17	3867.19	4748.44	2026.37	1.22898	0.000803619	0.00242542
100856307	LHFPL5	LHFPL tetraspan subfamily member 5%2C transcript variant X1 && sp|Q4KL25|LHPL5_MOUSE LHFPL tetraspan subfamily member 5 protein OS=Mus musculus OX=10090 GN=Lhfpl5 PE=1 SV=1 && PF10242:Lipoma HMGIC fusion partner-like protein	NC_006594.4:4934745-4951853	3.31213	9.46078	6.529	4.16e-17	4.16e-17	4.16e-17	6.43397	4.16e-17	5.71819	0.000803142	0.00242423
100856767	L1TD1	LINE1 type transposase domain containing 1%2C transcript variant X1 && sp|Q5T7N2|LITD1_HUMAN LINE-1 type transposase domain-containing protein 1 OS=Homo sapiens OX=9606 GN=L1TD1 PE=1 SV=1 && PF17490:L1 transposable element dsRBD-like domain|PF02994:L1 transposable element RBD-like domain	NC_006587.4:47933394-47952469	4.50017	18.9422	16.2155	1.95709	1.96172	0	13.2193	1.30627	3.27087	0.000793645	0.00239803
611701	FAM178B	family with sequence similarity 178 member B%2C transcript variant X8 && sp|Q8IXR5|F178B_HUMAN Protein FAM178B OS=Homo sapiens OX=9606 GN=FAM178B PE=2 SV=3 && PF14816:Family of unknown function, FAM178	NC_006592.4:44918820-45028547	8.51014	4.28823	5.46761	4.16e-17	4.16e-17	4.16e-17	6.08866	4.16e-17	5.64006	0.000791871	0.00239389
119863926	LOC119863926	cytochrome P450 4F3%2C transcript variant X4 && sp|P78329|CP4F2_HUMAN Cytochrome P450 4F2 OS=Homo sapiens OX=9606 GN=CYP4F2 PE=1 SV=1 && PF00067:Cytochrome P450	NC_006602.4:46458963-46480470	33.3441	52.7111	24.2213	12.6667	10.7307	17.1715	36.7588	13.523	1.43276	0.000787707	0.0023828
475433	HAL	histidine ammonia-lyase && sp|A7YWP4|HUTH_BOVIN Histidine ammonia-lyase OS=Bos taurus OX=9913 GN=HAL PE=2 SV=1 && PF00221:Aromatic amino acid lyase	NC_006597.4:36153957-36177503	19.0947	3.34288	13.0151	1.96632	0	0	11.8175	0.655439	3.99199	0.000785398	0.00237679
403805	ADORA3	adenosine A3 receptor && sp|Q28309|AA3R_CANLF Adenosine receptor A3 OS=Canis lupus familiaris OX=9615 GN=ADORA3 PE=2 SV=1 && PF00001:7 transmembrane receptor (rhodopsin family)	NC_006599.4:63408938-63412242	5.42321	3.27021	12.8257	4.16e-17	4.16e-17	4.16e-17	7.17304	4.16e-17	5.87577	0.00077923	0.00235983
609573	RSPH9	radial spoke head component 9%2C transcript variant X3 && sp|Q2KIU7|RSPH9_BOVIN Radial spoke head protein 9 homolog OS=Bos taurus OX=9913 GN=RSPH9 PE=2 SV=1 && PF04712:Radial spokehead-like protein	NC_006594.4:12119216-12131955	24.7371	22.3463	33.5254	5.83314	1.91289	14.0512	26.8696	7.26573	1.86848	0.000774145	0.00234516
610696	GPR39	G protein-coupled receptor 39 && sp|B4XF06|GPR39_BOVIN G-protein coupled receptor 39 OS=Bos taurus OX=9913 GN=GPR39 PE=2 SV=1 && PF00001:7 transmembrane receptor (rhodopsin family)	NC_006601.4:35617325-35815657	11.7346	10.5718	5.56631	0	1.96995	0	9.2909	0.65665	3.64866	0.000771257	0.00233713
403862	EDNRB	endothelin receptor type B && sp|P56497|EDNRB_CANLF Endothelin receptor type B OS=Canis lupus familiaris OX=9615 GN=EDNRB PE=2 SV=3 && PF00001:7 transmembrane receptor (rhodopsin family)	NC_006604.4:31277699-31297545	4.28725	5.26708	2.24125	17.5571	10.7069	22.3581	3.93186	16.8741	-2.06623	0.000765972	0.00232208
106558705	VSIR	V-set immunoregulatory receptor%2C transcript variant X1 && sp|Q9H7M9|VISTA_HUMAN V-type immunoglobulin domain-containing suppressor of T-cell activation OS=Homo sapiens OX=9606 GN=VSIR PE=1 SV=3 && -	NC_006586.4:22640897-22668397	39.4707	22.386	26.1905	71.2395	48.8278	66.2595	29.3491	62.109	-1.07858	0.000757504	0.00229712
442953	LAMB3	laminin subunit beta 3%2C transcript variant X4 && sp|Q13751|LAMB3_HUMAN Laminin subunit beta-3 OS=Homo sapiens OX=9606 GN=LAMB3 PE=1 SV=1 && PF00053:Laminin EGF domain|PF00055:Laminin N-terminal (Domain VI)	NC_006589.4:7849692-7976332	24.8349	53.6288	16.6727	8.77254	9.78423	8.42908	31.7121	8.99528	1.80304	0.000757056	0.002296
403502_1	TLR9	toll like receptor 9 && sp|Q5I2M8|TLR9_CANLF Toll-like receptor 9 OS=Canis lupus familiaris OX=9615 GN=TLR9 PE=2 SV=1 && PF13855:Leucine rich repeat|PF01582:TIR domain|PF18837:Leucine-rich repeat	NC_006602.4:37523889-37528666	33.2016	25.5235	31.5051	13.6705	7.78805	13.677	30.0768	11.7118	1.34842	0.000751297	0.00228137
491601	CYP2W1	cytochrome P450 family 2 subfamily W member 1 && sp|Q8TAV3|CP2W1_HUMAN Cytochrome P450 2W1 OS=Homo sapiens OX=9606 GN=CYP2W1 PE=1 SV=2 && PF00067:Cytochrome P450	NC_006588.4:17354512-17362330	9.7897	23.1151	10.997	3.92094	1.95161	0.749695	14.6339	2.20742	2.67163	0.000746567	0.00226841
489318	OR8B4	olfactory receptor family 8 subfamily B member 4 && sp|Q96RC9|OR8B4_HUMAN Olfactory receptor 8B4 OS=Homo sapiens OX=9606 GN=OR8B4 PE=2 SV=2 && PF13853:Olfactory receptor	NC_006587.4:9995701-9996630	8.52278	3.25689	7.57617	4.16e-17	4.16e-17	4.16e-17	6.45194	4.16e-17	5.72304	0.00074087	0.00225157
489443	SMTNL2	smoothelin like 2%2C transcript variant X1 && sp|Q2KI85|SMTL2_BOVIN Smoothelin-like protein 2 OS=Bos taurus OX=9913 GN=SMTNL2 PE=2 SV=1 && -	NC_006587.4:30764779-30779961	19.1204	5.44674	13.0396	41.9747	26.3405	40.0107	12.5356	36.1086	-1.51633	0.000735124	0.0022355
102156373	LOC102156373	NXPE family member 3-like%2C transcript variant X4 && sp|Q08BN9|NXPE3_DANRE NXPE family member 3 OS=Danio rerio OX=7955 GN=nxpe3 PE=2 SV=1 && PF06312:Neurexophilin	NC_006588.4:11080265-11144742	18.1274	12.7508	10.9773	2.92154	2.93	3.40108	13.9518	3.08421	2.12853	0.000732932	0.00222975
490367	GREM2	gremlin 2%2C DAN family BMP antagonist%2C transcript variant X1 && sp|Q9H772|GREM2_HUMAN Gremlin-2 OS=Homo sapiens OX=9606 GN=GREM2 PE=2 SV=1 && PF03045:DAN domain	NC_006589.4:31588241-31697847	9.54634	4.28822	4.41645	22.422	14.6067	31.8466	6.08367	22.9585	-1.89294	0.000729004	0.00221827
403859	ADCY5	adenylate cyclase 5 && sp|P30803|ADCY5_CANLF Adenylate cyclase type 5 OS=Canis lupus familiaris OX=9615 GN=ADCY5 PE=1 SV=2 && PF16214:Adenylyl cyclase N-terminal extracellular and transmembrane region|PF06327:Domain of Unknown Function (DUF1053)|PF00211:Adenylate and Guanylate cyclase catalytic domain	NC_006615.4:26367988-26513164	0.0995193	10.4904	8.62135	22.3886	25.408	34.2536	6.40376	27.3501	-2.064	0.000711864	0.00216926
490008	CIITA	class II major histocompatibility complex transactivator%2C transcript variant X30 && sp|P33076|C2TA_HUMAN MHC class II transactivator OS=Homo sapiens OX=9606 GN=CIITA PE=1 SV=3 && PF17776:NLRC4 helical domain HD2|PF05729:NACHT domain	NC_006588.4:33156962-33219510	33.1843	27.594	27.2501	11.7122	14.7056	5.6355	29.3428	10.6844	1.45268	0.000710112	0.00216482
111092420	LOC111092420	uncharacterized LOC111092420%2C transcript variant X3 && - && -	NC_006607.4:49531261-49538542	0.171487	15.8133	20.3632	4.16e-17	4.16e-17	4.16e-17	12.116	4.16e-17	6.62704	0.000692762	0.00211568
483120	CYP26B1	cytochrome P450 family 26 subfamily B member 1%2C transcript variant X1 && sp|E1BHJ4|CP26B_BOVIN Cytochrome P450 26B1 OS=Bos taurus OX=9913 GN=CYP26B1 PE=3 SV=1 && PF00067:Cytochrome P450	NC_006599.4:50280509-50301422	10.8461	17.9548	16.2778	4.90055	0	3.42688	15.0262	2.77581	2.3842	0.000691613	0.00211261
484910	PODNL1	podocan like 1%2C transcript variant X9 && sp|Q6P3Y9|PONL1_MOUSE Podocan-like protein 1 OS=Mus musculus OX=10090 GN=Podnl1 PE=1 SV=3 && PF13855:Leucine rich repeat	NC_006602.4:48417642-48422750	46.0952	54.9255	28.5962	87.7642	69.3531	107.359	43.2056	88.1588	-1.02653	0.000685237	0.00209466
111097477	LOC111097477	translation initiation factor IF-2-like%2C transcript variant X3 && - && -	NC_006591.4:48064862-48067985	6.56486	19.9095	6.67214	0	1.96995	0	11.0488	0.65665	3.89336	0.00068121	0.00208387
489143	GABRA1	gamma-aminobutyric acid type A receptor subunit alpha1 && sp|P08219|GBRA1_BOVIN Gamma-aminobutyric acid receptor subunit alpha-1 OS=Bos taurus OX=9913 GN=GABRA1 PE=1 SV=1 && PF02931:Neurotransmitter-gated ion-channel ligand binding domain|PF02932:Neurotransmitter-gated ion-channel transmembrane region	NC_006586.4:48898592-48956801	25.7536	18.1569	32.424	45.7858	59.679	56.0242	25.4448	53.8297	-1.0782	0.000675839	0.0020683
489151	CCNJL	cyclin J like%2C transcript variant X2 && sp|Q5SRT8|CCNJL_MOUSE Cyclin-J-like protein OS=Mus musculus OX=10090 GN=Ccnjl PE=2 SV=1 && PF02984:Cyclin, C-terminal domain|PF00134:Cyclin, N-terminal domain	NC_006586.4:50303623-50359213	24.5677	23.2527	12.1885	35.0227	65.6119	46.5201	20.003	49.0515	-1.28851	0.000672225	0.00205853
612608	TNFSF8	TNF superfamily member 8 && sp|P32971|TNFL8_HUMAN Tumor necrosis factor ligand superfamily member 8 OS=Homo sapiens OX=9606 GN=TNFSF8 PE=1 SV=1 && PF00229:TNF(Tumour Necrosis Factor) family	NC_006593.4:67382605-67408573	3.32031	10.5016	6.54178	4.16e-17	4.16e-17	4.16e-17	6.78788	4.16e-17	5.79414	0.000671149	0.00205545
102152526	LOC102152526	60S ribosomal protein L7a-like%2C transcript variant X1 && sp|P62424|RL7A_HUMAN 60S ribosomal protein L7a OS=Homo sapiens OX=9606 GN=RPL7A PE=1 SV=2 && -	NC_006615.4:29693761-29694519	4.3502	6.35724	7.56201	4.16e-17	4.16e-17	4.16e-17	6.08981	4.16e-17	5.64014	0.000670873	0.00205482
481408	BMP10	bone morphogenetic protein 10 && sp|O95393|BMP10_HUMAN Bone morphogenetic protein 10 OS=Homo sapiens OX=9606 GN=BMP10 PE=1 SV=1 && PF00688:TGF-beta propeptide|PF00019:Transforming growth factor beta like domain	NC_006592.4:67607020-67614740	7.613	14.7511	10.8891	1.95709	1.96172	0	11.0844	1.30627	3.02268	0.000670659	0.00205438
491197	RTN4RL1	reticulon 4 receptor like 1%2C transcript variant X3 && sp|Q86UN2|R4RL1_HUMAN Reticulon-4 receptor-like 1 OS=Homo sapiens OX=9606 GN=RTN4RL1 PE=1 SV=1 && -	NC_006591.4:45212121-45283962	6.48616	8.46889	8.67728	25.3445	15.5721	37.9084	7.87744	26.275	-1.72124	0.000665113	0.00203824
102155362	LOC102155362	uncharacterized LOC102155362%2C transcript variant X7 && - && -	NC_006584.4:71567669-71573230	4.16e-17	4.16e-17	4.16e-17	6.83511	3.89146	6.83827	4.16e-17	5.85495	-5.58538	0.000654891	0.00200884
488945	ANKRD31	ankyrin repeat domain 31%2C transcript variant X10 && sp|Q8N7Z5|ANR31_HUMAN Ankyrin repeat domain-containing protein 31 OS=Homo sapiens OX=9606 GN=ANKRD31 PE=2 SV=2 && PF12796:Ankyrin repeats (3 copies)	NC_006585.4:32311195-32397596	40.9614	45.6595	67.0766	26.3525	21.4957	22.8407	51.2325	23.563	1.11627	0.000652331	0.00200179
100685937	WFDC10B	WAP four-disulfide core domain 10B && sp|Q8IUB3|WF10B_HUMAN Protein WFDC10B OS=Homo sapiens OX=9606 GN=WFDC10B PE=1 SV=2 && -	NC_006606.4:32530633-32532720	10.6351	9.49167	2.33398	4.16e-17	4.16e-17	4.16e-17	7.48693	4.16e-17	5.93401	0.00064872	0.00199196
475141	SPATA18	spermatogenesis associated 18%2C transcript variant X1 && sp|E1BLK7|MIEAP_BOVIN Mitochondria-eating protein OS=Bos taurus OX=9913 GN=SPATA18 PE=3 SV=1 && PF16026:Mitochondria-eating protein	NC_006595.4:44949296-44987923	13.0209	19.0729	23.7642	0	6.90151	0	18.6193	2.3005	3.00057	0.000647024	0.00198741
607754	LOC607754	ER membrane protein complex subunit 3-like && sp|Q9P0I2|EMC3_HUMAN ER membrane protein complex subunit 3 OS=Homo sapiens OX=9606 GN=EMC3 PE=1 SV=3 && PF01956:Integral membrane protein EMC3/TMCO1-like	NC_006598.4:26769733-26770610	41.8907	65.3489	23.262	20.5448	11.7134	9.92742	43.5005	14.0619	1.62066	0.000647033	0.00198741
119863921	LOC119863921	protein FAM170A-like && sp|A1A519|F170A_HUMAN Protein FAM170A OS=Homo sapiens OX=9606 GN=FAM170A PE=2 SV=1 && -	NC_006593.4:1733687-1743827	10.7859	14.7886	11.9877	0	0	4.48038	12.5207	1.49346	2.95437	0.000645228	0.00198332
100685846	SHD	Src homology 2 domain containing transforming protein D && sp|Q96IW2|SHD_HUMAN SH2 domain-containing adapter protein D OS=Homo sapiens OX=9606 GN=SHD PE=1 SV=1 && PF00017:SH2 domain	NC_006602.4:55084340-55089970	10.7057	12.6468	5.57596	0	1.96995	0	9.64281	0.65665	3.70147	0.000630347	0.00194267
488644	CD244	CD244 molecule && sp|Q9BZW8|CD244_HUMAN Natural killer cell receptor 2B4 OS=Homo sapiens OX=9606 GN=CD244 PE=1 SV=2 && PF11465:Natural killer cell receptor 2B4|PF13895:Immunoglobulin domain	NC_006620.4:21569007-21595662	4.35949	9.46077	5.47973	4.16e-17	4.16e-17	4.16e-17	6.43333	4.16e-17	5.71753	0.000617291	0.00190483
106558025	C29H8orf88	chromosome 29 C8orf88 homolog%2C transcript variant X2 && sp|P0DMB2|CH088_HUMAN Uncharacterized protein C8orf88 OS=Homo sapiens OX=9606 GN=C8orf88 PE=4 SV=1 && -	NC_006611.4:36482637-36520735	21.5266	35.7883	14.397	59.5124	58.689	47.1825	23.904	55.1279	-1.20042	0.000615286	0.00189923
102152485	LOC102152485	uncharacterized LOC102152485 && - && -	NC_006583.4:119783019-119785546	33.3722	28.774	52.9181	12.6612	9.74089	19.8497	38.3547	14.0839	1.4355	0.000614857	0.00189832
481614	FRMPD1	FERM and PDZ domain containing 1%2C transcript variant X7 && sp|Q5SYB0|FRPD1_HUMAN FERM and PDZ domain-containing protein 1 OS=Homo sapiens OX=9606 GN=FRMPD1 PE=1 SV=1 && PF00595:PDZ domain|PF00373:FERM central domain	NC_006593.4:52402723-52477822	26.7569	11.8717	32.3637	5.85241	1.92441	8.70135	23.6641	5.49272	2.08104	0.000610277	0.00188518
479080	FAM184B	family with sequence similarity 184 member B && sp|Q9ULE4|F184B_HUMAN Protein FAM184B OS=Homo sapiens OX=9606 GN=FAM184B PE=2 SV=3 && PF15665:Family with sequence similarity 184, A and B	NC_006585.4:65270342-65401906	19.4065	20.1964	29.1771	47.7802	44.9613	51.8477	22.9267	48.1964	-1.06911	0.000607077	0.00187588
612567	CNRIP1	cannabinoid receptor interacting protein 1 && sp|Q5M8N0|CNRP1_MOUSE CB1 cannabinoid receptor-interacting protein 1 OS=Mus musculus OX=10090 GN=Cnrip1 PE=1 SV=1 && PF15043:CB1 cannabinoid receptor-interacting protein 1	NC_006592.4:67230395-67246774	7.6608	15.841	16.2156	50.8082	38.1388	24.0197	13.2391	37.6555	-1.49999	0.000602101	0.00186188
481071	FMR1NB	FMR1 neighbor && sp|Q8N0W7|FMR1N_HUMAN Fragile X mental retardation 1 neighbor protein OS=Homo sapiens OX=9606 GN=FMR1NB PE=2 SV=1 && -	NC_006621.4:102201386-102234950	5.39328	5.32374	7.56202	4.16e-17	4.16e-17	4.16e-17	6.09302	4.16e-17	5.64079	0.000595566	0.00184284
102156509	LOC102156509	cell death activator CIDE-B%2C transcript variant X1 && sp|Q9UHD4|CIDEB_HUMAN Cell death activator CIDE-B OS=Homo sapiens OX=9606 GN=CIDEB PE=1 SV=2 && PF02017:CIDE-N domain	NC_006621.4:78943285-78944356	14.7939	5.3634	3.40896	4.16e-17	4.16e-17	4.16e-17	7.85542	4.16e-17	6.00334	0.000585913	0.00181527
481034	LOC481034	homeobox protein Wariai%2C transcript variant X5 && - && PF00046:Homeodomain	NC_006621.4:62606048-62618217	35.67	55.05	60.6794	24.5397	6.81113	1.25171	50.4664	10.8675	2.20439	0.000581209	0.00180184
612954	ISL1	ISL LIM homeobox 1%2C transcript variant X1 && sp|P61371|ISL1_HUMAN Insulin gene enhancer protein ISL-1 OS=Homo sapiens OX=9606 GN=ISL1 PE=1 SV=1 && -	NC_006586.4:63397586-63408606	59.7644	44.5	25.3944	90.6994	93.8915	82.9027	43.2196	89.1645	-1.0421	0.000577024	0.00178943
607880	IL27	interleukin 27%2C transcript variant X1 && sp|Q5S1V9|IL27A_PIG Interleukin-27 subunit alpha OS=Sus scrofa OX=9823 GN=IL27 PE=2 SV=1 && -	NC_006588.4:19822685-19827046	11.6587	6.38364	3.39061	4.16e-17	4.16e-17	4.16e-17	7.14433	4.16e-17	5.86741	0.0005712	0.00177268
100688294	PALM3	paralemmin 3 && sp|A6NDB9|PALM3_HUMAN Paralemmin-3 OS=Homo sapiens OX=9606 GN=PALM3 PE=1 SV=2 && -	NC_006602.4:48321945-48330812	22.4582	26.3443	8.9837	48.7379	71.4922	36.7404	19.262	52.3235	-1.436	0.000569055	0.0017664
100685160	TNNI1	troponin I1%2C slow skeletal type%2C transcript variant X1 && sp|P19237|TNNI1_HUMAN Troponin I, slow skeletal muscle OS=Homo sapiens OX=9606 GN=TNNI1 PE=1 SV=3 && PF00992:Troponin	NC_006589.4:1521941-1533380	47.3426	68.685	46.9184	32.2864	20.5301	10.4987	54.3153	21.1051	1.36061	0.000568877	0.00176604
475921	DNAH17	dynein axonemal heavy chain 17%2C transcript variant X3 && sp|Q9UFH2|DYH17_HUMAN Dynein axonemal heavy chain 17 OS=Homo sapiens OX=9606 GN=DNAH17 PE=1 SV=3 && PF12781:ATP-binding dynein motor region|PF18198:Dynein heavy chain AAA lid domain|PF08385:Dynein heavy chain, N-terminal region 1|PF12777:Microtubule-binding stalk of dynein motor|PF12780:P-loop containing dynein motor region D4|PF18199:Dyn…	NC_006591.4:3370250-3466019	24.369	5.46816	12.0323	0	1.95817	2.61581	13.9565	1.52466	3.09014	0.000565087	0.00175582
611999	MATK	megakaryocyte-associated tyrosine kinase%2C transcript variant X5 && sp|P42679|MATK_HUMAN Megakaryocyte-associated tyrosine-protein kinase OS=Homo sapiens OX=9606 GN=MATK PE=1 SV=1 && PF00018:SH3 domain|PF00017:SH2 domain|PF07714:Protein tyrosine kinase	NC_006602.4:55422757-55429545	13.9469	17.9182	8.85406	0	0	4.48038	13.573	1.49346	3.07225	0.000556625	0.00173241
479067	ACSBG1	acyl-CoA synthetase bubblegum family member 1%2C transcript variant X2 && sp|Q2KHW5|ACBG1_BOVIN Long-chain-fatty-acid--CoA ligase ACSBG1 OS=Bos taurus OX=9913 GN=ACSBG1 PE=2 SV=1 && PF00501:AMP-binding enzyme	NC_006585.4:61010594-61058477	28.9226	23.3809	27.1747	0	11.8201	1.51429	26.4927	4.4448	2.5515	0.000555735	0.00173
488108	EPHB3	EPH receptor B3 && sp|P54753|EPHB3_HUMAN Ephrin type-B receptor 3 OS=Homo sapiens OX=9606 GN=EPHB3 PE=1 SV=2 && PF14575:Ephrin type-A receptor 2 transmembrane domain|PF00041:Fibronectin type III domain|PF00536:SAM domain (Sterile alpha motif)|PF07714:Protein tyrosine kinase|PF07699:Putative ephrin-receptor like|PF01404:Ephrin receptor ligand binding domain	NC_006616.4:21497184-21517229	42.7875	43.3319	22.0777	64.2947	71.3507	99.8404	36.0657	78.4952	-1.11875	0.000546127	0.00170118
487552	TNFAIP8L3	TNF alpha induced protein 8 like 3 && sp|Q5GJ75|TP8L3_HUMAN Tumor necrosis factor alpha-induced protein 8-like protein 3 OS=Homo sapiens OX=9606 GN=TNFAIP8L3 PE=1 SV=1 && PF05527:Domain of unknown function (DUF758)	NC_006612.4:16748130-16785718	8.48374	4.27213	3.34031	16.5534	20.5441	20.4039	5.36539	19.1671	-1.81351	0.000544877	0.00169765
rna-NC_002008_4_9428__9495	rna-NC_002008_4_9428__9495	tRNA-Gly && - && -	NC_002008.4:9428-9495	17.246	22.2158	20.6505	50.742	34.1596	51.9627	20.0374	45.6214	-1.18297	0.000544475	0.00169657
607023	MAPK12	mitogen-activated protein kinase 12%2C transcript variant X1 && sp|P53778|MK12_HUMAN Mitogen-activated protein kinase 12 OS=Homo sapiens OX=9606 GN=MAPK12 PE=1 SV=3 && PF00069:Protein kinase domain	NC_006592.4:16964857-16973137	11.6853	9.50143	2.34199	4.16e-17	4.16e-17	4.16e-17	7.8429	4.16e-17	6.0002	0.000540505	0.00168546
476125	ACMSD	aminocarboxymuconate semialdehyde decarboxylase%2C transcript variant X1 && sp|Q0II68|ACMSD_BOVIN 2-amino-3-carboxymuconate-6-semialdehyde decarboxylase OS=Bos taurus OX=9913 GN=ACMSD PE=2 SV=1 && PF04909:Amidohydrolase	NC_006601.4:37899088-37966088	10.6092	4.30337	5.49166	4.16e-17	4.16e-17	4.16e-17	6.80141	4.16e-17	5.79741	0.00053282	0.00166326
119863913	LOC119863913	zinc finger protein 2 homolog%2C transcript variant X2 && sp|Q8N859|ZN713_HUMAN Zinc finger protein 713 OS=Homo sapiens OX=9606 GN=ZNF713 PE=2 SV=1 && -	NC_006608.4:30129679-30153660	64.4772	89.8394	55.7166	30.2012	39.1464	33.0015	70.011	34.1163	1.03466	0.0005241	0.00163901
403463	TFAP2B	transcription factor AP-2 beta && sp|Q76HI7|AP2B_CANLF Transcription factor AP-2-beta OS=Canis lupus familiaris OX=9615 GN=TFAP2B PE=2 SV=2 && PF03299:Transcription factor AP-2	NC_006594.4:18436730-18462495	4.28725	5.26708	2.24125	8.68781	29.4119	22.1454	3.93186	20.0817	-2.31616	0.000519068	0.00162414
608995	MAL2	mal%2C T cell differentiation protein 2 && sp|Q969L2|MAL2_HUMAN Protein MAL2 OS=Homo sapiens OX=9606 GN=MAL2 PE=1 SV=1 && PF01284:Membrane-associating domain	NC_006595.4:18403036-18427730	41.6877	27.6693	32.6655	1.88721	12.7378	14.7375	34.0075	9.78748	1.78413	0.000516354	0.00161599
102153879	ZSWIM9	zinc finger SWIM-type containing 9%2C transcript variant X3 && sp|Q86XI8|ZSWM9_HUMAN Uncharacterized protein ZSWIM9 OS=Homo sapiens OX=9606 GN=ZSWIM9 PE=1 SV=2 && PF17738:Family of unknown function (DUF5575)	NC_006583.4:107565071-107588190	51.5039	54.0109	46.8519	27.3326	27.4044	17.4669	50.7889	24.068	1.07683	0.000502867	0.00157681
610750	ADGRE2	adhesion G protein-coupled receptor E2 && sp|Q2Q421|AGRE2_CANLF Adhesion G protein-coupled receptor E2 OS=Canis lupus familiaris OX=9615 GN=ADGRE2 PE=2 SV=2 && PF00002:7 transmembrane receptor (Secretin family)	NC_006602.4:47806972-47845107	51.133	30.8022	20.9811	8.75168	11.7379	12.8141	34.3054	11.1012	1.61587	0.000500815	0.00157088
610649	COL6A6	collagen type VI alpha 6 chain%2C transcript variant X2 && sp|A6NMZ7|CO6A6_HUMAN Collagen alpha-6(VI) chain OS=Homo sapiens OX=9606 GN=COL6A6 PE=1 SV=2 && PF01391:Collagen triple helix repeat (20 copies)|PF00092:von Willebrand factor type A domain	NC_006605.4:27732899-27874490	3.33604	12.5833	6.56628	4.16e-17	4.16e-17	4.16e-17	7.49521	4.16e-17	5.93492	0.000491744	0.00154441
485985	OPRL1	opioid related nociceptin receptor 1%2C transcript variant X14 && sp|P41146|OPRX_HUMAN Nociceptin receptor OS=Homo sapiens OX=9606 GN=OPRL1 PE=1 SV=1 && -	NC_006606.4:46652476-46671129	6.4449	8.43033	4.42755	4.16e-17	4.16e-17	4.16e-17	6.43426	4.16e-17	5.71756	0.000491168	0.00154293
481338	LYG2	lysozyme g2 && sp|Q86SG7|LYG2_HUMAN Lysozyme g-like protein 2 OS=Homo sapiens OX=9606 GN=LYG2 PE=1 SV=2 && -	NC_006592.4:43382989-43394586	6.4449	8.43033	4.42755	4.16e-17	4.16e-17	4.16e-17	6.43426	4.16e-17	5.71756	0.000491089	0.00154285
609932	UBE2U	ubiquitin conjugating enzyme E2 U%2C transcript variant X35 && sp|Q95LM1|UBE2U_MACFA Ubiquitin-conjugating enzyme E2 U OS=Macaca fascicularis OX=9541 GN=UBE2U PE=2 SV=1 && PF00179:Ubiquitin-conjugating enzyme	NC_006587.4:46005599-46055826	47.1989	28.8637	61.6208	91.6655	86.026	98.5084	45.8945	92.0667	-1.00275	0.000490251	0.00154038
119867786	LOC119867786	collagen alpha-1(I) chain-like%2C transcript variant X2 && - && -	NC_006618.4:24216228-24220574	23.7583	27.6128	39.9768	13.6959	3.86464	11.1109	30.4493	9.55715	1.65781	0.000473542	0.00149044
106560169	LOC106560169	collagen alpha-1(II) chain-like && - && -	NC_006603.4:41881492-41882680	4.16e-17	4.16e-17	4.16e-17	5.83911	3.88415	10.4276	4.16e-17	6.71696	-5.77432	0.000466967	0.00147038
490283	BATF3	basic leucine zipper ATF-like transcription factor 3 && sp|Q9NR55|BATF3_HUMAN Basic leucine zipper transcriptional factor ATF-like 3 OS=Homo sapiens OX=9606 GN=BATF3 PE=1 SV=1 && PF00170:bZIP transcription factor	NC_006589.4:10418597-10431359	59.7388	29.8684	37.0987	11.6638	16.629	18.8261	42.2353	15.7063	1.41879	0.000464598	0.00146339
476416	LOC476416	orphan sodium- and chloride-dependent neurotransmitter transporter NTT5-like%2C transcript variant X2 && sp|Q9GZN6|S6A16_HUMAN Orphan sodium- and chloride-dependent neurotransmitter transporter NTT5 OS=Homo sapiens OX=9606 GN=SLC6A16 PE=2 SV=1 && PF00209:Sodium:neurotransmitter symporter family	NC_006583.4:106814277-106837905	7.50712	10.5124	3.39055	4.16e-17	4.16e-17	4.16e-17	7.13668	4.16e-17	5.8649	0.000463487	0.0014602
403931	CD4	CD4 molecule && sp|P33705|CD4_CANLF T-cell surface glycoprotein CD4 OS=Canis lupus familiaris OX=9615 GN=CD4 PE=2 SV=1 && PF00047:Immunoglobulin domain|PF09191:CD4, extracellular|PF12104:T cell CD4 receptor C terminal region|PF05790:Immunoglobulin C2-set domain	NC_006609.4:8365799-8412893	7.48453	7.39891	4.42757	4.16e-17	4.16e-17	4.16e-17	6.437	4.16e-17	5.71823	0.000455087	0.00143528
476445	LOC476445	interferon-inducible GTPase 5-like && sp|Q6AYF9|IIGP5_RAT Interferon-inducible GTPase 5 OS=Rattus norvegicus OX=10116 GN=Irgc PE=1 SV=1 && PF05049:Interferon-inducible GTPase (IIGP)	NC_006583.4:110922293-110925427	7.48453	7.39891	4.42757	4.16e-17	4.16e-17	4.16e-17	6.437	4.16e-17	5.71823	0.000455004	0.00143517
484825	IQCN	IQ motif containing N%2C transcript variant X1 && sp|Q9H0B3|IQCN_HUMAN IQ domain-containing protein N OS=Homo sapiens OX=9606 GN=IQCN PE=1 SV=1 && -	NC_006602.4:44658051-44672793	37.6156	27.7523	55.0912	13.6446	19.6032	9.91049	40.153	14.3861	1.47494	0.000437289	0.00138376
491698	LOC491698	uncharacterized LOC491698 && sp|Q2V897|TLR2_BOSTR Toll-like receptor 2 OS=Boselaphus tragocamelus OX=9917 GN=TLR2 PE=2 SV=1 && PF13676:TIR domain	NC_006610.4:40958186-40961883	6.52302	18.8191	2.37225	4.16e-17	4.16e-17	4.16e-17	9.23813	4.16e-17	6.23304	0.000432076	0.00136824
119873600	LOC119873600	collagen alpha-1(I) chain-like%2C transcript variant X1 && - && -	NC_006592.4:17246260-17265296	149.081	165.141	104.785	35.1987	41.2018	0	139.669	25.4669	2.46099	0.000425554	0.00134867
478882	GPR1	G protein-coupled receptor 1%2C transcript variant X60 && sp|P46091|GPR1_HUMAN G-protein coupled receptor 1 OS=Homo sapiens OX=9606 GN=GPR1 PE=1 SV=2 && PF00001:7 transmembrane receptor (rhodopsin family)	NC_006619.4:15602312-15652657	10.767	15.8035	8.80516	0	0	3.58095	11.7919	1.19365	3.15913	0.00041567	0.00131949
481658	ACTL7B	actin like 7B && sp|Q32L91|ACL7B_BOVIN Actin-like protein 7B OS=Bos taurus OX=9913 GN=ACTL7B PE=2 SV=1 && PF00022:Actin	NC_006593.4:62430312-62431656	47.1488	37.1953	45.6272	19.5111	12.666	23.1509	43.3238	18.4427	1.22336	0.000412279	0.00130957
483205	RORC	RAR related orphan receptor C%2C transcript variant X1 && sp|P51449|RORG_HUMAN Nuclear receptor ROR-gamma OS=Homo sapiens OX=9606 GN=RORC PE=1 SV=2 && PF00105:Zinc finger, C4 type (two domains)|PF00104:Ligand-binding domain of nuclear hormone receptor	NC_006599.4:60263366-60285188	9.74941	7.53748	21.4413	0	2.95649	0	12.9094	0.985498	3.61261	0.000409885	0.00130239
488939	PDE8B	phosphodiesterase 8B%2C transcript variant X1 && sp|O95263|PDE8B_HUMAN High affinity cAMP-specific and IBMX-insensitive 3',5'-cyclic phosphodiesterase 8B OS=Homo sapiens OX=9606 GN=PDE8B PE=1 SV=2 && PF13426:PAS domain|PF00233:3'5'-cyclic nucleotide phosphodiesterase|PF08629:PDE8 phosphodiesterase	NC_006585.4:30529732-30795035	7.52869	7.43517	8.6773	0	0	0.879158	7.88039	0.293053	4.21225	0.000408741	0.00129946
611329	RASGRP3	RAS guanyl releasing protein 3%2C transcript variant X3 && sp|Q8IV61|GRP3_HUMAN Ras guanyl-releasing protein 3 OS=Homo sapiens OX=9606 GN=RASGRP3 PE=1 SV=1 && PF00617:RasGEF domain|PF00130:Phorbol esters/diacylglycerol binding domain (C1 domain)	NC_006599.4:26350794-26449397	34.1776	19.2263	28.2524	47.6983	56.6785	87.2884	27.2188	63.8884	-1.22693	0.000405808	0.0012914
403836	AGTR1	angiotensin II receptor type 1%2C transcript variant X2 && sp|P43240|AGTR1_CANLF Type-1 angiotensin II receptor OS=Canis lupus familiaris OX=9615 GN=AGTR1 PE=2 SV=1 && PF00001:7 transmembrane receptor (rhodopsin family)	NC_006605.4:43434074-43481582	4.42596	16.7601	6.62229	28.2614	27.3565	35.8571	9.26946	30.4917	-1.70201	0.00040544	0.0012905
102155424	LOC102155424	fatty acid-binding protein 5 && sp|P55052|FABP5_BOVIN Fatty acid-binding protein 5 OS=Bos taurus OX=9913 GN=FABP5 PE=1 SV=4 && PF00061:Lipocalin / cytosolic fatty-acid binding protein family	NC_006621.4:22435088-22436224	7.61292	16.8157	8.78414	1.95712	0	1.71973	11.0709	1.22562	3.04323	0.000401621	0.00127946
474787	ALDOB	aldolase%2C fructose-bisphosphate B%2C transcript variant X2 && sp|P05062|ALDOB_HUMAN Fructose-bisphosphate aldolase B OS=Homo sapiens OX=9606 GN=ALDOB PE=1 SV=2 && PF00274:Fructose-bisphosphate aldolase class-I	NC_006593.4:56596344-56610538	4.3686	9.4714	6.54179	4.16e-17	4.16e-17	4.16e-17	6.79393	4.16e-17	5.7949	0.00039811	0.00126938
484830	SLC5A5	solute carrier family 5 member 5%2C transcript variant X2 && sp|Q92911|SC5A5_HUMAN Sodium/iodide cotransporter OS=Homo sapiens OX=9606 GN=SLC5A5 PE=1 SV=1 && PF00474:Sodium:solute symporter family	NC_006602.4:44930090-44942416	17.2537	29.4789	14.3176	6.8896	0	0	20.3501	2.29653	3.12812	0.000395895	0.00126245
111096978	LOC111096978	60S ribosomal protein L31-like%2C transcript variant X2 && sp|Q56JX3|RL31_BOVIN 60S ribosomal protein L31 OS=Bos taurus OX=9913 GN=RPL31 PE=2 SV=1 && PF01198:Ribosomal protein L31e	NC_006590.4:9846423-9878557	2.31875	19.8611	6.63266	4.16e-17	4.16e-17	4.16e-17	9.60416	4.16e-17	6.28885	0.00039007	0.00124483
612388	ZNF404	zinc finger protein 404%2C transcript variant X1 && sp|Q494X3|ZN404_HUMAN Zinc finger protein 404 OS=Homo sapiens OX=9606 GN=ZNF404 PE=1 SV=2 && PF01352:KRAB box|PF00096:Zinc finger, C2H2 type	NC_006583.4:110743524-110765699	62.1757	67.699	43.7756	29.2775	30.3405	20.0226	57.8834	26.5469	1.12318	0.00038863	0.00124064
608271	SFMBT2	Scm like with four mbt domains 2%2C transcript variant X2 && sp|Q5VUG0|SMBT2_HUMAN Scm-like with four MBT domains protein 2 OS=Homo sapiens OX=9606 GN=SFMBT2 PE=1 SV=1 && PF02820:mbt repeat|PF12140:SLED domain|PF00536:SAM domain (Sterile alpha motif)	NC_006584.4:25679327-25894939	55.0798	105.713	84.7823	44.936	38.1578	21.4717	81.8582	34.8552	1.22962	0.000384435	0.00122832
119867000	LOC119867000	uncharacterized LOC119867000%2C transcript variant X3 && - && -	NC_006613.4:36373172-36379864	17.2119	27.361	11.0949	1.94237	5.90567	0	18.5559	2.61601	2.81491	0.000381609	0.00121995
492265	MTCP1	mature T cell proliferation 1%2C transcript variant X1 && sp|P56278|MTCP1_HUMAN Protein p13 MTCP-1 OS=Homo sapiens OX=9606 GN=MTCP1 PE=1 SV=1 && PF01840:TCL1/MTCP1 family	NC_006621.4:108064456-108074186	53.9697	112.961	63.3036	141.345	208.409	136.031	76.7446	161.928	-1.07595	0.000377153	0.00120676
102154317	LOC102154317	ferritin light chain-like && sp|Q53VB8|FRIL_CANLF Ferritin light chain OS=Canis lupus familiaris OX=9615 GN=FTL PE=2 SV=3 && PF00210:Ferritin-like domain	NC_006588.4:12141856-12143288	7.66064	19.975	12.0102	0.964147	1.95481	2.58711	13.2153	1.83536	2.75692	0.000377006	0.00120642
119865150	SOX21	SRY-box transcription factor 21 && sp|Q9Y651|SOX21_HUMAN Transcription factor SOX-21 OS=Homo sapiens OX=9606 GN=SOX21 PE=2 SV=1 && -	NC_006604.4:45293201-45295757	50.3408	53.9161	30.7593	114.168	114.472	65.3272	45.0054	97.9891	-1.12015	0.000374723	0.00119925
488277	H4C8	H4 clustered histone 8 && sp|P62803|H4_BOVIN Histone H4 OS=Bos taurus OX=9913 PE=1 SV=2 && PF15511:Centromere kinetochore component CENP-T histone fold	NC_006617.4:24047197-24051252	4377.72	3195.55	2073.44	14231.8	4550.73	4718.37	3215.57	7833.62	-1.2846	0.000369136	0.00118253
609613	CNMD	chondromodulin%2C transcript variant X1 && sp|P17404|CNMD_BOVIN Leukocyte cell-derived chemotaxin 1 OS=Bos taurus OX=9913 GN=CNMD PE=1 SV=2 && PF04089:BRICHOS domain	NC_006604.4:9742283-9767844	2.30033	14.6771	8.70296	4.16e-17	4.16e-17	4.16e-17	8.56014	4.16e-17	6.12493	0.000367144	0.00117679
102153325	FAM25A	family with sequence similarity 25 member A%2C transcript variant X3 && - && -	NC_006586.4:34605221-34612812	25.5114	11.768	13.1689	4.89608	1.94305	2.48826	16.8161	3.10913	2.3901	0.000365143	0.00117063
100688270	INPP5D	inositol polyphosphate-5-phosphatase D && sp|Q92835|SHIP1_HUMAN Phosphatidylinositol 3,4,5-trisphosphate 5-phosphatase 1 OS=Homo sapiens OX=9606 GN=INPP5D PE=1 SV=2 && -	NC_006607.4:45107368-45226924	18.1809	23.1453	5.71352	2.94128	1.95812	0	15.6799	1.63313	3.21668	0.000364206	0.00116801
102151546	GALP	galanin like peptide && sp|Q8SQD7|GALP_MACNE Galanin-like peptide OS=Macaca nemestrina OX=9545 GN=GALP PE=2 SV=1 && PF01296:Galanin	NC_006583.4:101907803-101914624	5.40347	7.39894	6.52903	4.16e-17	4.16e-17	4.16e-17	6.44381	4.16e-17	5.71962	0.000363116	0.00116464
100855693	MYOT	myotilin%2C transcript variant X1 && sp|Q9UBF9|MYOTI_HUMAN Myotilin OS=Homo sapiens OX=9606 GN=MYOT PE=1 SV=2 && PF07679:Immunoglobulin I-set domain	NC_006593.4:24338045-24356731	7.49613	4.3034	8.63603	4.16e-17	4.16e-17	4.16e-17	6.81185	4.16e-17	5.79939	0.000362194	0.00116194
490654	PAX9	paired box 9%2C transcript variant X1 && sp|P47242|PAX9_MOUSE Paired box protein Pax-9 OS=Mus musculus OX=10090 GN=Pax9 PE=2 SV=1 && PF00292:'Paired box' domain	NC_006590.4:15017315-15039336	16.0438	5.46827	20.4391	2.94132	0	1.69366	13.9837	1.54499	3.08015	0.000361786	0.00116088
100686502	LOC100686502	creatine kinase B-type-like%2C transcript variant X1 && sp|P05124|KCRB_CANLF Creatine kinase B-type OS=Canis lupus familiaris OX=9615 GN=CKB PE=1 SV=1 && PF00217:ATP:guanido phosphotransferase, C-terminal catalytic domain	NC_006590.4:70441289-70441939	98.5401	70.1107	84.8246	26.2944	12.6036	52.8514	84.4918	30.5831	1.46652	0.000361637	0.00116053
479692	TERB1	telomere repeat binding bouquet formation protein 1%2C transcript variant X1 && sp|Q8NA31|TERB1_HUMAN Telomere repeats-binding bouquet formation protein 1 OS=Homo sapiens OX=9606 GN=TERB1 PE=1 SV=3 && PF00249:Myb-like DNA-binding domain	NC_006587.4:82475616-82525800	13.8836	15.7936	4.55754	0	0	1.77999	11.4116	0.593329	3.97643	0.000359818	0.00115558
609575	TMEM74B	transmembrane protein 74B%2C transcript variant X1 && sp|Q9NUR3|TM74B_HUMAN Transmembrane protein 74B OS=Homo sapiens OX=9606 GN=TMEM74B PE=2 SV=1 && -	NC_006606.4:19455186-19461450	0.0581017	5.25636	5.36995	13.6021	17.5852	26.6994	3.56147	19.2956	-2.38783	0.000356909	0.00114737
100684393	LOC100684393	small nuclear ribonucleoprotein-associated proteins B and B' && sp|Q9PV94|RSMB_CHICK Small nuclear ribonucleoprotein-associated protein B' OS=Gallus gallus OX=9031 GN=SNRPB PE=2 SV=1 && PF01423:LSM domain	NC_006602.4:55078295-55079153	3.33609	10.523	8.66383	4.16e-17	4.16e-17	4.16e-17	7.50764	4.16e-17	5.93756	0.000347493	0.00111919
481340	CRACDL	CRACD like%2C transcript variant X16 && sp|Q6NV74|CRCDL_HUMAN CRACD-like protein OS=Homo sapiens OX=9606 GN=CRACDL PE=1 SV=3 && PF15262:Domain of unknown function (DUF4592)	NC_006592.4:43655968-43790250	19.6127	38.1007	46.4557	7.77329	7.79772	15.5986	34.723	10.3899	1.72748	0.000347149	0.00111845
611540	RETN	resistin && sp|Q762I5|RETN_BOVIN Resistin OS=Bos taurus OX=9913 GN=RETN PE=3 SV=1 && PF06954:Resistin	NC_006602.4:52238221-52239712	7.56812	17.7898	2.37227	4.16e-17	4.16e-17	4.16e-17	9.24338	4.16e-17	6.23369	0.00034092	0.00110104
403613	GNAT1	G protein subunit alpha transducin 1 && sp|Q28300|GNAT1_CANLF Guanine nucleotide-binding protein G(t) subunit alpha-1 OS=Canis lupus familiaris OX=9615 GN=GNAT1 PE=2 SV=2 && PF00503:G-protein alpha subunit	NC_006602.4:39049301-39054337	4.37753	6.38373	10.74	4.16e-17	4.16e-17	4.16e-17	7.16709	4.16e-17	5.87214	0.000338331	0.00109328
612400	LOC612400	interferon-inducible GTPase 5-like%2C transcript variant X3 && sp|Q32KW9|IIGP5_BOVIN Interferon-inducible GTPase 5 OS=Bos taurus OX=9913 GN=IRGC PE=2 SV=1 && PF05049:Interferon-inducible GTPase (IIGP)	NC_006583.4:110917044-110921920	7.64545	16.8561	13.0393	0	0	3.58095	12.5136	1.19365	3.24551	0.000335601	0.00108506
478910	PLCD4	phospholipase C delta 4%2C transcript variant X6 && sp|Q8SPR7|PLCD4_PIG 1-phosphatidylinositol 4,5-bisphosphate phosphodiesterase delta-4 OS=Sus scrofa OX=9823 GN=PLCD4 PE=2 SV=1 && PF09279:Phosphoinositide-specific phospholipase C, efhand-like|PF00168:C2 domain|PF00388:Phosphatidylinositol-specific phospholipase C, X domain|PF00387:Phosphatidylinositol-specific phospholipase C, Y domain	NC_006619.4:26041363-26064404	61.9619	36.2015	43.5863	26.449	7.76679	10.773	47.2499	14.9963	1.64824	0.000328339	0.0010631
100855694	POU3F1	POU class 3 homeobox 1%2C transcript variant X1 && sp|P20267|PO3F1_RAT POU domain, class 3, transcription factor 1 OS=Rattus norvegicus OX=10116 GN=Pou3f1 PE=2 SV=2 && PF00046:Homeodomain|PF00157:Pou domain - N-terminal to homeobox domain	NC_006597.4:4790366-4793455	2.15247	4.1826	0.0423559	18.5492	22.5446	8.03692	2.12581	16.3769	-2.86827	0.000327523	0.00106152
481165	TPH2	tryptophan hydroxylase 2 && sp|Q2HZ26|TPH2_MACMU Tryptophan 5-hydroxylase 2 OS=Macaca mulatta OX=9544 GN=TPH2 PE=2 SV=1 && PF00351:Biopterin-dependent aromatic amino acid hydroxylase|PF01842:ACT domain	NC_006592.4:13381425-13464836	3.35824	15.7068	6.6007	4.16e-17	4.16e-17	4.16e-17	8.55524	4.16e-17	6.12317	0.000326862	0.00105949
489014	ATOH7	atonal bHLH transcription factor 7%2C transcript variant X1 && sp|Q8N100|ATOH7_HUMAN Protein atonal homolog 7 OS=Homo sapiens OX=9606 GN=ATOH7 PE=1 SV=1 && PF00010:Helix-loop-helix DNA-binding domain	NC_006586.4:19597398-19611478	26.8747	22.3752	36.7505	0	11.7972	5.9249	28.6668	5.90737	2.26001	0.000325616	0.00105569
102156146	LOC102156146	translation initiation factor IF-2-like%2C transcript variant X3 && - && -	NC_006590.4:49313210-49315509	19.157	8.59048	13.0746	1.94937	0	3.51308	13.6074	1.82082	2.80946	0.000321382	0.00104277
119877734	LOC119877734	collagen alpha-1(I) chain-like && - && -	NC_006589.4:80342124-80419648	30733.5	32813.7	26701	125271	120263	19896.7	30082.7	88476.7	-1.55637	0.000311214	0.00101224
480786	LOC480786	regenerating islet-derived protein 4%2C transcript variant X4 && sp|Q9BYZ8|REG4_HUMAN Regenerating islet-derived protein 4 OS=Homo sapiens OX=9606 GN=REG4 PE=1 SV=1 && PF00059:Lectin C-type domain	NC_006599.4:56358130-56401548	42.8664	50.6896	25.337	17.5912	14.6747	9.0483	39.631	13.7714	1.51874	0.000311006	0.00101167
477373	EPHX2	epoxide hydrolase 2 && sp|Q6Q2C2|HYES_PIG Bifunctional epoxide hydrolase 2 OS=Sus scrofa OX=9823 GN=EPHX2 PE=2 SV=1 && PF00561:alpha/beta hydrolase fold|PF13419:Haloacid dehalogenase-like hydrolase	NC_006607.4:30631771-30693869	32.0924	21.3162	29.32	50.6689	57.6914	64.674	27.5762	57.6781	-1.06254	0.000307839	0.00100193
610753	KREMEN2	kringle containing transmembrane protein 2%2C transcript variant X6 && sp|Q8K1S7|KREM2_MOUSE Kremen protein 2 OS=Mus musculus OX=10090 GN=Kremen2 PE=1 SV=1 && PF01822:WSC domain|PF00051:Kringle domain|PF00431:CUB domain	NC_006588.4:39455350-39459159	9.83421	21.1045	19.494	1.94252	0	5.30788	16.8109	2.4168	2.72923	0.000301632	0.000983254
403591	OPTC	opticin && sp|P83286|OPT_CANLF Opticin OS=Canis lupus familiaris OX=9615 GN=OPTC PE=2 SV=1 && PF13855:Leucine rich repeat	NC_006620.4:311634-319477	14.8084	5.37073	4.47907	4.16e-17	4.16e-17	4.16e-17	8.2194	4.16e-17	6.0672	0.00029947	0.000976969
490492	ASXL3	ASXL transcriptional regulator 3 && sp|Q9C0F0|ASXL3_HUMAN Putative Polycomb group protein ASXL3 OS=Homo sapiens OX=9606 GN=ASXL3 PE=2 SV=3 && PF13922:PHD domain of transcriptional enhancer, Asx|PF13919:Asx homology domain|PF05066:HB1, ASXL, restriction endonuclease HTH domain	NC_006589.4:55526349-55713951	2.1525	2.12556	2.18128	18.5731	15.6584	8.13869	2.15311	14.1234	-2.65031	0.00029823	0.00097325
119867479	LOC119867479	uncharacterized LOC119867479%2C transcript variant X3 && sp|Q58EX7|PKHG4_HUMAN Puratrophin-1 OS=Homo sapiens OX=9606 GN=PLEKHG4 PE=1 SV=1 && -	NC_006616.4:16506379-16516008	23.38	14.8551	7.8371	0	3.94292	0	15.3574	1.31431	3.4835	0.000297019	0.00096973
102151636	LOC102151636	uncharacterized LOC102151636%2C transcript variant X6 && - && -	NC_006593.4:10159231-10163242	41.6338	18.2455	35.789	10.7802	0	7.72842	31.8895	6.16953	2.35165	0.000296465	0.000968135
490332	LOC490332	60S ribosomal protein L31-like && sp|Q56JX3|RL31_BOVIN 60S ribosomal protein L31 OS=Bos taurus OX=9913 GN=RPL31 PE=2 SV=1 && PF01198:Ribosomal protein L31e	NC_006589.4:22772778-22788010	10.6224	5.3482	5.50316	4.16e-17	4.16e-17	4.16e-17	7.15792	4.16e-17	5.86945	0.000294564	0.000962463
485197	KCNE3	potassium voltage-gated channel subfamily E regulatory subunit 3%2C transcript variant X5 && sp|Q9Y6H6|KCNE3_HUMAN Potassium voltage-gated channel subfamily E member 3 OS=Homo sapiens OX=9606 GN=KCNE3 PE=1 SV=1 && PF02060:Slow voltage-gated potassium channel	NC_006603.4:23625823-23638780	3.25752	6.30711	3.3062	19.4953	30.3968	11.4101	4.29028	20.4341	-2.2217	0.000293855	0.000960252
485782	PRND	prion like protein doppel && sp|Q9GJY2|PRND_SHEEP Prion-like protein doppel OS=Ovis aries OX=9940 GN=PRND PE=1 SV=1 && -	NC_006606.4:16646668-16652340	7.52883	3.28282	12.8588	4.16e-17	4.16e-17	4.16e-17	7.89016	4.16e-17	6.01042	0.000289946	0.000948431
100688911	SAPCD1	suppressor APC domain containing 1%2C transcript variant X1 && sp|Q5SSQ6|SAPC1_HUMAN Suppressor APC domain-containing protein 1 OS=Homo sapiens OX=9606 GN=SAPCD1 PE=1 SV=2 && -	NC_006594.4:1380013-1382521	7.71606	31.4208	8.91497	2.95123	0	0	16.0173	0.983743	3.91722	0.000287582	0.000941223
487073	FZD8	frizzled class receptor 8 && sp|Q61091|FZD8_MOUSE Frizzled-8 OS=Mus musculus OX=10090 GN=Fzd8 PE=1 SV=2 && PF01392:Fz domain|PF01534:Frizzled/Smoothened family membrane region	NC_006584.4:1407611-1410494	44.4468	93.1132	100.771	179.447	222.091	125.508	79.4438	175.682	-1.14378	0.000286334	0.000937347
484521_1	LGALS4	galectin 4 && sp|P56470|LEG4_HUMAN Galectin-4 OS=Homo sapiens OX=9606 GN=LGALS4 PE=1 SV=1 && PF00337:Galactoside-binding lectin	NC_006583.4:113696584-113704343	28.9888	29.6754	29.3684	0	6.8468	12.3001	29.3442	6.3823	2.18351	0.000285113	0.000933664
611304	RRAD	RRAD%2C Ras related glycolysis inhibitor and calcium channel regulator && sp|P55042|RAD_HUMAN GTP-binding protein RAD OS=Homo sapiens OX=9606 GN=RRAD PE=1 SV=2 && PF00071:Ras family	NC_006587.4:82381299-82384264	7.55886	8.49522	10.8127	19.4396	30.3301	33.3379	8.9556	27.7025	-1.61717	0.000280977	0.000921252
482521	BEST4	bestrophin 4 && sp|Q8NFU0|BEST4_HUMAN Bestrophin-4 OS=Homo sapiens OX=9606 GN=BEST4 PE=2 SV=1 && PF01062:Bestrophin, RFP-TM, chloride channel	NC_006597.4:15655025-15659367	30.9789	32.7031	11.2223	6.85935	0	5.15908	24.9681	4.00614	2.6051	0.000277835	0.000912072
100686962	TRIM61	tripartite motif containing 61 && sp|Q495X7|TRI60_HUMAN Tripartite motif-containing protein 60 OS=Homo sapiens OX=9606 GN=TRIM60 PE=1 SV=2 && -	NC_006597.4:61329090-61337739	7.53898	8.47788	8.69035	0.981381	0	0	8.23573	0.327127	4.26049	0.000273627	0.000899065
490602	SLC7A7	solute carrier family 7 member 7%2C transcript variant X12 && sp|Q9UM01|YLAT1_HUMAN Y+L amino acid transporter 1 OS=Homo sapiens OX=9606 GN=SLC7A7 PE=1 SV=2 && PF13520:Amino acid permease	NC_006590.4:3081395-3157612	69.1028	138.553	117.33	31.1343	66.651	29.1466	108.329	42.3107	1.35329	0.000272075	0.000894164
100685829	C6H16orf92	chromosome 6 C16orf92 homolog%2C transcript variant X1 && sp|Q96LL3|FIMP_HUMAN Fertilization-influencing membrane protein OS=Homo sapiens OX=9606 GN=FIMP PE=1 SV=1 && -	NC_006588.4:19628483-19634115	4.37745	9.48172	7.60307	4.16e-17	4.16e-17	4.16e-17	7.15408	4.16e-17	5.86833	0.000271756	0.000893218
474769	CCDC180	coiled-coil domain containing 180%2C transcript variant X1 && sp|Q9P1Z9|CC180_HUMAN Coiled-coil domain-containing protein 180 OS=Homo sapiens OX=9606 GN=CCDC180 PE=2 SV=3 && -	NC_006593.4:53104382-53171677	0.0122435	0.010117	2.11822	11.713	5.82691	13.7724	0.713527	10.4374	-3.64676	0.000266546	0.00087737
489950	APOBR	apolipoprotein B receptor && sp|Q0VD83|APOBR_HUMAN Apolipoprotein B receptor OS=Homo sapiens OX=9606 GN=APOBR PE=1 SV=3 && -	NC_006588.4:19826911-19832094	9.71339	13.7274	10.901	2.95123	0	0	11.4472	0.983743	3.44289	0.000261486	0.000862362
607751	HAP1	huntingtin associated protein 1%2C transcript variant X5 && sp|P54257|HAP1_HUMAN Huntingtin-associated protein 1 OS=Homo sapiens OX=9606 GN=HAP1 PE=1 SV=3 && PF04849:HAP1 N-terminal conserved region	NC_006591.4:20527830-20538544	67.4904	52.0453	60.8908	21.3995	32.2951	31.5108	60.1422	28.4018	1.07751	0.000261197	0.000861602
489434	CEP126	centrosomal protein 126%2C transcript variant X21 && sp|Q9P2H0|CE126_HUMAN Centrosomal protein of 126 kDa OS=Homo sapiens OX=9606 GN=CEP126 PE=1 SV=3 && -	NC_006587.4:29507481-29608582	141.276	103.921	81.92	39.9507	68.5975	26.4311	109.039	44.9931	1.27475	0.000261057	0.000861334
102155016	CALHM4	calcium homeostasis modulator family member 4%2C transcript variant X2 && sp|Q5JW98|CAHM4_HUMAN Calcium homeostasis modulator protein 4 OS=Homo sapiens OX=9606 GN=CALHM4 PE=1 SV=1 && PF14798:Calcium homeostasis modulator	NC_006583.4:57718241-57773787	13.8489	13.6988	3.46676	0.981381	0	0	10.3382	0.327127	4.58298	0.000260381	0.000859297
477317	ZAR1L	zygote arrest 1 like%2C transcript variant X2 && sp|A6NP61|ZAR1L_HUMAN ZAR1-like protein OS=Homo sapiens OX=9606 GN=ZAR1L PE=2 SV=2 && -	NC_006607.4:7827909-7917527	66.5137	53.1447	74.8493	32.1816	33.2542	30.438	64.8359	31.9579	1.01781	0.000253363	0.00083727
106559028	TEX50	testis expressed 50 && sp|A0A1B0GTY4|TEX50_HUMAN Testis-expressed protein 50 OS=Homo sapiens OX=9606 GN=TEX50 PE=3 SV=1 && -	NC_006589.4:25069257-25070959	4.4028	5.37086	14.9613	4.16e-17	4.16e-17	4.16e-17	8.24499	4.16e-17	6.07349	0.00025198	0.000833073
102153757	LOC102153757	serine/arginine-rich splicing factor 7-like && sp|Q8BL97|SRSF7_MOUSE Serine/arginine-rich splicing factor 7 OS=Mus musculus OX=10090 GN=Srsf7 PE=1 SV=1 && PF00076:RNA recognition motif. (a.k.a. RRM, RBD, or RNP domain)	NC_006597.4:10695020-10695672	8.74805	13.8108	22.579	0.961331	3.9295	1.64674	15.046	2.17919	2.72151	0.00024731	0.000818743
100685837	TMCO2	transmembrane and coiled-coil domains 2 && sp|Q2NKV5|TMCO2_BOVIN Transmembrane and coiled-coil domain-containing protein 2 OS=Bos taurus OX=9913 GN=TMCO2 PE=2 SV=1 && PF15844:Transmembrane and coiled-coil domain-containing protein 2	NC_006597.4:2972048-2974842	13.9568	16.8932	10.9772	3.921	0	2.56029	13.9424	2.16043	2.61994	0.000245959	0.000814732
119872928	LOC119872928	formin-like protein 3%2C transcript variant X5 && - && -	NC_006590.4:68329123-68334051	7.54883	14.677	3.4263	4.16e-17	4.16e-17	4.16e-17	8.55072	4.16e-17	6.122	0.000245638	0.000813852
478672	TPRG1	tumor protein p63 regulated 1%2C transcript variant X3 && sp|Q6ZUI0|TPRG1_HUMAN Tumor protein p63-regulated gene 1 protein OS=Homo sapiens OX=9606 GN=TPRG1 PE=1 SV=1 && PF12456:Inositol phosphatase	NC_006616.4:25486114-25623044	8.62146	17.8018	2.37947	4.16e-17	4.16e-17	4.16e-17	9.6009	4.16e-17	6.28775	0.000243807	0.000808424
490033	NLRC3	NLR family CARD domain containing 3 && sp|Q7RTR2|NLRC3_HUMAN NLR family CARD domain-containing protein 3 OS=Homo sapiens OX=9606 GN=NLRC3 PE=1 SV=2 && PF17776:NLRC4 helical domain HD2|PF05729:NACHT domain|PF17779:NOD2 winged helix domain	NC_006588.4:38996730-39036797	24.7743	30.702	30.4074	1.92486	11.82	0	28.6279	4.58162	2.64948	0.000241327	0.000800293
100682581	LRRC43	leucine rich repeat containing 43%2C transcript variant X3 && sp|Q8N309|LRC43_HUMAN Leucine-rich repeat-containing protein 43 OS=Homo sapiens OX=9606 GN=LRRC43 PE=2 SV=2 && PF13855:Leucine rich repeat	NC_006608.4:7309095-7325529	12.8093	10.5984	7.70871	0	0	2.68081	10.3721	0.893603	3.34021	0.00024043	0.000797676
100855937	CITED1	Cbp/p300 interacting transactivator with Glu/Asp rich carboxy-terminal domain 1%2C transcript variant X3 && sp|Q9BDI3|CITE1_BOVIN Cbp/p300-interacting transactivator 1 OS=Bos taurus OX=9913 GN=CITED1 PE=2 SV=1 && PF04487:CITED	NC_006621.4:47153226-47158855	24.8292	39.0774	30.4826	73.1812	58.6377	64.3873	31.4631	65.4021	-1.05258	0.000239021	0.000793451
106557589	C22H13orf46	chromosome 22 C13orf46 homolog%2C transcript variant X4 && - && -	NC_006604.4:60791329-60802775	7.6044	15.7734	8.77332	1.96632	0	0	10.717	0.655439	3.85345	0.00023873	0.000792666
479373	PDZD2	PDZ domain containing 2 && sp|O15018|PDZD2_HUMAN PDZ domain-containing protein 2 OS=Homo sapiens OX=9606 GN=PDZD2 PE=1 SV=4 && -	NC_006586.4:74972179-75330536	81.4256	74.1729	61.0974	20.3905	39.1544	39.2878	72.232	32.9442	1.12847	0.000236195	0.000784873
477272	ANKRD60	ankyrin repeat domain 60%2C transcript variant X1 && sp|Q9BZ19|ANR60_HUMAN Ankyrin repeat domain-containing protein 60 OS=Homo sapiens OX=9606 GN=ANKRD60 PE=4 SV=3 && PF12796:Ankyrin repeats (3 copies)	NC_006606.4:42261316-42272056	7.58688	10.5898	11.901	0	1.96995	0	10.0259	0.65665	3.75928	0.000230722	0.000768687
491137	GAS2L2	growth arrest specific 2 like 2 && sp|Q8NHY3|GA2L2_HUMAN GAS2-like protein 2 OS=Homo sapiens OX=9606 GN=GAS2L2 PE=1 SV=1 && PF02187:Growth-Arrest-Specific Protein 2 Domain|PF00307:Calponin homology (CH) domain	NC_006591.4:37142046-37150230	95.4508	91.1477	84.9155	29.1601	45.9654	58.2203	90.5047	44.4486	1.02195	0.000226834	0.000756767
492245	ARHGAP4	Rho GTPase activating protein 4%2C transcript variant X8 && sp|P98171|RHG04_HUMAN Rho GTPase-activating protein 4 OS=Homo sapiens OX=9606 GN=ARHGAP4 PE=1 SV=2 && PF07653:Variant SH3 domain|PF00620:RhoGAP domain|PF00611:Fes/CIP4, and EFC/F-BAR homology domain	NC_006621.4:107083712-107100978	98.5539	103.666	53.7597	48.8749	30.2878	23.2602	85.3264	34.141	1.31863	0.000225181	0.000751596
475419	C15H12orf50	chromosome 15 C12orf50 homolog%2C transcript variant X11 && sp|Q8NA57|CL050_HUMAN Uncharacterized protein C12orf50 OS=Homo sapiens OX=9606 GN=C12orf50 PE=1 SV=1 && PF15663:Zinc-finger containing family|PF17732:Family of unknown function (DUF5571)	NC_006597.4:29592012-29634020	11.9102	13.8256	21.5578	3.92091	2.93994	0	15.7645	2.28695	2.77197	0.000224513	0.000749535
489900	SEPTIN1	septin 1%2C transcript variant X1 && sp|A5PJU9|SEPT1_BOVIN Septin-1 OS=Bos taurus OX=9913 GN=SEPTIN1 PE=2 SV=1 && PF00735:Septin	NC_006588.4:19289544-19293553	25.7456	10.8439	38.7369	5.87563	0	5.18625	25.1088	3.68729	2.73098	0.000221377	0.000739994
119864198	IRF7	interferon regulatory factor 7%2C transcript variant X1 && sp|Q92985|IRF7_HUMAN Interferon regulatory factor 7 OS=Homo sapiens OX=9606 GN=IRF7 PE=1 SV=2 && PF00605:Interferon regulatory factor transcription factor|PF10401:Interferon-regulatory factor 3	NC_006600.4:25356590-25359121	2.15252	0.0295583	4.2635	7.71202	31.3948	18.6049	2.14853	19.2372	-3.08792	0.000220344	0.000737128
100687027	OR8B3	olfactory receptor family 8 subfamily B member 3%2C transcript variant X2 && sp|Q8NGG8|OR8B3_HUMAN Olfactory receptor 8B3 OS=Homo sapiens OX=9606 GN=OR8B3 PE=3 SV=3 && PF13853:Olfactory receptor	NC_006587.4:10041443-10042468	7.518	10.5229	4.4592	4.16e-17	4.16e-17	4.16e-17	7.50004	4.16e-17	5.93509	0.00021711	0.000726891
608051	LOC608051	tubulin alpha-3 chain && sp|P0DPH7|TBA3C_HUMAN Tubulin alpha-3C chain OS=Homo sapiens OX=9606 GN=TUBA3C PE=1 SV=1 && PF00091:Tubulin/FtsZ family, GTPase domain|PF03953:Tubulin C-terminal domain	NC_006608.4:30387644-30399096	11.7349	2.25734	13.9659	4.16e-17	4.16e-17	4.16e-17	9.3194	4.16e-17	6.24851	0.000216848	0.000726097
492124	XPNPEP2	X-prolyl aminopeptidase 2 && sp|O43895|XPP2_HUMAN Xaa-Pro aminopeptidase 2 OS=Homo sapiens OX=9606 GN=XPNPEP2 PE=1 SV=3 && PF16189:Creatinase/Prolidase N-terminal domain|PF16188:C-terminal region of peptidase_M24|PF00557:Metallopeptidase family M24|PF01321:Creatinase/Prolidase N-terminal domain	NC_006621.4:87125596-87153589	32.0552	21.293	25.0494	7.79703	5.84564	10.3207	26.1325	7.98778	1.68973	0.00021293	0.000714203
608972	ANGPTL7	angiopoietin like 7%2C transcript variant X2 && sp|Q5EA66|ANGL7_BOVIN Angiopoietin-related protein 7 OS=Bos taurus OX=9913 GN=ANGPTL7 PE=2 SV=1 && -	NC_006584.4:81406973-81413699	7.67534	21.0284	13.0856	1.94933	1.95479	1.66945	13.9298	1.85786	2.82313	0.00020881	0.000701183
489000	TMEM26	transmembrane protein 26 && sp|Q6ZUK4|TMM26_HUMAN Transmembrane protein 26 OS=Homo sapiens OX=9606 GN=TMEM26 PE=1 SV=1 && PF09772:Transmembrane protein 26	NC_006586.4:13666146-13714125	80.0248	58.2471	25.5427	145.341	155.543	102.791	54.6049	134.558	-1.29916	0.00020762	0.000697348
404016	SPCS2	signal peptidase complex subunit 2 && sp|Q28250|SPCS2_CANLF Signal peptidase complex subunit 2 OS=Canis lupus familiaris OX=9615 GN=SPCS2 PE=1 SV=1 && PF06703:Microsomal signal peptidase 25 kDa subunit (SPC25)	NC_006603.4:23248717-23275256	302.845	533.457	217.085	637.652	1306.73	560.983	351.129	835.122	-1.24994	0.000202584	0.000681761
487973	TMPRSS7	transmembrane serine protease 7 && sp|Q7RTY8|TMPS7_HUMAN Transmembrane protease serine 7 OS=Homo sapiens OX=9606 GN=TMPRSS7 PE=2 SV=3 && PF00057:Low-density lipoprotein receptor domain class A|PF01390:SEA domain|PF00089:Trypsin	NC_006615.4:16770726-16806463	9.69453	9.57152	12.9761	1.95712	0	1.71973	10.7474	1.22562	2.9997	0.000202112	0.00068033
611525	CREG2	cellular repressor of E1A stimulated genes 2 && sp|Q8IUH2|CREG2_HUMAN Protein CREG2 OS=Homo sapiens OX=9606 GN=CREG2 PE=1 SV=1 && PF13883:Pyridoxamine 5'-phosphate oxidase	NC_006592.4:41465911-41501834	76.3617	76.4488	114.863	41.918	47.9364	42.3072	89.2244	44.0539	1.01612	0.000200684	0.000676066
100682689	STPG3	sperm-tail PG-rich repeat containing 3%2C transcript variant X1 && sp|Q8N7X2|STPG3_HUMAN Protein STPG3 OS=Homo sapiens OX=9606 GN=STPG3 PE=2 SV=2 && -	NC_006591.4:47609375-47613145	104.248	153.363	97.0568	48.7075	73.4208	51.4814	118.223	57.8699	1.02951	0.000200308	0.000674877
102152540	LOC102152540	putative 60S ribosomal protein L13a protein RPL13AP3 && sp|P40429|RL13A_HUMAN 60S ribosomal protein L13a OS=Homo sapiens OX=9606 GN=RPL13A PE=1 SV=2 && -	NC_006587.4:77753608-77757116	33.2435	16.1544	46.3642	4.84297	8.80622	10.3206	31.9207	7.98994	1.98091	0.000199957	0.000673851
490821	GPR65	G protein-coupled receptor 65%2C transcript variant X14 && sp|Q8IYL9|PSYR_HUMAN Psychosine receptor OS=Homo sapiens OX=9606 GN=GPR65 PE=1 SV=1 && PF00001:7 transmembrane receptor (rhodopsin family)	NC_006590.4:58912864-58929346	112.686	102.902	122.757	32.0654	74.4392	51.6648	112.782	52.7231	1.09522	0.000190276	0.000643721
612555	LOC612555	MAGI family member%2C X-linked%2C transcript variant X7 && sp|Q9H6Y5|MAGIX_HUMAN PDZ domain-containing protein MAGIX OS=Homo sapiens OX=9606 GN=MAGIX PE=1 SV=4 && PF00595:PDZ domain	NC_006621.4:16644645-16648491	82.0215	159.808	153.078	340.429	175.837	367.928	131.636	294.732	-1.1616	0.000189507	0.000641213
119881611	LOC119881611	HLA class II histocompatibility antigen%2C DP beta 1 chain-like%2C transcript variant X2 && sp|P04440|DPB1_HUMAN HLA class II histocompatibility antigen, DP beta 1 chain OS=Homo sapiens OX=9606 GN=HLA-DPB1 PE=1 SV=1 && PF07654:Immunoglobulin C1-set domain|PF00969:Class II histocompatibility antigen, beta domain	NC_006594.4:2650743-2694892	10.854	18.9986	16.2896	4.90509	1.94861	0.732617	15.3808	2.52877	2.56017	0.000187909	0.000636467
100684788	LOC100684788	ribonuclease P protein subunit p38-like%2C transcript variant X1 && sp|Q32LC1|RPP38_BOVIN Ribonuclease P protein subunit p38 OS=Bos taurus OX=9913 GN=RPP38 PE=2 SV=2 && PF01248:Ribosomal protein L7Ae/L30e/S12e/Gadd45 family	NC_006609.4:25718996-25720140	40.6474	24.5445	37.9754	2.87565	16.7092	5.75739	34.3891	8.44743	2.01134	0.000186861	0.000633429
490927	FMNL1	formin like 1%2C transcript variant X2 && sp|O95466|FMNL1_HUMAN Formin-like protein 1 OS=Homo sapiens OX=9606 GN=FMNL1 PE=1 SV=3 && PF06367:Diaphanous FH3 Domain|PF02181:Formin Homology 2 Domain|PF06371:Diaphanous GTPase-binding Domain	NC_006591.4:17702605-17727587	8.53481	9.47133	2.31737	34.1592	15.5527	41.2276	6.77451	30.3132	-2.13653	0.00018458	0.000626206
612233	M1AP	meiosis 1 associated protein%2C transcript variant X4 && sp|Q8TC57|M1AP_HUMAN Meiosis 1 arrest protein OS=Homo sapiens OX=9606 GN=M1AP PE=1 SV=1 && -	NC_006599.4:48152463-48231329	20.3953	27.4072	13.2575	62.4611	36.0888	63.9416	20.3533	54.1639	-1.4059	0.0001845	0.000626006
100684341	BSPH1	binder of sperm protein homolog 1%2C transcript variant X2 && sp|Q3UW26|BSPH1_MOUSE Binder of sperm protein homolog 1 OS=Mus musculus OX=10090 GN=Bsph1 PE=2 SV=1 && PF00040:Fibronectin type II domain	NC_006583.4:107670110-107689899	5.42306	8.45016	7.60309	4.16e-17	4.16e-17	4.16e-17	7.15877	4.16e-17	5.86895	0.000182283	0.000618841
610563	MROH7	maestro heat like repeat family member 7%2C transcript variant X30 && sp|Q68CQ1|MROH7_HUMAN Maestro heat-like repeat-containing protein family member 7 OS=Homo sapiens OX=9606 GN=MROH7 PE=2 SV=4 && -	NC_006587.4:54504249-54559304	3.38557	19.8736	6.64286	4.16e-17	4.16e-17	4.16e-17	9.96733	4.16e-17	6.34104	0.000178977	0.000608042
119880276	LOC119880276	zinc finger protein 79 && sp|Q15937|ZNF79_HUMAN Zinc finger protein 79 OS=Homo sapiens OX=9606 GN=ZNF79 PE=1 SV=2 && PF00096:Zinc finger, C2H2 type	NC_006591.4:55098859-55100771	4.16e-17	4.16e-17	4.16e-17	154.846	0	0	4.16e-17	51.6152	-8.69059	0.000177908	0.000604689
403881	HTR2B	5-hydroxytryptamine receptor 2B && sp|P41595|5HT2B_HUMAN 5-hydroxytryptamine receptor 2B OS=Homo sapiens OX=9606 GN=HTR2B PE=1 SV=1 && PF00001:7 transmembrane receptor (rhodopsin family)	NC_006607.4:43602608-43616665	26.756	25.4056	18.6334	39.8896	72.4448	57.6748	23.5983	56.6697	-1.25954	0.000177783	0.000604403
106559944	LOC106559944	60S ribosomal protein L23a-like && sp|Q24JY1|RL23A_BOVIN 60S ribosomal protein L23a OS=Bos taurus OX=9913 GN=RPL23A PE=2 SV=1 && PF03939:Ribosomal protein L23, N-terminal domain|PF00276:Ribosomal protein L23	NC_006600.4:14082027-14085291	4.16e-17	4.16e-17	4.16e-17	7.81046	7.8309	4.95266	4.16e-17	6.86467	-5.81295	0.000177578	0.000603847
483158	CD160	CD160 molecule%2C transcript variant X4 && sp|O95971|BY55_HUMAN CD160 antigen OS=Homo sapiens OX=9606 GN=CD160 PE=1 SV=1 && PF07686:Immunoglobulin V-set domain	NC_006599.4:58016474-58032017	11.7576	9.55519	8.75106	0	0	1.77999	10.0213	0.593329	3.78393	0.000177204	0.000602645
100688806	C35H6orf201	chromosome 35 C6orf201 homolog%2C transcript variant X7 && sp|Q95JI7|CF201_MACFA Uncharacterized protein C6orf201 homolog OS=Macaca fascicularis OX=9541 GN=QtsA-17053 PE=2 SV=1 && PF15023:Protein of unknown function (DUF4523)	NC_006617.4:4341350-4372301	2.31894	11.6144	15.0261	4.16e-17	4.16e-17	4.16e-17	9.65314	4.16e-17	6.29787	0.0001755	0.00059706
106559329	LOC106559329	formin-like protein 7 && - && -	NC_006591.4:48275871-48278067	51.5941	51.997	65.0708	19.4537	27.3911	29.8844	56.2206	25.5764	1.13015	0.000174826	0.000595043
482814	HTR5A	5-hydroxytryptamine receptor 5A && sp|P47898|5HT5A_HUMAN 5-hydroxytryptamine receptor 5A OS=Homo sapiens OX=9606 GN=HTR5A PE=2 SV=1 && -	NC_006598.4:18774961-18784567	6.4762	10.523	5.51429	4.16e-17	4.16e-17	4.16e-17	7.50448	4.16e-17	5.93578	0.00017085	0.000582051
483155	GJA5	gap junction protein alpha 5 && sp|P33725|CXA5_CANLF Gap junction alpha-5 protein OS=Canis lupus familiaris OX=9615 GN=GJA5 PE=2 SV=4 && PF16791:Connexin 40 C-terminal domain|PF00029:Connexin	NC_006599.4:57757715-57773685	2.32476	16.7832	10.8521	4.16e-17	4.16e-17	4.16e-17	9.98668	4.16e-17	6.34483	0.000167328	0.000570581
100856596	NME3	NME/NM23 nucleoside diphosphate kinase 3 && sp|Q13232|NDK3_HUMAN Nucleoside diphosphate kinase 3 OS=Homo sapiens OX=9606 GN=NME3 PE=1 SV=2 && PF00334:Nucleoside diphosphate kinase	NC_006588.4:40370445-40371394	29.9878	24.4341	27.1943	59.5014	58.6793	52.3937	27.2054	56.8581	-1.05989	0.000167073	0.000569846
482140	TEC	tec protein tyrosine kinase%2C transcript variant X2 && sp|P42680|TEC_HUMAN Tyrosine-protein kinase Tec OS=Homo sapiens OX=9606 GN=TEC PE=1 SV=2 && PF00779:BTK motif|PF07714:Protein tyrosine kinase|PF00017:SH2 domain|PF00169:PH domain|PF00018:SH3 domain	NC_006595.4:43931930-44063497	26.8339	37.9339	15.5177	62.3687	53.7053	95.778	26.7618	70.6173	-1.39409	0.00016702	0.000569731
479602	RBP7	retinol binding protein 7%2C transcript variant X1 && sp|Q96R05|RET7_HUMAN Retinoid-binding protein 7 OS=Homo sapiens OX=9606 GN=RBP7 PE=1 SV=1 && PF00061:Lipocalin / cytosolic fatty-acid binding protein family	NC_006587.4:63178294-63195021	14.8627	11.6141	2.37956	4.16e-17	4.16e-17	4.16e-17	9.61881	4.16e-17	6.29106	0.000166964	0.000569604
487800	LRRC3	leucine rich repeat containing 3%2C transcript variant X3 && sp|A6H793|LRRC3_BOVIN Leucine-rich repeat-containing protein 3 OS=Bos taurus OX=9913 GN=LRRC3 PE=2 SV=1 && PF01462:Leucine rich repeat N-terminal domain|PF13855:Leucine rich repeat	NC_006613.4:37420414-37424165	32.4481	39.3284	68.0083	159.117	72.2211	122.171	46.595	117.836	-1.33562	0.00016263	0.00055605
100855656	BTN1A1	butyrophilin subfamily 1 member A1 && sp|Q13410|BT1A1_HUMAN Butyrophilin subfamily 1 member A1 OS=Homo sapiens OX=9606 GN=BTN1A1 PE=1 SV=3 && PF00622:SPRY domain|PF13765:SPRY-associated domain|PF07686:Immunoglobulin V-set domain	NC_006617.4:24139250-24150265	71.136	96.4597	123.572	54.6715	44.9769	36.9584	97.0559	45.5356	1.09061	0.000162052	0.000554396
403984	KCNMA1	potassium calcium-activated channel subfamily M alpha 1 && sp|O18867|KCMA1_MACMU Calcium-activated potassium channel subunit alpha-1 (Fragment) OS=Macaca mulatta OX=9544 GN=KCNMA1 PE=2 SV=1 && PF03493:Calcium-activated BK potassium channel alpha subunit|PF00520:Ion transport protein	NC_006586.4:26970672-27681029	37.5581	45.4349	28.4865	6.77221	16.6583	14.5168	37.1598	12.6491	1.54392	0.000160803	0.000550502
485972	CHRNA4	cholinergic receptor nicotinic alpha 4 subunit%2C transcript variant X2 && sp|Q5IS77|ACHA4_PANTR Neuronal acetylcholine receptor subunit alpha-4 OS=Pan troglodytes OX=9598 GN=CHRNA4 PE=2 SV=1 && PF02932:Neurotransmitter-gated ion-channel transmembrane region|PF02931:Neurotransmitter-gated ion-channel ligand binding domain	NC_006606.4:46208582-46223310	6.54862	20.9156	3.46665	4.16e-17	4.16e-17	4.16e-17	10.3103	4.16e-17	6.38908	0.000160291	0.000549014
119867530	LOC119867530	uncharacterized LOC119867530%2C transcript variant X18 && - && -	NC_006616.4:44335763-44454176	11.8932	22.0919	11.0067	3.93601	0	0	14.9973	1.312	3.45201	0.000158671	0.000544036
485969	BIRC7	baculoviral IAP repeat containing 7 && sp|Q96CA5|BIRC7_HUMAN Baculoviral IAP repeat-containing protein 7 OS=Homo sapiens OX=9606 GN=BIRC7 PE=1 SV=2 && PF13920:Zinc finger, C3HC4 type (RING finger)|PF00653:Inhibitor of Apoptosis domain	NC_006606.4:46136510-46140424	10.8693	25.2231	12.0924	3.93065	0	0.786438	16.0616	1.57236	3.26429	0.000158067	0.00054222
606995	C1QL3	complement C1q like 3 && sp|Q5VWW1|C1QL3_HUMAN Complement C1q-like protein 3 OS=Homo sapiens OX=9606 GN=C1QL3 PE=2 SV=1 && PF01391:Collagen triple helix repeat (20 copies)|PF00386:C1q domain	NC_006584.4:17410123-17419495	28.0689	47.4948	32.715	16.624	8.77094	10.9377	36.0929	12.1109	1.56594	0.00015744	0.000540195
610810	C15H1orf210	chromosome 15 C1orf210 homolog%2C transcript variant X18 && sp|Q8IVY1|CA210_HUMAN Type III endosome membrane protein TEMP OS=Homo sapiens OX=9606 GN=C1orf210 PE=3 SV=1 && PF15176:Leucine-rich repeat family 19 TM domain	NC_006597.4:17008345-17012585	6.50534	4.33796	14.9782	4.16e-17	4.16e-17	4.16e-17	8.60716	4.16e-17	6.13426	0.00015411	0.000529575
487564	UNC13C	unc-13 homolog C%2C transcript variant X4 && sp|Q8NB66|UN13C_HUMAN Protein unc-13 homolog C OS=Homo sapiens OX=9606 GN=UNC13C PE=2 SV=3 && PF00130:Phorbol esters/diacylglycerol binding domain (C1 domain)|PF00168:C2 domain|PF10540:Munc13 (mammalian uncoordinated) homology domain|PF06292:Domain of Unknown Function (DUF1041)	NC_006612.4:19449964-20032757	26.0471	47.6051	51.9606	15.641	15.6797	4.6873	41.8709	12.0026	1.796	0.000152494	0.000524574
484059	TAGAP	T cell activation RhoGTPase activating protein%2C transcript variant X2 && sp|Q8N103|TAGAP_HUMAN T-cell activation Rho GTPase-activating protein OS=Homo sapiens OX=9606 GN=TAGAP PE=1 SV=1 && PF00620:RhoGAP domain	NC_006583.4:49225120-49235413	3.3655	8.49528	14.9945	4.16e-17	4.16e-17	4.16e-17	8.95176	4.16e-17	6.19003	0.00015217	0.000523583
483719	CST6	cystatin E/M && sp|Q15828|CYTM_HUMAN Cystatin-M OS=Homo sapiens OX=9606 GN=CST6 PE=1 SV=1 && PF00031:Cystatin domain	NC_006600.4:49871705-49873353	36.6803	52.9106	52.0962	24.4265	15.616	17.7071	47.2291	19.2499	1.28972	0.00015057	0.000518284
488673	DUSP10	dual specificity phosphatase 10 && sp|Q9ESS0|DUS10_MOUSE Dual specificity protein phosphatase 10 OS=Mus musculus OX=10090 GN=Dusp10 PE=2 SV=2 && PF00782:Dual specificity phosphatase, catalytic domain|PF00581:Rhodanese-like domain	NC_006620.4:16250735-16289545	3.23675	0.048013	7.44899	20.4729	15.604	26.589	3.57792	20.8886	-2.49822	0.000149294	0.000514352
479437	BCO2	beta-carotene oxygenase 2%2C transcript variant X5 && sp|Q9BYV7|BCDO2_HUMAN Beta,beta-carotene 9',10'-oxygenase OS=Homo sapiens OX=9606 GN=BCO2 PE=1 SV=5 && PF03055:Retinal pigment epithelial membrane protein	NC_006587.4:20838144-20892509	135.003	96.6195	115.284	33.04	67.5448	61.3056	115.635	53.9635	1.09736	0.000148544	0.00051189
609265	SGCA	sarcoglycan alpha%2C transcript variant X2 && sp|Q16586|SGCA_HUMAN Alpha-sarcoglycan OS=Homo sapiens OX=9606 GN=SGCA PE=1 SV=1 && PF05510:Sarcoglycan alpha/epsilon	NC_006591.4:25557947-25571307	36.528	44.4142	33.8251	6.77035	11.7219	19.9519	38.2558	12.8147	1.56482	0.000148441	0.000511652
486436	P2RX6	purinergic receptor P2X 6 && sp|O15547|P2RX6_HUMAN P2X purinoceptor 6 OS=Homo sapiens OX=9606 GN=P2RX6 PE=1 SV=2 && -	NC_006608.4:30417349-30428575	7.66076	16.8751	15.1655	2.95123	0	0	13.2338	0.983743	3.64952	0.000147701	0.000509463
487346	SYTL1	synaptotagmin like 1 && sp|Q8IYJ3|SYTL1_HUMAN Synaptotagmin-like protein 1 OS=Homo sapiens OX=9606 GN=SYTL1 PE=1 SV=1 && PF00168:C2 domain	NC_006584.4:69493396-69502342	24.5784	14.9513	21.7165	46.7975	42.9936	55.3724	20.4154	48.3878	-1.24136	0.000147257	0.00050799
102152168	LOC102152168	normal mucosa of esophagus-specific gene 1 protein && sp|Q9C002|NMES1_HUMAN Normal mucosa of esophagus-specific gene 1 protein OS=Homo sapiens OX=9606 GN=NMES1 PE=1 SV=1 && PF06522:NADH-ubiquinone reductase complex 1 MLRQ subunit	NC_006586.4:36241883-36245527	9.59731	7.42645	5.51434	4.16e-17	4.16e-17	4.16e-17	7.5127	4.16e-17	5.93753	0.000138551	0.000480048
403495	MLANA	melan-A && sp|Q16655|MAR1_HUMAN Melanoma antigen recognized by T-cells 1 OS=Homo sapiens OX=9606 GN=MLANA PE=1 SV=1 && PF14991:Protein melan-A	NC_006593.4:25668958-25680992	7.51803	9.49172	5.51431	4.16e-17	4.16e-17	4.16e-17	7.50802	4.16e-17	5.93641	0.000136809	0.000474406
612449	PRR19	proline rich 19%2C transcript variant X1 && sp|Q0P5M0|PRR19_BOVIN Proline-rich protein 19 OS=Bos taurus OX=9913 GN=PRR19 PE=2 SV=1 && PF15455:Proline-rich 19	NC_006583.4:111500212-111502203	66.3251	65.5524	30.8946	25.4845	4.82549	9.96211	54.2574	13.424	2.00458	0.000136523	0.000473524
483362	FSCN2	fascin actin-bundling protein 2%2C retinal && sp|O18728|FSCN2_BOVIN Fascin-2 OS=Bos taurus OX=9913 GN=FSCN2 PE=2 SV=1 && PF06268:Fascin domain	NC_006591.4:1218766-1224987	52.2598	36.0599	23.1624	3.84857	8.7919	15.6812	37.1607	9.44055	1.96239	0.000135076	0.000468673
119870194	LOC119870194	protocadherin alpha-3-like && sp|Q9Y5H8|PCDA3_HUMAN Protocadherin alpha-3 OS=Homo sapiens OX=9606 GN=PCDHA3 PE=2 SV=1 && PF08266:Cadherin-like|PF00028:Cadherin domain	NC_006584.4:32956684-32959751	12.0304	27.442	25.979	3.90821	5.89687	0	21.8172	3.26836	2.7392	0.000134418	0.000466556
111091468	LOC111091468	nucleoside diphosphate kinase%2C mitochondrial-like && sp|O00746|NDKM_HUMAN Nucleoside diphosphate kinase, mitochondrial OS=Homo sapiens OX=9606 GN=NME4 PE=1 SV=1 && PF00334:Nucleoside diphosphate kinase	NC_006603.4:23083646-23084116	7.58659	18.8437	3.45893	4.16e-17	4.16e-17	4.16e-17	9.96307	4.16e-17	6.33999	0.000130016	0.00045224
100686212	CCL22	C-C motif chemokine ligand 22 && sp|O00626|CCL22_HUMAN C-C motif chemokine 22 OS=Homo sapiens OX=9606 GN=CCL22 PE=1 SV=2 && -	NC_006584.4:55669094-55674886	24.5679	20.1404	15.368	1.93631	0	7.10139	20.0255	3.01257	2.67686	0.000129182	0.000449552
483325	GALR2	galanin receptor 2 && sp|O43603|GALR2_HUMAN Galanin receptor type 2 OS=Homo sapiens OX=9606 GN=GALR2 PE=1 SV=1 && PF00001:7 transmembrane receptor (rhodopsin family)	NC_006591.4:5240420-5242990	8.5583	8.45961	5.51433	4.16e-17	4.16e-17	4.16e-17	7.51075	4.16e-17	5.93698	0.000127149	0.000442688
403551	AFP	alpha fetoprotein && sp|Q8MJU5|FETA_CANLF Alpha-fetoprotein OS=Canis lupus familiaris OX=9615 GN=AFP PE=2 SV=1 && PF00273:Serum albumin family	NC_006595.4:61852491-61873033	14.8887	2.27192	14.0101	4.16e-17	4.16e-17	4.16e-17	10.3902	4.16e-17	6.40352	0.000124921	0.000435605
100855970	LOC100855970	protocadherin beta-4%2C transcript variant X4 && sp|Q9Y5E5|PCDB4_HUMAN Protocadherin beta-4 OS=Homo sapiens OX=9606 GN=PCDHB4 PE=2 SV=1 && PF00028:Cadherin domain|PF16492:Cadherin cytoplasmic C-terminal|PF08266:Cadherin-like	NC_006584.4:33230768-33236860	40.9503	52.9617	57.489	10.6582	27.451	18.6235	50.467	18.9109	1.41014	0.000123961	0.000432513
611299	SHISA7	shisa family member 7 && sp|Q8C3Q5|SHSA7_MOUSE Protein shisa-7 OS=Mus musculus OX=10090 GN=Shisa7 PE=1 SV=3 && PF13908:Wnt and FGF inhibitory regulator	NC_006583.4:102310808-102328742	8.76889	23.1554	16.3125	0	3.94292	0	16.0789	1.31431	3.55071	0.000121799	0.000425628
475591	GOT1L1	glutamic-oxaloacetic transaminase 1 like 1%2C transcript variant X4 && sp|Q8NHS2|AATC2_HUMAN Putative aspartate aminotransferase, cytoplasmic 2 OS=Homo sapiens OX=9606 GN=GOT1L1 PE=2 SV=2 && PF00155:Aminotransferase class I and II	NC_006598.4:27971339-28011831	34.7645	3.37483	4.61668	4.16e-17	4.16e-17	4.16e-17	14.252	4.16e-17	6.85727	0.000121043	0.000423087
481216	PNPLA5	patatin like phospholipase domain containing 5%2C transcript variant X1 && sp|Q7Z6Z6|PLPL5_HUMAN Patatin-like phospholipase domain-containing protein 5 OS=Homo sapiens OX=9606 GN=PNPLA5 PE=1 SV=1 && PF01734:Patatin-like phospholipase	NC_006592.4:21701773-21714227	16.9235	6.43054	4.50701	4.16e-17	4.16e-17	4.16e-17	9.287	4.16e-17	6.2411	0.000119618	0.000418307
482978	MYCN	MYCN proto-oncogene%2C bHLH transcription factor && sp|Q63379|MYCN_RAT N-myc proto-oncogene protein OS=Rattus norvegicus OX=10116 GN=Mycn PE=3 SV=1 && -	NC_006599.4:11663228-11669338	6.44484	10.4903	2.30875	19.4473	30.3394	29.8285	6.41464	26.5384	-2.02478	0.00011893	0.000416366
487745	CLIC6	chloride intracellular channel 6%2C transcript variant X1 && sp|Q96NY7|CLIC6_HUMAN Chloride intracellular channel protein 6 OS=Homo sapiens OX=9606 GN=CLIC6 PE=2 SV=3 && PF13410:Glutathione S-transferase, C-terminal domain	NC_006613.4:29156624-29202157	3.37922	8.5118	17.115	4.16e-17	4.16e-17	4.16e-17	9.66869	4.16e-17	6.3005	0.000118046	0.000413451
403800	MT1E	metallothionein 1E && - && -	NC_006584.4:56236212-56237865	21.3091	14.8628	11.0258	38.9888	47.9524	37.9883	15.7326	41.6432	-1.39686	0.000117188	0.000410788
119867271	LOC119867271	collagen alpha-1(I) chain-like%2C transcript variant X1 && - && -	NC_006615.4:28411410-28427235	3.3654	12.6268	10.8126	4.16e-17	4.16e-17	4.16e-17	8.93493	4.16e-17	6.18551	0.000111391	0.000391546
606788	LOC606788	spermatogenesis-associated protein 31A6%2C transcript variant X5 && sp|Q5VYP0|S31A3_HUMAN Spermatogenesis-associated protein 31A3 OS=Homo sapiens OX=9606 GN=SPATA31A3 PE=2 SV=1 && PF15371:Domain of unknown function (DUF4599)|PF14650:FAM75 family	NC_006583.4:70503611-70510854	8.63172	3.31735	18.1758	4.16e-17	4.16e-17	4.16e-17	10.0416	4.16e-17	6.35527	0.000111115	0.000390737
608483	LOC608483	coiled-coil domain-containing protein 74B%2C transcript variant X2 && sp|Q96LY2|CC74B_HUMAN Coiled-coil domain-containing protein 74B OS=Homo sapiens OX=9606 GN=CCDC74B PE=1 SV=1 && PF14917:Coiled coil protein 74, C terminal	NC_006608.4:30327879-30333361	24.6707	31.6406	15.4596	5.85236	2.90846	7.78129	23.9236	5.51404	2.08727	0.00010877	0.000382791
607227	PTPN7	protein tyrosine phosphatase non-receptor type 7%2C transcript variant X2 && sp|P35236|PTN7_HUMAN Tyrosine-protein phosphatase non-receptor type 7 OS=Homo sapiens OX=9606 GN=PTPN7 PE=1 SV=3 && PF00102:Protein-tyrosine phosphatase	NC_006589.4:911497-921564	12.8636	12.7106	10.9239	2.95123	0	0	12.166	0.983743	3.53105	0.000106152	0.000374161
489756	PARD6A	par-6 family cell polarity regulator alpha%2C transcript variant X1 && sp|Q9NPB6|PAR6A_HUMAN Partitioning defective 6 homolog alpha OS=Homo sapiens OX=9606 GN=PARD6A PE=1 SV=1 && PF00595:PDZ domain|PF00564:PB1 domain	NC_006587.4:81777186-81779574	33.1573	31.7343	19.7995	65.3533	64.5473	57.471	28.2304	62.4572	-1.14135	0.000104472	0.000368904
611037	CER1	cerberus 1%2C DAN family BMP antagonist && sp|O95813|CER1_HUMAN Cerberus OS=Homo sapiens OX=9606 GN=CER1 PE=1 SV=1 && PF03045:DAN domain	NC_006593.4:33798715-33801938	4.41059	13.647	7.65283	4.16e-17	4.16e-17	4.16e-17	8.57012	4.16e-17	6.12514	0.000104449	0.000368869
611967	LSMEM1	leucine rich single-pass membrane protein 1%2C transcript variant X1 && sp|A5PK14|LSME1_BOVIN Leucine-rich single-pass membrane protein 1 OS=Bos taurus OX=9913 GN=LSMEM1 PE=2 SV=1 && PF15145:Domain of unknown function (DUF4577)	NC_006596.4:51534973-51546585	40.7634	49.6484	28.5341	4.83088	3.86507	19.3564	39.6486	9.35077	2.07242	0.000104237	0.000368209
442944	NGB	neuroglobin && sp|Q6WZ18|NGB_CANLF Neuroglobin OS=Canis lupus familiaris OX=9615 GN=NGB PE=2 SV=2 && PF00042:Globin	NC_006590.4:49769803-49773792	6.47626	8.45964	7.61604	4.16e-17	4.16e-17	4.16e-17	7.51731	4.16e-17	5.93818	0.000103251	0.000365079
608671	GNRH1	gonadotropin releasing hormone 1 && sp|P49921|GON1_PIG Progonadoliberin-1 OS=Sus scrofa OX=9823 GN=GNRH1 PE=1 SV=1 && -	NC_006607.4:32623319-32627816	7.51806	8.45963	6.56635	4.16e-17	4.16e-17	4.16e-17	7.51468	4.16e-17	5.9376	0.000102416	0.000362345
488494	LOC488494	gamma-crystallin F%2C transcript variant X1 && sp|P23005|CRGF_BOVIN Gamma-crystallin F OS=Bos taurus OX=9913 GN=CRYGF PE=1 SV=3 && PF00030:Beta/Gamma crystallin	NC_006619.4:18008503-18011255	6.4959	5.37084	12.8747	4.16e-17	4.16e-17	4.16e-17	8.24715	4.16e-17	6.07196	0.000101085	0.000357935
479250	MYOZ1	myozenin 1 && sp|Q9NP98|MYOZ1_HUMAN Myozenin-1 OS=Homo sapiens OX=9606 GN=MYOZ1 PE=1 SV=1 && PF05556:Calcineurin-binding protein (Calsarcin)	NC_006586.4:24296555-24301720	95.4599	99.5441	78.4951	51.7657	45.9928	23.928	91.1664	40.5622	1.16827	9.99e-05	0.000354301
100688605	LOC100688605	non-histone chromosomal protein HMG-17-like%2C transcript variant X3 && sp|Q86SG4|DPCA2_HUMAN Putative Dresden prostate carcinoma protein 2 OS=Homo sapiens OX=9606 GN=HMGN2P46 PE=5 SV=1 && PF01101:HMG14 and HMG17	NC_006589.4:9569624-9570533	4.16e-17	4.16e-17	4.16e-17	198.821	0	0	4.16e-17	66.2738	-9.05157	9.96e-05	0.000353112
481749	GRM4	glutamate metabotropic receptor 4%2C transcript variant X4 && sp|Q1ZZH0|GRM4_MACFA Metabotropic glutamate receptor 4 OS=Macaca fascicularis OX=9541 GN=GRM4 PE=2 SV=1 && PF00003:7 transmembrane sweet-taste receptor of 3 GCPR|PF07562:Nine Cysteines Domain of family 3 GPCR|PF01094:Receptor family ligand binding region	NC_006594.4:3362032-3477778	36.4079	21.3886	40.0429	5.85186	11.8011	0	32.6131	5.88432	2.48302	9.92e-05	0.00035183
482836	CHRNA6	cholinergic receptor nicotinic alpha 6 subunit%2C transcript variant X2 && sp|Q15825|ACHA6_HUMAN Neuronal acetylcholine receptor subunit alpha-6 OS=Homo sapiens OX=9606 GN=CHRNA6 PE=1 SV=1 && PF02932:Neurotransmitter-gated ion-channel transmembrane region|PF02931:Neurotransmitter-gated ion-channel ligand binding domain	NC_006598.4:23495595-23514480	5.44162	9.50153	8.67726	4.16e-17	4.16e-17	4.16e-17	7.87347	4.16e-17	6.00426	9.74e-05	0.000345881
475960	MPEG1	macrophage expressed 1 && sp|Q2M385|MPEG1_HUMAN Macrophage-expressed gene 1 protein OS=Homo sapiens OX=9606 GN=MPEG1 PE=1 SV=1 && PF01823:MAC/Perforin domain	NC_006600.4:37065693-37070114	14.8364	4.34428	7.66471	4.16e-17	4.16e-17	4.16e-17	8.94847	4.16e-17	6.18806	9.71e-05	0.000345006
102155494	LOC102155494	uncharacterized LOC102155494 && - && -	NC_006607.4:9614688-9633905	35.5578	54.919	38.1764	17.582	7.76926	18.0098	42.8844	14.4537	1.55883	9.6e-05	0.000341104
119872143	LOC119872143	mucin-3A-like%2C transcript variant X1 && sp|Q02505|MUC3A_HUMAN Mucin-3A OS=Homo sapiens OX=9606 GN=MUC3A PE=1 SV=3 && -	NC_006588.4:10561872-10564406	4.44068	18.8437	6.64288	4.16e-17	4.16e-17	4.16e-17	9.97577	4.16e-17	6.34173	9.53e-05	0.000339086
403589	PTGER4	prostaglandin E receptor 4 && sp|Q95KZ0|PE2R4_PANTR Prostaglandin E2 receptor EP4 subtype OS=Pan troglodytes OX=9598 GN=PTGER4 PE=2 SV=1 && PF00001:7 transmembrane receptor (rhodopsin family)	NC_006586.4:68339460-68352693	55.5188	36.1257	32.8275	103.427	97.8118	71.5454	41.4907	90.9281	-1.12904	9.37e-05	0.00033379
100855499	SPIRE2	spire type actin nucleation factor 2%2C transcript variant X2 && sp|Q8K1S6|SPIR2_MOUSE Protein spire homolog 2 OS=Mus musculus OX=10090 GN=Spire2 PE=1 SV=1 && -	NC_006587.4:63745844-63778279	57.8607	56.1265	43.6873	85.7392	130.143	101.622	52.5582	105.835	-1.00789	9.36e-05	0.000333405
610690	TMEM198	transmembrane protein 198 && sp|Q66K66|TM198_HUMAN Transmembrane protein 198 OS=Homo sapiens OX=9606 GN=TMEM198 PE=1 SV=1 && PF13886:Domain of unknown function (DUF4203)	NC_006619.4:26878981-26885022	56.746	36.2271	55.3374	14.5871	18.5729	24.0107	49.4368	19.0569	1.36695	9.34e-05	0.000332856
111095647	LOC111095647	uncharacterized LOC111095647%2C transcript variant X23 && - && -	NC_006586.4:73163410-73180980	9.6944	12.6754	9.82598	0	1.96995	0	10.7319	0.65665	3.85688	9.27e-05	0.000330462
484359	SHANK1	SH3 and multiple ankyrin repeat domains 1%2C transcript variant X1 && sp|D3YZU1|SHAN1_MOUSE SH3 and multiple ankyrin repeat domains protein 1 OS=Mus musculus OX=10090 GN=Shank1 PE=1 SV=1 && PF12796:Ankyrin repeats (3 copies)|PF17820:PDZ domain|PF00536:SAM domain (Sterile alpha motif)|PF07653:Variant SH3 domain	NC_006583.4:105658928-105703011	144.498	104.996	86.2466	51.726	59.7344	25.5365	111.914	45.6656	1.29166	8.87e-05	0.000317062
100684678	TTBK1	tau tubulin kinase 1%2C transcript variant X1 && sp|Q5TCY1|TTBK1_HUMAN Tau-tubulin kinase 1 OS=Homo sapiens OX=9606 GN=TTBK1 PE=1 SV=2 && -	NC_006594.4:11762153-11804423	31.9637	21.2357	15.4363	5.87563	0	5.18625	22.8785	3.68729	2.59286	8.75e-05	0.000313059
100856156	LIPH	lipase H%2C transcript variant X2 && sp|Q9BDJ4|LIPH_RABIT Lipase member H OS=Oryctolagus cuniculus OX=9986 GN=LIPH PE=2 SV=1 && PF00151:Lipase	NC_006616.4:22345759-22402330	18.0293	12.6843	2.40704	4.16e-17	4.16e-17	4.16e-17	11.0402	4.16e-17	6.48801	8.73e-05	0.000312466
477541	OSBP2	oxysterol binding protein 2%2C transcript variant X1 && sp|Q969R2|OSBP2_HUMAN Oxysterol-binding protein 2 OS=Homo sapiens OX=9606 GN=OSBP2 PE=1 SV=2 && PF00169:PH domain|PF01237:Oxysterol-binding protein	NC_006608.4:23596775-23808901	47.0637	36.0941	34.9114	4.81732	8.77649	20.0909	39.3564	11.2282	1.79639	8.67e-05	0.000310206
111092035	ADRA1D	adrenoceptor alpha 1D%2C transcript variant X5 && sp|P25100|ADA1D_HUMAN Alpha-1D adrenergic receptor OS=Homo sapiens OX=9606 GN=ADRA1D PE=1 SV=2 && -	NC_006606.4:17037075-17059959	30.0622	25.5294	35.7479	8.76019	11.7467	10.1569	30.4465	10.2213	1.56215	8.59e-05	0.000307502
rna-NC_002008_4_11708__11777	rna-NC_002008_4_11708__11777	tRNA-Leu && - && -	NC_002008.4:11708-11777	22.4971	20.1551	19.616	49.7429	43.9779	50.9634	20.7561	48.2281	-1.21243	8.48e-05	0.000303985
488632	CFAP45	cilia and flagella associated protein 45%2C transcript variant X2 && sp|Q9UL16|CFA45_HUMAN Cilia- and flagella-associated protein 45 OS=Homo sapiens OX=9606 GN=CFAP45 PE=1 SV=2 && PF13868:Trichohyalin-plectin-homology domain	NC_006620.4:22323607-22347206	29.2638	56.0085	50.9904	9.70422	20.5844	14.37	45.4209	14.8862	1.6013	8.4e-05	0.00030143
482646	LOC482646	serine protease 27%2C transcript variant X1 && sp|Q14B25|PRS48_MOUSE Serine protease 48 OS=Mus musculus OX=10090 GN=Prss48 PE=2 SV=2 && PF00089:Trypsin	NC_006597.4:49533213-49537771	6.48619	7.43518	9.7244	4.16e-17	4.16e-17	4.16e-17	7.88192	4.16e-17	6.00589	7.92e-05	0.000285198
609224	VSTM2L	V-set and transmembrane domain containing 2 like && sp|Q96N03|VTM2L_HUMAN V-set and transmembrane domain-containing protein 2-like protein OS=Homo sapiens OX=9606 GN=VSTM2L PE=1 SV=1 && PF07686:Immunoglobulin V-set domain	NC_006606.4:26088275-26125046	13.8726	9.57934	9.83751	0	1.96995	0	11.0965	0.65665	3.90466	7.84e-05	0.000282324
608975	LOC608975	trem-like transcript 4 protein%2C transcript variant X1 && sp|O95944|NCTR2_HUMAN Natural cytotoxicity triggering receptor 2 OS=Homo sapiens OX=9606 GN=NCR2 PE=1 SV=2 && -	NC_006594.4:9969445-9979233	10.66	5.37078	8.69041	4.16e-17	4.16e-17	4.16e-17	8.24041	4.16e-17	6.06952	7.65e-05	0.000275744
489990	TMC7	transmembrane channel like 7%2C transcript variant X1 && sp|Q4R7U0|TMC7_MACFA Transmembrane channel-like protein 7 OS=Macaca fascicularis OX=9541 GN=TMC7 PE=2 SV=1 && PF07810:TMC domain	NC_006588.4:27217187-27270613	56.8069	54.0376	46.8862	82.7774	106.558	153.549	52.5769	114.295	-1.11873	7.63e-05	0.000275435
100683818	LRIT1	leucine rich repeat%2C Ig-like and transmembrane domains 1 && sp|Q9JMH2|LRIT1_RAT Leucine-rich repeat, immunoglobulin-like domain and transmembrane domain-containing protein 1 OS=Rattus norvegicus OX=10116 GN=Lrit1 PE=1 SV=2 && PF07679:Immunoglobulin I-set domain|PF13855:Leucine rich repeat	NC_006586.4:32458045-32470964	16.0537	14.8314	12.0426	0	3.94292	0	14.3092	1.31431	3.38712	7.6e-05	0.00027431
607745	GAS6	growth arrest specific 6%2C transcript variant X1 && sp|Q14393|GAS6_HUMAN Growth arrest-specific protein 6 OS=Homo sapiens OX=9606 GN=GAS6 PE=1 SV=3 && PF00594:Vitamin K-dependent carboxylation/gamma-carboxyglutamic (GLA) domain|PF14670:Coagulation Factor Xa inhibitory site|PF02210:Laminin G domain|PF00054:Laminin G domain|PF07645:Calcium-binding EGF domain	NC_006604.4:60684745-60717508	11.7105	11.5849	2.35748	49.8442	26.3443	30.2809	8.55095	35.4898	-2.0356	7.45e-05	0.000269093
607004	KCNG2	potassium voltage-gated channel modifier subfamily G member 2 && sp|Q9UJ96|KCNG2_HUMAN Potassium voltage-gated channel subfamily G member 2 OS=Homo sapiens OX=9606 GN=KCNG2 PE=1 SV=1 && -	NC_006583.4:1807127-1862559	30.1068	33.897	33.6894	12.6882	9.7619	11.8841	32.5644	11.4447	1.4969	7.39e-05	0.000267221
476437	APOC1	apolipoprotein C1 && sp|P56595|APOC1_CANLF Apolipoprotein C-I OS=Canis lupus familiaris OX=9615 GN=APOC1 PE=1 SV=1 && PF04691:Apolipoprotein C-I (ApoC-1)	NC_006583.4:110001120-110005156	25.8742	36.9906	30.4737	65.3294	61.5789	73.1131	31.1128	66.6738	-1.09724	7.32e-05	0.000265137
100855715	MYMK	myomaker%2C myoblast fusion factor%2C transcript variant X2 && sp|A6NI61|MYMK_HUMAN Protein myomaker OS=Homo sapiens OX=9606 GN=MYMK PE=3 SV=1 && -	NC_006591.4:49188745-49200929	3.40467	20.9401	8.78405	4.16e-17	4.16e-17	4.16e-17	11.0429	4.16e-17	6.48732	7.32e-05	0.000265007
111092650	LOC111092650	uncharacterized LOC111092650%2C transcript variant X5 && - && -	NC_006608.4:24668682-24682226	5.46764	14.6884	6.61165	4.16e-17	4.16e-17	4.16e-17	8.92257	4.16e-17	6.18224	7.32e-05	0.000264915
492270	CLIC2	chloride intracellular channel 2 && sp|O15247|CLIC2_HUMAN Chloride intracellular channel protein 2 OS=Homo sapiens OX=9606 GN=CLIC2 PE=1 SV=3 && PF13409:Glutathione S-transferase, N-terminal domain|PF13410:Glutathione S-transferase, C-terminal domain	NC_006621.4:108256144-108278751	10.9766	30.5518	23.8696	66.3561	60.6346	49.6934	21.7994	58.8947	-1.42813	7.21e-05	0.000261407
100687047	SERPINB12	serpin family B member 12%2C transcript variant X1 && sp|Q96P63|SPB12_HUMAN Serpin B12 OS=Homo sapiens OX=9606 GN=SERPINB12 PE=1 SV=1 && PF00079:Serpin (serine protease inhibitor)	NC_006583.4:14476959-14501163	12.8317	11.6502	8.78425	0	1.96995	0	11.0887	0.65665	3.90365	7.19e-05	0.000260713
612454	FGF10	fibroblast growth factor 10%2C transcript variant X2 && sp|P70492|FGF10_RAT Fibroblast growth factor 10 OS=Rattus norvegicus OX=10116 GN=Fgf10 PE=2 SV=1 && PF00167:Fibroblast growth factor	NC_006586.4:65597673-65676839	21.4944	27.4583	18.6066	48.7262	47.8801	65.7082	22.5197	54.1048	-1.26072	7.14e-05	0.000258874
488064	IRX2	iroquois homeobox 2 && sp|Q9BZI1|IRX2_HUMAN Iroquois-class homeodomain protein IRX-2 OS=Homo sapiens OX=9606 GN=IRX2 PE=1 SV=2 && PF05920:Homeobox KN domain	NC_006616.4:14739959-14745015	18.2939	13.9046	28.0238	49.7289	50.8487	50.8707	20.0741	50.4827	-1.32598	6.77e-05	0.000246422
476729	TNFSF9	TNF superfamily member 9%2C transcript variant X3 && sp|P41273|TNFL9_HUMAN Tumor necrosis factor ligand superfamily member 9 OS=Homo sapiens OX=9606 GN=TNFSF9 PE=1 SV=1 && PF00229:TNF(Tumour Necrosis Factor) family	NC_006602.4:53426553-53439382	7.6456	12.7191	17.2374	0	0	2.68081	12.534	0.893603	3.61167	6.7e-05	0.000243855
119874838	LOC119874838	uncharacterized LOC119874838 && sp|Q2F7J3|POL_XMRV3 Gag-Pol polyprotein OS=Xenotropic MuLV-related virus (isolate VP35) OX=356663 GN=gag-pol PE=1 SV=1 && PF17921:Integrase zinc binding domain|PF18697:Murine leukemia virus (MLV) integrase (IN) C-terminal domain|PF00665:Integrase core domain	NC_006586.4:35128356-35133493	4.42619	8.50362	15.0105	4.16e-17	4.16e-17	4.16e-17	9.31345	4.16e-17	6.24561	6.58e-05	0.000239662
479336	FST	follistatin%2C transcript variant X3 && sp|P10669|FST_PIG Follistatin OS=Sus scrofa OX=9823 GN=FST PE=1 SV=1 && PF07648:Kazal-type serine protease inhibitor domain|PF09289:Follistatin/Osteonectin-like EGF domain	NC_006586.4:61544683-61551112	39.7394	49.6757	33.8844	99.5049	66.3994	108.125	41.0998	91.3432	-1.15	6.56e-05	0.000239096
487402	HTR6	5-hydroxytryptamine receptor 6 && sp|Q5IS65|5HT6R_PANTR 5-hydroxytryptamine receptor 6 OS=Pan troglodytes OX=9598 GN=HTR6 PE=2 SV=1 && -	NC_006584.4:75536323-75547597	14.0772	28.4056	14.2822	0	4.92923	0	18.9217	1.64308	3.48562	6.55e-05	0.00023885
608655	OTOA	otoancorin%2C transcript variant X1 && sp|Q7RTW8|OTOAN_HUMAN Otoancorin OS=Homo sapiens OX=9606 GN=OTOA PE=1 SV=1 && PF06060:Pre-pro-megakaryocyte potentiating factor precursor (Mesothelin)	NC_006588.4:24602084-24670556	19.5647	36.9981	37.8945	3.85999	7.81904	12.1525	31.4857	7.94385	1.96678	6.54e-05	0.000238474
100687859	CNTNAP2	contactin associated protein 2%2C transcript variant X1 && sp|Q9UHC6|CNTP2_HUMAN Contactin-associated protein-like 2 OS=Homo sapiens OX=9606 GN=CNTNAP2 PE=1 SV=1 && PF00754:F5/8 type C domain|PF02210:Laminin G domain	NC_006598.4:3343504-5308739	115.724	66.0376	121.501	198.914	173.002	257.598	101.088	209.838	-1.05282	6.47e-05	0.00023611
475179	PRSS38	serine protease 38%2C transcript variant X1 && sp|A1L453|PRS38_HUMAN Serine protease 38 OS=Homo sapiens OX=9606 GN=PRSS38 PE=2 SV=2 && PF00089:Trypsin	NC_006596.4:141876-151599	4.42602	14.6995	8.72752	4.16e-17	4.16e-17	4.16e-17	9.28435	4.16e-17	6.23925	6.29e-05	0.000229683
612922	CPLX4	complexin 4%2C transcript variant X1 && sp|Q7Z7G2|CPLX4_HUMAN Complexin-4 OS=Homo sapiens OX=9606 GN=CPLX4 PE=1 SV=1 && PF05835:Synaphin protein	NC_006583.4:17875766-17898049	37.4651	27.6531	33.6989	1.92024	0	12.4701	32.9391	4.79679	2.75704	6.1e-05	0.000223493
100686260	RBM44	RNA binding motif protein 44%2C transcript variant X1 && sp|E1BC15|RBM44_BOVIN RNA-binding protein 44 OS=Bos taurus OX=9913 GN=RBM44 PE=3 SV=1 && PF00076:RNA recognition motif. (a.k.a. RRM, RBD, or RNP domain)	NC_006607.4:48875810-48916873	63.3811	61.5497	77.0343	38.1044	21.46	27.9049	67.3217	29.1564	1.20377	5.95e-05	0.000217936
612994	ASPHD2	aspartate beta-hydroxylase domain containing 2%2C transcript variant X7 && sp|Q6ICH7|ASPH2_HUMAN Aspartate beta-hydroxylase domain-containing protein 2 OS=Homo sapiens OX=9606 GN=ASPHD2 PE=2 SV=1 && PF05118:Aspartyl/Asparaginyl beta-hydroxylase	NC_006608.4:19974660-19988174	20.5004	36.8525	17.6061	94.6952	42.8949	86.8413	24.9863	74.8105	-1.5764	5.92e-05	0.000216946
489888	AMZ1	archaelysin family metallopeptidase 1 && sp|Q400G9|AMZ1_HUMAN Archaemetzincin-1 OS=Homo sapiens OX=9606 GN=AMZ1 PE=2 SV=1 && -	NC_006588.4:15945199-15971020	22.2768	10.6685	7.79524	1.96632	0	0	13.5802	0.655439	4.19245	5.83e-05	0.000213863
490695	BMP4	bone morphogenetic protein 4 && sp|Q2KJH1|BMP4_BOVIN Bone morphogenetic protein 4 OS=Bos taurus OX=9913 GN=BMP4 PE=2 SV=1 && PF00019:Transforming growth factor beta like domain|PF00688:TGF-beta propeptide	NC_006590.4:29765711-29772707	30.4315	74.9542	58.6486	102.299	143.78	148.721	54.6781	131.6	-1.26473	5.65e-05	0.00020791
491289	PLPP7	phospholipid phosphatase 7 (inactive)%2C transcript variant X4 && sp|Q91WB2|PLPP7_MOUSE Inactive phospholipid phosphatase 7 OS=Mus musculus OX=10090 GN=Plpp7 PE=1 SV=1 && PF01569:PAP2 superfamily	NC_006591.4:52043935-52059596	5.37191	2.19478	8.57508	39.1125	20.49	20.8982	5.38059	26.8336	-2.2938	5.52e-05	0.000203238
100855739	FAM163B	family with sequence similarity 163 member B%2C transcript variant X4 && sp|Q8BUM6|F163B_MOUSE Protein FAM163B OS=Mus musculus OX=10090 GN=Fam163b PE=1 SV=1 && -	NC_006591.4:49241103-49269296	9.65405	4.3506	13.9658	4.16e-17	4.16e-17	4.16e-17	9.3235	4.16e-17	6.24704	5.44e-05	0.000200608
485884	HNF4A	hepatocyte nuclear factor 4 alpha%2C transcript variant X1 && sp|P41235|HNF4A_HUMAN Hepatocyte nuclear factor 4-alpha OS=Homo sapiens OX=9606 GN=HNF4A PE=1 SV=3 && -	NC_006606.4:31489547-31550077	4.43346	15.7413	8.73934	4.16e-17	4.16e-17	4.16e-17	9.63802	4.16e-17	6.29256	5.4e-05	0.000199045
403736	ALPI	alkaline phosphatase%2C intestinal%2C transcript variant X1 && sp|P09923|PPBI_HUMAN Intestinal-type alkaline phosphatase OS=Homo sapiens OX=9606 GN=ALPI PE=1 SV=2 && PF00245:Alkaline phosphatase	NC_006607.4:44599493-44605512	30.1548	46.4318	28.4425	7.81753	11.7925	0	35.0097	6.53667	2.43533	5.39e-05	0.000198844
111089999	LOC111089999	glyceraldehyde-3-phosphate dehydrogenase-like%2C transcript variant X5 && sp|Q4KYY3|G3P_SPECI Glyceraldehyde-3-phosphate dehydrogenase OS=Spermophilus citellus OX=9997 GN=GAPDH PE=2 SV=3 && PF00044:Glyceraldehyde 3-phosphate dehydrogenase, NAD binding domain|PF02800:Glyceraldehyde 3-phosphate dehydrogenase, C-terminal domain	NC_006603.4:35948140-36019840	160.151	65.3058	358.354	50.7	44.9415	60.5065	194.604	52.0493	1.90259	5.33e-05	0.000196784
100855454	CALHM1	calcium homeostasis modulator 1 && sp|Q8IU99|CAHM1_HUMAN Calcium homeostasis modulator protein 1 OS=Homo sapiens OX=9606 GN=CALHM1 PE=1 SV=2 && -	NC_006610.4:15993041-15997318	13.8838	11.6587	8.79486	0	0	1.77999	11.4458	0.593329	3.9729	5.3e-05	0.000195931
483347	ENGASE	endo-beta-N-acetylglucosaminidase && sp|Q8NFI3|ENASE_HUMAN Cytosolic endo-beta-N-acetylglucosaminidase OS=Homo sapiens OX=9606 GN=ENGASE PE=1 SV=1 && PF03644:Glycosyl hydrolase family 85	NC_006591.4:3034013-3043406	39.8162	48.7081	47.8023	74.0255	115.463	97.5346	45.4422	95.6743	-1.07228	5.25e-05	0.000194283
486927	CPXM2	carboxypeptidase X%2C M14 family member 2%2C transcript variant X1 && sp|Q9D2L5|CPXM2_MOUSE Inactive carboxypeptidase-like protein X2 OS=Mus musculus OX=10090 GN=Cpxm2 PE=2 SV=1 && PF00246:Zinc carboxypeptidase|PF13620:Carboxypeptidase regulatory-like domain|PF00754:F5/8 type C domain	NC_006610.4:33284486-33412252	10.6833	11.5949	4.49782	4.16e-17	4.16e-17	4.16e-17	8.92535	4.16e-17	6.18277	5.24e-05	0.00019384
475367	LOC475367	fatty acid amide hydrolase%2C transcript variant X3 && sp|Q9TUI8|FAAH1_PIG Fatty-acid amide hydrolase 1 OS=Sus scrofa OX=9823 GN=FAAH PE=1 SV=1 && PF01425:Amidase	NC_006597.4:14116203-14143634	24.7878	45.2603	17.694	8.81763	1.92641	5.05993	29.2473	5.26799	2.44462	5.24e-05	0.00019384
483484	OR9I2	olfactory receptor family 9 subfamily I member 2%2C transcript variant X8 && sp|Q8NGQ6|OR9I1_HUMAN Olfactory receptor 9I1 OS=Homo sapiens OX=9606 GN=OR9I1 PE=3 SV=1 && PF00001:7 transmembrane receptor (rhodopsin family)	NC_006600.4:37732078-37763179	8.58061	6.40806	9.73824	4.16e-17	4.16e-17	4.16e-17	8.2423	4.16e-17	6.06949	5.17e-05	0.000191525
480660	CACNA1B	calcium voltage-gated channel subunit alpha1 B%2C transcript variant X1 && sp|Q00975|CAC1B_HUMAN Voltage-dependent N-type calcium channel subunit alpha-1B OS=Homo sapiens OX=9606 GN=CACNA1B PE=1 SV=1 && -	NC_006591.4:47000692-47196388	9.63201	10.553	5.54626	4.16e-17	4.16e-17	4.16e-17	8.57709	4.16e-17	6.1258	5.07e-05	0.00018804
610604	ABCG4	ATP binding cassette subfamily G member 4 && sp|Q9H172|ABCG4_HUMAN ATP-binding cassette sub-family G member 4 OS=Homo sapiens OX=9606 GN=ABCG4 PE=1 SV=2 && PF01061:ABC-2 type transporter|PF00005:ABC transporter	NC_006587.4:14761090-14774692	67.7516	72.1405	93.2579	33.1471	43.0842	26.7876	77.7167	34.3396	1.17723	5e-05	0.000185318
490114	KCNC4	potassium voltage-gated channel subfamily C member 4%2C transcript variant X6 && sp|Q03721|KCNC4_HUMAN Potassium voltage-gated channel subfamily C member 4 OS=Homo sapiens OX=9606 GN=KCNC4 PE=1 SV=2 && PF02214:BTB/POZ domain|PF00520:Ion transport protein|PF11404:Potassium voltage-gated channel	NC_006588.4:44496309-44541283	5.53599	25.0984	5.63798	4.16e-17	4.16e-17	4.16e-17	12.0908	4.16e-17	6.61639	4.97e-05	0.000184498
102151865	LOC102151865	uncharacterized LOC102151865%2C transcript variant X1 && - && -	NC_006590.4:13077984-13151811	13.9765	6.52385	23.6127	0	0	2.68081	14.7043	0.893603	3.84611	4.95e-05	0.000183747
490617	LOC490617	dehydrogenase/reductase SDR family member 2%2C mitochondrial && sp|Q13268|DHRS2_HUMAN Dehydrogenase/reductase SDR family member 2, mitochondrial OS=Homo sapiens OX=9606 GN=DHRS2 PE=1 SV=4 && PF13561:Enoyl-(Acyl carrier protein) reductase	NC_006590.4:3814933-3820904	11.7798	3.32788	17.1636	4.16e-17	4.16e-17	4.16e-17	10.7571	4.16e-17	6.45256	4.94e-05	0.000183301
475784	DQX1	DEAQ-box RNA dependent ATPase 1%2C transcript variant X5 && sp|Q3ZBE0|DQX1_BOVIN ATP-dependent RNA helicase DQX1 OS=Bos taurus OX=9913 GN=DQX1 PE=2 SV=1 && PF04408:Helicase associated domain (HA2)|PF07717:Oligonucleotide/oligosaccharide-binding (OB)-fold	NC_006599.4:48259133-48265486	116.921	131.247	87.3203	52.6423	61.6356	52.439	111.829	55.5723	1.00779	4.84e-05	0.00018006
609129	MAP3K7CL	MAP3K7 C-terminal like%2C transcript variant X1 && sp|P57077|M3KCL_HUMAN MAP3K7 C-terminal-like protein OS=Homo sapiens OX=9606 GN=MAP3K7CL PE=1 SV=2 && -	NC_006613.4:24068568-24160904	58.0187	47.8781	80.1147	29.3188	24.4627	13.1053	62.0039	22.2956	1.47315	4.83e-05	0.000179576
608246	CSF3	colony stimulating factor 3 && sp|O02708|CSF3_FELCA Granulocyte colony-stimulating factor (Fragment) OS=Felis catus OX=9685 GN=CSF3 PE=2 SV=1 && PF16647:Granulocyte colony-stimulating factor	NC_006591.4:22001811-22004573	13.7992	6.42323	6.61181	4.16e-17	4.16e-17	4.16e-17	8.94474	4.16e-17	6.18642	4.64e-05	0.000172976
102155262	LOC102155262	neuroblastoma breakpoint family member 11-like%2C transcript variant X32 && - && -	NC_006599.4:57057303-57063180	13.7992	6.42323	6.61181	4.16e-17	4.16e-17	4.16e-17	8.94474	4.16e-17	6.18642	4.63e-05	0.000172785
100686938	GDF1	growth differentiation factor 1 && sp|P27539|GDF1_HUMAN Embryonic growth/differentiation factor 1 OS=Homo sapiens OX=9606 GN=GDF1 PE=2 SV=2 && PF00019:Transforming growth factor beta like domain	NC_006602.4:44147104-44148882	25.7094	24.367	20.7508	5.84529	7.83756	4.99368	23.6091	6.22551	1.90428	4.41e-05	0.000164951
100684579	TMEM232	transmembrane protein 232%2C transcript variant X35 && sp|C9JQI7|TM232_HUMAN Transmembrane protein 232 OS=Homo sapiens OX=9606 GN=TMEM232 PE=2 SV=2 && -	NC_006585.4:3129065-3378081	92.2293	96.3535	73.0847	17.4503	28.3288	50.9409	87.2225	32.24	1.4326	4.41e-05	0.000164943
611341	TEX12	testis expressed 12%2C transcript variant X1 && sp|Q9BXU0|TEX12_HUMAN Testis-expressed protein 12 OS=Homo sapiens OX=9606 GN=TEX12 PE=1 SV=1 && PF15219:Testis-expressed 12	NC_006587.4:20890863-20895367	13.0701	22.239	28.0621	1.93046	3.91157	5.18623	21.1238	3.67609	2.47642	4.4e-05	0.000164668
489869	BHLHA15	basic helix-loop-helix family member a15%2C transcript variant X2 && sp|Q7RTS1|BHA15_HUMAN Class A basic helix-loop-helix protein 15 OS=Homo sapiens OX=9606 GN=BHLHA15 PE=1 SV=1 && -	NC_006588.4:12738597-12742381	34.1378	23.3681	19.7444	5.84552	3.88898	8.64549	25.7501	6.12666	2.04353	4.39e-05	0.000164443
100856474	UBAP1L	ubiquitin associated protein 1 like%2C transcript variant X4 && sp|F5GYI3|UBA1L_HUMAN Ubiquitin-associated protein 1-like OS=Homo sapiens OX=9606 GN=UBAP1L PE=2 SV=1 && -	NC_006612.4:29404471-29424968	22.6661	27.5751	34.6261	6.81486	5.84825	10.3464	28.2891	7.66983	1.86049	4.37e-05	0.00016369
100683774	C1QTNF12	C1q and TNF related 12 && sp|Q5T7M4|ADIPL_HUMAN Adipolin OS=Homo sapiens OX=9606 GN=C1QTNF12 PE=1 SV=2 && -	NC_006587.4:56510469-56515396	41.565	16.1244	30.4276	9.81502	2.91571	1.49801	29.3723	4.74292	2.60747	4.35e-05	0.000162847
100856649	LHX1	LIM homeobox 1 && sp|P48742|LHX1_HUMAN LIM/homeobox protein Lhx1 OS=Homo sapiens OX=9606 GN=LHX1 PE=1 SV=2 && -	NC_006591.4:35986818-35993342	63.1792	47.8002	54.3957	157.114	146.738	79.5713	55.125	127.808	-1.21128	4.32e-05	0.000161923
486711	CLSTN3	calsyntenin 3%2C transcript variant X9 && sp|Q0VCN6|CSTN3_BOVIN Calsyntenin-3 OS=Bos taurus OX=9913 GN=CLSTN3 PE=2 SV=2 && PF00028:Cadherin domain	NC_006609.4:8703426-8737782	36.0666	19.1162	6.87326	89.8097	66.4667	60.6757	20.6854	72.3174	-1.7984	4.31e-05	0.000161656
403508	EDN2	endothelin 2 && sp|P12064|EDN2_CANLF Endothelin-2 OS=Canis lupus familiaris OX=9615 GN=EDN2 PE=2 SV=2 && -	NC_006597.4:1906346-1911819	2.12819	0.0199646	2.15237	14.6325	15.6587	11.724	1.43351	14.0051	-3.18255	4.16e-05	0.000156191
483981	MC5R	melanocortin 5 receptor%2C transcript variant X4 && sp|Q9TT23|MC5R_PANTR Melanocortin receptor 5 OS=Pan troglodytes OX=9598 GN=MC5R PE=3 SV=1 && PF00001:7 transmembrane receptor (rhodopsin family)	NC_006583.4:25410285-25414162	8.58057	7.44362	8.69037	4.16e-17	4.16e-17	4.16e-17	8.23819	4.16e-17	6.06843	4.16e-05	0.000156177
489609	GABRD	gamma-aminobutyric acid type A receptor subunit delta%2C transcript variant X3 && sp|O14764|GBRD_HUMAN Gamma-aminobutyric acid receptor subunit delta OS=Homo sapiens OX=9606 GN=GABRD PE=1 SV=2 && PF02931:Neurotransmitter-gated ion-channel ligand binding domain|PF02932:Neurotransmitter-gated ion-channel transmembrane region	NC_006587.4:57061831-57077443	11.7345	11.6047	4.50693	4.16e-17	4.16e-17	4.16e-17	9.28204	4.16e-17	6.23868	4.14e-05	0.000155816
100683925	LCN10	lipocalin 10%2C transcript variant X14 && sp|Q810Z1|LCN10_MOUSE Epididymal-specific lipocalin-10 OS=Mus musculus OX=10090 GN=Lcn10 PE=2 SV=1 && -	NC_006591.4:48020499-48026542	14.8498	6.43057	6.62248	4.16e-17	4.16e-17	4.16e-17	9.30096	4.16e-17	6.24223	4.12e-05	0.000155017
102154676	CDKN1C	cyclin dependent kinase inhibitor 1C%2C transcript variant X2 && sp|P49918|CDN1C_HUMAN Cyclin-dependent kinase inhibitor 1C OS=Homo sapiens OX=9606 GN=CDKN1C PE=1 SV=1 && PF02234:Cyclin-dependent kinase inhibitor	NC_006600.4:45470401-45472911	0.154702	14.7414	17.1632	63.4294	66.5478	39.2524	10.6864	56.4099	-2.38188	4.08e-05	0.000153678
119871489	PLAC9	placenta associated 9 && sp|Q2TBK3|PLAC9_BOVIN Placenta-specific protein 9 OS=Bos taurus OX=9913 GN=PLAC9 PE=3 SV=1 && PF15205:Placenta-specific protein 9	NC_006586.4:29399789-29413870	25.6629	18.0971	21.759	4.88794	0	6.10908	21.8397	3.66567	2.53015	4.03e-05	0.000151939
483677	SHANK2	SH3 and multiple ankyrin repeat domains 2%2C transcript variant X10 && sp|Q9UPX8|SHAN2_HUMAN SH3 and multiple ankyrin repeat domains protein 2 OS=Homo sapiens OX=9606 GN=SHANK2 PE=1 SV=3 && PF07653:Variant SH3 domain|PF12796:Ankyrin repeats (3 copies)|PF00536:SAM domain (Sterile alpha motif)|PF16511:N-terminal or F0 domain of Talin-head FERM|PF17820:PDZ domain	NC_006600.4:46010915-46522454	8.70182	17.899	11.999	0	0	2.68081	12.8666	0.893603	3.64681	4.02e-05	0.000151504
100686116	ECT2L	epithelial cell transforming 2 like%2C transcript variant X42 && sp|Q008S8|ECT2L_HUMAN Epithelial cell-transforming sequence 2 oncogene-like OS=Homo sapiens OX=9606 GN=ECT2L PE=2 SV=2 && PF00621:RhoGEF domain	NC_006583.4:31937114-32015831	26.7926	19.1929	29.2463	7.82562	6.85599	2.33433	25.0772	5.67198	2.12976	4.02e-05	0.000151504
609259	TMEM59L	transmembrane protein 59 like && sp|Q0VCT2|TM59L_BOVIN Transmembrane protein 59-like OS=Bos taurus OX=9913 GN=TMEM59L PE=2 SV=1 && PF12280:Brain specific membrane anchored protein	NC_006602.4:44364940-44370757	144.633	113.485	107.842	65.3856	66.5422	40.102	121.987	57.3433	1.08925	3.99e-05	0.000150591
483041	ARHGEF33	Rho guanine nucleotide exchange factor 33%2C transcript variant X1 && sp|A8MVX0|ARG33_HUMAN Rho guanine nucleotide exchange factor 33 OS=Homo sapiens OX=9606 GN=ARHGEF33 PE=2 SV=2 && -	NC_006599.4:30740627-30820898	131.848	134.46	87.3799	31.1061	69.5566	43.0391	117.896	47.9006	1.29729	3.94e-05	0.000148788
479687	TPPP3	tubulin polymerization promoting protein family member 3%2C transcript variant X3 && sp|Q3ZCC8|TPPP3_BOVIN Tubulin polymerization-promoting protein family member 3 OS=Bos taurus OX=9913 GN=TPPP3 PE=1 SV=1 && PF05517:p25-alpha	NC_006587.4:81997227-82000890	58.791	25.7297	55.2685	103.324	98.706	144.813	46.5964	115.614	-1.30824	3.91e-05	0.000147674
479683	CARMIL2	capping protein regulator and myosin 1 linker 2%2C transcript variant X1 && sp|Q6F5E8|CARL2_HUMAN Capping protein, Arp2/3 and myosin-I linker protein 2 OS=Homo sapiens OX=9606 GN=CARMIL2 PE=1 SV=2 && -	NC_006587.4:81782441-81794868	33.2176	35.9433	23.0393	8.77891	11.766	4.85909	30.7334	8.46801	1.84995	3.83e-05	0.00014482
608422	CA15	carbonic anhydrase 15%2C transcript variant X1 && sp|Q99N23|CAH15_MOUSE Carbonic anhydrase 15 OS=Mus musculus OX=10090 GN=Ca15 PE=1 SV=1 && PF00194:Eukaryotic-type carbonic anhydrase	NC_006608.4:30105538-30109083	12.7613	8.49514	5.55644	4.16e-17	4.16e-17	4.16e-17	8.93762	4.16e-17	6.18489	3.8e-05	0.000143814
102151309	LOC102151309	double homeobox protein 4-like protein 4%2C transcript variant X1 && sp|Q9ERS8|SEBOX_RAT Homeobox protein SEBOX OS=Rattus norvegicus OX=10116 GN=Sebox PE=3 SV=1 && PF00046:Homeodomain	NC_006583.4:98049119-98057214	5.46771	12.6267	8.71543	4.16e-17	4.16e-17	4.16e-17	8.93662	4.16e-17	6.1845	3.8e-05	0.00014365
483628	LRP4	LDL receptor related protein 4%2C transcript variant X1 && sp|O75096|LRP4_HUMAN Low-density lipoprotein receptor-related protein 4 OS=Homo sapiens OX=9606 GN=LRP4 PE=1 SV=4 && PF00058:Low-density lipoprotein receptor repeat class B|PF00057:Low-density lipoprotein receptor domain class A|PF14670:Coagulation Factor Xa inhibitory site|PF12662:Complement Clr-like EGF-like	NC_006600.4:41344660-41396887	263.797	230.015	205.746	91.5952	159.566	82.4234	233.186	111.195	1.06808	3.69e-05	0.000140075
483762	CCDC88B	coiled-coil domain containing 88B%2C transcript variant X1 && sp|A6NC98|CC88B_HUMAN Coiled-coil domain-containing protein 88B OS=Homo sapiens OX=9606 GN=CCDC88B PE=1 SV=1 && -	NC_006600.4:51329341-51343974	16.0433	14.8231	10.9772	2.94132	0	1.69366	13.9479	1.54499	3.07286	3.64e-05	0.000138085
611008	CRYGN	crystallin gamma N%2C transcript variant X4 && sp|D3ZEG1|CRGN_RAT Gamma-crystallin N OS=Rattus norvegicus OX=10116 GN=Crygn PE=2 SV=3 && -	NC_006598.4:16024111-16035068	21.3312	20.06	7.86043	0	0	3.58095	16.4172	1.19365	3.63303	3.6e-05	0.000136851
100855775	TNIP3	TNFAIP3 interacting protein 3%2C transcript variant X1 && sp|Q96KP6|TNIP3_HUMAN TNFAIP3-interacting protein 3 OS=Homo sapiens OX=9606 GN=TNIP3 PE=1 SV=2 && PF16516:Leucine zipper of domain CC2 of NEMO, NF-kappa-B essential modulator	NC_006601.4:19080344-19183678	4.16e-17	4.16e-17	4.16e-17	11.7378	7.8157	5.75746	4.16e-17	8.437	-6.10587	3.57e-05	0.000135686
607847	LOC607847	glucose-induced degradation protein 8 homolog && sp|Q9D7M1|GID8_MOUSE Glucose-induced degradation protein 8 homolog OS=Mus musculus OX=10090 GN=Gid8 PE=1 SV=1 && PF08513:LisH|PF10607:CTLH/CRA C-terminal to LisH motif domain	NC_006616.4:11515214-11515926	16.1034	12.7944	19.4696	0	2.94003	3.48262	16.1225	2.14089	2.8345	3.56e-05	0.00013548
492090	ZCCHC12	zinc finger CCHC-type containing 12 && sp|Q6PEW1|ZCH12_HUMAN Zinc finger CCHC domain-containing protein 12 OS=Homo sapiens OX=9606 GN=ZCCHC12 PE=1 SV=2 && PF14893:PNMA	NC_006621.4:77078676-77081923	103.665	56.3905	65.4201	142.335	157.435	170.656	75.1585	156.809	-1.05987	3.55e-05	0.000135188
100855802	GPR35	G protein-coupled receptor 35%2C transcript variant X7 && sp|Q9HC97|GPR35_HUMAN G-protein coupled receptor 35 OS=Homo sapiens OX=9606 GN=GPR35 PE=2 SV=4 && PF00001:7 transmembrane receptor (rhodopsin family)	NC_006607.4:51036038-51050997	109.187	100.562	55.9393	22.3511	41.1212	36.5943	88.563	33.3555	1.40527	3.49e-05	0.000132818
606984	SLC13A5	solute carrier family 13 member 5%2C transcript variant X1 && sp|Q86YT5|S13A5_HUMAN Solute carrier family 13 member 5 OS=Homo sapiens OX=9606 GN=SLC13A5 PE=1 SV=1 && PF00939:Sodium:sulfate symporter transmembrane region	NC_006587.4:30787440-30809725	13.8122	5.3917	8.72771	4.16e-17	4.16e-17	4.16e-17	9.31054	4.16e-17	6.24378	3.42e-05	0.000130493
100683316	ADAM20	ADAM metallopeptidase domain 20 && sp|O43506|ADA20_HUMAN Disintegrin and metalloproteinase domain-containing protein 20 OS=Homo sapiens OX=9606 GN=ADAM20 PE=2 SV=2 && PF00200:Disintegrin|PF01562:Reprolysin family propeptide|PF08516:ADAM cysteine-rich|PF01421:Reprolysin (M12B) family zinc metalloprotease	NC_006590.4:43928823-43931643	34.1865	27.5615	20.8458	4.85112	8.81571	7.65456	27.5313	7.10713	1.93314	3.4e-05	0.000129896
102154552	SPN	sialophorin && sp|P16150|LEUK_HUMAN Leukosialin OS=Homo sapiens OX=9606 GN=SPN PE=1 SV=1 && -	NC_006588.4:19347439-19352997	19.2551	25.243	5.73368	0	1.96175	1.71972	16.7439	1.22716	3.63566	3.39e-05	0.0001294
488313	OR2B8	olfactory receptor family 2 subfamily B member 8 && sp|P59922|OR2B8_HUMAN Putative olfactory receptor 2B8 OS=Homo sapiens OX=9606 GN=OR2B8P PE=5 SV=1 && PF13853:Olfactory receptor	NC_006617.4:25072862-25073836	13.1016	36.7961	18.6153	1.93919	5.9012	0.716212	22.8377	2.8522	2.95911	3.38e-05	0.00012912
484805	YJEFN3	YjeF N-terminal domain containing 3 && sp|A6XGL0|YJEN3_HUMAN YjeF N-terminal domain-containing protein 3 OS=Homo sapiens OX=9606 GN=YJEFN3 PE=1 SV=1 && PF03853:YjeF-related protein N-terminus	NC_006602.4:43630796-43638600	19.4643	38.9447	18.6831	6.8896	0	0	25.6974	2.29653	3.46519	3.38e-05	0.000129007
475580	HTRA4	HtrA serine peptidase 4%2C transcript variant X4 && sp|E1BJW1|HTRA4_BOVIN Serine protease HTR4 OS=Bos taurus OX=9913 GN=HTRA4 PE=3 SV=1 && PF07648:Kazal-type serine protease inhibitor domain|PF13365:Trypsin-like peptidase domain|PF00219:Insulin-like growth factor binding protein|PF17820:PDZ domain	NC_006598.4:27077924-27089718	36.355	34.8962	19.8431	5.82967	10.785	6.70078	30.3648	7.77183	1.9499	3.34e-05	0.000127586
612047	ISM2	isthmin 2%2C transcript variant X1 && sp|Q6H9L7|ISM2_HUMAN Isthmin-2 OS=Homo sapiens OX=9606 GN=ISM2 PE=1 SV=1 && PF03782:AMOP domain	NC_006590.4:49956867-49973644	19.4576	33.7494	22.9135	74.1786	56.6846	57.4606	25.3735	62.7746	-1.30211	3.28e-05	0.000125507
483801	VWCE	von Willebrand factor C and EGF domains%2C transcript variant X3 && sp|Q96DN2|VWCE_HUMAN von Willebrand factor C and EGF domain-containing protein OS=Homo sapiens OX=9606 GN=VWCE PE=1 SV=2 && PF00093:von Willebrand factor type C domain|PF12662:Complement Clr-like EGF-like	NC_006600.4:53671715-53697876	61.0569	53.0181	49.0518	7.73848	28.4835	8.98441	54.3756	15.0688	1.84425	3.27e-05	0.000125042
102151295	LOC102151295	transcription and mRNA export factor ENY2-like%2C transcript variant X1 && sp|Q3ZBJ0|ENY2_BOVIN Transcription and mRNA export factor ENY2 OS=Bos taurus OX=9913 GN=ENY2 PE=3 SV=1 && PF10163:Transcription factor e(y)2	NC_006589.4:22883388-22883894	46.0364	40.2827	34.934	82.8845	93.9131	76.0598	40.4177	84.2858	-1.05734	3.26e-05	0.000124909
100685382	FAM183A	family with sequence similarity 183 member A%2C transcript variant X17 && sp|A8QW39|F183A_BOVIN Protein FAM183A OS=Bos taurus OX=9913 GN=FAM183A PE=2 SV=1 && PF14886:FAM183A and FAM183B related	NC_006597.4:17118357-17127841	13.0832	25.3676	27.0331	61.4678	52.7851	54.1766	21.828	56.1432	-1.35787	3.2e-05	0.000122596
480249	RNF212B	ring finger protein 212B%2C transcript variant X4 && sp|A8MTL3|R212B_HUMAN RING finger protein 212B OS=Homo sapiens OX=9606 GN=RNF212B PE=2 SV=1 && -	NC_006590.4:3457882-3500161	46.3846	77.1597	60.9172	25.3707	28.3953	16.6054	61.4872	23.4571	1.38792	3.16e-05	0.000121195
485072	AMH	anti-Mullerian hormone && sp|P03971|MIS_HUMAN Muellerian-inhibiting factor OS=Homo sapiens OX=9606 GN=AMH PE=2 SV=3 && PF04709:Anti-Mullerian hormone, N terminal region|PF00019:Transforming growth factor beta like domain	NC_006602.4:56581099-56583889	16.3457	34.8444	32.5015	0	1.93806	8.89301	27.8972	3.61036	2.90966	3.13e-05	0.000120066
100684657	MROH6	maestro heat like repeat family member 6 && sp|A6NGR9|MROH6_HUMAN Maestro heat-like repeat-containing protein family member 6 OS=Homo sapiens OX=9606 GN=MROH6 PE=4 SV=2 && -	NC_006595.4:37185628-37191172	32.1686	33.8634	26.2241	3.85514	10.7752	11.184	30.752	8.60478	1.81861	3.11e-05	0.000119367
487609	MEGF11	multiple EGF like domains 11%2C transcript variant X1 && sp|Q80T91|MEG11_MOUSE Multiple epidermal growth factor-like domains protein 11 OS=Mus musculus OX=10090 GN=Megf11 PE=1 SV=3 && -	NC_006612.4:30151924-30496100	12.974	15.9153	20.5334	3.91653	1.94863	1.62527	16.4743	2.49681	2.66708	3.09e-05	0.000118671
610432	KCNE5	potassium voltage-gated channel subfamily E regulatory subunit 5 && sp|Q9UJ90|KCNE5_HUMAN Potassium voltage-gated channel subfamily E regulatory beta subunit 5 OS=Homo sapiens OX=9606 GN=KCNE5 PE=1 SV=1 && -	NC_006621.4:68922748-68924125	25.5912	15.972	16.407	2.91808	4.90351	2.46643	19.3234	3.42934	2.45528	2.98e-05	0.000114655
485185	DGAT2	diacylglycerol O-acyltransferase 2%2C transcript variant X1 && sp|Q70VZ8|DGAT2_BOVIN Diacylglycerol O-acyltransferase 2 OS=Bos taurus OX=9913 GN=DGAT2 PE=2 SV=1 && PF03982:Diacylglycerol acyltransferase	NC_006603.4:22599527-22636714	41.9945	57.1257	50.0245	117.058	128.169	79.8752	49.7149	108.368	-1.12143	2.97e-05	0.000114444
100683486	C8H14orf39	chromosome 8 C14orf39 homolog%2C transcript variant X5 && sp|Q8N1H7|S6OS1_HUMAN Protein SIX6OS1 OS=Homo sapiens OX=9606 GN=SIX6OS1 PE=1 SV=2 && PF15676:Six6 opposite strand transcript 1 family	NC_006590.4:35240462-35295944	15.1345	8.67964	34.2994	2.94604	0.973398	0	19.3712	1.30648	3.82159	2.96e-05	0.000114055
119863961	DYNLT2	dynein light chain Tctex-type 2 && sp|Q8IZS6|DYLT2_HUMAN Dynein light chain Tctex-type protein 2 OS=Homo sapiens OX=9606 GN=DYNLT2 PE=1 SV=1 && PF03645:Tctex-1 family	NC_006594.4:71744896-71758393	16.1399	13.8604	22.6745	1.93924	3.9218	2.51106	17.5583	2.7907	2.59992	2.95e-05	0.000113664
100688744	CHST9	carbohydrate sulfotransferase 9%2C transcript variant X1 && sp|Q7L1S5|CHST9_HUMAN Carbohydrate sulfotransferase 9 OS=Homo sapiens OX=9606 GN=CHST9 PE=2 SV=2 && PF03567:Sulfotransferase family	NC_006589.4:61007213-61241913	130.504	92.2677	69.9884	159.808	270.003	217.903	97.5869	215.905	-1.1445	2.94e-05	0.000113281
488522	VIL1	villin 1 && sp|Q29261|VILI_PIG Villin-1 OS=Sus scrofa OX=9823 GN=VIL1 PE=2 SV=2 && PF02209:Villin headpiece domain|PF00626:Gelsolin repeat	NC_006619.4:25885686-25911804	103.296	162.956	127.288	70.249	54.7152	66.2003	131.18	63.7215	1.03996	2.92e-05	0.000112631
491281	GFI1B	growth factor independent 1B transcriptional repressor%2C transcript variant X3 && sp|Q5VTD9|GFI1B_HUMAN Zinc finger protein Gfi-1b OS=Homo sapiens OX=9606 GN=GFI1B PE=1 SV=1 && -	NC_006591.4:50643918-50674158	48.2846	43.521	51.0416	23.4517	13.6525	17.7619	47.6158	18.2887	1.37418	2.89e-05	0.000111559
478285	TRIM69	tripartite motif containing 69%2C transcript variant X1 && sp|Q86WT6|TRI69_HUMAN E3 ubiquitin-protein ligase TRIM69 OS=Homo sapiens OX=9606 GN=TRIM69 PE=1 SV=2 && PF13765:SPRY-associated domain|PF00622:SPRY domain|PF15227:zinc finger of C3HC4-type, RING	NC_006612.4:11420364-11464924	55.6415	35.1518	49.9622	21.5303	13.6853	7.24804	46.9185	14.1545	1.7241	2.83e-05	0.000109491
479689	KCTD19	potassium channel tetramerization domain containing 19%2C transcript variant X10 && sp|A7YWH3|KCD19_BOVIN BTB/POZ domain-containing protein KCTD19 OS=Bos taurus OX=9913 GN=KCTD19 PE=2 SV=1 && PF02214:BTB/POZ domain	NC_006587.4:82050522-82082832	49.0283	17.2245	35.8468	8.8173	6.85934	0.601793	34.0332	5.42614	2.63377	2.82e-05	0.000109213
483776	CHRM1	cholinergic receptor muscarinic 1%2C transcript variant X2 && sp|P11229|ACM1_HUMAN Muscarinic acetylcholine receptor M1 OS=Homo sapiens OX=9606 GN=CHRM1 PE=1 SV=2 && -	NC_006600.4:52389834-52403632	6.50514	10.553	8.70304	4.16e-17	4.16e-17	4.16e-17	8.58708	4.16e-17	6.12745	2.82e-05	0.000109193
100687941	GPR84	G protein-coupled receptor 84 && sp|Q2KI97|GPR84_BOVIN G-protein coupled receptor 84 OS=Bos taurus OX=9913 GN=GPR84 PE=2 SV=1 && PF00001:7 transmembrane receptor (rhodopsin family)	NC_006609.4:45300898-45302916	25.6229	17.0313	18.5497	5.90519	0	0	20.4013	1.9684	3.3499	2.8e-05	0.000108336
111093265	LOC111093265	stereocilin-like && sp|Q7RTU9|STRC_HUMAN Stereocilin OS=Homo sapiens OX=9606 GN=STRC PE=2 SV=1 && -	NC_006612.4:10517241-10518599	35.0839	31.6054	0.324922	4.16e-17	4.16e-17	4.16e-17	22.3381	4.16e-17	7.49963	2.77e-05	0.000107335
111091708	LOC111091708	uncharacterized LOC111091708%2C transcript variant X5 && - && -	NC_006604.4:55398058-55480532	98.747	111.177	89.3283	15.4769	35.2007	54.3298	99.7507	35.0025	1.50875	2.75e-05	0.000106483
102152417	SMIM9	small integral membrane protein 9%2C transcript variant X5 && sp|A6NGZ8|SMIM9_HUMAN Small integral membrane protein 9 OS=Homo sapiens OX=9606 GN=SMIM9 PE=3 SV=1 && -	NC_006621.4:107878737-107890221	43.6353	29.6615	12.3499	3.89716	6.87434	1.53115	28.5489	4.10088	2.76937	2.71e-05	0.000104979
484939	ZNF653	zinc finger protein 653 && sp|Q96CK0|ZN653_HUMAN Zinc finger protein 653 OS=Homo sapiens OX=9606 GN=ZNF653 PE=1 SV=1 && PF00096:Zinc finger, C2H2 type	NC_006602.4:49738661-49755033	74.8661	60.4086	43.803	97.3943	150.628	163.317	59.6926	137.113	-1.19794	2.69e-05	0.000104495
611524	MRAP2	melanocortin 2 receptor accessory protein 2%2C transcript variant X4 && sp|Q96G30|MRAP2_HUMAN Melanocortin-2 receptor accessory protein 2 OS=Homo sapiens OX=9606 GN=MRAP2 PE=1 SV=2 && PF15183:Melanocortin-2 receptor accessory protein family	NC_006594.4:44138212-44187451	77.2707	97.2698	56.8834	210.77	130.941	161.814	77.1413	167.842	-1.12006	2.66e-05	0.000103148
102155734	LOC102155734	uncharacterized LOC102155734%2C transcript variant X1 && - && -	NC_006606.4:45709918-45713317	12.1089	28.588	39.8557	1.92769	5.88522	4.24212	26.8509	4.01834	2.70232	2.59e-05	0.000100654
490626	CBLN3	cerebellin 3 precursor && sp|Q6UW01|CBLN3_HUMAN Cerebellin-3 OS=Homo sapiens OX=9606 GN=CBLN3 PE=1 SV=1 && -	NC_006590.4:4320877-4324167	66.6036	71.0148	74.9686	34.1376	32.2615	33.0472	70.8624	33.1488	1.09281	2.55e-05	9.93e-05
609935	RNF152	ring finger protein 152%2C transcript variant X7 && sp|Q8N8N0|RN152_HUMAN E3 ubiquitin-protein ligase RNF152 OS=Homo sapiens OX=9606 GN=RNF152 PE=1 SV=1 && PF14634:zinc-RING finger domain	NC_006583.4:15881184-15969600	29.2249	41.3601	57.2845	82.8259	104.651	108.768	42.6232	98.7484	-1.21002	2.54e-05	9.89e-05
608098	CAMKV	CaM kinase like vesicle associated%2C transcript variant X1 && sp|Q8NCB2|CAMKV_HUMAN CaM kinase-like vesicle-associated protein OS=Homo sapiens OX=9606 GN=CAMKV PE=2 SV=2 && -	NC_006602.4:39333870-39349820	49.4716	50.9422	66.1191	19.6378	0	5.75752	55.511	8.4651	2.69942	2.48e-05	9.68e-05
487342	AHDC1	AT-hook DNA binding motif containing 1%2C transcript variant X3 && sp|Q5TGY3|AHDC1_HUMAN AT-hook DNA-binding motif-containing protein 1 OS=Homo sapiens OX=9606 GN=AHDC1 PE=1 SV=1 && -	NC_006584.4:69303131-69340344	109.717	139.881	159.588	58.4612	74.3451	71.3102	136.395	68.0388	1.00151	2.47e-05	9.64e-05
102155044	LOC102155044	IgGFc-binding protein-like%2C transcript variant X1 && sp|Q9Y6R7|FCGBP_HUMAN IgGFc-binding protein OS=Homo sapiens OX=9606 GN=FCGBP PE=1 SV=3 && PF01826:Trypsin Inhibitor like cysteine rich domain|PF12714:TILa domain|PF00094:von Willebrand factor type D domain|PF08742:C8 domain	NC_006583.4:116095303-116104276	8.63126	15.7521	5.58537	4.16e-17	4.16e-17	4.16e-17	9.98959	4.16e-17	6.34305	2.47e-05	9.62e-05
489030	PRF1	perforin 1 && sp|P14222|PERF_HUMAN Perforin-1 OS=Homo sapiens OX=9606 GN=PRF1 PE=1 SV=1 && PF01823:MAC/Perforin domain|PF00168:C2 domain	NC_006586.4:21630717-21633264	6.51439	8.49523	11.8595	4.16e-17	4.16e-17	4.16e-17	8.95638	4.16e-17	6.18804	2.37e-05	9.27e-05
489087	DOK3	docking protein 3%2C transcript variant X5 && sp|Q7L591|DOK3_HUMAN Docking protein 3 OS=Homo sapiens OX=9606 GN=DOK3 PE=1 SV=2 && PF02174:PTB domain (IRS-1 type)	NC_006586.4:35829321-35835159	50.3851	35.1562	56.3486	8.7328	22.5761	9.0649	47.2966	13.4579	1.80599	2.34e-05	9.16e-05
477840	RGS10	regulator of G protein signaling 10%2C transcript variant X2 && sp|Q2KHW7|RGS10_BOVIN Regulator of G-protein signaling 10 OS=Bos taurus OX=9913 GN=RGS10 PE=2 SV=1 && PF00615:Regulator of G protein signaling domain	NC_006610.4:29814817-29854624	73.9666	48.9892	82.3919	110.068	183.915	171.555	68.4492	155.179	-1.17949	2.34e-05	9.15e-05
611641	FGF18	fibroblast growth factor 18%2C transcript variant X2 && sp|Q0VCA0|FGF18_BOVIN Fibroblast growth factor 18 OS=Bos taurus OX=9913 GN=FGF18 PE=2 SV=1 && PF00167:Fibroblast growth factor	NC_006586.4:40660286-40697075	37.5286	39.161	30.5831	10.7342	3.86288	14.7376	35.7576	9.77823	1.85273	2.32e-05	9.09e-05
119864010	INKA2	inka box actin regulator 2%2C transcript variant X2 && sp|Q9NTI7|INKA2_HUMAN PAK4-inhibitor INKA2 OS=Homo sapiens OX=9606 GN=INKA2 PE=1 SV=1 && -	NC_006599.4:63216242-63230988	12.7086	3.27653	6.56644	24.3233	39.1631	32.2191	7.51719	31.9019	-2.06711	2.32e-05	9.07e-05
403439	IL2RB	interleukin 2 receptor subunit beta%2C transcript variant 1 && sp|Q38J85|IL2RB_MACFA Interleukin-2 receptor subunit beta OS=Macaca fascicularis OX=9541 GN=IL2RB PE=2 SV=1 && PF18707:Interleukin-2 receptor subunit beta N-terminal domain 1	NC_006592.4:27325543-27343512	5.48424	9.54686	13.9808	4.16e-17	4.16e-17	4.16e-17	9.67063	4.16e-17	6.2981	2.29e-05	8.98e-05
492129	ELF4	E74 like ETS transcription factor 4%2C transcript variant X12 && sp|Q99607|ELF4_HUMAN ETS-related transcription factor Elf-4 OS=Homo sapiens OX=9606 GN=ELF4 PE=1 SV=1 && PF00178:Ets-domain|PF12310:Transcription factor protein N terminal	NC_006621.4:87399295-87445781	142.606	135.624	112.228	78.1034	46.8617	62.7308	130.152	62.5653	1.05517	2.23e-05	8.75e-05
481882	FILIP1	filamin A interacting protein 1%2C transcript variant X1 && sp|Q7Z7B0|FLIP1_HUMAN Filamin-A-interacting protein 1 OS=Homo sapiens OX=9606 GN=FILIP1 PE=1 SV=1 && PF09727:Cortactin-binding protein-2	NC_006594.4:36819013-37025711	38.7001	47.6046	39.2174	74.0432	90.9402	106.409	41.8407	90.464	-1.11103	2.22e-05	8.72e-05
485044	ANKRD24	ankyrin repeat domain 24%2C transcript variant X6 && sp|Q8TF21|ANR24_HUMAN Ankyrin repeat domain-containing protein 24 OS=Homo sapiens OX=9606 GN=ANKRD24 PE=2 SV=2 && -	NC_006602.4:55118278-55144091	71.9729	57.4529	100.712	34.2038	12.6262	29.8847	76.7127	25.5716	1.58037	2.2e-05	8.67e-05
611377	IL29L	interleukin 29-like && sp|Q8IU54|IFNL1_HUMAN Interferon lambda-1 OS=Homo sapiens OX=9606 GN=IFNL1 PE=1 SV=1 && PF15177:Interleukin-28A	NC_006606.4:35681783-35682355	8.64096	10.5985	11.9142	0	0	0.879158	10.3846	0.293053	4.60373	2.2e-05	8.65e-05
611875	C18H11orf80	chromosome 18 C11orf80 homolog%2C transcript variant X5 && sp|Q8N6T0|TO6BL_HUMAN Type 2 DNA topoisomerase 6 subunit B-like OS=Homo sapiens OX=9606 GN=TOP6BL PE=2 SV=3 && PF15091:Domain of unknown function (DUF4554)	NC_006600.4:49122520-49227495	18.1045	8.58404	13.0632	0	1.96995	0	13.2506	0.65665	4.15852	2.19e-05	8.64e-05
609750	LEAP2	liver enriched antimicrobial peptide 2 && sp|Q95JC3|LEAP2_BOVIN Liver-expressed antimicrobial peptide 2 OS=Bos taurus OX=9913 GN=LEAP2 PE=3 SV=1 && -	NC_006593.4:19958900-19960045	9.89244	33.6097	16.4256	2.94128	1.95812	0	19.9759	1.63313	3.566	2.19e-05	8.63e-05
119872956	LOC119872956	uncharacterized LOC119872956%2C transcript variant X5 && - && -	NC_006590.4:70175068-70179710	15.1716	21.2009	27.0091	1.94237	5.90567	0	21.1272	2.61601	3.00689	2.19e-05	8.61e-05
607789	HPCAL4	hippocalcin like 4%2C transcript variant X3 && sp|P29104|HPCL4_BOVIN Hippocalcin-like protein 4 OS=Bos taurus OX=9913 GN=HPCAL4 PE=1 SV=3 && PF00036:EF hand|PF13499:EF-hand domain pair	NC_006597.4:3452643-3463915	27.9307	42.1374	16.6227	105.381	53.6443	115.97	28.8969	91.665	-1.65971	2.13e-05	8.41e-05
100855474	TRH	thyrotropin releasing hormone%2C transcript variant X2 && sp|P20396|TRH_HUMAN Pro-thyrotropin-releasing hormone OS=Homo sapiens OX=9606 GN=TRH PE=1 SV=1 && PF05438:Thyrotropin-releasing hormone (TRH)	NC_006602.4:5256400-5324009	5.57578	11.7211	25.6912	0.981381	0	0	14.3294	0.327127	5.05278	2.11e-05	8.33e-05
100687813	ZNF285	zinc finger protein 285%2C transcript variant X3 && sp|Q96NJ3|ZN285_HUMAN Zinc finger protein 285 OS=Homo sapiens OX=9606 GN=ZNF285 PE=1 SV=2 && PF01352:KRAB box|PF00096:Zinc finger, C2H2 type	NC_006583.4:110370994-110399107	156.638	171.554	126.417	64.3142	93.9649	64.1196	151.536	74.1329	1.03114	2.09e-05	8.24e-05
609166	ENG	endoglin && sp|P37176|EGLN_PIG Endoglin OS=Sus scrofa OX=9823 GN=ENG PE=1 SV=1 && PF00100:Zona pellucida-like domain	NC_006591.4:54752221-54783620	11.8302	15.8225	9.88086	0	1.96995	0	12.5112	0.65665	4.07644	2.08e-05	8.22e-05
106558903	LOC106558903	glycine-rich cell wall structural protein 1-like%2C transcript variant X1 && - && -	NC_006588.4:39423639-39435307	45.9714	39.1925	27.4296	13.6738	8.77587	11.8841	37.5312	11.4446	1.7015	2.08e-05	8.21e-05
480185	ENOSF1	enolase superfamily member 1%2C transcript variant X1 && sp|Q5RAT4|ENOF1_PONAB Mitochondrial enolase superfamily member 1 OS=Pongo abelii OX=9601 GN=ENOSF1 PE=2 SV=1 && PF02746:Mandelate racemase / muconate lactonizing enzyme, N-terminal domain|PF13378:Enolase C-terminal domain-like	NC_006589.4:66951922-66981217	120.039	94.4477	105.508	36.0009	60.6895	51.793	106.665	49.4945	1.10528	2.04e-05	8.06e-05
478049	SH3RF2	SH3 domain containing ring finger 2%2C transcript variant X3 && sp|Q8TEC5|SH3R2_HUMAN E3 ubiquitin-protein ligase SH3RF2 OS=Homo sapiens OX=9606 GN=SH3RF2 PE=1 SV=3 && -	NC_006584.4:37425282-37559026	18.51	42.1958	33.6606	94.6451	93.9156	63.0045	31.4555	83.8551	-1.41074	2.04e-05	8.06e-05
609898	GYPC	glycophorin C (Gerbich blood group) && sp|P04921|GLPC_HUMAN Glycophorin-C OS=Homo sapiens OX=9606 GN=GYPC PE=1 SV=1 && -	NC_006601.4:24186247-24228395	23.6796	29.6197	26.1167	55.5479	72.4103	59.2271	26.472	62.3951	-1.23294	1.97e-05	7.81e-05
100855439	LYVE1	lymphatic vessel endothelial hyaluronan receptor 1 && sp|Q6UC88|LYVE1_BOVIN Lymphatic vessel endothelial hyaluronic acid receptor 1 OS=Bos taurus OX=9913 GN=LYVE1 PE=1 SV=1 && PF00193:Extracellular link domain	NC_006603.4:33281339-33292627	38.4523	19.2719	33.6321	82.9328	75.2961	65.8507	30.4521	74.6932	-1.291	1.97e-05	7.8e-05
487642	ISLR2	immunoglobulin superfamily containing leucine rich repeat 2%2C transcript variant X1 && sp|Q6UXK2|ISLR2_HUMAN Immunoglobulin superfamily containing leucine-rich repeat protein 2 OS=Homo sapiens OX=9606 GN=ISLR2 PE=1 SV=1 && PF13855:Leucine rich repeat	NC_006612.4:37224954-37233047	12.7737	8.50349	6.62244	4.16e-17	4.16e-17	4.16e-17	9.29989	4.16e-17	6.24129	1.91e-05	7.58e-05
489407	C5H11orf52	chromosome 5 C11orf52 homolog%2C transcript variant X1 && sp|Q96A22|CK052_HUMAN Uncharacterized protein C11orf52 OS=Homo sapiens OX=9606 GN=C11orf52 PE=1 SV=2 && PF15147:Domain of unknown function (DUF4578)	NC_006587.4:21091050-21099840	76.923	49.9181	44.8331	9.69248	27.4774	12.481	57.2248	16.5503	1.78298	1.9e-05	7.58e-05
485668	SLCO2A1	solute carrier organic anion transporter family member 2A1 && sp|Q92959|SO2A1_HUMAN Solute carrier organic anion transporter family member 2A1 OS=Homo sapiens OX=9606 GN=SLCO2A1 PE=1 SV=2 && PF03137:Organic Anion Transporter Polypeptide (OATP) family|PF07648:Kazal-type serine protease inhibitor domain	NC_006605.4:30777043-30856125	14.8757	9.55514	5.58548	4.16e-17	4.16e-17	4.16e-17	10.0054	4.16e-17	6.34589	1.9e-05	7.57e-05
610758	CLEC17A	C-type lectin domain containing 17A%2C transcript variant X2 && sp|Q6ZS10|CL17A_HUMAN C-type lectin domain family 17, member A OS=Homo sapiens OX=9606 GN=CLEC17A PE=1 SV=2 && PF00059:Lectin C-type domain	NC_006602.4:47943292-47956351	36.2294	23.3681	17.6222	6.8896	0	0	25.7399	2.29653	3.46962	1.86e-05	7.4e-05
479836	MYH11	myosin heavy chain 11%2C transcript variant X1 && sp|P35748|MYH11_RABIT Myosin-11 OS=Oryctolagus cuniculus OX=9986 GN=MYH11 PE=2 SV=2 && PF01576:Myosin tail|PF00063:Myosin head (motor domain)|PF02736:Myosin N-terminal SH3-like domain	NC_006588.4:29405013-29520689	12.9485	17.9634	15.2368	2.94128	1.95812	0	15.3829	1.63313	3.19776	1.86e-05	7.4e-05
489305	HEPACAM	hepatic and glial cell adhesion molecule%2C transcript variant X1 && sp|A4FUY1|HECAM_BOVIN Hepatocyte cell adhesion molecule OS=Bos taurus OX=9913 GN=HEPACAM PE=2 SV=1 && PF13927:Immunoglobulin domain|PF07686:Immunoglobulin V-set domain	NC_006587.4:9566458-9580496	9.68486	5.41131	16.1025	4.16e-17	4.16e-17	4.16e-17	10.3996	4.16e-17	6.40263	1.84e-05	7.35e-05
610163	MINAR1	membrane integral NOTCH2 associated receptor 1%2C transcript variant X2 && sp|Q9UPX6|MNAR1_HUMAN Major intrinsically disordered Notch2-binding receptor 1 OS=Homo sapiens OX=9606 GN=MINAR1 PE=1 SV=3 && PF06789:Uncharacterised protein family (UPF0258)	NC_006585.4:60394633-60426748	2.39744	26.2244	16.2776	4.16e-17	4.16e-17	4.16e-17	14.9665	4.16e-17	6.92332	1.83e-05	7.29e-05
100686288	LOC100686288	zinc finger protein 573%2C transcript variant X1 && sp|Q86YE8|ZN573_HUMAN Zinc finger protein 573 OS=Homo sapiens OX=9606 GN=ZNF573 PE=2 SV=4 && -	NC_006583.4:114526464-114571893	24.7514	38.989	18.7219	6.83511	3.89146	6.83827	27.4874	5.85495	2.20396	1.82e-05	7.27e-05
100683781	CCDC183	coiled-coil domain containing 183%2C transcript variant X1 && sp|Q5T5S1|CC183_HUMAN Coiled-coil domain-containing protein 183 OS=Homo sapiens OX=9606 GN=CCDC183 PE=2 SV=3 && -	NC_006591.4:47981625-47988820	10.7272	9.56345	10.8649	0	0	0.879158	10.3852	0.293053	4.60335	1.82e-05	7.25e-05
610000	HSF5	heat shock transcription factor 5 && sp|Q5ND04|HSF5_MOUSE Heat shock factor protein 5 OS=Mus musculus OX=10090 GN=Hsf5 PE=1 SV=1 && PF00447:HSF-type DNA-binding	NC_006591.4:32301523-32344994	49.1403	19.3638	46.5614	10.7443	5.83816	10.2472	38.3552	8.94323	2.08457	1.76e-05	7.04e-05
106557466	SPATA22	spermatogenesis associated 22%2C transcript variant X2 && sp|Q8NHS9|SPT22_HUMAN Spermatogenesis-associated protein 22 OS=Homo sapiens OX=9606 GN=SPATA22 PE=1 SV=2 && -	NC_006591.4:46485645-46501031	15.9268	9.56336	5.59474	4.16e-17	4.16e-17	4.16e-17	10.3617	4.16e-17	6.39593	1.7e-05	6.8e-05
106557681	OR6C6J	olfactory receptor family 6 subfamily C member 6J && sp|A6NF89|OR6C6_HUMAN Olfactory receptor 6C6 OS=Homo sapiens OX=9606 GN=OR6C6 PE=3 SV=1 && PF13853:Olfactory receptor	NC_006597.4:17404314-17405258	4.4939	24.0919	9.891	4.16e-17	4.16e-17	4.16e-17	12.8256	4.16e-17	6.70076	1.69e-05	6.76e-05
119863943	LOC119863943	histone H3-like%2C transcript variant X7 && sp|Q6FI13|H2A2A_HUMAN Histone H2A type 2-A OS=Homo sapiens OX=9606 GN=H2AC18 PE=1 SV=3 && PF16211:C-terminus of histone H2A|PF00125:Core histone H2A/H2B/H3/H4	NC_006599.4:58604955-58631031	0.669653	426.69	0.798731	4.16e-17	4.16e-17	4.16e-17	142.72	4.16e-17	10.1675	1.65e-05	6.62e-05
100685892	LOC100685892	40S ribosomal protein S17-like && sp|P63273|RS17_CANLF 40S ribosomal protein S17 OS=Canis lupus familiaris OX=9615 GN=RPS17 PE=2 SV=2 && -	NC_006594.4:41277269-41277659	7.765	23.2282	25.8805	1.95307	1.95813	0.786435	18.9579	1.56588	3.50394	1.65e-05	6.62e-05
484921	DAND5	DAN domain BMP antagonist family member 5 && sp|Q8N907|DAND5_HUMAN DAN domain family member 5 OS=Homo sapiens OX=9606 GN=DAND5 PE=2 SV=1 && PF03045:DAN domain	NC_006602.4:49097579-49101217	11.9022	8.62117	25.7389	0	1.96995	0	15.4208	0.65665	4.37575	1.64e-05	6.58e-05
483767	FLRT1	fibronectin leucine rich transmembrane protein 1%2C transcript variant X3 && sp|Q9NZU1|FLRT1_HUMAN Leucine-rich repeat transmembrane protein FLRT1 OS=Homo sapiens OX=9606 GN=FLRT1 PE=1 SV=3 && PF01462:Leucine rich repeat N-terminal domain|PF13855:Leucine rich repeat	NC_006600.4:51531012-51607234	4.46863	11.6589	18.2401	4.16e-17	4.16e-17	4.16e-17	11.4559	4.16e-17	6.54112	1.63e-05	6.54e-05
610509	TBC1D10C	TBC1 domain family member 10C%2C transcript variant X1 && sp|Q8IV04|TB10C_HUMAN Carabin OS=Homo sapiens OX=9606 GN=TBC1D10C PE=1 SV=1 && PF00566:Rab-GTPase-TBC domain	NC_006600.4:48665789-48671950	11.849	18.942	8.84463	35.0502	40.069	55.606	13.2119	43.5751	-1.71139	1.62e-05	6.5e-05
612302	PPP1R32	protein phosphatase 1 regulatory subunit 32%2C transcript variant X1 && sp|Q2T9T0|PPR32_BOVIN Protein phosphatase 1 regulatory subunit 32 OS=Bos taurus OX=9913 GN=PPP1R32 PE=2 SV=1 && PF15691:Protein phosphatase 1 regulatory subunit 32	NC_006600.4:53518037-53526492	8.6679	19.9209	5.6212	4.16e-17	4.16e-17	4.16e-17	11.4033	4.16e-17	6.53208	1.61e-05	6.46e-05
480093	KMO	kynurenine 3-monooxygenase && sp|O15229|KMO_HUMAN Kynurenine 3-monooxygenase OS=Homo sapiens OX=9606 GN=KMO PE=1 SV=2 && PF01494:FAD binding domain	NC_006589.4:32419026-32472013	13.8247	8.51164	6.63288	4.16e-17	4.16e-17	4.16e-17	9.65641	4.16e-17	6.29505	1.59e-05	6.38e-05
111093264	LOC111093264	translation initiation factor IF-2-like%2C transcript variant X1 && - && -	NC_006612.4:5280214-5476326	34.2326	25.5117	28.3095	4.84562	8.80931	9.43172	29.3513	7.69555	1.90992	1.57e-05	6.33e-05
102157002	LOC102157002	protein tyrosine phosphatase type IVA 1-like && sp|Q93096|TP4A1_HUMAN Protein tyrosine phosphatase type IVA 1 OS=Homo sapiens OX=9606 GN=PTP4A1 PE=1 SV=2 && PF00782:Dual specificity phosphatase, catalytic domain	NC_006609.4:18932585-18933187	68.4651	27.9081	71.4503	13.6676	3.85035	18.2065	55.9412	11.9081	2.22289	1.56e-05	6.28e-05
486930	LHPP	phospholysine phosphohistidine inorganic pyrophosphate phosphatase%2C transcript variant X3 && sp|Q0VD18|LHPP_BOVIN Phospholysine phosphohistidine inorganic pyrophosphate phosphatase OS=Bos taurus OX=9913 GN=LHPP PE=1 SV=1 && -	NC_006610.4:33890466-34016883	59.948	45.6637	48.997	104.328	130.13	92.0049	51.5362	108.821	-1.07588	1.56e-05	6.28e-05
487387	LOC487387	RAP1 GTPase activating protein%2C transcript variant X1 && sp|A2ALS5|RPGP1_MOUSE Rap1 GTPase-activating protein 1 OS=Mus musculus OX=10090 GN=Rap1gap PE=1 SV=2 && PF02188:GoLoco motif|PF02145:Rap/ran-GAP	NC_006584.4:73996971-74060748	129.711	100.832	119.591	59.5192	63.6115	39.3167	116.711	54.1491	1.10826	1.54e-05	6.22e-05
403740	PTGDS	prostaglandin D2 synthase && sp|Q9XS65|PTGDS_CANLF Prostaglandin-H2 D-isomerase OS=Canis lupus familiaris OX=9615 GN=PTGDS PE=2 SV=1 && PF00061:Lipocalin / cytosolic fatty-acid binding protein family	NC_006591.4:47860991-47864203	27.9616	34.8965	28.3363	70.2213	72.3772	63.4056	30.3981	68.668	-1.17179	1.53e-05	6.17e-05
100686180	HSBP1L1	heat shock factor binding protein 1 like 1 && sp|C9JCN9|HSBPL_HUMAN Heat shock factor-binding protein 1-like protein 1 OS=Homo sapiens OX=9606 GN=HSBP1L1 PE=1 SV=2 && PF06825:Heat shock factor binding protein 1	NC_006583.4:1745339-1749423	4.41855	8.49526	13.9503	25.2384	36.131	71.5435	8.9547	44.3043	-2.28496	1.53e-05	6.17e-05
474886	ARMC12	armadillo repeat containing 12%2C transcript variant X1 && sp|Q5T9G4|ARM12_HUMAN Armadillo repeat-containing protein 12 OS=Homo sapiens OX=9606 GN=ARMC12 PE=1 SV=1 && PF04826:Armadillo-like	NC_006594.4:4884085-4895222	144.521	83.9904	112.036	40.9275	61.7018	34.3142	113.516	45.6478	1.3128	1.49e-05	6.02e-05
488541	STK11IP	serine/threonine kinase 11 interacting protein%2C transcript variant X1 && sp|Q8N1F8|S11IP_HUMAN Serine/threonine-protein kinase 11-interacting protein OS=Homo sapiens OX=9606 GN=STK11IP PE=1 SV=4 && PF15904:LKB1 serine/threonine kinase interacting protein 1	NC_006619.4:26932621-26948195	96.5574	92.2336	93.5385	230.253	204.403	137.38	94.1098	190.679	-1.01708	1.49e-05	6.01e-05
609531	UBE2K	ubiquitin conjugating enzyme E2 K%2C transcript variant X1 && sp|P61085|UBE2K_BOVIN Ubiquitin-conjugating enzyme E2 K OS=Bos taurus OX=9913 GN=UBE2K PE=1 SV=3 && PF00179:Ubiquitin-conjugating enzyme|PF00627:UBA/TS-N domain	NC_006585.4:75259911-75327198	7486.26	7614.18	8011.33	4085.33	1313.96	4152.9	7703.92	3184.06	1.27475	1.47e-05	5.96e-05
608490	DISP3	dispatched RND transporter family member 3 && sp|Q9P2K9|DISP3_HUMAN Protein dispatched homolog 3 OS=Homo sapiens OX=9606 GN=DISP3 PE=2 SV=2 && PF02460:Patched family	NC_006584.4:81180382-81209410	27.9158	27.5749	29.3396	55.5219	81.2248	66.9333	28.2768	67.8934	-1.26033	1.46e-05	5.91e-05
609182	GFRA4	GDNF family receptor alpha 4%2C transcript variant X1 && sp|Q9GZZ7|GFRA4_HUMAN GDNF family receptor alpha-4 OS=Homo sapiens OX=9606 GN=GFRA4 PE=1 SV=2 && PF02351:GDNF/GAS1 domain	NC_006606.4:17515732-17520613	44.9382	33.9917	35.9504	16.6277	8.77328	10.0546	38.2934	11.8185	1.68688	1.43e-05	5.77e-05
403903	OR7E24	olfactory receptor family 7 subfamily E member 24 && sp|Q0VAX9|OLF18_MOUSE Olfactory receptor 18 OS=Mus musculus OX=10090 GN=Olfr18 PE=2 SV=2 && PF13853:Olfactory receptor	NC_006602.4:51258547-51260710	5.53609	22.0062	8.81521	4.16e-17	4.16e-17	4.16e-17	12.1191	4.16e-17	6.61936	1.39e-05	5.65e-05
477386	NPM2	nucleophosmin/nucleoplasmin 2%2C transcript variant X1 && sp|Q86SE8|NPM2_HUMAN Nucleoplasmin-2 OS=Homo sapiens OX=9606 GN=NPM2 PE=1 SV=1 && PF03066:Nucleoplasmin/nucleophosmin domain	NC_006607.4:35793840-35815160	10.8698	13.8328	23.671	2.95123	0	0	16.1246	0.983743	3.93454	1.38e-05	5.61e-05
609285	C4BPB	complement component 4 binding protein beta && sp|P20851|C4BPB_HUMAN C4b-binding protein beta chain OS=Homo sapiens OX=9606 GN=C4BPB PE=1 SV=1 && PF00084:Sushi repeat (SCR repeat)	NC_006589.4:5788185-5800200	17.0162	9.59455	8.8053	0.981381	0	0	11.8054	0.327127	4.77447	1.37e-05	5.55e-05
100683455	NEUROG2	neurogenin 2%2C transcript variant X5 && sp|Q9H2A3|NGN2_HUMAN Neurogenin-2 OS=Homo sapiens OX=9606 GN=NEUROG2 PE=1 SV=2 && PF00010:Helix-loop-helix DNA-binding domain	NC_006614.4:9718315-9719427	8.6313	14.7208	6.64296	4.16e-17	4.16e-17	4.16e-17	9.99835	4.16e-17	6.34415	1.36e-05	5.51e-05
119870103	LOC119870103	NADH dehydrogenase [ubiquinone] 1 alpha subcomplex subunit 5-like && sp|P23935|NDUA5_BOVIN NADH dehydrogenase [ubiquinone] 1 alpha subcomplex subunit 5 OS=Bos taurus OX=9913 GN=NDUFA5 PE=1 SV=3 && PF04716:ETC complex I subunit conserved region	NC_006584.4:10170156-10171484	49.2369	44.4888	33.9125	15.6115	12.6948	15.2933	42.546	14.5332	1.54033	1.32e-05	5.37e-05
476060	SCGB1A1	secretoglobin family 1A member 1 && sp|Q8MKG2|UTER_HORSE Uteroglobin OS=Equus caballus OX=9796 GN=SCGB1A1 PE=2 SV=2 && -	NC_006600.4:52793067-52797104	11.84	10.6542	16.2025	0	1.96995	0	12.8989	0.65665	4.12097	1.3e-05	5.3e-05
474466	PKDREJ	polycystin family receptor for egg jelly%2C transcript variant X1 && sp|Q9NTG1|PKDRE_HUMAN Polycystic kidney disease and receptor for egg jelly-related protein OS=Homo sapiens OX=9606 GN=PKDREJ PE=2 SV=2 && PF02010:REJ domain|PF01477:PLAT/LH2 domain|PF08016:Polycystin cation channel	NC_006592.4:19834380-19844271	18.221	22.1484	11.0615	1.95305	2.94761	0	17.1436	1.63356	3.35113	1.3e-05	5.3e-05
100855677	C18H11orf95	chromosome 18 C11orf95 homolog && sp|C9JLR9|ZFTA_HUMAN Zinc finger translocation-associated protein OS=Homo sapiens OX=9606 GN=ZFTA PE=1 SV=1 && PF18658:Zinc-finger C2H2-type	NC_006600.4:51839047-51844279	64.2595	61.4085	43.7533	161.035	110.448	107.258	56.4738	126.247	-1.15839	1.3e-05	5.29e-05
488298	H4C11	H4 clustered histone 11%2C transcript variant X2 && sp|P84048|H4_ACRAS Histone H4 OS=Acrolepiopsis assectella OX=57686 GN=His4 PE=3 SV=2 && PF15511:Centromere kinetochore component CENP-T histone fold	NC_006617.4:24412225-24907363	360.027	705.448	556.734	1302.96	765.495	1372.48	540.736	1146.98	-1.08462	1.29e-05	5.26e-05
403858	CHRM2	cholinergic receptor muscarinic 2%2C transcript variant X1 && sp|P06199|ACM2_PIG Muscarinic acetylcholine receptor M2 OS=Sus scrofa OX=9823 GN=CHRM2 PE=1 SV=1 && PF00001:7 transmembrane receptor (rhodopsin family)	NC_006598.4:12526682-12678872	19.4213	29.5577	21.8085	53.5799	53.7323	83.7774	23.5958	63.6965	-1.42822	1.29e-05	5.26e-05
484065	PNLDC1	PARN like%2C ribonuclease domain containing 1%2C transcript variant X1 && sp|B2RXZ1|PNDC1_MOUSE Poly(A)-specific ribonuclease PNLDC1 OS=Mus musculus OX=10090 GN=Pnldc1 PE=1 SV=1 && PF04857:CAF1 family ribonuclease	NC_006583.4:49887125-49905218	14.0926	21.1708	23.801	4.90996	1.95159	0	19.6881	2.28718	3.09194	1.27e-05	5.19e-05
106559760	GNG8	G protein subunit gamma 8%2C transcript variant X1 && sp|Q9UK08|GBG8_HUMAN Guanine nucleotide-binding protein G(I)/G(S)/G(O) subunit gamma-8 OS=Homo sapiens OX=9606 GN=GNG8 PE=1 SV=1 && -	NC_006583.4:108744363-108747819	6.58036	20.9635	7.74891	4.16e-17	4.16e-17	4.16e-17	11.7642	4.16e-17	6.57664	1.26e-05	5.13e-05
610617	LDLRAD1	low density lipoprotein receptor class A domain containing 1%2C transcript variant X1 && sp|Q5T700|LRAD1_HUMAN Low-density lipoprotein receptor class A domain-containing protein 1 OS=Homo sapiens OX=9606 GN=LDLRAD1 PE=1 SV=1 && PF00057:Low-density lipoprotein receptor domain class A	NC_006587.4:55063468-55071248	10.7377	5.41753	16.1177	4.16e-17	4.16e-17	4.16e-17	10.7577	4.16e-17	6.4508	1.24e-05	5.06e-05
476644	MYL3	myosin light chain 3%2C transcript variant X2 && sp|P08590|MYL3_HUMAN Myosin light chain 3 OS=Homo sapiens OX=9606 GN=MYL3 PE=1 SV=3 && -	NC_006602.4:41857795-41863262	7.58674	14.7208	7.69797	4.16e-17	4.16e-17	4.16e-17	10.0018	4.16e-17	6.34466	1.22e-05	5e-05
[truncated: 2,507 more rows]

## Sheet: Sheet2
gene_id	gene_name	gene_description	gene_locus	PSC_12h_1	PSC_12h_3	PSC_12h_2	PBS_12h_2	PBS_12h_3	PBS_12h_1	PSC_12h	PBS_12h	log2FoldChange	pvalue	padj
[truncated: 3,520 more rows]
