# Supplementary material for: RNA sequencing reveals dynamic expression of genes related to innate immune responses in canine small intestinal epithelial cells induced by Echinococcus granulosus protoscoleces
Source: Front Vet Sci. 2024 Nov 29;11:1503995. doi: 10.3389/fvets.2024.1503995 (PMC11638162; doi:10.3389/fvets.2024.1503995)
Supplement: Supplementary file 4 [file Table_4.XLSX]

## Sheet: Sheet1
gene_id	gene_name	gene_description	gene_locus	PSC_24h_2	PSC_24h_3	PSC_24h_1	PBS_24h_2	PBS_24h_3	PBS_24h_1	PSC_24h	PBS_24h	log2FoldChange	pvalue	padj
607186	LAMP3	lysosomal associated membrane protein 3 && sp|Q8MJJ2|LAMP3_MACMU Lysosome-associated membrane glycoprotein 3 OS=Macaca mulatta OX=9544 GN=LAMP3 PE=2 SV=1 && PF01299:Lysosome-associated membrane glycoprotein (Lamp)	NC_006616.4:20179722-20215048	543.844	480.454	540.226	1.38778e-17	1.38778e-17	1.38778e-17	521.508	1.38778e-17	12.027	2.06169e-131	1.29027e-128
102156372	LOC102156372	translation initiation factor IF-2-like%2C transcript variant X5 && - && -	NC_006587.4:37122086-37167702	483.73	388.367	428.616	1.38778e-17	1.38778e-17	1.38778e-17	433.571	1.38778e-17	11.7606	4.25538e-113	2.05193e-110
609808	SYCP2L	synaptonemal complex protein 2 like%2C transcript variant X2 && sp|Q5T4T6|SYC2L_HUMAN Synaptonemal complex protein 2-like OS=Homo sapiens OX=9606 GN=SYCP2L PE=1 SV=2 && PF18581:Synaptonemal complex 2 armadillo-repeat-like domain|PF18584:Synaptonemal complex 2 Spt16M-like domain	NC_006617.4:10526112-10627792	264.836	319.299	304.186	1.38778e-17	1.38778e-17	1.38778e-17	296.107	1.38778e-17	11.2107	4.29628e-91	1.2895e-88
486877	CFAP43	cilia and flagella associated protein 43%2C transcript variant X1 && sp|Q8NDM7|CFA43_HUMAN Cilia- and flagella-associated protein 43 OS=Homo sapiens OX=9606 GN=CFAP43 PE=2 SV=3 && -	NC_006610.4:16616036-16727568	223.031	212.2	206.4	1.38778e-17	1.38778e-17	1.38778e-17	213.877	1.38778e-17	10.7415	1.0746e-75	2.27398e-73
102152456	MUCL3	mucin like 3%2C transcript variant X1 && sp|Q3MIW9|MUCL3_HUMAN Mucin-like protein 3 OS=Homo sapiens OX=9606 GN=MUCL3 PE=1 SV=2 && -	NC_006594.4:843228-853699	231.161	195.185	205.415	1.38778e-17	1.38778e-17	1.38778e-17	210.587	1.38778e-17	10.7192	1.05589e-72	2.01676e-70
119867505	LOC119867505	uncharacterized LOC119867505%2C transcript variant X2 && - && -	NC_006616.4:24450951-24483963	182.326	217.203	185.658	1.38778e-17	1.38778e-17	1.38778e-17	195.062	1.38778e-17	10.6088	3.31642e-68	5.87646e-66
612169	SPIC	Spi-C transcription factor%2C transcript variant X1 && sp|Q1RML4|SPIC_BOVIN Transcription factor Spi-C OS=Bos taurus OX=9913 GN=SPIC PE=2 SV=1 && PF00178:Ets-domain	NC_006597.4:40811804-40822597	174.155	177.166	164.92	1.38778e-17	1.38778e-17	1.38778e-17	172.08	1.38778e-17	10.4281	7.33312e-65	1.23255e-62
474925	TDRD6	tudor domain containing 6%2C transcript variant X6 && sp|O60522|TDRD6_HUMAN Tudor domain-containing protein 6 OS=Homo sapiens OX=9606 GN=TDRD6 PE=2 SV=2 && PF00567:Tudor domain	NC_006594.4:14881393-14894875	199.543	152.144	129.337	1.38778e-17	1.38778e-17	1.38778e-17	160.342	1.38778e-17	10.3262	2.97525e-51	3.19395e-49
483444	OR10V5	olfactory receptor family 10 subfamily V member 5 && sp|Q8NGI7|O10V1_HUMAN Olfactory receptor 10V1 OS=Homo sapiens OX=9606 GN=OR10V1 PE=3 SV=3 && PF13853:Olfactory receptor	NC_006600.4:36684729-36685945	141.587	183.169	129.346	1.38778e-17	1.38778e-17	1.38778e-17	151.367	1.38778e-17	10.2432	5.99408e-52	6.57873e-50
475212	HYAL4	hyaluronidase 4 && sp|Q2M3T9|HYAL4_HUMAN Hyaluronidase-4 OS=Homo sapiens OX=9606 GN=HYAL4 PE=1 SV=2 && PF01630:Hyaluronidase	NC_006596.4:11420233-11440392	144.616	121.116	158.039	1.38778e-17	1.38778e-17	1.38778e-17	141.257	1.38778e-17	10.1436	4.08702e-52	4.51938e-50
482756	MGAM2	maltase-glucoamylase 2 (putative)%2C transcript variant X5 && sp|Q2M2H8|MGAL_HUMAN Probable maltase-glucoamylase 2 OS=Homo sapiens OX=9606 GN=MGAM2 PE=2 SV=3 && PF00088:Trefoil (P-type) domain|PF16863:N-terminal barrel of NtMGAM and CtMGAM, maltase-glucoamylase|PF01055:Glycosyl hydrolases family 31	NC_006598.4:7892122-7978446	143.58	109.105	144.207	1.38778e-17	1.38778e-17	1.38778e-17	132.297	1.38778e-17	10.0491	9.90058e-49	9.45506e-47
489617	MMEL1	membrane metalloendopeptidase like 1%2C transcript variant X6 && sp|Q495T6|MMEL1_HUMAN Membrane metallo-endopeptidase-like 1 OS=Homo sapiens OX=9606 GN=MMEL1 PE=2 SV=2 && PF01431:Peptidase family M13|PF05649:Peptidase family M13	NC_006587.4:57448632-57481167	148.659	137.129	109.591	1.38778e-17	1.38778e-17	1.38778e-17	131.793	1.38778e-17	10.0435	1.31111e-48	1.24806e-46
487812	PPEF2	protein phosphatase with EF-hand domain 2%2C transcript variant X5 && sp|O14830|PPE2_HUMAN Serine/threonine-protein phosphatase with EF-hands 2 OS=Homo sapiens OX=9606 GN=PPEF2 PE=1 SV=2 && PF08321:PPP5 TPR repeat region|PF13499:EF-hand domain pair|PF00149:Calcineurin-like phosphoesterase	NC_006614.4:41413982-41438265	117.153	121.115	152.123	1.38778e-17	1.38778e-17	1.38778e-17	130.13	1.38778e-17	10.0254	8.19396e-49	7.87638e-47
483261	SLC26A3	solute carrier family 26 member 3%2C transcript variant X1 && sp|Q924C9|S26A3_RAT Chloride anion exchanger OS=Rattus norvegicus OX=10116 GN=Slc26a3 PE=2 SV=1 && PF00916:Sulfate permease family|PF01740:STAS domain	NC_006600.4:12453053-12487685	149.661	109.105	120.477	1.38778e-17	1.38778e-17	1.38778e-17	126.414	1.38778e-17	9.98349	5.44687e-47	4.76828e-45
611565	LOC611565	antigen WC1.1-like%2C transcript variant X1 && sp|P30205|WC11_BOVIN Antigen WC1.1 OS=Bos taurus OX=9913 PE=2 SV=1 && PF00530:Scavenger receptor cysteine-rich domain	NC_006609.4:8807024-8839177	148.642	82.082	145.208	1.38778e-17	1.38778e-17	1.38778e-17	125.311	1.38778e-17	9.97092	2.67377e-38	1.57293e-36
484308	LAIR1	leukocyte associated immunoglobulin like receptor 1%2C transcript variant X1 && sp|Q6GTX8|LAIR1_HUMAN Leukocyte-associated immunoglobulin-like receptor 1 OS=Homo sapiens OX=9606 GN=LAIR1 PE=1 SV=1 && PF13895:Immunoglobulin domain	NC_006583.4:102975639-102983720	118.153	109.104	140.267	1.38778e-17	1.38778e-17	1.38778e-17	122.508	1.38778e-17	9.93835	1.90884e-47	1.70141e-45
485364	NLRP14	NLR family pyrin domain containing 14%2C transcript variant X2 && sp|Q86W24|NAL14_HUMAN NACHT, LRR and PYD domains-containing protein 14 OS=Homo sapiens OX=9606 GN=NLRP14 PE=1 SV=1 && PF05729:NACHT domain|PF02758:PAAD/DAPIN/Pyrin domain|PF17779:NOD2 winged helix domain|PF17776:NLRC4 helical domain HD2	NC_006603.4:30284577-30328235	130.342	109.104	123.453	1.38778e-17	1.38778e-17	1.38778e-17	120.967	1.38778e-17	9.92003	1.48615e-48	1.40108e-46
489315	LOC489315	olfactory receptor 8B12 && sp|Q8NGG6|OR8BC_HUMAN Olfactory receptor 8B12 OS=Homo sapiens OX=9606 GN=OR8B12 PE=2 SV=1 && PF13853:Olfactory receptor	NC_006587.4:9916607-9918677	128.296	116.109	101.7	1.38778e-17	1.38778e-17	1.38778e-17	115.368	1.38778e-17	9.8517	4.9125e-46	4.08182e-44
106559262	DPRX	divergent-paired related homeobox && sp|A6NFQ7|DPRX_HUMAN Divergent paired-related homeobox OS=Homo sapiens OX=9606 GN=DPRX PE=3 SV=1 && PF00046:Homeodomain	NC_006583.4:103533443-103535378	134.382	90.0875	112.586	1.38778e-17	1.38778e-17	1.38778e-17	112.352	1.38778e-17	9.81357	1.95213e-41	1.35106e-39
100686215	FAM47E	family with sequence similarity 47 member E%2C transcript variant X5 && sp|Q6ZV65|FA47E_HUMAN Protein FAM47E OS=Homo sapiens OX=9606 GN=FAM47E PE=1 SV=3 && PF14642:FAM47 family	NC_006614.4:40949109-40979040	103.905	119.111	113.575	1.38778e-17	1.38778e-17	1.38778e-17	112.197	1.38778e-17	9.81164	2.12767e-46	1.81928e-44
610982	HPX	hemopexin && sp|P02790|HEMO_HUMAN Hemopexin OS=Homo sapiens OX=9606 GN=HPX PE=1 SV=2 && PF00045:Hemopexin	NC_006603.4:29451773-29461035	90.6854	121.112	109.627	1.38778e-17	1.38778e-17	1.38778e-17	107.142	1.38778e-17	9.74521	2.82538e-42	2.03193e-40
479642	CNTNAP4	contactin associated protein family member 4 && sp|Q9C0A0|CNTP4_HUMAN Contactin-associated protein-like 4 OS=Homo sapiens OX=9606 GN=CNTNAP4 PE=1 SV=3 && PF02210:Laminin G domain|PF00754:F5/8 type C domain	NC_006587.4:74464216-74705564	154.673	82.0803	79.9524	1.38778e-17	1.38778e-17	1.38778e-17	105.568	1.38778e-17	9.72406	1.87643e-31	8.09287e-30
484383	SLC6A16	solute carrier family 6 member 16%2C transcript variant X24 && sp|Q9GZN6|S6A16_HUMAN Orphan sodium- and chloride-dependent neurotransmitter transporter NTT5 OS=Homo sapiens OX=9606 GN=SLC6A16 PE=2 SV=1 && PF00209:Sodium:neurotransmitter symporter family	NC_006583.4:106732851-106768221	107.925	74.0727	105.691	1.38778e-17	1.38778e-17	1.38778e-17	95.896	1.38778e-17	9.58538	9.29679e-37	5.08282e-35
479987	ERICH3	glutamate rich 3%2C transcript variant X5 && sp|Q5RHP9|ERIC3_HUMAN Glutamate-rich protein 3 OS=Homo sapiens OX=9606 GN=ERICH3 PE=1 SV=1 && PF15257:Domain of unknown function (DUF4590)	NC_006588.4:74370736-74467798	81.516	112.103	92.8286	1.38778e-17	1.38778e-17	1.38778e-17	95.4826	1.38778e-17	9.57918	3.2109e-38	1.88514e-36
607593	CCDC3	coiled-coil domain containing 3 && sp|Q9D6Y1|CCDC3_MOUSE Coiled-coil domain-containing protein 3 OS=Mus musculus OX=10090 GN=Ccdc3 PE=1 SV=1 && -	NC_006584.4:20496338-20611642	103.833	98.0907	59.2034	1.38778e-17	1.38778e-17	1.38778e-17	87.0425	1.38778e-17	9.44588	3.93518e-31	1.66546e-29
478278	STRC	stereocilin%2C transcript variant X1 && sp|A6NGW2|STRCL_HUMAN Putative stereocilin-like protein OS=Homo sapiens OX=9606 GN=STRCP1 PE=5 SV=1 && -	NC_006612.4:10503116-10517450	82.497	91.0844	74.052	1.38778e-17	1.38778e-17	1.38778e-17	82.5445	1.38778e-17	9.36936	5.85032e-36	3.0674e-34
482315	COL28A1	collagen type XXVIII alpha 1 chain%2C transcript variant X1 && sp|Q2UY09|COSA1_HUMAN Collagen alpha-1(XXVIII) chain OS=Homo sapiens OX=9606 GN=COL28A1 PE=2 SV=2 && PF01391:Collagen triple helix repeat (20 copies)|PF00014:Kunitz/Bovine pancreatic trypsin inhibitor domain|PF00092:von Willebrand factor type A domain	NC_006596.4:22566580-22728366	56.0849	94.0861	86.9248	1.38778e-17	1.38778e-17	1.38778e-17	79.032	1.38778e-17	9.30673	3.88201e-30	1.56204e-28
607708	ADAM18	ADAM metallopeptidase domain 18%2C transcript variant X1 && sp|Q9Y3Q7|ADA18_HUMAN Disintegrin and metalloproteinase domain-containing protein 18 OS=Homo sapiens OX=9606 GN=ADAM18 PE=2 SV=1 && PF00200:Disintegrin|PF01562:Reprolysin family propeptide|PF01421:Reprolysin (M12B) family zinc metalloprotease|PF08516:ADAM cysteine-rich	NC_006598.4:26075839-26259260	78.4234	87.0806	70.1011	1.38778e-17	1.38778e-17	1.38778e-17	78.535	1.38778e-17	9.29763	1.07406e-34	5.37284e-33
100855441	RNF112	ring finger protein 112%2C transcript variant X2 && sp|Q9ULX5|RN112_HUMAN RING finger protein 112 OS=Homo sapiens OX=9606 GN=RNF112 PE=1 SV=2 && PF02263:Guanylate-binding protein, N-terminal domain	NC_006587.4:40933257-40939715	62.158	73.0686	79.0246	1.38778e-17	1.38778e-17	1.38778e-17	71.4171	1.38778e-17	9.16087	6.74604e-32	2.99288e-30
403492	G6PC1	glucose-6-phosphatase catalytic subunit 1 && sp|O19133|G6PC1_CANLF Glucose-6-phosphatase catalytic subunit 1 OS=Canis lupus familiaris OX=9615 GN=G6PC1 PE=2 SV=1 && PF01569:PAP2 superfamily	NC_006591.4:19594513-19605089	70.2773	83.0761	59.2295	1.38778e-17	1.38778e-17	1.38778e-17	70.8609	1.38778e-17	9.14954	1.25171e-30	5.20024e-29
485192	SLCO2B1	solute carrier organic anion transporter family member 2B1%2C transcript variant X3 && sp|O94956|SO2B1_HUMAN Solute carrier organic anion transporter family member 2B1 OS=Homo sapiens OX=9606 GN=SLCO2B1 PE=1 SV=2 && PF03137:Organic Anion Transporter Polypeptide (OATP) family	NC_006603.4:23112620-23158473	97.6773	58.0568	56.2608	1.38778e-17	1.38778e-17	1.38778e-17	70.665	1.38778e-17	9.14575	2.95588e-26	9.81312e-25
485808	PDYN	prodynorphin%2C transcript variant X1 && sp|P01214|PDYN_PIG Proenkephalin-B OS=Sus scrofa OX=9823 GN=PDYN PE=1 SV=1 && PF01160:Vertebrate endogenous opioids neuropeptide	NC_006606.4:18871870-18885766	66.2102	59.0573	81.0114	1.38778e-17	1.38778e-17	1.38778e-17	68.7597	1.38778e-17	9.10623	4.18538e-30	1.67952e-28
100855915	ATP13A4	ATPase 13A4%2C transcript variant X2 && sp|Q4VNC1|AT134_HUMAN Probable cation-transporting ATPase 13A4 OS=Homo sapiens OX=9606 GN=ATP13A4 PE=2 SV=3 && PF00122:E1-E2 ATPase|PF00702:haloacid dehalogenase-like hydrolase|PF00690:Cation transporter/ATPase, N-terminus|PF12409:P5-type ATPase cation transporter	NC_006616.4:28994228-29105517	65.1943	83.0756	57.2546	1.38778e-17	1.38778e-17	1.38778e-17	68.5082	1.38778e-17	9.10093	2.98409e-29	1.13845e-27
610380	CRHR1	corticotropin releasing hormone receptor 1%2C transcript variant X1 && sp|Q76LL8|CRFR1_MACMU Corticotropin-releasing factor receptor 1 OS=Macaca mulatta OX=9544 GN=CRHR1 PE=2 SV=1 && -	NC_006591.4:10534693-10589270	54.0246	51.0509	96.8574	1.38778e-17	1.38778e-17	1.38778e-17	67.311	1.38778e-17	9.07531	4.23407e-24	1.22099e-22
490305	CACNA1E	calcium voltage-gated channel subunit alpha1 E%2C transcript variant X44 && sp|Q15878|CAC1E_HUMAN Voltage-dependent R-type calcium channel subunit alpha-1E OS=Homo sapiens OX=9606 GN=CACNA1E PE=1 SV=3 && -	NC_006589.4:14468762-14855678	58.0697	75.0683	54.2975	1.38778e-17	1.38778e-17	1.38778e-17	62.4785	1.38778e-17	8.96827	1.42453e-27	5.00612e-26
611542	MCEMP1	mast cell expressed membrane protein 1 && sp|Q8IX19|MCEM1_HUMAN Mast cell-expressed membrane protein 1 OS=Homo sapiens OX=9606 GN=MCEMP1 PE=1 SV=1 && -	NC_006602.4:52245403-52248087	48.932	87.0769	48.3603	1.38778e-17	1.38778e-17	1.38778e-17	61.4564	1.38778e-17	8.94451	4.68566e-23	1.2797e-21
489929_1	ITGAX	integrin subunit alpha X%2C transcript variant X2 && sp|P20702|ITAX_HUMAN Integrin alpha-X OS=Homo sapiens OX=9606 GN=ITGAX PE=1 SV=3 && PF08441:Integrin alpha	NC_006588.4:22643925-22660443	78.3571	47.0469	58.2602	1.38778e-17	1.38778e-17	1.38778e-17	61.2214	1.38778e-17	8.93908	2.81116e-25	8.80589e-24
100855938	RAMP3	receptor activity modifying protein 3%2C transcript variant X1 && sp|O60896|RAMP3_HUMAN Receptor activity-modifying protein 3 OS=Homo sapiens OX=9606 GN=RAMP3 PE=1 SV=1 && PF04901:Receptor activity modifying family	NC_006598.4:2664601-2679402	63.1336	62.058	54.3034	1.38778e-17	1.38778e-17	1.38778e-17	59.8317	1.38778e-17	8.90592	2.9585e-28	1.07833e-26
481934	PRDM13	PR/SET domain 13 && sp|Q9H4Q3|PRD13_HUMAN PR domain zinc finger protein 13 OS=Homo sapiens OX=9606 GN=PRDM13 PE=2 SV=2 && -	NC_006594.4:57562568-57570210	36.7411	84.0738	53.3175	1.38778e-17	1.38778e-17	1.38778e-17	58.0441	1.38778e-17	8.86216	1.13859e-20	2.67924e-19
481838	IL17F	interleukin 17F%2C transcript variant X2 && sp|Q7TNI7|IL17F_MOUSE Interleukin-17F OS=Mus musculus OX=10090 GN=Il17f PE=1 SV=1 && PF06083:Interleukin-17	NC_006594.4:19801660-19805553	43.845	80.0708	48.3687	1.38778e-17	1.38778e-17	1.38778e-17	57.4282	1.38778e-17	8.84689	2.47158e-22	6.45641e-21
490467	LOXHD1	lipoxygenase homology domains 1%2C transcript variant X21 && sp|C8YR32|LOXH1_MOUSE Lipoxygenase homology domain-containing protein 1 OS=Mus musculus OX=10090 GN=Loxhd1 PE=2 SV=1 && PF01477:PLAT/LH2 domain	NC_006589.4:44145778-44310709	71.2332	53.0506	44.4115	1.38778e-17	1.38778e-17	1.38778e-17	56.2317	1.38778e-17	8.8167	4.54846e-24	1.31037e-22
608526	PVRIG	PVR related immunoglobulin domain containing%2C transcript variant X1 && sp|Q6DKI7|PVRIG_HUMAN Transmembrane protein PVRIG OS=Homo sapiens OX=9606 GN=PVRIG PE=1 SV=1 && -	NC_006588.4:11018942-11027224	63.1095	33.0351	66.2017	1.38778e-17	1.38778e-17	1.38778e-17	54.1154	1.38778e-17	8.76139	1.32151e-20	3.085e-19
608069	LIPI	lipase I%2C transcript variant X1 && sp|Q6XZB0|LIPI_HUMAN Lipase member I OS=Homo sapiens OX=9606 GN=LIPI PE=1 SV=3 && PF00151:Lipase	NC_006613.4:11149515-11190700	68.1776	49.0471	43.4273	1.38778e-17	1.38778e-17	1.38778e-17	53.5507	1.38778e-17	8.74639	3.71991e-23	1.02259e-21
479668	LOC479668	haptoglobin-like && sp|P19006|HPT_CANLF Haptoglobin OS=Canis lupus familiaris OX=9615 GN=HP PE=1 SV=2 && PF00089:Trypsin	NC_006587.4:77756965-77761766	41.8007	62.0565	54.3214	1.38778e-17	1.38778e-17	1.38778e-17	52.7262	1.38778e-17	8.72396	1.38366e-23	3.89463e-22
490347	MROH9	maestro heat like repeat family member 9%2C transcript variant X5 && sp|Q5TGP6|MROH9_HUMAN Maestro heat-like repeat-containing protein family member 9 OS=Homo sapiens OX=9606 GN=MROH9 PE=2 SV=1 && -	NC_006589.4:27326847-27431690	63.102	47.0455	47.3902	1.38778e-17	1.38778e-17	1.38778e-17	52.5126	1.38778e-17	8.71814	5.13072e-24	1.47378e-22
481873	COL9A1	collagen type IX alpha 1 chain%2C transcript variant X1 && sp|P20849|CO9A1_HUMAN Collagen alpha-1(IX) chain OS=Homo sapiens OX=9606 GN=COL9A1 PE=1 SV=3 && PF01391:Collagen triple helix repeat (20 copies)	NC_006594.4:32622570-32712754	47.8795	41.0406	62.252	1.38778e-17	1.38778e-17	1.38778e-17	50.3907	1.38778e-17	8.65871	2.05665e-22	5.4061e-21
100856431	OTOR	otoraplin%2C transcript variant X2 && sp|Q9JIE3|OTOR_MOUSE Otoraplin OS=Mus musculus OX=10090 GN=Otor PE=2 SV=1 && PF07653:Variant SH3 domain	NC_006606.4:5962455-5966546	41.7917	54.0501	54.3291	1.38778e-17	1.38778e-17	1.38778e-17	50.0569	1.38778e-17	8.6492	2.33735e-23	6.4982e-22
607481	RPL32	ribosomal protein L32%2C transcript variant X2 && sp|Q95LL8|EFC12_MACFA EF-hand calcium-binding domain-containing protein 12 OS=Macaca fascicularis OX=9541 GN=EFCAB12 PE=2 SV=1 && -	NC_006602.4:5764701-5786189	49.9029	61.0549	36.5064	1.38778e-17	1.38778e-17	1.38778e-17	49.1547	1.38778e-17	8.62307	3.38888e-21	8.23807e-20
489928	ITGAM	integrin subunit alpha M%2C transcript variant X1 && sp|P11215|ITAM_HUMAN Integrin alpha-M OS=Homo sapiens OX=9606 GN=ITGAM PE=1 SV=2 && PF00092:von Willebrand factor type A domain|PF01839:FG-GAP repeat|PF08441:Integrin alpha	NC_006588.4:18516000-18571559	702.732	688.648	673.538	0	3.02447	1.9989	688.306	1.67446	8.58861	2.69519e-151	2.33166e-148
478906	CXCR1	chemokine (C-X-C motif) receptor 1 && sp|O97571|CXCR2_CANLF C-X-C chemokine receptor type 2 OS=Canis lupus familiaris OX=9615 GN=CXCR2 PE=2 SV=1 && PF00001:7 transmembrane receptor (rhodopsin family)	NC_006619.4:25682257-25686304	40.7688	57.0517	45.422	1.38778e-17	1.38778e-17	1.38778e-17	47.7475	1.38778e-17	8.58122	4.83295e-22	1.24263e-20
484239	C1H19orf18	chromosome 1 C19orf18 homolog%2C transcript variant X1 && sp|Q8NEA5|CS018_HUMAN Uncharacterized protein C19orf18 OS=Homo sapiens OX=9606 GN=C19orf18 PE=1 SV=1 && PF17686:Family of unknown function (DUF5534)	NC_006583.4:100323757-100336040	61.0489	35.0356	46.4132	1.38778e-17	1.38778e-17	1.38778e-17	47.4993	1.38778e-17	8.57386	3.18051e-20	7.20736e-19
106559386	LOC106559386	uncharacterized LOC106559386%2C transcript variant X2 && sp|P03356|POL_MLVAV Gag-Pol polyprotein OS=AKV murine leukemia virus OX=11791 GN=pol PE=3 SV=3 && PF00075:RNase H	NC_006592.4:35570213-35644238	35.6951	45.043	61.272	1.38778e-17	1.38778e-17	1.38778e-17	47.3367	1.38778e-17	8.56863	2.57352e-20	5.87219e-19
611696	FPR2	formyl peptide receptor 2 && sp|P25090|FPR2_HUMAN N-formyl peptide receptor 2 OS=Homo sapiens OX=9606 GN=FPR2 PE=1 SV=2 && PF00001:7 transmembrane receptor (rhodopsin family)	NC_006583.4:104916610-104927170	27.5767	56.0509	58.3001	1.38778e-17	1.38778e-17	1.38778e-17	47.3092	1.38778e-17	8.56764	4.00554e-18	7.82851e-17
106558527	LOC106558527	uncharacterized LOC106558527%2C transcript variant X2 && sp|A6NM11|L37A2_HUMAN Leucine-rich repeat-containing protein 37A2 OS=Homo sapiens OX=9606 GN=LRRC37A2 PE=2 SV=2 && -	NC_006591.4:11309381-11316719	60.0334	35.0356	46.4142	1.38778e-17	1.38778e-17	1.38778e-17	47.161	1.38778e-17	8.56356	2.6499e-20	6.03751e-19
475850	OAZ3	ornithine decarboxylase antizyme 3 && sp|Q9UMX2|OAZ3_HUMAN Ornithine decarboxylase antizyme 3 OS=Homo sapiens OX=9606 GN=OAZ3 PE=1 SV=2 && -	NC_006599.4:60230905-60234318	62.0594	49.0457	29.5809	1.38778e-17	1.38778e-17	1.38778e-17	46.8953	1.38778e-17	8.55565	1.51669e-18	3.06822e-17
102157181	RNASE10	ribonuclease A family member 10 (inactive)%2C transcript variant X12 && - && -	NC_006597.4:18318664-18391228	40.7651	52.0479	47.4058	1.38778e-17	1.38778e-17	1.38778e-17	46.7396	1.38778e-17	8.55053	2.39827e-22	6.27603e-21
403462	FCGR1A	Fc fragment of IgG receptor Ia && sp|P12314|FCGR1_HUMAN High affinity immunoglobulin gamma Fc receptor I OS=Homo sapiens OX=9606 GN=FCGR1A PE=1 SV=2 && PF00047:Immunoglobulin domain|PF13895:Immunoglobulin domain	NC_006599.4:58541116-58550066	44.8194	53.0484	40.4746	1.38778e-17	1.38778e-17	1.38778e-17	46.1141	1.38778e-17	8.53114	6.49231e-22	1.65624e-20
476644	MYL3	myosin light chain 3%2C transcript variant X2 && sp|P08590|MYL3_HUMAN Myosin light chain 3 OS=Homo sapiens OX=9606 GN=MYL3 PE=1 SV=3 && -	NC_006602.4:41857795-41863262	25.5375	54.0486	52.3675	1.38778e-17	1.38778e-17	1.38778e-17	43.9845	1.38778e-17	8.4628	4.26355e-17	7.70793e-16
111093781	LOC111093781	SH3 domain-binding protein 1-like && - && -	NC_006615.4:28400005-28401831	58.9996	38.0371	33.5488	1.38778e-17	1.38778e-17	1.38778e-17	43.5285	1.38778e-17	8.4484	1.74274e-18	3.50623e-17
611763	TMEM215	transmembrane protein 215%2C transcript variant X1 && sp|A7E1Z1|TM215_MOUSE Transmembrane protein 215 OS=Mus musculus OX=10090 GN=Tmem215 PE=2 SV=1 && PF15746:TMEM215 family	NC_006593.4:48602715-48608885	382.95	393.37	398.006	0	0.00246515	2.99887	391.442	1.00044	8.44613	4.46774e-109	1.90455e-106
488667	RGS5	regulator of G protein signaling 5 && sp|O15539|RGS5_HUMAN Regulator of G-protein signaling 5 OS=Homo sapiens OX=9606 GN=RGS5 PE=1 SV=1 && PF00615:Regulator of G protein signaling domain	NC_006620.4:19739840-19786792	27.5641	49.0448	52.371	1.38778e-17	1.38778e-17	1.38778e-17	42.9933	1.38778e-17	8.43008	8.65245e-18	1.65477e-16
100683194	VSIG8	V-set and immunoglobulin domain containing 8 && sp|P0DPA2|VSIG8_HUMAN V-set and immunoglobulin domain-containing protein 8 OS=Homo sapiens OX=9606 GN=VSIG8 PE=2 SV=1 && PF13927:Immunoglobulin domain|PF07686:Immunoglobulin V-set domain	NC_006620.4:22356485-22363024	31.6212	45.0419	51.3814	1.38778e-17	1.38778e-17	1.38778e-17	42.6815	1.38778e-17	8.41974	4.31617e-19	9.08774e-18
489929	ITGAX	integrin subunit alpha X%2C transcript variant X3 && sp|P20702|ITAX_HUMAN Integrin alpha-X OS=Homo sapiens OX=9606 GN=ITGAX PE=1 SV=3 && PF00092:von Willebrand factor type A domain|PF01839:FG-GAP repeat	NC_006588.4:18487797-18499807	26.5463	51.046	48.4114	1.38778e-17	1.38778e-17	1.38778e-17	42.0012	1.38778e-17	8.39652	2.43562e-17	4.50009e-16
475205	FSCN3	fascin actin-bundling protein 3%2C transcript variant X1 && sp|Q9QXW4|FSCN3_MOUSE Fascin-3 OS=Mus musculus OX=10090 GN=Fscn3 PE=2 SV=2 && PF06268:Fascin domain	NC_006596.4:8412681-8423700	37.7014	52.0465	34.5445	1.38778e-17	1.38778e-17	1.38778e-17	41.4308	1.38778e-17	8.37708	5.68195e-19	1.18953e-17
608630	DIPK1C	divergent protein kinase domain 1C%2C transcript variant X1 && sp|Q0P6D2|DIK1C_HUMAN Divergent protein kinase domain 1C OS=Homo sapiens OX=9606 GN=DIPK1C PE=2 SV=3 && PF12260:Protein-kinase domain of FAM69|PF14875:N-term cysteine-rich ER, FAM69	NC_006583.4:5961578-5990330	23.4999	33.033	67.2424	1.38778e-17	1.38778e-17	1.38778e-17	41.2584	1.38778e-17	8.37018	2.55695e-14	3.67416e-13
480600	LOC480600	chemokine (C-C motif) ligand 3 && sp|Q8HYQ3|CCL3_MACMU C-C motif chemokine 3 OS=Macaca mulatta OX=9544 GN=CCL3 PE=3 SV=1 && -	NC_006591.4:36932297-36933945	36.6832	51.0455	33.5567	1.38778e-17	1.38778e-17	1.38778e-17	40.4284	1.38778e-17	8.34186	1.60544e-18	3.23884e-17
102154767	LOC102154767	lymphocyte antigen 6G6e-like && sp|Q8K1T6|LY66E_MOUSE Lymphocyte antigen 6G6e OS=Mus musculus OX=10090 GN=Ly6g6e PE=1 SV=1 && PF01064:Activin types I and II receptor domain	NC_006594.4:1326477-1335548	31.6127	44.0406	45.4447	1.38778e-17	1.38778e-17	1.38778e-17	40.366	1.38778e-17	8.33957	6.61575e-19	1.37816e-17
484494	CYP2A13	cytochrome P450 family 2 subfamily A polypeptide 13 && sp|Q16696|CP2AD_HUMAN Cytochrome P450 2A13 OS=Homo sapiens OX=9606 GN=CYP2A13 PE=1 SV=3 && PF00067:Cytochrome P450	NC_006583.4:112334931-112340932	35.6634	35.034	46.4403	1.38778e-17	1.38778e-17	1.38778e-17	39.0459	1.38778e-17	8.29176	9.98477e-19	2.04664e-17
489696	PKD1L2	polycystin 1 like 2 && sp|Q7Z442|PK1L2_HUMAN Polycystic kidney disease protein 1-like 2 OS=Homo sapiens OX=9606 GN=PKD1L2 PE=1 SV=5 && PF08016:Polycystin cation channel|PF01477:PLAT/LH2 domain|PF02010:REJ domain|PF01825:GPCR proteolysis site, GPS, motif	NC_006587.4:70632005-70689907	40.7291	54.0469	20.6877	1.38778e-17	1.38778e-17	1.38778e-17	38.4879	1.38778e-17	8.27141	1.52056e-14	2.23182e-13
475617	FGL1	fibrinogen like 1%2C transcript variant X1 && sp|Q3SZZ7|FGL1_BOVIN Fibrinogen-like protein 1 OS=Bos taurus OX=9913 GN=FGL1 PE=2 SV=1 && PF00147:Fibrinogen beta and gamma chains, C-terminal globular domain	NC_006598.4:41670263-41700258	42.7528	56.0481	14.7501	1.38778e-17	1.38778e-17	1.38778e-17	37.8503	1.38778e-17	8.24766	1.86731e-12	2.26029e-11
483021	ALK	ALK receptor tyrosine kinase%2C transcript variant X2 && sp|Q9UM73|ALK_HUMAN ALK tyrosine kinase receptor OS=Homo sapiens OX=9606 GN=ALK PE=1 SV=3 && -	NC_006599.4:22797195-23482846	30.5857	54.0465	26.6321	1.38778e-17	1.38778e-17	1.38778e-17	37.0881	1.38778e-17	8.21786	3.47687e-15	5.37125e-14
477323	ALOX5AP	arachidonate 5-lipoxygenase activating protein%2C transcript variant X2 && sp|P20292|AL5AP_HUMAN Arachidonate 5-lipoxygenase-activating protein OS=Homo sapiens OX=9606 GN=ALOX5AP PE=1 SV=2 && PF01124:MAPEG family	NC_006607.4:9363720-9390082	38.6952	29.0293	43.4748	1.38778e-17	1.38778e-17	1.38778e-17	37.0664	1.38778e-17	8.21696	1.9612e-17	3.65569e-16
119869315	LOC119869315	olfactory receptor 2D2-like && sp|Q8NGZ4|OR2G3_HUMAN Olfactory receptor 2G3 OS=Homo sapiens OX=9606 GN=OR2G3 PE=2 SV=1 && PF13853:Olfactory receptor	NC_006597.4:489989-495062	33.6271	38.0356	39.5111	1.38778e-17	1.38778e-17	1.38778e-17	37.0579	1.38778e-17	8.21665	1.83046e-18	3.67016e-17
611956	TPH1	tryptophan hydroxylase 1 && sp|P17752|TPH1_HUMAN Tryptophan 5-hydroxylase 1 OS=Homo sapiens OX=9606 GN=TPH1 PE=1 SV=4 && PF00351:Biopterin-dependent aromatic amino acid hydroxylase	NC_006603.4:40047325-40065811	50.853	38.0356	21.6812	1.38778e-17	1.38778e-17	1.38778e-17	36.8566	1.38778e-17	8.20939	9.1615e-15	1.37418e-13
478118	SLC12A3	solute carrier family 12 member 3%2C transcript variant X1 && sp|P55017|S12A3_HUMAN Solute carrier family 12 member 3 OS=Homo sapiens OX=9606 GN=SLC12A3 PE=1 SV=3 && PF03522:Solute carrier family 12|PF00324:Amino acid permease|PF08403:Amino acid permease N-terminal	NC_006584.4:56042573-56077948	31.5982	59.0497	19.7011	1.38778e-17	1.38778e-17	1.38778e-17	36.783	1.38778e-17	8.20613	3.98525e-13	5.11663e-12
487383	EPHA8	EPH receptor A8%2C transcript variant X5 && sp|P29322|EPHA8_HUMAN Ephrin type-A receptor 8 OS=Homo sapiens OX=9606 GN=EPHA8 PE=1 SV=2 && -	NC_006584.4:73208442-73244029	31.5965	27.0277	50.4153	1.38778e-17	1.38778e-17	1.38778e-17	36.3465	1.38778e-17	8.1885	1.25753e-15	2.01685e-14
100856702	LOC100856702	orphan sodium- and chloride-dependent neurotransmitter transporter NTT5-like%2C transcript variant X2 && sp|Q9GZN6|S6A16_HUMAN Orphan sodium- and chloride-dependent neurotransmitter transporter NTT5 OS=Homo sapiens OX=9606 GN=SLC6A16 PE=2 SV=1 && PF00209:Sodium:neurotransmitter symporter family	NC_006583.4:106769258-106802946	46.7943	29.029	31.5887	1.38778e-17	1.38778e-17	1.38778e-17	35.804	1.38778e-17	8.16739	2.79917e-16	4.7675e-15
106557489	C37H2orf80	chromosome 37 C2orf80 homolog%2C transcript variant X4 && sp|Q0P641|CB080_HUMAN Uncharacterized protein C2orf80 OS=Homo sapiens OX=9606 GN=C2orf80 PE=2 SV=2 && PF17718:Family of unknown function (DUF5563)	NC_006619.4:17340255-17365033	32.6075	47.0414	27.6261	1.38778e-17	1.38778e-17	1.38778e-17	35.7583	1.38778e-17	8.16537	4.34554e-16	7.27903e-15
482176	LOC482176	transmembrane protease serine 11E && sp|Q9UL52|TM11E_HUMAN Transmembrane protease serine 11E OS=Homo sapiens OX=9606 GN=TMPRSS11E PE=1 SV=2 && PF00089:Trypsin|PF01390:SEA domain	NC_006595.4:58638959-58687758	37.6716	30.0296	37.5361	1.38778e-17	1.38778e-17	1.38778e-17	35.0791	1.38778e-17	8.13777	2.06328e-17	3.83624e-16
483266	PIK3CG	phosphatidylinositol-4%2C5-bisphosphate 3-kinase catalytic subunit gamma%2C transcript variant X3 && sp|P48736|PK3CG_HUMAN Phosphatidylinositol 4,5-bisphosphate 3-kinase catalytic subunit gamma isoform OS=Homo sapiens OX=9606 GN=PIK3CG PE=1 SV=3 && PF00613:Phosphoinositide 3-kinase family, accessory domain (PIK domain)|PF00794:PI3-kinase family, ras-binding domain|PF00454:Phosphatidylinositol 3- …	NC_006600.4:13224877-13259686	31.5891	29.0288	43.484	1.38778e-17	1.38778e-17	1.38778e-17	34.7006	1.38778e-17	8.12205	2.18183e-16	3.74425e-15
606966	ABCA13	ATP binding cassette subfamily A member 13 && sp|Q86UQ4|ABCAD_HUMAN ATP-binding cassette sub-family A member 13 OS=Homo sapiens OX=9606 GN=ABCA13 PE=2 SV=3 && PF12698:ABC-2 family transporter protein|PF00005:ABC transporter	NC_006600.4:105137-345216	1139.66	1046.99	1198.96	2.94283	9.06636	0	1128.54	4.00306	8.0987	2.98257e-183	4.87384e-180
485186	MOGAT2	monoacylglycerol O-acyltransferase 2 && sp|Q80W94|MOGT2_MOUSE 2-acylglycerol O-acyltransferase 2 OS=Mus musculus OX=10090 GN=Mogat2 PE=1 SV=1 && PF03982:Diacylglycerol acyltransferase	NC_006603.4:22665340-22684045	26.5177	36.0335	39.522	1.38778e-17	1.38778e-17	1.38778e-17	34.0244	1.38778e-17	8.09378	2.59782e-16	4.43483e-15
475623	F11	coagulation factor XI && sp|P03951|FA11_HUMAN Coagulation factor XI OS=Homo sapiens OX=9606 GN=F11 PE=1 SV=1 && PF00024:PAN domain|PF00089:Trypsin	NC_006598.4:44956542-44972975	34.6248	33.0313	33.5769	1.38778e-17	1.38778e-17	1.38778e-17	33.7443	1.38778e-17	8.082	2.67648e-17	4.92962e-16
607957	TEX26	testis expressed 26%2C transcript variant X1 && sp|Q8N6G2|TEX26_HUMAN Testis-expressed protein 26 OS=Homo sapiens OX=9606 GN=TEX26 PE=2 SV=1 && -	NC_006607.4:9188102-9219498	34.623	33.0313	32.587	1.38778e-17	1.38778e-17	1.38778e-17	33.4138	1.38778e-17	8.06786	3.9991e-17	7.2566e-16
100855474	TRH	thyrotropin releasing hormone%2C transcript variant X2 && sp|P20396|TRH_HUMAN Pro-thyrotropin-releasing hormone OS=Homo sapiens OX=9606 GN=TRH PE=1 SV=1 && PF05438:Thyrotropin-releasing hormone (TRH)	NC_006602.4:5256400-5324009	26.5121	45.0391	26.644	1.38778e-17	1.38778e-17	1.38778e-17	32.7317	1.38778e-17	8.03819	1.27842e-14	1.89725e-13
100686868	OR8B9	olfactory receptor family 8 subfamily B member 9 && sp|Q8NGG6|OR8BC_HUMAN Olfactory receptor 8B12 OS=Homo sapiens OX=9606 GN=OR8B12 PE=2 SV=1 && PF13853:Olfactory receptor	NC_006587.4:9951142-9952077	29.5512	25.0255	42.5025	1.38778e-17	1.38778e-17	1.38778e-17	32.3597	1.38778e-17	8.02158	6.24043e-15	9.46653e-14
484793	CCR9	C-C motif chemokine receptor 9 && sp|P51686|CCR9_HUMAN C-C chemokine receptor type 9 OS=Homo sapiens OX=9606 GN=CCR9 PE=1 SV=2 && PF00001:7 transmembrane receptor (rhodopsin family)	NC_006602.4:42522841-42532627	18.3964	45.0387	31.6019	1.38778e-17	1.38778e-17	1.38778e-17	31.679	1.38778e-17	7.99095	4.98522e-13	6.3506e-12
489376	FOXR1	forkhead box R1%2C transcript variant X2 && sp|Q6PIV2|FOXR1_HUMAN Forkhead box protein R1 OS=Homo sapiens OX=9606 GN=FOXR1 PE=1 SV=2 && PF00250:Forkhead domain	NC_006587.4:14905300-14914234	23.4665	27.0267	44.4883	1.38778e-17	1.38778e-17	1.38778e-17	31.6605	1.38778e-17	7.98998	5.70492e-14	7.91531e-13
102157106	LOC102157106	submaxillary mucin-like protein && sp|P98091|MUCS_BOVIN Submaxillary mucin-like protein OS=Bos taurus OX=9913 PE=2 SV=1 && PF00007:Cystine-knot domain	NC_006609.4:33281543-33318303	25.4926	39.0347	29.6209	1.38778e-17	1.38778e-17	1.38778e-17	31.3827	1.38778e-17	7.97768	4.06886e-15	6.24642e-14
485969	BIRC7	baculoviral IAP repeat containing 7 && sp|Q96CA5|BIRC7_HUMAN Baculoviral IAP repeat-containing protein 7 OS=Homo sapiens OX=9606 GN=BIRC7 PE=1 SV=2 && PF13920:Zinc finger, C3HC4 type (RING finger)|PF00653:Inhibitor of Apoptosis domain	NC_006606.4:46136510-46140424	28.5298	31.0292	32.5965	1.38778e-17	1.38778e-17	1.38778e-17	30.7185	1.38778e-17	7.94697	8.23791e-16	1.34169e-14
100683252	LOC100683252	C-type lectin domain family 9 member A-like%2C transcript variant X1 && sp|P20937|KLRA1_MOUSE T-cell surface glycoprotein YE1/48 OS=Mus musculus OX=10090 GN=Klra1 PE=1 SV=1 && PF00059:Lectin C-type domain	NC_006609.4:11314939-11344425	41.6959	17.0194	32.5976	1.38778e-17	1.38778e-17	1.38778e-17	30.4376	1.38778e-17	7.93414	1.26071e-12	1.55157e-11
489690	HSD17B2	hydroxysteroid 17-beta dehydrogenase 2%2C transcript variant X2 && sp|P37059|DHB2_HUMAN 17-beta-hydroxysteroid dehydrogenase type 2 OS=Homo sapiens OX=9606 GN=HSD17B2 PE=1 SV=1 && PF00106:short chain dehydrogenase	NC_006587.4:69936380-70023461	222.079	318.296	257.756	0	0.00246515	2.99887	266.044	1.00044	7.8892	6.68499e-70	1.22132e-67
489863	KPNA7	karyopherin subunit alpha 7 && sp|A9QM74|IMA8_HUMAN Importin subunit alpha-8 OS=Homo sapiens OX=9606 GN=KPNA7 PE=1 SV=1 && PF00514:Armadillo/beta-catenin-like repeat|PF16186:Atypical Arm repeat|PF01749:Importin beta binding domain	NC_006588.4:11953716-11991208	36.6262	25.0248	26.6544	1.38778e-17	1.38778e-17	1.38778e-17	29.4351	1.38778e-17	7.88583	2.12065e-14	3.06369e-13
486724	LPAR5	lysophosphatidic acid receptor 5%2C transcript variant X3 && sp|Q9H1C0|LPAR5_HUMAN Lysophosphatidic acid receptor 5 OS=Homo sapiens OX=9606 GN=LPAR5 PE=2 SV=1 && PF00001:7 transmembrane receptor (rhodopsin family)	NC_006609.4:8214008-8224045	20.4156	24.0241	43.5079	1.38778e-17	1.38778e-17	1.38778e-17	29.3159	1.38778e-17	7.87923	1.59486e-12	1.9433e-11
481635	BAAT	bile acid-CoA_amino acid N-acyltransferase%2C transcript variant X1 && sp|Q14032|BAAT_HUMAN Bile acid-CoA:amino acid N-acyltransferase OS=Homo sapiens OX=9606 GN=BAAT PE=1 SV=1 && PF04775:Acyl-CoA thioester hydrolase/BAAT N-terminal region|PF08840:BAAT / Acyl-CoA thioester hydrolase C terminal	NC_006593.4:56546290-56560084	14.3296	40.0346	32.6031	1.38778e-17	1.38778e-17	1.38778e-17	28.9891	1.38778e-17	7.86323	1.48105e-11	1.61467e-10
490512	HRH4	histamine receptor H4%2C transcript variant X2 && sp|Q9H3N8|HRH4_HUMAN Histamine H4 receptor OS=Homo sapiens OX=9606 GN=HRH4 PE=1 SV=2 && PF00001:7 transmembrane receptor (rhodopsin family)	NC_006589.4:63365578-63381202	16.3583	34.0307	36.5687	1.38778e-17	1.38778e-17	1.38778e-17	28.9859	1.38778e-17	7.86309	2.31618e-12	2.76382e-11
610835	SGK2	serum/glucocorticoid regulated kinase 2%2C transcript variant X22 && sp|Q9HBY8|SGK2_HUMAN Serine/threonine-protein kinase Sgk2 OS=Homo sapiens OX=9606 GN=SGK2 PE=1 SV=2 && PF00069:Protein kinase domain	NC_006606.4:30916070-30938174	36.622	30.028	19.7202	1.38778e-17	1.38778e-17	1.38778e-17	28.7901	1.38778e-17	7.85419	2.88614e-13	3.76465e-12
611360	KLRD1	killer cell lectin like receptor D1 && sp|Q38HS3|KLRD1_CANLF Natural killer cells antigen CD94 OS=Canis lupus familiaris OX=9615 GN=KLRD1 PE=2 SV=1 && PF00059:Lectin C-type domain	NC_006609.4:10917005-10922517	36.6198	21.0218	27.649	1.38778e-17	1.38778e-17	1.38778e-17	28.4302	1.38778e-17	7.836	2.10286e-13	2.78119e-12
482849	LOC482849	disintegrin and metalloproteinase domain-containing protein 5-like && sp|Q28483|ADAM5_MACFA Disintegrin and metalloproteinase domain-containing protein 5 OS=Macaca fascicularis OX=9541 GN=ADAM5 PE=1 SV=1 && PF00200:Disintegrin|PF01421:Reprolysin (M12B) family zinc metalloprotease|PF01562:Reprolysin family propeptide|PF08516:ADAM cysteine-rich	NC_006598.4:26564402-26698986	18.3839	25.0245	41.5296	1.38778e-17	1.38778e-17	1.38778e-17	28.3127	1.38778e-17	7.82918	3.7065e-12	4.32631e-11
475234	PON1	paraoxonase 1 && sp|P27169|PON1_HUMAN Serum paraoxonase/arylesterase 1 OS=Homo sapiens OX=9606 GN=PON1 PE=1 SV=3 && PF01731:Arylesterase	NC_006596.4:20124634-20159679	16.3559	24.0238	44.5047	1.38778e-17	1.38778e-17	1.38778e-17	28.2948	1.38778e-17	7.82799	2.50779e-11	2.67261e-10
111089971	HHATL	hedgehog acyltransferase like%2C transcript variant X1 && sp|Q9HCP6|HHATL_HUMAN Protein-cysteine N-palmitoyltransferase HHAT-like protein OS=Homo sapiens OX=9606 GN=HHATL PE=1 SV=1 && PF03062:MBOAT, membrane-bound O-acyltransferase family	NC_006605.4:11795132-11813619	26.4829	26.0248	27.6553	1.38778e-17	1.38778e-17	1.38778e-17	26.721	1.38778e-17	7.74672	5.25448e-14	7.31104e-13
489013	MYPN	myopalladin%2C transcript variant X2 && sp|Q86TC9|MYPN_HUMAN Myopalladin OS=Homo sapiens OX=9606 GN=MYPN PE=1 SV=2 && -	NC_006586.4:19496464-19606631	14.3203	46.0373	18.7363	1.38778e-17	1.38778e-17	1.38778e-17	26.3646	1.38778e-17	7.72724	8.37444e-10	7.5352e-09
485910	SLC13A3	solute carrier family 13 member 3%2C transcript variant X1 && sp|Q8WWT9|S13A3_HUMAN Solute carrier family 13 member 3 OS=Homo sapiens OX=9606 GN=SLC13A3 PE=1 SV=1 && PF00939:Sodium:sulfate symporter transmembrane region	NC_006606.4:33269702-33344444	24.4552	21.0213	33.6058	1.38778e-17	1.38778e-17	1.38778e-17	26.3608	1.38778e-17	7.72705	7.72721e-13	9.69659e-12
100686764	OR2AE1	olfactory receptor family 2 subfamily AE member 1 && sp|Q8NHA4|O2AE1_HUMAN Olfactory receptor 2AE1 OS=Homo sapiens OX=9606 GN=OR2AE1 PE=2 SV=1 && PF13853:Olfactory receptor	NC_006588.4:11326875-11327834	33.5669	10.0134	34.5989	1.38778e-17	1.38778e-17	1.38778e-17	26.0597	1.38778e-17	7.71081	9.75298e-10	8.69315e-09
484921	DAND5	DAN domain BMP antagonist family member 5 && sp|Q8N907|DAND5_HUMAN DAN domain family member 5 OS=Homo sapiens OX=9606 GN=DAND5 PE=2 SV=1 && PF03045:DAN domain	NC_006602.4:49097579-49101217	37.6136	18.0191	21.7113	1.38778e-17	1.38778e-17	1.38778e-17	25.7813	1.38778e-17	7.69594	1.99389e-11	2.14123e-10
111093708	LOC111093708	uncharacterized LOC111093708%2C transcript variant X2 && - && -	NC_006615.4:28610938-28634587	31.5379	27.025	17.7483	1.38778e-17	1.38778e-17	1.38778e-17	25.4371	1.38778e-17	7.67635	4.03972e-12	4.69476e-11
606939	TMEM163	transmembrane protein 163%2C transcript variant X3 && sp|A6QQX9|TM163_BOVIN Transmembrane protein 163 OS=Bos taurus OX=9913 GN=TMEM163 PE=2 SV=1 && -	NC_006601.4:37576037-37799910	16.3443	48.038	11.8049	1.38778e-17	1.38778e-17	1.38778e-17	25.3957	1.38778e-17	7.67374	1.02193e-08	8.06522e-08
489095	FGFR4	fibroblast growth factor receptor 4%2C transcript variant X1 && sp|P22455|FGFR4_HUMAN Fibroblast growth factor receptor 4 OS=Homo sapiens OX=9606 GN=FGFR4 PE=1 SV=2 && PF07714:Protein tyrosine kinase|PF07679:Immunoglobulin I-set domain|PF13927:Immunoglobulin domain	NC_006586.4:36209722-36220671	29.511	32.0281	13.7864	1.38778e-17	1.38778e-17	1.38778e-17	25.1085	1.38778e-17	7.65783	6.81879e-11	6.94006e-10
486009	SOHLH2	spermatogenesis- and oogenesis-specific basic helix-loop-helix-containing protein 2%2C transcript variant X5 && sp|Q9NX45|SOLH2_HUMAN Spermatogenesis- and oogenesis-specific basic helix-loop-helix-containing protein 2 OS=Homo sapiens OX=9606 GN=SOHLH2 PE=2 SV=2 && PF00010:Helix-loop-helix DNA-binding domain	NC_006607.4:4377901-4451476	162.947	152.144	160.981	1.97756	0.00165598	0	158.691	0.659738	7.65149	3.04972e-57	4.11489e-55
611598	GPA33	glycoprotein A33 && sp|Q99795|GPA33_HUMAN Cell surface A33 antigen OS=Homo sapiens OX=9606 GN=GPA33 PE=1 SV=1 && -	NC_006589.4:30816076-30863107	8.22627	22.0216	43.5333	1.38778e-17	1.38778e-17	1.38778e-17	24.5937	1.38778e-17	7.62581	2.11243e-08	1.60473e-07
100856392	SYNDIG1L	synapse differentiation inducing 1 like%2C transcript variant X1 && sp|A4IFJ1|SYN1L_BOVIN Synapse differentiation-inducing gene protein 1-like OS=Bos taurus OX=9913 GN=SYNDIG1L PE=2 SV=1 && PF04505:Interferon-induced transmembrane protein	NC_006590.4:47254518-47272820	19.3798	21.0208	32.6235	1.38778e-17	1.38778e-17	1.38778e-17	24.3414	1.38778e-17	7.61247	1.1395e-11	1.26195e-10
610428	CATIP	ciliogenesis associated TTC17 interacting protein%2C transcript variant X5 && sp|Q7Z7H3|CATIP_HUMAN Ciliogenesis-associated TTC17-interacting protein OS=Homo sapiens OX=9606 GN=CATIP PE=1 SV=1 && -	NC_006619.4:25830795-25849008	26.4674	26.024	19.7347	1.38778e-17	1.38778e-17	1.38778e-17	24.0754	1.38778e-17	7.59716	2.70379e-12	3.20424e-11
611673	SELPLG	selectin P ligand && sp|Q14242|SELPL_HUMAN P-selectin glycoprotein ligand 1 OS=Homo sapiens OX=9606 GN=SELPLG PE=1 SV=1 && -	NC_006608.4:17542404-17544092	20.3913	31.0271	20.726	1.38778e-17	1.38778e-17	1.38778e-17	24.0481	1.38778e-17	7.5954	7.95277e-12	8.95912e-11
102153638	WFDC11	WAP four-disulfide core domain 11%2C transcript variant X18 && sp|Q8NEX6|WFD11_HUMAN Protein WFDC11 OS=Homo sapiens OX=9606 GN=WFDC11 PE=3 SV=1 && -	NC_006606.4:32480697-32537993	26.4654	29.0258	15.7715	1.38778e-17	1.38778e-17	1.38778e-17	23.7542	1.38778e-17	7.57804	3.00551e-11	3.17886e-10
483303	OTOP2	otopetrin 2 && sp|Q80SX5|OTOP2_MOUSE Proton channel OTOP2 OS=Mus musculus OX=10090 GN=Otop2 PE=2 SV=1 && PF03189:Otopetrin	NC_006591.4:6198011-6207868	22.4151	23.0219	25.6844	1.38778e-17	1.38778e-17	1.38778e-17	23.7072	1.38778e-17	7.57488	1.96162e-12	2.36762e-11
481862	LGSN	lengsin%2C lens protein with glutamine synthetase domain && sp|Q1ZZS1|LGSN_CANLF Lengsin OS=Canis lupus familiaris OX=9615 GN=LGSN PE=2 SV=1 && PF00120:Glutamine synthetase, catalytic domain	NC_006594.4:26761476-26792749	14.3098	33.0282	23.7014	1.38778e-17	1.38778e-17	1.38778e-17	23.6798	1.38778e-17	7.57297	1.43338e-10	1.40211e-09
610775	PECAM1	platelet and endothelial cell adhesion molecule 1%2C transcript variant X1 && sp|Q95242|PECA1_PIG Platelet endothelial cell adhesion molecule OS=Sus scrofa OX=9823 GN=PECAM1 PE=2 SV=1 && PF17736:C17orf99 Ig domain|PF13895:Immunoglobulin domain	NC_006591.4:13062602-13116028	30.512	15.0165	24.6942	1.38778e-17	1.38778e-17	1.38778e-17	23.4076	1.38778e-17	7.55695	6.93664e-11	7.05269e-10
610239	SCN3B	sodium voltage-gated channel beta subunit 3%2C transcript variant X1 && sp|Q9NY72|SCN3B_HUMAN Sodium channel subunit beta-3 OS=Homo sapiens OX=9606 GN=SCN3B PE=1 SV=1 && -	NC_006587.4:10839227-10864324	127.35	164.153	154.072	1.97756	0.00165598	0	148.525	0.659738	7.5562	5.90787e-51	6.18413e-49
476821	ART1	ADP-ribosyltransferase 1%2C transcript variant X1 && sp|P52961|NAR1_HUMAN GPI-linked NAD(P)(+)--arginine ADP-ribosyltransferase 1 OS=Homo sapiens OX=9606 GN=ART1 PE=2 SV=2 && PF01129:NAD:arginine ADP-ribosyltransferase	NC_006603.4:25977665-25985806	15.3192	44.0344	8.84071	1.38778e-17	1.38778e-17	1.38778e-17	22.7314	1.38778e-17	7.51476	8.80654e-08	6.12667e-07
100856190	PLCB2	phospholipase C beta 2%2C transcript variant X2 && sp|Q00722|PLCB2_HUMAN 1-phosphatidylinositol 4,5-bisphosphate phosphodiesterase beta-2 OS=Homo sapiens OX=9606 GN=PLCB2 PE=1 SV=2 && PF09279:Phosphoinositide-specific phospholipase C, efhand-like|PF00387:Phosphatidylinositol-specific phospholipase C, Y domain|PF00388:Phosphatidylinositol-specific phospholipase C, X domain|PF08703:PLC-beta C termi…	NC_006612.4:7526161-7547075	19.3715	32.0272	16.7657	1.38778e-17	1.38778e-17	1.38778e-17	22.7215	1.38778e-17	7.51403	1.19034e-10	1.17769e-09
403625	ADIPOQ	adiponectin%2C C1Q and collagen domain containing && sp|Q15848|ADIPO_HUMAN Adiponectin OS=Homo sapiens OX=9606 GN=ADIPOQ PE=1 SV=1 && PF00386:C1q domain|PF01391:Collagen triple helix repeat (20 copies)	NC_006616.4:23492088-23493907	22.4094	17.0177	28.6641	1.38778e-17	1.38778e-17	1.38778e-17	22.6971	1.38778e-17	7.51228	3.29834e-11	3.47732e-10
487191	PCDH12	protocadherin 12 && sp|Q9NPG4|PCD12_HUMAN Protocadherin-12 OS=Homo sapiens OX=9606 GN=PCDH12 PE=1 SV=1 && PF00028:Cadherin domain|PF08266:Cadherin-like	NC_006584.4:33938716-33953008	9.23511	30.026	28.6642	1.38778e-17	1.38778e-17	1.38778e-17	22.6418	1.38778e-17	7.50809	5.17497e-09	4.21769e-08
490311	RGS8	regulator of G protein signaling 8%2C transcript variant X2 && sp|P57771|RGS8_HUMAN Regulator of G-protein signaling 8 OS=Homo sapiens OX=9606 GN=RGS8 PE=1 SV=1 && PF00615:Regulator of G protein signaling domain	NC_006589.4:15639499-15667210	33.5403	16.017	17.7579	1.38778e-17	1.38778e-17	1.38778e-17	22.4384	1.38778e-17	7.49676	4.30899e-10	4.01981e-09
492176	MCF2	MCF.2 cell line derived transforming sequence%2C transcript variant X1 && sp|P10911|MCF2_HUMAN Proto-oncogene DBL OS=Homo sapiens OX=9606 GN=MCF2 PE=1 SV=3 && PF00621:RhoGEF domain|PF00169:PH domain	NC_006621.4:95370950-95454589	30.5049	16.017	20.732	1.38778e-17	1.38778e-17	1.38778e-17	22.4179	1.38778e-17	7.49511	1.17935e-10	1.1676e-09
475000	FHL5	four and a half LIM domains 5%2C transcript variant X2 && sp|Q2YDK0|FHL5_BOVIN Four and a half LIM domains protein 5 OS=Bos taurus OX=9913 GN=FHL5 PE=2 SV=1 && PF00412:LIM domain	NC_006594.4:54841502-54888010	21.395	22.0209	23.7068	1.38778e-17	1.38778e-17	1.38778e-17	22.3742	1.38778e-17	7.49186	7.54184e-12	8.52886e-11
487953	ADGRG7	adhesion G protein-coupled receptor G7%2C transcript variant X11 && sp|Q96K78|AGRG7_HUMAN Adhesion G-protein coupled receptor G7 OS=Homo sapiens OX=9606 GN=ADGRG7 PE=1 SV=2 && PF01825:GPCR proteolysis site, GPS, motif|PF00002:7 transmembrane receptor (Secretin family)	NC_006615.4:7312259-7379216	21.3949	8.01123	37.5941	1.38778e-17	1.38778e-17	1.38778e-17	22.3334	1.38778e-17	7.48829	3.5822e-08	2.63022e-07
403617	GNGT2	G protein subunit gamma transducin 2 && sp|O97564|GBGT2_CANLF Guanine nucleotide-binding protein G(I)/G(S)/G(O) subunit gamma-T2 OS=Canis lupus familiaris OX=9615 GN=GNGT2 PE=3 SV=1 && PF00631:GGL domain	NC_006591.4:24829837-24832741	10.2485	27.024	29.6577	1.38778e-17	1.38778e-17	1.38778e-17	22.3101	1.38778e-17	7.48694	2.81556e-09	2.37026e-08
607096	LOC607096	integrin alpha-D-like%2C transcript variant X5 && sp|Q13349|ITAD_HUMAN Integrin alpha-D OS=Homo sapiens OX=9606 GN=ITGAD PE=1 SV=2 && PF01839:FG-GAP repeat|PF08441:Integrin alpha|PF00092:von Willebrand factor type A domain	NC_006588.4:18463618-18480963	35.561	15.0162	15.7767	1.38778e-17	1.38778e-17	1.38778e-17	22.118	1.38778e-17	7.47649	2.17466e-09	1.85569e-08
102153127	LOC102153127	basic proline-rich protein-like%2C transcript variant X16 && - && -	NC_006590.4:69580964-69592209	24.4301	12.0141	29.6592	1.38778e-17	1.38778e-17	1.38778e-17	22.0345	1.38778e-17	7.46974	9.39893e-10	8.40049e-09
607183	LTA	lymphotoxin alpha && sp|Q5WR07|TNFB_CANLF Lymphotoxin-alpha OS=Canis lupus familiaris OX=9615 GN=LTA PE=3 SV=1 && PF00229:TNF(Tumour Necrosis Factor) family	NC_006594.4:1207912-1208854	14.3027	31.0264	20.7334	1.38778e-17	1.38778e-17	1.38778e-17	22.0208	1.38778e-17	7.46883	3.90531e-10	3.65482e-09
100686258	C24H20orf202	chromosome 24 C20orf202 homolog%2C transcript variant X2 && sp|A1L168|CT202_HUMAN Uncharacterized protein C20orf202 OS=Homo sapiens OX=9606 GN=C20orf202 PE=1 SV=2 && -	NC_006606.4:19437603-19455359	22.4035	19.0188	23.7096	1.38778e-17	1.38778e-17	1.38778e-17	21.7106	1.38778e-17	7.44868	2.10216e-11	2.25125e-10
442990	IL13	interleukin 13 && sp|Q9N0W9|IL13_CANLF Interleukin-13 OS=Canis lupus familiaris OX=9615 GN=IL13 PE=2 SV=1 && PF03487:Interleukin-13	NC_006593.4:19759917-19762847	22.3995	27.0236	13.7978	1.38778e-17	1.38778e-17	1.38778e-17	21.0736	1.38778e-17	7.40624	4.00046e-10	3.74148e-09
100685837	TMCO2	transmembrane and coiled-coil domains 2 && sp|Q2NKV5|TMCO2_BOVIN Transmembrane and coiled-coil domain-containing protein 2 OS=Bos taurus OX=9913 GN=TMCO2 PE=2 SV=1 && PF15844:Transmembrane and coiled-coil domain-containing protein 2	NC_006597.4:2972048-2974842	21.3871	14.0153	27.6802	1.38778e-17	1.38778e-17	1.38778e-17	21.0275	1.38778e-17	7.40262	4.2932e-10	4.00635e-09
611960	GAL3ST1	galactose-3-O-sulfotransferase 1 && sp|A6QNK1|G3ST1_BOVIN Galactosylceramide sulfotransferase OS=Bos taurus OX=9913 GN=GAL3ST1 PE=2 SV=1 && PF06990:Galactose-3-O-sulfotransferase	NC_006608.4:23508876-23510937	17.337	19.0186	26.6883	1.38778e-17	1.38778e-17	1.38778e-17	21.0146	1.38778e-17	7.4017	1.17053e-10	1.16004e-09
484846	F2RL3	F2R like thrombin or trypsin receptor 3%2C transcript variant X1 && sp|Q96RI0|PAR4_HUMAN Proteinase-activated receptor 4 OS=Homo sapiens OX=9606 GN=F2RL3 PE=1 SV=3 && PF00001:7 transmembrane receptor (rhodopsin family)	NC_006602.4:45652073-45655003	19.3622	13.0146	30.6565	1.38778e-17	1.38778e-17	1.38778e-17	21.0111	1.38778e-17	7.40121	1.53082e-09	1.33296e-08
100856240	DISP2	dispatched RND transporter family member 2%2C transcript variant X6 && sp|A7MBM2|DISP2_HUMAN Protein dispatched homolog 2 OS=Homo sapiens OX=9606 GN=DISP2 PE=2 SV=2 && -	NC_006612.4:7593249-7609832	10.2435	26.023	26.6883	1.38778e-17	1.38778e-17	1.38778e-17	20.9849	1.38778e-17	7.39922	4.16067e-09	3.43191e-08
102151511	LOC102151511	uncharacterized LOC102151511 && sp|Q5T2W1|NHRF3_HUMAN Na(+)/H(+) exchange regulatory cofactor NHE-RF3 OS=Homo sapiens OX=9606 GN=PDZK1 PE=1 SV=2 && PF00169:PH domain|PF00595:PDZ domain	NC_006585.4:9129608-9227727	203.67	168.16	196.54	0	3.02025	0	189.457	1.00675	7.39913	3.76485e-61	5.7082e-59
100856539	F2	coagulation factor II%2C thrombin && sp|Q19AZ8|THRB_PIG Prothrombin OS=Sus scrofa OX=9823 GN=F2 PE=2 SV=1 && PF00089:Trypsin|PF00051:Kringle domain|PF09396:Thrombin light chain|PF00594:Vitamin K-dependent carboxylation/gamma-carboxyglutamic (GLA) domain	NC_006600.4:41511662-41528485	28.4663	14.0151	18.7567	1.38778e-17	1.38778e-17	1.38778e-17	20.4127	1.38778e-17	7.36079	1.02338e-09	9.10796e-09
607986	LOC607986	myelin associated oligodendrocyte basic protein%2C transcript variant X2 && sp|Q13875|MOBP_HUMAN Myelin-associated oligodendrocyte basic protein OS=Homo sapiens OX=9606 GN=MOBP PE=1 SV=2 && PF02318:FYVE-type zinc finger	NC_006605.4:9156665-9211227	17.3334	20.019	23.7156	1.38778e-17	1.38778e-17	1.38778e-17	20.356	1.38778e-17	7.35615	1.10236e-10	1.09729e-09
119870487	LOC119870487	proline-rich protein 36-like && - && -	NC_006621.4:9935205-9972765	28.4638	17.017	14.7922	1.38778e-17	1.38778e-17	1.38778e-17	20.091	1.38778e-17	7.33815	1.28119e-09	1.12661e-08
610476	POU2F3	POU class 2 homeobox 3%2C transcript variant X6 && sp|Q9UKI9|PO2F3_HUMAN POU domain, class 2, transcription factor 3 OS=Homo sapiens OX=9606 GN=POU2F3 PE=2 SV=3 && PF00046:Homeodomain|PF00157:Pou domain - N-terminal to homeobox domain	NC_006587.4:13740696-13816327	21.381	28.0238	10.8282	1.38778e-17	1.38778e-17	1.38778e-17	20.0777	1.38778e-17	7.33697	5.235e-09	4.26072e-08
480252	IL25	interleukin 25 && sp|Q9H293|IL25_HUMAN Interleukin-25 OS=Homo sapiens OX=9606 GN=IL25 PE=1 SV=1 && -	NC_006590.4:3569370-3572805	26.4405	17.017	16.775	1.38778e-17	1.38778e-17	1.38778e-17	20.0775	1.38778e-17	7.33692	4.38101e-10	4.08311e-09
480093	KMO	kynurenine 3-monooxygenase && sp|O15229|KMO_HUMAN Kynurenine 3-monooxygenase OS=Homo sapiens OX=9606 GN=KMO PE=1 SV=2 && PF01494:FAD binding domain	NC_006589.4:32419026-32472013	18.3442	32.0262	9.83761	1.38778e-17	1.38778e-17	1.38778e-17	20.0693	1.38778e-17	7.33628	2.23193e-08	1.68897e-07
487745	CLIC6	chloride intracellular channel 6%2C transcript variant X1 && sp|Q96NY7|CLIC6_HUMAN Chloride intracellular channel protein 6 OS=Homo sapiens OX=9606 GN=CLIC6 PE=2 SV=3 && PF13410:Glutathione S-transferase, C-terminal domain	NC_006613.4:29156624-29202157	19.3565	26.0226	14.7923	1.38778e-17	1.38778e-17	1.38778e-17	20.0571	1.38778e-17	7.33521	5.35584e-10	4.9369e-09
475141	SPATA18	spermatogenesis associated 18%2C transcript variant X1 && sp|E1BLK7|MIEAP_BOVIN Mitochondria-eating protein OS=Bos taurus OX=9913 GN=SPATA18 PE=3 SV=1 && PF16026:Mitochondria-eating protein	NC_006595.4:44949296-44987923	27.4496	17.0169	14.7934	1.38778e-17	1.38778e-17	1.38778e-17	19.7533	1.38778e-17	7.31378	1.31437e-09	1.15268e-08
102151554	LOC102151554	nascent polypeptide-associated complex subunit alpha%2C muscle-specific form%2C transcript variant X1 && - && -	NC_006604.4:60433193-60441019	24.4146	18.0176	16.7762	1.38778e-17	1.38778e-17	1.38778e-17	19.7361	1.38778e-17	7.31221	3.09033e-10	2.92374e-09
476889	GAS2	growth arrest specific 2%2C transcript variant X5 && sp|O43903|GAS2_HUMAN Growth arrest-specific protein 2 OS=Homo sapiens OX=9606 GN=GAS2 PE=1 SV=1 && PF02187:Growth-Arrest-Specific Protein 2 Domain|PF00307:Calponin homology (CH) domain	NC_006603.4:43753331-43880913	17.3297	18.0176	23.7187	1.38778e-17	1.38778e-17	1.38778e-17	19.6887	1.38778e-17	7.30834	2.44498e-10	2.3342e-09
100685093	TDRD15	tudor domain containing 15%2C transcript variant X1 && sp|B5MCY1|TDR15_HUMAN Tudor domain-containing protein 15 OS=Homo sapiens OX=9606 GN=TDRD15 PE=2 SV=1 && PF00567:Tudor domain	NC_006599.4:15957291-15979910	803.544	729.687	735.756	3.92877	4.04433	5.99689	756.329	4.65666	7.30576	3.05161e-149	2.3621e-146
483146	HSD3B2	hydroxy-delta-5-steroid dehydrogenase%2C 3 beta- and steroid delta-isomerase 2 && sp|Q5IFP1|3BHS_CANLF 3 beta-hydroxysteroid dehydrogenase/Delta 5-->4-isomerase OS=Canis lupus familiaris OX=9615 GN=HSD3B PE=2 SV=3 && PF01073:3-beta hydroxysteroid dehydrogenase/isomerase family	NC_006599.4:56201670-56209794	32.501	22.0198	2.91298	1.38778e-17	1.38778e-17	1.38778e-17	19.1446	1.38778e-17	7.27069	3.49569e-06	1.94481e-05
476616	LSMEM2	leucine rich single-pass membrane protein 2 && sp|Q8N112|LSME2_HUMAN Leucine-rich single-pass membrane protein 2 OS=Homo sapiens OX=9606 GN=LSMEM2 PE=1 SV=1 && PF15833:Domain of unknown function (DUF4714)	NC_006602.4:38974188-38979081	23.3982	34.0269	0	1.38778e-17	1.38778e-17	1.38778e-17	19.1417	1.38778e-17	7.26843	0.000167519	0.000706742
119871273	LOC119871273	uncharacterized LOC119871273%2C transcript variant X3 && - && -	NC_006585.4:93561908-93566256	25.4188	15.0154	15.7885	1.38778e-17	1.38778e-17	1.38778e-17	18.7409	1.38778e-17	7.23826	2.31954e-09	1.96676e-08
610673	UPK2	uroplakin 2 && sp|O00526|UPK2_HUMAN Uroplakin-2 OS=Homo sapiens OX=9606 GN=UPK2 PE=1 SV=2 && PF07353:Uroplakin II	NC_006587.4:14920977-14925423	12.2606	23.0203	20.7475	1.38778e-17	1.38778e-17	1.38778e-17	18.6761	1.38778e-17	7.23252	2.96378e-09	2.48792e-08
100688605	LOC100688605	non-histone chromosomal protein HMG-17-like%2C transcript variant X3 && sp|Q86SG4|DPCA2_HUMAN Putative Dresden prostate carcinoma protein 2 OS=Homo sapiens OX=9606 GN=HMGN2P46 PE=5 SV=1 && PF01101:HMG14 and HMG17	NC_006589.4:9569624-9570533	0.0586003	0.00301693	55.4892	1.38778e-17	1.38778e-17	1.38778e-17	18.5169	1.38778e-17	7.21495	0.00420288	0.0130916
484306	LOC484306	leukocyte immunoglobulin-like receptor subfamily B member 3%2C transcript variant X2 && sp|O75022|LIRB3_HUMAN Leukocyte immunoglobulin-like receptor subfamily B member 3 OS=Homo sapiens OX=9606 GN=LILRB3 PE=1 SV=3 && PF13895:Immunoglobulin domain|PF00047:Immunoglobulin domain	NC_006583.4:102843014-102849207	19.3462	24.0208	11.8243	1.38778e-17	1.38778e-17	1.38778e-17	18.3971	1.38778e-17	7.21153	5.21715e-09	4.24736e-08
100685191	SHISA9	shisa family member 9%2C transcript variant X1 && sp|B4DS77|SHSA9_HUMAN Protein shisa-9 OS=Homo sapiens OX=9606 GN=SHISA9 PE=2 SV=3 && PF13908:Wnt and FGF inhibitory regulator	NC_006588.4:31166674-31453618	26.425	18.017	9.84332	1.38778e-17	1.38778e-17	1.38778e-17	18.0951	1.38778e-17	7.18854	2.97082e-08	2.21057e-07
611919	SIT1	signaling threshold regulating transmembrane adaptor 1 && sp|Q9Y3P8|SIT1_HUMAN Signaling threshold-regulating transmembrane adapter 1 OS=Homo sapiens OX=9606 GN=SIT1 PE=1 SV=1 && -	NC_006593.4:50757621-50759283	23.3908	21.0189	9.84333	1.38778e-17	1.38778e-17	1.38778e-17	18.0843	1.38778e-17	7.18738	1.86711e-08	1.43056e-07
486144	FAM124B	family with sequence similarity 124 member B%2C transcript variant X2 && sp|A6QLD5|F124B_BOVIN Protein FAM124B OS=Bos taurus OX=9913 GN=FAM124B PE=2 SV=1 && PF15067:FAM124 family	NC_006607.4:38262444-38284810	23.3908	17.0164	13.808	1.38778e-17	1.38778e-17	1.38778e-17	18.0717	1.38778e-17	7.18609	2.91574e-09	2.44969e-08
491604	UNCX	UNC homeobox && sp|O08934|UNC4_MOUSE Homeobox protein unc-4 homolog OS=Mus musculus OX=10090 GN=Uncx PE=2 SV=2 && PF00046:Homeodomain	NC_006588.4:17126224-17130466	15.2954	20.0183	18.7666	1.38778e-17	1.38778e-17	1.38778e-17	18.0267	1.38778e-17	7.18203	1.05956e-09	9.4214e-09
483942	CCDC102B	coiled-coil domain containing 102B%2C transcript variant X2 && sp|Q68D86|C102B_HUMAN Coiled-coil domain-containing protein 102B OS=Homo sapiens OX=9606 GN=CCDC102B PE=1 SV=4 && -	NC_006583.4:10224086-10416581	785.255	882.83	826.62	10.8611	3.04168	2.99767	831.568	5.6335	7.17011	2.07197e-148	1.48646e-145
481727	LOC481727	butyrophilin-like protein 1%2C transcript variant X18 && sp|Q7TST0|BTNL1_MOUSE Butyrophilin-like protein 1 OS=Mus musculus OX=10090 GN=Btnl1 PE=2 SV=3 && PF07686:Immunoglobulin V-set domain	NC_006594.4:1721910-1774778	108.987	124.115	106.649	0	2.01396	0	113.251	0.671319	7.16435	3.9597e-43	2.9264e-41
608246	CSF3	colony stimulating factor 3 && sp|O02708|CSF3_FELCA Granulocyte colony-stimulating factor (Fragment) OS=Felis catus OX=9685 GN=CSF3 PE=2 SV=1 && PF16647:Granulocyte colony-stimulating factor	NC_006591.4:22001811-22004573	21.3652	22.0193	9.84436	1.38778e-17	1.38778e-17	1.38778e-17	17.743	1.38778e-17	7.15994	2.0857e-08	1.58606e-07
486838	PKD2L1	polycystin 2 like 1%2C transient receptor potential cation channel%2C transcript variant X1 && sp|Q9P0L9|PK2L1_HUMAN Polycystic kidney disease 2-like 1 protein OS=Homo sapiens OX=9606 GN=PKD2L1 PE=1 SV=1 && PF18109:Ferredoxin I 4Fe-4S cluster domain|PF08016:Polycystin cation channel	NC_006610.4:13228826-13259097	15.2934	16.0157	21.7443	1.38778e-17	1.38778e-17	1.38778e-17	17.6845	1.38778e-17	7.15444	2.34707e-09	1.98781e-08
491743	TLR7	toll like receptor 7 && sp|Q9NYK1|TLR7_HUMAN Toll-like receptor 7 OS=Homo sapiens OX=9606 GN=TLR7 PE=1 SV=1 && PF13855:Leucine rich repeat|PF18837:Leucine-rich repeat|PF01582:TIR domain	NC_006621.4:9290888-9316297	27.4306	16.0156	8.85451	1.38778e-17	1.38778e-17	1.38778e-17	17.4336	1.38778e-17	7.13552	1.12328e-07	7.71066e-07
481646	OR13C2	olfactory receptor family 13 subfamily C member 2 && sp|Q8NGT0|O13C9_HUMAN Olfactory receptor 13C9 OS=Homo sapiens OX=9606 GN=OR13C9 PE=3 SV=1 && PF13853:Olfactory receptor	NC_006593.4:59051611-59052567	16.3037	24.0204	11.8277	1.38778e-17	1.38778e-17	1.38778e-17	17.3839	1.38778e-17	7.13025	1.40325e-08	1.09049e-07
490371	BECN2	beclin 2%2C transcript variant X18 && sp|A8MW95|BECN2_HUMAN Beclin-2 OS=Homo sapiens OX=9606 GN=BECN2 PE=1 SV=2 && PF17675:Apg6 coiled-coil region|PF04111:Apg6 BARA domain	NC_006589.4:32796787-32953640	7.1864	18.0168	26.7078	1.38778e-17	1.38778e-17	1.38778e-17	17.3037	1.38778e-17	7.12216	2.50138e-07	1.63719e-06
100686529	MSLNL	mesothelin-like && sp|Q96KJ4|MSLNL_HUMAN Mesothelin-like protein OS=Homo sapiens OX=9606 GN=MSLNL PE=3 SV=3 && PF06060:Pre-pro-megakaryocyte potentiating factor precursor (Mesothelin)	NC_006588.4:41084585-41092188	22.3718	23.0197	5.88432	1.38778e-17	1.38778e-17	1.38778e-17	17.0919	1.38778e-17	7.10694	5.08818e-07	3.19044e-06
611547	SYT8	synaptotagmin 8%2C transcript variant X1 && sp|Q8NBV8|SYT8_HUMAN Synaptotagmin-8 OS=Homo sapiens OX=9606 GN=SYT8 PE=2 SV=4 && PF00168:C2 domain	NC_006600.4:44676051-44685670	6.17058	28.0225	16.7872	1.38778e-17	1.38778e-17	1.38778e-17	16.9934	1.38778e-17	7.09688	7.1529e-07	4.39239e-06
610163	MINAR1	membrane integral NOTCH2 associated receptor 1%2C transcript variant X2 && sp|Q9UPX6|MNAR1_HUMAN Major intrinsically disordered Notch2-binding receptor 1 OS=Homo sapiens OX=9606 GN=MINAR1 PE=1 SV=3 && PF06789:Uncharacterised protein family (UPF0258)	NC_006585.4:60394633-60426748	14.2772	5.00797	31.6729	1.38778e-17	1.38778e-17	1.38778e-17	16.986	1.38778e-17	7.09528	2.70328e-06	1.53147e-05
487523	TGM7	transglutaminase 7%2C transcript variant X1 && sp|Q96PF1|TGM7_HUMAN Protein-glutamine gamma-glutamyltransferase Z OS=Homo sapiens OX=9606 GN=TGM7 PE=1 SV=1 && PF01841:Transglutaminase-like superfamily|PF00868:Transglutaminase family|PF00927:Transglutaminase family, C-terminal ig like domain	NC_006612.4:10193641-10221596	2.10348	14.0141	33.6609	1.38778e-17	1.38778e-17	1.38778e-17	16.5928	1.38778e-17	7.06046	2.9754e-05	0.000143756
611038	RPH3A	rabphilin 3A%2C transcript variant X1 && sp|Q06846|RP3A_BOVIN Rabphilin-3A OS=Bos taurus OX=9913 GN=RPH3A PE=1 SV=1 && -	NC_006608.4:10232289-10497349	26.4108	15.0147	7.86677	1.38778e-17	1.38778e-17	1.38778e-17	16.4308	1.38778e-17	7.05084	3.59572e-07	2.30374e-06
481647	OR13C1	olfactory receptor family 13 subfamily C member 1 && sp|P0DN81|O13C7_HUMAN Olfactory receptor 13C7 OS=Homo sapiens OX=9606 GN=OR13C7 PE=3 SV=1 && PF13853:Olfactory receptor	NC_006593.4:59090365-59091327	23.3776	7.00936	18.7742	1.38778e-17	1.38778e-17	1.38778e-17	16.3871	1.38778e-17	7.04607	3.40834e-07	2.19172e-06
489504	MYH3	myosin heavy chain 3 && sp|P11055|MYH3_HUMAN Myosin-3 OS=Homo sapiens OX=9606 GN=MYH3 PE=2 SV=3 && PF02736:Myosin N-terminal SH3-like domain|PF00063:Myosin head (motor domain)|PF01576:Myosin tail	NC_006587.4:35051337-35073022	234.297	299.28	296.295	2.95765	0.00481555	2.99853	276.624	1.987	7.02869	5.09179e-74	1.04007e-71
102157290	RNF212	ring finger protein 212%2C transcript variant X4 && sp|F6TQD1|RN212_MOUSE Probable E3 SUMO-protein ligase RNF212 OS=Mus musculus OX=10090 GN=Rnf212 PE=1 SV=3 && -	NC_006585.4:93919190-93949001	19.3301	19.0169	9.84974	1.38778e-17	1.38778e-17	1.38778e-17	16.0656	1.38778e-17	7.01765	5.43842e-08	3.8978e-07
610417	FA2H	fatty acid 2-hydroxylase%2C transcript variant X1 && sp|Q4R4P4|FA2H_MACFA Fatty acid 2-hydroxylase OS=Macaca fascicularis OX=9541 GN=FA2H PE=2 SV=1 && PF00173:Cytochrome b5-like Heme/Steroid binding domain|PF04116:Fatty acid hydroxylase superfamily	NC_006587.4:75854248-75930177	6.16676	31.0237	10.8411	1.38778e-17	1.38778e-17	1.38778e-17	16.0105	1.38778e-17	7.01187	3.53301e-06	1.96335e-05
475202	FAM71F1	family with sequence similarity 71 member F1%2C transcript variant X14 && sp|Q2KIP3|F71F1_BOVIN Protein FAM71F1 OS=Bos taurus OX=9913 GN=FAM71F1 PE=2 SV=1 && PF12480:Protein of unknown function (DUF3699)	NC_006596.4:7592584-7611943	13.2591	12.0127	22.7454	1.38778e-17	1.38778e-17	1.38778e-17	16.0057	1.38778e-17	7.01127	5.4853e-08	3.92948e-07
479914	GPR61	G protein-coupled receptor 61%2C transcript variant X1 && sp|Q9BZJ8|GPR61_HUMAN G-protein coupled receptor 61 OS=Homo sapiens OX=9606 GN=GPR61 PE=1 SV=2 && -	NC_006588.4:45092977-45099658	9.20825	21.0181	17.7838	1.38778e-17	1.38778e-17	1.38778e-17	16.0034	1.38778e-17	7.01115	9.1098e-08	6.32717e-07
609248	C7H1orf116	chromosome 7 C1orf116 homolog%2C transcript variant X1 && sp|Q9BW04|SARG_HUMAN Specifically androgen-regulated gene protein OS=Homo sapiens OX=9606 GN=SARG PE=1 SV=2 && PF15385:Specifically androgen-regulated gene protein	NC_006589.4:5724061-5736088	4.1363	29.0226	14.8077	1.38778e-17	1.38778e-17	1.38778e-17	15.9889	1.38778e-17	7.00956	5.66498e-06	3.06869e-05
489979	LOC489979	ATP-binding cassette sub-family A member 3-like%2C transcript variant X2 && sp|Q99758|ABCA3_HUMAN Phospholipid-transporting ATPase ABCA3 OS=Homo sapiens OX=9606 GN=ABCA3 PE=1 SV=2 && PF00005:ABC transporter|PF12698:ABC-2 family transporter protein	NC_006588.4:25428910-25620083	11.2324	14.0138	21.7548	1.38778e-17	1.38778e-17	1.38778e-17	15.667	1.38778e-17	6.98061	7.02345e-08	4.95734e-07
607215	LCN15	lipocalin 15%2C transcript variant X1 && sp|Q6UWW0|LCN15_HUMAN Lipocalin-15 OS=Homo sapiens OX=9606 GN=LCN15 PE=1 SV=1 && PF00061:Lipocalin / cytosolic fatty-acid binding protein family	NC_006591.4:47997264-48002681	95.7461	106.099	95.7902	0	0.00165639	1.99922	99.2118	0.666958	6.97404	8.15534e-39	4.89553e-37
481119	SDR9C7	short chain dehydrogenase/reductase family 9C member 7 && sp|Q8NEX9|DR9C7_HUMAN Short-chain dehydrogenase/reductase family 9C member 7 OS=Homo sapiens OX=9606 GN=SDR9C7 PE=1 SV=1 && PF00106:short chain dehydrogenase	NC_006592.4:1177259-1185147	19.325	10.0112	16.7947	1.38778e-17	1.38778e-17	1.38778e-17	15.377	1.38778e-17	6.95468	8.40065e-08	5.85676e-07
100686787	LOC100686787	uncharacterized LOC100686787 && sp|Q9BDP4|VA0E1_CANLF V-type proton ATPase subunit e 1 OS=Canis lupus familiaris OX=9615 GN=ATP6V0E1 PE=3 SV=3 && PF05493:ATP synthase subunit H	NC_006591.4:13670637-13671426	6.16404	22.0184	17.787	1.38778e-17	1.38778e-17	1.38778e-17	15.3231	1.38778e-17	6.94863	1.02436e-06	6.16924e-06
490875	KIF26A	kinesin family member 26A%2C transcript variant X1 && sp|Q52KG5|KI26A_MOUSE Kinesin-like protein KIF26A OS=Mus musculus OX=10090 GN=Kif26a PE=1 SV=2 && -	NC_006590.4:71298277-71336515	7.17805	7.00913	31.6846	1.38778e-17	1.38778e-17	1.38778e-17	15.2906	1.38778e-17	6.94376	1.01154e-05	5.27075e-05
100684432	LOC100684432	succinate dehydrogenase assembly factor 1%2C mitochondrial-like%2C transcript variant X3 && sp|A6NFY7|SDHF1_HUMAN Succinate dehydrogenase assembly factor 1, mitochondrial OS=Homo sapiens OX=9606 GN=SDHAF1 PE=1 SV=1 && -	NC_006621.4:92820674-92821586	16.2861	16.0147	11.8376	1.38778e-17	1.38778e-17	1.38778e-17	14.7128	1.38778e-17	6.89148	5.70618e-08	4.07679e-07
485884	HNF4A	hepatocyte nuclear factor 4 alpha%2C transcript variant X1 && sp|P41235|HNF4A_HUMAN Hepatocyte nuclear factor 4-alpha OS=Homo sapiens OX=9606 GN=HNF4A PE=1 SV=3 && -	NC_006606.4:31489547-31550077	16.2861	15.0141	12.8295	1.38778e-17	1.38778e-17	1.38778e-17	14.7099	1.38778e-17	6.89115	4.50641e-08	3.26401e-07
100686333	TMEM204	transmembrane protein 204 && sp|Q5M962|TM204_RAT Transmembrane protein 204 OS=Rattus norvegicus OX=10116 GN=Tmem204 PE=2 SV=1 && -	NC_006588.4:40543634-40559084	16.2861	13.0129	14.8135	1.38778e-17	1.38778e-17	1.38778e-17	14.7042	1.38778e-17	6.89053	4.37915e-08	3.17967e-07
481645	OR13C2B	olfactory receptor family 13 subfamily C member 2B && sp|Q8NGT0|O13C9_HUMAN Olfactory receptor 13C9 OS=Homo sapiens OX=9606 GN=OR13C9 PE=3 SV=1 && PF13853:Olfactory receptor	NC_006593.4:59039380-59040354	15.2746	14.0135	14.8135	1.38778e-17	1.38778e-17	1.38778e-17	14.7005	1.38778e-17	6.89012	3.72598e-08	2.72967e-07
100855454	CALHM1	calcium homeostasis modulator 1 && sp|Q8IU99|CAHM1_HUMAN Calcium homeostasis modulator protein 1 OS=Homo sapiens OX=9606 GN=CALHM1 PE=1 SV=2 && -	NC_006610.4:15993041-15997318	4.13162	29.0219	10.846	1.38778e-17	1.38778e-17	1.38778e-17	14.6665	1.38778e-17	6.88625	1.62873e-05	8.23716e-05
487815	SOWAHB	sosondowah ankyrin repeat domain family member B%2C transcript variant X5 && sp|A6NEL2|SWAHB_HUMAN Ankyrin repeat domain-containing protein SOWAHB OS=Homo sapiens OX=9606 GN=SOWAHB PE=1 SV=1 && PF12796:Ankyrin repeats (3 copies)	NC_006614.4:40409534-40412391	18.3062	17.0152	7.87307	1.38778e-17	1.38778e-17	1.38778e-17	14.3981	1.38778e-17	6.86106	4.7065e-07	2.97075e-06
490411	HAPLN2	hyaluronan and proteoglycan link protein 2%2C transcript variant X1 && sp|Q9GZV7|HPLN2_HUMAN Hyaluronan and proteoglycan link protein 2 OS=Homo sapiens OX=9606 GN=HAPLN2 PE=1 SV=1 && PF07686:Immunoglobulin V-set domain|PF00193:Extracellular link domain	NC_006589.4:40827781-40833885	16.2838	21.0174	5.89154	1.38778e-17	1.38778e-17	1.38778e-17	14.3976	1.38778e-17	6.86103	1.8877e-06	1.09129e-05
403552	PGB1	pepsinogen B1 && sp|Q8SQ41|PEPB_CANLF Pepsin B OS=Canis lupus familiaris OX=9615 GN=PGB PE=1 SV=1 && PF00026:Eukaryotic aspartyl protease|PF07966:A1 Propeptide	NC_006588.4:43485305-43496596	14.2608	21.0174	7.87309	1.38778e-17	1.38778e-17	1.38778e-17	14.3838	1.38778e-17	6.85928	6.71924e-07	4.14252e-06
610288	RIPPLY1	ripply transcriptional repressor 1%2C transcript variant X2 && sp|Q0D2K3|RIPP1_HUMAN Protein ripply1 OS=Homo sapiens OX=9606 GN=RIPPLY1 PE=1 SV=1 && PF14998:Transcription Regulator	NC_006621.4:66576613-66584440	15.2722	8.0096	19.7771	1.38778e-17	1.38778e-17	1.38778e-17	14.353	1.38778e-17	6.85555	5.19032e-07	3.24826e-06
102154391	LOC102154391	zinc finger protein 77-like%2C transcript variant X1 && sp|Q8NEP9|ZN555_HUMAN Zinc finger protein 555 OS=Homo sapiens OX=9606 GN=ZNF555 PE=1 SV=4 && PF00096:Zinc finger, C2H2 type|PF01352:KRAB box	NC_006602.4:56109922-56117753	10.2125	12.0122	20.7698	1.38778e-17	1.38778e-17	1.38778e-17	14.3315	1.38778e-17	6.853	3.40896e-07	2.19172e-06
608422	CA15	carbonic anhydrase 15%2C transcript variant X1 && sp|Q99N23|CAH15_MOUSE Carbonic anhydrase 15 OS=Mus musculus OX=10090 GN=Ca15 PE=1 SV=1 && PF00194:Eukaryotic-type carbonic anhydrase	NC_006608.4:30105538-30109083	13.2489	3.00586	26.7267	1.38778e-17	1.38778e-17	1.38778e-17	14.3271	1.38778e-17	6.85166	2.56388e-05	0.000125439
607156	PYY	peptide YY && sp|P10082|PYY_HUMAN Peptide YY OS=Homo sapiens OX=9606 GN=PYY PE=1 SV=3 && -	NC_006591.4:18775262-18776555	12.235	16.0144	13.8245	1.38778e-17	1.38778e-17	1.38778e-17	14.0246	1.38778e-17	6.8227	9.68887e-08	6.70245e-07
479692	TERB1	telomere repeat binding bouquet formation protein 1%2C transcript variant X1 && sp|Q8NA31|TERB1_HUMAN Telomere repeats-binding bouquet formation protein 1 OS=Homo sapiens OX=9606 GN=TERB1 PE=1 SV=3 && PF00249:Myb-like DNA-binding domain	NC_006587.4:82475616-82525800	15.2699	9.01017	17.7938	1.38778e-17	1.38778e-17	1.38778e-17	14.0246	1.38778e-17	6.82263	3.18989e-07	2.05942e-06
485006	FBN3	fibrillin 3 && sp|Q75N90|FBN3_HUMAN Fibrillin-3 OS=Homo sapiens OX=9606 GN=FBN3 PE=2 SV=3 && PF18193:Fibrillin 1 unique N-terminal domain|PF07645:Calcium-binding EGF domain|PF00683:TB domain|PF12662:Complement Clr-like EGF-like	NC_006602.4:52526020-52578892	8.18524	10.0108	23.7502	1.38778e-17	1.38778e-17	1.38778e-17	13.9821	1.38778e-17	6.81698	2.28662e-06	1.30701e-05
491754	GRPR	gastrin releasing peptide receptor%2C transcript variant X1 && sp|P30550|GRPR_HUMAN Gastrin-releasing peptide receptor OS=Homo sapiens OX=9606 GN=GRPR PE=2 SV=1 && -	NC_006621.4:12194783-12232039	155.84	173.162	161.964	3.95718	0.00325978	0	163.655	1.32015	6.81525	1.53679e-54	1.89134e-52
482805	IQCA1L	IQ motif containing with AAA domain 1 like%2C transcript variant X1 && sp|A6NCM1|IQCAL_HUMAN IQ and AAA domain-containing protein 1-like OS=Homo sapiens OX=9606 GN=IQCA1L PE=3 SV=3 && PF00004:ATPase family associated with various cellular activities (AAA)	NC_006598.4:15839979-15853999	71.3427	107.098	87.8938	0	2.01396	0	88.7782	0.671319	6.81339	6.38374e-32	2.84072e-30
481036	ATP1B4	ATPase Na+/K+ transporting family member beta 4%2C transcript variant X1 && sp|A7MB71|AT1B4_BOVIN Protein ATP1B4 OS=Bos taurus OX=9913 GN=ATP1B4 PE=2 SV=1 && PF00287:Sodium / potassium ATPase beta chain	NC_006621.4:78379094-78399754	99.7731	89.0836	73.0542	1.97756	0.00165598	0	87.3036	0.659738	6.79051	4.42834e-33	2.06754e-31
111098595	LOC111098595	TBC1 domain family member 3B-like%2C transcript variant X6 && sp|Q80XC3|US6NL_MOUSE USP6 N-terminal-like protein OS=Mus musculus OX=10090 GN=Usp6nl PE=1 SV=2 && -	NC_006595.4:38231076-38234729	11.2209	12.012	17.7956	1.38778e-17	1.38778e-17	1.38778e-17	13.6762	1.38778e-17	6.7864	2.77787e-07	1.80451e-06
482814	HTR5A	5-hydroxytryptamine receptor 5A && sp|P47898|5HT5A_HUMAN 5-hydroxytryptamine receptor 5A OS=Homo sapiens OX=9606 GN=HTR5A PE=2 SV=1 && -	NC_006598.4:18774961-18784567	0.0469051	35.0244	5.89359	1.38778e-17	1.38778e-17	1.38778e-17	13.655	1.38778e-17	6.78469	0.00153569	0.00529056
492296	ASIP	agouti signaling protein && sp|Q5UK76|ASIP_CANLF Agouti-signaling protein OS=Canis lupus familiaris OX=9615 GN=ASIP PE=2 SV=1 && PF05039:Agouti protein	NC_006606.4:22999470-23041722	5.14272	18.0154	17.7957	1.38778e-17	1.38778e-17	1.38778e-17	13.6513	1.38778e-17	6.78315	4.15227e-06	2.2876e-05
483056	MALL	mal%2C T cell differentiation protein like && sp|Q91X49|MALL_MOUSE MAL-like protein OS=Mus musculus OX=10090 GN=Mall PE=2 SV=1 && -	NC_006599.4:34804710-34833832	17.2872	9.00999	13.8275	1.38778e-17	1.38778e-17	1.38778e-17	13.3749	1.38778e-17	6.75528	5.58436e-07	3.47932e-06
612302	PPP1R32	protein phosphatase 1 regulatory subunit 32%2C transcript variant X1 && sp|Q2T9T0|PPR32_BOVIN Protein phosphatase 1 regulatory subunit 32 OS=Bos taurus OX=9913 GN=PPP1R32 PE=2 SV=1 && PF15691:Protein phosphatase 1 regulatory subunit 32	NC_006600.4:53518037-53526492	11.2189	17.0148	11.8433	1.38778e-17	1.38778e-17	1.38778e-17	13.359	1.38778e-17	6.7532	3.20381e-07	2.06705e-06
475433	HAL	histidine ammonia-lyase && sp|A7YWP4|HUTH_BOVIN Histidine ammonia-lyase OS=Bos taurus OX=9913 GN=HAL PE=2 SV=1 && PF00221:Aromatic amino acid lyase	NC_006597.4:36153957-36177503	10.2068	16.0142	13.8276	1.38778e-17	1.38778e-17	1.38778e-17	13.3495	1.38778e-17	6.75205	3.11445e-07	2.0147e-06
608359	C37H2orf66	chromosome 37 C2orf66 homolog%2C transcript variant X1 && sp|Q6UXQ4|CB066_HUMAN Uncharacterized protein C2orf66 OS=Homo sapiens OX=9606 GN=C2orf66 PE=3 SV=1 && PF15846:Domain of unknown function (DUF4720)	NC_006619.4:7350789-7356240	5.14133	21.0169	13.8276	1.38778e-17	1.38778e-17	1.38778e-17	13.3286	1.38778e-17	6.74929	6.17202e-06	3.32925e-05
100856046	IL22RA2	interleukin 22 receptor subunit alpha 2%2C transcript variant X2 && sp|Q969J5|I22R2_HUMAN Interleukin-22 receptor subunit alpha-2 OS=Homo sapiens OX=9606 GN=IL22RA2 PE=1 SV=1 && PF09294:Interferon-alpha/beta receptor, fibronectin type III|PF01108:Tissue factor	NC_006583.4:30493645-30514393	66.1251	25.0282	55.3235	0	0.000834777	0.99957	48.8256	0.333468	6.74136	8.13456e-16	1.32707e-14
612456	LOC612456	60S ribosomal protein L7a-like%2C transcript variant X1 && sp|Q2TBQ5|RL7A_BOVIN 60S ribosomal protein L7a OS=Bos taurus OX=9913 GN=RPL7A PE=2 SV=3 && -	NC_006586.4:65725080-65728642	0.0459411	0.00236725	39.6476	1.38778e-17	1.38778e-17	1.38778e-17	13.232	1.38778e-17	6.73367	0.00753717	0.0219634
487260	DRC7	dynein regulatory complex subunit 7%2C transcript variant X1 && sp|Q2T9M4|DRC7_BOVIN Dynein regulatory complex subunit 7 OS=Bos taurus OX=9913 GN=DRC7 PE=2 SV=1 && -	NC_006584.4:55388430-55405244	16.2737	13.0123	9.86083	1.38778e-17	1.38778e-17	1.38778e-17	13.0489	1.38778e-17	6.72011	4.86111e-07	3.05784e-06
475017	NR2E1	nuclear receptor subfamily 2 group E member 1 && sp|Q9Y466|NR2E1_HUMAN Nuclear receptor subfamily 2 group E member 1 OS=Homo sapiens OX=9606 GN=NR2E1 PE=1 SV=1 && PF00105:Zinc finger, C4 type (two domains)|PF00104:Ligand-binding domain of nuclear hormone receptor	NC_006594.4:65025508-65046090	16.2736	7.00858	15.814	1.38778e-17	1.38778e-17	1.38778e-17	13.0321	1.38778e-17	6.71798	1.70097e-06	9.8976e-06
491184	SLC6A4	solute carrier family 6 member 4 && sp|Q9MYX0|SC6A4_MACMU Sodium-dependent serotonin transporter OS=Macaca mulatta OX=9544 GN=SLC6A4 PE=2 SV=1 && PF00209:Sodium:neurotransmitter symporter family|PF03491:Serotonin (5-HT) neurotransmitter transporter, N-terminus	NC_006591.4:43375681-43398433	12.2286	13.0123	13.8292	1.38778e-17	1.38778e-17	1.38778e-17	13.0234	1.38778e-17	6.71681	2.5413e-07	1.66222e-06
100683919	S100A12	S100 calcium binding protein A12 && sp|P79105|S10AC_BOVIN Protein S100-A12 OS=Bos taurus OX=9913 GN=S100A12 PE=1 SV=3 && -	NC_006589.4:43046910-43048352	8.18012	21.0168	9.86087	1.38778e-17	1.38778e-17	1.38778e-17	13.0193	1.38778e-17	6.71627	2.98954e-06	1.68167e-05
608247	FCN2	ficolin 2 && sp|Q15485|FCN2_HUMAN Ficolin-2 OS=Homo sapiens OX=9606 GN=FCN2 PE=1 SV=2 && PF01391:Collagen triple helix repeat (20 copies)|PF00147:Fibrinogen beta and gamma chains, C-terminal globular domain	NC_006591.4:50152289-50159350	5.13992	26.0194	7.87775	1.38778e-17	1.38778e-17	1.38778e-17	13.0124	1.38778e-17	6.71537	2.87989e-05	0.000139577
119880888	LOC119880888	uncharacterized LOC119880888 && - && -	NC_006592.4:40932457-40958613	22.3343	10.0104	5.89662	1.38778e-17	1.38778e-17	1.38778e-17	12.7471	1.38778e-17	6.68826	1.03701e-05	5.3939e-05
100686755	GRXCR2	glutaredoxin and cysteine rich domain containing 2 && sp|A6NFK2|GRCR2_HUMAN Glutaredoxin domain-containing cysteine-rich protein 2 OS=Homo sapiens OX=9606 GN=GRXCR2 PE=3 SV=1 && -	NC_006584.4:37355264-37375177	14.249	11.011	12.8385	1.38778e-17	1.38778e-17	1.38778e-17	12.6995	1.38778e-17	6.68101	4.22229e-07	2.68355e-06
608767	FAM71F2	family with sequence similarity 71 member F2 && sp|Q6NXP2|F71F2_HUMAN Protein FAM71F2 OS=Homo sapiens OX=9606 GN=FAM71F2 PE=1 SV=3 && PF12480:Protein of unknown function (DUF3699)	NC_006596.4:7624107-7635392	90.6139	77.0732	75.0447	1.97756	0.00165598	0	80.9106	0.659738	6.68094	2.47699e-32	1.12609e-30
100686712	LOC100686712	60S ribosomal protein L34-like && sp|P49207|RL34_HUMAN 60S ribosomal protein L34 OS=Homo sapiens OX=9606 GN=RPL34 PE=1 SV=3 && PF01199:Ribosomal protein L34e	NC_006591.4:13651115-13654210	12.2263	15.0134	10.8541	1.38778e-17	1.38778e-17	1.38778e-17	12.6979	1.38778e-17	6.68079	4.81542e-07	3.03429e-06
612095	SLC6A5	solute carrier family 6 member 5 && sp|P58295|SC6A5_RAT Sodium- and chloride-dependent glycine transporter 2 OS=Rattus norvegicus OX=10116 GN=Slc6a5 PE=1 SV=2 && -	NC_006603.4:42059192-42115260	16.2709	5.0071	16.8085	1.38778e-17	1.38778e-17	1.38778e-17	12.6955	1.38778e-17	6.68053	7.08992e-06	3.78893e-05
487336	PTAFR	platelet activating factor receptor && sp|P25105|PTAFR_HUMAN Platelet-activating factor receptor OS=Homo sapiens OX=9606 GN=PTAFR PE=1 SV=1 && PF00001:7 transmembrane receptor (rhodopsin family)	NC_006584.4:68803234-68834141	129.309	118.111	95.7668	2.96742	0.00246424	0	114.396	0.989961	6.67334	2.49233e-39	1.54011e-37
100688604	CNIH3	cornichon family AMPA receptor auxiliary protein 3 && sp|Q8TBE1|CNIH3_HUMAN Protein cornichon homolog 3 OS=Homo sapiens OX=9606 GN=CNIH3 PE=1 SV=1 && -	NC_006589.4:39224881-39328023	209.808	201.19	226.174	3.95012	2.02116	0	212.391	1.99042	6.64755	2.44681e-65	4.16015e-63
483676	LOC483676	actin-85C-like%2C transcript variant X3 && sp|P10995|ACT2_XENLA Actin, alpha skeletal muscle 2 OS=Xenopus laevis OX=8355 GN=act2 PE=2 SV=1 && PF00022:Actin	NC_006600.4:45894471-45927184	12.2241	24.018	0.95187	1.38778e-17	1.38778e-17	1.38778e-17	12.398	1.38778e-17	6.64745	0.000318727	0.00127171
102152736	LOC102152736	cancer/testis antigen 47A-like%2C transcript variant X5 && - && PF15623:Cancer/testis gene family 47	NC_006621.4:77262648-77266223	13.2353	10.0103	13.8325	1.38778e-17	1.38778e-17	1.38778e-17	12.3594	1.38778e-17	6.64211	7.52181e-07	4.60834e-06
610563	MROH7	maestro heat like repeat family member 7%2C transcript variant X30 && sp|Q68CQ1|MROH7_HUMAN Maestro heat-like repeat-containing protein family member 7 OS=Homo sapiens OX=9606 GN=MROH7 PE=2 SV=4 && -	NC_006587.4:54504249-54559304	9.18878	18.0149	9.86362	1.38778e-17	1.38778e-17	1.38778e-17	12.3558	1.38778e-17	6.64163	2.30125e-06	1.31486e-05
111093265	LOC111093265	stereocilin-like && sp|Q7RTU9|STRC_HUMAN Stereocilin OS=Homo sapiens OX=9606 GN=STRC PE=2 SV=1 && -	NC_006612.4:10517241-10518599	11.2125	10.0103	15.8177	1.38778e-17	1.38778e-17	1.38778e-17	12.3468	1.38778e-17	6.64036	1.05691e-06	6.34963e-06
403805	ADORA3	adenosine A3 receptor && sp|Q28309|AA3R_CANLF Adenosine receptor A3 OS=Canis lupus familiaris OX=9615 GN=ADORA3 PE=2 SV=1 && PF00001:7 transmembrane receptor (rhodopsin family)	NC_006599.4:63408938-63412242	4.12251	17.0143	15.8177	1.38778e-17	1.38778e-17	1.38778e-17	12.3182	1.38778e-17	6.63625	1.6747e-05	8.45369e-05
486739	CRACR2A	calcium release activated channel regulator 2A%2C transcript variant X4 && sp|Q9BSW2|EFC4B_HUMAN EF-hand calcium-binding domain-containing protein 4B OS=Homo sapiens OX=9606 GN=CRACR2A PE=1 SV=2 && -	NC_006609.4:5427923-5590861	79.4364	80.0751	74.0611	0	0.00165639	1.99922	77.8575	0.666958	6.62483	2.32357e-32	1.05798e-30
100271742	TAS2R1	taste 2 receptor member 1 && sp|Q8MJU6|TA2R1_CHLAE Taste receptor type 2 member 1 OS=Chlorocebus aethiops OX=9534 GN=TAS2R1 PE=3 SV=1 && PF05296:Taste receptor protein (TAS2R)	NC_006616.4:9048387-9049280	10.1987	21.0163	4.90809	1.38778e-17	1.38778e-17	1.38778e-17	12.041	1.38778e-17	6.60521	2.18263e-05	0.000108226
119880301	LOC119880301	uncharacterized LOC119880301 && - && -	NC_006591.4:50511810-50515818	15.2548	3.00543	17.8052	1.38778e-17	1.38778e-17	1.38778e-17	12.0218	1.38778e-17	6.60238	4.44394e-05	0.000208942
106559581	PXT1	peroxisomal testis enriched protein 1%2C transcript variant X2 && sp|Q8NFP0|PXT1_HUMAN Peroxisomal testis-specific protein 1 OS=Homo sapiens OX=9606 GN=PXT1 PE=1 SV=2 && -	NC_006594.4:5523152-5551223	16.2628	12.0113	6.89118	1.38778e-17	1.38778e-17	1.38778e-17	11.7217	1.38778e-17	6.56737	5.09399e-06	2.77729e-05
119881616	LOC119881616	protein FAM214B-like%2C transcript variant X3 && - && -	NC_006594.4:14419168-14424863	13.2305	18.0146	3.91877	1.38778e-17	1.38778e-17	1.38778e-17	11.7213	1.38778e-17	6.56729	2.8434e-05	0.000138058
476604	IQCF1	IQ motif containing F1 && sp|Q3SYS7|IQCF1_BOVIN IQ domain-containing protein F1 OS=Bos taurus OX=9913 GN=IQCF1 PE=2 SV=1 && -	NC_006602.4:37777288-37779145	14.2413	8.00887	12.8434	1.38778e-17	1.38778e-17	1.38778e-17	11.6979	1.38778e-17	6.56376	2.63467e-06	1.49462e-05
486747	IQSEC3	IQ motif and Sec7 domain ArfGEF 3%2C transcript variant X2 && sp|Q9UPP2|IQEC3_HUMAN IQ motif and SEC7 domain-containing protein 3 OS=Homo sapiens OX=9606 GN=IQSEC3 PE=2 SV=3 && -	NC_006609.4:4424441-4534976	17.2731	0.00214271	17.8072	1.38778e-17	1.38778e-17	1.38778e-17	11.6942	1.38778e-17	6.56343	0.00130854	0.00458809
481751	SPDEF	SAM pointed domain containing ETS transcription factor%2C transcript variant X2 && sp|O95238|SPDEF_HUMAN SAM pointed domain-containing Ets transcription factor OS=Homo sapiens OX=9606 GN=SPDEF PE=1 SV=1 && PF00178:Ets-domain|PF02198:Sterile alpha motif (SAM)/Pointed domain	NC_006594.4:3830669-3847611	13.2304	4.00614	17.8072	1.38778e-17	1.38778e-17	1.38778e-17	11.6812	1.38778e-17	6.56104	2.72339e-05	0.000132736
102156424	MUC19	mucin 19%2C oligomeric%2C transcript variant X26 && sp|Q7Z5P9|MUC19_HUMAN Mucin-19 OS=Homo sapiens OX=9606 GN=MUC19 PE=1 SV=3 && PF00094:von Willebrand factor type D domain|PF01826:Trypsin Inhibitor like cysteine rich domain|PF08742:C8 domain	NC_006609.4:33200314-33269665	105.98	147.137	149.149	3.95718	0.00325978	0	134.089	1.32015	6.52839	1.35333e-40	8.98572e-39
474869	DLA-DOA	HLA class II histocompatibility antigen%2C DO alpha chain-like && sp|P06340|DOA_HUMAN HLA class II histocompatibility antigen, DO alpha chain OS=Homo sapiens OX=9606 GN=HLA-DOA PE=1 SV=1 && PF07654:Immunoglobulin C1-set domain|PF00993:Class II histocompatibility antigen, alpha domain	NC_006594.4:2645022-2649677	21.3107	3.0053	9.8679	1.38778e-17	1.38778e-17	1.38778e-17	11.3946	1.38778e-17	6.52834	9.86466e-05	0.000435794
609715	TM6SF2	transmembrane 6 superfamily member 2 && sp|Q9BZW4|TM6S2_HUMAN Transmembrane 6 superfamily member 2 OS=Homo sapiens OX=9606 GN=TM6SF2 PE=1 SV=3 && PF10914:Protein of unknown function (DUF2781)	NC_006602.4:43842601-43849659	15.2493	6.00748	12.8451	1.38778e-17	1.38778e-17	1.38778e-17	11.3673	1.38778e-17	6.52305	8.89806e-06	4.68039e-05
403439	IL2RB	interleukin 2 receptor subunit beta%2C transcript variant 1 && sp|Q38J85|IL2RB_MACFA Interleukin-2 receptor subunit beta OS=Macaca fascicularis OX=9541 GN=IL2RB PE=2 SV=1 && PF18707:Interleukin-2 receptor subunit beta N-terminal domain 1	NC_006592.4:27325543-27343512	0.0405454	4.00606	29.7301	1.38778e-17	1.38778e-17	1.38778e-17	11.2589	1.38778e-17	6.50425	0.00347334	0.011027
119870021	FCN3	ficolin 3%2C transcript variant X3 && sp|O75636|FCN3_HUMAN Ficolin-3 OS=Homo sapiens OX=9606 GN=FCN3 PE=1 SV=2 && -	NC_006584.4:69476250-69480708	15.2466	17.0137	0.954681	1.38778e-17	1.38778e-17	1.38778e-17	11.0717	1.38778e-17	6.48684	0.000421358	0.00164135
486052	GJA3	gap junction protein alpha 3 && sp|Q9Y6H8|CXA3_HUMAN Gap junction alpha-3 protein OS=Homo sapiens OX=9606 GN=GJA3 PE=1 SV=4 && PF00029:Connexin	NC_006607.4:18016882-18034847	22.317	0.00204803	10.8617	1.38778e-17	1.38778e-17	1.38778e-17	11.0603	1.38778e-17	6.48671	0.00191458	0.00645744
481640	OR13C3	olfactory receptor family 13 subfamily C member 3 && sp|Q8NGS6|O13C3_HUMAN Olfactory receptor 13C3 OS=Homo sapiens OX=9606 GN=OR13C3 PE=2 SV=2 && PF13853:Olfactory receptor	NC_006593.4:58973145-58974098	18.2774	10.0099	4.91127	1.38778e-17	1.38778e-17	1.38778e-17	11.0662	1.38778e-17	6.48612	3.02127e-05	0.000145876
403495	MLANA	melan-A && sp|Q16655|MAR1_HUMAN Melanoma antigen recognized by T-cells 1 OS=Homo sapiens OX=9606 GN=MLANA PE=1 SV=1 && PF14991:Protein melan-A	NC_006593.4:25668958-25680992	19.2874	7.00804	6.89367	1.38778e-17	1.38778e-17	1.38778e-17	11.063	1.38778e-17	6.48578	2.79278e-05	0.00013587
607357_1	ADCY1	adenylate cyclase 1%2C transcript variant X5 && sp|P19754|ADCY1_BOVIN Adenylate cyclase type 1 OS=Bos taurus OX=9913 GN=ADCY1 PE=1 SV=1 && -	NC_006598.4:1840487-1857161	13.2253	10.0099	9.86946	1.38778e-17	1.38778e-17	1.38778e-17	11.0349	1.38778e-17	6.48059	3.2051e-06	1.7923e-05
476777	CCDC81	coiled-coil domain containing 81%2C transcript variant X2 && sp|Q6ZN84|CCD81_HUMAN Coiled-coil domain-containing protein 81 OS=Homo sapiens OX=9606 GN=CCDC81 PE=1 SV=2 && -	NC_006603.4:12998130-13039206	7.15644	12.011	13.8396	1.38778e-17	1.38778e-17	1.38778e-17	11.0024	1.38778e-17	6.47556	6.33859e-06	3.41283e-05
100688626	LOC100688626	uncharacterized LOC100688626%2C transcript variant X1 && - && -	NC_006612.4:26781205-26789608	8.16864	9.00927	15.8254	1.38778e-17	1.38778e-17	1.38778e-17	11.0011	1.38778e-17	6.47522	7.71716e-06	4.1003e-05
111090701	LOC111090701	60S ribosomal protein L31-like && sp|Q56JX3|RL31_BOVIN 60S ribosomal protein L31 OS=Bos taurus OX=9913 GN=RPL31 PE=2 SV=1 && PF01198:Ribosomal protein L31e	NC_006583.4:57684140-57684809	7.15643	10.0099	15.8254	1.38778e-17	1.38778e-17	1.38778e-17	10.9972	1.38778e-17	6.47462	9.11355e-06	4.78604e-05
100685214	LOC100685214	THAP domain-containing protein 5-like%2C transcript variant X1 && sp|Q7Z6K1|THAP5_HUMAN THAP domain-containing protein 5 OS=Homo sapiens OX=9606 GN=THAP5 PE=1 SV=2 && PF05485:THAP domain	NC_006590.4:2787938-2797173	1696.74	1633.54	1541.63	14.7364	24.2239	15.9904	1623.97	18.3169	6.46186	2.98772e-201	6.76006e-198
608553	TMPRSS12	transmembrane serine protease 12%2C transcript variant X1 && sp|Q86WS5|TMPSC_HUMAN Transmembrane protease serine 12 OS=Homo sapiens OX=9606 GN=TMPRSS12 PE=1 SV=2 && PF00089:Trypsin	NC_006609.4:42352669-42380083	112.066	143.133	126.411	0	2.01787	1.999	127.203	1.33896	6.45066	1.1384e-43	8.58589e-42
608744	PRR15L	proline rich 15 like%2C transcript variant X1 && sp|Q3T183|PR15L_BOVIN Proline-rich protein 15-like protein OS=Bos taurus OX=9913 GN=PRR15L PE=3 SV=1 && PF15321:ATPase family AAA domain containing 4	NC_006591.4:23728443-23734466	13.2226	12.0109	6.895	1.38778e-17	1.38778e-17	1.38778e-17	10.7095	1.38778e-17	6.43819	8.8583e-06	4.6645e-05
403969	TMED11	glycoprotein 25L && sp|P27869|TMD11_CANLF Transmembrane emp24 domain-containing protein 11 OS=Canis lupus familiaris OX=9615 GN=TMED11 PE=1 SV=1 && PF01105:emp24/gp25L/p24 family/GOLD	NC_006585.4:93901049-93917719	107.929	87.0834	96.7831	0	3.02025	0	97.2651	1.00675	6.43792	1.1757e-35	6.1099e-34
487642	ISLR2	immunoglobulin superfamily containing leucine rich repeat 2%2C transcript variant X1 && sp|Q6UXK2|ISLR2_HUMAN Immunoglobulin superfamily containing leucine-rich repeat protein 2 OS=Homo sapiens OX=9606 GN=ISLR2 PE=1 SV=1 && PF13855:Leucine rich repeat	NC_006612.4:37224954-37233047	12.2119	13.0114	6.895	1.38778e-17	1.38778e-17	1.38778e-17	10.7061	1.38778e-17	6.43761	8.81369e-06	4.64266e-05
609961	OR4D1	olfactory receptor family 4 subfamily D member 1 && sp|Q15615|OR4D1_HUMAN Olfactory receptor 4D1 OS=Homo sapiens OX=9606 GN=OR4D1 PE=2 SV=3 && PF13853:Olfactory receptor	NC_006591.4:32055883-32056824	5.12899	21.0156	5.90355	1.38778e-17	1.38778e-17	1.38778e-17	10.6827	1.38778e-17	6.43388	0.000106356	0.000466361
486001	STOML3	stomatin like 3%2C transcript variant X1 && sp|Q8TAV4|STML3_HUMAN Stomatin-like protein 3 OS=Homo sapiens OX=9606 GN=STOML3 PE=1 SV=1 && -	NC_006607.4:2179406-2190797	10.1897	6.00729	15.8274	1.38778e-17	1.38778e-17	1.38778e-17	10.6748	1.38778e-17	6.43236	1.88014e-05	9.41638e-05
483242	LOC483242	60S ribosomal protein L32-like && sp|E2RKA8|RL32_CANLF 60S ribosomal protein L32 OS=Canis lupus familiaris OX=9615 GN=RPL32 PE=1 SV=1 && PF01655:Ribosomal protein L32	NC_006600.4:7046290-7046894	4.11518	9.00915	18.8069	1.38778e-17	1.38778e-17	1.38778e-17	10.6438	1.38778e-17	6.4269	7.30393e-05	0.00033052
610753	KREMEN2	kringle containing transmembrane protein 2%2C transcript variant X6 && sp|Q8K1S7|KREM2_MOUSE Kremen protein 2 OS=Mus musculus OX=10090 GN=Kremen2 PE=1 SV=1 && PF01822:WSC domain|PF00051:Kringle domain|PF00431:CUB domain	NC_006588.4:39455350-39459159	12.2093	17.0134	1.94362	1.38778e-17	1.38778e-17	1.38778e-17	10.3888	1.38778e-17	6.39544	0.000242673	0.000993316
611041	UCN	urocortin && sp|P55089|UCN1_HUMAN Urocortin OS=Homo sapiens OX=9606 GN=UCN PE=1 SV=1 && PF00473:Corticotropin-releasing factor family	NC_006599.4:21170573-21171891	15.2407	11.0102	4.91355	1.38778e-17	1.38778e-17	1.38778e-17	10.3881	1.38778e-17	6.39544	3.36497e-05	0.000161358
485714	ERICH6	glutamate rich 6%2C transcript variant X1 && sp|Q7L0X2|ERIP6_HUMAN Glutamate-rich protein 6 OS=Homo sapiens OX=9606 GN=ERICH6 PE=2 SV=1 && PF14977:FAM194 protein	NC_006605.4:45157357-45188380	279.072	356.331	233.031	5.92236	2.02666	1.99851	289.478	3.31585	6.39192	5.24621e-63	8.25198e-61
607038	LOC607038	bile acid receptor-like%2C transcript variant X5 && sp|Q3SZL0|NR1H4_BOVIN Bile acid receptor OS=Bos taurus OX=9913 GN=NR1H4 PE=2 SV=1 && PF00105:Zinc finger, C4 type (two domains)|PF00104:Ligand-binding domain of nuclear hormone receptor	NC_006599.4:52164326-52183965	12.2093	9.00905	9.87261	1.38778e-17	1.38778e-17	1.38778e-17	10.3636	1.38778e-17	6.39105	6.94542e-06	3.71576e-05
486927	CPXM2	carboxypeptidase X%2C M14 family member 2%2C transcript variant X1 && sp|Q9D2L5|CPXM2_MOUSE Inactive carboxypeptidase-like protein X2 OS=Mus musculus OX=10090 GN=Cpxm2 PE=2 SV=1 && PF00246:Zinc carboxypeptidase|PF13620:Carboxypeptidase regulatory-like domain|PF00754:F5/8 type C domain	NC_006610.4:33284486-33412252	2.0831	22.0159	6.89638	1.38778e-17	1.38778e-17	1.38778e-17	10.3318	1.38778e-17	6.38595	0.000460152	0.0017781
609624	CAPN11	calpain 11 && sp|Q9UMQ6|CAN11_HUMAN Calpain-11 OS=Homo sapiens OX=9606 GN=CAPN11 PE=2 SV=2 && PF13833:EF-hand domain pair|PF00648:Calpain family cysteine protease|PF01067:Calpain large subunit, domain III	NC_006594.4:12607222-12625764	77.3629	61.0584	59.2396	1.97756	0.00165598	0	65.887	0.659738	6.38525	2.11624e-26	7.07352e-25
612172	LINGO3	leucine rich repeat and Ig domain containing 3 && sp|P0C6S8|LIGO3_HUMAN Leucine-rich repeat and immunoglobulin-like domain-containing nogo receptor-interacting protein 3 OS=Homo sapiens OX=9606 GN=LINGO3 PE=3 SV=1 && PF07679:Immunoglobulin I-set domain|PF13855:Leucine rich repeat	NC_006602.4:56551520-56555841	2.08307	13.0113	15.8295	1.38778e-17	1.38778e-17	1.38778e-17	10.308	1.38778e-17	6.38137	0.000214362	0.00088694
119870005	LOC119870005	inhibin beta B chain-like && sp|P09529|INHBB_HUMAN Inhibin beta B chain OS=Homo sapiens OX=9606 GN=INHBB PE=1 SV=2 && PF00019:Transforming growth factor beta like domain|PF00688:TGF-beta propeptide	NC_006601.4:52944943-52949431	0.0376744	0.00194239	30.733	1.38778e-17	1.38778e-17	1.38778e-17	10.2575	1.38778e-17	6.37013	0.011941	0.0328624
611540	RETN	resistin && sp|Q762I5|RETN_BOVIN Resistin OS=Bos taurus OX=9913 GN=RETN PE=3 SV=1 && PF06954:Resistin	NC_006602.4:52238221-52239712	16.2477	10.0095	3.92389	1.38778e-17	1.38778e-17	1.38778e-17	10.0604	1.38778e-17	6.35027	8.1981e-05	0.000366751
119865837	LOC119865837	uncharacterized LOC119865837 && - && -	NC_006607.4:18880632-18922081	12.2066	10.0095	7.88964	1.38778e-17	1.38778e-17	1.38778e-17	10.0352	1.38778e-17	6.34533	1.1726e-05	6.04257e-05
106559239	ZSCAN4	zinc finger and SCAN domain containing 4 && sp|D2HQI1|ZSCA4_AILME Zinc finger and SCAN domain-containing protein 4 OS=Ailuropoda melanoleuca OX=9646 GN=ZSCAN4 PE=3 SV=1 && PF02023:SCAN domain	NC_006583.4:100711582-100717408	5.12558	25.0171	0	1.38778e-17	1.38778e-17	1.38778e-17	10.0476	1.38778e-17	6.34526	0.00436197	0.0135303
100856307	LHFPL5	LHFPL tetraspan subfamily member 5%2C transcript variant X1 && sp|Q4KL25|LHPL5_MOUSE LHFPL tetraspan subfamily member 5 protein OS=Mus musculus OX=10090 GN=Lhfpl5 PE=1 SV=1 && PF10242:Lipoma HMGIC fusion partner-like protein	NC_006594.4:4934745-4951853	12.2066	7.00773	10.8668	1.38778e-17	1.38778e-17	1.38778e-17	10.027	1.38778e-17	6.34396	1.49193e-05	7.59233e-05
482479	TEKT2	tektin 2%2C transcript variant X1 && sp|Q4R5V1|TEKT2_MACFA Tektin-2 OS=Macaca fascicularis OX=9541 GN=TEKT2 PE=2 SV=1 && PF03148:Tektin family	NC_006597.4:6366137-6369686	11.1959	7.00773	11.8595	1.38778e-17	1.38778e-17	1.38778e-17	10.021	1.38778e-17	6.34289	1.48155e-05	7.54081e-05
609285	C4BPB	complement component 4 binding protein beta && sp|P20851|C4BPB_HUMAN C4b-binding protein beta chain OS=Homo sapiens OX=9606 GN=C4BPB PE=1 SV=1 && PF00084:Sushi repeat (SCR repeat)	NC_006589.4:5788185-5800200	9.17379	7.00773	13.8454	1.38778e-17	1.38778e-17	1.38778e-17	10.009	1.38778e-17	6.3407	1.97011e-05	9.84519e-05
100684471	LOC100684471	mitochondrial amidoxime reducing component 2-like && sp|Q1LZH1|MARC2_BOVIN Mitochondrial amidoxime reducing component 2 OS=Bos taurus OX=9913 GN=MTARC2 PE=2 SV=1 && PF03473:MOSC domain	NC_006593.4:55102314-55143260	1.06347	20.0147	8.8819	1.38778e-17	1.38778e-17	1.38778e-17	9.9867	1.38778e-17	6.33725	0.00084122	0.00307642
111093591	LOC111093591	protein Asterix-like && sp|Q2M2T6|ASTER_BOVIN PAT complex subunit Asterix OS=Bos taurus OX=9913 GN=WDR83OS PE=3 SV=1 && PF03669:Uncharacterised protein family (UPF0139)	NC_006614.4:38744061-38744562	0.0367379	16.0127	13.8454	1.38778e-17	1.38778e-17	1.38778e-17	9.96496	1.38778e-17	6.33344	0.0023574	0.00779545
490129	FNDC7	fibronectin type III domain containing 7 && sp|A2AED3|FNDC7_MOUSE Fibronectin type III domain-containing protein 7 OS=Mus musculus OX=10090 GN=Fndc7 PE=2 SV=1 && -	NC_006588.4:45777418-45806872	698.687	824.774	710.074	11.8213	9.09353	6.99547	744.512	9.30344	6.30244	4.90377e-129	3.00499e-126
485208	PHOX2A	paired like homeobox 2A && sp|O14813|PHX2A_HUMAN Paired mesoderm homeobox protein 2A OS=Homo sapiens OX=9606 GN=PHOX2A PE=1 SV=2 && PF00046:Homeodomain	NC_006603.4:25665337-25670038	16.2445	9.00881	3.92498	1.38778e-17	1.38778e-17	1.38778e-17	9.72609	1.38778e-17	6.30225	0.000111104	0.000485443
100856261	NTRK3	neurotrophic receptor tyrosine kinase 3%2C transcript variant X2 && sp|Q16288|NTRK3_HUMAN NT-3 growth factor receptor OS=Homo sapiens OX=9606 GN=NTRK3 PE=1 SV=2 && PF01462:Leucine rich repeat N-terminal domain|PF07679:Immunoglobulin I-set domain|PF13855:Leucine rich repeat|PF16920:Tyrosine-protein kinase receptor C2 Ig-like domain|PF07714:Protein tyrosine kinase|PF00047:Immunoglobulin domain	NC_006585.4:53770192-54150627	7.14848	14.0115	7.89115	1.38778e-17	1.38778e-17	1.38778e-17	9.68372	1.38778e-17	6.29403	3.05363e-05	0.000147293
490344	MYOC	myocilin && sp|Q2PT31|MYOC_CANLF Myocilin OS=Canis lupus familiaris OX=9615 GN=MYOC PE=1 SV=2 && PF02191:Olfactomedin-like domain	NC_006589.4:26857046-26868545	8.16014	11.0099	9.87593	1.38778e-17	1.38778e-17	1.38778e-17	9.682	1.38778e-17	6.29374	1.47444e-05	7.50981e-05
102154847	CCDC182	coiled-coil domain containing 182 && sp|A6NF36|CC182_HUMAN Coiled-coil domain-containing protein 182 OS=Homo sapiens OX=9606 GN=CCDC182 PE=2 SV=1 && PF15835:Domain of unknown function (DUF4715)	NC_006591.4:31700254-31701456	8.16012	6.007	14.8405	1.38778e-17	1.38778e-17	1.38778e-17	9.66922	1.38778e-17	6.29114	4.60985e-05	0.00021619
485972	CHRNA4	cholinergic receptor nicotinic alpha 4 subunit%2C transcript variant X2 && sp|Q5IS77|ACHA4_PANTR Neuronal acetylcholine receptor subunit alpha-4 OS=Pan troglodytes OX=9598 GN=CHRNA4 PE=2 SV=1 && PF02932:Neurotransmitter-gated ion-channel transmembrane region|PF02931:Neurotransmitter-gated ion-channel ligand binding domain	NC_006606.4:46208582-46223310	18.2605	10.0093	0	1.38778e-17	1.38778e-17	1.38778e-17	9.42325	1.38778e-17	6.25759	0.00339418	0.0108047
476248	CCDC170	coiled-coil domain containing 170%2C transcript variant X1 && sp|Q8IYT3|CC170_HUMAN Coiled-coil domain-containing protein 170 OS=Homo sapiens OX=9606 GN=CCDC170 PE=1 SV=3 && -	NC_006583.4:42677047-42773692	56.0319	58.0551	66.1838	1.97756	0.00165598	0	60.0903	0.659738	6.25267	2.20494e-25	6.95221e-24
111092066	LOC111092066	uncharacterized LOC111092066%2C transcript variant X4 && - && -	NC_006606.4:16074084-16081335	13.2113	11.0098	3.92612	1.38778e-17	1.38778e-17	1.38778e-17	9.38242	1.38778e-17	6.25034	9.78614e-05	0.000432661
111092148	LOC111092148	signal-regulatory protein beta-1-like%2C transcript variant X26 && sp|P97797|SHPS1_MOUSE Tyrosine-protein phosphatase non-receptor type substrate 1 OS=Mus musculus OX=10090 GN=Sirpa PE=1 SV=2 && PF07654:Immunoglobulin C1-set domain	NC_006606.4:19061447-19084754	13.2113	4.00559	10.8704	1.38778e-17	1.38778e-17	1.38778e-17	9.36241	1.38778e-17	6.24662	9.47247e-05	0.000419613
485330	OR52B2	olfactory receptor family 52 subfamily B member 2 && sp|Q96RD2|O52B2_HUMAN Olfactory receptor 52B2 OS=Homo sapiens OX=9606 GN=OR52B2 PE=2 SV=3 && PF13853:Olfactory receptor	NC_006603.4:29207019-29207987	9.16909	12.0103	6.90052	1.38778e-17	1.38778e-17	1.38778e-17	9.35998	1.38778e-17	6.24589	2.91962e-05	0.000141316
607396	LOC607396	beta-galactosidase-1-like protein 2%2C transcript variant X2 && sp|Q8IW92|GLBL2_HUMAN Beta-galactosidase-1-like protein 2 OS=Homo sapiens OX=9606 GN=GLB1L2 PE=1 SV=1 && PF01301:Glycosyl hydrolases family 35	NC_006587.4:995449-1053931	9.16909	12.0103	6.90052	1.38778e-17	1.38778e-17	1.38778e-17	9.35998	1.38778e-17	6.24589	2.91344e-05	0.000141063
102153805	LOC102153805	uncharacterized LOC102153805 && - && -	NC_006583.4:110934616-110948510	6.13442	16.0124	5.90868	1.38778e-17	1.38778e-17	1.38778e-17	9.35183	1.38778e-17	6.24442	0.000104923	0.00046042
106557681	OR6C6J	olfactory receptor family 6 subfamily C member 6J && sp|A6NF89|OR6C6_HUMAN Olfactory receptor 6C6 OS=Homo sapiens OX=9606 GN=OR6C6 PE=3 SV=1 && PF13853:Olfactory receptor	NC_006597.4:17404314-17405258	8.15788	10.0092	9.87763	1.38778e-17	1.38778e-17	1.38778e-17	9.34825	1.38778e-17	6.24378	2.02302e-05	0.00010089
486775	CHAT	choline O-acetyltransferase && sp|P13222|CLAT_PIG Choline O-acetyltransferase OS=Sus scrofa OX=9823 GN=CHAT PE=1 SV=3 && -	NC_006610.4:1713916-1766663	5.12193	14.0114	8.88507	1.38778e-17	1.38778e-17	1.38778e-17	9.33946	1.38778e-17	6.24217	6.98036e-05	0.000317048
607925	CERS3	ceramide synthase 3%2C transcript variant X2 && sp|Q8IU89|CERS3_HUMAN Ceramide synthase 3 OS=Homo sapiens OX=9606 GN=CERS3 PE=1 SV=2 && -	NC_006585.4:43138952-43262153	15.2281	6.0068	5.91	1.38778e-17	1.38778e-17	1.38778e-17	9.0483	1.38778e-17	6.19914	0.000127923	0.000552126
111093311	LOC111093311	uncharacterized LOC111093311%2C transcript variant X4 && - && -	NC_006584.4:69696718-69703143	15.2281	2.00399	9.87935	1.38778e-17	1.38778e-17	1.38778e-17	9.03713	1.38778e-17	6.19722	0.000487642	0.00187521
612618	MARCHF1	membrane associated ring-CH-type finger 1%2C transcript variant X1 && sp|Q8TCQ1|MARH1_HUMAN E3 ubiquitin-protein ligase MARCHF1 OS=Homo sapiens OX=9606 GN=MARCHF1 PE=1 SV=1 && PF12906:RING-variant domain	NC_006597.4:60118313-60912318	9.16663	12.0102	5.91002	1.38778e-17	1.38778e-17	1.38778e-17	9.02895	1.38778e-17	6.19476	5.5678e-05	0.00025734
489305	HEPACAM	hepatic and glial cell adhesion molecule%2C transcript variant X1 && sp|A4FUY1|HECAM_BOVIN Hepatocyte cell adhesion molecule OS=Bos taurus OX=9913 GN=HEPACAM PE=2 SV=1 && PF13927:Immunoglobulin domain|PF07686:Immunoglobulin V-set domain	NC_006587.4:9566458-9580496	8.15553	3.00478	15.8383	1.38778e-17	1.38778e-17	1.38778e-17	8.99953	1.38778e-17	6.18842	0.000316575	0.00126401
490033	NLRC3	NLR family CARD domain containing 3 && sp|Q7RTR2|NLRC3_HUMAN NLR family CARD domain-containing protein 3 OS=Homo sapiens OX=9606 GN=NLRC3 PE=1 SV=2 && PF17776:NLRC4 helical domain HD2|PF05729:NACHT domain|PF17779:NOD2 winged helix domain	NC_006588.4:38996730-39036797	2.07777	12.0102	12.8584	1.38778e-17	1.38778e-17	1.38778e-17	8.9821	1.38778e-17	6.18552	0.000429613	0.00166952
478792	MYO3B	myosin IIIB%2C transcript variant X5 && sp|Q8WXR4|MYO3B_HUMAN Myosin-IIIb OS=Homo sapiens OX=9606 GN=MYO3B PE=2 SV=4 && -	NC_006618.4:14815414-15240870	2.07777	11.0096	13.8516	1.38778e-17	1.38778e-17	1.38778e-17	8.97967	1.38778e-17	6.18492	0.000447403	0.00173268
476435	CKM	creatine kinase%2C M-type && sp|P05123|KCRM_CANLF Creatine kinase M-type OS=Canis lupus familiaris OX=9615 GN=CKM PE=1 SV=3 && PF02807:ATP:guanido phosphotransferase, N-terminal domain|PF00217:ATP:guanido phosphotransferase, C-terminal catalytic domain	NC_006583.4:109692858-109701637	2.07776	9.00856	15.8383	1.38778e-17	1.38778e-17	1.38778e-17	8.97488	1.38778e-17	6.18368	0.000534433	0.00203995
100856430	PAQR9	progestin and adipoQ receptor family member 9 && sp|Q6ZVX9|PAQR9_HUMAN Membrane progestin receptor epsilon OS=Homo sapiens OX=9606 GN=PAQR9 PE=1 SV=1 && -	NC_006605.4:38466310-38475034	327.978	422.395	337.743	6.89958	5.05157	2.9978	362.705	4.98298	6.14921	1.57479e-80	3.79679e-78
481718	SLC44A4	solute carrier family 44 member 4%2C transcript variant X1 && sp|A5PF08|CTL4_PIG Choline transporter-like protein 4 OS=Sus scrofa OX=9823 GN=SLC44A4 PE=3 SV=1 && PF04515:Plasma-membrane choline transporter	NC_006594.4:1463542-1476028	13.2053	8.00787	4.91969	1.38778e-17	1.38778e-17	1.38778e-17	8.71094	1.38778e-17	6.1447	0.000126599	0.000546891
484520	RINL	Ras and Rab interactor like%2C transcript variant X1 && sp|Q6ZS11|RINL_HUMAN Ras and Rab interactor-like protein OS=Homo sapiens OX=9606 GN=RINL PE=2 SV=2 && PF02204:Vacuolar sorting protein 9 (VPS9) domain	NC_006583.4:113636837-113643300	12.1952	5.00607	8.88839	1.38778e-17	1.38778e-17	1.38778e-17	8.69657	1.38778e-17	6.14171	0.000103481	0.000454568
486841	WNT8B	Wnt family member 8B && sp|Q93098|WNT8B_HUMAN Protein Wnt-8b OS=Homo sapiens OX=9606 GN=WNT8B PE=2 SV=3 && PF00110:wnt family	NC_006610.4:13358682-13383539	6.13031	11.0095	8.88842	1.38778e-17	1.38778e-17	1.38778e-17	8.67608	1.38778e-17	6.13746	6.6395e-05	0.000302782
477989	SLC39A12	solute carrier family 39 member 12%2C transcript variant X1 && sp|Q504Y0|S39AC_HUMAN Zinc transporter ZIP12 OS=Homo sapiens OX=9606 GN=SLC39A12 PE=2 SV=3 && PF18292:Zinc transporter ZIP4 domain|PF02535:ZIP Zinc transporter	NC_006584.4:16093351-16166440	5.11815	12.01	8.88843	1.38778e-17	1.38778e-17	1.38778e-17	8.6722	1.38778e-17	6.13668	9.98776e-05	0.000440714
100856156	LIPH	lipase H%2C transcript variant X2 && sp|Q9BDJ4|LIPH_RABIT Lipase member H OS=Oryctolagus cuniculus OX=9986 GN=LIPH PE=2 SV=1 && PF00151:Lipase	NC_006616.4:22345759-22402330	6.13028	5.00607	14.8471	1.38778e-17	1.38778e-17	1.38778e-17	8.66116	1.38778e-17	6.13386	0.000204817	0.000851276
487873	MTTP	microsomal triglyceride transfer protein%2C transcript variant X1 && sp|Q865F1|MTP_PIG Microsomal triglyceride transfer protein large subunit OS=Sus scrofa OX=9823 GN=MTTP PE=2 SV=1 && PF01347:Lipoprotein amino terminal region	NC_006614.4:20269932-20326464	252.595	284.266	257.757	0	0.00850647	10.9959	264.873	3.66814	6.1299	5.46356e-57	7.23897e-55
111094581	LOC111094581	60S ribosomal protein L39-like && sp|Q3T051|RL39_BOVIN 60S ribosomal protein L39 OS=Bos taurus OX=9913 GN=RPL39 PE=3 SV=3 && -	NC_006620.4:672368-673409	45.7556	24.0246	25.656	0.987655	0.000834671	0	31.8121	0.329497	6.12648	1.36589e-12	1.6754e-11
100684982	LYPD8	LY6/PLAUR domain containing 8%2C transcript variant X1 && sp|A2VE33|LYPD8_BOVIN Ly6/PLAUR domain-containing protein 8 OS=Bos taurus OX=9913 GN=LYPD8 PE=2 SV=2 && -	NC_006598.4:11566660-11577302	65.1385	71.0634	26.5992	1.97756	0.00165598	0	54.267	0.659738	6.10722	1.28669e-15	2.06249e-14
100688111	C18H11orf91	chromosome 18 C11orf91 homolog && sp|A8WFF7|CK091_BOVIN Uncharacterized protein C11orf91 homolog OS=Bos taurus OX=9913 PE=2 SV=1 && PF17669:Family of unknown function (DUF5529)	NC_006600.4:33613823-33615905	16.2308	3.00462	5.91282	1.38778e-17	1.38778e-17	1.38778e-17	8.38273	1.38778e-17	6.09143	0.000629314	0.00236497
486036	LOC486036	ATPase%2C aminophospholipid transporter%2C class I%2C type 8A%2C member 2-like%2C transcript variant X2 && sp|Q9NTI2|AT8A2_HUMAN Phospholipid-transporting ATPase IB OS=Homo sapiens OX=9606 GN=ATP8A2 PE=1 SV=3 && PF16209:Phospholipid-translocating ATPase N-terminal|PF16212:Phospholipid-translocating P-type ATPase C-terminal|PF00122:E1-E2 ATPase|PF13246:Cation transport ATPase (P-type)	NC_006607.4:13269871-13488379	650.779	601.567	602.43	7.86179	10.0981	8.99484	618.259	8.98493	6.08557	1.07339e-122	5.9571e-120
483420	RAG1	recombination activating 1 && sp|P15918|RAG1_HUMAN V(D)J recombination-activating protein 1 OS=Homo sapiens OX=9606 GN=RAG1 PE=1 SV=2 && PF13923:Zinc finger, C3HC4 type (RING finger)|PF10426:Recombination-activating protein 1 zinc-finger domain|PF12940:Recombination-activation protein 1 (RAG1), recombinase|PF12560:RAG1 importin binding	NC_006600.4:31238815-31241946	8.15078	12.0099	4.92103	1.38778e-17	1.38778e-17	1.38778e-17	8.36056	1.38778e-17	6.08539	0.000146106	0.00062401
483677	SHANK2	SH3 and multiple ankyrin repeat domains 2%2C transcript variant X10 && sp|Q9UPX8|SHAN2_HUMAN SH3 and multiple ankyrin repeat domains protein 2 OS=Homo sapiens OX=9606 GN=SHANK2 PE=1 SV=3 && PF07653:Variant SH3 domain|PF12796:Ankyrin repeats (3 copies)|PF00536:SAM domain (Sterile alpha motif)|PF16511:N-terminal or F0 domain of Talin-head FERM|PF17820:PDZ domain	NC_006600.4:46010915-46522454	9.1615	7.00718	8.89015	1.38778e-17	1.38778e-17	1.38778e-17	8.35294	1.38778e-17	6.08383	6.8859e-05	0.000313147
100688231	SEPTIN12	septin 12%2C transcript variant X1 && sp|Q8IYM1|SEP12_HUMAN Septin-12 OS=Homo sapiens OX=9606 GN=SEPTIN12 PE=1 SV=1 && PF00735:Septin	NC_006588.4:38022271-38034129	8.15075	8.00775	8.89015	1.38778e-17	1.38778e-17	1.38778e-17	8.34955	1.38778e-17	6.08313	6.30758e-05	0.000288719
609683	SPATS1	spermatogenesis associated serine rich 1%2C transcript variant X2 && sp|Q496A3|SPAS1_HUMAN Spermatogenesis-associated serine-rich protein 1 OS=Homo sapiens OX=9606 GN=SPATS1 PE=1 SV=2 && PF15160:Spermatogenesis-associated serine-rich protein 1	NC_006594.4:12777559-12801030	81.4602	78.0732	68.127	2.96742	0.00246424	0	75.8868	0.989961	6.08214	1.88938e-29	7.30277e-28
608863	C20H3orf84	chromosome 20 C3orf84 homolog%2C transcript variant X1 && sp|H3BNL1|CC084_HUMAN Uncharacterized protein C3orf84 OS=Homo sapiens OX=9606 GN=C3orf84 PE=2 SV=1 && PF15115:Domain of unknown function with conserved HDNR motif	NC_006602.4:39930901-39940154	2.07495	14.0109	8.89019	1.38778e-17	1.38778e-17	1.38778e-17	8.32534	1.38778e-17	6.07815	0.000692122	0.00257893
100855985	OR52M2	olfactory receptor family 52 subfamily M member 2 && sp|Q8NGK5|O52M1_HUMAN Olfactory receptor 52M1 OS=Homo sapiens OX=9606 GN=OR52M1 PE=3 SV=1 && PF13853:Olfactory receptor	NC_006603.4:26666040-26666993	3.08992	11.0094	10.8761	1.38778e-17	1.38778e-17	1.38778e-17	8.32512	1.38778e-17	6.07796	0.000316268	0.0012631
480531	ZPBP2	zona pellucida binding protein 2%2C transcript variant X1 && sp|Q6X784|ZPBP2_HUMAN Zona pellucida-binding protein 2 OS=Homo sapiens OX=9606 GN=ZPBP2 PE=2 SV=1 && PF07354:Zona-pellucida-binding protein (Sp38)	NC_006591.4:22104064-22111452	7.13964	2.00385	15.843	1.38778e-17	1.38778e-17	1.38778e-17	8.32884	1.38778e-17	6.07778	0.000923251	0.00334728
100856637	PLIN1	perilipin 1%2C transcript variant X1 && sp|O60240|PLIN1_HUMAN Perilipin-1 OS=Homo sapiens OX=9606 GN=PLIN1 PE=1 SV=2 && PF03036:Perilipin family	NC_006585.4:55291156-55304527	96.7573	80.0778	115.583	0	4.02662	0	97.4725	1.34221	6.06625	2.02632e-31	8.70106e-30
490829	KCNK13	potassium two pore domain channel subfamily K member 13 && sp|Q9HB14|KCNKD_HUMAN Potassium channel subfamily K member 13 OS=Homo sapiens OX=9606 GN=KCNK13 PE=2 SV=2 && PF07885:Ion channel	NC_006590.4:60706583-60802697	31.6512	54.0507	72.1495	0	2.01396	0	52.6171	0.671319	6.05911	6.39068e-17	1.14063e-15
485228	OR52P2	olfactory receptor family 52 subfamily P member 2 && sp|Q8NH57|O52P1_HUMAN Putative olfactory receptor 52P1 OS=Homo sapiens OX=9606 GN=OR52P1P PE=5 SV=2 && PF13853:Olfactory receptor	NC_006603.4:26595759-26596704	22.2809	1.00289	0.961787	1.38778e-17	1.38778e-17	1.38778e-17	8.08185	1.38778e-17	6.04373	0.00835638	0.0240668
100686102	OR4F34	olfactory receptor family 4 subfamily F member 34 && sp|O95013|O4F21_HUMAN Olfactory receptor 4F21 OS=Homo sapiens OX=9606 GN=OR4F21 PE=3 SV=2 && PF13853:Olfactory receptor	NC_006612.4:742294-743235	16.2271	2.00377	5.91429	1.38778e-17	1.38778e-17	1.38778e-17	8.04839	1.38778e-17	6.03396	0.0012544	0.0044172
490923	SPPL2C	signal peptide peptidase like 2C && sp|Q8IUH8|SPP2C_HUMAN Signal peptide peptidase-like 2C OS=Homo sapiens OX=9606 GN=SPPL2C PE=1 SV=3 && PF04258:Signal peptide peptidase	NC_006591.4:10592687-10594864	10.1691	2.00377	11.8713	1.38778e-17	1.38778e-17	1.38778e-17	8.01474	1.38778e-17	6.02485	0.000765561	0.00282644
403885	MMP9	matrix metallopeptidase 9 && sp|O18733|MMP9_CANLF Matrix metalloproteinase-9 OS=Canis lupus familiaris OX=9615 GN=MMP9 PE=2 SV=2 && PF00045:Hemopexin|PF01471:Putative peptidoglycan binding domain|PF04886:PT repeat|PF00413:Matrixin|PF00040:Fibronectin type II domain	NC_006606.4:32801110-32807958	8.14824	6.00647	9.88492	1.38778e-17	1.38778e-17	1.38778e-17	8.01321	1.38778e-17	6.02458	0.000121426	0.000526322
100685290	LOC100685290	60S ribosomal protein L35a-like && sp|P18077|RL35A_HUMAN 60S ribosomal protein L35a OS=Homo sapiens OX=9606 GN=RPL35A PE=1 SV=2 && PF01247:Ribosomal protein L35Ae	NC_006613.4:33376558-33379469	6.12601	10.0087	7.89917	1.38778e-17	1.38778e-17	1.38778e-17	8.01129	1.38778e-17	6.02423	0.000121151	0.000525209
612477	CYP2F1	cytochrome P450 family 2 subfamily F member 1 && sp|P24903|CP2F1_HUMAN Cytochrome P450 2F1 OS=Homo sapiens OX=9606 GN=CYP2F1 PE=1 SV=2 && PF00067:Cytochrome P450	NC_006583.4:112376173-112388674	9.15883	3.00453	11.8713	1.38778e-17	1.38778e-17	1.38778e-17	8.01156	1.38778e-17	6.02405	0.000423975	0.00165002
111095709	C4H10orf99	chromosome 4 C10orf99 homolog%2C transcript variant X1 && sp|Q6UWK7|GP15L_HUMAN Protein GPR15L OS=Homo sapiens OX=9606 GN=GPR15L PE=1 SV=1 && PF15854:G-protein coupled receptor ligand 15	NC_006586.4:32410141-32417796	6.126	9.00816	8.89196	1.38778e-17	1.38778e-17	1.38778e-17	8.00871	1.38778e-17	6.02367	0.000113219	0.000494098
486215	ANHX	anomalous homeobox%2C transcript variant X2 && sp|E9PGG2|ANHX_HUMAN Anomalous homeobox protein OS=Homo sapiens OX=9606 GN=ANHX PE=2 SV=1 && PF16878:Transcriptional regulator, SIX1, N-terminal SD domain|PF05920:Homeobox KN domain	NC_006608.4:50381-67738	8.14822	2.00377	13.8582	1.38778e-17	1.38778e-17	1.38778e-17	8.0034	1.38778e-17	6.02184	0.000906285	0.00329104
119864995	RBMXL2	RBMX like 2 && sp|Q29RT0|RBMX_BOVIN RNA-binding motif protein, X chromosome OS=Bos taurus OX=9913 GN=RBMX PE=2 SV=1 && PF08081:RBM1CTR (NUC064) family|PF00076:RNA recognition motif. (a.k.a. RRM, RBD, or RNP domain)	NC_006603.4:30350312-30353219	4.10167	10.0087	9.88494	1.38778e-17	1.38778e-17	1.38778e-17	7.99844	1.38778e-17	6.0214	0.000229857	0.000945992
480476	LOC480476	intercellular adhesion molecule 5%2C transcript variant X3 && sp|Q5NKV2|ICAM2_PANTR Intercellular adhesion molecule 2 OS=Pan troglodytes OX=9598 GN=ICAM2 PE=2 SV=1 && PF03921:Intercellular adhesion molecule (ICAM), N-terminal domain	NC_006591.4:12768205-12780265	5.11415	6.00647	12.8647	1.38778e-17	1.38778e-17	1.38778e-17	7.99512	1.38778e-17	6.02033	0.00026969	0.00109416
486804	CYP26A1	cytochrome P450 family 26 subfamily A member 1 && sp|O43174|CP26A_HUMAN Cytochrome P450 26A1 OS=Homo sapiens OX=9606 GN=CYP26A1 PE=1 SV=2 && PF00067:Cytochrome P450	NC_006610.4:7605185-7608930	4.10167	8.00762	11.8713	1.38778e-17	1.38778e-17	1.38778e-17	7.99354	1.38778e-17	6.02014	0.000269005	0.00109168
608975	LOC608975	trem-like transcript 4 protein%2C transcript variant X1 && sp|O95944|NCTR2_HUMAN Natural cytotoxicity triggering receptor 2 OS=Homo sapiens OX=9606 GN=NCR2 PE=1 SV=2 && -	NC_006594.4:9969445-9979233	5.11415	5.00586	13.8582	1.38778e-17	1.38778e-17	1.38778e-17	7.99275	1.38778e-17	6.01959	0.000380625	0.00149635
111092420	LOC111092420	uncharacterized LOC111092420%2C transcript variant X3 && - && -	NC_006607.4:49531261-49538542	2.07345	2.00377	19.821	1.38778e-17	1.38778e-17	1.38778e-17	7.96607	1.38778e-17	6.01195	0.00376934	0.0118731
100855992	MT-III	transcription initiation factor TFIID subunit 4 && - && -	NC_006584.4:56258480-56264041	2.07344	0.0015764	21.809	1.38778e-17	1.38778e-17	1.38778e-17	7.96135	1.38778e-17	6.0099	0.0126319	0.0344928
485619	CYP8B1	cytochrome P450 family 8 subfamily B member 1 && sp|Q7YRB2|CP8B1_PIG 5-beta-cholestane-3-alpha,7-alpha-diol 12-alpha-hydroxylase OS=Sus scrofa OX=9823 GN=CYP8B1 PE=1 SV=1 && PF00067:Cytochrome P450	NC_006605.4:11939545-11942820	14.205	7.00694	1.9511	1.38778e-17	1.38778e-17	1.38778e-17	7.721	1.38778e-17	5.97473	0.00122309	0.0043178
477814	GSTO2	glutathione S-transferase omega 2%2C transcript variant X1 && sp|Q9H4Y5|GSTO2_HUMAN Glutathione S-transferase omega-2 OS=Homo sapiens OX=9606 GN=GSTO2 PE=1 SV=1 && PF13417:Glutathione S-transferase, N-terminal domain	NC_006610.4:16752960-16777367	11.1763	11.0091	0.962684	1.38778e-17	1.38778e-17	1.38778e-17	7.716	1.38778e-17	5.97296	0.00200728	0.00673997
487372	MYOM3	myomesin 3 && sp|Q5VTT5|MYOM3_HUMAN Myomesin-3 OS=Homo sapiens OX=9606 GN=MYOM3 PE=1 SV=1 && PF07679:Immunoglobulin I-set domain|PF00041:Fibronectin type III domain	NC_006584.4:72053115-72100851	13.1955	6.00636	3.93216	1.38778e-17	1.38778e-17	1.38778e-17	7.71135	1.38778e-17	5.97212	0.000503541	0.00193029
102156152	PASD1	PAS domain containing repressor 1%2C transcript variant X1 && sp|Q8IV76|PASD1_HUMAN Circadian clock protein PASD1 OS=Homo sapiens OX=9606 GN=PASD1 PE=1 SV=1 && -	NC_006621.4:104919486-105012600	14.2049	0.00152438	8.89376	1.38778e-17	1.38778e-17	1.38778e-17	7.70007	1.38778e-17	5.9704	0.00659541	0.0195306
482047	TG	thyroglobulin && sp|P01267|THYG_BOVIN Thyroglobulin OS=Bos taurus OX=9913 GN=TG PE=1 SV=1 && PF07699:Putative ephrin-receptor like|PF00135:Carboxylesterase family|PF00086:Thyroglobulin type-1 repeat	NC_006595.4:29323440-29571872	78.3945	51.0513	81.0077	0	3.02025	0	70.1512	1.00675	5.96681	7.45096e-24	2.11751e-22
100683925	LCN10	lipocalin 10%2C transcript variant X14 && sp|Q810Z1|LCN10_MOUSE Epididymal-specific lipocalin-10 OS=Mus musculus OX=10090 GN=Lcn10 PE=2 SV=1 && -	NC_006591.4:48020499-48026542	8.14568	7.00693	7.9009	1.38778e-17	1.38778e-17	1.38778e-17	7.68451	1.38778e-17	5.96534	0.000139576	0.000598382
100856711	COL10A1	collagen type X alpha 1 chain && sp|P23206|COAA1_BOVIN Collagen alpha-1(X) chain OS=Bos taurus OX=9913 GN=COL10A1 PE=2 SV=1 && PF01391:Collagen triple helix repeat (20 copies)|PF00386:C1q domain	NC_006594.4:71564697-71571376	4.09981	15.011	3.93219	1.38778e-17	1.38778e-17	1.38778e-17	7.681	1.38778e-17	5.96455	0.000942857	0.00341038
100685937	WFDC10B	WAP four-disulfide core domain 10B && sp|Q8IUB3|WF10B_HUMAN Protein WFDC10B OS=Homo sapiens OX=9606 GN=WFDC10B PE=1 SV=2 && -	NC_006606.4:32530633-32532720	6.12377	9.00802	7.90091	1.38778e-17	1.38778e-17	1.38778e-17	7.67757	1.38778e-17	5.9638	0.000165073	0.000697494
100684969	HCLS1	hematopoietic cell-specific Lyn substrate 1%2C transcript variant X1 && sp|P14317|HCLS1_HUMAN Hematopoietic lineage cell-specific protein OS=Homo sapiens OX=9606 GN=HCLS1 PE=1 SV=3 && PF00018:SH3 domain|PF02218:Repeat in HS1/Cortactin	NC_006615.4:24928335-24953023	35.6073	26.0252	23.6846	0	1.00769	0	28.439	0.335895	5.96365	1.13339e-12	1.40133e-11
492302	CFTR	CF transmembrane conductance regulator && sp|Q5U820|CFTR_CANLF Cystic fibrosis transmembrane conductance regulator OS=Canis lupus familiaris OX=9615 GN=CFTR PE=2 SV=2 && PF00005:ABC transporter|PF14396:Cystic fibrosis TM conductance regulator (CFTR), regulator domain|PF00664:ABC transporter transmembrane region	NC_006596.4:55685755-55848173	7.13491	6.00636	9.88687	1.38778e-17	1.38778e-17	1.38778e-17	7.67605	1.38778e-17	5.96337	0.000187794	0.000785856
403803	RPE65	retinoid isomerohydrolase RPE65 && sp|Q9TVB8|RPE65_CANLF Retinoid isomerohydrolase OS=Canis lupus familiaris OX=9615 GN=RPE65 PE=1 SV=3 && PF03055:Retinal pigment epithelial membrane protein	NC_006588.4:79498666-79521615	7.1349	4.00512	11.8735	1.38778e-17	1.38778e-17	1.38778e-17	7.67117	1.38778e-17	5.96199	0.000405474	0.00158474
482646	LOC482646	serine protease 27%2C transcript variant X1 && sp|Q14B25|PRS48_MOUSE Serine protease 48 OS=Mus musculus OX=10090 GN=Prss48 PE=2 SV=2 && PF00089:Trypsin	NC_006597.4:49533213-49537771	4.09979	10.0085	8.89381	1.38778e-17	1.38778e-17	1.38778e-17	7.66738	1.38778e-17	5.96148	0.000316583	0.00126401
100856194	KLK13	kallikrein related peptidase 13%2C transcript variant X1 && sp|Q9UKR3|KLK13_HUMAN Kallikrein-13 OS=Homo sapiens OX=9606 GN=KLK13 PE=2 SV=1 && -	NC_006583.4:105399457-105409690	4.09979	9.00802	9.88689	1.38778e-17	1.38778e-17	1.38778e-17	7.6649	1.38778e-17	5.96086	0.000316135	0.00126291
100856196	CNPY1	canopy FGF signaling regulator 1%2C transcript variant X1 && sp|Q3B7I2|CNPY1_HUMAN Protein canopy homolog 1 OS=Homo sapiens OX=9606 GN=CNPY1 PE=3 SV=1 && PF11938:TLR4 regulator and MIR-interacting MSAP	NC_006598.4:19031451-19039800	80.4881	103.095	87.8905	0	0.00326135	3.99851	90.4913	1.33392	5.96028	1.30134e-31	5.654e-30
486911	PRLHR	prolactin releasing hormone receptor%2C transcript variant X1 && sp|Q4EW11|PRLHR_BOVIN Prolactin-releasing peptide receptor OS=Bos taurus OX=9913 GN=PRLHR PE=3 SV=1 && PF00001:7 transmembrane receptor (rhodopsin family)	NC_006610.4:29097625-29099209	8.14564	0.00152276	14.8543	1.38778e-17	1.38778e-17	1.38778e-17	7.66714	1.38778e-17	5.96025	0.00724832	0.0212205
483204	LINGO4	leucine rich repeat and Ig domain containing 4%2C transcript variant X1 && sp|Q149C3|LIGO4_MOUSE Leucine-rich repeat and immunoglobulin-like domain containing-NOGO receptor-interacting protein 4 OS=Mus musculus OX=10090 GN=Lingo4 PE=2 SV=2 && -	NC_006599.4:60255696-60263156	3.08656	8.00748	11.8735	1.38778e-17	1.38778e-17	1.38778e-17	7.65585	1.38778e-17	5.95852	0.000580245	0.00220053
478734	NRSN1	neurensin 1 && sp|Q8IZ57|NRSN1_HUMAN Neurensin-1 OS=Homo sapiens OX=9606 GN=NRSN1 PE=1 SV=1 && PF14927:Neurensin	NC_006617.4:22179168-22199743	3.08656	8.00748	11.8735	1.38778e-17	1.38778e-17	1.38778e-17	7.65585	1.38778e-17	5.95852	0.000581621	0.0022049
111094282	LOC111094282	SLC35A4 upstream open reading frame protein-like%2C transcript variant X1 && sp|L0R6Q1|S35U4_HUMAN SLC35A4 upstream open reading frame protein OS=Homo sapiens OX=9606 GN=SLC35A4 PE=3 SV=1 && PF15054:Domain of unknown function (DUF4535)	NC_006584.4:65332316-65333047	0.0295136	16.0115	6.90827	1.38778e-17	1.38778e-17	1.38778e-17	7.64975	1.38778e-17	5.95842	0.00749391	0.021859
489950	APOBR	apolipoprotein B receptor && sp|Q0VD83|APOBR_HUMAN Apolipoprotein B receptor OS=Homo sapiens OX=9606 GN=APOBR PE=1 SV=3 && -	NC_006588.4:19826911-19832094	0.0295067	13.01	9.88691	1.38778e-17	1.38778e-17	1.38778e-17	7.64215	1.38778e-17	5.95625	0.00655379	0.019421
489480	DNAH2	dynein axonemal heavy chain 2%2C transcript variant X1 && sp|Q9P225|DYH2_HUMAN Dynein axonemal heavy chain 2 OS=Homo sapiens OX=9606 GN=DNAH2 PE=1 SV=3 && PF18199:Dynein heavy chain C-terminal domain|PF12780:P-loop containing dynein motor region D4|PF17852:Dynein heavy chain AAA lid domain|PF12775:P-loop containing dynein motor region|PF08385:Dynein heavy chain, N-terminal region 1|PF12774:Hydrol…	NC_006587.4:32739222-32826798	200.655	173.166	261.765	2.94731	0.00778795	6.99704	211.862	3.31738	5.94154	5.32777e-48	4.88196e-46
485581	DCLK3	doublecortin like kinase 3%2C transcript variant X5 && sp|Q8BWQ5|DCLK3_MOUSE Serine/threonine-protein kinase DCLK3 OS=Mus musculus OX=10090 GN=Dclk3 PE=1 SV=2 && PF03607:Doublecortin|PF00069:Protein kinase domain	NC_006605.4:6670192-6703255	14.2014	8.00736	0	1.38778e-17	1.38778e-17	1.38778e-17	7.40292	1.38778e-17	5.91445	0.00803257	0.0232481
480359	FAM71D	family with sequence similarity 71 member D%2C transcript variant X1 && sp|Q2YDE8|FA71D_BOVIN Protein FAM71D OS=Bos taurus OX=9913 GN=FAM71D PE=2 SV=1 && PF12480:Protein of unknown function (DUF3699)	NC_006590.4:40914811-40929343	14.2014	6.00625	1.95214	1.38778e-17	1.38778e-17	1.38778e-17	7.3866	1.38778e-17	5.91216	0.00172297	0.00586519
609303	H1-7	H1.7 linker histone && sp|Q75WM6|H1FNT_HUMAN Testis-specific H1 histone OS=Homo sapiens OX=9606 GN=H1-7 PE=1 SV=3 && -	NC_006609.4:39881927-39888151	13.1921	0.00146802	8.89566	1.38778e-17	1.38778e-17	1.38778e-17	7.36307	1.38778e-17	5.90661	0.0077573	0.0225312
111096459	LOC111096459	glyceraldehyde-3-phosphate dehydrogenase-like%2C transcript variant X3 && sp|Q9N2D5|G3P_FELCA Glyceraldehyde-3-phosphate dehydrogenase OS=Felis catus OX=9685 GN=GAPDH PE=2 SV=3 && PF00044:Glyceraldehyde 3-phosphate dehydrogenase, NAD binding domain	NC_006588.4:77670522-77674154	9.15332	7.00681	5.91739	1.38778e-17	1.38778e-17	1.38778e-17	7.35917	1.38778e-17	5.90437	0.000250163	0.00102113
474816	C5	complement C5%2C transcript variant X1 && sp|P01031|CO5_HUMAN Complement C5 OS=Homo sapiens OX=9606 GN=C5 PE=1 SV=4 && PF17790:Macroglobulin domain MG1|PF01759:UNC-6/NTR/C345C module|PF07678:A-macroglobulin TED domain|PF07677:A-macroglobulin receptor binding domain|PF01821:Anaphylotoxin-like domain|PF07703:Alpha-2-macroglobulin bait region domain|PF17789:Macroglobulin domain MG4|PF00207:Alpha-2-m…	NC_006593.4:72364536-72439848	10.1633	3.00436	8.89567	1.38778e-17	1.38778e-17	1.38778e-17	7.35445	1.38778e-17	5.90342	0.000656815	0.00245827
100684872	MUC21	mucin 21%2C cell surface associated && sp|Q5SSG8|MUC21_HUMAN Mucin-21 OS=Homo sapiens OX=9606 GN=MUC21 PE=1 SV=2 && PF14654:Mucin, catalytic, TM and cytoplasmic tail region|PF05647:Tandem-repeating region of mucin, epiglycanin-like	NC_006594.4:878414-882169	10.1633	2.00362	9.88886	1.38778e-17	1.38778e-17	1.38778e-17	7.35193	1.38778e-17	5.90278	0.00116686	0.00413268
482779	ATP6V0A4	ATPase H+ transporting V0 subunit a4%2C transcript variant X2 && sp|Q9HBG4|VPP4_HUMAN V-type proton ATPase 116 kDa subunit a isoform 4 OS=Homo sapiens OX=9606 GN=ATP6V0A4 PE=1 SV=2 && PF01496:V-type ATPase 116kDa subunit family	NC_006598.4:10706132-10790666	6.12147	10.0084	5.9174	1.38778e-17	1.38778e-17	1.38778e-17	7.34909	1.38778e-17	5.90195	0.000298095	0.00119866
486166	NEU2	neuraminidase 2%2C transcript variant X1 && sp|Q9Y3R4|NEUR2_HUMAN Sialidase-2 OS=Homo sapiens OX=9606 GN=NEU2 PE=1 SV=2 && -	NC_006607.4:45058963-45092889	8.14303	5.00565	8.89568	1.38778e-17	1.38778e-17	1.38778e-17	7.34812	1.38778e-17	5.9017	0.000292478	0.0011772
102151772	DPEP2NB	DPEP2 neighbor && sp|A0A0U1RQF7|DP2NB_HUMAN DPEP2 neighbor protein OS=Homo sapiens OX=9606 GN=DPEP2NB PE=1 SV=1 && -	NC_006587.4:81484309-81486648	34.6795	61.0543	45.4239	1.97756	0.00165598	0	47.0526	0.659738	5.90099	2.11817e-17	3.93582e-16
102153779	ZNF544	zinc finger protein 544 && sp|Q6NX49|ZN544_HUMAN Zinc finger protein 544 OS=Homo sapiens OX=9606 GN=ZNF544 PE=1 SV=1 && -	NC_006583.4:100064697-100070923	7.13244	5.00565	9.88887	1.38778e-17	1.38778e-17	1.38778e-17	7.34232	1.38778e-17	5.90024	0.000325732	0.0012979
489930	ITGAD	integrin subunit alpha D%2C transcript variant X5 && sp|Q13349|ITAD_HUMAN Integrin alpha-D OS=Homo sapiens OX=9606 GN=ITGAD PE=1 SV=2 && -	NC_006588.4:18354250-18357206	7.13243	3.00436	11.8757	1.38778e-17	1.38778e-17	1.38778e-17	7.33749	1.38778e-17	5.89876	0.000800211	0.00294181
111094819	LOC111094819	heat shock transcription factor%2C X-linked-like%2C transcript variant X2 && sp|Q9UBD0|HSFX1_HUMAN Heat shock transcription factor, X-linked OS=Homo sapiens OX=9606 GN=HSFX1 PE=1 SV=1 && PF00447:HSF-type DNA-binding	NC_006621.4:103565897-103571256	7.13243	3.00436	11.8757	1.38778e-17	1.38778e-17	1.38778e-17	7.33749	1.38778e-17	5.89876	0.000800949	0.00294378
606816	CCDC54	coiled-coil domain containing 54 && sp|Q29RU3|CCD54_BOVIN Coiled-coil domain-containing protein 54 OS=Bos taurus OX=9913 GN=CCDC54 PE=2 SV=1 && -	NC_006615.4:12790595-12791866	4.09785	9.00788	8.8957	1.38778e-17	1.38778e-17	1.38778e-17	7.33381	1.38778e-17	5.89833	0.000405342	0.00158462
488498	CRYGA	crystallin gamma A && sp|P10065|CRGA_RAT Gamma-crystallin A OS=Rattus norvegicus OX=10116 GN=Cryga PE=3 SV=3 && PF00030:Beta/Gamma crystallin	NC_006619.4:17336713-17338545	6.12144	4.00503	11.8757	1.38778e-17	1.38778e-17	1.38778e-17	7.33405	1.38778e-17	5.89796	0.000598916	0.00226172
483832	SLC25A31	solute carrier family 25 member 31 && sp|Q2YDD9|ADT4_BOVIN ADP/ATP translocase 4 OS=Bos taurus OX=9913 GN=SLC25A31 PE=2 SV=1 && PF00153:Mitochondrial carrier protein	NC_006601.4:13352774-13378984	5.10996	4.00503	12.8693	1.38778e-17	1.38778e-17	1.38778e-17	7.32809	1.38778e-17	5.89632	0.000788319	0.00290135
102151175	LOC102151175	phosphatidylinositol-binding clathrin assembly protein-like%2C transcript variant X1 && sp|Q13492|PICAL_HUMAN Phosphatidylinositol-binding clathrin assembly protein OS=Homo sapiens OX=9606 GN=PICALM PE=1 SV=2 && PF07651:ANTH domain	NC_006621.4:108155961-108192063	133.403	116.11	128.391	5.93642	0.00481386	0	125.968	1.98041	5.89563	1.61563e-39	1.00896e-37
476278	FABP7	fatty acid binding protein 7 && sp|Q09139|FABP7_BOVIN Fatty acid-binding protein, brain OS=Bos taurus OX=9913 GN=FABP7 PE=1 SV=2 && PF00061:Lipocalin / cytosolic fatty-acid binding protein family	NC_006583.4:62894007-62898188	4.09783	3.00435	14.8568	1.38778e-17	1.38778e-17	1.38778e-17	7.31966	1.38778e-17	5.8937	0.00164737	0.0056311
488635	KCNJ10	potassium inwardly rectifying channel subfamily J member 10%2C transcript variant X1 && sp|Q9JM63|KCJ10_MOUSE ATP-sensitive inward rectifier potassium channel 10 OS=Mus musculus OX=10090 GN=Kcnj10 PE=1 SV=1 && PF17655:Inward rectifier potassium channel C-terminal domain|PF01007:Inward rectifier potassium channel transmembrane domain	NC_006620.4:22189839-22218736	4.09782	2.00362	15.8507	1.38778e-17	1.38778e-17	1.38778e-17	7.31737	1.38778e-17	5.89275	0.00264223	0.00862039
486232	FZD10	frizzled class receptor 10 && sp|Q9ULW2|FZD10_HUMAN Frizzled-10 OS=Homo sapiens OX=9606 GN=FZD10 PE=1 SV=1 && PF01534:Frizzled/Smoothened family membrane region|PF01392:Fz domain	NC_006608.4:2105435-2108333	0.0284136	11.0089	10.8823	1.38778e-17	1.38778e-17	1.38778e-17	7.30652	1.38778e-17	5.89212	0.00747759	0.02182
611644	NMBR	neuromedin B receptor%2C transcript variant X5 && sp|P28336|NMBR_HUMAN Neuromedin-B receptor OS=Homo sapiens OX=9606 GN=NMBR PE=1 SV=2 && PF00001:7 transmembrane receptor (rhodopsin family)	NC_006583.4:34671595-34756297	40.8224	85.0766	73.0977	1.97424	0.00246455	0.999383	66.3322	0.99203	5.8883	2.12232e-20	4.87702e-19
403903	OR7E24	olfactory receptor family 7 subfamily E member 24 && sp|Q0VAX9|OLF18_MOUSE Olfactory receptor 18 OS=Mus musculus OX=10090 GN=Olfr18 PE=2 SV=2 && PF13853:Olfactory receptor	NC_006602.4:51258547-51260710	0.0284002	5.00565	16.8446	1.38778e-17	1.38778e-17	1.38778e-17	7.29289	1.38778e-17	5.88734	0.0101568	0.028515
481768	CPNE5	copine 5%2C transcript variant X1 && sp|Q9HCH3|CPNE5_HUMAN Copine-5 OS=Homo sapiens OX=9606 GN=CPNE5 PE=1 SV=2 && -	NC_006594.4:5831510-5921508	62.1415	68.0638	68.1483	0	3.02025	0	66.1179	1.00675	5.88184	2.49303e-26	8.29526e-25
608803	RBFOX3	RNA binding fox-1 homolog 3%2C transcript variant X9 && sp|Q8BIF2|RFOX3_MOUSE RNA binding protein fox-1 homolog 3 OS=Mus musculus OX=10090 GN=Rbfox3 PE=1 SV=2 && -	NC_006591.4:2584621-3030199	13.1886	4.00493	3.93481	1.38778e-17	1.38778e-17	1.38778e-17	7.04278	1.38778e-17	5.84399	0.00129912	0.00455831
477242	TP53TG5	TP53 target 5 && sp|Q9Y2B4|T53G5_HUMAN TP53-target gene 5 protein OS=Homo sapiens OX=9606 GN=TP53TG5 PE=1 SV=1 && PF15331:Cellular tumour antigen p53-inducible 5	NC_006606.4:32317116-32320737	9.15044	7.00668	4.92669	1.38778e-17	1.38778e-17	1.38778e-17	7.02794	1.38778e-17	5.83926	0.000424126	0.00165038
476535	ATP2B2	ATPase plasma membrane Ca2+ transporting 2%2C transcript variant X16 && sp|Q01814|AT2B2_HUMAN Plasma membrane calcium-transporting ATPase 2 OS=Homo sapiens OX=9606 GN=ATP2B2 PE=1 SV=2 && PF12424:Plasma membrane calcium transporter ATPase C terminal|PF00690:Cation transporter/ATPase, N-terminus|PF13246:Cation transport ATPase (P-type)|PF00122:E1-E2 ATPase|PF00689:Cation transporting ATPase, C-term…	NC_006602.4:7700708-8073696	6.11912	13.0097	1.95322	1.38778e-17	1.38778e-17	1.38778e-17	7.02735	1.38778e-17	5.83897	0.00197421	0.00663575
609826	H1-8	H1.8 linker histone%2C transcript variant X5 && sp|Q3HNG7|H18_BOVIN Histone H1.8 OS=Bos taurus OX=9913 GN=H1-8 PE=1 SV=1 && PF00538:linker histone H1 and H5 family	NC_006602.4:5652311-5656625	8.14034	8.00721	4.92669	1.38778e-17	1.38778e-17	1.38778e-17	7.02475	1.38778e-17	5.83839	0.000397779	0.001559
487578	GCNT3	glucosaminyl (N-acetyl) transferase 3%2C mucin type%2C transcript variant X1 && sp|Q7YQE1|GCNT3_BOVIN Beta-1,3-galactosyl-O-glycosyl-glycoprotein beta-1,6-N-acetylglucosaminyltransferase 3 OS=Bos taurus OX=9913 GN=GCNT3 PE=1 SV=1 && PF02485:Core-2/I-Branching enzyme	NC_006612.4:24453399-24461927	68.282	87.0814	93.8436	1.97126	0.00326057	1.999	83.069	1.32451	5.83777	1.36217e-29	5.29986e-28
481644	OR13F1B	olfactory receptor family 13 subfamily F member 1B && sp|Q8NGS4|O13F1_HUMAN Olfactory receptor 13F1 OS=Homo sapiens OX=9606 GN=OR13F1 PE=2 SV=1 && PF13853:Olfactory receptor	NC_006593.4:59029620-59030561	7.12991	8.00721	5.91899	1.38778e-17	1.38778e-17	1.38778e-17	7.0187	1.38778e-17	5.83687	0.000335473	0.00133328
607379	LY6G6C	lymphocyte antigen 6 family member G6C && sp|O95867|LY66C_HUMAN Lymphocyte antigen 6 complex locus protein G6c OS=Homo sapiens OX=9606 GN=LY6G6C PE=1 SV=1 && -	NC_006594.4:1334395-1338249	7.1299	7.00668	6.91163	1.38778e-17	1.38778e-17	1.38778e-17	7.01607	1.38778e-17	5.83623	0.000308498	0.00123525
100685666	LOC100685666	glyceraldehyde-3-phosphate dehydrogenase-like%2C transcript variant X3 && sp|Q28259|G3P_CANLF Glyceraldehyde-3-phosphate dehydrogenase OS=Canis lupus familiaris OX=9615 GN=GAPDH PE=2 SV=3 && PF00044:Glyceraldehyde 3-phosphate dehydrogenase, NAD binding domain|PF02800:Glyceraldehyde 3-phosphate dehydrogenase, C-terminal domain	NC_006593.4:18320758-18321739	21.4143	27.0252	29.6409	0	1.00769	0	26.0268	0.335895	5.83606	5.08045e-12	5.84878e-11
111098594	LOC111098594	cuticle collagen 40-like%2C transcript variant X11 && - && -	NC_006595.4:38220614-38231039	7.1299	6.00612	7.90452	1.38778e-17	1.38778e-17	1.38778e-17	7.01351	1.38778e-17	5.83559	0.000332966	0.00132421
488644	CD244	CD244 molecule && sp|Q9BZW8|CD244_HUMAN Natural killer cell receptor 2B4 OS=Homo sapiens OX=9606 GN=CD244 PE=1 SV=2 && PF11465:Natural killer cell receptor 2B4|PF13895:Immunoglobulin domain	NC_006620.4:21569007-21595662	6.11909	6.00612	8.89764	1.38778e-17	1.38778e-17	1.38778e-17	7.00762	1.38778e-17	5.83409	0.000378108	0.00148725
484164	RORB	RAR related orphan receptor B%2C transcript variant X1 && sp|Q8R1B8|RORB_MOUSE Nuclear receptor ROR-beta OS=Mus musculus OX=10090 GN=Rorb PE=1 SV=3 && -	NC_006583.4:83929462-84129651	4.09587	10.0082	6.91164	1.38778e-17	1.38778e-17	1.38778e-17	7.00525	1.38778e-17	5.8336	0.000592549	0.00224084
487201	GPR151	G protein-coupled receptor 151 && sp|Q8TDV0|GP151_HUMAN G-protein coupled receptor 151 OS=Homo sapiens OX=9606 GN=GPR151 PE=1 SV=1 && PF00001:7 transmembrane receptor (rhodopsin family)	NC_006584.4:37967034-37968290	6.11908	5.00554	9.89094	1.38778e-17	1.38778e-17	1.38778e-17	7.00519	1.38778e-17	5.83337	0.000494934	0.00190052
490836	ASB2	ankyrin repeat and SOCS box containing 2%2C transcript variant X1 && sp|Q3SX45|ASB2_BOVIN Ankyrin repeat and SOCS box protein 2 OS=Bos taurus OX=9913 GN=ASB2 PE=2 SV=1 && PF13637:Ankyrin repeats (many copies)|PF12796:Ankyrin repeats (3 copies)|PF07525:SOCS box	NC_006590.4:62585084-62628410	6.11908	4.00492	10.8844	1.38778e-17	1.38778e-17	1.38778e-17	7.0028	1.38778e-17	5.8326	0.000718547	0.00266827
481749	GRM4	glutamate metabotropic receptor 4%2C transcript variant X4 && sp|Q1ZZH0|GRM4_MACFA Metabotropic glutamate receptor 4 OS=Macaca fascicularis OX=9541 GN=GRM4 PE=2 SV=1 && PF00003:7 transmembrane sweet-taste receptor of 3 GCPR|PF07562:Nine Cysteines Domain of family 3 GPCR|PF01094:Receptor family ligand binding region	NC_006594.4:3362032-3477778	48.8695	50.046	35.5263	1.97756	0.00165598	0	44.8139	0.659738	5.83081	4.52819e-18	8.80319e-17
100688270	INPP5D	inositol polyphosphate-5-phosphatase D && sp|Q92835|SHIP1_HUMAN Phosphatidylinositol 3,4,5-trisphosphate 5-phosphatase 1 OS=Homo sapiens OX=9606 GN=INPP5D PE=1 SV=2 && -	NC_006607.4:45107368-45226924	3.08304	8.00721	9.89095	1.38778e-17	1.38778e-17	1.38778e-17	6.99373	1.38778e-17	5.83053	0.00085453	0.00312044
490255	PTPRC	protein tyrosine phosphatase receptor type C%2C transcript variant X18 && sp|P08575|PTPRC_HUMAN Receptor-type tyrosine-protein phosphatase C OS=Homo sapiens OX=9606 GN=PTPRC PE=1 SV=3 && PF12453:Protein tyrosine phosphatase N terminal|PF00041:Fibronectin type III domain|PF12567:Leukocyte receptor CD45|PF00102:Protein-tyrosine phosphatase	NC_006589.4:3841036-3967333	4.09584	4.00492	12.8717	1.38778e-17	1.38778e-17	1.38778e-17	6.99081	1.38778e-17	5.82915	0.00128315	0.00450603
607422	INHBC	inhibin subunit beta C && sp|P55103|INHBC_HUMAN Inhibin beta C chain OS=Homo sapiens OX=9606 GN=INHBC PE=2 SV=1 && PF00019:Transforming growth factor beta like domain	NC_006592.4:1610134-1622016	5.10777	2.00354	13.8655	1.38778e-17	1.38778e-17	1.38778e-17	6.99226	1.38778e-17	5.8291	0.00239933	0.00792165
483263	SLC26A4	solute carrier family 26 member 4%2C transcript variant X1 && sp|O43511|S26A4_HUMAN Pendrin OS=Homo sapiens OX=9606 GN=SLC26A4 PE=1 SV=1 && PF01740:STAS domain|PF00916:Sulfate permease family	NC_006600.4:12536263-12586953	1.05231	10.0082	9.89096	1.38778e-17	1.38778e-17	1.38778e-17	6.98384	1.38778e-17	5.82809	0.0029451	0.00950379
483981	MC5R	melanocortin 5 receptor%2C transcript variant X4 && sp|Q9TT23|MC5R_PANTR Melanocortin receptor 5 OS=Pan troglodytes OX=9598 GN=MC5R PE=3 SV=1 && PF00001:7 transmembrane receptor (rhodopsin family)	NC_006583.4:25410285-25414162	0.0273123	12.0092	8.89767	1.38778e-17	1.38778e-17	1.38778e-17	6.97807	1.38778e-17	5.82738	0.00898953	0.0256244
403922	TNF	tumor necrosis factor && sp|P51742|TNFA_CANLF Tumor necrosis factor OS=Canis lupus familiaris OX=9615 GN=TNF PE=2 SV=1 && PF00229:TNF(Tumour Necrosis Factor) family	NC_006594.4:1211002-1212867	0.0273123	12.0092	8.89767	1.38778e-17	1.38778e-17	1.38778e-17	6.97807	1.38778e-17	5.82738	0.00899486	0.0256346
100271740	CAFA-T2R67	bitter taste receptor Cafa-T2R67 && sp|Q646G3|T2R42_PAPHA Taste receptor type 2 member 42 OS=Papio hamadryas OX=9557 GN=TAS2R42 PE=3 SV=1 && PF05296:Taste receptor protein (TAS2R)	NC_006609.4:11698591-11699529	0.0272948	4.00492	16.8474	1.38778e-17	1.38778e-17	1.38778e-17	6.95987	1.38778e-17	5.82075	0.012813	0.034945
474823	ARG1	arginase 1 && sp|P05089|ARGI1_HUMAN Arginase-1 OS=Homo sapiens OX=9606 GN=ARG1 PE=1 SV=2 && PF00491:Arginase family	NC_006594.4:380548-393575	1679.42	1456.37	1562.38	27.5431	25.2637	30.9829	1566.06	27.9299	5.80267	2.9174e-182	4.29062e-179
102151492	LOC102151492	alpha-1%2C3-mannosyl-glycoprotein 4-beta-N-acetylglucosaminyltransferase-like protein MGAT4E%2C transcript variant X2 && sp|A6H684|MGT4E_MOUSE Alpha-1,3-mannosyl-glycoprotein 4-beta-N-acetylglucosaminyltransferase-like protein MGAT4E OS=Mus musculus OX=10090 GN=Mgat4e PE=2 SV=3 && PF04666:N-Acetylglucosaminyltransferase-IV (GnT-IV) conserved region	NC_006589.4:375859-381918	18.3712	22.0217	35.594	0	0.000834777	0.99957	25.329	0.333468	5.79718	1.65346e-10	1.6067e-09
610702	SPACA3	sperm acrosome associated 3 && sp|B6VH75|SACA3_CANLF Sperm acrosome membrane-associated protein 3 OS=Canis lupus familiaris OX=9615 GN=SPACA3 PE=2 SV=1 && PF00062:C-type lysozyme/alpha-lactalbumin family	NC_006591.4:39255315-39262933	52.9941	96.0837	37.4721	0	3.02025	0	62.1833	1.00675	5.79247	2.1742e-16	3.73332e-15
488444	ANKAR	ankyrin and armadillo repeat containing%2C transcript variant X26 && sp|Q7Z5J8|ANKAR_HUMAN Ankyrin and armadillo repeat-containing protein OS=Homo sapiens OX=9606 GN=ANKAR PE=2 SV=3 && -	NC_006619.4:1410346-1462026	138.505	162.15	104.643	1.96359	5.03756	0	135.099	2.33372	5.78391	2.22007e-36	1.1938e-34
486125	PIWIL2	piwi like RNA-mediated gene silencing 2%2C transcript variant X3 && sp|Q8TC59|PIWL2_HUMAN Piwi-like protein 2 OS=Homo sapiens OX=9606 GN=PIWIL2 PE=1 SV=1 && PF02170:PAZ domain|PF08699:Argonaute linker 1 domain|PF02171:Piwi domain	NC_006607.4:35501009-35577016	58.9977	42.0399	28.5985	1.97756	0.00165598	0	43.212	0.659738	5.7792	4.72411e-15	7.2222e-14
478053	PPP2R2B	protein phosphatase 2 regulatory subunit Bbeta%2C transcript variant X1 && sp|Q5E9Q7|2ABB_BOVIN Serine/threonine-protein phosphatase 2A 55 kDa regulatory subunit B beta isoform OS=Bos taurus OX=9913 GN=PPP2R2B PE=2 SV=1 && -	NC_006584.4:38048790-38488981	93.6546	71.0683	74.0576	3.95718	0.00325978	0	79.5935	1.32015	5.77698	8.29623e-28	2.97229e-26
477713	ACRBP	acrosin binding protein%2C transcript variant X6 && sp|Q8NEB7|ACRBP_HUMAN Acrosin-binding protein OS=Homo sapiens OX=9606 GN=ACRBP PE=2 SV=1 && PF07222:Proacrosin binding protein sp32	NC_006609.4:8227951-8236209	44.8063	57.0504	27.6085	0	0.00165639	1.99922	43.1551	0.666958	5.77546	5.52191e-15	8.41126e-14
111094597	LOC111094597	uncharacterized LOC111094597 && - && -	NC_006584.4:34217703-34221039	10.1572	8.00707	1.9543	1.38778e-17	1.38778e-17	1.38778e-17	6.70618	1.38778e-17	5.7739	0.00185118	0.006263
119870444	LOC119870444	uncharacterized LOC119870444 && - && -	NC_006618.4:4034369-4043530	10.1571	5.00543	4.9282	1.38778e-17	1.38778e-17	1.38778e-17	6.69692	1.38778e-17	5.77133	0.000782979	0.00288387
102156040	SLC5A10	solute carrier family 5 member 10%2C transcript variant X1 && sp|A0PJK1|SC5AA_HUMAN Sodium/glucose cotransporter 5 OS=Homo sapiens OX=9606 GN=SLC5A10 PE=1 SV=2 && PF00474:Sodium:solute symporter family	NC_006587.4:41180269-41236575	7.12729	8.00707	4.92821	1.38778e-17	1.38778e-17	1.38778e-17	6.68752	1.38778e-17	5.76853	0.000541674	0.00206437
490576	NLRP3	NLR family pyrin domain containing 3%2C transcript variant X1 && sp|A6QLE5|NLRP3_BOVIN NACHT, LRR and PYD domains-containing protein 3 OS=Bos taurus OX=9913 GN=NLRP3 PE=2 SV=1 && PF02758:PAAD/DAPIN/Pyrin domain|PF05729:NACHT domain|PF14484:Fish-specific NACHT associated domain|PF17776:NLRC4 helical domain HD2|PF17779:NOD2 winged helix domain	NC_006590.4:277639-339097	10.1571	0.00135271	9.89304	1.38778e-17	1.38778e-17	1.38778e-17	6.68384	1.38778e-17	5.768	0.0102812	0.0288312
100855739	FAM163B	family with sequence similarity 163 member B%2C transcript variant X4 && sp|Q8BUM6|F163B_MOUSE Protein FAM163B OS=Mus musculus OX=10090 GN=Fam163b PE=1 SV=1 && -	NC_006591.4:49241103-49269296	5.10557	11.0086	3.93622	1.38778e-17	1.38778e-17	1.38778e-17	6.68345	1.38778e-17	5.76747	0.00108132	0.00385669
485220	LOC485220	RNA polymerase II subunit A C-terminal domain phosphatase SSU72-like%2C transcript variant X1 && sp|Q9CY97|SSU72_MOUSE RNA polymerase II subunit A C-terminal domain phosphatase SSU72 OS=Mus musculus OX=10090 GN=Ssu72 PE=1 SV=1 && PF04722:Ssu72-like protein	NC_006603.4:26438600-26440582	6.11666	8.00707	5.92064	1.38778e-17	1.38778e-17	1.38778e-17	6.68146	1.38778e-17	5.76697	0.000495355	0.00190115
489631	ESPN	espin%2C transcript variant X1 && sp|B1AK53|ESPN_HUMAN Espin OS=Homo sapiens OX=9606 GN=ESPN PE=1 SV=1 && PF12796:Ankyrin repeats (3 copies)	NC_006587.4:60295201-60325841	7.12728	5.00542	7.90641	1.38778e-17	1.38778e-17	1.38778e-17	6.6797	1.38778e-17	5.7665	0.000540874	0.00206159
403931	CD4	CD4 molecule && sp|P33705|CD4_CANLF T-cell surface glycoprotein CD4 OS=Canis lupus familiaris OX=9615 GN=CD4 PE=2 SV=1 && PF00047:Immunoglobulin domain|PF09191:CD4, extracellular|PF12104:T cell CD4 receptor C terminal region|PF05790:Immunoglobulin C2-set domain	NC_006609.4:8365799-8412893	4.09383	11.0086	4.92822	1.38778e-17	1.38778e-17	1.38778e-17	6.67687	1.38778e-17	5.76581	0.00107727	0.00384314
483656	MUC5B	mucin 5B%2C oligomeric mucus/gel-forming%2C transcript variant X5 && sp|Q9HC84|MUC5B_HUMAN Mucin-5B OS=Homo sapiens OX=9606 GN=MUC5B PE=1 SV=3 && PF08742:C8 domain|PF00094:von Willebrand factor type D domain|PF01826:Trypsin Inhibitor like cysteine rich domain|PF13330:Mucin-2 protein WxxW repeating region	NC_006600.4:44126169-44157219	6.11665	6.006	7.90642	1.38778e-17	1.38778e-17	1.38778e-17	6.67636	1.38778e-17	5.76562	0.000491542	0.00188824
111095750	LOC111095750	putative POM121-like protein 1-like && sp|Q3SYA9|P12L1_HUMAN Putative POM121-like protein 1 OS=Homo sapiens OX=9606 GN=POM121L1P PE=5 SV=2 && PF15229:POM121 family	NC_006586.4:57999935-58009634	6.11664	4.00482	9.89306	1.38778e-17	1.38778e-17	1.38778e-17	6.67151	1.38778e-17	5.76413	0.000866542	0.0031596
102154093	C28H10orf62	chromosome 28 C10orf62 homolog%2C transcript variant X1 && sp|Q5T681|CJ062_HUMAN Uncharacterized protein C10orf62 OS=Homo sapiens OX=9606 GN=C10orf62 PE=1 SV=1 && PF17729:Family of unknown function (DUF5569)	NC_006610.4:11037189-11038948	3.0812	6.00599	10.8866	1.38778e-17	1.38778e-17	1.38778e-17	6.65794	1.38778e-17	5.76041	0.00136101	0.00475391
493972	ADRB1	adrenoceptor beta 1 && sp|Q9TST6|ADRB1_FELCA Beta-1 adrenergic receptor OS=Felis catus OX=9685 GN=ADRB1 PE=3 SV=1 && PF00001:7 transmembrane receptor (rhodopsin family)	NC_006610.4:25059492-25060922	0.0261975	14.01	5.92067	1.38778e-17	1.38778e-17	1.38778e-17	6.65228	1.38778e-17	5.7604	0.0120875	0.0332096
608988	IL17C	interleukin 17C && sp|Q9P0M4|IL17C_HUMAN Interleukin-17C OS=Homo sapiens OX=9606 GN=IL17C PE=1 SV=1 && PF06083:Interleukin-17	NC_006587.4:64712994-64714373	0.0261933	12.009	7.90645	1.38778e-17	1.38778e-17	1.38778e-17	6.64723	1.38778e-17	5.75876	0.0108898	0.0303097
106557588	LOC106557588	sperm acrosome-associated protein 7-like%2C transcript variant X1 && - && PF15307:Sperm acrosome-associated protein 7	NC_006604.4:58820008-58840856	3.08118	2.00345	14.862	1.38778e-17	1.38778e-17	1.38778e-17	6.64889	1.38778e-17	5.75665	0.00463686	0.0142935
116183080	LOC116183080	tachykinin precursor 3 && sp|P08858|TKNK_BOVIN Tachykinin-3 OS=Bos taurus OX=9913 GN=TAC3 PE=3 SV=1 && PF03823:Neurokinin B	NC_006592.4:1223725-1230508	46.829	40.0382	39.4951	0	0.00165639	1.99922	42.1208	0.666958	5.74047	6.17927e-18	1.19331e-16
491549	TMEM235	transmembrane protein 235%2C transcript variant X1 && sp|B1AQL3|TM235_MOUSE Transmembrane protein 235 OS=Mus musculus OX=10090 GN=Tmem235 PE=1 SV=3 && -	NC_006591.4:3602740-3607236	98.7171	85.0787	45.3674	3.95718	0.00325978	0	76.3877	1.32015	5.719	5.00886e-20	1.11614e-18
482135	CORIN	corin%2C serine peptidase%2C transcript variant X1 && sp|Q9Y5Q5|CORIN_HUMAN Atrial natriuretic peptide-converting enzyme OS=Homo sapiens OX=9606 GN=CORIN PE=1 SV=2 && PF01392:Fz domain|PF15494:Scavenger receptor cysteine-rich domain|PF00057:Low-density lipoprotein receptor domain class A|PF00089:Trypsin	NC_006595.4:43450870-43689393	114.01	70.0692	96.79	0.977877	0.00404481	3.99838	93.6231	1.6601	5.71272	4.27569e-28	1.54313e-26
609732	IL23R	interleukin 23 receptor && sp|Q5VWK5|IL23R_HUMAN Interleukin-23 receptor OS=Homo sapiens OX=9606 GN=IL23R PE=1 SV=3 && -	NC_006587.4:43492672-43558098	16.2073	0.00129568	2.94606	1.38778e-17	1.38778e-17	1.38778e-17	6.3849	1.38778e-17	5.70866	0.0186662	0.0485453
612537	LOC612537	amine sulfotransferase-like && sp|O46640|ST3A1_RABIT Amine sulfotransferase OS=Oryctolagus cuniculus OX=9986 GN=SULT3A1 PE=1 SV=1 && PF00685:Sulfotransferase domain	NC_006583.4:57818446-57841170	178.261	222.207	188.623	7.90412	0.0084991	2.99809	196.363	3.6369	5.70039	1.92981e-50	1.99872e-48
490260	CRB1	crumbs cell polarity complex component 1%2C transcript variant X1 && sp|P82279|CRUM1_HUMAN Protein crumbs homolog 1 OS=Homo sapiens OX=9606 GN=CRB1 PE=1 SV=2 && PF02210:Laminin G domain|PF00008:EGF-like domain	NC_006589.4:4896806-5113389	11.1632	3.00408	4.92976	1.38778e-17	1.38778e-17	1.38778e-17	6.36568	1.38778e-17	5.70026	0.00199666	0.00670737
100856253	SLC6A13	solute carrier family 6 member 13%2C transcript variant X8 && sp|Q9NSD5|S6A13_HUMAN Sodium- and chloride-dependent GABA transporter 2 OS=Homo sapiens OX=9606 GN=SLC6A13 PE=1 SV=3 && PF00209:Sodium:neurotransmitter symporter family	NC_006609.4:4345500-4381643	85.5192	63.0614	78.025	1.97126	2.01787	0	75.5352	1.32971	5.70025	1.03424e-27	3.66521e-26
484068	SLC22A1	solute carrier family 22 member 1 && sp|A7MBE0|S22A1_BOVIN Solute carrier family 22 member 1 OS=Bos taurus OX=9913 GN=SLC22A1 PE=2 SV=1 && PF00083:Sugar (and other) transporter	NC_006583.4:50109085-50138635	6.11418	13.0093	0	1.38778e-17	1.38778e-17	1.38778e-17	6.3745	1.38778e-17	5.69969	0.0137091	0.0370692
102155262	LOC102155262	neuroblastoma breakpoint family member 11-like%2C transcript variant X32 && - && -	NC_006599.4:57057303-57063180	7.12458	6.00587	5.92234	1.38778e-17	1.38778e-17	1.38778e-17	6.35093	1.38778e-17	5.69534	0.000704602	0.00262145
479780	COX6A2	cytochrome c oxidase subunit 6A2 && sp|P07471|CX6A2_BOVIN Cytochrome c oxidase subunit 6A2, mitochondrial OS=Bos taurus OX=9913 GN=COX6A2 PE=1 SV=2 && -	NC_006588.4:18358170-18358867	6.11415	8.00692	4.92978	1.38778e-17	1.38778e-17	1.38778e-17	6.35028	1.38778e-17	5.69514	0.000820753	0.00300905
100855715	MYMK	myomaker%2C myoblast fusion factor%2C transcript variant X2 && sp|A6NI61|MYMK_HUMAN Protein myomaker OS=Homo sapiens OX=9606 GN=MYMK PE=3 SV=1 && -	NC_006591.4:49188745-49200929	5.10325	10.0079	3.93764	1.38778e-17	1.38778e-17	1.38778e-17	6.3496	1.38778e-17	5.69495	0.00134611	0.00470579
106559028	TEX50	testis expressed 50 && sp|A0A1B0GTY4|TEX50_HUMAN Testis-expressed protein 50 OS=Homo sapiens OX=9606 GN=TEX50 PE=3 SV=1 && -	NC_006589.4:25069257-25070959	5.10325	10.0079	3.93764	1.38778e-17	1.38778e-17	1.38778e-17	6.3496	1.38778e-17	5.69495	0.00134439	0.00470119
100683039	BSND	barttin CLCNK type accessory subunit beta%2C transcript variant X3 && sp|Q8WZ55|BSND_HUMAN Barttin OS=Homo sapiens OX=9606 GN=BSND PE=1 SV=1 && -	NC_006587.4:54294651-54310910	7.12458	5.00531	6.91522	1.38778e-17	1.38778e-17	1.38778e-17	6.34837	1.38778e-17	5.69464	0.000770416	0.00284258
119869497	LOC119869497	beta-defensin 130B-like && sp|P0DP74|D130A_HUMAN Beta-defensin 130A OS=Homo sapiens OX=9606 GN=DEFB130A PE=2 SV=1 && -	NC_006598.4:49398788-49400372	6.11414	5.00531	7.90837	1.38778e-17	1.38778e-17	1.38778e-17	6.3426	1.38778e-17	5.693	0.00082441	0.00302025
487615	IQCH	IQ motif containing H%2C transcript variant X19 && sp|Q86VS3|IQCH_HUMAN IQ domain-containing protein H OS=Homo sapiens OX=9606 GN=IQCH PE=2 SV=2 && -	NC_006612.4:31351798-31573427	5.10324	7.0064	6.91523	1.38778e-17	1.38778e-17	1.38778e-17	6.34162	1.38778e-17	5.69279	0.000772543	0.00284935
475442	MYBPC1	myosin binding protein C1%2C transcript variant X3 && sp|Q00872|MYPC1_HUMAN Myosin-binding protein C, slow-type OS=Homo sapiens OX=9606 GN=MYBPC1 PE=1 SV=2 && PF07679:Immunoglobulin I-set domain|PF00041:Fibronectin type III domain|PF18362:Tri-helix bundle domain	NC_006597.4:40873662-40958786	8.13462	0.00129374	10.8889	1.38778e-17	1.38778e-17	1.38778e-17	6.34161	1.38778e-17	5.69237	0.0128677	0.0350779
100856663	P2RY8	P2Y receptor family member 8%2C transcript variant X2 && sp|Q86VZ1|P2RY8_HUMAN P2Y purinoceptor 8 OS=Homo sapiens OX=9606 GN=P2RY8 PE=1 SV=1 && PF00001:7 transmembrane receptor (rhodopsin family)	NC_006621.4:885727-922092	5.10323	5.0053	8.90172	1.38778e-17	1.38778e-17	1.38778e-17	6.33675	1.38778e-17	5.69129	0.00100508	0.00360882
475103	KCNQ3	potassium voltage-gated channel subfamily Q member 3 && sp|O43525|KCNQ3_HUMAN Potassium voltage-gated channel subfamily KQT member 3 OS=Homo sapiens OX=9606 GN=KCNQ3 PE=1 SV=2 && PF00520:Ion transport protein|PF03520:KCNQ voltage-gated potassium channel|PF11956:Ankyrin-G binding motif of KCNQ2-3	NC_006595.4:28738298-29035933	0.0250545	10.0079	8.90175	1.38778e-17	1.38778e-17	1.38778e-17	6.31157	1.38778e-17	5.68498	0.0125847	0.0343925
489081	GPRIN2	G protein regulated inducer of neurite outgrowth 2%2C transcript variant X3 && sp|O60269|GRIN2_HUMAN G protein-regulated inducer of neurite outgrowth 2 OS=Homo sapiens OX=9606 GN=GPRIN2 PE=1 SV=2 && PF15235:G protein-regulated inducer of neurite outgrowth C-terminus	NC_006586.4:34769620-34776045	3.0793	2.00337	13.8707	1.38778e-17	1.38778e-17	1.38778e-17	6.31777	1.38778e-17	5.68451	0.00537041	0.0163153
489160	TIMD4	T cell immunoglobulin and mucin domain containing 4%2C transcript variant X1 && sp|Q96H15|TIMD4_HUMAN T-cell immunoglobulin and mucin domain-containing protein 4 OS=Homo sapiens OX=9606 GN=TIMD4 PE=1 SV=2 && -	NC_006586.4:52991626-53031531	52.0435	105.097	114.609	0	0.00404529	4.99815	90.5831	1.6674	5.66431	1.14113e-20	2.68306e-19
607880	IL27	interleukin 27%2C transcript variant X1 && sp|Q5S1V9|IL27A_PIG Interleukin-27 subunit alpha OS=Sus scrofa OX=9823 GN=IL27 PE=2 SV=1 && -	NC_006588.4:19822685-19827046	14.1861	4.0046	0	1.38778e-17	1.38778e-17	1.38778e-17	6.06357	1.38778e-17	5.63326	0.018888	0.049031
482210	OR6F1	olfactory receptor family 6 subfamily F member 1%2C transcript variant X4 && sp|Q8NGZ6|OR6F1_HUMAN Olfactory receptor 6F1 OS=Homo sapiens OX=9606 GN=OR6F1 PE=2 SV=1 && PF13853:Olfactory receptor	NC_006596.4:822489-823415	13.1775	5.00519	0	1.38778e-17	1.38778e-17	1.38778e-17	6.06088	1.38778e-17	5.63199	0.0172082	0.0452455
612102	BCAN	brevican && sp|Q96GW7|PGCB_HUMAN Brevican core protein OS=Homo sapiens OX=9606 GN=BCAN PE=1 SV=2 && PF00008:EGF-like domain|PF00193:Extracellular link domain|PF00084:Sushi repeat (SCR repeat)|PF07686:Immunoglobulin V-set domain|PF00059:Lectin C-type domain	NC_006589.4:40800863-40817472	12.1687	6.00574	0	1.38778e-17	1.38778e-17	1.38778e-17	6.05814	1.38778e-17	5.63075	0.0160251	0.0424843
100685114	OR6C6K	olfactory receptor family 6 subfamily C member 6K && sp|A6NF89|OR6C6_HUMAN Olfactory receptor 6C6 OS=Homo sapiens OX=9606 GN=OR6C6 PE=3 SV=1 && PF13853:Olfactory receptor	NC_006592.4:16228355-16233590	11.1597	7.00626	0	1.38778e-17	1.38778e-17	1.38778e-17	6.05533	1.38778e-17	5.62952	0.015209	0.0405509
483760	NRXN2	neurexin 2%2C transcript variant X44 && sp|Q9P2S2|NRX2A_HUMAN Neurexin-2 OS=Homo sapiens OX=9606 GN=NRXN2 PE=2 SV=1 && PF01034:Syndecan domain|PF02210:Laminin G domain	NC_006600.4:51047178-51143912	13.1774	0.00123561	4.93136	1.38778e-17	1.38778e-17	1.38778e-17	6.03667	1.38778e-17	5.62742	0.0173043	0.0454455
403413	DNASE1	deoxyribonuclease 1 && sp|Q767J3|DNAS1_CANLF Deoxyribonuclease-1 OS=Canis lupus familiaris OX=9615 GN=DNASE1 PE=1 SV=1 && PF03372:Endonuclease/Exonuclease/phosphatase family	NC_006588.4:38925673-38928375	125.262	99.0958	138.291	3.94694	2.02265	0.999094	120.883	2.32289	5.62503	3.15155e-37	1.76571e-35
489148	ATP10B	ATPase phospholipid transporting 10B (putative)%2C transcript variant X7 && sp|O94823|AT10B_HUMAN Phospholipid-transporting ATPase VB OS=Homo sapiens OX=9606 GN=ATP10B PE=1 SV=2 && PF16212:Phospholipid-translocating P-type ATPase C-terminal|PF16209:Phospholipid-translocating ATPase N-terminal|PF13246:Cation transport ATPase (P-type)	NC_006586.4:49753202-50058706	10.1506	4.0046	3.93909	1.38778e-17	1.38778e-17	1.38778e-17	6.03143	1.38778e-17	5.62382	0.00218395	0.00727004
481321	GPR45	G protein-coupled receptor 45 && sp|Q9Y5Y3|GPR45_HUMAN Probable G-protein coupled receptor 45 OS=Homo sapiens OX=9606 GN=GPR45 PE=1 SV=2 && PF00001:7 transmembrane receptor (rhodopsin family)	NC_006592.4:38098198-38099805	9.14126	5.00518	3.93909	1.38778e-17	1.38778e-17	1.38778e-17	6.02851	1.38778e-17	5.62265	0.00168101	0.0057361
612665	FAM187B	family with sequence similarity 187 member B%2C transcript variant X1 && sp|Q4R7Z5|F187B_MACFA Protein FAM187B OS=Macaca fascicularis OX=9541 GN=FAM187B PE=2 SV=1 && -	NC_006583.4:116746518-116769740	5.10088	13.0091	0	1.38778e-17	1.38778e-17	1.38778e-17	6.03667	1.38778e-17	5.6224	0.0172921	0.0454215
475475	RBM46	RNA binding motif protein 46%2C transcript variant X1 && sp|Q8TBY0|RBM46_HUMAN Probable RNA-binding protein 46 OS=Homo sapiens OX=9606 GN=RBM46 PE=1 SV=1 && PF14709:double strand RNA binding domain from DEAD END PROTEIN 1|PF00076:RNA recognition motif. (a.k.a. RRM, RBD, or RNP domain)	NC_006597.4:52772405-52823290	10.1506	0.00123491	7.91036	1.38778e-17	1.38778e-17	1.38778e-17	6.02072	1.38778e-17	5.62103	0.0150136	0.0400844
102154552	SPN	sialophorin && sp|P16150|LEUK_HUMAN Leukosialin OS=Homo sapiens OX=9606 GN=SPN PE=1 SV=1 && -	NC_006588.4:19347439-19352997	8.13167	4.0046	5.92408	1.38778e-17	1.38778e-17	1.38778e-17	6.02012	1.38778e-17	5.62004	0.00141783	0.00492782
100271744	CAFA-T2R43	bitter taste receptor Cafa-T2R43 && sp|Q646E1|T2R46_PANPA Taste receptor type 2 member 46 OS=Pan paniscus OX=9597 GN=TAS2R46 PE=3 SV=1 && PF05296:Taste receptor protein (TAS2R)	NC_006609.4:11654454-11655503	4.08954	9.00726	4.9314	1.38778e-17	1.38778e-17	1.38778e-17	6.0094	1.38778e-17	5.6168	0.00166057	0.00567294
609334	LMOD2	leiomodin 2 && sp|Q6P5Q4|LMOD2_HUMAN Leiomodin-2 OS=Homo sapiens OX=9606 GN=LMOD2 PE=1 SV=2 && PF03250:Tropomodulin	NC_006596.4:11600923-11609013	5.10084	3.00397	9.89751	1.38778e-17	1.38778e-17	1.38778e-17	6.00077	1.38778e-17	5.61377	0.00240706	0.0079436
482794	GIMAP8	GTPase%2C IMAP family member 8%2C transcript variant X2 && sp|Q8ND71|GIMA8_HUMAN GTPase IMAP family member 8 OS=Homo sapiens OX=9606 GN=GIMAP8 PE=2 SV=2 && PF04548:AIG1 family	NC_006598.4:15354295-15373032	4.08952	3.00397	10.8913	1.38778e-17	1.38778e-17	1.38778e-17	5.99493	1.38778e-17	5.61179	0.00308044	0.00989172
119869294	LOC119869294	WAS/WASL-interacting protein family member 3-like && - && -	NC_006597.4:2324877-2326124	0.0239079	12.0087	5.92411	1.38778e-17	1.38778e-17	1.38778e-17	5.98556	1.38778e-17	5.61086	0.0162529	0.0430144
607687	GPSM3	G protein signaling modulator 3%2C transcript variant X1 && sp|Q3U1Z5|GPSM3_MOUSE G-protein-signaling modulator 3 OS=Mus musculus OX=10090 GN=Gpsm3 PE=1 SV=2 && PF02188:GoLoco motif	NC_006594.4:1717187-1719067	3.07736	4.0046	10.8913	1.38778e-17	1.38778e-17	1.38778e-17	5.99109	1.38778e-17	5.61071	0.00307064	0.00986347
100688262	GNLY	granulysin%2C transcript variant X1 && sp|Q8HZQ3|NKL_HORSE Antimicrobial peptide NK-lysin OS=Equus caballus OX=9796 GN=NKL PE=2 SV=3 && -	NC_006599.4:39032980-39049515	3.07736	4.0046	10.8913	1.38778e-17	1.38778e-17	1.38778e-17	5.99109	1.38778e-17	5.61071	0.00307156	0.00986534
119870181	SMIM33	small integral membrane protein 33%2C transcript variant X1 && sp|A0A1B0GW64|SIM33_HUMAN Small integral membrane protein 33 OS=Homo sapiens OX=9606 GN=SMIM33 PE=3 SV=1 && -	NC_006584.4:31863626-31883132	2.0639	3.00397	12.8793	1.38778e-17	1.38778e-17	1.38778e-17	5.98237	1.38778e-17	5.60745	0.0061299	0.0183237
491107	OR4D2	olfactory receptor family 4 subfamily D member 2 && sp|P58180|OR4D2_HUMAN Olfactory receptor 4D2 OS=Homo sapiens OX=9606 GN=OR4D2 PE=2 SV=1 && PF13853:Olfactory receptor	NC_006591.4:32066266-32067210	22.4056	22.0208	21.7249	0	1.00769	0	22.0504	0.335895	5.59819	1.37039e-10	1.34362e-09
487515	PLA2G4F	phospholipase A2 group IVF%2C transcript variant X1 && sp|Q68DD2|PA24F_HUMAN Cytosolic phospholipase A2 zeta OS=Homo sapiens OX=9606 GN=PLA2G4F PE=1 SV=3 && -	NC_006612.4:9205449-9223103	179.225	188.175	128.344	6.91488	3.03278	0	165.248	3.31589	5.58389	4.3045e-40	2.80117e-38
102156626	LOC102156626	membrane cofactor protein-like%2C transcript variant X2 && sp|O88174|MCP_MOUSE Membrane cofactor protein OS=Mus musculus OX=10090 GN=Cd46 PE=1 SV=1 && PF00084:Sushi repeat (SCR repeat)	NC_006589.4:6114430-6165227	1074.48	1097.03	1059.69	21.6371	25.2471	20.9877	1077.07	22.624	5.56571	5.49725e-160	5.38987e-157
490976	KRT42	keratin 42%2C transcript variant X2 && sp|Q6IFX2|K1C42_MOUSE Keratin, type I cytoskeletal 42 OS=Mus musculus OX=10090 GN=Krt42 PE=1 SV=1 && PF00038:Intermediate filament protein	NC_006591.4:20604465-20615951	11.1561	3.00387	2.94874	1.38778e-17	1.38778e-17	1.38778e-17	5.7029	1.38778e-17	5.54577	0.00484168	0.0148409
491099	ANKFN1	ankyrin repeat and fibronectin type III domain containing 1%2C transcript variant X2 && sp|Q8N957|ANKF1_HUMAN Ankyrin repeat and fibronectin type-III domain-containing protein 1 OS=Homo sapiens OX=9606 GN=ANKFN1 PE=2 SV=2 && PF00041:Fibronectin type III domain|PF13637:Ankyrin repeats (many copies)	NC_006591.4:30334298-30626943	8.12863	9.0071	0	1.38778e-17	1.38778e-17	1.38778e-17	5.71191	1.38778e-17	5.5457	0.0172479	0.0453296
483068	IL36B	interleukin 36 beta%2C transcript variant X1 && sp|Q9D6Z6|IL36B_MOUSE Interleukin-36 beta OS=Mus musculus OX=10090 GN=Il36b PE=2 SV=1 && PF00340:Interleukin-1 / 18	NC_006599.4:36929297-36935851	8.12863	9.0071	0	1.38778e-17	1.38778e-17	1.38778e-17	5.71191	1.38778e-17	5.5457	0.0172391	0.0453105
475553	DPP6	dipeptidyl peptidase like 6%2C transcript variant X3 && sp|Q5IS50|DPP6_PANTR Dipeptidyl aminopeptidase-like protein 6 OS=Pan troglodytes OX=9598 GN=DPP6 PE=2 SV=1 && PF00326:Prolyl oligopeptidase family|PF00930:Dipeptidyl peptidase IV (DPP IV) N-terminal region	NC_006598.4:17836985-18676560	9.138	5.00506	2.94875	1.38778e-17	1.38778e-17	1.38778e-17	5.69727	1.38778e-17	5.54319	0.00288833	0.0093452
100683063	LOC100683063	ATP-binding cassette sub-family A member 17-like%2C transcript variant X12 && sp|E9PU17|ABCAH_RAT ATP-binding cassette sub-family A member 17 OS=Rattus norvegicus OX=10116 GN=Abca17 PE=2 SV=1 && PF00005:ABC transporter|PF12698:ABC-2 family transporter protein	NC_006588.4:39833157-39911067	8.12862	7.00612	1.95776	1.38778e-17	1.38778e-17	1.38778e-17	5.6975	1.38778e-17	5.54308	0.00371963	0.0117304
609999	HOXD1	homeobox D1 && sp|Q01822|HXD1_MOUSE Homeobox protein Hox-D1 OS=Mus musculus OX=10090 GN=Hoxd1 PE=2 SV=2 && PF00046:Homeodomain	NC_006618.4:20004663-20006594	6.10889	8.00661	2.94875	1.38778e-17	1.38778e-17	1.38778e-17	5.68809	1.38778e-17	5.53988	0.00251946	0.00826907
610535	LEXM	lymphocyte expansion molecule%2C transcript variant X6 && sp|Q3ZCV2|LEXM_HUMAN Lymphocyte expansion molecule OS=Homo sapiens OX=9606 GN=LEXM PE=2 SV=4 && -	NC_006587.4:54399862-54425402	7.11892	5.00506	4.93305	1.38778e-17	1.38778e-17	1.38778e-17	5.68568	1.38778e-17	5.5392	0.00166403	0.00568279
106559928	GALR1	galanin receptor 1%2C transcript variant X13 && sp|P56479|GALR1_MOUSE Galanin receptor type 1 OS=Mus musculus OX=10090 GN=Galr1 PE=2 SV=1 && -	NC_006583.4:3728748-3802391	4.08731	11.008	1.95777	1.38778e-17	1.38778e-17	1.38778e-17	5.68437	1.38778e-17	5.53865	0.00552377	0.0167139
609938	PDE4C	phosphodiesterase 4C%2C transcript variant X1 && sp|Q08493|PDE4C_HUMAN cAMP-specific 3',5'-cyclic phosphodiesterase 4C OS=Homo sapiens OX=9606 GN=PDE4C PE=1 SV=2 && PF18100:Phosphodiesterase 4 upstream conserved regions (UCR)|PF00233:3'5'-cyclic nucleotide phosphodiesterase	NC_006602.4:44689267-44706455	6.10889	6.0056	4.93305	1.38778e-17	1.38778e-17	1.38778e-17	5.68251	1.38778e-17	5.53817	0.00154148	0.00530864
481462	RASGEF1C	RasGEF domain family member 1C%2C transcript variant X11 && sp|Q8N431|RGF1C_HUMAN Ras-GEF domain-containing family member 1C OS=Homo sapiens OX=9606 GN=RASGEF1C PE=2 SV=2 && -	NC_006593.4:1556389-1636865	6.10888	5.00506	5.9259	1.38778e-17	1.38778e-17	1.38778e-17	5.67995	1.38778e-17	5.53738	0.00154692	0.00532614
100379585	TLR10	toll like receptor 10 && sp|Q6GV17|TLR10_BOVIN Toll-like receptor 10 OS=Bos taurus OX=9913 GN=TLR10 PE=2 SV=2 && PF13855:Leucine rich repeat|PF01582:TIR domain	NC_006585.4:76115404-76117827	5.09839	6.0056	5.9259	1.38778e-17	1.38778e-17	1.38778e-17	5.67663	1.38778e-17	5.53636	0.00154889	0.00533229
611374	LOC611374	ubiquitin carboxyl-terminal hydrolase 17-like && sp|C9J2P7|U17LF_HUMAN Ubiquitin carboxyl-terminal hydrolase 17-like protein 15 OS=Homo sapiens OX=9606 GN=USP17L15 PE=3 SV=2 && PF00443:Ubiquitin carboxyl-terminal hydrolase|PF04774:Hyaluronan / mRNA binding family|PF08776:VASP tetramerisation domain	NC_006598.4:50456767-50468491	5.09839	5.00506	6.91906	1.38778e-17	1.38778e-17	1.38778e-17	5.67417	1.38778e-17	5.53557	0.0016685	0.00569606
100685846	SHD	Src homology 2 domain containing transforming protein D && sp|Q96IW2|SHD_HUMAN SH2 domain-containing adapter protein D OS=Homo sapiens OX=9606 GN=SHD PE=1 SV=1 && PF00017:SH2 domain	NC_006602.4:55084340-55089970	4.0873	7.00611	5.9259	1.38778e-17	1.38778e-17	1.38778e-17	5.67311	1.38778e-17	5.53531	0.00183434	0.00621103
606890	LOC606890	interferon-induced transmembrane protein 1 && sp|Q01628|IFM3_HUMAN Interferon-induced transmembrane protein 3 OS=Homo sapiens OX=9606 GN=IFITM3 PE=1 SV=2 && PF04505:Interferon-induced transmembrane protein	NC_006600.4:25109156-25111024	7.1189	0.00117405	9.89983	1.38778e-17	1.38778e-17	1.38778e-17	5.6733	1.38778e-17	5.53484	0.0183145	0.0477151
100683173	SPATA45	spermatogenesis associated 45%2C transcript variant X2 && sp|Q537H7|SPT45_HUMAN Spermatogenesis-associated protein 45 OS=Homo sapiens OX=9606 GN=SPATA45 PE=3 SV=1 && -	NC_006589.4:10512886-10544782	40.7188	37.0348	31.5867	0	0.00165639	1.99922	36.4468	0.666958	5.53241	2.26751e-15	3.55337e-14
100684503	NCBP2L	nuclear cap binding protein subunit 2 like && sp|Q9CQ49|NCBP2_MOUSE Nuclear cap-binding protein subunit 2 OS=Mus musculus OX=10090 GN=Ncbp2 PE=1 SV=1 && PF00076:RNA recognition motif. (a.k.a. RRM, RBD, or RNP domain)	NC_006621.4:67433696-67434753	3.07536	5.00506	8.90607	1.38778e-17	1.38778e-17	1.38778e-17	5.66216	1.38778e-17	5.53159	0.002936	0.00947859
483463	GLYAT	glycine-N-acyltransferase%2C transcript variant X2 && sp|Q6IB77|GLYAT_HUMAN Glycine N-acyltransferase OS=Homo sapiens OX=9606 GN=GLYAT PE=1 SV=3 && PF06021:Aralkyl acyl-CoA:amino acid N-acyltransferase|PF08444:Aralkyl acyl-CoA:amino acid N-acyltransferase, C-terminal region	NC_006600.4:37225600-37252145	2.06216	7.00611	7.91247	1.38778e-17	1.38778e-17	1.38778e-17	5.66025	1.38778e-17	5.53119	0.00377715	0.0118939
608193	CMTM5	CKLF like MARVEL transmembrane domain containing 5 && sp|Q9D6G9|CKLF5_MOUSE CKLF-like MARVEL transmembrane domain-containing protein 5 OS=Mus musculus OX=10090 GN=Cmtm5 PE=1 SV=1 && -	NC_006590.4:3573221-3576174	0.0227369	10.0076	6.91908	1.38778e-17	1.38778e-17	1.38778e-17	5.64979	1.38778e-17	5.52889	0.0182209	0.0475218
476396	LOC476396	sialic acid-binding Ig-like lectin 5%2C transcript variant X13 && sp|O15389|SIGL5_HUMAN Sialic acid-binding Ig-like lectin 5 OS=Homo sapiens OX=9606 GN=SIGLEC5 PE=1 SV=1 && PF13895:Immunoglobulin domain|PF07686:Immunoglobulin V-set domain	NC_006583.4:105019000-105052061	0.0227331	8.00661	8.90609	1.38778e-17	1.38778e-17	1.38778e-17	5.64514	1.38778e-17	5.52697	0.017863	0.0466852
489423	ELMOD1	ELMO domain containing 1%2C transcript variant X8 && sp|Q5NVD7|ELMD1_PONAB ELMO domain-containing protein 1 OS=Pongo abelii OX=9601 GN=ELMOD1 PE=2 SV=1 && PF04727:ELMO/CED-12 family	NC_006587.4:24667753-24735852	360.529	330.312	367.396	2.92318	12.1029	7.99549	352.746	7.67386	5.50311	2.94361e-77	6.66026e-75
403550	ALB	albumin && sp|P49822|ALBU_CANLF Albumin OS=Canis lupus familiaris OX=9615 GN=ALB PE=1 SV=3 && PF00273:Serum albumin family	NC_006595.4:61822278-61838968	606.004	660.621	649.845	15.7482	15.1506	11.9927	638.823	14.2972	5.46916	3.59069e-115	1.82098e-112
476048	SLC22A10	solute carrier family 22 member 10%2C transcript variant X34 && sp|Q2KIV1|S22A9_BOVIN Solute carrier family 22 member 9 OS=Bos taurus OX=9913 GN=SLC22A9 PE=2 SV=1 && PF07690:Major Facilitator Superfamily	NC_006600.4:52203600-52235510	10.1436	2.0031	3.94217	1.38778e-17	1.38778e-17	1.38778e-17	5.36295	1.38778e-17	5.45869	0.00653918	0.0193875
111091928	LOC111091928	protocadherin alpha-1-like && sp|Q9Y5I3|PCDA1_HUMAN Protocadherin alpha-1 OS=Homo sapiens OX=9606 GN=PCDHA1 PE=2 SV=1 && PF08266:Cadherin-like|PF00028:Cadherin domain	NC_006584.4:32949252-33114892	7.11595	5.00493	3.94218	1.38778e-17	1.38778e-17	1.38778e-17	5.35435	1.38778e-17	5.45475	0.00265093	0.00864463
492171	ZIC3	Zic family member 3%2C transcript variant X1 && sp|Q62521|ZIC3_MOUSE Zinc finger protein ZIC 3 OS=Mus musculus OX=10090 GN=Zic3 PE=1 SV=2 && PF00096:Zinc finger, C2H2 type|PF18366:Zic proteins zinc finger domain	NC_006621.4:93648940-93660520	6.10613	7.00596	2.95015	1.38778e-17	1.38778e-17	1.38778e-17	5.35408	1.38778e-17	5.45456	0.00323045	0.0103249
476883	LDHC	lactate dehydrogenase C%2C transcript variant 3 && sp|Q29563|LDHC_VULVU L-lactate dehydrogenase C chain OS=Vulpes vulpes OX=9627 GN=LDHC PE=2 SV=3 && PF02866:lactate/malate dehydrogenase, alpha/beta C-terminal domain|PF00056:lactate/malate dehydrogenase, NAD binding domain	NC_006603.4:40324373-40369674	6.10612	5.00493	4.93477	1.38778e-17	1.38778e-17	1.38778e-17	5.34861	1.38778e-17	5.45278	0.00226801	0.0075276
100855963	CATSPER4	cation channel sperm associated 4%2C transcript variant X1 && sp|Q7RTX7|CTSR4_HUMAN Cation channel sperm-associated protein 4 OS=Homo sapiens OX=9606 GN=CATSPER4 PE=1 SV=1 && PF00520:Ion transport protein	NC_006584.4:70366045-70380777	7.11594	1.00232	7.9146	1.38778e-17	1.38778e-17	1.38778e-17	5.34428	1.38778e-17	5.45134	0.00832679	0.0239934
100684807	LOC100684807	interleukin-9 receptor && sp|Q01113|IL9R_HUMAN Interleukin-9 receptor OS=Homo sapiens OX=9606 GN=IL9R PE=2 SV=3 && -	NC_006588.4:41688075-41721133	5.09585	5.00493	5.92777	1.38778e-17	1.38778e-17	1.38778e-17	5.34285	1.38778e-17	5.45087	0.00225154	0.00747735
490356	LOC490356	lymphotactin%2C transcript variant X20 && sp|Q9UBD3|XCL2_HUMAN Cytokine SCM-1 beta OS=Homo sapiens OX=9606 GN=XCL2 PE=1 SV=1 && PF00048:Small cytokines (intecrine/chemokine), interleukin-8 like	NC_006589.4:29518512-29708129	6.10611	2.0031	7.91461	1.38778e-17	1.38778e-17	1.38778e-17	5.34127	1.38778e-17	5.45017	0.004936	0.0151001
484299	PTPRH	protein tyrosine phosphatase receptor type H%2C transcript variant X1 && sp|Q9HD43|PTPRH_HUMAN Receptor-type tyrosine-protein phosphatase H OS=Homo sapiens OX=9606 GN=PTPRH PE=1 SV=4 && PF00102:Protein-tyrosine phosphatase|PF00041:Fibronectin type III domain	NC_006583.4:102497447-102513421	32.6013	43.0383	27.6298	0	2.01396	0	34.4231	0.671319	5.44928	8.7599e-14	1.19574e-12
100856762	LOC100856762	melanoma-associated antigen B16-like && sp|Q4R998|MAGBI_MACFA Melanoma-associated antigen B18 OS=Macaca fascicularis OX=9541 GN=MAGEB18 PE=2 SV=1 && PF01454:MAGE family	NC_006621.4:35054771-35057992	4.08498	4.00437	7.91461	1.38778e-17	1.38778e-17	1.38778e-17	5.33465	1.38778e-17	5.44798	0.00322625	0.0103127
100684851	LOC100684851	keratin-associated protein 4-12-like%2C transcript variant X2 && - && -	NC_006591.4:20969953-20971460	2.06036	8.00645	5.92778	1.38778e-17	1.38778e-17	1.38778e-17	5.33153	1.38778e-17	5.44725	0.00494063	0.0151111
490726	GPHB5	glycoprotein hormone subunit beta 5 && sp|Q86YW7|GPHB5_HUMAN Glycoprotein hormone beta-5 OS=Homo sapiens OX=9606 GN=GPHB5 PE=1 SV=1 && PF00007:Cystine-knot domain	NC_006590.4:37650913-37656600	2.06036	5.00493	8.90836	1.38778e-17	1.38778e-17	1.38778e-17	5.32455	1.38778e-17	5.44445	0.0055711	0.0168294
481693	ASTN2	astrotactin 2%2C transcript variant X2 && sp|Q80Z10|ASTN2_MOUSE Astrotactin-2 OS=Mus musculus OX=10090 GN=Astn2 PE=1 SV=2 && PF14670:Coagulation Factor Xa inhibitory site|PF18577:Astrotactin-2 C-terminal beta-hairpin domain|PF01823:MAC/Perforin domain|PF18411:Annexin-like domain	NC_006593.4:68657415-69512472	1.04512	5.00492	9.90226	1.38778e-17	1.38778e-17	1.38778e-17	5.31744	1.38778e-17	5.44185	0.00974792	0.0275089
100684991	FAM186A	family with sequence similarity 186 member A%2C transcript variant X1 && sp|A6NE01|F186A_HUMAN Protein FAM186A OS=Homo sapiens OX=9606 GN=FAM186A PE=2 SV=3 && -	NC_006609.4:41836726-41929426	83.571	135.123	99.7358	1.9636	1.01619	3.99815	106.143	2.32598	5.43726	3.13378e-30	1.27141e-28
482296	LRRD1	leucine rich repeats and death domain containing 1%2C transcript variant X1 && sp|A4D1F6|LRRD1_HUMAN Leucine-rich repeat and death domain-containing protein 1 OS=Homo sapiens OX=9606 GN=LRRD1 PE=2 SV=2 && PF13855:Leucine rich repeat	NC_006596.4:17343238-17384482	147.649	145.135	110.577	1.9592	7.05075	0	134.454	3.00332	5.4304	9.08263e-36	4.72843e-34
609572	RAD21L1	RAD21 cohesin complex component like 1%2C transcript variant X3 && sp|D2HSB3|RD21L_AILME Double-strand-break repair protein rad21-like protein 1 OS=Ailuropoda melanoleuca OX=9646 GN=RAD21L1 PE=3 SV=1 && PF04824:Conserved region of Rad21 / Rec8 like protein|PF04825:N terminus of Rad21 / Rec8 like protein	NC_006606.4:19395679-19425941	25.4239	18.0175	14.7946	0.987655	0.000834671	0	19.412	0.329497	5.41751	1.03537e-08	8.16249e-08
610094	GLYATL3	glycine-N-acyltransferase like 3%2C transcript variant X1 && sp|Q5SZD4|GLYL3_HUMAN Glycine N-acyltransferase-like protein 3 OS=Homo sapiens OX=9606 GN=GLYATL3 PE=2 SV=3 && PF06021:Aralkyl acyl-CoA:amino acid N-acyltransferase|PF08444:Aralkyl acyl-CoA:amino acid N-acyltransferase, C-terminal region	NC_006594.4:17259077-17275637	146.66	153.144	140.23	1.95715	6.04827	1.99851	146.678	3.33465	5.41011	2.41802e-45	1.95394e-43
119881611	LOC119881611	HLA class II histocompatibility antigen%2C DP beta 1 chain-like%2C transcript variant X2 && sp|P04440|DPB1_HUMAN HLA class II histocompatibility antigen, DP beta 1 chain OS=Homo sapiens OX=9606 GN=HLA-DPB1 PE=1 SV=1 && PF07654:Immunoglobulin C1-set domain|PF00969:Class II histocompatibility antigen, beta domain	NC_006594.4:2650743-2694892	14.2882	24.021	18.7623	0	0.000834777	0.99957	19.0238	0.333468	5.38688	1.19305e-08	9.32815e-08
488537	ASIC4	acid sensing ion channel subunit family member 4%2C transcript variant X2 && sp|Q7TNS7|ASIC4_MOUSE Acid-sensing ion channel 4 OS=Mus musculus OX=10090 GN=Asic4 PE=2 SV=1 && -	NC_006619.4:26849461-26873031	89.6862	131.122	126.43	1.96135	0.00632483	5.99753	115.746	2.65507	5.37885	1.59338e-31	6.91265e-30
610384	LOC610384	NUT family member 2G%2C transcript variant X2 && sp|Q5VZR2|NTM2G_HUMAN NUT family member 2G OS=Homo sapiens OX=9606 GN=NUTM2G PE=3 SV=2 && PF12881:NUT protein	NC_006583.4:100687320-100696080	21.4427	50.0423	26.644	1.97756	0.00165598	0	32.7097	0.659738	5.37874	5.80579e-11	5.95646e-10
485834	BPIFB2	BPI fold containing family B member 2 && sp|Q8N4F0|BPIB2_HUMAN BPI fold-containing family B member 2 OS=Homo sapiens OX=9606 GN=BPIFB2 PE=1 SV=2 && PF02886:LBP / BPI / CETP family, C-terminal domain|PF01273:LBP / BPI / CETP family, N-terminal domain	NC_006606.4:21920624-21940041	8.12216	5.00479	1.96023	1.38778e-17	1.38778e-17	1.38778e-17	5.02906	1.38778e-17	5.36751	0.00674914	0.0199316
100856395	PSMA8	proteasome 20S subunit alpha 8%2C transcript variant X2 && sp|Q4R7D9|PSA7L_MACFA Proteasome subunit alpha type-7-like OS=Macaca fascicularis OX=9541 GN=PSMA7L PE=2 SV=1 && PF00227:Proteasome subunit|PF10584:Proteasome subunit A N-terminal signature	NC_006589.4:61866416-61906879	7.11289	6.00531	1.96023	1.38778e-17	1.38778e-17	1.38778e-17	5.02614	1.38778e-17	5.36621	0.00623102	0.0185825
483445	OR10V10	olfactory receptor family 10 subfamily V member 10 && sp|Q8NGI7|O10V1_HUMAN Olfactory receptor 10V1 OS=Homo sapiens OX=9606 GN=OR10V1 PE=3 SV=3 && PF13853:Olfactory receptor	NC_006600.4:36699905-36701338	122.198	108.103	113.571	3.94395	0.0063234	3.99805	114.624	2.64944	5.36522	2.73561e-37	1.5356e-35
491026	NEUROD2	neuronal differentiation 2 && sp|Q63689|NDF2_RAT Neurogenic differentiation factor 2 OS=Rattus norvegicus OX=10116 GN=Neurod2 PE=1 SV=2 && -	NC_006591.4:22336643-22340973	7.11288	4.00425	3.94379	1.38778e-17	1.38778e-17	1.38778e-17	5.02031	1.38778e-17	5.36413	0.00410208	0.0128142
486740	PRMT8	protein arginine methyltransferase 8%2C transcript variant X17 && sp|Q9NR22|ANM8_HUMAN Protein arginine N-methyltransferase 8 OS=Homo sapiens OX=9606 GN=PRMT8 PE=1 SV=2 && PF06325:Ribosomal protein L11 methyltransferase (PrmA)	NC_006609.4:5332728-5436635	6.10326	5.00479	3.9438	1.38778e-17	1.38778e-17	1.38778e-17	5.01729	1.38778e-17	5.36291	0.0035654	0.01129
100686205	LOC100686205	WD repeat domain 87-like && sp|Q6ZQQ6|WDR87_HUMAN WD repeat-containing protein 87 OS=Homo sapiens OX=9606 GN=WDR87 PE=1 SV=3 && -	NC_006583.4:114443866-114454449	6.10326	4.00425	4.93655	1.38778e-17	1.38778e-17	1.38778e-17	5.01469	1.38778e-17	5.36203	0.00357776	0.011323
486514	KRT78	keratin 78%2C transcript variant X1 && sp|A6QNX5|K2C78_BOVIN Keratin, type II cytoskeletal 78 OS=Bos taurus OX=9913 GN=KRT78 PE=2 SV=1 && PF16208:Keratin type II head|PF00038:Intermediate filament protein	NC_006609.4:43987339-43995081	5.09322	5.00479	4.93656	1.38778e-17	1.38778e-17	1.38778e-17	5.01152	1.38778e-17	5.36087	0.0032755	0.010461
612082	S1PR4	sphingosine-1-phosphate receptor 4%2C transcript variant X5 && sp|O95977|S1PR4_HUMAN Sphingosine 1-phosphate receptor 4 OS=Homo sapiens OX=9606 GN=S1PR4 PE=1 SV=1 && PF00001:7 transmembrane receptor (rhodopsin family)	NC_006602.4:55832774-55834110	5.09321	3.00366	6.92315	1.38778e-17	1.38778e-17	1.38778e-17	5.00667	1.38778e-17	5.35904	0.00462772	0.0142713
609441	NME8	NME/NM23 family member 8%2C transcript variant X2 && sp|Q8N427|TXND3_HUMAN Thioredoxin domain-containing protein 3 OS=Homo sapiens OX=9606 GN=NME8 PE=2 SV=2 && PF00085:Thioredoxin|PF00334:Nucleoside diphosphate kinase	NC_006600.4:11682915-11733063	4.08259	5.00479	5.92971	1.38778e-17	1.38778e-17	1.38778e-17	5.0057	1.38778e-17	5.35882	0.00359871	0.011382
609032	C9H17orf99	chromosome 9 C17orf99 homolog%2C transcript variant X1 && sp|Q6UX52|IL40_HUMAN Protein IL-40 OS=Homo sapiens OX=9606 GN=C17orf99 PE=1 SV=2 && -	NC_006591.4:3660848-3670792	2.05851	9.00674	3.94381	1.38778e-17	1.38778e-17	1.38778e-17	5.00302	1.38778e-17	5.35804	0.00798595	0.0231268
119864199	DRD4	dopamine receptor D4%2C transcript variant X1 && sp|P21917|DRD4_HUMAN D(4) dopamine receptor OS=Homo sapiens OX=9606 GN=DRD4 PE=1 SV=3 && PF00001:7 transmembrane receptor (rhodopsin family)	NC_006600.4:25378476-25381179	4.08259	4.00424	6.92316	1.38778e-17	1.38778e-17	1.38778e-17	5.00333	1.38778e-17	5.35788	0.00416448	0.0129884
100683230	LOC100683230	creatine kinase B-type-like && sp|Q29594|KCRB_PIG Creatine kinase B-type OS=Sus scrofa OX=9823 GN=CKB PE=2 SV=2 && PF02807:ATP:guanido phosphotransferase, N-terminal domain|PF00217:ATP:guanido phosphotransferase, C-terminal catalytic domain	NC_006608.4:9464595-9466650	2.05851	8.00628	4.93657	1.38778e-17	1.38778e-17	1.38778e-17	5.00045	1.38778e-17	5.35712	0.00686369	0.0202172
111096478	HS3ST6	heparan sulfate-glucosamine 3-sulfotransferase 6 && sp|Q96QI5|HS3S6_HUMAN Heparan sulfate glucosamine 3-O-sulfotransferase 6 OS=Homo sapiens OX=9606 GN=HS3ST6 PE=1 SV=2 && PF00685:Sulfotransferase domain	NC_006588.4:40235317-40241791	4.08259	3.00366	7.91684	1.38778e-17	1.38778e-17	1.38778e-17	5.00103	1.38778e-17	5.35684	0.00548284	0.0166123
100683688	ASMT	acetylserotonin O-methyltransferase%2C transcript variant X2 && sp|P10950|ASMT_BOVIN Acetylserotonin O-methyltransferase OS=Bos taurus OX=9913 GN=ASMT PE=1 SV=2 && PF16864:Dimerisation domain|PF00891:O-methyltransferase domain	NC_006621.4:957221-969532	4.08258	2.003	8.91071	1.38778e-17	1.38778e-17	1.38778e-17	4.99877	1.38778e-17	5.35569	0.00810958	0.0234386
482411	PPP1R3A	protein phosphatase 1 regulatory subunit 3A%2C transcript variant X6 && sp|Q16821|PPR3A_HUMAN Protein phosphatase 1 regulatory subunit 3A OS=Homo sapiens OX=9606 GN=PPP1R3A PE=1 SV=3 && -	NC_006596.4:52629027-52654678	3.07116	4.00424	7.91684	1.38778e-17	1.38778e-17	1.38778e-17	4.99742	1.38778e-17	5.35561	0.00553893	0.0167546
486136	LZTS1	leucine zipper tumor suppressor 1%2C transcript variant X2 && sp|Q9Y250|LZTS1_HUMAN Leucine zipper putative tumor suppressor 1 OS=Homo sapiens OX=9606 GN=LZTS1 PE=1 SV=3 && PF06818:Fez1	NC_006607.4:37357148-37408722	3.07116	4.00424	7.91684	1.38778e-17	1.38778e-17	1.38778e-17	4.99742	1.38778e-17	5.35561	0.00554835	0.0167745
487858	MMRN1	multimerin 1%2C transcript variant X1 && sp|Q13201|MMRN1_HUMAN Multimerin-1 OS=Homo sapiens OX=9606 GN=MMRN1 PE=1 SV=3 && PF00386:C1q domain|PF07546:EMI domain	NC_006614.4:28772422-28846056	3.07116	2.003	9.90475	1.38778e-17	1.38778e-17	1.38778e-17	4.99297	1.38778e-17	5.35326	0.0102574	0.0287728
485970	NKAIN4	sodium/potassium transporting ATPase interacting 4%2C transcript variant X1 && sp|Q9JMG4|NKAI4_MOUSE Sodium/potassium-transporting ATPase subunit beta-1-interacting protein 4 OS=Mus musculus OX=10090 GN=Nkain4 PE=1 SV=1 && -	NC_006606.4:46140365-46155094	2.0585	3.00366	9.90475	1.38778e-17	1.38778e-17	1.38778e-17	4.98897	1.38778e-17	5.35195	0.010232	0.028707
111091468	LOC111091468	nucleoside diphosphate kinase%2C mitochondrial-like && sp|O00746|NDKM_HUMAN Nucleoside diphosphate kinase, mitochondrial OS=Homo sapiens OX=9606 GN=NME4 PE=1 SV=1 && PF00334:Nucleoside diphosphate kinase	NC_006603.4:23083646-23084116	1.04357	5.00479	8.91072	1.38778e-17	1.38778e-17	1.38778e-17	4.98636	1.38778e-17	5.35151	0.0119513	0.0328876
483018	TOGARAM2	TOG array regulator of axonemal microtubules 2%2C transcript variant X4 && sp|Q6ZUX3|TGRM2_HUMAN TOG array regulator of axonemal microtubules protein 2 OS=Homo sapiens OX=9606 GN=TOGARAM2 PE=2 SV=2 && PF12348:CLASP N terminal	NC_006599.4:22624191-22707943	130.384	159.148	130.349	5.92237	0.00778538	3.99786	139.96	3.30934	5.34464	7.22457e-40	4.59964e-38
481013	VSIG1	V-set and immunoglobulin domain containing 1%2C transcript variant X1 && sp|Q86XK7|VSIG1_HUMAN V-set and immunoglobulin domain-containing protein 1 OS=Homo sapiens OX=9606 GN=VSIG1 PE=1 SV=1 && PF07686:Immunoglobulin V-set domain|PF13927:Immunoglobulin domain	NC_006621.4:67694985-67739070	24.4817	28.0275	43.4953	0	2.01396	0	32.0015	0.671319	5.34384	4.01487e-12	4.66772e-11
608852	TMEM130	transmembrane protein 130%2C transcript variant X1 && sp|Q8N3G9|TM130_HUMAN Transmembrane protein 130 OS=Homo sapiens OX=9606 GN=TMEM130 PE=1 SV=1 && -	NC_006588.4:12259923-12282887	37.6532	25.0253	32.5928	0	2.01396	0	31.7571	0.671319	5.33344	5.89255e-13	7.46119e-12
484900	ADGRE3	adhesion G protein-coupled receptor E3 && sp|Q9BY15|AGRE3_HUMAN Adhesion G protein-coupled receptor E3 OS=Homo sapiens OX=9606 GN=ADGRE3 PE=2 SV=2 && PF01825:GPCR proteolysis site, GPS, motif|PF16489:GPCR-Autoproteolysis INducing (GAIN) domain|PF07645:Calcium-binding EGF domain|PF00002:7 transmembrane receptor (Secretin family)	NC_006602.4:47898127-47937372	221.023	234.22	241.97	10.8612	2.03436	3.9973	232.405	5.63094	5.33212	2.83453e-57	3.85994e-55
476598	DNAH1	dynein axonemal heavy chain 1 && sp|Q9P2D7|DYH1_HUMAN Dynein axonemal heavy chain 1 OS=Homo sapiens OX=9606 GN=DNAH1 PE=2 SV=5 && PF12781:ATP-binding dynein motor region|PF18198:Dynein heavy chain AAA lid domain|PF12780:P-loop containing dynein motor region D4|PF03028:Dynein heavy chain region D6 P-loop domain|PF12775:P-loop containing dynein motor region|PF12774:Hydrolytic ATP binding site of dy…	NC_006602.4:37346392-37423030	470.582	573.539	619.254	1.91616	19.1725	19.99	554.458	13.6929	5.32971	1.02357e-58	1.43368e-56
609321	LOC609321	hyaluronidase-1-like%2C transcript variant X1 && sp|A3QVN3|HYAL1_CERCE Hyaluronidase-1 OS=Cerastes cerastes OX=8697 PE=2 SV=1 && PF01630:Hyaluronidase	NC_006596.4:11444706-11456237	82.4594	68.0647	64.1767	0	5.03304	0	71.567	1.67768	5.32385	5.68825e-24	1.63233e-22
489842	STAG3	stromal antigen 3%2C transcript variant X6 && sp|Q9UJ98|STAG3_HUMAN Cohesin subunit SA-3 OS=Homo sapiens OX=9606 GN=STAG3 PE=1 SV=2 && PF08514:STAG domain	NC_006588.4:11030377-11058041	47.8555	40.0388	46.4212	2.96742	0.00246424	0	44.7718	0.989961	5.32298	9.38947e-18	1.79223e-16
490461	S100A8	S100 calcium binding protein A8 && sp|P28782|S10A8_BOVIN Protein S100-A8 OS=Bos taurus OX=9913 GN=S100A8 PE=1 SV=2 && PF13202:EF hand|PF01023:S-100/ICaBP type calcium binding domain	NC_006589.4:43033549-43034484	24.4022	11.0125	18.7665	0	1.00769	0	18.0604	0.335895	5.31199	1.09138e-07	7.5022e-07
106557752	LOC106557752	uncharacterized LOC106557752 && - && -	NC_006607.4:10429183-10430668	19.344	22.0195	12.8166	0	1.00769	0	18.06	0.335895	5.31193	3.39467e-08	2.49939e-07
484830	SLC5A5	solute carrier family 5 member 5%2C transcript variant X2 && sp|Q92911|SC5A5_HUMAN Sodium/iodide cotransporter OS=Homo sapiens OX=9606 GN=SLC5A5 PE=1 SV=1 && PF00474:Sodium:solute symporter family	NC_006602.4:44930090-44942416	21.3675	8.01043	24.7192	0	1.00769	0	18.0324	0.335895	5.30897	6.28052e-07	3.88835e-06
484093	RSPH4A	radial spoke head component 4A%2C transcript variant X1 && sp|Q5TD94|RSH4A_HUMAN Radial spoke head protein 4 homolog A OS=Homo sapiens OX=9606 GN=RSPH4A PE=2 SV=1 && PF04712:Radial spokehead-like protein	NC_006583.4:57859416-57873713	63.0575	30.0313	39.4894	0	0.00246515	2.99887	44.1927	1.00044	5.30299	7.5096e-14	1.03026e-12
100682872	LOC100682872	alpha-1%2C6-mannosyl-glycoprotein 4-beta-N-acetylglucosaminyltransferase-like%2C transcript variant X2 && sp|Q9DGD1|MGT4C_CHICK Alpha-1,6-mannosyl-glycoprotein 4-beta-N-acetylglucosaminyltransferase OS=Gallus gallus OX=9031 GN=MGAT4C PE=1 SV=1 && PF04666:N-Acetylglucosaminyltransferase-IV (GnT-IV) conserved region	NC_006589.4:246670-263575	121.229	153.142	133.322	2.9473	2.02667	4.99757	135.898	3.32385	5.30101	7.25102e-41	4.86944e-39
100685596	GPHA2	glycoprotein hormone subunit alpha 2%2C transcript variant X17 && sp|Q9D992|MAJIN_MOUSE Membrane-anchored junction protein OS=Mus musculus OX=10090 GN=Majin PE=1 SV=2 && -	NC_006600.4:50819087-50851923	981.817	1023.96	1108.11	19.6434	39.3555	19.9876	1037.96	26.3288	5.29589	1.06892e-119	5.71658e-117
478058	CDC20B	cell division cycle 20B%2C transcript variant X7 && sp|Q86Y33|CD20B_HUMAN Cell division cycle protein 20 homolog B OS=Homo sapiens OX=9606 GN=CDC20B PE=1 SV=3 && -	NC_006584.4:39546989-39598609	535.728	572.539	576.765	18.7184	22.1934	1.99701	561.677	14.3029	5.28325	6.40297e-65	1.0824e-62
489862	MYH16	myosin%2C heavy chain 16 && sp|F1PT61|MYH16_CANLF Myosin-16 OS=Canis lupus familiaris OX=9615 GN=MYH16 PE=3 SV=2 && PF01576:Myosin tail|PF00063:Myosin head (motor domain)|PF02736:Myosin N-terminal SH3-like domain	NC_006588.4:11884522-11948379	114.015	103.096	68.096	2.95484	0.00557555	3.99815	95.0689	2.31952	5.27925	2.42912e-26	8.10091e-25
608687	PLAC8A	placenta specific 8 A%2C transcript variant X1 && sp|Q5REK4|PLAC8_PONAB Placenta-specific gene 8 protein OS=Pongo abelii OX=9601 GN=PLAC8 PE=3 SV=1 && PF04749:PLAC8 family	NC_006614.4:34793925-34820368	7.1097	6.00516	0.97148	1.38778e-17	1.38778e-17	1.38778e-17	4.69545	1.38778e-17	5.27099	0.0134553	0.0364567
483446	OR10V1	olfactory receptor family 10 subfamily V member 1 && sp|Q8NGI7|O10V1_HUMAN Olfactory receptor 10V1 OS=Homo sapiens OX=9606 GN=OR10V1 PE=3 SV=3 && PF13853:Olfactory receptor	NC_006600.4:36719388-36720317	8.11875	3.00355	2.95308	1.38778e-17	1.38778e-17	1.38778e-17	4.69179	1.38778e-17	5.26993	0.00863789	0.0247588
479040	RHCG	Rh family C glycoprotein && sp|Q3BCQ4|RHCG_CANLF Ammonium transporter Rh type C OS=Canis lupus familiaris OX=9615 GN=RHCG PE=2 SV=1 && PF00909:Ammonium Transporter Family	NC_006585.4:55136730-55159917	6.10031	6.00516	1.96153	1.38778e-17	1.38778e-17	1.38778e-17	4.689	1.38778e-17	5.26828	0.00825095	0.0237981
102151979	LOC102151979	basic proline-rich protein-like && - && -	NC_006585.4:4247252-4250384	5.0905	7.00564	1.96153	1.38778e-17	1.38778e-17	1.38778e-17	4.68589	1.38778e-17	5.26699	0.00860984	0.0247025
489968	PRKCB	protein kinase C beta%2C transcript variant X1 && sp|P68404|KPCB_MOUSE Protein kinase C beta type OS=Mus musculus OX=10090 GN=Prkcb PE=1 SV=4 && PF00168:C2 domain|PF00069:Protein kinase domain|PF00130:Phorbol esters/diacylglycerol binding domain (C1 domain)	NC_006588.4:23304828-23630068	4.08013	8.00611	1.96153	1.38778e-17	1.38778e-17	1.38778e-17	4.68259	1.38778e-17	5.2657	0.00975718	0.0275298
102152958	LOC102152958	cancer/testis antigen family 45 member A8-like%2C transcript variant X3 && sp|Q5JSJ4|INT6L_HUMAN Integrator complex subunit 6-like OS=Homo sapiens OX=9606 GN=INTS6L PE=1 SV=1 && PF15300:INTS6/SAGE1/DDX26B/CT45 C-terminus	NC_006621.4:91932798-91941247	5.09049	5.00465	3.94548	1.38778e-17	1.38778e-17	1.38778e-17	4.68021	1.38778e-17	5.26488	0.0050809	0.0155015
486314	FOXN4	forkhead box N4%2C transcript variant X1 && sp|Q96NZ1|FOXN4_HUMAN Forkhead box protein N4 OS=Homo sapiens OX=9606 GN=FOXN4 PE=1 SV=2 && PF00250:Forkhead domain	NC_006608.4:18044121-18070855	3.06897	9.00656	1.96154	1.38778e-17	1.38778e-17	1.38778e-17	4.67902	1.38778e-17	5.26437	0.0119807	0.0329591
100855596	TTC9B	tetratricopeptide repeat domain 9B && sp|Q9D6E4|TTC9B_MOUSE Tetratricopeptide repeat protein 9B OS=Mus musculus OX=10090 GN=Ttc9b PE=1 SV=1 && -	NC_006583.4:112821320-112823816	3.06897	8.00611	2.95309	1.38778e-17	1.38778e-17	1.38778e-17	4.67606	1.38778e-17	5.26334	0.00863267	0.0247487
106557466	SPATA22	spermatogenesis associated 22%2C transcript variant X2 && sp|Q8NHS9|SPT22_HUMAN Spermatogenesis-associated protein 22 OS=Homo sapiens OX=9606 GN=SPATA22 PE=1 SV=2 && -	NC_006591.4:46485645-46501031	5.09048	3.00354	5.93171	1.38778e-17	1.38778e-17	1.38778e-17	4.67525	1.38778e-17	5.26297	0.00609447	0.0182307
100683263	LOC100683263	myozenin-1-like && sp|Q9NP98|MYOZ1_HUMAN Myozenin-1 OS=Homo sapiens OX=9606 GN=MYOZ1 PE=1 SV=1 && PF05556:Calcineurin-binding protein (Calsarcin)	NC_006590.4:35048048-35049043	4.08012	5.00465	4.9384	1.38778e-17	1.38778e-17	1.38778e-17	4.67439	1.38778e-17	5.26271	0.00507589	0.0154878
484579	UPK1A	uroplakin 1A%2C transcript variant X3 && sp|O00322|UPK1A_HUMAN Uroplakin-1a OS=Homo sapiens OX=9606 GN=UPK1A PE=1 SV=1 && PF00335:Tetraspanin family	NC_006583.4:116343866-116352668	20.3512	21.0186	10.8364	0	0.000834777	0.99957	17.4021	0.333468	5.25973	1.2842e-07	8.74385e-07
119871519	LOC119871519	uncharacterized LOC119871519%2C transcript variant X22 && sp|B1AWN4|AT10B_MOUSE Phospholipid-transporting ATPase VB OS=Mus musculus OX=10090 GN=Atp10b PE=1 SV=1 && -	NC_006586.4:50007013-50127629	4.08011	2.00291	7.91914	1.38778e-17	1.38778e-17	1.38778e-17	4.66739	1.38778e-17	5.25953	0.00981461	0.0276732
611371	CKLF	chemokine like factor && sp|Q9UBR5|CKLF_HUMAN Chemokine-like factor OS=Homo sapiens OX=9606 GN=CKLF PE=1 SV=1 && -	NC_006587.4:82698347-82715262	4.08011	2.00291	7.91914	1.38778e-17	1.38778e-17	1.38778e-17	4.66739	1.38778e-17	5.25953	0.00981989	0.0276828
486317	DAO	D-amino acid oxidase%2C transcript variant X1 && sp|P14920|OXDA_HUMAN D-amino-acid oxidase OS=Homo sapiens OX=9606 GN=DAO PE=1 SV=3 && PF01266:FAD dependent oxidoreductase	NC_006608.4:17744673-17773938	3.06895	3.00354	7.91915	1.38778e-17	1.38778e-17	1.38778e-17	4.66388	1.38778e-17	5.25826	0.00868394	0.0248738
484861	LOC484861	olfactory receptor 10H4 && sp|Q8NGA5|O10H4_HUMAN Olfactory receptor 10H4 OS=Homo sapiens OX=9606 GN=OR10H4 PE=3 SV=1 && PF13853:Olfactory receptor	NC_006602.4:46382358-46383302	2.05658	4.00412	7.91915	1.38778e-17	1.38778e-17	1.38778e-17	4.65995	1.38778e-17	5.25684	0.00979438	0.0276215
609420	SLC51A	solute carrier family 51 subunit alpha%2C transcript variant X8 && sp|Q86UW1|OSTA_HUMAN Organic solute transporter subunit alpha OS=Homo sapiens OX=9606 GN=SLC51A PE=1 SV=1 && PF03619:Organic solute transporter Ostalpha	NC_006615.4:29359044-29386089	2.05658	3.00354	8.91317	1.38778e-17	1.38778e-17	1.38778e-17	4.65776	1.38778e-17	5.25563	0.0120079	0.0330279
100688089	RNASE12	ribonuclease A family member 12 (inactive) && sp|Q5GAN4|RNS12_HUMAN Probable inactive ribonuclease-like protein 12 OS=Homo sapiens OX=9606 GN=RNASE12 PE=2 SV=1 && PF00074:Pancreatic ribonuclease	NC_006597.4:18386238-18388665	1.04198	5.00465	7.91916	1.38778e-17	1.38778e-17	1.38778e-17	4.65526	1.38778e-17	5.25516	0.0142218	0.0382691
487522	TGM5	transglutaminase 5%2C transcript variant X1 && sp|O43548|TGM5_HUMAN Protein-glutamine gamma-glutamyltransferase 5 OS=Homo sapiens OX=9606 GN=TGM5 PE=1 SV=4 && PF00927:Transglutaminase family, C-terminal ig like domain|PF01841:Transglutaminase-like superfamily|PF00868:Transglutaminase family	NC_006612.4:10156405-10187490	2.05658	2.00291	9.90733	1.38778e-17	1.38778e-17	1.38778e-17	4.65561	1.38778e-17	5.2543	0.0159063	0.042211
102155839	LOC102155839	uncharacterized LOC102155839%2C transcript variant X3 && sp|Q1RN00|YC018_HUMAN Putative uncharacterized protein LOC151760 OS=Homo sapiens OX=9606 PE=2 SV=1 && -	NC_006615.4:15806761-15910326	88.5329	45.0462	70.124	4.94685	0.00404289	0	67.901	1.6503	5.25282	3.60776e-18	7.08875e-17
491867	WAS	WASP actin nucleation promoting factor%2C transcript variant X1 && sp|P42768|WASP_HUMAN Wiskott-Aldrich syndrome protein OS=Homo sapiens OX=9606 GN=WAS PE=1 SV=4 && PF00786:P21-Rho-binding domain|PF02205:WH2 motif|PF00568:WH1 domain	NC_006621.4:16258631-16265849	33.59	39.0342	16.746	0	2.01396	0	29.7901	0.671319	5.24135	2.21805e-10	2.12237e-09
479522	MYO15A	myosin XVA%2C transcript variant X1 && sp|Q9UKN7|MYO15_HUMAN Unconventional myosin-XV OS=Homo sapiens OX=9606 GN=MYO15A PE=1 SV=2 && PF00784:MyTH4 domain|PF00373:FERM central domain|PF07653:Variant SH3 domain	NC_006587.4:41507455-41559211	147.69	145.138	168.899	0	0.00921195	11.9955	153.909	4.00158	5.22531	8.81436e-28	3.14643e-26
448801	LOC448801	mastin && sp|P19236|TRYM_CANLF Mastin OS=Canis lupus familiaris OX=9615 PE=1 SV=2 && PF00089:Trypsin	NC_006588.4:40744633-40746594	24.4684	21.0219	41.5262	1.97756	0.00165598	0	29.0055	0.659738	5.20562	1.22946e-10	1.21313e-09
487603	CILP	cartilage intermediate layer protein%2C transcript variant X1 && sp|O75339|CILP1_HUMAN Cartilage intermediate layer protein 1 OS=Homo sapiens OX=9606 GN=CILP PE=1 SV=4 && PF13927:Immunoglobulin domain|PF13330:Mucin-2 protein WxxW repeating region|PF00090:Thrombospondin type 1 domain	NC_006612.4:29502954-29517542	160.943	173.163	191.613	7.89433	4.04432	1.99825	175.24	4.64563	5.19781	6.90082e-48	6.30375e-46
100688710	FAM205A	family with sequence similarity 205 member A%2C transcript variant X1 && sp|Q6ZU69|F205A_HUMAN Protein FAM205A OS=Homo sapiens OX=9606 GN=FAM205A PE=2 SV=4 && -	NC_006593.4:50018315-50020726	11.2377	20.0178	18.7727	0	1.00769	0	16.676	0.335895	5.19711	1.69575e-07	1.13801e-06
490916	EFCAB3	EF-hand calcium binding domain 3%2C transcript variant X3 && sp|Q2T9P0|EFCB3_BOVIN EF-hand calcium-binding domain-containing protein 3 OS=Bos taurus OX=9913 GN=EFCAB3 PE=2 SV=1 && PF13833:EF-hand domain pair	NC_006591.4:11588728-11664324	53.9168	38.0365	30.5844	2.96742	0.00246424	0	40.8459	0.989961	5.19183	4.10018e-14	5.75669e-13
119868364	LOC119868364	putative tetratricopeptide repeat protein 41%2C transcript variant X3 && sp|Q6P2S7|TTC41_HUMAN Putative tetratricopeptide repeat protein 41 OS=Homo sapiens OX=9606 GN=TTC41P PE=5 SV=3 && -	NC_006597.4:42770106-42792817	141.496	77.0768	121.488	8.90458	0.00705677	0	113.354	2.97055	5.19038	7.25126e-21	1.72843e-19
484483	CD79A	CD79a molecule && sp|P0CAN6|CD79A_CANLF B-cell antigen receptor complex-associated protein alpha chain OS=Canis lupus familiaris OX=9615 GN=CD79A PE=2 SV=1 && PF00047:Immunoglobulin domain	NC_006583.4:111847599-111851145	39.7262	37.0358	45.4435	2.96742	0.00246424	0	40.7352	0.989961	5.18715	4.86063e-16	8.11872e-15
488144	WDR49	WD repeat domain 49 && sp|Q8IV35|WDR49_HUMAN WD repeat-containing protein 49 OS=Homo sapiens OX=9606 GN=WDR49 PE=2 SV=1 && -	NC_006616.4:41437883-41571373	49.9162	56.0521	51.3513	1.97126	2.01787	0	52.4399	1.32971	5.17485	8.59565e-21	2.03569e-19
100682849	PHF24	PHD finger protein 24%2C transcript variant X1 && sp|Q9UPV7|PHF24_HUMAN PHD finger protein 24 OS=Homo sapiens OX=9606 GN=PHF24 PE=1 SV=2 && PF16744:KIAA1045 RING finger	NC_006593.4:50121273-50149574	23.452	31.0285	30.6229	1.97756	0.00165598	0	28.3678	0.659738	5.17363	6.08204e-12	6.94746e-11
483325	GALR2	galanin receptor 2 && sp|O43603|GALR2_HUMAN Galanin receptor type 2 OS=Homo sapiens OX=9606 GN=GALR2 PE=1 SV=1 && PF00001:7 transmembrane receptor (rhodopsin family)	NC_006591.4:5240420-5242990	9.12379	2.00281	1.96286	1.38778e-17	1.38778e-17	1.38778e-17	4.36315	1.38778e-17	5.16942	0.0184416	0.0480165
610772	EYS	eyes shut homolog && sp|Q5T1H1|EYS_HUMAN Protein eyes shut homolog OS=Homo sapiens OX=9606 GN=EYS PE=1 SV=5 && PF00054:Laminin G domain|PF02210:Laminin G domain|PF00008:EGF-like domain	NC_006594.4:27093449-28633080	7.10639	4.00399	1.96287	1.38778e-17	1.38778e-17	1.38778e-17	4.35775	1.38778e-17	5.16609	0.0118218	0.032583
489159	ITK	IL2 inducible T cell kinase%2C transcript variant X1 && sp|Q08881|ITK_HUMAN Tyrosine-protein kinase ITK/TSK OS=Homo sapiens OX=9606 GN=ITK PE=1 SV=1 && PF00018:SH3 domain|PF00779:BTK motif|PF00169:PH domain|PF07714:Protein tyrosine kinase|PF00017:SH2 domain	NC_006586.4:52795128-52858373	6.09723	5.00451	1.96287	1.38778e-17	1.38778e-17	1.38778e-17	4.35487	1.38778e-17	5.16462	0.0107755	0.0300341
612476	BCL11B	BAF chromatin remodeling complex subunit BCL11B%2C transcript variant X3 && sp|Q9C0K0|BC11B_HUMAN B-cell lymphoma/leukemia 11B OS=Homo sapiens OX=9606 GN=BCL11B PE=1 SV=1 && PF00096:Zinc finger, C2H2 type	NC_006590.4:67145953-67237226	5.08767	6.005	1.96287	1.38778e-17	1.38778e-17	1.38778e-17	4.35185	1.38778e-17	5.16323	0.0107834	0.0300534
490053	PRSS33	serine protease 33 && sp|Q8NF86|PRS33_HUMAN Serine protease 33 OS=Homo sapiens OX=9606 GN=PRSS33 PE=1 SV=3 && -	NC_006588.4:39558641-39562245	4.07756	7.00547	1.96287	1.38778e-17	1.38778e-17	1.38778e-17	4.34863	1.38778e-17	5.16187	0.0119132	0.0327949
100688047	STMND1	stathmin domain containing 1%2C transcript variant X1 && sp|H3BQB6|STMD1_HUMAN Stathmin domain-containing protein 1 OS=Homo sapiens OX=9606 GN=STMND1 PE=2 SV=1 && -	NC_006617.4:16081020-16104402	6.09722	2.00281	4.94031	1.38778e-17	1.38778e-17	1.38778e-17	4.34678	1.38778e-17	5.16142	0.0108296	0.0301651
488073	SLC9A3	solute carrier family 9 member A3%2C transcript variant X3 && sp|P48764|SL9A3_HUMAN Sodium/hydrogen exchanger 3 OS=Homo sapiens OX=9606 GN=SLC9A3 PE=1 SV=2 && PF00999:Sodium/hydrogen exchanger family	NC_006616.4:16258013-16298999	5.08766	4.00399	3.94721	1.38778e-17	1.38778e-17	1.38778e-17	4.34629	1.38778e-17	5.16102	0.00736685	0.0215332
100856019	LOC100856019	creatine kinase B-type-like%2C transcript variant X1 && sp|P05124|KCRB_CANLF Creatine kinase B-type OS=Canis lupus familiaris OX=9615 GN=CKB PE=1 SV=1 && -	NC_006597.4:42765510-42768737	5.08765	2.00281	5.9338	1.38778e-17	1.38778e-17	1.38778e-17	4.34142	1.38778e-17	5.15896	0.0109147	0.0303567
486427	TSSK1B	testis specific serine kinase 1B && sp|Q3SZW1|TSSK1_BOVIN Testis-specific serine/threonine-protein kinase 1 OS=Bos taurus OX=9913 GN=TSSK1B PE=2 SV=1 && PF00069:Protein kinase domain	NC_006608.4:30009919-30011391	3.06667	4.00399	5.9338	1.38778e-17	1.38778e-17	1.38778e-17	4.33482	1.38778e-17	5.15628	0.00880026	0.0251629
488004	FBXO40	F-box protein 40%2C transcript variant X3 && sp|Q9UH90|FBX40_HUMAN F-box only protein 40 OS=Homo sapiens OX=9606 GN=FBXO40 PE=2 SV=2 && PF15966:F-box|PF15965:TRAF-like zinc-finger	NC_006615.4:24869274-24926898	3.06667	3.00343	6.92756	1.38778e-17	1.38778e-17	1.38778e-17	4.33255	1.38778e-17	5.15512	0.0107279	0.0299269
609479	SCUBE1	signal peptide%2C CUB domain and EGF like domain containing 1%2C transcript variant X4 && sp|Q6NZL8|SCUB1_MOUSE Signal peptide, CUB and EGF-like domain-containing protein 1 OS=Mus musculus OX=10090 GN=Scube1 PE=2 SV=2 && -	NC_006592.4:22155509-22295664	2.0546	2.0028	8.91571	1.38778e-17	1.38778e-17	1.38778e-17	4.32437	1.38778e-17	5.15098	0.019052	0.0494131
491023	PNMT	phenylethanolamine N-methyltransferase && sp|Q06AU9|PNMT_PIG Phenylethanolamine N-methyltransferase OS=Sus scrofa OX=9823 GN=PNMT PE=2 SV=1 && PF01234:NNMT/PNMT/TEMT family	NC_006591.4:22280958-22282522	2.0546	2.0028	8.91571	1.38778e-17	1.38778e-17	1.38778e-17	4.32437	1.38778e-17	5.15098	0.0190536	0.0494131
481354	ABCG5	ATP binding cassette subfamily G member 5%2C transcript variant X1 && sp|Q9H222|ABCG5_HUMAN ATP-binding cassette sub-family G member 5 OS=Homo sapiens OX=9606 GN=ABCG5 PE=1 SV=1 && PF00005:ABC transporter|PF01061:ABC-2 type transporter	NC_006592.4:46123805-46173246	19.3301	19.0169	9.84974	0.987655	0.000834671	0	16.0656	0.329497	5.14677	4.98295e-07	3.12913e-06
474442	LYZ	lysozyme && sp|Q659U5|LYSC_HALGR Lysozyme C OS=Halichoerus grypus OX=9711 GN=LYZ PE=2 SV=1 && PF00062:C-type lysozyme/alpha-lactalbumin family	NC_006592.4:11278390-11282529	38.7049	42.0389	36.5322	0	3.02025	0	39.092	1.00675	5.1251	1.48074e-15	2.35557e-14
100855695	SLC26A7	solute carrier family 26 member 7 && sp|Q8TE54|S26A7_HUMAN Anion exchange transporter OS=Homo sapiens OX=9606 GN=SLC26A7 PE=2 SV=2 && PF00916:Sulfate permease family|PF01740:STAS domain	NC_006611.4:36768037-36881698	138.521	158.147	132.323	5.91632	4.04143	1.99837	142.997	3.98537	5.12039	5.07059e-42	3.57665e-40
479973	DNASE2B	deoxyribonuclease 2 beta%2C transcript variant X1 && sp|Q8WZ79|DNS2B_HUMAN Deoxyribonuclease-2-beta OS=Homo sapiens OX=9606 GN=DNASE2B PE=2 SV=1 && PF03265:Deoxyribonuclease II	NC_006588.4:66113707-66130124	102.811	77.0738	75.0371	4.93958	0.00557427	1.99873	84.9739	2.31463	5.11815	3.05436e-26	1.01286e-24
474718	SAXO1	stabilizer of axonemal microtubules 1%2C transcript variant X3 && sp|Q4R7D3|SAXO1_MACFA Stabilizer of axonemal microtubules 1 OS=Macaca fascicularis OX=9541 GN=SAXO1 PE=2 SV=2 && -	NC_006593.4:37430159-37532190	30.5923	50.0443	35.5426	2.96742	0.00246424	0	38.7264	0.989961	5.11479	8.93148e-14	1.21851e-12
403478	KLRA1	killer cell lectin-like receptor subfamily A%2C member 1 && sp|Q60660|KLRA2_MOUSE Killer cell lectin-like receptor 2 OS=Mus musculus OX=10090 GN=Klra2 PE=2 SV=1 && PF08391:Ly49-like protein, N-terminal region|PF00059:Lectin C-type domain	NC_006609.4:11376412-11385387	142.56	108.104	142.231	4.92733	6.05019	0	130.965	3.65917	5.11471	5.67115e-35	2.87605e-33
100687996	CCDC152	coiled-coil domain containing 152%2C transcript variant X11 && sp|Q4G0S7|CC152_HUMAN Coiled-coil domain-containing protein 152 OS=Homo sapiens OX=9606 GN=CCDC152 PE=1 SV=3 && -	NC_006586.4:66637231-66669206	12.2449	19.0168	15.8011	0	1.00769	0	15.6876	0.335895	5.10985	2.41143e-07	1.58184e-06
479784	SEZ6L2	seizure related 6 homolog like 2%2C transcript variant X2 && sp|Q29RN8|SE6L2_BOVIN Seizure 6-like protein 2 OS=Bos taurus OX=9913 GN=SEZ6L2 PE=2 SV=1 && PF00084:Sushi repeat (SCR repeat)|PF00431:CUB domain	NC_006588.4:19497264-19516796	85.5063	32.0361	98.8223	3.95012	0.00481499	1.99882	72.1216	1.98458	5.09313	7.72603e-15	1.16361e-13
607362	OR9A4	olfactory receptor family 9 subfamily A member 4 && sp|Q8NGU2|OR9A4_HUMAN Olfactory receptor 9A4 OS=Homo sapiens OX=9606 GN=OR9A4 PE=2 SV=1 && PF13853:Olfactory receptor	NC_006598.4:8124860-8125804	42.6818	22.0221	15.763	0	2.01396	0	26.8223	0.671319	5.09101	8.03554e-09	6.40535e-08
485971	COL20A1	collagen type XX alpha 1 chain && sp|Q9P218|COKA1_HUMAN Collagen alpha-1(XX) chain OS=Homo sapiens OX=9606 GN=COL20A1 PE=1 SV=4 && PF01391:Collagen triple helix repeat (20 copies)|PF00092:von Willebrand factor type A domain|PF00041:Fibronectin type III domain	NC_006606.4:46184158-46201729	140.544	145.136	128.374	6.90839	0.00920507	4.99738	138.018	3.97166	5.0703	9.76105e-39	5.84749e-37
486096	NUGGC	nuclear GTPase%2C germinal center associated%2C transcript variant X3 && sp|Q68CJ6|SLIP_HUMAN Nuclear GTPase SLIP-GC OS=Homo sapiens OX=9606 GN=NUGGC PE=2 SV=3 && PF00350:Dynamin family	NC_006607.4:30157005-30214820	151.766	174.162	151.092	4.9195	9.07058	0	159.007	4.66336	5.0561	4.15494e-40	2.70983e-38
611499	TEX45	testis expressed 45%2C transcript variant X5 && sp|Q8NA69|TEX45_HUMAN Testis-expressed protein 45 OS=Homo sapiens OX=9606 GN=TEX45 PE=1 SV=2 && PF15373:Domain of unknown function (DUF4601)	NC_006602.4:52101541-52108348	7.10294	3.00331	1.96425	1.38778e-17	1.38778e-17	1.38778e-17	4.0235	1.38778e-17	5.05462	0.0174351	0.0457448
474571	ABCG8	ATP binding cassette subfamily G member 8 && sp|Q9H221|ABCG8_HUMAN ATP-binding cassette sub-family G member 8 OS=Homo sapiens OX=9606 GN=ABCG8 PE=1 SV=1 && PF01061:ABC-2 type transporter|PF00005:ABC transporter	NC_006592.4:46161869-46181385	6.09403	3.00331	2.95624	1.38778e-17	1.38778e-17	1.38778e-17	4.01786	1.38778e-17	5.05174	0.0132617	0.0359952
483304	OTOP3	otopetrin 3 && sp|Q7RTS5|OTOP3_HUMAN Proton channel OTOP3 OS=Homo sapiens OX=9606 GN=OTOP3 PE=1 SV=1 && PF03189:Otopetrin	NC_006591.4:6184104-6197277	6.09402	2.0027	3.94902	1.38778e-17	1.38778e-17	1.38778e-17	4.01525	1.38778e-17	5.05068	0.0149739	0.0400003
490948	SOST	sclerostin && sp|Q9BG78|SOST_CHLAE Sclerostin OS=Chlorocebus aethiops OX=9534 GN=SOST PE=2 SV=1 && PF05463:Sclerostin (SOST)	NC_006591.4:18928494-18933390	4.07489	6.00484	1.96426	1.38778e-17	1.38778e-17	1.38778e-17	4.01466	1.38778e-17	5.04999	0.0149906	0.0400339
100688475	MZB1	marginal zone B and B1 cell specific protein%2C transcript variant X1 && sp|Q8WU39|MZB1_HUMAN Marginal zone B- and B1-cell-specific protein OS=Homo sapiens OX=9606 GN=MZB1 PE=1 SV=1 && PF11938:TLR4 regulator and MIR-interacting MSAP	NC_006584.4:31812781-31814951	5.08472	3.00331	3.94902	1.38778e-17	1.38778e-17	1.38778e-17	4.01235	1.38778e-17	5.04912	0.0114688	0.0317141
100684102	LOC100684102	protein mago nashi homolog && sp|Q0VC92|MGN2_BOVIN Protein mago nashi homolog 2 OS=Bos taurus OX=9913 GN=MAGOHB PE=2 SV=1 && PF02792:Mago nashi protein|PF08333:Protein of unknown function (DUF1725)	NC_006597.4:2687308-2687870	5.08472	3.00331	3.94902	1.38778e-17	1.38778e-17	1.38778e-17	4.01235	1.38778e-17	5.04912	0.0114573	0.0316883
490332	LOC490332	60S ribosomal protein L31-like && sp|Q56JX3|RL31_BOVIN 60S ribosomal protein L31 OS=Bos taurus OX=9913 GN=RPL31 PE=2 SV=1 && PF01198:Ribosomal protein L31e	NC_006589.4:22772778-22788010	3.06431	7.00529	1.96426	1.38778e-17	1.38778e-17	1.38778e-17	4.01129	1.38778e-17	5.04852	0.0175111	0.0458942
403769	MT4	metallothionein 4 && sp|Q9TUI5|MT4_CANLF Metallothionein-4 OS=Canis lupus familiaris OX=9615 GN=MT4 PE=3 SV=1 && -	NC_006584.4:56274439-56277025	4.07488	4.00385	3.94902	1.38778e-17	1.38778e-17	1.38778e-17	4.00925	1.38778e-17	5.04769	0.0104864	0.0293312
490346	LOC490346	putative dimethylaniline monooxygenase [N-oxide-forming] 6%2C transcript variant X3 && sp|O60774|FMO6_HUMAN Putative dimethylaniline monooxygenase [N-oxide-forming] 6 OS=Homo sapiens OX=9606 GN=FMO6P PE=5 SV=1 && PF00743:Flavin-binding monooxygenase-like	NC_006589.4:27206910-27230238	4.07488	4.00385	3.94902	1.38778e-17	1.38778e-17	1.38778e-17	4.00925	1.38778e-17	5.04769	0.0104793	0.0293184
487325	MATN1	matrilin 1 && sp|P21941|MATN1_HUMAN Cartilage matrix protein OS=Homo sapiens OX=9606 GN=MATN1 PE=1 SV=1 && PF14670:Coagulation Factor Xa inhibitory site|PF00092:von Willebrand factor type A domain|PF10393:Trimeric coiled-coil oligomerisation domain of matrilin	NC_006584.4:66801152-66810265	3.06429	3.0033	5.93597	1.38778e-17	1.38778e-17	1.38778e-17	4.00119	1.38778e-17	5.04398	0.013436	0.0364111
100685413	LOC100685413	histo-blood group ABO system transferase-like%2C transcript variant X10 && sp|P16442|BGAT_HUMAN Histo-blood group ABO system transferase OS=Homo sapiens OX=9606 GN=ABO PE=1 SV=2 && PF03414:Glycosyltransferase family 6	NC_006583.4:117089101-117107473	3.06429	3.0033	5.93597	1.38778e-17	1.38778e-17	1.38778e-17	4.00119	1.38778e-17	5.04398	0.0134438	0.036429
487395	UBXN10	UBX domain protein 10 && sp|Q96LJ8|UBX10_HUMAN UBX domain-containing protein 10 OS=Homo sapiens OX=9606 GN=UBXN10 PE=1 SV=1 && PF00789:UBX domain	NC_006584.4:75183217-75193997	2.05256	5.00436	4.94232	1.38778e-17	1.38778e-17	1.38778e-17	3.99974	1.38778e-17	5.04359	0.0143927	0.0386619
102155722	PRR30	proline rich 30%2C transcript variant X3 && sp|Q4R8E6|PRR30_MACFA Proline-rich protein 30 OS=Macaca fascicularis OX=9541 GN=PRR30 PE=2 SV=1 && PF15728:Domain of unknown function (DUF4679)	NC_006599.4:21014809-21030161	2.05256	5.00436	4.94232	1.38778e-17	1.38778e-17	1.38778e-17	3.99974	1.38778e-17	5.04359	0.0143999	0.0386771
607088	ITIH4	inter-alpha-trypsin inhibitor heavy chain 4%2C transcript variant X1 && sp|Q14624|ITIH4_HUMAN Inter-alpha-trypsin inhibitor heavy chain H4 OS=Homo sapiens OX=9606 GN=ITIH4 PE=1 SV=4 && PF08487:Vault protein inter-alpha-trypsin domain|PF06668:Inter-alpha-trypsin inhibitor heavy chain C-terminus|PF00092:von Willebrand factor type A domain	NC_006602.4:36984232-36999685	39.7072	49.0431	21.6813	2.96742	0.00246424	0	36.8105	0.989961	5.04276	1.76666e-11	1.91187e-10
100686513	ASCL3	achaete-scute family bHLH transcription factor 3%2C transcript variant X1 && sp|Q9NQ33|ASCL3_HUMAN Achaete-scute homolog 3 OS=Homo sapiens OX=9606 GN=ASCL3 PE=1 SV=2 && PF00010:Helix-loop-helix DNA-binding domain	NC_006603.4:31865151-31870054	3.06429	2.0027	6.9299	1.38778e-17	1.38778e-17	1.38778e-17	3.99896	1.38778e-17	5.04264	0.0179063	0.0467674
119869779	EMX1	empty spiracles homeobox 1 && sp|Q04741|EMX1_HUMAN Homeobox protein EMX1 OS=Homo sapiens OX=9606 GN=EMX1 PE=1 SV=3 && PF00046:Homeodomain	NC_006599.4:49548464-49566898	2.05255	4.00385	5.93597	1.38778e-17	1.38778e-17	1.38778e-17	3.99746	1.38778e-17	5.0424	0.0152925	0.0407586
111096345	LOC111096345	uncharacterized LOC111096345%2C transcript variant X1 && - && -	NC_006588.4:44501762-44503971	26.4773	29.0264	21.7114	1.97756	0.00165598	0	25.7384	0.659738	5.03417	6.86964e-11	6.98698e-10
102155880	LOC102155880	protein Ycf2 && - && -	NC_006600.4:50032337-50034139	63.1628	45.0463	95.8649	3.95012	2.02116	0	68.0246	1.99042	5.0073	7.71303e-18	1.47895e-16
610294	PLEKHS1	pleckstrin homology domain containing S1%2C transcript variant X1 && sp|Q5SXH7|PKHS1_HUMAN Pleckstrin homology domain-containing family S member 1 OS=Homo sapiens OX=9606 GN=PLEKHS1 PE=1 SV=4 && PF00169:PH domain	NC_006610.4:24795150-24837272	171.013	100.098	123.437	3.9334	0.00920802	7.99654	131.516	3.97972	5.0004	8.68659e-28	3.10458e-26
106559572	LOC106559572	endogenous retrovirus group K member 6 Env polyprotein && - && -	NC_006594.4:49434321-49437577	33.6178	28.0282	43.4826	0	0.00246515	2.99887	35.0429	1.00044	4.96884	8.43228e-13	1.05409e-11
475628	LRP2BP	LRP2 binding protein%2C transcript variant X1 && sp|Q4R3N2|LR2BP_MACFA LRP2-binding protein OS=Macaca fascicularis OX=9541 GN=LRP2BP PE=2 SV=1 && PF08238:Sel1 repeat	NC_006598.4:45730906-45759058	103.893	106.1	111.606	0	10.066	0	107.2	3.35535	4.95539	5.11499e-24	1.4707e-22
106558011	C29H8orf89	chromosome 29 C8orf89 homolog%2C transcript variant X3 && sp|P0DMQ9|CH089_HUMAN Putative uncharacterized protein C8orf89 OS=Homo sapiens OX=9606 GN=C8orf89 PE=2 SV=1 && PF17690:Family of unknown function (DUF5537)	NC_006611.4:22119761-22141469	260.727	291.272	228.109	1.93357	7.07729	15.9929	260.036	8.33457	4.94486	2.49793e-46	2.11741e-44
486598	DBX2	developing brain homeobox 2 && sp|Q6ZNG2|DBX2_HUMAN Homeobox protein DBX2 OS=Homo sapiens OX=9606 GN=DBX2 PE=2 SV=2 && PF00046:Homeodomain	NC_006609.4:37057656-37246139	701.739	759.714	755.52	38.4467	33.3057	0	738.991	23.9175	4.94262	5.02406e-16	8.37268e-15
481753	SCUBE3	signal peptide%2C CUB domain and EGF like domain containing 3%2C transcript variant X1 && sp|Q8IX30|SCUB3_HUMAN Signal peptide, CUB and EGF-like domain-containing protein 3 OS=Homo sapiens OX=9606 GN=SCUBE3 PE=1 SV=1 && PF14670:Coagulation Factor Xa inhibitory site|PF12662:Complement Clr-like EGF-like|PF00431:CUB domain|PF12947:EGF domain|PF07699:Putative ephrin-receptor like|PF07645:Calcium-bind…	NC_006594.4:4391853-4443415	731.243	689.649	697.243	23.6133	19.2064	25.9857	706.045	22.9351	4.93609	3.31056e-111	1.52151e-108
100856175	IGFN1	immunoglobulin like and fibronectin type III domain containing 1%2C transcript variant X5 && sp|Q3KNY0|IGFN1_MOUSE Immunoglobulin-like and fibronectin type III domain-containing protein 1 OS=Mus musculus OX=10090 GN=Igfn1 PE=1 SV=3 && PF00041:Fibronectin type III domain|PF18362:Tri-helix bundle domain|PF07679:Immunoglobulin I-set domain	NC_006589.4:1688000-1722133	3.06183	4.00371	3.95091	1.38778e-17	1.38778e-17	1.38778e-17	3.67215	1.38778e-17	4.92471	0.0160182	0.0424697
489807	MLXIPL	MLX interacting protein like%2C transcript variant X30 && sp|Q9NP71|MLXPL_HUMAN Carbohydrate-responsive element-binding protein OS=Homo sapiens OX=9606 GN=MLXIPL PE=1 SV=1 && PF00010:Helix-loop-helix DNA-binding domain	NC_006588.4:8314804-8349596	45.864	59.0546	57.2885	0	2.01958	2.99863	54.069	1.67274	4.92104	8.88919e-20	1.95855e-18
475814	HAO2	hydroxyacid oxidase 2%2C transcript variant X1 && sp|Q3ZBW2|HAOX2_BOVIN Hydroxyacid oxidase 2 OS=Bos taurus OX=9913 GN=HAO2 PE=2 SV=1 && PF01070:FMN-dependent dehydrogenase	NC_006599.4:56154387-56178251	32.5386	28.0252	10.8185	0	2.01396	0	23.7941	0.671319	4.91863	1.01775e-07	7.02065e-07
100683316	ADAM20	ADAM metallopeptidase domain 20 && sp|O43506|ADA20_HUMAN Disintegrin and metalloproteinase domain-containing protein 20 OS=Homo sapiens OX=9606 GN=ADAM20 PE=2 SV=2 && PF00200:Disintegrin|PF01562:Reprolysin family propeptide|PF08516:ADAM cysteine-rich|PF01421:Reprolysin (M12B) family zinc metalloprotease	NC_006590.4:43928823-43931643	31.5844	19.0214	50.4273	0	3.02025	0	33.6777	1.00675	4.90896	7.03409e-10	6.39372e-09
480602	CCL23	chemokine (C-C motif) ligand 23%2C transcript variant X2 && sp|P55773|CCL23_HUMAN C-C motif chemokine 23 OS=Homo sapiens OX=9606 GN=CCL23 PE=1 SV=3 && PF00048:Small cytokines (intecrine/chemokine), interleukin-8 like	NC_006591.4:36977564-36994291	805.56	675.637	677.48	33.4995	14.1721	23.9863	719.559	23.8859	4.90393	4.12509e-87	1.16669e-84
479662	TLE7	TLE family member 7%2C transcript variant X4 && sp|A0A1W2PR48|TLE7_HUMAN Transducin-like enhancer protein 7 OS=Homo sapiens OX=9606 GN=TLE7 PE=3 SV=1 && -	NC_006587.4:77193468-77206153	35.6808	32.0327	62.2783	3.95718	0.00325978	0	43.3306	1.32015	4.90273	1.43307e-12	1.75488e-11
480351	LOC480351	coiled-coil domain-containing protein 170-like%2C transcript variant X1 && - && -	NC_006590.4:38461029-38513402	49.8752	47.0434	32.5594	1.97126	0.00326057	1.999	43.1594	1.32451	4.89546	1.6118e-15	2.55439e-14
111098874	REELD1	reeler domain containing 1%2C transcript variant X1 && sp|A0A1B0GV85|RELD1_HUMAN Reelin domain-containing protein 1 OS=Homo sapiens OX=9606 GN=REELD1 PE=2 SV=2 && PF02014:Reeler domain	NC_006597.4:45068796-45090733	21.4007	31.0269	17.7546	0	2.01396	0	23.3941	0.671319	4.89406	3.76807e-09	3.12473e-08
100855519	KEL	Kell metallo-endopeptidase%2C transcript variant X127 && sp|P23276|KELL_HUMAN Kell blood group glycoprotein OS=Homo sapiens OX=9606 GN=KEL PE=1 SV=2 && PF01431:Peptidase family M13|PF05649:Peptidase family M13	NC_006598.4:7535089-7558835	60.0993	68.0631	59.2472	3.95012	0.00481499	1.99882	62.4699	1.98458	4.88492	2.88552e-22	7.50439e-21
119863961	DYNLT2	dynein light chain Tctex-type 2 && sp|Q8IZS6|DYLT2_HUMAN Dynein light chain Tctex-type protein 2 OS=Homo sapiens OX=9606 GN=DYNLT2 PE=1 SV=1 && PF03645:Tctex-1 family	NC_006594.4:71744896-71758393	9.19453	19.0159	11.8433	0.987655	0.000834671	0	13.3512	0.329497	4.88156	6.53802e-06	3.51378e-05
482036	FER1L6	fer-1 like family member 6%2C transcript variant X5 && sp|Q2WGJ9|FR1L6_HUMAN Fer-1-like protein 6 OS=Homo sapiens OX=9606 GN=FER1L6 PE=2 SV=2 && PF08150:FerB (NUC096) domain|PF16165:Ferlin C-terminus|PF08151:FerI (NUC094) domain|PF00168:C2 domain	NC_006595.4:22102580-22258237	33.5429	17.0177	17.7568	0	2.01396	0	22.7725	0.671319	4.85581	2.64621e-08	1.98105e-07
482804	ASB10	ankyrin repeat and SOCS box containing 10%2C transcript variant X3 && sp|Q8WXI3|ASB10_HUMAN Ankyrin repeat and SOCS box protein 10 OS=Homo sapiens OX=9606 GN=ASB10 PE=1 SV=2 && PF12796:Ankyrin repeats (3 copies)	NC_006598.4:15828053-15839835	15.3548	57.0467	24.6636	0	3.02025	0	32.355	1.00675	4.85075	4.85347e-08	3.49816e-07
612275	SLC4A5	solute carrier family 4 member 5%2C transcript variant X2 && sp|Q9BY07|S4A5_HUMAN Electrogenic sodium bicarbonate cotransporter 4 OS=Homo sapiens OX=9606 GN=SLC4A5 PE=2 SV=2 && -	NC_006599.4:48415721-48523894	4687.99	5055.76	4810.61	126.843	176.78	208.883	4851.45	170.835	4.82712	2.77162e-166	3.01943e-163
476742	ARRDC5	arrestin domain containing 5 && sp|A6NEK1|ARRD5_HUMAN Arrestin domain-containing protein 5 OS=Homo sapiens OX=9606 GN=ARRDC5 PE=3 SV=2 && PF02752:Arrestin (or S-antigen), C-terminal domain|PF00339:Arrestin (or S-antigen), N-terminal domain	NC_006602.4:54618503-54630313	95.7417	97.0915	99.7508	1.95716	3.03279	4.99757	97.528	3.32917	4.82243	5.45062e-32	2.4477e-30
611573	CPLX3	complexin 3 && sp|Q0IIE0|CPLX3_BOVIN Complexin-3 OS=Bos taurus OX=9913 GN=CPLX3 PE=2 SV=1 && PF05835:Synaphin protein	NC_006612.4:37820094-37825164	64.0475	31.0314	26.624	3.95718	0.00325978	0	40.5676	1.32015	4.81003	1.75109e-10	1.69764e-09
490261	F13B	coagulation factor XIII B chain && sp|P05160|F13B_HUMAN Coagulation factor XIII B chain OS=Homo sapiens OX=9606 GN=F13B PE=1 SV=3 && PF00084:Sushi repeat (SCR repeat)	NC_006589.4:5303651-5331440	83.4971	67.0649	82.9686	3.94395	4.03485	0	77.8435	2.6596	4.80701	3.75253e-25	1.16554e-23
102151417	MGAT4F	MGAT4 family%2C member F && sp|Q9DGD1|MGT4C_CHICK Alpha-1,6-mannosyl-glycoprotein 4-beta-N-acetylglucosaminyltransferase OS=Gallus gallus OX=9031 GN=MGAT4C PE=1 SV=1 && PF04666:N-Acetylglucosaminyltransferase-IV (GnT-IV) conserved region	NC_006589.4:271488-275178	45.7509	15.018	32.5951	2.96742	0.00246424	0	31.1213	0.989961	4.80253	8.66239e-09	6.89009e-08
489673	IRF8	interferon regulatory factor 8 && sp|Q02556|IRF8_HUMAN Interferon regulatory factor 8 OS=Homo sapiens OX=9606 GN=IRF8 PE=1 SV=2 && PF10401:Interferon-regulatory factor 3|PF00605:Interferon regulatory factor transcription factor	NC_006587.4:66805485-66828693	46.8204	24.0262	50.3989	0	4.02662	0	40.4152	1.34221	4.79715	1.58792e-11	1.72606e-10
102151792	LOC102151792	galactoside alpha-(1%2C2)-fucosyltransferase 2-like%2C transcript variant X7 && sp|Q9TTY3|SEC1_BOVIN Galactoside 2-alpha-L-fucosyltransferase SEC1 OS=Bos taurus OX=9913 GN=SEC1 PE=1 SV=1 && PF01531:Glycosyl transferase family 11	NC_006583.4:107158769-107186049	70.2959	86.0795	74.0632	2.9522	0.00632412	4.99778	76.8129	2.6521	4.78842	6.67568e-25	2.04327e-23
100684571	LOC100684571	histidine triad nucleotide-binding protein 1-like%2C transcript variant X1 && sp|P70349|HINT1_MOUSE Histidine triad nucleotide-binding protein 1 OS=Mus musculus OX=10090 GN=Hint1 PE=1 SV=3 && PF01230:HIT domain	NC_006614.4:4480846-4481392	24.4761	39.0345	28.6321	0	1.01103	1.9991	30.7142	1.00338	4.77894	1.00148e-11	1.11667e-10
478468	HSD17B13	hydroxysteroid 17-beta dehydrogenase 13 && sp|Q7Z5P4|DHB13_HUMAN 17-beta-hydroxysteroid dehydrogenase 13 OS=Homo sapiens OX=9606 GN=HSD17B13 PE=1 SV=1 && PF00106:short chain dehydrogenase	NC_006614.4:31140526-31160493	56.0967	81.0769	116.604	2.94969	2.02539	3.99795	84.5926	2.99101	4.76408	5.46887e-21	1.31746e-19
106557758	LOC106557758	uncharacterized LOC106557758%2C transcript variant X5 && - && -	NC_006584.4:73248091-73253850	18.4195	58.0499	41.485	1.97126	0.00326057	1.999	39.3182	1.32451	4.76156	1.78259e-10	1.72591e-09
475918	QRICH2	glutamine rich 2%2C transcript variant X13 && sp|Q9H0J4|QRIC2_HUMAN Glutamine-rich protein 2 OS=Homo sapiens OX=9606 GN=QRICH2 PE=1 SV=1 && PF16043:Domain of unknown function (DUF4795)	NC_006591.4:5054684-5088921	35.744	73.0676	89.9295	0	4.03299	2.99843	66.2471	2.34381	4.7552	2.85533e-15	4.43201e-14
100684881	LRTM2	leucine rich repeats and transmembrane domains 2%2C transcript variant X1 && sp|Q8N967|LRTM2_HUMAN Leucine-rich repeat and transmembrane domain-containing protein 2 OS=Homo sapiens OX=9606 GN=LRTM2 PE=2 SV=1 && -	NC_006609.4:2797581-2814474	171.107	168.159	181.727	3.91853	8.07451	6.99614	173.665	6.32973	4.75265	2.07835e-47	1.8469e-45
483001	ADGRF3	adhesion G protein-coupled receptor F3%2C transcript variant X8 && sp|Q8IZF5|AGRF3_HUMAN Adhesion G-protein coupled receptor F3 OS=Homo sapiens OX=9606 GN=ADGRF3 PE=2 SV=1 && PF01825:GPCR proteolysis site, GPS, motif|PF00002:7 transmembrane receptor (Secretin family)	NC_006599.4:20298265-20326148	1145.78	1139.07	1229.58	42.2967	69.6354	18.9862	1171.48	43.6395	4.74291	4.43158e-58	6.17775e-56
488830	JAKMIP1	janus kinase and microtubule interacting protein 1%2C transcript variant X11 && sp|A6QR54|JKIP1_BOVIN Janus kinase and microtubule-interacting protein 1 OS=Bos taurus OX=9913 GN=JAKMIP1 PE=2 SV=1 && -	NC_006585.4:73747453-73895031	31.6049	36.0346	47.4338	1.97126	0.00326057	1.999	38.3578	1.32451	4.7257	5.01636e-14	6.98633e-13
486401	GGT5	gamma-glutamyltransferase 5%2C transcript variant X1 && sp|P36269|GGT5_HUMAN Glutathione hydrolase 5 proenzyme OS=Homo sapiens OX=9606 GN=GGT5 PE=1 SV=2 && -	NC_006608.4:27390911-27419099	46.8504	48.045	45.4248	2.96065	0.00404385	1.9989	46.7734	1.65453	4.71434	1.14558e-17	2.17675e-16
474989	C12H6orf163	chromosome 12 C6orf163 homolog%2C transcript variant X1 && sp|Q95JY7|CF163_MACFA Uncharacterized protein C6orf163 homolog OS=Macaca fascicularis OX=9541 GN=QtsA-12155 PE=2 SV=1 && -	NC_006594.4:46657059-46677373	49.8926	41.0399	49.3867	0	0.00404529	4.99815	46.7731	1.6674	4.71293	1.75154e-15	2.76839e-14
119863916	LOC119863916	zinc finger protein 132%2C transcript variant X60 && sp|P52740|ZN132_HUMAN Zinc finger protein 132 OS=Homo sapiens OX=9606 GN=ZNF132 PE=2 SV=2 && PF00096:Zinc finger, C2H2 type	NC_006583.4:99883097-99893930	935.004	1173.1	1220.7	33.4138	50.4896	42.9756	1109.6	42.293	4.71022	2.34635e-107	9.72049e-105
610432	KCNE5	potassium voltage-gated channel subfamily E regulatory subunit 5 && sp|Q9UJ90|KCNE5_HUMAN Potassium voltage-gated channel subfamily E regulatory beta subunit 5 OS=Homo sapiens OX=9606 GN=KCNE5 PE=1 SV=1 && -	NC_006621.4:68922748-68924125	9.18475	18.0146	7.88274	0	0.000834777	0.99957	11.694	0.333468	4.69081	4.48837e-05	0.000210862
607460	LOC607460	pancreatic alpha-amylase && sp|P04746|AMYP_HUMAN Pancreatic alpha-amylase OS=Homo sapiens OX=9606 GN=AMY2A PE=1 SV=2 && PF00128:Alpha amylase, catalytic domain|PF02806:Alpha amylase, C-terminal all-beta domain	NC_006588.4:49734619-49741815	787.272	817.769	760.444	13.7037	46.421	31.982	788.495	30.7022	4.67866	1.33021e-67	2.31519e-65
482521	BEST4	bestrophin 4 && sp|Q8NFU0|BEST4_HUMAN Bestrophin-4 OS=Homo sapiens OX=9606 GN=BEST4 PE=2 SV=1 && PF01062:Bestrophin, RFP-TM, chloride channel	NC_006597.4:15655025-15659367	34.6409	47.0418	29.6036	0	0.00326135	3.99851	37.0954	1.33392	4.67645	4.08902e-12	4.7483e-11
111093384	LOC111093384	M-phase phosphoprotein 6-like && sp|Q99547|MPH6_HUMAN M-phase phosphoprotein 6 OS=Homo sapiens OX=9606 GN=MPHOSPH6 PE=1 SV=2 && PF10175:M-phase phosphoprotein 6	NC_006612.4:14806440-14807722	30.5856	40.037	40.502	0	4.02662	0	37.0415	1.34221	4.67241	7.83759e-13	9.82672e-12
608399	THEM5	thioesterase superfamily member 5%2C transcript variant X2 && sp|Q9CQJ0|THEM5_MOUSE Acyl-coenzyme A thioesterase THEM5 OS=Mus musculus OX=10090 GN=Them5 PE=2 SV=1 && -	NC_006599.4:60301796-60310146	43.8322	46.0449	70.166	0	4.03101	1.99882	53.3477	2.00994	4.65441	2.22294e-16	3.81257e-15
611843	ARID3C	AT-rich interaction domain 3C%2C transcript variant X1 && sp|A6PWV5|ARI3C_MOUSE AT-rich interactive domain-containing protein 3C OS=Mus musculus OX=10090 GN=Arid3c PE=2 SV=2 && PF01388:ARID/BRIGHT DNA binding domain	NC_006593.4:49922506-49930320	43.7968	61.0535	27.6064	4.94685	0.00404289	0	44.1522	1.6503	4.63441	2.6082e-11	2.7746e-10
611236	HTR3B	5-hydroxytryptamine receptor 3B%2C transcript variant X3 && sp|O95264|5HT3B_HUMAN 5-hydroxytryptamine receptor 3B OS=Homo sapiens OX=9606 GN=HTR3B PE=1 SV=1 && PF02931:Neurotransmitter-gated ion-channel ligand binding domain|PF02932:Neurotransmitter-gated ion-channel transmembrane region	NC_006587.4:19285803-19320666	312.639	278.262	269.601	11.8052	19.1626	3.9963	286.834	11.6547	4.60737	4.26165e-50	4.35251e-48
100686836	METRN	meteorin%2C glial cell differentiation regulator && sp|Q8C1Q4|METRN_MOUSE Meteorin OS=Mus musculus OX=10090 GN=Metrn PE=1 SV=2 && -	NC_006588.4:41129730-41132236	10.192	11.0104	11.8543	0	1.00769	0	11.0189	0.335895	4.60485	2.0927e-05	0.00010403
484940	ELAVL3	ELAV like RNA binding protein 3%2C transcript variant X1 && sp|Q14576|ELAV3_HUMAN ELAV-like protein 3 OS=Homo sapiens OX=9606 GN=ELAVL3 PE=2 SV=3 && -	NC_006602.4:49757532-49776022	32.561	19.0201	29.6367	0	3.02025	0	27.0726	1.00675	4.59639	1.28857e-09	1.13174e-08
100683055	LRRC69	leucine rich repeat containing 69%2C transcript variant X1 && sp|Q6ZNQ3|LRC69_HUMAN Leucine-rich repeat-containing protein 69 OS=Homo sapiens OX=9606 GN=LRRC69 PE=2 SV=2 && PF13855:Leucine rich repeat	NC_006611.4:36651150-36739831	43.7892	44.0412	39.4942	2.96064	2.01957	0	42.4415	1.66007	4.57396	7.29582e-16	1.20022e-14
403906	SAG	S-antigen visual arrestin && sp|Q28281|ARRS_CANLF S-arrestin OS=Canis lupus familiaris OX=9615 GN=SAG PE=2 SV=1 && PF00339:Arrestin (or S-antigen), N-terminal domain|PF02752:Arrestin (or S-antigen), C-terminal domain	NC_006607.4:45307685-45338815	58.0814	66.0623	74.0884	0	6.04414	1.99865	66.0774	2.68093	4.56883	1.80894e-20	4.16991e-19
100682987	C20H19orf38	chromosome 20 C19orf38 homolog%2C transcript variant X1 && sp|A8MVS5|HIDE1_HUMAN Protein HIDE1 OS=Homo sapiens OX=9606 GN=HIDE1 PE=1 SV=2 && PF17737:Ig domain in C19orf38 (HIDE1)	NC_006602.4:50247233-50259550	115.078	117.11	101.706	3.92877	0.010588	9.99578	111.298	4.64505	4.5434	3.54956e-27	1.22687e-25
481767	RAB44	RAB44%2C member RAS oncogene family%2C transcript variant X2 && sp|Q7Z6P3|RAB44_HUMAN Ras-related protein Rab-44 OS=Homo sapiens OX=9606 GN=RAB44 PE=1 SV=4 && PF00071:Ras family	NC_006594.4:5787999-5823996	22.4276	48.0384	7.84417	0	3.02025	0	26.1034	1.00675	4.54204	7.20257e-06	3.84564e-05
484420	SLC8A2	solute carrier family 8 member A2%2C transcript variant X2 && sp|Q9UPR5|NAC2_HUMAN Sodium/calcium exchanger 2 OS=Homo sapiens OX=9606 GN=SLC8A2 PE=2 SV=2 && PF03160:Calx-beta domain|PF01699:Sodium/calcium exchanger protein|PF16494:C-terminal extension of sodium/calcium exchanger domain	NC_006583.4:108026547-108056879	22.4593	53.0445	24.6607	3.95718	0.00325978	0	33.3882	1.32015	4.52931	9.95622e-09	7.85969e-08
489927	TRIM72	tripartite motif containing 72%2C transcript variant X1 && sp|Q6ZMU5|TRI72_HUMAN Tripartite motif-containing protein 72 OS=Homo sapiens OX=9606 GN=TRIM72 PE=1 SV=2 && PF13765:SPRY-associated domain|PF00622:SPRY domain|PF13445:RING-type zinc-finger|PF00643:B-box zinc finger	NC_006588.4:18606508-18615003	267.85	268.252	251.828	12.7976	11.1138	9.99399	262.644	11.3018	4.52282	4.46151e-61	6.72979e-59
100686210	FBXO36	F-box protein 36%2C transcript variant X1 && sp|Q8NEA4|FBX36_HUMAN F-box only protein 36 OS=Homo sapiens OX=9606 GN=FBXO36 PE=2 SV=2 && -	NC_006607.4:42830731-42937331	108.958	106.099	90.839	6.90533	3.03688	2.99794	101.965	4.31338	4.52133	4.81281e-30	1.92604e-28
610758	CLEC17A	C-type lectin domain containing 17A%2C transcript variant X2 && sp|Q6ZS10|CL17A_HUMAN C-type lectin domain family 17, member A OS=Homo sapiens OX=9606 GN=CLEC17A PE=1 SV=2 && PF00059:Lectin C-type domain	NC_006602.4:47943292-47956351	10.1874	8.00845	12.8505	0.987655	0.000834671	0	10.3488	0.329497	4.51796	6.32953e-05	0.000289589
480194	DLGAP1	DLG associated protein 1%2C transcript variant X5 && sp|O14490|DLGP1_HUMAN Disks large-associated protein 1 OS=Homo sapiens OX=9606 GN=DLGAP1 PE=1 SV=1 && -	NC_006589.4:69537630-70405158	16757.7	15528.6	16546.3	774.275	663.714	693.605	16277.5	710.531	4.5175	9.38821e-237	2.76145e-233
491218	TRPV3	transient receptor potential cation channel subfamily V member 3 && sp|Q8K424|TRPV3_MOUSE Transient receptor potential cation channel subfamily V member 3 OS=Mus musculus OX=10090 GN=Trpv3 PE=1 SV=2 && -	NC_006591.4:46528079-46563685	82.4542	62.0599	66.1591	4.93315	2.02539	1.99858	70.2244	2.98571	4.49669	1.73422e-22	4.59139e-21
482958	COLEC11	collectin subfamily member 11%2C transcript variant X1 && sp|Q3SXB8|COL11_MOUSE Collectin-11 OS=Mus musculus OX=10090 GN=Colec11 PE=2 SV=2 && PF00059:Lectin C-type domain|PF01391:Collagen triple helix repeat (20 copies)	NC_006599.4:2133539-2166666	11.2426	14.0144	27.6983	1.97756	0.00165598	0	17.6518	0.659738	4.49341	2.90641e-06	1.63835e-05
102152435	FAM237B	family with sequence similarity 237 member B%2C transcript variant X4 && sp|A0A1B0GVD1|F237B_HUMAN Protein FAM237B OS=Homo sapiens OX=9606 GN=FAM237B PE=3 SV=1 && -	NC_006596.4:15732229-15817508	59.9924	26.0277	34.5479	0	5.03304	0	40.1894	1.67768	4.49178	7.7781e-10	7.03088e-09
106558622	LOC106558622	uncharacterized LOC106558622%2C transcript variant X6 && - && -	NC_006585.4:57184598-57217067	272.917	252.237	222.186	10.8194	13.1246	8.99441	249.114	10.9795	4.48861	1.07851e-54	1.33854e-52
480087	ADCY10	adenylate cyclase 10 && sp|Q866F4|ADCYA_RABIT Adenylate cyclase type 10 OS=Oryctolagus cuniculus OX=9986 GN=ADCY10 PE=2 SV=1 && PF00211:Adenylate and Guanylate cyclase catalytic domain	NC_006589.4:30114468-30197885	200.557	142.135	134.282	1.9389	14.1094	4.99666	158.991	7.015	4.48112	1.76005e-27	6.14118e-26
608811	PLA2G4D	phospholipase A2 group IVD%2C transcript variant X1 && sp|Q86XP0|PA24D_HUMAN Cytosolic phospholipase A2 delta OS=Homo sapiens OX=9606 GN=PLA2G4D PE=1 SV=2 && PF18695:Cytosolic phospholipases A2 C2-domain|PF00168:C2 domain|PF01735:Lysophospholipase catalytic domain	NC_006612.4:9147400-9173232	20.3511	12.013	19.7616	0	0.00165639	1.99922	17.3752	0.666958	4.46893	5.79924e-07	3.60251e-06
100856036	OR2K2	olfactory receptor family 2 subfamily K member 2 && sp|Q8NGT1|OR2K2_HUMAN Olfactory receptor 2K2 OS=Homo sapiens OX=9606 GN=OR2K2 PE=2 SV=3 && PF13853:Olfactory receptor	NC_006593.4:64443029-64443979	19.3394	14.0143	18.7695	0	2.01396	0	17.3744	0.671319	4.46741	2.6485e-07	1.72646e-06
606901	AMPD1	adenosine monophosphate deaminase 1 && sp|P23109|AMPD1_HUMAN AMP deaminase 1 OS=Homo sapiens OX=9606 GN=AMPD1 PE=1 SV=2 && PF00962:Adenosine/AMP deaminase	NC_006599.4:52027974-52050104	41.7458	35.034	40.4951	0	5.03304	0	39.0916	1.67768	4.45264	1.00948e-12	1.25445e-11
111096979	LOC111096979	60S ribosomal protein L36-like%2C transcript variant X1 && sp|P39032|RL36_RAT 60S ribosomal protein L36 OS=Rattus norvegicus OX=10116 GN=Rpl36 PE=1 SV=2 && -	NC_006590.4:10367120-10369748	27.4819	19.0195	26.6732	0	3.02025	0	24.3915	1.00675	4.4466	5.33896e-09	4.33813e-08
102155940	SMIM43	small integral membrane protein 43 && sp|Q4W5P6|SIM43_HUMAN Small integral membrane protein 43 OS=Homo sapiens OX=9606 GN=SMIM43 PE=3 SV=4 && -	NC_006601.4:18584840-18591382	90.6605	111.103	87.8798	5.91349	3.03688	3.9976	96.5476	4.31599	4.44247	3.04673e-28	1.10774e-26
118827801	PTTG1IP2	PTTG1IP family member 2 && sp|P0DTF9|PTIP2_HUMAN PTTG1IP family member 2 OS=Homo sapiens OX=9606 GN=PTTG1IP2 PE=3 SV=1 && -	NC_006596.4:15902681-15937269	21.3603	12.0129	17.779	0	0.00165639	1.99922	17.0507	0.666958	4.44209	7.96403e-07	4.8661e-06
100533996	TNNI3K	TNNI3 interacting kinase%2C transcript variant X3 && sp|Q59H18|TNI3K_HUMAN Serine/threonine-protein kinase TNNI3K OS=Homo sapiens OX=9606 GN=TNNI3K PE=1 SV=3 && PF12796:Ankyrin repeats (3 copies)|PF07714:Protein tyrosine kinase	NC_006588.4:74489520-74761768	206.784	230.217	259.764	10.8216	7.08548	13.9928	232.255	10.6333	4.43232	1.32857e-49	1.3247e-47
480511	AOC3	amine oxidase copper containing 3%2C transcript variant X1 && sp|Q9TTK6|AOC3_BOVIN Membrane primary amine oxidase OS=Bos taurus OX=9913 GN=AOC3 PE=2 SV=3 && PF02727:Copper amine oxidase, N2 domain|PF02728:Copper amine oxidase, N3 domain|PF01179:Copper amine oxidase, enzyme domain	NC_006591.4:19619309-19641100	194.531	204.192	190.6	6.87193	12.1097	7.99518	196.441	8.99226	4.43161	1.76482e-48	1.6532e-46
403972	PRPH2	peripherin 2 && sp|P52204|PRPH2_CANLF Peripherin-2 OS=Canis lupus familiaris OX=9615 GN=PRPH2 PE=2 SV=1 && PF00335:Tetraspanin family	NC_006594.4:11326457-11343396	24.4775	29.0279	39.5342	0	4.02662	0	31.0132	1.34221	4.41634	4.57437e-10	4.2512e-09
100856525	BEST2	bestrophin 2%2C transcript variant X1 && sp|Q8BGM5|BEST2_MOUSE Bestrophin-2 OS=Mus musculus OX=10090 GN=Best2 PE=2 SV=1 && PF01062:Bestrophin, RFP-TM, chloride channel	NC_006602.4:49258212-49262340	42.7542	26.0273	45.453	0	3.02447	1.9989	38.0782	1.67446	4.41564	3.23275e-12	3.80048e-11
111090922	LOC111090922	28S ribosomal protein S24%2C mitochondrial-like%2C transcript variant X8 && - && -	NC_006600.4:24995050-25004105	82.4657	77.072	60.2147	5.92236	4.03829	0	73.2508	3.32022	4.4112	5.67842e-21	1.36682e-19
483717	GAL3ST3	galactose-3-O-sulfotransferase 3%2C transcript variant X2 && sp|Q96A11|G3ST3_HUMAN Galactose-3-O-sulfotransferase 3 OS=Homo sapiens OX=9606 GN=GAL3ST3 PE=1 SV=1 && PF06990:Galactose-3-O-sulfotransferase	NC_006600.4:49823836-49831505	34.6439	46.0413	32.5735	4.94685	0.00404289	0	37.7529	1.6503	4.40832	1.27543e-11	1.40452e-10
491140	SLFN14	schlafen family member 14%2C transcript variant X2 && sp|P0C7P3|SLN14_HUMAN Protein SLFN14 OS=Homo sapiens OX=9606 GN=SLFN14 PE=1 SV=2 && -	NC_006591.4:37315978-37335991	364.648	393.371	473.096	22.6449	26.2408	8.99311	410.372	19.2929	4.40207	9.74732e-54	1.14683e-51
XLOC_034743	XLOC_034743	-	NC_006609.4:13274801-13312322	3936.33	3550.34	3680.79	148.51	209.08	172.901	3722.49	176.83	4.39533	4.10763e-174	5.4919e-171
475523	MGAM	maltase-glucoamylase%2C transcript variant X4 && sp|O43451|MGA_HUMAN Maltase-glucoamylase, intestinal OS=Homo sapiens OX=9606 GN=MGAM PE=1 SV=5 && PF01055:Glycosyl hydrolases family 31|PF00088:Trefoil (P-type) domain|PF16863:N-terminal barrel of NtMGAM and CtMGAM, maltase-glucoamylase	NC_006598.4:7983615-8077307	430.834	407.386	550.139	18.674	18.1964	28.9848	462.786	21.9517	4.39026	3.19888e-63	5.05871e-61
100855561	TRPV5	transient receptor potential cation channel subfamily V member 5%2C transcript variant X3 && sp|Q9NQA5|TRPV5_HUMAN Transient receptor potential cation channel subfamily V member 5 OS=Homo sapiens OX=9606 GN=TRPV5 PE=1 SV=2 && PF12796:Ankyrin repeats (3 copies)|PF00520:Ion transport protein	NC_006598.4:7560511-7591662	17.2509	6.00691	4.91713	0.987655	0.000834671	0	9.39163	0.329497	4.38304	0.000858991	0.00313479
403482	NR1I2	nuclear receptor subfamily 1 group I member 2%2C transcript variant X3 && sp|O75469|NR1I2_HUMAN Nuclear receptor subfamily 1 group I member 2 OS=Homo sapiens OX=9606 GN=NR1I2 PE=1 SV=1 && PF00104:Ligand-binding domain of nuclear hormone receptor|PF00105:Zinc finger, C4 type (two domains)	NC_006615.4:23474457-23486487	57.9896	22.0252	52.3672	0	0.00481724	5.99779	44.1273	2.00087	4.38285	5.19869e-09	4.23468e-08
482471	EPHA10	EPH receptor A10%2C transcript variant X1 && sp|Q5JZY3|EPHAA_HUMAN Ephrin type-A receptor 10 OS=Homo sapiens OX=9606 GN=EPHA10 PE=1 SV=2 && PF00041:Fibronectin type III domain|PF01404:Ephrin receptor ligand binding domain|PF14575:Ephrin type-A receptor 2 transmembrane domain|PF07714:Protein tyrosine kinase|PF00536:SAM domain (Sterile alpha motif)	NC_006597.4:4998036-5039458	28.5575	29.0293	53.386	4.94685	0.00404289	0	36.9909	1.6503	4.37939	1.19702e-09	1.05861e-08
486982	MCMDC2	minichromosome maintenance domain containing 2%2C transcript variant X3 && sp|Q4G0Z9|MCMD2_HUMAN Minichromosome maintenance domain-containing protein 2 OS=Homo sapiens OX=9606 GN=MCMDC2 PE=1 SV=3 && PF17855:MCM AAA-lid domain|PF00493:MCM P-loop domain	NC_006611.4:16739713-16777699	49.8397	22.0241	38.5212	2.96064	2.01957	0	36.795	1.66007	4.36929	1.13435e-10	1.12646e-09
476026	SPDYC	speedy/RINGO cell cycle regulator family member C%2C transcript variant X7 && sp|Q5MJ68|SPDYC_HUMAN Speedy protein C OS=Homo sapiens OX=9606 GN=SPDYC PE=1 SV=1 && PF11357:Cell cycle regulatory protein	NC_006600.4:50628802-50671355	349.264	236.225	284.424	15.7504	8.10247	17.9906	289.971	13.9478	4.3645	2.80375e-46	2.36982e-44
485335	DNHD1	dynein heavy chain domain 1 && sp|Q96M86|DNHD1_HUMAN Dynein heavy chain domain-containing protein 1 OS=Homo sapiens OX=9606 GN=DNHD1 PE=2 SV=2 && PF12774:Hydrolytic ATP binding site of dynein motor region|PF08393:Dynein heavy chain, N-terminal region 2	NC_006603.4:29508420-29588482	598.926	823.773	829.61	39.3626	32.3383	37.9786	750.77	36.5598	4.35509	8.48661e-79	1.98115e-76
102156193	LOC102156193	maestro heat-like repeat-containing protein family member 1%2C transcript variant X12 && sp|Q68CQ1|MROH7_HUMAN Maestro heat-like repeat-containing protein family member 7 OS=Homo sapiens OX=9606 GN=MROH7 PE=2 SV=4 && -	NC_006609.4:4622759-4697698	171.128	201.188	186.656	2.91743	7.07978	16.9923	186.324	8.99652	4.35494	8.75556e-35	4.41743e-33
488452	DNAH7	dynein axonemal heavy chain 7 && sp|Q8WXX0|DYH7_HUMAN Dynein axonemal heavy chain 7 OS=Homo sapiens OX=9606 GN=DNAH7 PE=1 SV=2 && PF17852:Dynein heavy chain AAA lid domain|PF12774:Hydrolytic ATP binding site of dynein motor region|PF12777:Microtubule-binding stalk of dynein motor|PF12780:P-loop containing dynein motor region D4|PF08393:Dynein heavy chain, N-terminal region 2|PF12775:P-loop contai…	NC_006619.4:6462493-6709145	38.7208	39.0376	50.3905	0	3.02634	2.99853	42.7163	2.00829	4.33518	1.37276e-14	2.02906e-13
612681	MSH4	mutS homolog 4%2C transcript variant X1 && sp|O15457|MSH4_HUMAN MutS protein homolog 4 OS=Homo sapiens OX=9606 GN=MSH4 PE=1 SV=2 && PF05188:MutS domain II|PF05192:MutS domain III|PF05190:MutS family domain IV|PF00488:MutS domain V	NC_006588.4:73406292-73487796	73.3579	79.075	94.8349	5.91632	4.04143	1.99837	82.4226	3.98537	4.32665	1.63015e-24	4.85317e-23
490900	SLC16A6	solute carrier family 16 member 6%2C transcript variant X1 && sp|O15403|MOT7_HUMAN Monocarboxylate transporter 7 OS=Homo sapiens OX=9606 GN=SLC16A6 PE=1 SV=2 && PF07690:Major Facilitator Superfamily	NC_006591.4:15906236-15926736	179.265	213.199	171.824	4.89178	10.0996	12.9935	188.096	9.32828	4.317	4.97017e-41	3.36075e-39
612235	LOC612235	uncharacterized LOC612235%2C transcript variant X1 && sp|Q0VG85|CC162_MOUSE Coiled-coil domain-containing protein 162 OS=Mus musculus OX=10090 GN=Ccdc162 PE=1 SV=4 && PF15082:Domain of unknown function (DUF4549)	NC_006594.4:65969506-66105786	144.601	135.127	124.422	4.90621	7.07043	7.99574	134.717	6.65746	4.31413	2.55019e-36	1.36384e-34
609445	LOC609445	palmitoyltransferase ZDHHC11%2C transcript variant X3 && sp|Q14AK4|ZDH11_MOUSE Palmitoyltransferase ZDHHC11 OS=Mus musculus OX=10090 GN=Zdhhc11 PE=1 SV=2 && PF01529:DHHC palmitoyltransferase	NC_006616.4:16080852-16124884	37.6345	21.0219	27.6478	1.97126	0.00326057	1.999	28.7681	1.32451	4.31282	5.33944e-10	4.92333e-09
100683287	LOC100683287	60S ribosomal protein L9-like && sp|P51410|RL9_MOUSE 60S ribosomal protein L9 OS=Mus musculus OX=10090 GN=Rpl9 PE=1 SV=2 && PF00347:Ribosomal protein L6	NC_006593.4:61189146-61189723	24.4668	25.0246	36.57	1.97126	2.01787	0	28.6872	1.32971	4.3073	2.16898e-10	2.07813e-09
486689	STYK1	serine/threonine/tyrosine kinase 1%2C transcript variant X2 && sp|Q6J9G0|STYK1_HUMAN Tyrosine-protein kinase STYK1 OS=Homo sapiens OX=9606 GN=STYK1 PE=1 SV=4 && PF07714:Protein tyrosine kinase	NC_006609.4:11411271-11444287	25.4425	28.0246	12.8039	0	0.00246515	2.99887	22.0903	1.00044	4.30658	3.81505e-07	2.43683e-06
611754	CATSPERE	catsper channel auxiliary subunit epsilon%2C transcript variant X17 && sp|Q5SY80|CTSRE_HUMAN Cation channel sperm-associated protein subunit epsilon OS=Homo sapiens OX=9606 GN=CATSPERE PE=2 SV=1 && PF15020:Cation channel sperm-associated protein subunit delta	NC_006589.4:34951573-35149910	75.3647	66.0636	81.9867	8.89689	0.00849818	1.99844	74.4717	3.63461	4.30479	9.60709e-19	1.97472e-17
486084	SOX7	SRY-box transcription factor 7%2C transcript variant X1 && sp|Q9BT81|SOX7_HUMAN Transcription factor SOX-7 OS=Homo sapiens OX=9606 GN=SOX7 PE=1 SV=1 && PF12067:Sox 17/18 central domain|PF00505:HMG (high mobility group) box	NC_006607.4:27871952-27889698	7.17815	26.0206	12.8268	0	0.00165639	1.99922	15.3418	0.666958	4.29007	5.0238e-05	0.000233925
100686624	LRCOL1	leucine rich colipase like 1%2C transcript variant X10 && sp|A6NCL2|LRCL1_HUMAN Leucine-rich colipase-like protein 1 OS=Homo sapiens OX=9606 GN=LRCOL1 PE=2 SV=3 && -	NC_006608.4:541670-576614	136.479	176.162	101.673	1.93891	7.07189	11.9944	138.104	7.00175	4.27958	1.57868e-24	4.7047e-23
489001	CABCOCO1	ciliary associated calcium binding coiled-coil 1%2C transcript variant X3 && sp|Q8IVU9|CBCO1_HUMAN Ciliary-associated calcium-binding coiled-coil protein 1 OS=Homo sapiens OX=9606 GN=CABCOCO1 PE=1 SV=1 && PF14769:Flagellar C1a complex subunit C1a-32	NC_006586.4:13893183-14010513	943.073	806.761	912.55	36.3651	42.4367	57.9687	887.461	45.5902	4.27949	4.60426e-94	1.45623e-91
482096	SLC39A4	solute carrier family 39 member 4%2C transcript variant X1 && sp|Q1KZG0|S39A4_BOVIN Zinc transporter ZIP4 OS=Bos taurus OX=9913 GN=SLC39A4 PE=2 SV=1 && PF02535:ZIP Zinc transporter|PF18292:Zinc transporter ZIP4 domain	NC_006595.4:37794803-37799894	48.851	24.0263	50.3964	0	4.03101	1.99882	41.0913	2.00994	4.27823	4.14141e-11	4.3151e-10
608972	ANGPTL7	angiopoietin like 7%2C transcript variant X2 && sp|Q5EA66|ANGL7_BOVIN Angiopoietin-related protein 7 OS=Bos taurus OX=9913 GN=ANGPTL7 PE=2 SV=1 && -	NC_006584.4:81406973-81413699	19.2624	4.00541	2.9378	0	1.00769	0	8.73519	0.335895	4.27628	0.00423124	0.0131715
100688922	ZNF501	zinc finger protein 501%2C transcript variant X1 && - && PF00096:Zinc finger, C2H2 type	NC_006602.4:43456331-43465881	243.416	234.221	257.774	19.7216	8.09859	9.99373	245.137	12.6046	4.26605	2.90531e-48	2.6958e-46
119872956	LOC119872956	uncharacterized LOC119872956%2C transcript variant X5 && - && -	NC_006590.4:70175068-70179710	18.3112	8.00976	18.781	1.97756	0.00165598	0	15.034	0.659738	4.26481	1.63344e-05	8.2596e-05
106558762	LOC106558762	60S ribosomal protein L21-like && sp|P46778|RL21_HUMAN 60S ribosomal protein L21 OS=Homo sapiens OX=9606 GN=RPL21 PE=1 SV=2 && PF01157:Ribosomal protein L21e	NC_006587.4:10830025-10830526	7.14194	7.00729	11.8672	0	0.000834777	0.99957	8.67215	0.333468	4.26419	0.000425113	0.00165378
611160	PTX4	pentraxin 4 && sp|Q96A99|PTX4_HUMAN Pentraxin-4 OS=Homo sapiens OX=9606 GN=PTX4 PE=2 SV=2 && -	NC_006588.4:40590542-40595951	11.2288	20.0171	13.82	1.97756	0.00165598	0	15.022	0.659738	4.26306	5.87805e-06	3.17534e-05
488849	SEL1L3	SEL1L family member 3%2C transcript variant X1 && sp|Q68CR1|SE1L3_HUMAN Protein sel-1 homolog 3 OS=Homo sapiens OX=9606 GN=SEL1L3 PE=1 SV=2 && -	NC_006585.4:87057626-87158335	260.731	287.269	243.92	16.7426	18.1664	5.99515	263.974	13.6347	4.26251	1.03235e-47	9.34326e-46
475345	MYLK3	myosin light chain kinase 3 && sp|Q5RDG7|MYLK3_PONAB Myosin light chain kinase 3 OS=Pongo abelii OX=9601 GN=MYLK3 PE=2 SV=3 && PF00069:Protein kinase domain	NC_006597.4:8535870-8570561	95.7409	100.094	95.7938	8.88332	0.0112575	5.9968	97.2095	4.96379	4.2529	1.73093e-24	5.13242e-23
608945	SNAI3	snail family transcriptional repressor 3 && sp|Q3KNW1|SNAI3_HUMAN Zinc finger protein SNAI3 OS=Homo sapiens OX=9606 GN=SNAI3 PE=2 SV=1 && -	NC_006587.4:64672369-64681055	35.669	33.0328	52.3809	0	6.03953	0	40.3609	2.01318	4.25082	1.85572e-10	1.79376e-09
100685892	LOC100685892	40S ribosomal protein S17-like && sp|P63273|RS17_CANLF 40S ribosomal protein S17 OS=Canis lupus familiaris OX=9615 GN=RPS17 PE=2 SV=2 && -	NC_006594.4:41277269-41277659	11.2268	16.0147	16.798	0	2.01396	0	14.6798	0.671319	4.22551	5.0806e-06	2.7705e-05
404013	SLC6A12	solute carrier family 6 member 12 && sp|P27799|S6A12_CANLF Sodium- and chloride-dependent betaine transporter OS=Canis lupus familiaris OX=9615 GN=SLC6A12 PE=1 SV=2 && PF00209:Sodium:neurotransmitter symporter family	NC_006609.4:4389231-4413912	38.7531	51.0483	65.2192	2.9522	0.00632412	4.99778	51.6735	2.6521	4.21787	1.54547e-14	2.26725e-13
607952	FGF17	fibroblast growth factor 17%2C transcript variant X1 && sp|O60258|FGF17_HUMAN Fibroblast growth factor 17 OS=Homo sapiens OX=9606 GN=FGF17 PE=1 SV=1 && -	NC_006607.4:35783130-35793596	43.7388	24.0249	31.5971	0	0.00404529	4.99815	33.1203	1.6674	4.21671	3.68135e-09	3.05712e-08
100688707	C5H16orf46	chromosome 5 C16orf46 homolog%2C transcript variant X2 && sp|Q6P387|CP046_HUMAN Uncharacterized protein C16orf46 OS=Homo sapiens OX=9606 GN=C16orf46 PE=2 SV=2 && PF15032:Protein of unknown function (DUF4529)	NC_006587.4:70711103-70724298	621.234	586.552	518.467	44.3354	14.1857	33.9811	575.418	30.8341	4.21525	1.1228e-51	1.21419e-49
607685	FTCD	formimidoyltransferase cyclodeaminase%2C transcript variant X2 && sp|P53603|FTCD_PIG Formimidoyltransferase-cyclodeaminase OS=Sus scrofa OX=9823 GN=FTCD PE=1 SV=1 && PF07837:Formiminotransferase domain, N-terminal subdomain|PF04961:Formiminotransferase-cyclodeaminase|PF02971:Formiminotransferase domain	NC_006613.4:38679583-38692067	18.3478	17.0172	26.6899	0	3.02025	0	20.685	1.00675	4.20936	2.21851e-07	1.46148e-06
403756	CD38	CD38 molecule && sp|P56528|CD38_MOUSE ADP-ribosyl cyclase/cyclic ADP-ribose hydrolase 1 OS=Mus musculus OX=10090 GN=Cd38 PE=1 SV=2 && PF02267:ADP-ribosyl cyclase	NC_006585.4:67047105-67094978	426.744	427.403	453.318	16.6897	24.2436	29.9841	435.821	23.6391	4.19815	2.42014e-69	4.36724e-67
100684093	MPV17L	MPV17 mitochondrial inner membrane protein like%2C transcript variant X2 && sp|Q2QL34|MP17L_HUMAN Mpv17-like protein OS=Homo sapiens OX=9606 GN=MPV17L PE=1 SV=1 && -	NC_006588.4:29746839-29757055	20.4284	34.0317	43.4925	0	3.02447	1.9989	32.6509	1.67446	4.1938	7.56641e-10	6.84373e-09
479538	DNAI4	dynein axonemal intermediate chain 4 && sp|Q5VTH9|DNAI4_HUMAN Dynein axonemal intermediate chain 4 OS=Homo sapiens OX=9606 GN=DNAI4 PE=2 SV=1 && -	NC_006587.4:43713901-43814576	3764.23	3506.3	3861.53	246.005	153.592	214.878	3710.69	204.825	4.17792	4.33515e-134	2.77204e-131
609625	CCDC13	coiled-coil domain containing 13%2C transcript variant X1 && sp|Q8IYE1|CCD13_HUMAN Coiled-coil domain-containing protein 13 OS=Homo sapiens OX=9606 GN=CCDC13 PE=1 SV=2 && -	NC_006605.4:11809264-11861401	65.1183	24.0275	61.2624	5.929	2.02405	0	50.1361	2.65102	4.17671	4.04803e-10	3.78477e-09
106557454	LOC106557454	COX assembly mitochondrial protein 2 homolog%2C transcript variant X5 && sp|Q2NKR3|COXM2_BOVIN COX assembly mitochondrial protein 2 homolog OS=Bos taurus OX=9913 GN=CMC2 PE=3 SV=1 && -	NC_006591.4:54793201-54803976	49.9068	31.033	69.1873	3.94395	0.0063234	3.99805	50.0424	2.64944	4.17256	2.96007e-12	3.48968e-11
489769	CES2	carboxylesterase 2%2C transcript variant X1 && sp|O00748|EST2_HUMAN Cocaine esterase OS=Homo sapiens OX=9606 GN=CES2 PE=1 SV=1 && PF00135:Carboxylesterase family	NC_006587.4:82359222-82372464	800.526	939.882	762.407	43.2733	47.478	48.9724	834.272	46.5746	4.15944	7.98114e-95	2.57975e-92
474895	DNAH8	dynein axonemal heavy chain 8%2C transcript variant X5 && sp|Q91XQ0|DYH8_MOUSE Dynein axonemal heavy chain 8 OS=Mus musculus OX=10090 GN=Dnah8 PE=1 SV=2 && PF17852:Dynein heavy chain AAA lid domain|PF18199:Dynein heavy chain C-terminal domain|PF12775:P-loop containing dynein motor region|PF12781:ATP-binding dynein motor region|PF18198:Dynein heavy chain AAA lid domain|PF03028:Dynein heavy chain r…	NC_006594.4:7633513-7996722	33.601	25.0253	36.5575	0	3.02447	1.9989	31.7279	1.67446	4.15343	5.47715e-11	5.63698e-10
100684344	FAM124A	family with sequence similarity 124 member A && sp|Q5RA50|F124A_PONAB Protein FAM124A OS=Pongo abelii OX=9601 GN=FAM124A PE=2 SV=1 && -	NC_006604.4:755773-840454	325.932	363.341	360.481	22.6429	16.1754	19.9887	349.918	19.6023	4.14855	2.91887e-64	4.8506e-62
100687841	CCDC169	coiled-coil domain containing 169%2C transcript variant X1 && sp|Q8BXX9|CC169_MOUSE Coiled-coil domain-containing protein 169 OS=Mus musculus OX=10090 GN=Ccdc169 PE=2 SV=2 && -	NC_006607.4:4324096-4367105	72.241	63.0577	29.5668	5.9256	2.02539	0.998972	54.9552	2.98332	4.14569	3.95622e-12	4.60318e-11
480058	PAPPA2	pappalysin 2%2C transcript variant X2 && sp|Q9BXP8|PAPP2_HUMAN Pappalysin-2 OS=Homo sapiens OX=9606 GN=PAPPA2 PE=1 SV=4 && -	NC_006589.4:22294142-22562649	80.4537	66.0642	88.9058	0	4.04292	8.99616	78.4745	4.34636	4.14144	9.93372e-19	2.03759e-17
611341	TEX12	testis expressed 12%2C transcript variant X1 && sp|Q9BXU0|TEX12_HUMAN Testis-expressed protein 12 OS=Homo sapiens OX=9606 GN=TEX12 PE=1 SV=1 && PF15219:Testis-expressed 12	NC_006587.4:20890863-20895367	27.4879	19.0197	29.6437	3.95718	0.00325978	0	25.3838	1.32015	4.13497	3.16697e-08	2.34466e-07
611377	IL29L	interleukin 29-like && sp|Q8IU54|IFNL1_HUMAN Interferon lambda-1 OS=Homo sapiens OX=9606 GN=IFNL1 PE=1 SV=1 && PF15177:Interleukin-28A	NC_006606.4:35681783-35682355	14.2561	5.00732	21.7665	1.97756	0.00165598	0	13.6766	0.659738	4.12959	0.000194256	0.000810359
607700	NCF1	neutrophil cytosolic factor 1%2C transcript variant X1 && sp|P14598|NCF1_HUMAN Neutrophil cytosol factor 1 OS=Homo sapiens OX=9606 GN=NCF1 PE=1 SV=4 && PF16621:SH3 terminal domain of 2nd SH3 on Neutrophil cytosol factor 1|PF08944:NADPH oxidase subunit p47Phox, C terminal domain|PF00018:SH3 domain|PF00787:PX domain	NC_006588.4:7403701-7421192	52.0184	83.0773	96.8274	4.92202	3.03688	4.99728	77.3077	4.31873	4.12215	6.66441e-19	1.38731e-17
488921	HAPLN1	hyaluronan and proteoglycan link protein 1%2C transcript variant X1 && sp|P55252|HPLN1_BOVIN Hyaluronan and proteoglycan link protein 1 OS=Bos taurus OX=9913 GN=HAPLN1 PE=2 SV=1 && PF07686:Immunoglobulin V-set domain|PF00193:Extracellular link domain	NC_006585.4:25237411-25313949	4.12786	23.0182	13.8261	0	2.01396	0	13.6574	0.671319	4.12003	0.000345832	0.00137167
609669	LOC609669	14-3-3 protein zeta/delta-like && sp|P63103|1433Z_BOVIN 14-3-3 protein zeta/delta OS=Bos taurus OX=9913 GN=YWHAZ PE=1 SV=1 && PF00244:14-3-3 protein	NC_006611.4:11254841-11258528	137.457	142.131	86.8561	8.86625	5.05963	6.99598	122.148	6.97395	4.10525	7.94498e-26	2.57656e-24
476210	ALDH8A1	aldehyde dehydrogenase 8 family member A1%2C transcript variant X1 && sp|Q0P5F9|AL8A1_BOVIN 2-aminomuconic semialdehyde dehydrogenase OS=Bos taurus OX=9913 GN=ALDH8A1 PE=2 SV=1 && PF00171:Aldehyde dehydrogenase family	NC_006583.4:28553032-28575378	251.498	199.188	181.689	18.7336	3.05921	14.992	210.792	12.2616	4.08787	6.73583e-30	2.66301e-28
100856535	CD1D	CD1d molecule%2C transcript variant X1 && sp|P15813|CD1D_HUMAN Antigen-presenting glycoprotein CD1d OS=Homo sapiens OX=9606 GN=CD1D PE=1 SV=1 && PF07654:Immunoglobulin C1-set domain|PF16497:MHC-I family domain	NC_006620.4:23516058-23520487	6.15535	18.0153	15.8124	0	2.01396	0	13.3277	0.671319	4.08593	0.000100847	0.00044459
609291	FOXL1	forkhead box L1 && sp|Q12952|FOXL1_HUMAN Forkhead box protein L1 OS=Homo sapiens OX=9606 GN=FOXL1 PE=2 SV=2 && -	NC_006587.4:66293564-66299385	4.12654	16.0142	19.783	0	2.01396	0	13.3079	0.671319	4.08241	0.000324616	0.0012938
481634	LOC481634	bile acid-CoA_amino acid N-acyltransferase%2C transcript variant X2 && sp|Q5FVR5|ACNT2_RAT Acyl-coenzyme A amino acid N-acyltransferase 2 OS=Rattus norvegicus OX=10116 GN=Acnat2 PE=2 SV=1 && PF08840:BAAT / Acyl-CoA thioester hydrolase C terminal|PF04775:Acyl-CoA thioester hydrolase/BAAT N-terminal region	NC_006593.4:56529186-56547421	28.4943	26.0241	18.7424	1.97126	0.00326057	1.999	24.4203	1.32451	4.07748	7.49925e-09	6.00062e-08
100856060	HORMAD1	HORMA domain containing 1%2C transcript variant X2 && sp|E2RSQ2|HORM1_CANLF HORMA domain-containing protein 1 OS=Canis lupus familiaris OX=9615 GN=HORMAD1 PE=3 SV=1 && PF02301:HORMA domain	NC_006599.4:59306247-59328768	36.6873	46.0423	41.4785	0	7.04607	0	41.4027	2.34869	4.07718	1.91359e-10	1.84788e-09
487375	LOC487375	elongation factor 1-alpha 1-like && sp|P13549|EF1A0_XENLA Elongation factor 1-alpha, somatic form OS=Xenopus laevis OX=8355 GN=eef1as PE=2 SV=1 && PF00009:Elongation factor Tu GTP binding domain|PF03144:Elongation factor Tu domain 2|PF03143:Elongation factor Tu C-terminal domain	NC_006584.4:72357766-72367782	18.3362	20.0185	17.7719	0	3.02025	0	18.7088	1.00675	4.06591	4.15594e-07	2.64252e-06
484845	CPAMD8	C3 and PZP like alpha-2-macroglobulin domain containing 8%2C transcript variant X1 && sp|Q8IZJ3|CPMD8_HUMAN C3 and PZP-like alpha-2-macroglobulin domain-containing protein 8 OS=Homo sapiens OX=9606 GN=CPAMD8 PE=1 SV=2 && PF07677:A-macroglobulin receptor binding domain|PF00207:Alpha-2-macroglobulin family|PF01835:MG2 domain|PF07678:A-macroglobulin TED domain|PF17789:Macroglobulin domain MG4|PF1224…	NC_006602.4:45573885-45650980	90.6853	113.106	117.542	1.94179	10.0852	6.99614	107.111	6.34104	4.05481	2.63673e-25	8.26831e-24
606491	RYR1	ryanodine receptor 1 && sp|P16960|RYR1_PIG Ryanodine receptor 1 OS=Sus scrofa OX=9823 GN=RYR1 PE=2 SV=2 && PF08709:Inositol 1,4,5-trisphosphate/ryanodine receptor|PF00520:Ion transport protein|PF01365:RIH domain|PF06459:Ryanodine Receptor TM 4-6|PF02026:RyR domain|PF00622:SPRY domain|PF02815:MIR domain|PF13833:EF-hand domain pair|PF08454:RyR and IP3R Homology associated	NC_006583.4:113865988-113983252	204.72	226.212	199.484	12.7889	10.1122	14.992	210.139	12.631	4.0425	3.46676e-46	2.91347e-44
485794	SIGLEC1	sialic acid binding Ig like lectin 1%2C transcript variant X1 && sp|Q9BZZ2|SN_HUMAN Sialoadhesin OS=Homo sapiens OX=9606 GN=SIGLEC1 PE=1 SV=2 && PF07686:Immunoglobulin V-set domain|PF07679:Immunoglobulin I-set domain|PF13895:Immunoglobulin domain|PF08205:CD80-like C2-set immunoglobulin domain	NC_006606.4:17465992-17496959	123.301	171.16	185.701	10.8283	12.1128	5.99578	160.054	9.64561	4.03526	2.03205e-31	8.71295e-30
111092650	LOC111092650	uncharacterized LOC111092650%2C transcript variant X5 && - && -	NC_006608.4:24668682-24682226	15.26	9.00979	13.8308	0	0.00165639	1.99922	12.7002	0.666958	4.02056	4.12476e-05	0.000195026
474749	DNAI1	dynein axonemal intermediate chain 1%2C transcript variant X54 && sp|Q32KS2|DNAI1_BOVIN Dynein axonemal intermediate chain 1 OS=Bos taurus OX=9913 GN=DNAI1 PE=2 SV=1 && -	NC_006593.4:49709714-49834590	8.17826	12.0116	17.8013	0	0.00165639	1.99922	12.6637	0.666958	4.01546	7.55977e-05	0.000340786
100855705	PKD2L2	polycystin 2 like 2%2C transient receptor potential cation channel%2C transcript variant X1 && sp|Q9NZM6|PK2L2_HUMAN Polycystic kidney disease 2-like 2 protein OS=Homo sapiens OX=9606 GN=PKD2L2 PE=2 SV=2 && PF08016:Polycystin cation channel	NC_006593.4:24358304-24392241	121.152	114.106	75.9981	8.87159	2.03627	7.99583	103.752	6.30123	4.01267	8.92533e-22	2.26124e-20
403483	CGA	glycoprotein hormones%2C alpha polypeptide && sp|Q9BDI8|GLHA_PANTA Glycoprotein hormones alpha chain OS=Panthera tigris altaica OX=74533 GN=CGA PE=2 SV=1 && PF00236:Glycoprotein hormone	NC_006594.4:46421893-46423957	6.1522	11.011	20.7799	0	2.01396	0	12.6477	0.671319	4.01007	0.000239546	0.000981439
481734	COL11A2	collagen type XI alpha 2 chain%2C transcript variant X3 && sp|Q64739|COBA2_MOUSE Collagen alpha-2(XI) chain OS=Mus musculus OX=10090 GN=Col11a2 PE=2 SV=3 && PF01391:Collagen triple helix repeat (20 copies)|PF01410:Fibrillar collagen C-terminal domain|PF02210:Laminin G domain	NC_006594.4:2707991-2737297	342.22	377.354	355.534	8.79286	21.2186	36.9818	358.369	22.3311	3.99774	3.09622e-36	1.64687e-34
100856723	LRRC23	leucine rich repeat containing 23%2C transcript variant X1 && sp|Q53EV4|LRC23_HUMAN Leucine-rich repeat-containing protein 23 OS=Homo sapiens OX=9606 GN=LRRC23 PE=1 SV=2 && PF14580:Leucine-rich repeat	NC_006609.4:8472138-8487809	178.161	127.121	128.366	7.86178	13.1153	5.9959	144.549	8.99098	3.98913	1.86186e-29	7.20588e-28
111096475	LOC111096475	uncharacterized LOC111096475%2C transcript variant X2 && sp|Q6ZTK2|YP015_HUMAN Putative uncharacterized protein LOC400499 OS=Homo sapiens OX=9606 PE=2 SV=1 && -	NC_006588.4:32658814-32802433	19.3417	13.0138	20.7521	0	0.00246515	2.99887	17.7025	1.00044	3.98861	2.65834e-06	1.50689e-05
489888	AMZ1	archaelysin family metallopeptidase 1 && sp|Q400G9|AMZ1_HUMAN Archaemetzincin-1 OS=Homo sapiens OX=9606 GN=AMZ1 PE=2 SV=1 && -	NC_006588.4:15945199-15971020	15.2575	19.0154	2.92732	0	0.00165639	1.99922	12.4001	0.666958	3.98722	0.000959179	0.00346218
476416	LOC476416	orphan sodium- and chloride-dependent neurotransmitter transporter NTT5-like%2C transcript variant X2 && sp|Q9GZN6|S6A16_HUMAN Orphan sodium- and chloride-dependent neurotransmitter transporter NTT5 OS=Homo sapiens OX=9606 GN=SLC6A16 PE=2 SV=1 && PF00209:Sodium:neurotransmitter symporter family	NC_006583.4:106814277-106837905	12.224	12.0115	12.8401	1.97756	0.00165598	0	12.3585	0.659738	3.98414	3.0656e-05	0.000147822
608290	UTS2B	urotensin 2B%2C transcript variant X1 && sp|Q765I0|UTS2B_HUMAN Urotensin-2B OS=Homo sapiens OX=9606 GN=UTS2B PE=3 SV=2 && -	NC_006616.4:27202880-27262031	12.224	6.00773	18.7961	1.97756	0.00165598	0	12.3426	0.659738	3.98273	0.000228022	0.000939491
484852	HSH2D	hematopoietic SH2 domain containing%2C transcript variant X3 && sp|Q96JZ2|HSH2D_HUMAN Hematopoietic SH2 domain-containing protein OS=Homo sapiens OX=9606 GN=HSH2D PE=1 SV=1 && PF00017:SH2 domain	NC_006602.4:46233847-46244478	21.3969	25.0229	21.7223	3.95718	0.00325978	0	22.714	1.32015	3.97546	1.14543e-07	7.85535e-07
488894	LIX1	limb and CNS expressed 1%2C transcript variant X1 && sp|Q8N485|LIX1_HUMAN Protein limb expression 1 homolog OS=Homo sapiens OX=9606 GN=LIX1 PE=1 SV=2 && PF14954:Limb expression 1	NC_006585.4:13921462-13981336	211.84	213.201	207.392	8.82741	16.1528	14.9918	210.811	13.324	3.97256	3.16638e-45	2.54469e-43
119863935	NR5A1	nuclear receptor subfamily 5 group A member 1%2C transcript variant X1 && sp|P79387|STF1_PIG Steroidogenic factor 1 OS=Sus scrofa OX=9823 GN=NR5A1 PE=2 SV=3 && PF00104:Ligand-binding domain of nuclear hormone receptor|PF00105:Zinc finger, C4 type (two domains)	NC_006591.4:57657456-57682377	30.6512	58.0549	88.9634	1.9552	3.03421	5.99719	59.2232	3.6622	3.97011	1.01875e-11	1.13462e-10
100683527	ARHGAP40	Rho GTPase activating protein 40 && sp|Q5TG30|RHG40_HUMAN Rho GTPase-activating protein 40 OS=Homo sapiens OX=9606 GN=ARHGAP40 PE=3 SV=3 && -	NC_006606.4:26692596-26719660	8.14032	6.00612	6.91162	0.987655	0.000834671	0	7.01936	0.329497	3.96689	0.00175774	0.00597505
111098873	CCDC38	coiled-coil domain containing 38%2C transcript variant X2 && sp|Q8CDN8|CCD38_MOUSE Coiled-coil domain-containing protein 38 OS=Mus musculus OX=10090 GN=Ccdc38 PE=2 SV=1 && PF13863:Domain of unknown function (DUF4200)	NC_006597.4:36085380-36131778	2.10531	23.0198	26.7079	2.96742	0.00246424	0	17.2777	0.989961	3.95917	0.00110361	0.00392664
102155750	LOC102155750	28S ribosomal protein S16%2C mitochondrial-like && sp|P82915|RT16_BOVIN 28S ribosomal protein S16, mitochondrial OS=Bos taurus OX=9913 GN=MRPS16 PE=1 SV=2 && PF00886:Ribosomal protein S16	NC_006605.4:10631143-10631609	49.875	27.0289	52.3708	0.97221	0.00632555	6.99729	43.0916	2.65861	3.95562	1.79229e-09	1.54645e-08
489869	BHLHA15	basic helix-loop-helix family member a15%2C transcript variant X2 && sp|Q7RTS1|BHA15_HUMAN Class A basic helix-loop-helix protein 15 OS=Homo sapiens OX=9606 GN=BHLHA15 PE=1 SV=1 && -	NC_006588.4:12738597-12742381	36.6939	45.042	47.4172	1.96134	6.04414	0	43.051	2.66849	3.95251	1.4583e-12	1.7843e-11
483776	CHRM1	cholinergic receptor muscarinic 1%2C transcript variant X2 && sp|P11229|ACM1_HUMAN Muscarinic acetylcholine receptor M1 OS=Homo sapiens OX=9606 GN=CHRM1 PE=1 SV=2 && -	NC_006600.4:52389834-52403632	14.244	14.0125	7.88142	1.97756	0.00165598	0	12.046	0.659738	3.94852	9.33026e-05	0.000413875
612627	HCST	hematopoietic cell signal transducer%2C transcript variant X3 && - && -	NC_006583.4:116166169-116169228	22.3717	15.0149	13.8118	0	3.02025	0	17.0661	1.00675	3.9342	5.11269e-06	2.78696e-05
489627	CHD5	chromodomain helicase DNA binding protein 5%2C transcript variant X1 && sp|Q8TDI0|CHD5_HUMAN Chromodomain-helicase-DNA-binding protein 5 OS=Homo sapiens OX=9606 GN=CHD5 PE=1 SV=1 && PF00271:Helicase conserved C-terminal domain|PF00385:Chromo (CHRromatin Organisation MOdifier) domain|PF00176:SNF2 family N-terminal domain|PF08074:CHDCT2 (NUC038) domain|PF08073:CHDNT (NUC034) domain|PF06461:Domain o…	NC_006587.4:60035909-60094034	231.207	234.221	260.743	11.7811	20.1889	15.9909	242.057	15.9869	3.91109	1.64617e-47	1.47623e-45
493763	RHO	rhodopsin && sp|P32308|OPSD_CANLF Rhodopsin OS=Canis lupus familiaris OX=9615 GN=RHO PE=1 SV=1 && PF10413:Amino terminal of the G-protein receptor rhodopsin|PF00001:7 transmembrane receptor (rhodopsin family)	NC_006602.4:5669643-5674903	13.2304	12.0113	9.86646	0	2.01396	0	11.7027	0.671319	3.90186	7.18103e-05	0.000325409
485811	SDCBP2	syndecan binding protein 2%2C transcript variant X2 && sp|Q9H190|SDCB2_HUMAN Syntenin-2 OS=Homo sapiens OX=9606 GN=SDCBP2 PE=1 SV=2 && PF17820:PDZ domain|PF00595:PDZ domain	NC_006606.4:19333853-19350299	69.2265	57.0545	57.2703	6.90837	5.04688	0	61.1838	3.98508	3.89779	1.99642e-16	3.43396e-15
475774	DNAH6	dynein axonemal heavy chain 6 && sp|Q9C0G6|DYH6_HUMAN Dynein axonemal heavy chain 6 OS=Homo sapiens OX=9606 GN=DNAH6 PE=2 SV=3 && PF18198:Dynein heavy chain AAA lid domain|PF17852:Dynein heavy chain AAA lid domain|PF12781:ATP-binding dynein motor region|PF03028:Dynein heavy chain region D6 P-loop domain|PF12780:P-loop containing dynein motor region D4|PF12775:P-loop containing dynein motor region…	NC_006599.4:39806507-40046379	126.265	118.111	102.689	5.89003	10.092	6.99582	115.688	7.65929	3.89617	3.27025e-29	1.246e-27
491108	OR4D2C	olfactory receptor family 4 subfamily D member 2C && sp|P58180|OR4D2_HUMAN Olfactory receptor 4D2 OS=Homo sapiens OX=9606 GN=OR4D2 PE=2 SV=1 && PF13853:Olfactory receptor	NC_006591.4:32077498-32078442	6.11667	10.0081	3.93622	0	1.00769	0	6.68699	0.335895	3.89411	0.00407355	0.0127318
476621	CDHR4	cadherin related family member 4 && sp|A6H8M9|CDHR4_HUMAN Cadherin-related family member 4 OS=Homo sapiens OX=9606 GN=CDHR4 PE=2 SV=1 && PF00028:Cadherin domain	NC_006602.4:39391580-39402986	71.2901	83.076	56.2616	6.90241	0.0105847	6.9966	70.2092	4.63653	3.88116	2.23232e-16	3.82643e-15
100683248	VPREB3	V-set pre-B cell surrogate light chain 3 && sp|Q9UKI3|VPRE3_HUMAN Pre-B lymphocyte protein 3 OS=Homo sapiens OX=9606 GN=VPREB3 PE=2 SV=1 && PF07686:Immunoglobulin V-set domain	NC_006608.4:27822823-27825262	31.5712	30.0286	31.6041	1.96598	2.02116	1.99882	31.068	1.99532	3.8788	1.85634e-11	2.00523e-10
100686072	ADGRG5	adhesion G protein-coupled receptor G5%2C transcript variant X1 && sp|Q8IZF4|AGRG5_HUMAN Adhesion G-protein coupled receptor G5 OS=Homo sapiens OX=9606 GN=ADGRG5 PE=2 SV=3 && PF00002:7 transmembrane receptor (Secretin family)|PF01825:GPCR proteolysis site, GPS, motif	NC_006584.4:55507296-55524292	31.5422	24.0233	22.7014	0	4.0289	0.999229	26.0889	1.67604	3.8717	1.31591e-08	1.02587e-07
609209	KLHL35	kelch like family member 35 && sp|Q6PF15|KLH35_HUMAN Kelch-like protein 35 OS=Homo sapiens OX=9606 GN=KLHL35 PE=1 SV=3 && PF01344:Kelch motif|PF07707:BTB And C-terminal Kelch|PF00651:BTB/POZ domain	NC_006603.4:22928576-22936570	29.4832	23.0211	10.8254	0	4.02662	0	21.1099	1.34221	3.86363	1.3563e-05	6.94177e-05
477795	CPN1	carboxypeptidase N subunit 1%2C transcript variant X1 && sp|Q2KJ83|CBPN_BOVIN Carboxypeptidase N catalytic chain OS=Bos taurus OX=9913 GN=CPN1 PE=2 SV=1 && PF00246:Zinc carboxypeptidase|PF13620:Carboxypeptidase regulatory-like domain	NC_006610.4:13059343-13092971	31.6441	66.0587	52.3483	4.93017	3.03278	1.99851	50.0171	3.32049	3.86196	1.20737e-12	1.48904e-11
608274	TNFRSF9	TNF receptor superfamily member 9%2C transcript variant X1 && sp|Q07011|TNR9_HUMAN Tumor necrosis factor receptor superfamily member 9 OS=Homo sapiens OX=9606 GN=TNFRSF9 PE=1 SV=1 && PF00020:TNFR/NGFR cysteine-rich region	NC_006587.4:61557753-61570789	38.7302	58.0517	38.4965	1.9592	7.05075	0	45.0928	3.00332	3.85574	4.5357e-11	4.71258e-10
476343	INSL6	insulin like 6 && sp|Q32L79|INSL6_BOVIN Insulin-like peptide INSL6 OS=Bos taurus OX=9913 GN=INSL6 PE=2 SV=1 && PF00049:Insulin/IGF/Relaxin family	NC_006583.4:93866056-93882980	8.17065	10.01	15.8234	0	2.01396	0	11.3347	0.671319	3.85488	0.000202816	0.000843557
XLOC_017438	XLOC_017438	-	NC_006593.4:1348612-1349631	79.4656	97.09	86.9061	4.91035	7.0674	5.99655	87.8206	5.99143	3.84668	2.71281e-24	7.90829e-23
477187	MYLK2	myosin light chain kinase 2 && sp|Q9H1R3|MYLK2_HUMAN Myosin light chain kinase 2, skeletal/cardiac muscle OS=Homo sapiens OX=9606 GN=MYLK2 PE=1 SV=3 && PF00069:Protein kinase domain	NC_006606.4:20931709-20945281	39.7602	55.0507	53.3407	4.93018	1.01942	3.99786	49.3839	3.31582	3.84412	1.26417e-14	1.87799e-13
486818	SLIT1	slit guidance ligand 1 && sp|O75093|SLIT1_HUMAN Slit homolog 1 protein OS=Homo sapiens OX=9606 GN=SLIT1 PE=1 SV=4 && PF13855:Leucine rich repeat|PF02210:Laminin G domain|PF00008:EGF-like domain|PF01462:Leucine rich repeat N-terminal domain	NC_006610.4:10535122-10702300	28.6192	75.0675	73.1187	3.93339	8.06174	0	58.9351	3.99837	3.84036	1.08073e-09	9.59222e-09
486842	SEC31B	SEC31 homolog B%2C COPII coat complex component%2C transcript variant X8 && sp|Q9NQW1|SC31B_HUMAN Protein transport protein Sec31B OS=Homo sapiens OX=9606 GN=SEC31B PE=1 SV=1 && -	NC_006610.4:13357182-13417188	238.287	207.196	201.456	11.7861	25.2146	7.99412	215.646	14.9983	3.83583	2.63482e-33	1.24599e-31
100855469	CFAP47	cilia and flagella associated protein 47%2C transcript variant X9 && sp|Q6ZTR5|CFA47_HUMAN Cilia- and flagella-associated protein 47 OS=Homo sapiens OX=9606 GN=CFAP47 PE=2 SV=5 && -	NC_006621.4:18347860-18742151	18.2774	11.0105	3.92073	1.97756	0.00165598	0	11.0695	0.659738	3.83078	0.00118889	0.00420415
488639	NHLH1	nescient helix-loop-helix 1 && sp|Q02576|HEN1_MOUSE Helix-loop-helix protein 1 OS=Mus musculus OX=10090 GN=Nhlh1 PE=2 SV=1 && PF00010:Helix-loop-helix DNA-binding domain	NC_006620.4:21941576-21942304	10.1539	3.00408	5.92232	0	0.000834777	0.99957	6.3601	0.333468	3.8259	0.00687716	0.0202487
100682944	NKAPL	NFKB activating protein like && sp|Q5M9Q1|NKAPL_HUMAN NKAP-like protein OS=Homo sapiens OX=9606 GN=NKAPL PE=1 SV=3 && PF06047:NF-kappa-B-activating protein C-terminal domain|PF15692:NF-kappa-B-activating protein	NC_006617.4:25257156-25258690	13.2253	7.00804	12.8469	1.97756	0.00165598	0	11.0267	0.659738	3.8222	0.000252601	0.00103023
611008	CRYGN	crystallin gamma N%2C transcript variant X4 && sp|D3ZEG1|CRGN_RAT Gamma-crystallin N OS=Rattus norvegicus OX=10116 GN=Crygn PE=2 SV=3 && -	NC_006598.4:16024111-16035068	11.2033	12.011	9.86947	1.97756	0.00165598	0	11.0279	0.659738	3.82192	0.000128307	0.000553613
475397	TPPP2	tubulin polymerization promoting protein family member 2%2C transcript variant X7 && sp|Q3T077|TPPP2_BOVIN Tubulin polymerization-promoting protein family member 2 OS=Bos taurus OX=9913 GN=TPPP2 PE=2 SV=1 && PF05517:p25-alpha	NC_006597.4:18603958-18612111	16.3207	24.0215	20.7401	0	0.00326135	3.99851	20.3608	1.33392	3.81458	1.61332e-06	9.43235e-06
612254	LOC612254	non-compact myelin associated protein%2C transcript variant X4 && sp|Q5T1S8|NCMAP_HUMAN Noncompact myelin-associated protein OS=Homo sapiens OX=9606 GN=NCMAP PE=3 SV=1 && -	NC_006584.4:71644434-71667975	66.2336	90.0826	73.0742	5.90562	6.05872	3.99737	76.4634	5.32057	3.81392	6.50646e-21	1.55975e-19
487650	LMAN1L	lectin%2C mannose binding 1 like%2C transcript variant X4 && sp|Q9HAT1|LMA1L_HUMAN Protein ERGIC-53-like OS=Homo sapiens OX=9606 GN=LMAN1L PE=2 SV=2 && PF03388:Legume-like lectin family	NC_006612.4:37807529-37819955	26.5514	56.0499	48.4058	0	3.0313	5.99741	43.669	3.00957	3.80953	5.31946e-10	4.90798e-09
608648	MYO1G	myosin IG && sp|B0I1T2|MYO1G_HUMAN Unconventional myosin-Ig OS=Homo sapiens OX=9606 GN=MYO1G PE=1 SV=2 && PF06017:Unconventional myosin tail, actin- and lipid-binding|PF00063:Myosin head (motor domain)	NC_006598.4:2541485-2554274	155.785	124.118	130.353	9.83783	17.1407	1.99751	136.752	9.65868	3.80708	3.01348e-22	7.82335e-21
482146	LRRC66	leucine rich repeat containing 66%2C transcript variant X1 && sp|Q68CR7|LRC66_HUMAN Leucine-rich repeat-containing protein 66 OS=Homo sapiens OX=9606 GN=LRRC66 PE=2 SV=1 && -	NC_006595.4:44893538-44922231	35.6381	34.032	31.595	3.94694	3.02808	0	33.755	2.32501	3.78851	5.2636e-11	5.42479e-10
486962	CYP7A1	cytochrome P450 family 7 subfamily A member 1%2C transcript variant X1 && sp|P22680|CP7A1_HUMAN Cytochrome P450 7A1 OS=Homo sapiens OX=9606 GN=CYP7A1 PE=1 SV=2 && PF00067:Cytochrome P450	NC_006611.4:9598242-9625248	63.1819	83.0768	77.0376	3.92446	8.06942	3.99737	74.4321	5.33041	3.77415	3.54776e-20	8.00874e-19
610000	HSF5	heat shock transcription factor 5 && sp|Q5ND04|HSF5_MOUSE Heat shock factor protein 5 OS=Mus musculus OX=10090 GN=Hsf5 PE=1 SV=1 && PF00447:HSF-type DNA-binding	NC_006591.4:32301523-32344994	42.7281	37.034	20.6986	0	5.03756	1.99873	33.4869	2.34543	3.77345	1.42401e-08	1.10575e-07
403719	DUOX2	dual oxidase 2%2C transcript variant X7 && sp|Q9NRD8|DUOX2_HUMAN Dual oxidase 2 OS=Homo sapiens OX=9606 GN=DUOX2 PE=1 SV=2 && PF00036:EF hand|PF03098:Animal haem peroxidase|PF08030:Ferric reductase NAD binding domain|PF01794:Ferric reductase like transmembrane component|PF08022:FAD-binding domain	NC_006612.4:11578140-11598867	9.17835	15.0125	7.88679	0	2.01396	0	10.6926	0.671319	3.77237	0.000351392	0.00139203
483417	LRRC4C	leucine rich repeat containing 4C%2C transcript variant X7 && sp|Q9HCJ2|LRC4C_HUMAN Leucine-rich repeat-containing protein 4C OS=Homo sapiens OX=9606 GN=LRRC4C PE=1 SV=1 && PF13306:BspA type Leucine rich repeat region (6 copies)|PF07679:Immunoglobulin I-set domain|PF13855:Leucine rich repeat	NC_006600.4:27367029-28521710	103.887	91.0876	119.525	10.8433	6.06846	5.99617	104.833	7.63599	3.7561	4.05461e-25	1.25672e-23
483273	RELN	reelin%2C transcript variant X1 && sp|P78509|RELN_HUMAN Reelin OS=Homo sapiens OX=9606 GN=RELN PE=1 SV=3 && PF02014:Reeler domain	NC_006600.4:15920416-16416804	12.2979	24.0238	48.4718	0	0.00481724	5.99779	28.2645	2.00087	3.74014	4.72598e-05	0.000221212
489019	HKDC1	hexokinase domain containing 1%2C transcript variant X5 && sp|Q2TB90|HKDC1_HUMAN Hexokinase HKDC1 OS=Homo sapiens OX=9606 GN=HKDC1 PE=1 SV=3 && PF00349:Hexokinase|PF03727:Hexokinase	NC_006586.4:20484075-20525712	18.3402	14.0149	25.7045	0	4.02662	0	19.3532	1.34221	3.73814	8.42845e-06	4.45089e-05
611191	ADGRG3	adhesion G protein-coupled receptor G3 && sp|Q86Y34|AGRG3_HUMAN Adhesion G protein-coupled receptor G3 OS=Homo sapiens OX=9606 GN=ADGRG3 PE=1 SV=1 && -	NC_006584.4:55409759-55432389	28.4162	4.00676	11.8376	0	1.01103	1.9991	14.7535	1.00338	3.72835	0.00064723	0.00242487
491241	ENTPD2	ectonucleoside triphosphate diphosphohydrolase 2%2C transcript variant X1 && sp|Q9Y5L3|ENTP2_HUMAN Ectonucleoside triphosphate diphosphohydrolase 2 OS=Homo sapiens OX=9606 GN=ENTPD2 PE=1 SV=1 && PF01150:GDA1/CD39 (nucleoside phosphatase) family	NC_006591.4:47803203-47808473	6.14018	13.0113	11.8578	0	0.00165639	1.99922	10.3364	0.666958	3.72585	0.00053162	0.00203026
610361	NXPH1	neurexophilin 1%2C transcript variant X22 && - && -	NC_006596.4:23390551-23489374	20.3624	17.0167	19.754	1.97126	2.01787	0	19.0444	1.32971	3.71963	3.94663e-07	2.51595e-06
479670	PMFBP1	polyamine modulated factor 1 binding protein 1%2C transcript variant X1 && sp|Q8TBY8|PMFBP_HUMAN Polyamine-modulated factor 1-binding protein 1 OS=Homo sapiens OX=9606 GN=PMFBP1 PE=2 SV=3 && -	NC_006587.4:77792773-77843245	92.6418	61.0604	86.9222	9.86604	8.07285	0	80.2081	5.97963	3.7176	6.57097e-15	9.95768e-14
479968	DNAI3	dynein axonemal intermediate chain 3%2C transcript variant X2 && sp|Q8IWG1|DNAI3_HUMAN Dynein axonemal intermediate chain 3 OS=Homo sapiens OX=9606 GN=DNAI3 PE=1 SV=1 && -	NC_006588.4:65480956-65562714	664.081	748.705	855.295	56.0679	66.6558	51.9697	756.027	58.2311	3.69605	5.45204e-73	1.09093e-70
477269	CASS4	Cas scaffold protein family member 4%2C transcript variant X8 && sp|Q9NQ75|CASS4_HUMAN Cas scaffolding protein family member 4 OS=Homo sapiens OX=9606 GN=CASS4 PE=1 SV=2 && PF12026:Crk-Associated Substrate C-terminal domain|PF14604:Variant SH3 domain|PF08824:Serine rich protein interaction domain	NC_006606.4:40869541-40905385	27.4995	33.0295	21.7059	0	6.03953	0	27.4116	2.01318	3.69429	6.51281e-07	4.02792e-06
100688446	LOC100688446	carbonyl reductase [NADPH] 1-like%2C transcript variant X3 && sp|P16152|CBR1_HUMAN Carbonyl reductase [NADPH] 1 OS=Homo sapiens OX=9606 GN=CBR1 PE=1 SV=3 && PF00106:short chain dehydrogenase	NC_006613.4:30423021-30432631	211.814	176.167	196.534	13.7648	18.1722	12.9922	194.838	14.9764	3.69095	2.89513e-39	1.77781e-37
489900	SEPTIN1	septin 1%2C transcript variant X1 && sp|A5PJU9|SEPT1_BOVIN Septin-1 OS=Bos taurus OX=9913 GN=SEPTIN1 PE=2 SV=1 && PF00735:Septin	NC_006588.4:19289544-19293553	35.5986	34.0301	11.801	2.95764	3.02633	0	27.1432	1.99466	3.68594	1.46679e-06	8.62886e-06
111098644	LOC111098644	collagen alpha-1(I) chain-like%2C transcript variant X4 && - && -	NC_006595.4:1016737-1023235	15.2376	2.0042	12.8524	0	0.00165639	1.99922	10.0314	0.666958	3.68422	0.00451539	0.0139556
610334	EFCAB13	EF-hand calcium binding domain 13%2C transcript variant X5 && sp|Q8IY85|EFC13_HUMAN EF-hand calcium-binding domain-containing protein 13 OS=Homo sapiens OX=9606 GN=EFCAB13 PE=2 SV=2 && PF13833:EF-hand domain pair	NC_006591.4:11133767-11310342	493.921	432.408	426.631	23.5632	52.4799	28.9826	450.987	35.0086	3.68355	5.83588e-45	4.61295e-43
611977	TMEM121B	transmembrane protein 121B && sp|Q9BXQ6|T121B_HUMAN Transmembrane protein 121B OS=Homo sapiens OX=9606 GN=TMEM121B PE=2 SV=1 && -	NC_006609.4:1856985-1861579	45.8857	73.0665	64.2009	0	6.05552	7.99632	61.051	4.68395	3.67477	3.77042e-13	4.85565e-12
119870146	LOC119870146	WAS/WASL-interacting protein family member 1-like%2C transcript variant X4 && - && -	NC_006583.4:47700844-47705018	4.11203	8.00834	17.8182	0	2.01396	0	9.97952	0.671319	3.67067	0.00249405	0.00820122
490468	RNF165	ring finger protein 165%2C transcript variant X1 && sp|E9QAU8|RN165_MOUSE E3 ubiquitin-protein ligase RNF165 OS=Mus musculus OX=10090 GN=Rnf165 PE=1 SV=1 && -	NC_006589.4:44319338-44422175	26.3887	8.00952	7.87415	2.96742	0.00246424	0	14.0908	0.989961	3.67055	0.000805641	0.00295881
487564	UNC13C	unc-13 homolog C%2C transcript variant X4 && sp|Q8NB66|UN13C_HUMAN Protein unc-13 homolog C OS=Homo sapiens OX=9606 GN=UNC13C PE=2 SV=3 && PF00130:Phorbol esters/diacylglycerol binding domain (C1 domain)|PF00168:C2 domain|PF10540:Munc13 (mammalian uncoordinated) homology domain|PF06292:Domain of Unknown Function (DUF1041)	NC_006612.4:19449964-20032757	30.6101	44.0414	56.3318	5.92237	0.00778538	3.99786	43.6611	3.30934	3.66822	1.90994e-10	1.84496e-09
100683931	ICAM3	intercellular adhesion molecule 3%2C transcript variant X19 && sp|Q5NKU6|ICAM3_PANTR Intercellular adhesion molecule 3 OS=Pan troglodytes OX=9598 GN=ICAM3 PE=2 SV=1 && -	NC_006602.4:50646528-50653603	30.5339	33.0293	16.7537	1.96598	2.02116	1.99882	26.7723	1.99532	3.66524	2.69144e-08	2.01338e-07
611152	LOC611152	putative protein FAM10A4 && sp|Q8NFI4|F10A5_HUMAN Putative protein FAM10A5 OS=Homo sapiens OX=9606 GN=ST13P5 PE=5 SV=1 && PF18253:Hsp70-interacting protein N N-terminal domain	NC_006590.4:33141590-33143196	52.9392	36.0364	54.3363	1.95519	7.055	1.99844	47.7706	3.66954	3.66026	1.59166e-12	1.9402e-11
483284	DNAI2	dynein axonemal intermediate chain 2%2C transcript variant X1 && sp|Q9GZS0|DNAI2_HUMAN Dynein axonemal intermediate chain 2 OS=Homo sapiens OX=9606 GN=DNAI2 PE=1 SV=2 && -	NC_006591.4:6706851-6735967	3.07537	6.0056	7.91247	0	0.000834777	0.99957	5.66448	0.333468	3.66008	0.0104964	0.0293537
478784	KLHL41	kelch like family member 41 && sp|O60662|KLH41_HUMAN Kelch-like protein 41 OS=Homo sapiens OX=9606 GN=KLHL41 PE=1 SV=2 && PF01344:Kelch motif|PF00651:BTB/POZ domain|PF07707:BTB And C-terminal Kelch|PF13964:Kelch motif	NC_006618.4:14246436-14262204	13.2468	6.00813	22.7573	2.96742	0.00246424	0	14.004	0.989961	3.65785	0.000527809	0.00201728
489893	LOC489893	kinesin-like protein KIF19%2C transcript variant X1 && sp|Q99PT9|KIF19_MOUSE Kinesin-like protein KIF19 OS=Mus musculus OX=10090 GN=Kif19 PE=1 SV=2 && -	NC_006588.4:16196657-16241447	69.254	48.0487	87.9428	7.88842	4.04701	3.99737	68.4151	5.31093	3.65498	1.40601e-15	2.24276e-14
480535	C9H17orf98	chromosome 9 C17orf98 homolog && sp|A8MV24|CQ098_HUMAN Uncharacterized protein C17orf98 OS=Homo sapiens OX=9606 GN=C17orf98 PE=4 SV=1 && PF15075:Domain of unknown function (DUF4542)	NC_006591.4:22877953-22881255	216.991	307.287	270.607	27.5821	21.2141	13.9908	264.961	20.929	3.6538	1.61665e-37	9.17998e-36
479323	FAT2	FAT atypical cadherin 2 && sp|Q9NYQ8|FAT2_HUMAN Protocadherin Fat 2 OS=Homo sapiens OX=9606 GN=FAT2 PE=1 SV=2 && PF00028:Cadherin domain|PF02210:Laminin G domain|PF00008:EGF-like domain	NC_006586.4:57562217-57642911	147.66	122.117	147.163	1.9242	9.09989	21.9902	138.98	11.0048	3.64496	1.06725e-16	1.87081e-15
610233	GALR3	galanin receptor 3 && sp|O60755|GALR3_HUMAN Galanin receptor type 3 OS=Homo sapiens OX=9606 GN=GALR3 PE=1 SV=1 && PF00001:7 transmembrane receptor (rhodopsin family)	NC_006592.4:26769657-26772239	14.2829	19.0177	20.7506	3.95718	0.00325978	0	18.017	1.32015	3.64382	1.01855e-05	5.30354e-05
611831	FAM167B	family with sequence similarity 167 member B%2C transcript variant X2 && sp|Q9BTA0|F167B_HUMAN Protein FAM167B OS=Homo sapiens OX=9606 GN=FAM167B PE=2 SV=2 && PF11652:FAM167	NC_006584.4:65547315-65548966	17.3199	11.0125	25.7116	0	4.02662	0	18.0146	1.34221	3.63463	4.93828e-05	0.000230307
490497	MEP1B	meprin A subunit beta%2C transcript variant X1 && sp|Q16820|MEP1B_HUMAN Meprin A subunit beta OS=Homo sapiens OX=9606 GN=MEP1B PE=1 SV=3 && PF00629:MAM domain, meprin/A5/mu|PF01400:Astacin (Peptidase family M12A)	NC_006589.4:56888238-56911333	9.17142	3.00494	16.8271	0	0.00165639	1.99922	9.66782	0.666958	3.62959	0.00384907	0.0120971
100685335	SPTY2D1OS	SPTY2D1 opposite strand%2C transcript variant X1 && sp|A0A0U1RRN3|SPTOS_HUMAN Putative transmembrane protein SPTY2D1OS OS=Homo sapiens OX=9606 GN=SPTY2D1OS PE=3 SV=1 && -	NC_006603.4:40485745-40518138	64.1598	80.0721	44.3985	10.8679	0.0112552	3.99744	62.8768	4.95886	3.62856	9.19584e-11	9.22847e-10
474178	RTN1	reticulon 1 && sp|Q16799|RTN1_HUMAN Reticulon-1 OS=Homo sapiens OX=9606 GN=RTN1 PE=1 SV=1 && PF02453:Reticulon	NC_006590.4:34570781-34595578	72.3213	63.0614	89.9041	3.92046	0.0132321	13.9942	75.0956	5.97598	3.62252	3.71514e-11	3.89163e-10
608221	FAM170A	family with sequence similarity 170 member A%2C transcript variant X5 && sp|A1A519|F170A_HUMAN Protein FAM170A OS=Homo sapiens OX=9606 GN=FAM170A PE=2 SV=1 && -	NC_006593.4:9972168-9990544	157.869	150.142	175.811	3.88904	9.10659	25.9883	161.274	12.9946	3.62161	1.9126e-18	3.82442e-17
609293	IL3RA	interleukin 3 receptor subunit alpha%2C transcript variant X3 && sp|P26951|IL3RA_HUMAN Interleukin-3 receptor subunit alpha OS=Homo sapiens OX=9606 GN=IL3RA PE=1 SV=1 && PF09240:Interleukin-6 receptor alpha chain, binding|PF18611:IL-3 receptor alpha chain N-terminal domain	NC_006621.4:835696-852616	372.784	411.387	424.68	48.2783	24.2686	25.9841	402.95	32.8437	3.61083	1.38913e-45	1.13499e-43
111092821	HIGD1C	HIG1 hypoxia inducible domain family member 1C%2C transcript variant X4 && sp|A8MV81|HIG1C_HUMAN HIG1 domain family member 1C OS=Homo sapiens OX=9606 GN=HIGD1C PE=1 SV=2 && -	NC_006609.4:42406493-42429992	453.239	496.467	505.661	20.5885	42.4219	55.9706	485.122	39.6603	3.60916	2.33488e-40	1.53987e-38
610148	C24H20orf173	chromosome 24 C20orf173 homolog%2C transcript variant X8 && sp|Q96LM9|CT173_HUMAN Uncharacterized protein C20orf173 OS=Homo sapiens OX=9606 GN=C20orf173 PE=1 SV=1 && -	NC_006606.4:24126074-24139654	27.4306	13.0137	11.8276	1.97126	2.01787	0	17.424	1.32971	3.59333	2.2913e-05	0.000113195
100683486	C8H14orf39	chromosome 8 C14orf39 homolog%2C transcript variant X5 && sp|Q8N1H7|S6OS1_HUMAN Protein SIX6OS1 OS=Homo sapiens OX=9606 GN=SIX6OS1 PE=1 SV=2 && PF15676:Six6 opposite strand transcript 1 family	NC_006590.4:35240462-35295944	11.241	28.0227	12.8191	3.95718	0.00325978	0	17.3609	1.32015	3.59235	0.000142478	0.000609665
490404	NTRK1	neurotrophic receptor tyrosine kinase 1%2C transcript variant X1 && sp|P04629|NTRK1_HUMAN High affinity nerve growth factor receptor OS=Homo sapiens OX=9606 GN=NTRK1 PE=1 SV=4 && PF13855:Leucine rich repeat|PF16920:Tyrosine-protein kinase receptor C2 Ig-like domain|PF18613:Tyrosine kinase receptor A trans-membrane domain|PF07714:Protein tyrosine kinase	NC_006589.4:40627981-40646334	16.2412	7.00752	4.91714	0	0.00165639	1.99922	9.38861	0.666958	3.59123	0.00267383	0.00871252
489840	ZCWPW1	zinc finger CW-type and PWWP domain containing 1%2C transcript variant X4 && sp|Q9H0M4|ZCPW1_HUMAN Zinc finger CW-type PWWP domain protein 1 OS=Homo sapiens OX=9606 GN=ZCWPW1 PE=1 SV=2 && PF00855:PWWP domain|PF07496:CW-type Zinc Finger	NC_006588.4:10943570-10975562	284.166	277.262	329.883	29.5383	20.2182	23.9862	297.104	24.5809	3.58795	1.38633e-47	1.25084e-45
102151566	GBX1	gastrulation brain homeobox 1 && sp|Q14549|GBX1_HUMAN Homeobox protein GBX-1 OS=Homo sapiens OX=9606 GN=GBX1 PE=1 SV=2 && PF00046:Homeodomain	NC_006598.4:15803468-15821434	2.07916	18.0134	7.8927	1.97756	0.00165598	0	9.32841	0.659738	3.5855	0.00793405	0.0229923
100686169	PLAC8L1	PLAC8 like 1%2C transcript variant X1 && sp|A1L4L8|PL8L1_HUMAN PLAC8-like protein 1 OS=Homo sapiens OX=9606 GN=PLAC8L1 PE=2 SV=1 && PF04749:PLAC8 family	NC_006584.4:37561907-37579668	4.10876	14.0114	9.87766	1.97756	0.00165598	0	9.3326	0.659738	3.58475	0.00240018	0.00792356
489272	IGSF9B	immunoglobulin superfamily member 9B%2C transcript variant X3 && sp|Q9UPX0|TUTLB_HUMAN Protein turtle homolog B OS=Homo sapiens OX=9606 GN=IGSF9B PE=2 SV=2 && -	NC_006587.4:1393068-1449478	9.16908	11.0098	7.89267	0	2.01396	0	9.35718	0.671319	3.58238	0.000753763	0.00278743
491411	KNDC1	kinase non-catalytic C-lobe domain containing 1 && sp|Q76NI1|KNDC1_HUMAN Kinase non-catalytic C-lobe domain-containing protein 1 OS=Homo sapiens OX=9606 GN=KNDC1 PE=2 SV=2 && PF00617:RasGEF domain|PF16474:Kinase non-catalytic C-lobe domain|PF00618:RasGEF N-terminal motif	NC_006610.4:40830621-40880576	8.12542	2.0031	5.92776	0	0.000834777	0.99957	5.35209	0.333468	3.58179	0.0184908	0.048136
611937	EPGN	epithelial mitogen && sp|Q6UW88|EPGN_HUMAN Epigen OS=Homo sapiens OX=9606 GN=EPGN PE=1 SV=2 && -	NC_006595.4:62490822-62498846	206.773	241.226	222.208	24.6286	18.1859	12.9915	223.402	18.602	3.57654	4.17721e-39	2.55444e-37
106559282	LOC106559282	circumsporozoite protein%2C transcript variant X25 && - && -	NC_006591.4:18778811-18790257	19.4005	33.03	34.5858	0	3.02809	3.99815	29.0054	2.34208	3.56749	4.08291e-08	2.9778e-07
485729	LEKR1	leucine%2C glutamate and lysine rich 1%2C transcript variant X15 && sp|Q6ZMV7|LEKR1_HUMAN Leucine-, glutamate- and lysine-rich protein 1 OS=Homo sapiens OX=9606 GN=LEKR1 PE=2 SV=2 && -	NC_006605.4:50263523-50434235	366.634	307.291	383.209	23.5825	29.2975	35.9806	352.378	29.6202	3.56735	3.83349e-49	3.74612e-47
488833	RHOH	ras homolog family member H && sp|Q9D3G9|RHOH_MOUSE Rho-related GTP-binding protein RhoH OS=Mus musculus OX=10090 GN=Rhoh PE=1 SV=1 && PF00071:Ras family	NC_006585.4:74822104-74825439	107.967	106.101	120.502	7.85976	10.0996	9.99443	111.523	9.31792	3.56418	2.14419e-27	7.45498e-26
484805	YJEFN3	YjeF N-terminal domain containing 3 && sp|A6XGL0|YJEN3_HUMAN YjeF N-terminal domain-containing protein 3 OS=Homo sapiens OX=9606 GN=YJEFN3 PE=1 SV=1 && PF03853:YjeF-related protein N-terminus	NC_006602.4:43630796-43638600	14.2772	16.0155	20.7554	3.95718	0.00325978	0	17.016	1.32015	3.56208	2.34369e-05	0.000115531
486447	CCDC116	coiled-coil domain containing 116%2C transcript variant X1 && sp|Q8IYX3|CC116_HUMAN Coiled-coil domain-containing protein 116 OS=Homo sapiens OX=9606 GN=CCDC116 PE=1 SV=3 && PF15774:Domain of unknown function (DUF4702)	NC_006608.4:30864195-30870084	31.5981	42.0383	36.5396	0	6.04626	2.99825	36.7253	3.01484	3.55992	4.36669e-10	4.07106e-09
100684578	LAX1	lymphocyte transmembrane adaptor 1 && sp|Q8IWV1|LAX1_HUMAN Lymphocyte transmembrane adapter 1 OS=Homo sapiens OX=9606 GN=LAX1 PE=1 SV=1 && PF15681:Lymphocyte activation family X	NC_006620.4:524856-534089	12.2522	19.0173	19.7632	0	4.02662	0	17.0109	1.34221	3.55311	3.4274e-05	0.000164048
612533	TRAPPC3L	trafficking protein particle complex 3 like%2C transcript variant X1 && sp|Q5T215|TPC3L_HUMAN Trafficking protein particle complex subunit 3-like protein OS=Homo sapiens OX=9606 GN=TRAPPC3L PE=1 SV=1 && PF04051:Transport protein particle (TRAPP) component	NC_006583.4:57704342-57802304	6036.42	5540.22	6514.24	615.917	530.349	399.77	6030.29	515.346	3.54821	3.87078e-100	1.40562e-97
482788	SSPO	SCO-spondin && sp|P98167|SSPO_BOVIN SCO-spondin OS=Bos taurus OX=9913 GN=SSPO PE=2 SV=2 && PF00090:Thrombospondin type 1 domain|PF00094:von Willebrand factor type D domain|PF00057:Low-density lipoprotein receptor domain class A|PF00754:F5/8 type C domain|PF08742:C8 domain|PF01826:Trypsin Inhibitor like cysteine rich domain	NC_006598.4:15156808-15207847	73.3101	53.0525	76.0648	1.94483	7.06582	7.99602	67.4758	5.66889	3.5466	4.24617e-16	7.12069e-15
481330	IL1R2	interleukin 1 receptor type 2%2C transcript variant X1 && sp|P27930|IL1R2_HUMAN Interleukin-1 receptor type 2 OS=Homo sapiens OX=9606 GN=IL1R2 PE=1 SV=1 && PF18452:Immunoglobulin domain|PF13895:Immunoglobulin domain|PF00047:Immunoglobulin domain	NC_006592.4:40892186-40928279	97.7852	95.0905	113.594	4.89513	4.05825	16.9925	102.157	8.64861	3.54332	3.94208e-18	7.72501e-17
483791	BEST1	bestrophin 1 && sp|O76090|BEST1_HUMAN Bestrophin-1 OS=Homo sapiens OX=9606 GN=BEST1 PE=1 SV=1 && PF01062:Bestrophin, RFP-TM, chloride channel	NC_006600.4:53051324-53062626	12.1982	9.00856	5.91001	1.97756	0.00165598	0	9.03893	0.659738	3.54011	0.00151511	0.00522454
448798	CCL25	C-C motif chemokine ligand 25 && sp|Q68A93|CCL25_CANLF C-C motif chemokine 25 OS=Canis lupus familiaris OX=9615 GN=CCL25 PE=2 SV=1 && PF00048:Small cytokines (intecrine/chemokine), interleukin-8 like	NC_006602.4:52520955-52523887	16.3546	22.0224	45.4982	6.92589	0.00557299	0	27.9584	2.31049	3.52409	6.39976e-05	0.000292665
476732	ACSBG2	acyl-CoA synthetase bubblegum family member 2%2C transcript variant X2 && sp|Q5FVE4|ACBG2_HUMAN Long-chain-fatty-acid--CoA ligase ACSBG2 OS=Homo sapiens OX=9606 GN=ACSBG2 PE=1 SV=2 && PF00501:AMP-binding enzyme	NC_006602.4:53697131-53736279	31.6089	40.0376	46.4392	7.90766	0.00778367	1.99851	39.3619	3.30465	3.52082	5.36661e-09	4.35939e-08
487341	FGR	FGR proto-oncogene%2C Src family tyrosine kinase%2C transcript variant X1 && sp|P09769|FGR_HUMAN Tyrosine-protein kinase Fgr OS=Homo sapiens OX=9606 GN=FGR PE=1 SV=2 && PF00017:SH2 domain|PF00018:SH3 domain|PF07714:Protein tyrosine kinase	NC_006584.4:69248647-69270097	10.2028	10.0104	17.8013	0	3.02025	0	12.6715	1.00675	3.50613	0.000317993	0.00126895
111098564	LOC111098564	uncharacterized LOC111098564%2C transcript variant X1 && - && -	NC_006583.4:74868180-74880237	6.15224	19.0156	12.8385	0	3.02025	0	12.6688	1.00675	3.50518	0.000781668	0.00288012
477759	RASGEF1A	RasGEF domain family member 1A%2C transcript variant X2 && sp|Q8N9B8|RGF1A_HUMAN Ras-GEF domain-containing family member 1A OS=Homo sapiens OX=9606 GN=RASGEF1A PE=2 SV=2 && PF00618:RasGEF N-terminal motif|PF00617:RasGEF domain	NC_006610.4:3927225-4102727	843.282	721.682	929.361	78.7177	75.7616	65.9617	831.442	73.4803	3.49788	6.02184e-73	1.1968e-70
488984	ACTA1	actin alpha 1%2C skeletal muscle && sp|P68138|ACTS_BOVIN Actin, alpha skeletal muscle OS=Bos taurus OX=9913 GN=ACTA1 PE=1 SV=1 && PF00022:Actin	NC_006586.4:9802887-9805701	38.7479	62.0559	49.3771	0	2.03021	10.9957	50.0603	4.34195	3.49373	1.90749e-08	1.46036e-07
607729	LOC607729	A disintegrin and metallopeptidase domain 3-like%2C transcript variant X9 && sp|F8VQ03|ADAM3_MOUSE A disintegrin and metallopeptidase domain 3 OS=Mus musculus OX=10090 GN=Adam3 PE=1 SV=1 && PF01421:Reprolysin (M12B) family zinc metalloprotease|PF00200:Disintegrin|PF08516:ADAM cysteine-rich|PF01562:Reprolysin family propeptide	NC_006598.4:26449011-26542660	71.3551	116.106	95.7989	9.84715	7.07727	7.99533	94.4201	8.30658	3.48655	8.33864e-20	1.84554e-18
608010	TRIM67	tripartite motif containing 67 && sp|Q6ZTA4|TRI67_HUMAN Tripartite motif-containing protein 67 OS=Homo sapiens OX=9606 GN=TRIM67 PE=2 SV=3 && PF00622:SPRY domain|PF00041:Fibronectin type III domain|PF00643:B-box zinc finger	NC_006586.4:8202830-8252031	22.3639	16.0152	9.84973	3.95718	0.00325978	0	16.0763	1.32015	3.48307	0.000153606	0.000653766
485616	KLHL40	kelch like family member 40 && sp|Q9D783|KLH40_MOUSE Kelch-like protein 40 OS=Mus musculus OX=10090 GN=Klhl40 PE=1 SV=1 && PF07707:BTB And C-terminal Kelch|PF00651:BTB/POZ domain|PF01344:Kelch motif	NC_006605.4:11788054-11794913	70.2928	65.063	91.8822	2.9279	11.0922	5.99639	75.746	6.67217	3.48273	1.3576e-16	2.35451e-15
478705	FAM217A	family with sequence similarity 217 member A%2C transcript variant X1 && sp|Q8IXS0|F217A_HUMAN Protein FAM217A OS=Homo sapiens OX=9606 GN=FAM217A PE=1 SV=2 && PF15344:FAM217 family	NC_006617.4:4325122-4341242	2.07637	11.0095	12.8604	1.97756	0.00165598	0	8.64877	0.659738	3.47657	0.00826772	0.0238372
606788	LOC606788	spermatogenesis-associated protein 31A6%2C transcript variant X5 && sp|Q5VYP0|S31A3_HUMAN Spermatogenesis-associated protein 31A3 OS=Homo sapiens OX=9606 GN=SPATA31A3 PE=2 SV=1 && PF15371:Domain of unknown function (DUF4599)|PF14650:FAM75 family	NC_006583.4:70503611-70510854	15.2575	12.0115	9.86358	0	3.02025	0	12.3775	1.00675	3.47405	0.00025848	0.00105173
486400	GGT1	gamma-glutamyltransferase 1 && sp|P20735|GGT1_PIG Glutathione hydrolase 1 proenzyme OS=Sus scrofa OX=9823 GN=GGT1 PE=2 SV=1 && PF01019:Gamma-glutamyltranspeptidase	NC_006608.4:27360247-27389912	14.3227	44.0363	22.6981	0	5.03756	1.99873	27.0191	2.34543	3.4631	7.44992e-06	3.96763e-05
478822	CCDC141	coiled-coil domain containing 141%2C transcript variant X3 && sp|Q6ZP82|CC141_HUMAN Coiled-coil domain-containing protein 141 OS=Homo sapiens OX=9606 GN=CCDC141 PE=1 SV=2 && PF00435:Spectrin repeat	NC_006618.4:22459560-22647945	64.1746	48.0485	88.937	11.85	2.03533	3.99723	67.0534	5.96085	3.46235	5.56681e-12	6.3862e-11
611720	LOC611720	nucleoside diphosphate-linked moiety X motif 6-like%2C transcript variant X2 && sp|P53370|NUDT6_HUMAN Nucleoside diphosphate-linked moiety X motif 6 OS=Homo sapiens OX=9606 GN=NUDT6 PE=1 SV=2 && PF00293:NUDIX domain	NC_006590.4:43807522-43835533	289.22	287.269	232.056	30.5273	30.2882	12.9907	269.515	24.6021	3.44669	1.36537e-33	6.56224e-32
403875	F8	coagulation factor VIII && sp|O18806|FA8_CANLF Coagulation factor VIII OS=Canis lupus familiaris OX=9615 GN=F8 PE=2 SV=1 && PF00754:F5/8 type C domain|PF07731:Multicopper oxidase	NC_006621.4:107890270-108036564	84.5123	62.0609	86.9277	0	19.1337	1.99787	77.8337	7.04387	3.44457	1.28656e-06	7.63883e-06
449029	TBX19	T-box transcription factor 19 && sp|Q5XNS0|TBX19_CANLF T-box transcription factor TBX19 OS=Canis lupus familiaris OX=9615 GN=TBX19 PE=2 SV=1 && PF00907:T-box	NC_006589.4:29742783-29766870	59.9719	18.0212	33.566	4.93018	1.01942	3.99786	37.1864	3.31582	3.43814	2.56065e-07	1.67413e-06
488134	LOC488134	ADP-ribosylation factor-like protein 14 && sp|Q8N4G2|ARL14_HUMAN ADP-ribosylation factor-like protein 14 OS=Homo sapiens OX=9606 GN=ARL14 PE=1 SV=2 && PF00025:ADP-ribosylation factor family	NC_006616.4:30734433-30735657	152.711	119.113	109.597	10.8153	9.10219	14.9922	127.14	11.6366	3.43539	8.26806e-25	2.51236e-23
611728	HAAO	3-hydroxyanthranilate 3%2C4-dioxygenase%2C transcript variant X2 && sp|Q0VCA8|3HAO_BOVIN 3-hydroxyanthranilate 3,4-dioxygenase OS=Bos taurus OX=9913 GN=HAAO PE=1 SV=1 && PF06052:3-hydroxyanthranilic acid dioxygenase	NC_006592.4:45234849-45243211	33.6114	33.0313	34.5679	0	9.05933	0	33.7369	3.01978	3.43358	5.38781e-06	2.92825e-05
119880297	LOC119880297	translation initiation factor IF-2-like && - && -	NC_006591.4:43410604-43413956	11.2103	17.0142	7.88143	0	3.02025	0	12.0353	1.00675	3.43326	0.000611828	0.00230485
100688150	ADPRHL1	ADP-ribosylhydrolase like 1%2C transcript variant X2 && sp|Q3ZBM1|ARHL1_BOVIN [Protein ADP-ribosylarginine] hydrolase-like protein 1 OS=Bos taurus OX=9913 GN=ADPRHL1 PE=2 SV=1 && PF03747:ADP-ribosylglycohydrolase	NC_006604.4:60438860-60460642	15.3009	16.0161	25.7062	4.94685	0.00404289	0	19.0077	1.6503	3.42491	6.02558e-05	0.000276888
100685970	OR13D1B	olfactory receptor family 13 subfamily D member 1B && sp|Q8NGV5|O13D1_HUMAN Olfactory receptor 13D1 OS=Homo sapiens OX=9606 GN=OR13D1 PE=2 SV=3 && PF13853:Olfactory receptor	NC_006593.4:59132600-59158010	711.907	686.647	744.661	78.7413	77.7637	42.9732	714.405	66.4927	3.42293	2.77828e-54	3.34919e-52
609923	PRM3	protamine 3%2C transcript variant X1 && sp|Q32PA2|PRM3_BOVIN Protamine-3 OS=Bos taurus OX=9913 GN=PRM3 PE=3 SV=1 && -	NC_006588.4:32875950-32877652	4.1035	9.0083	11.8693	1.97756	0.00165598	0	8.32702	0.659738	3.42218	0.00426704	0.0132703
100686572	ZNF556	zinc finger protein 556 && sp|Q8NEP9|ZN555_HUMAN Zinc finger protein 555 OS=Homo sapiens OX=9606 GN=ZNF555 PE=1 SV=4 && PF01352:KRAB box	NC_006602.4:56131529-56144696	8.15078	13.0104	3.92967	0	2.01396	0	8.36361	0.671319	3.42193	0.00485743	0.0148861
481120	GPR182	G protein-coupled receptor 182%2C transcript variant X1 && sp|O15218|GP182_HUMAN G-protein coupled receptor 182 OS=Homo sapiens OX=9606 GN=GPR182 PE=2 SV=1 && PF00001:7 transmembrane receptor (rhodopsin family)	NC_006592.4:1206121-1208785	5.11618	10.0088	9.88304	0	0.00165639	1.99922	8.33602	0.666958	3.41956	0.00290757	0.00939712
119863951	TSGA13	testis specific 13%2C transcript variant X1 && sp|Q3T028|TSG13_BOVIN Testis-specific gene 13 protein OS=Bos taurus OX=9913 GN=TSGA13 PE=2 SV=2 && PF14994:Testis-specific gene 13 protein	NC_006596.4:5994726-6010479	6.12818	9.0083	9.88304	0	2.01396	0	8.33984	0.671319	3.41771	0.00229393	0.00760609
119870969	LOC119870969	uncharacterized LOC119870969%2C transcript variant X2 && - && -	NC_006585.4:2412357-2414870	20.4417	43.039	46.4494	2.9473	4.0383	2.99816	36.6434	3.32792	3.41266	5.96703e-09	4.81917e-08
611247	TMPRSS5	transmembrane serine protease 5%2C transcript variant X1 && sp|Q9H3S3|TMPS5_HUMAN Transmembrane protease serine 5 OS=Homo sapiens OX=9606 GN=TMPRSS5 PE=1 SV=2 && PF00089:Trypsin|PF15494:Scavenger receptor cysteine-rich domain	NC_006587.4:19459227-19484018	124.284	118.113	174.857	21.7004	16.1513	0.997748	139.085	12.9498	3.41235	2.67436e-12	3.17065e-11
477720	DYRK4	dual specificity tyrosine phosphorylation regulated kinase 4%2C transcript variant X6 && sp|Q8BI55|DYRK4_MOUSE Dual specificity tyrosine-phosphorylation-regulated kinase 4 OS=Mus musculus OX=10090 GN=Dyrk4 PE=2 SV=1 && PF00069:Protein kinase domain	NC_006609.4:6380203-6443250	111.002	114.106	94.7888	13.798	4.06196	11.9936	106.633	9.95117	3.4035	1.89547e-21	4.70306e-20
487967	MYH15	myosin heavy chain 15 && sp|Q9Y2K3|MYH15_HUMAN Myosin-15 OS=Homo sapiens OX=9606 GN=MYH15 PE=1 SV=5 && PF00063:Myosin head (motor domain)|PF02736:Myosin N-terminal SH3-like domain|PF01576:Myosin tail	NC_006615.4:13721182-13875249	33.6225	33.0319	41.4966	3.93842	4.03829	1.99851	36.0503	3.32507	3.39014	5.25574e-11	5.42049e-10
484898	LOC484898	adhesion G protein-coupled receptor E2 && sp|Q2Q421|AGRE2_CANLF Adhesion G protein-coupled receptor E2 OS=Canis lupus familiaris OX=9615 GN=ADGRE2 PE=2 SV=2 && PF01825:GPCR proteolysis site, GPS, motif|PF07645:Calcium-binding EGF domain|PF00002:7 transmembrane receptor (Secretin family)	NC_006602.4:47751499-47794490	22.3556	12.0124	10.8447	2.96388	0.00326017	0.999303	15.0709	1.32215	3.38852	0.000100429	0.000442879
403911	PDE6G	phosphodiesterase 6G && sp|P54827|CNRG_CANLF Retinal rod rhodopsin-sensitive cGMP 3',5'-cyclic phosphodiesterase subunit gamma OS=Canis lupus familiaris OX=9615 GN=PDE6G PE=3 SV=1 && -	NC_006591.4:1128757-1131569	25.4425	28.0246	12.8039	0	3.02634	2.99853	22.0903	2.00829	3.38691	4.50525e-06	2.47004e-05
403591	OPTC	opticin && sp|P83286|OPT_CANLF Opticin OS=Canis lupus familiaris OX=9615 GN=OPTC PE=2 SV=1 && PF13855:Leucine rich repeat	NC_006620.4:311634-319477	8.14827	10.0087	5.91433	1.97756	0.00165598	0	8.02376	0.659738	3.37025	0.0030985	0.00994319
480718	GARNL3	GTPase activating Rap/RanGAP domain like 3%2C transcript variant X5 && sp|Q5VVW2|GARL3_HUMAN GTPase-activating Rap/Ran-GAP domain-like protein 3 OS=Homo sapiens OX=9606 GN=GARNL3 PE=2 SV=2 && PF02145:Rap/ran-GAP|PF00780:CNH domain	NC_006591.4:55121358-55282398	3236.69	3414.21	3524.76	329.571	323.267	333.81	3391.89	328.883	3.36594	7.95915e-156	7.09426e-153
610534	LRIT3	leucine rich repeat%2C Ig-like and transmembrane domains 3 && sp|Q3SXY7|LRIT3_HUMAN Leucine-rich repeat, immunoglobulin-like domain and transmembrane domain-containing protein 3 OS=Homo sapiens OX=9606 GN=LRIT3 PE=1 SV=3 && PF13927:Immunoglobulin domain|PF13855:Leucine rich repeat	NC_006614.4:11985138-12005245	235.212	163.157	206.413	22.6429	22.2161	13.991	201.594	19.6167	3.35286	2.04862e-30	8.43447e-29
100856730	CCNP	cyclin P%2C transcript variant X1 && sp|Q9H8S5|CCNP_HUMAN Cyclin-P OS=Homo sapiens OX=9606 GN=CCNP PE=2 SV=2 && PF00134:Cyclin, N-terminal domain	NC_006583.4:112813171-112819026	94.7034	91.0856	82.9448	5.88426	13.1136	6.9956	89.5779	8.66448	3.35278	1.85838e-20	4.28053e-19
610943	CASKIN1	CASK interacting protein 1%2C transcript variant X6 && sp|Q6P9K8|CSKI1_MOUSE Caskin-1 OS=Mus musculus OX=10090 GN=Caskin1 PE=1 SV=2 && PF16632:C-terminal region of Caskin|PF00536:SAM domain (Sterile alpha motif)|PF16907:Proline rich region of Caskin proteins|PF13637:Ankyrin repeats (many copies)|PF16600:Caskin1 CASK-interaction domain|PF12796:Ankyrin repeats (3 copies)	NC_006588.4:40010760-40027402	39.7154	43.0394	32.5716	3.93586	3.03421	3.99777	38.4422	3.65594	3.34996	1.70186e-11	1.84378e-10
102155424	LOC102155424	fatty acid-binding protein 5 && sp|P55052|FABP5_BOVIN Fatty acid-binding protein 5 OS=Bos taurus OX=9913 GN=FABP5 PE=1 SV=4 && PF00061:Lipocalin / cytosolic fatty-acid binding protein family	NC_006621.4:22435088-22436224	18.3319	13.0139	22.7348	4.94685	0.00404289	0	18.0269	1.6503	3.34944	0.000100251	0.000442164
403613	GNAT1	G protein subunit alpha transducin 1 && sp|Q28300|GNAT1_CANLF Guanine nucleotide-binding protein G(t) subunit alpha-1 OS=Canis lupus familiaris OX=9615 GN=GNAT1 PE=2 SV=2 && PF00503:G-protein alpha subunit	NC_006602.4:39049301-39054337	7.17513	16.0147	20.7679	3.95718	0.00325978	0	14.6526	1.32015	3.34899	0.00072519	0.0026909
102156046	LOC102156046	protein S100-A15A-like%2C transcript variant X3 && sp|A7K6Y9|S115A_PONAB Protein S100-A15A OS=Pongo abelii OX=9601 GN=S100A15A PE=3 SV=1 && PF01023:S-100/ICaBP type calcium binding domain	NC_006589.4:42996095-43030358	2032.85	2002.88	1996.93	153.411	213.139	227.872	2010.89	198.141	3.34275	1.90626e-86	5.24026e-84
607294	GJC2	gap junction protein gamma 2%2C transcript variant X2 && sp|Q5T442|CXG2_HUMAN Gap junction gamma-2 protein OS=Homo sapiens OX=9606 GN=GJC2 PE=1 SV=1 && -	NC_006596.4:332072-340760	40.6416	10.0132	23.6974	0	3.02809	3.99815	24.784	2.34208	3.34184	3.82947e-05	0.000181736
100685468	ACACB	acetyl-CoA carboxylase beta%2C transcript variant X1 && sp|O00763|ACACB_HUMAN Acetyl-CoA carboxylase 2 OS=Homo sapiens OX=9606 GN=ACACB PE=1 SV=3 && PF00364:Biotin-requiring enzyme|PF00289:Biotin carboxylase, N-terminal domain|PF01039:Carboxyl transferase domain|PF02785:Biotin carboxylase C-terminal domain|PF02786:Carbamoyl-phosphate synthase L chain, ATP binding domain|PF08326:Acetyl-CoA carboxy…	NC_006608.4:17906250-18037960	500.059	516.485	453.291	39.3184	49.4976	55.9692	489.945	48.2617	3.3407	2.21797e-56	2.88669e-54
606767	BCL2L15	BCL2 like 15%2C transcript variant X1 && sp|Q5TBC7|B2L15_HUMAN Bcl-2-like protein 15 OS=Homo sapiens OX=9606 GN=BCL2L15 PE=1 SV=1 && -	NC_006599.4:51341776-51348163	14.2828	14.0145	25.7116	0.977873	4.02889	0	18.003	1.66892	3.33865	3.57434e-05	0.000170481
475680	APOB	apolipoprotein B%2C transcript variant X1 && sp|P04114|APOB_HUMAN Apolipoprotein B-100 OS=Homo sapiens OX=9606 GN=APOB PE=1 SV=2 && PF06448:Domain of Unknown Function (DUF1081)|PF12491:Apolipoprotein B100 C terminal|PF09172:Domain of unknown function (DUF1943)|PF01347:Lipoprotein amino terminal region	NC_006599.4:15842555-15879853	742.435	654.617	691.319	62.9431	64.662	79.9557	696.124	69.1869	3.32849	4.78377e-68	8.42574e-66
612245	ATP8B3	ATPase phospholipid transporting 8B3%2C transcript variant X5 && sp|Q6UQ17|AT8B3_MOUSE Phospholipid-transporting ATPase IK OS=Mus musculus OX=10090 GN=Atp8b3 PE=1 SV=1 && PF16209:Phospholipid-translocating ATPase N-terminal|PF16212:Phospholipid-translocating P-type ATPase C-terminal|PF13246:Cation transport ATPase (P-type)	NC_006602.4:56937609-56952836	16.3242	29.0248	17.7628	5.93642	0.00481386	0	21.0373	1.98041	3.32591	9.68184e-05	0.000428308
119871489	PLAC9	placenta associated 9 && sp|Q2TBK3|PLAC9_BOVIN Placenta-specific protein 9 OS=Bos taurus OX=9913 GN=PLAC9 PE=3 SV=1 && PF15205:Placenta-specific protein 9	NC_006586.4:29399789-29413870	39.6946	28.028	35.5565	0	2.02667	7.99679	34.4264	3.34115	3.3221	1.1986e-07	8.19901e-07
100683272	ANKUB1	ankyrin repeat and ubiquitin domain containing 1%2C transcript variant X1 && sp|A6NFN9|ANKUB_HUMAN Protein ANKUB1 OS=Homo sapiens OX=9606 GN=ANKUB1 PE=2 SV=3 && PF00240:Ubiquitin family	NC_006605.4:44349407-44379813	43.7235	28.0272	20.7053	8.90458	0.00705677	0	30.8187	2.97055	3.32158	8.78267e-05	0.000391059
475235	PON3	paraoxonase 3%2C transcript variant X1 && sp|Q9BGN0|PON3_RABIT Serum paraoxonase/lactonase 3 OS=Oryctolagus cuniculus OX=9986 GN=PON3 PE=1 SV=1 && PF01731:Arylesterase	NC_006596.4:20174181-20202180	128.299	127.118	94.7746	20.7211	0.0229626	13.9925	116.731	11.5789	3.31922	7.21178e-10	6.54714e-09
483751	NAALADL1	N-acetylated alpha-linked acidic dipeptidase like 1 && sp|Q9UQQ1|NALDL_HUMAN Aminopeptidase NAALADL1 OS=Homo sapiens OX=9606 GN=NAALADL1 PE=1 SV=2 && PF04253:Transferrin receptor-like dimerisation domain|PF04389:Peptidase family M28|PF02225:PA domain	NC_006600.4:50744003-50756413	107.973	121.113	112.583	6.85947	15.138	11.9933	113.89	11.3302	3.31666	3.24519e-24	9.4229e-23
608437	CIDEB	cell death inducing DFFA like effector b && sp|Q9UHD4|CIDEB_HUMAN Cell death activator CIDE-B OS=Homo sapiens OX=9606 GN=CIDEB PE=1 SV=2 && PF02017:CIDE-N domain	NC_006590.4:4197353-4200244	17.337	17.0173	28.6723	1.96598	4.03101	0	21.0089	1.999	3.31541	5.1752e-06	2.81947e-05
119866817	LOC119866817	uncharacterized LOC119866817%2C transcript variant X4 && - && -	NC_006612.4:35799643-35800579	13.1955	2.0037	7.90087	0	0.00165639	1.99922	7.70003	0.666958	3.30884	0.0147762	0.0395583
487157	PSD2	pleckstrin and Sec7 domain containing 2%2C transcript variant X6 && sp|Q9BQI7|PSD2_HUMAN PH and SEC7 domain-containing protein 2 OS=Homo sapiens OX=9606 GN=PSD2 PE=2 SV=3 && PF15410:Pleckstrin homology domain|PF01369:Sec7 domain	NC_006584.4:32066494-32185433	313.687	315.297	312.08	30.4913	31.3178	32.9814	313.688	31.5968	3.30642	2.64746e-50	2.73237e-48
612264	C10H2orf74	chromosome 10 C2orf74 homolog%2C transcript variant X2 && sp|A8MZ97|CB074_HUMAN Uncharacterized protein C2orf74 OS=Homo sapiens OX=9606 GN=C2orf74 PE=1 SV=3 && PF15484:Domain of unknown function (DUF4642)	NC_006592.4:61089577-61121728	15.3494	20.0216	56.3927	1.9592	3.0313	3.99795	30.5879	2.99615	3.29765	5.41114e-06	2.93985e-05
482111	CHRNA3	cholinergic receptor nicotinic alpha 3 subunit%2C transcript variant X1 && sp|P32297|ACHA3_HUMAN Neuronal acetylcholine receptor subunit alpha-3 OS=Homo sapiens OX=9606 GN=CHRNA3 PE=1 SV=4 && -	NC_006595.4:38289178-38306359	49.9767	75.0703	92.8805	14.8128	5.06082	1.99782	72.6425	7.29049	3.29355	9.58352e-11	9.60115e-10
481769	PI16	peptidase inhibitor 16%2C transcript variant X2 && sp|Q6UXB8|PI16_HUMAN Peptidase inhibitor 16 OS=Homo sapiens OX=9606 GN=PI16 PE=1 SV=1 && PF00188:Cysteine-rich secretory protein family	NC_006594.4:6035851-6045625	10.2532	26.0239	34.6107	6.92589	0.00557299	0	23.6292	2.31049	3.28338	0.000534661	0.00204055
474405	APOF	apolipoprotein F%2C transcript variant X2 && sp|Q13790|APOF_HUMAN Apolipoprotein F OS=Homo sapiens OX=9606 GN=APOF PE=1 SV=2 && PF15148:Apolipoprotein F	NC_006592.4:724984-729288	107.02	152.143	189.674	12.7736	9.1134	23.9882	149.612	15.2918	3.27964	1.11431e-18	2.27298e-17
106557456	IPCEF1	interaction protein for cytohesin exchange factors 1%2C transcript variant X1 && sp|G9CGD6|CNIPF_HUMAN CNK3/IPCEF1 fusion protein OS=Homo sapiens OX=9606 GN=CNK3/IPCEF1 PE=1 SV=1 && -	NC_006583.4:44903482-45072137	17.2641	7.00794	7.88675	0	0.00246515	2.99887	10.7196	1.00044	3.2727	0.00253487	0.00831038
489461	LOC489461	asialoglycoprotein receptor 1 && sp|Q5RBQ8|ASGR1_PONAB Asialoglycoprotein receptor 1 OS=Pongo abelii OX=9601 GN=ASGR1 PE=2 SV=3 && PF03954:Hepatic lectin, N-terminal domain|PF00059:Lectin C-type domain	NC_006587.4:32295516-32298705	44.7517	24.0249	30.6062	3.93843	2.02667	3.99786	33.1276	3.32098	3.26962	1.02841e-08	8.11203e-08
490624	LTB4R2	leukotriene B4 receptor 2%2C transcript variant X6 && sp|Q9NPC1|LT4R2_HUMAN Leukotriene B4 receptor 2 OS=Homo sapiens OX=9606 GN=LTB4R2 PE=2 SV=2 && PF00001:7 transmembrane receptor (rhodopsin family)	NC_006590.4:4199538-4206302	115.097	133.124	109.608	13.7811	19.166	3.99621	119.276	12.3144	3.26314	1.22808e-18	2.49925e-17
482765	TMEM178B	transmembrane protein 178B && sp|H3BS89|T178B_HUMAN Transmembrane protein 178B OS=Homo sapiens OX=9606 GN=TMEM178B PE=2 SV=1 && PF13903:PMP-22/EMP/MP20/Claudin tight junction	NC_006598.4:8542269-8885924	28.587	61.054	47.4089	6.9024	3.03814	3.99752	45.6833	4.64602	3.26185	5.80593e-10	5.33007e-09
611875	C18H11orf80	chromosome 18 C11orf80 homolog%2C transcript variant X5 && sp|Q8N6T0|TO6BL_HUMAN Type 2 DNA topoisomerase 6 subunit B-like OS=Homo sapiens OX=9606 GN=TOP6BL PE=2 SV=3 && PF15091:Domain of unknown function (DUF4554)	NC_006600.4:49122520-49227495	10.1634	10.0084	1.95215	1.97756	0.00165598	0	7.37463	0.659738	3.25347	0.015962	0.0423399
403533	CACNA1H	calcium voltage-gated channel subunit alpha1 H%2C transcript variant X1 && sp|O95180|CAC1H_HUMAN Voltage-dependent T-type calcium channel subunit alpha-1H OS=Homo sapiens OX=9606 GN=CACNA1H PE=1 SV=4 && PF00520:Ion transport protein	NC_006588.4:40776915-40826321	10.1633	6.00624	5.91738	0	0.00165639	1.99922	7.36232	0.666958	3.2445	0.00611942	0.0182961
403715	SRD5A2	steroid 5 alpha-reductase 2 && sp|O18765|S5A2_PIG 3-oxo-5-alpha-steroid 4-dehydrogenase 2 OS=Sus scrofa OX=9823 GN=SRD5A2 PE=2 SV=2 && PF02544:3-oxo-5-alpha-steroid 4-dehydrogenase	NC_006599.4:24811155-24850233	11.2533	25.022	23.7172	0	2.02116	3.99826	19.9975	2.00648	3.24367	2.63452e-05	0.000128617
481416	ASPRV1	aspartic peptidase retroviral like 1%2C transcript variant X4 && sp|Q53RT3|APRV1_HUMAN Retroviral-like aspartic protease 1 OS=Homo sapiens OX=9606 GN=ASPRV1 PE=1 SV=1 && PF13975:gag-polyprotein putative aspartyl protease	NC_006592.4:68475773-68477269	4.13953	14.0142	32.6657	0	5.03304	0	16.9398	1.67768	3.24342	0.0047799	0.014676
490030	SRL	sarcalumenin%2C transcript variant X1 && sp|P13666|SRCA_RABIT Sarcalumenin OS=Oryctolagus cuniculus OX=9986 GN=SRL PE=1 SV=2 && PF16880:N-terminal EH-domain containing protein|PF00350:Dynamin family	NC_006588.4:38441369-38491141	106.95	94.0907	132.374	5.86931	19.1626	9.99392	111.138	11.6753	3.23862	4.05861e-18	7.92695e-17
488825	OTOP1	otopetrin 1 && sp|Q7RTM1|OTOP1_HUMAN Proton channel OTOP1 OS=Homo sapiens OX=9606 GN=OTOP1 PE=2 SV=1 && PF03189:Otopetrin	NC_006585.4:72191647-72228061	6.12147	9.00788	6.90991	0	2.01396	0	7.34642	0.671319	3.23775	0.00525877	0.0159943
476458	HIPK4	homeodomain interacting protein kinase 4%2C transcript variant X1 && sp|Q8WP28|HIPK4_MACFA Homeodomain-interacting protein kinase 4 OS=Macaca fascicularis OX=9541 GN=HIPK4 PE=2 SV=1 && PF00069:Protein kinase domain	NC_006583.4:112699056-112706341	7.17045	16.0143	17.7957	0	4.02662	0	13.6601	1.34221	3.23717	0.00111198	0.00395405
485825	COX4I2	cytochrome c oxidase subunit 4I2%2C transcript variant X1 && sp|Q96KJ9|COX42_HUMAN Cytochrome c oxidase subunit 4 isoform 2, mitochondrial OS=Homo sapiens OX=9606 GN=COX4I2 PE=1 SV=2 && PF02936:Cytochrome c oxidase subunit IV	NC_006606.4:20769248-20775512	31.5922	40.0366	34.5623	7.90411	3.0342	0	35.397	3.6461	3.23396	3.85418e-08	2.81797e-07
485068	DIRAS1	DIRAS family GTPase 1%2C transcript variant X2 && sp|O95057|DIRA1_HUMAN GTP-binding protein Di-Ras1 OS=Homo sapiens OX=9606 GN=DIRAS1 PE=1 SV=1 && -	NC_006602.4:56265522-56273545	141.585	173.161	136.27	14.7486	16.1633	16.9905	150.338	15.9675	3.22512	2.73107e-28	9.9667e-27
480066	SERPINC1	serpin family C member 1 && sp|P32262|ANT3_SHEEP Antithrombin-III OS=Ovis aries OX=9940 GN=SERPINC1 PE=2 SV=1 && PF00079:Serpin (serine protease inhibitor)	NC_006589.4:24855807-24866147	22.4095	22.021	23.7054	0	2.02265	4.9979	22.712	2.34018	3.21709	1.27009e-06	7.54562e-06
485618	ACKR2	atypical chemokine receptor 2%2C transcript variant X6 && sp|O00590|ACKR2_HUMAN Atypical chemokine receptor 2 OS=Homo sapiens OX=9606 GN=ACKR2 PE=1 SV=2 && -	NC_006605.4:11878374-11940755	405.393	499.469	490.85	45.2364	64.6184	39.976	465.237	49.9436	3.2169	6.10938e-45	4.80484e-43
611010	CDH3	cadherin 3%2C transcript variant X1 && sp|P22223|CADH3_HUMAN Cadherin-3 OS=Homo sapiens OX=9606 GN=CDH3 PE=1 SV=2 && PF01049:Cadherin cytoplasmic region|PF00028:Cadherin domain	NC_006587.4:80855712-80903039	149.715	159.149	139.237	15.738	28.2375	3.99579	149.367	15.9904	3.21377	2.48723e-15	3.88114e-14
478873	CDK15	cyclin dependent kinase 15%2C transcript variant X1 && sp|Q96Q40|CDK15_HUMAN Cyclin-dependent kinase 15 OS=Homo sapiens OX=9606 GN=CDK15 PE=1 SV=2 && PF00069:Protein kinase domain	NC_006619.4:11732588-11814581	17.2872	4.00649	18.7901	0	0.00326135	3.99851	13.3613	1.33392	3.21112	0.00401875	0.0125786
488474	FLACC1	flagellum associated containing coiled-coil domains 1%2C transcript variant X2 && sp|Q6AY08|FACC1_RAT Flagellum-associated coiled-coil domain-containing protein 1 OS=Rattus norvegicus OX=10116 GN=Flacc1 PE=2 SV=1 && -	NC_006619.4:11288310-11321877	82.3873	53.0506	32.534	3.92045	5.0558	8.99562	55.9906	5.99063	3.19864	7.39659e-10	6.69838e-09
487513	SPTBN5	spectrin beta%2C non-erythrocytic 5%2C transcript variant X1 && sp|Q9NRC6|SPTN5_HUMAN Spectrin beta chain, non-erythrocytic 5 OS=Homo sapiens OX=9606 GN=SPTBN5 PE=1 SV=2 && PF00435:Spectrin repeat|PF00307:Calponin homology (CH) domain	NC_006612.4:8934215-8981866	133.422	140.131	129.368	9.80981	19.177	14.9915	134.307	14.6594	3.18595	6.89932e-26	2.24487e-24
609727	CFAP69	cilia and flagella associated protein 69%2C transcript variant X1 && sp|A5D8W1|CFA69_HUMAN Cilia- and flagella-associated protein 69 OS=Homo sapiens OX=9606 GN=CFAP69 PE=1 SV=3 && -	NC_006596.4:15724650-15780123	218.958	223.209	189.598	4.84644	34.3084	29.9842	210.588	23.0463	3.18539	1.14463e-14	1.70644e-13
609196	CD226	CD226 molecule%2C transcript variant X3 && sp|Q15762|CD226_HUMAN CD226 antigen OS=Homo sapiens OX=9606 GN=CD226 PE=1 SV=2 && PF07686:Immunoglobulin V-set domain	NC_006583.4:9360824-9448915	184.315	160.152	162.946	13.746	29.2569	12.9915	169.138	18.6648	3.17227	1.09605e-24	3.29643e-23
490854	DEGS2	delta 4-desaturase%2C sphingolipid 2 && sp|Q6QHC5|DEGS2_HUMAN Sphingolipid delta(4)-desaturase/C4-monooxygenase DES2 OS=Homo sapiens OX=9606 GN=DEGS2 PE=1 SV=2 && PF08557:Sphingolipid Delta4-desaturase (DES)|PF00487:Fatty acid desaturase	NC_006590.4:67982593-68003272	33.6701	68.0597	44.429	0	13.0938	2.99773	48.7196	5.36383	3.15674	3.03888e-06	1.70616e-05
100688918	LOC100688918	putative inactive serine protease 58%2C transcript variant X1 && sp|Q6IE06|PRS58_RAT Putative inactive serine protease 58 OS=Rattus norvegicus OX=10116 GN=Prss58 PE=2 SV=1 && PF00089:Trypsin	NC_006598.4:8176764-8224935	348.263	253.241	305.17	31.4694	34.3464	35.9798	302.225	33.9319	3.15029	1.115e-38	6.65245e-37
100688546	PROB1	proline rich basic protein 1 && sp|E7EW31|PROB1_HUMAN Proline-rich basic protein 1 OS=Homo sapiens OX=9606 GN=PROB1 PE=2 SV=2 && -	NC_006584.4:31815576-31821849	170.131	253.234	177.744	15.7055	23.2334	28.9847	200.369	22.6412	3.13912	3.46307e-25	1.0802e-23
485763	SEL1L2	SEL1L2 adaptor subunit of ERAD E3 ligase%2C transcript variant X33 && sp|Q5TEA6|SE1L2_HUMAN Protein sel-1 homolog 2 OS=Homo sapiens OX=9606 GN=SEL1L2 PE=2 SV=2 && PF08238:Sel1 repeat	NC_006606.4:8490252-8623564	30.5378	24.0236	27.6528	0	7.05076	1.99858	27.4047	3.01645	3.13795	1.25891e-06	7.48372e-06
483766	FERMT3	fermitin family member 3 && sp|Q86UX7|URP2_HUMAN Fermitin family homolog 3 OS=Homo sapiens OX=9606 GN=FERMT3 PE=1 SV=1 && PF18124:Kindlin-2 N-terminal domain|PF00169:PH domain|PF00373:FERM central domain	NC_006600.4:51440706-51458507	27.462	27.0237	9.83404	1.96359	5.03756	0	21.4399	2.33372	3.13442	0.000101343	0.000446378
491698	LOC491698	uncharacterized LOC491698 && sp|Q2V897|TLR2_BOSTR Toll-like receptor 2 OS=Boselaphus tragocamelus OX=9917 GN=TLR2 PE=2 SV=1 && PF13676:TIR domain	NC_006610.4:40958186-40961883	10.1825	10.0094	8.88343	0	3.02025	0	9.69177	1.00675	3.12435	0.0021054	0.0070341
100855512	CCDC168	coiled-coil domain containing 168%2C transcript variant X5 && sp|Q8NDH2|CC168_HUMAN Coiled-coil domain-containing protein 168 OS=Homo sapiens OX=9606 GN=CCDC168 PE=2 SV=2 && PF15804:Coiled-coil domain-containing protein 168	NC_006604.4:52008103-52035693	705.825	797.75	814.784	102.349	103.018	60.963	772.786	88.7765	3.12	2.43379e-49	2.39423e-47
608098	CAMKV	CaM kinase like vesicle associated%2C transcript variant X1 && sp|Q8NCB2|CAMKV_HUMAN CaM kinase-like vesicle-associated protein OS=Homo sapiens OX=9606 GN=CAMKV PE=2 SV=2 && -	NC_006602.4:39333870-39349820	73.3299	47.0484	98.8194	6.87593	2.04144	15.9929	73.0659	8.30341	3.11758	2.071e-09	1.77185e-08
479512	CDRT1	CMT1A duplicated region transcript 1%2C transcript variant X2 && sp|Q5XX13|FBW10_HUMAN F-box/WD repeat-containing protein 10 OS=Homo sapiens OX=9606 GN=FBXW10 PE=2 SV=2 && -	NC_006587.4:39247624-39283473	66.2474	81.0765	97.8058	6.87002	10.0996	10.9941	81.7099	9.32123	3.11567	4.9059e-17	8.85289e-16
102151474	SPX	spexin hormone%2C transcript variant X4 && sp|Q9BT56|SPXN_HUMAN Spexin OS=Homo sapiens OX=9606 GN=SPX PE=1 SV=1 && PF15171:Neuropeptide secretory protein family, NPQ, spexin	NC_006609.4:20780749-20789452	38.7152	34.0338	51.3862	0	4.04434	9.99578	41.3784	4.68004	3.11489	1.36937e-07	9.3044e-07
119869566	LOC119869566	WW domain-binding protein 11-like && sp|Q8TDX9|PK1L1_HUMAN Polycystic kidney disease protein 1-like 1 OS=Homo sapiens OX=9606 GN=PKD1L1 PE=1 SV=1 && -	NC_006598.4:958056-971172	131.386	134.126	133.326	19.7016	16.1608	9.99326	132.946	15.2852	3.10971	4.81751e-25	1.48847e-23
607942	GPD1	glycerol-3-phosphate dehydrogenase 1%2C transcript variant X1 && sp|Q5EA88|GPDA_BOVIN Glycerol-3-phosphate dehydrogenase [NAD(+)], cytoplasmic OS=Bos taurus OX=9913 GN=GPD1 PE=2 SV=3 && -	NC_006609.4:41636151-41643304	168.982	115.11	112.558	16.7318	13.1412	15.991	132.217	15.288	3.1016	2.06463e-21	5.10758e-20
100855820	FGF20	fibroblast growth factor 20 && sp|Q9NP95|FGF20_HUMAN Fibroblast growth factor 20 OS=Homo sapiens OX=9606 GN=FGF20 PE=1 SV=1 && PF00167:Fibroblast growth factor	NC_006598.4:40828018-40838484	47.7808	22.0232	25.656	3.93586	2.02789	4.99747	31.82	3.65374	3.07935	3.04286e-07	1.97056e-06
100684174	KNCN	kinocilin%2C transcript variant X6 && sp|A6PVL3|KNCN_HUMAN Kinocilin OS=Homo sapiens OX=9606 GN=KNCN PE=2 SV=1 && PF15033:Kinocilin protein	NC_006597.4:14021605-14029877	40.724	41.0378	30.5932	5.91349	5.0485	1.99831	37.4517	4.3201	3.079	8.15359e-10	7.34098e-09
491242	LCN12	lipocalin 12%2C transcript variant X1 && sp|Q6JVE5|LCN12_HUMAN Epididymal-specific lipocalin-12 OS=Homo sapiens OX=9606 GN=LCN12 PE=2 SV=1 && PF00061:Lipocalin / cytosolic fatty-acid binding protein family	NC_006591.4:47876681-47882740	41.6644	19.0199	17.7463	3.94111	5.04156	0	26.1435	2.99423	3.07531	2.08743e-05	0.000103786
100684307	GJA10	gap junction protein alpha 10%2C transcript variant X1 && sp|Q969M2|CXA10_HUMAN Gap junction alpha-10 protein OS=Homo sapiens OX=9606 GN=GJA10 PE=2 SV=1 && -	NC_006594.4:48881931-48905866	293.323	265.252	334.824	34.4279	39.3871	31.9813	297.8	35.2654	3.07378	1.38746e-39	8.70167e-38
100856494	LMNTD1	lamin tail domain containing 1%2C transcript variant X4 && sp|Q4R899|LMTD1_MACFA Lamin tail domain-containing protein 1 OS=Macaca fascicularis OX=9541 GN=LMNTD1 PE=2 SV=1 && PF00932:Lamin Tail Domain	NC_006609.4:24294995-24348936	15.3331	46.0371	16.7556	2.94969	2.02539	3.99795	26.042	2.99101	3.06948	1.78576e-05	8.97732e-05
609750	LEAP2	liver enriched antimicrobial peptide 2 && sp|Q95JC3|LEAP2_BOVIN Liver-expressed antimicrobial peptide 2 OS=Bos taurus OX=9913 GN=LEAP2 PE=3 SV=1 && -	NC_006593.4:19958900-19960045	36.622	28.0267	21.7018	2.94731	0.00778795	6.99704	28.7835	3.31738	3.06839	2.18984e-06	1.25461e-05
482759	OR9A7	olfactory receptor family 9 subfamily A member 7 && sp|Q8NGU2|OR9A4_HUMAN Olfactory receptor 9A4 OS=Homo sapiens OX=9606 GN=OR9A4 PE=2 SV=1 && PF13853:Olfactory receptor	NC_006598.4:8138313-8139257	37.6512	27.0266	29.6208	2.94502	6.0502	1.99844	31.4329	3.66455	3.05918	1.77759e-08	1.36553e-07
100856697	SLC25A18	solute carrier family 25 member 18%2C transcript variant X1 && sp|Q9H1K4|GHC2_HUMAN Mitochondrial glutamate carrier 2 OS=Homo sapiens OX=9606 GN=SLC25A18 PE=1 SV=1 && PF00153:Mitochondrial carrier protein	NC_006609.4:1461648-1486890	79.4469	91.0842	73.0649	11.8189	11.1069	5.99578	81.1987	9.64052	3.05761	1.67316e-17	3.13467e-16
489128	DOCK2	dedicator of cytokinesis 2 && sp|Q92608|DOCK2_HUMAN Dedicator of cytokinesis protein 2 OS=Homo sapiens OX=9606 GN=DOCK2 PE=1 SV=2 && PF14429:C2 domain in Dock180 and Zizimin proteins|PF06920:Dock homology region 2|PF16172:DOCK N-terminus	NC_006586.4:41732263-42129986	155.813	124.119	167.917	19.6844	20.1968	13.9913	149.283	17.9575	3.04658	8.72486e-25	2.64298e-23
485693	GRK7	G protein-coupled receptor kinase 7%2C transcript variant X1 && sp|Q8WP15|GRK7_PIG Rhodopsin kinase GRK7 OS=Sus scrofa OX=9823 GN=GRK7 PE=1 SV=1 && PF00069:Protein kinase domain|PF00615:Regulator of G protein signaling domain	NC_006605.4:37569964-37629325	461.363	496.466	421.686	53.1153	61.6097	51.97	459.838	55.565	3.04623	5.20646e-51	5.48899e-49
475624	KLKB1	kallikrein B1 && sp|P03952|KLKB1_HUMAN Plasma kallikrein OS=Homo sapiens OX=9606 GN=KLKB1 PE=1 SV=1 && PF00089:Trypsin|PF00024:PAN domain	NC_006598.4:44979694-45003202	65.1976	85.0773	58.2424	9.84714	9.08935	5.99603	69.5057	8.31084	3.04483	5.62533e-15	8.55993e-14
478107	PRSS54	serine protease 54 && sp|Q6PEW0|PRS54_HUMAN Inactive serine protease 54 OS=Homo sapiens OX=9606 GN=PRSS54 PE=2 SV=3 && PF00089:Trypsin	NC_006584.4:54948931-54962014	443.037	394.373	509.634	78.7925	21.2762	62.9652	449.015	54.3447	3.04353	3.56761e-19	7.58168e-18
102152714	LOC102152714	sterile alpha motif domain-containing protein 9 && sp|Q5K651|SAMD9_HUMAN Sterile alpha motif domain-containing protein 9 OS=Homo sapiens OX=9606 GN=SAMD9 PE=1 SV=1 && -	NC_006596.4:18144882-18177246	26.459	23.0217	18.7481	5.929	2.02405	0	22.7429	2.65102	3.04069	9.36192e-06	4.90596e-05
484962	OLFM2	olfactomedin 2%2C transcript variant X3 && sp|O95897|NOE2_HUMAN Noelin-2 OS=Homo sapiens OX=9606 GN=OLFM2 PE=1 SV=2 && PF12308:Neurogenesis glycoprotein|PF02191:Olfactomedin-like domain	NC_006602.4:50955590-51016889	12.1982	10.0091	4.91841	2.96742	0.00246424	0	9.04191	0.989961	3.03614	0.00683876	0.0201538
111097510	LOC111097510	basic salivary proline-rich protein 4-like && - && -	NC_006591.4:3127400-3132549	13.2802	29.0244	17.7666	0	5.03756	1.99873	20.0237	2.34543	3.03342	7.73417e-05	0.000348008
610361_1	NXPH1	neurexophilin 1%2C transcript variant X37 && sp|Q61200|NXPH1_MOUSE Neurexophilin-1 OS=Mus musculus OX=10090 GN=Nxph1 PE=2 SV=2 && PF06312:Neurexophilin	NC_006596.4:23528435-23822156	10.1774	10.0091	6.90198	2.96742	0.00246424	0	9.02949	0.989961	3.03286	0.00434436	0.0134866
608395	LOC608395	antimicrobial peptide NK-lysin-like%2C transcript variant X1 && - && -	NC_006599.4:39022722-39075209	7.12459	8.00692	3.93764	0	2.01396	0	6.35638	0.671319	3.03266	0.0159388	0.042286
487438	TNFRSF8	TNF receptor superfamily member 8%2C transcript variant X1 && sp|P28908|TNR8_HUMAN Tumor necrosis factor receptor superfamily member 8 OS=Homo sapiens OX=9606 GN=TNFRSF8 PE=1 SV=1 && -	NC_006584.4:80718898-80759203	60.0934	66.0612	56.2811	3.91311	10.0904	7.99557	60.8119	7.33302	3.03214	2.76739e-14	3.963e-13
119863909	PCDHA13	protocadherin alpha 13%2C transcript variant X9 && sp|Q9Y5I4|PCDC2_HUMAN Protocadherin alpha-C2 OS=Homo sapiens OX=9606 GN=PCDHAC2 PE=2 SV=1 && PF00028:Cadherin domain|PF08266:Cadherin-like|PF15974:Cadherin C-terminal cytoplasmic tail, catenin-binding region|PF16492:Cadherin cytoplasmic C-terminal	NC_006584.4:33044035-33149011	6.13239	12.0102	8.88672	2.96742	0.00246424	0	9.00976	0.989961	3.02929	0.00546183	0.0165572
609574	PDE2A	phosphodiesterase 2A%2C transcript variant X4 && sp|O00408|PDE2A_HUMAN cGMP-dependent 3',5'-cyclic phosphodiesterase OS=Homo sapiens OX=9606 GN=PDE2A PE=1 SV=1 && PF01590:GAF domain|PF13185:GAF domain|PF00233:3'5'-cyclic nucleotide phosphodiesterase	NC_006603.4:25314283-25406213	49.8357	34.0326	24.6536	2.94074	5.04851	4.99728	36.174	4.32884	3.02787	2.01824e-08	1.53954e-07
483681	FGF19	fibroblast growth factor 19%2C transcript variant X1 && sp|O95750|FGF19_HUMAN Fibroblast growth factor 19 OS=Homo sapiens OX=9606 GN=FGF19 PE=1 SV=1 && -	NC_006600.4:47074788-47079858	12.1982	3.00478	11.8652	0	0.00246515	2.99887	9.02271	1.00044	3.02583	0.0127626	0.0348203
106558336	FTCDNL1	formiminotransferase cyclodeaminase N-terminal like%2C transcript variant X1 && sp|E5RQL4|FONG_HUMAN Formiminotransferase N-terminal subdomain-containing protein OS=Homo sapiens OX=9606 GN=FTCDNL1 PE=2 SV=1 && -	NC_006619.4:9766565-9979193	14.2183	4.0055	8.88668	0	3.02025	0	9.03681	1.00675	3.0243	0.0101101	0.0284057
489201	ESM1	endothelial cell specific molecule 1 && sp|Q9QYY7|ESM1_MOUSE Endothelial cell-specific molecule 1 OS=Mus musculus OX=10090 GN=Esm1 PE=2 SV=1 && PF00219:Insulin-like growth factor binding protein	NC_006586.4:60356504-60366079	135.471	160.149	132.324	39.491	4.07827	8.99333	142.648	17.5209	3.01759	2.26581e-08	1.71284e-07
486717	PTPN6	protein tyrosine phosphatase non-receptor type 6 && sp|P29350|PTN6_HUMAN Tyrosine-protein phosphatase non-receptor type 6 OS=Homo sapiens OX=9606 GN=PTPN6 PE=1 SV=1 && PF00017:SH2 domain|PF00102:Protein-tyrosine phosphatase	NC_006609.4:8519708-8531714	42.8038	55.0507	50.3693	4.91034	13.0982	0	49.4079	6.00284	3.01532	1.73995e-07	1.16634e-06
476380	FAM71E2	family with sequence similarity 71 member E2%2C transcript variant X2 && sp|Q8N5Q1|F71E2_HUMAN Protein FAM71E2 OS=Homo sapiens OX=9606 GN=FAM71E2 PE=2 SV=3 && PF12480:Protein of unknown function (DUF3699)	NC_006583.4:102377311-102384300	29.4929	15.0163	22.7151	1.96134	4.03485	1.99865	22.4081	2.66495	3.01505	3.7643e-06	2.08557e-05
119867069	LCA5L	lebercilin LCA5 like%2C transcript variant X2 && sp|O95447|LCA5L_HUMAN Lebercilin-like protein OS=Homo sapiens OX=9606 GN=LCA5L PE=1 SV=1 && PF15619:Ciliary protein causing Leber congenital amaurosis disease	NC_006613.4:33440102-33489499	70.3292	108.099	90.8604	3.89648	18.1535	10.9937	89.7629	11.0146	3.01384	5.2583e-13	6.68399e-12
609129	MAP3K7CL	MAP3K7 C-terminal like%2C transcript variant X1 && sp|P57077|M3KCL_HUMAN MAP3K7 C-terminal-like protein OS=Homo sapiens OX=9606 GN=MAP3K7CL PE=1 SV=2 && -	NC_006613.4:24068568-24160904	136.494	142.134	159.021	18.6949	19.1902	15.9905	145.883	17.9586	3.01338	5.27783e-27	1.81146e-25
487114	MRC1	mannose receptor C-type 1%2C transcript variant X18 && sp|P22897|MRC1_HUMAN Macrophage mannose receptor 1 OS=Homo sapiens OX=9606 GN=MRC1 PE=1 SV=1 && PF00059:Lectin C-type domain|PF00652:Ricin-type beta-trefoil lectin domain|PF00040:Fibronectin type II domain	NC_006584.4:16192173-16287442	96.7636	102.096	100.736	6.85471	15.1425	14.992	99.8651	12.3297	3.00647	1.40688e-19	3.06307e-18
607665	TEX11	testis expressed 11%2C transcript variant X2 && sp|Q8IYF3|TEX11_HUMAN Testis-expressed protein 11 OS=Homo sapiens OX=9606 GN=TEX11 PE=1 SV=3 && PF08631:Meiosis protein SPO22/ZIP4 like	NC_006621.4:45785536-46095706	25.4425	25.0227	15.7768	7.91528	0.00632054	0	22.0806	2.64053	3.00475	0.00067698	0.00252731
100683781	CCDC183	coiled-coil domain containing 183%2C transcript variant X1 && sp|Q5T5S1|CC183_HUMAN Coiled-coil domain-containing protein 183 OS=Homo sapiens OX=9606 GN=CCDC183 PE=2 SV=3 && -	NC_006591.4:47981625-47988820	26.4545	18.0182	21.7249	3.94395	2.02405	1.99865	22.0659	2.65555	2.99514	1.46348e-06	8.61283e-06
484505	LOC484505	Fc fragment of IgG binding protein%2C transcript variant X7 && sp|Q9Y6R7|FCGBP_HUMAN IgGFc-binding protein OS=Homo sapiens OX=9606 GN=FCGBP PE=1 SV=3 && PF12714:TILa domain|PF01826:Trypsin Inhibitor like cysteine rich domain|PF08742:C8 domain|PF00094:von Willebrand factor type D domain	NC_006583.4:112990665-113030265	9.21137	21.0184	19.7649	5.93642	0.00481386	0	16.6649	1.98041	2.9926	0.00179622	0.0060988
612922	CPLX4	complexin 4%2C transcript variant X1 && sp|Q7Z7G2|CPLX4_HUMAN Complexin-4 OS=Homo sapiens OX=9606 GN=CPLX4 PE=1 SV=1 && PF05835:Synaphin protein	NC_006583.4:17875766-17898049	26.4715	26.0242	21.7148	0	9.05933	0	24.7368	3.01978	2.98684	0.000447153	0.00173197
612656	H2AB3	H2A.B variant histone 3 && sp|P0C5Z0|H2AB2_HUMAN Histone H2A-Bbd type 2/3 OS=Homo sapiens OX=9606 GN=H2AB2 PE=1 SV=1 && -	NC_006621.4:108295643-108298275	11.1851	9.00843	5.91141	0	3.02025	0	8.70165	1.00675	2.97088	0.00672365	0.0198624
478025	SLC23A1	solute carrier family 23 member 1 && sp|Q9UHI7|S23A1_HUMAN Solute carrier family 23 member 1 OS=Homo sapiens OX=9606 GN=SLC23A1 PE=1 SV=3 && PF00860:Permease family	NC_006584.4:31801133-31809319	3.09154	13.0105	9.88121	0.982286	0.00246485	1.9991	8.6611	0.994618	2.96885	0.00825257	0.0238005
475591	GOT1L1	glutamic-oxaloacetic transaminase 1 like 1%2C transcript variant X4 && sp|Q8NHS2|AATC2_HUMAN Putative aspartate aminotransferase, cytoplasmic 2 OS=Homo sapiens OX=9606 GN=GOT1L1 PE=2 SV=2 && PF00155:Aminotransferase class I and II	NC_006598.4:27971339-28011831	6.11156	6.00573	5.92409	1.97756	0.00165598	0	6.01379	0.659738	2.96194	0.0167218	0.0441125
482623	SLC17A8	solute carrier family 17 member 8%2C transcript variant X1 && sp|Q8NDX2|VGLU3_HUMAN Vesicular glutamate transporter 3 OS=Homo sapiens OX=9606 GN=SLC17A8 PE=1 SV=1 && -	NC_006597.4:39811154-39867358	6.11156	6.00573	5.92409	1.97756	0.00165598	0	6.01379	0.659738	2.96194	0.0167097	0.0440925
111090648	LOC111090648	S-phase kinase-associated protein 1-like && sp|Q3ZCF3|SKP1_BOVIN S-phase kinase-associated protein 1 OS=Bos taurus OX=9913 GN=SKP1 PE=2 SV=1 && PF01466:Skp1 family, dimerisation domain|PF03931:Skp1 family, tetramerisation domain	NC_006599.4:48217733-48222996	254.62	268.252	248.868	18.6326	41.3944	38.9788	257.246	33.0019	2.95874	1.94668e-28	7.19343e-27
491193	SLC43A2	solute carrier family 43 member 2%2C transcript variant X3 && sp|Q0VCM6|LAT4_BOVIN Large neutral amino acids transporter small subunit 4 OS=Bos taurus OX=9913 GN=SLC43A2 PE=2 SV=1 && -	NC_006591.4:44882845-44928176	1100.98	1187.12	1196.98	136.725	154.555	156.911	1161.69	149.397	2.95816	5.33569e-76	1.154e-73
100686778	CYP1A1	cytochrome P450 family 1 subfamily A member 1 && sp|P56590|CP1A1_CANLF Cytochrome P450 1A1 OS=Canis lupus familiaris OX=9615 GN=CYP1A1 PE=2 SV=1 && PF00067:Cytochrome P450	NC_006612.4:37726194-37732463	1423.79	1402.32	1201.89	166.25	136.412	215.88	1342.66	172.847	2.95649	1.43182e-55	1.82318e-53
100684768	LOC100684768	cytochrome c oxidase subunit NDUFA4-like && sp|Q01321|NDUA4_BOVIN Cytochrome c oxidase subunit NDUFA4 OS=Bos taurus OX=9913 GN=NDUFA4 PE=1 SV=1 && -	NC_006592.4:43410418-43410788	16.2788	12.012	12.8338	1.96852	3.02446	0	13.7082	1.66433	2.9514	0.000214811	0.000888602
609230	CAGE1	cancer antigen 1%2C transcript variant X3 && sp|Q95JR0|CAGE1_MACFA Cancer-associated gene 1 protein homolog OS=Macaca fascicularis OX=9541 GN=CAGE1 PE=2 SV=1 && PF15066:Cancer-associated gene protein 1 family	NC_006617.4:7331146-7358386	84.5442	74.0718	105.708	9.8275	6.08052	17.9913	88.108	11.2998	2.94876	2.0503e-14	2.97081e-13
100687367	LOC100687367	transient receptor potential cation channel subfamily V member 3-like && sp|Q8NET8|TRPV3_HUMAN Transient receptor potential cation channel subfamily V member 3 OS=Homo sapiens OX=9606 GN=TRPV3 PE=1 SV=2 && -	NC_006586.4:501206-521449	26.4304	21.0191	8.8507	3.94694	3.02808	0	18.7667	2.32501	2.94752	0.000253512	0.0010338
478578	HGD	homogentisate 1%2C2-dioxygenase%2C transcript variant X2 && sp|Q93099|HGD_HUMAN Homogentisate 1,2-dioxygenase OS=Homo sapiens OX=9606 GN=HGD PE=1 SV=2 && PF04209:homogentisate 1,2-dioxygenase	NC_006615.4:24095501-24137233	111.031	116.11	128.403	17.7216	13.1412	14.9914	118.515	15.2847	2.94416	7.92835e-23	2.13362e-21
479067	ACSBG1	acyl-CoA synthetase bubblegum family member 1%2C transcript variant X2 && sp|Q2KHW5|ACBG1_BOVIN Long-chain-fatty-acid--CoA ligase ACSBG1 OS=Bos taurus OX=9913 GN=ACSBG1 PE=2 SV=1 && PF00501:AMP-binding enzyme	NC_006585.4:61010594-61058477	4.11673	15.0127	13.8396	3.95718	0.00325978	0	10.9897	1.32015	2.9395	0.0095683	0.0270774
449026	FUT7	fucosyltransferase 7 && sp|Q11130|FUT7_HUMAN Alpha-(1,3)-fucosyltransferase 7 OS=Homo sapiens OX=9606 GN=FUT7 PE=1 SV=1 && PF00852:Glycosyltransferase family 10 (fucosyltransferase) C-term|PF17039:Fucosyltransferase, N-terminal	NC_006591.4:47821203-47822270	23.3932	15.0153	16.7815	6.92589	0.00557299	0	18.3966	2.31049	2.92579	0.00118147	0.00417989
483643	SYT13	synaptotagmin 13%2C transcript variant X1 && sp|Q7L8C5|SYT13_HUMAN Synaptotagmin-13 OS=Homo sapiens OX=9606 GN=SYT13 PE=1 SV=1 && -	NC_006600.4:42789172-42833682	16.2952	17.0158	14.8076	0	6.03953	0	16.0395	2.01318	2.92394	0.000982615	0.00353852
490959	WNK4	WNK lysine deficient protein kinase 4%2C transcript variant X2 && sp|Q80UE6|WNK4_MOUSE Serine/threonine-protein kinase WNK4 OS=Mus musculus OX=10090 GN=Wnk4 PE=1 SV=1 && PF00069:Protein kinase domain|PF12202:Oxidative-stress-responsive kinase 1 C-terminal domain	NC_006591.4:19686055-19702535	283.142	309.29	279.482	48.2484	35.3652	30.9813	290.638	38.1983	2.92295	2.92488e-36	1.55856e-34
485139	NAALAD2	N-acetylated alpha-linked acidic dipeptidase 2%2C transcript variant X1 && sp|Q9Y3Q0|NALD2_HUMAN N-acetylated-alpha-linked acidic dipeptidase 2 OS=Homo sapiens OX=9606 GN=NAALAD2 PE=1 SV=1 && PF04253:Transferrin receptor-like dimerisation domain|PF04389:Peptidase family M28|PF02225:PA domain	NC_006603.4:10054329-10119513	2237.56	2252.12	2163.83	270.521	254.594	353.801	2217.83	292.972	2.91976	3.43077e-77	7.70326e-75
102153214	LOC102153214	2'-5'-oligoadenylate synthase 3-like%2C transcript variant X2 && - && PF10421:2'-5'-oligoadenylate synthetase 1, domain 2, C-terminus	NC_006585.4:13978413-13999961	7.13966	7.00718	10.8761	2.96742	0.00246424	0	8.34097	0.989961	2.91948	0.00816991	0.0235922
486679	GPRC5D	G protein-coupled receptor class C group 5 member D%2C transcript variant X1 && sp|Q9NZD1|GPC5D_HUMAN G-protein coupled receptor family C group 5 member D OS=Homo sapiens OX=9606 GN=GPRC5D PE=1 SV=1 && PF00003:7 transmembrane sweet-taste receptor of 3 GCPR	NC_006609.4:13019891-13028135	113.011	77.0755	105.685	21.7004	4.06922	12.9926	98.5906	12.9207	2.9187	3.60292e-12	4.21042e-11
487329	OPRD1	opioid receptor delta 1 && sp|P41143|OPRD_HUMAN Delta-type opioid receptor OS=Homo sapiens OX=9606 GN=OPRD1 PE=1 SV=4 && PF00001:7 transmembrane receptor (rhodopsin family)	NC_006584.4:68264922-68297415	5.11618	9.0083	10.8761	2.96742	0.00246424	0	8.33352	0.989961	2.91823	0.0100906	0.0283562
489942	KCTD13	potassium channel tetramerization domain containing 13%2C transcript variant X1 && sp|Q2T9W0|BACD1_BOVIN BTB/POZ domain-containing adapter for CUL3-mediated RhoA degradation protein 1 OS=Bos taurus OX=9913 GN=KCTD13 PE=2 SV=1 && PF02214:BTB/POZ domain	NC_006588.4:19522325-19536205	554.101	767.72	669.595	72.7619	82.8451	107.94	663.805	87.8492	2.91608	1.33759e-41	9.30113e-40
476620	LOC476620	uncharacterized LOC476620 && sp|Q9QY83|ACL7B_MOUSE Actin-like protein 7B OS=Mus musculus OX=10090 GN=Actl7b PE=1 SV=2 && -	NC_006602.4:39329515-39334036	23.452	29.0272	32.6057	3.93586	2.02789	4.99747	28.3616	3.65374	2.91328	9.15126e-08	6.35446e-07
478285	TRIM69	tripartite motif containing 69%2C transcript variant X1 && sp|Q86WT6|TRI69_HUMAN E3 ubiquitin-protein ligase TRIM69 OS=Homo sapiens OX=9606 GN=TRIM69 PE=1 SV=2 && PF13765:SPRY-associated domain|PF00622:SPRY domain|PF15227:zinc finger of C3HC4-type, RING	NC_006612.4:11420364-11464924	111.011	132.121	86.8705	5.85707	16.1583	21.9891	110.001	14.6682	2.8971	3.90277e-14	5.4979e-13
481275	TST	thiosulfate sulfurtransferase%2C transcript variant X1 && sp|Q16762|THTR_HUMAN Thiosulfate sulfurtransferase OS=Homo sapiens OX=9606 GN=TST PE=1 SV=4 && PF00581:Rhodanese-like domain	NC_006592.4:27427965-27441111	1578.6	1408.33	1553.5	204.63	209.107	195.888	1513.48	203.208	2.89608	1.89043e-83	4.9208e-81
480805	PRKAR1B	protein kinase cAMP-dependent type I regulatory subunit beta%2C transcript variant X6 && sp|P31321|KAP1_HUMAN cAMP-dependent protein kinase type I-beta regulatory subunit OS=Homo sapiens OX=9606 GN=PRKAR1B PE=1 SV=4 && PF02197:Regulatory subunit of type II PKA R-subunit|PF00027:Cyclic nucleotide-binding domain	NC_006588.4:17607212-17720355	44.766	25.0261	36.5439	6.90239	7.0607	0	35.4454	4.65436	2.89597	1.45539e-06	8.57033e-06
610202	CNBD2	cyclic nucleotide binding domain containing 2%2C transcript variant X1 && sp|Q95JR6|CNBD2_MACFA Cyclic nucleotide-binding domain-containing protein 2 OS=Macaca fascicularis OX=9541 GN=CNBD2 PE=2 SV=1 && PF00027:Cyclic nucleotide-binding domain	NC_006606.4:24469603-24529904	67.222	65.0618	71.1141	1.93106	14.1208	10.9942	67.7993	9.01535	2.89576	1.27588e-11	1.40452e-10
403400	CTSS	cathepsin S && sp|Q8HY81|CATS_CANLF Cathepsin S OS=Canis lupus familiaris OX=9615 GN=CTSS PE=2 SV=1 && PF08246:Cathepsin propeptide inhibitor domain (I29)|PF00112:Papain family cysteine protease	NC_006599.4:59339729-59356741	182.354	224.21	240.999	40.3918	32.3169	13.9898	215.855	28.8995	2.89532	3.37607e-20	7.63288e-19
611318	SLC18B1	solute carrier family 18 member B1%2C transcript variant X2 && sp|Q6NT16|S18B1_HUMAN MFS-type transporter SLC18B1 OS=Homo sapiens OX=9606 GN=SLC18B1 PE=1 SV=1 && PF07690:Major Facilitator Superfamily	NC_006583.4:26808278-26832025	1149.9	880.835	2090.89	188.892	226.247	141.917	1373.88	185.685	2.88648	5.61707e-23	1.52841e-21
490200	GIPC2	GIPC PDZ domain containing family member 2%2C transcript variant X5 && sp|Q498D9|GIPC2_RAT PDZ domain-containing protein GIPC2 OS=Rattus norvegicus OX=10116 GN=Gipc2 PE=2 SV=1 && PF00595:PDZ domain	NC_006588.4:71425754-71512729	491.931	518.488	522.446	58.9965	61.637	86.9525	510.955	69.1953	2.88234	5.8497e-45	4.61295e-43
610015	DNAJC5B	DnaJ heat shock protein family (Hsp40) member C5 beta%2C transcript variant X4 && sp|D2H417|DNJ5B_AILME DnaJ homolog subfamily C member 5B OS=Ailuropoda melanoleuca OX=9646 GN=DNAJC5B PE=3 SV=1 && PF00226:DnaJ domain	NC_006611.4:15994902-16077443	24.358	7.00859	7.87765	0	5.03304	0	13.0814	1.67768	2.87949	0.0103588	0.0290267
486334	CRYBA4	crystallin beta A4 && sp|P11842|CRBA4_BOVIN Beta-crystallin A4 OS=Bos taurus OX=9913 GN=CRYBA4 PE=1 SV=3 && PF00030:Beta/Gamma crystallin	NC_006608.4:20115984-20144081	346.218	259.246	276.514	42.3119	34.3615	42.976	293.993	39.8831	2.87765	1.39929e-33	6.71432e-32
100685499	MAP3K13	mitogen-activated protein kinase kinase kinase 13%2C transcript variant X1 && sp|Q5R8X7|M3K13_PONAB Mitogen-activated protein kinase kinase kinase 13 OS=Pongo abelii OX=9601 GN=MAP3K13 PE=2 SV=1 && -	NC_006616.4:22196773-22338512	407.414	435.41	490.862	44.2187	79.7654	57.9667	444.562	60.6503	2.87193	2.0056e-35	1.03134e-33
403441	HGF	hepatocyte growth factor && sp|Q867B7|HGF_CANLF Hepatocyte growth factor OS=Canis lupus familiaris OX=9615 GN=HGF PE=2 SV=1 && PF00089:Trypsin|PF00051:Kringle domain|PF00024:PAN domain	NC_006600.4:21005145-21082437	289.261	290.274	333.83	55.1487	36.3807	32.98	304.455	41.5031	2.87058	6.7903e-33	3.14041e-31
119867493	LOC119867493	uncharacterized LOC119867493%2C transcript variant X1 && - && -	NC_006616.4:18284985-18964523	135.493	112.11	216.368	4.85121	42.3493	15.99	154.657	21.0635	2.86788	4.43124e-08	3.21432e-07
102152234	LOC102152234	V-type proton ATPase subunit e 1-like && sp|Q9BDP4|VA0E1_CANLF V-type proton ATPase subunit e 1 OS=Canis lupus familiaris OX=9615 GN=ATP6V0E1 PE=3 SV=3 && -	NC_006590.4:43683962-43685667	121.063	44.0467	76.0354	14.781	7.08653	10.9937	80.3817	10.9538	2.86126	9.06681e-10	8.11598e-09
485214	ART5	ADP-ribosyltransferase 5%2C transcript variant X1 && sp|P70352|NAR5_MOUSE Ecto-ADP-ribosyltransferase 5 OS=Mus musculus OX=10090 GN=Art5 PE=2 SV=3 && PF01129:NAD:arginine ADP-ribosyltransferase	NC_006603.4:25972554-25985800	39.7202	47.0425	31.5783	1.94643	2.03339	11.995	39.447	5.32494	2.86061	9.66632e-07	5.8419e-06
491258	KCNT1	potassium sodium-activated channel subfamily T member 1%2C transcript variant X4 && sp|Q5JUK3|KCNT1_HUMAN Potassium channel subfamily T member 1 OS=Homo sapiens OX=9606 GN=KCNT1 PE=1 SV=2 && PF03493:Calcium-activated BK potassium channel alpha subunit|PF07885:Ion channel	NC_006591.4:48784630-48845057	11.1793	9.00817	3.9309	0	2.01602	0.999383	8.03945	1.00513	2.86002	0.00877719	0.0251067
474529	RFX4	regulatory factor X4%2C transcript variant X4 && sp|Q33E94|RFX4_HUMAN Transcription factor RFX4 OS=Homo sapiens OX=9606 GN=RFX4 PE=1 SV=2 && PF02257:RFX DNA-binding domain	NC_006592.4:31913332-32075855	8.14826	9.00816	6.90661	0	0.00246515	2.99887	8.02101	1.00044	2.85858	0.00934769	0.0265117
102155339	LOC102155339	IgGFc-binding protein-like%2C transcript variant X5 && sp|Q9Y6R7|FCGBP_HUMAN IgGFc-binding protein OS=Homo sapiens OX=9606 GN=FCGBP PE=1 SV=3 && PF01826:Trypsin Inhibitor like cysteine rich domain|PF00094:von Willebrand factor type D domain|PF12714:TILa domain|PF08742:C8 domain	NC_006583.4:116104221-116121263	28.4965	28.0255	17.7503	1.95716	2.02667	5.9973	24.7574	3.32704	2.85003	3.04614e-06	1.70925e-05
481214	PARVG	parvin gamma%2C transcript variant X2 && sp|Q9HBI0|PARVG_HUMAN Gamma-parvin OS=Homo sapiens OX=9606 GN=PARVG PE=1 SV=1 && PF00307:Calponin homology (CH) domain	NC_006592.4:21464047-21487829	53.8737	34.0321	14.7565	0.962767	7.06071	5.99689	34.2208	4.67346	2.8418	2.8018e-05	0.000136203
489197	SH3TC2	SH3 domain and tetratricopeptide repeats 2%2C transcript variant X1 && sp|Q8TF17|S3TC2_HUMAN SH3 domain and tetratricopeptide repeat-containing protein 2 OS=Homo sapiens OX=9606 GN=SH3TC2 PE=2 SV=2 && PF00018:SH3 domain	NC_006586.4:59565747-59670219	62.1582	95.0853	57.2489	15.7799	8.08979	5.99572	71.4975	9.95515	2.82807	2.0681e-11	2.21687e-10
487324	LAPTM5	lysosomal protein transmembrane 5 && sp|Q5REZ0|LAPM5_PONAB Lysosomal-associated transmembrane protein 5 OS=Pongo abelii OX=9601 GN=LAPTM5 PE=2 SV=1 && PF03821:Golgi 4-transmembrane spanning transporter	NC_006584.4:66763871-66790833	26.506	20.0217	47.4643	7.89746	5.0485	0	31.3307	4.31532	2.82376	3.49831e-05	0.000167099
612692	ADSS1	adenylosuccinate synthase 1 && sp|A5PJR4|PURA1_BOVIN Adenylosuccinate synthetase isozyme 1 OS=Bos taurus OX=9913 GN=ADSS1 PE=2 SV=1 && PF00709:Adenylosuccinate synthetase	NC_006590.4:71794530-71811245	125.25	127.118	95.7646	21.6748	17.171	9.9931	116.044	16.2796	2.82354	8.3428e-18	1.59659e-16
611767	TESMIN	testis expressed metallothionein like protein%2C transcript variant X47 && sp|Q9Y4I5|MTL5_HUMAN Tesmin OS=Homo sapiens OX=9606 GN=TESMIN PE=1 SV=2 && PF03638:Tesmin/TSO1-like CXC domain, cysteine-rich domain	NC_006600.4:47800783-47841532	33.6512	59.0518	36.521	5.90083	2.03534	9.99534	43.0747	5.97717	2.82273	6.77447e-08	4.78771e-07
490608	SLC7A8	solute carrier family 7 member 8 && sp|Q9N1Q4|LAT2_RABIT Large neutral amino acids transporter small subunit 2 OS=Oryctolagus cuniculus OX=9986 GN=SLC7A8 PE=1 SV=1 && PF13520:Amino acid permease	NC_006590.4:3378608-3428266	45.8086	38.0365	38.5085	4.91252	9.07637	2.99767	40.7845	5.66219	2.82246	1.54962e-09	1.34813e-08
485918	KCNB1	potassium voltage-gated channel subfamily B member 1 && sp|O18868|KCNB1_PIG Potassium voltage-gated channel subfamily B member 1 OS=Sus scrofa OX=9823 GN=KCNB1 PE=2 SV=1 && -	NC_006606.4:35259329-35359756	91.683	117.108	88.8647	14.7604	7.09515	19.9899	99.2185	13.9485	2.81873	2.45143e-15	3.8273e-14
403984	KCNMA1	potassium calcium-activated channel subfamily M alpha 1 && sp|O18867|KCMA1_MACMU Calcium-activated potassium channel subunit alpha-1 (Fragment) OS=Macaca mulatta OX=9544 GN=KCNMA1 PE=2 SV=1 && PF03493:Calcium-activated BK potassium channel alpha subunit|PF00520:Ion transport protein	NC_006586.4:26970672-27681029	41.7408	32.0317	40.4985	7.88841	6.05871	1.99813	38.0903	5.31509	2.81178	9.43191e-09	7.46181e-08
609580	TNFRSF13B	TNF receptor superfamily member 13B%2C transcript variant X4 && sp|O14836|TR13B_HUMAN Tumor necrosis factor receptor superfamily member 13B OS=Homo sapiens OX=9606 GN=TNFRSF13B PE=1 SV=1 && PF09305:TACI, cysteine-rich domain	NC_006587.4:42587504-42621275	7.15053	11.0101	11.8596	3.95718	0.00325978	0	10.0067	1.32015	2.80539	0.00707454	0.0207717
100683938	HTR1F	5-hydroxytryptamine receptor 1F%2C transcript variant X15 && - && -	NC_006613.4:315319-471313	522.434	448.423	446.382	62.9478	59.6174	79.9559	472.413	67.507	2.80456	1.37773e-42	9.95689e-41
483740	SLC25A45	solute carrier family 25 member 45%2C transcript variant X1 && sp|Q8N413|S2545_HUMAN Solute carrier family 25 member 45 OS=Homo sapiens OX=9606 GN=SLC25A45 PE=2 SV=2 && PF00153:Mitochondrial carrier protein	NC_006600.4:50418367-50424780	39.6597	30.028	16.7484	0	12.0796	0	28.812	4.02654	2.80347	0.00350303	0.0111128
485377	TUB	TUB bipartite transcription factor%2C transcript variant X2 && sp|O88808|TUB_RAT Tubby protein homolog OS=Rattus norvegicus OX=10116 GN=Tub PE=2 SV=1 && -	NC_006603.4:31169705-31198274	365.661	409.385	435.55	47.186	72.7028	53.9688	403.532	57.9525	2.7977	7.01812e-37	3.85852e-35
607230	LCN8	lipocalin 8%2C transcript variant X1 && sp|Q6JVE9|LCN8_HUMAN Epididymal-specific lipocalin-8 OS=Homo sapiens OX=9606 GN=LCN8 PE=2 SV=1 && PF00061:Lipocalin / cytosolic fatty-acid binding protein family	NC_006591.4:48003406-48009615	43.798	36.0358	53.3569	5.89853	5.05712	7.99583	44.3969	6.31716	2.78871	3.51128e-10	3.30816e-09
474665	MEGF10	multiple EGF like domains 10%2C transcript variant X1 && sp|Q96KG7|MEG10_HUMAN Multiple epidermal growth factor-like domains protein 10 OS=Homo sapiens OX=9606 GN=MEGF10 PE=1 SV=1 && -	NC_006593.4:15047444-15360462	122.269	150.141	176.817	29.5569	14.1665	20.9879	149.743	21.5705	2.78745	5.28206e-19	1.1066e-17
612040	FAM83E	family with sequence similarity 83 member E && sp|Q2M2I3|FA83E_HUMAN Protein FAM83E OS=Homo sapiens OX=9606 GN=FAM83E PE=1 SV=2 && -	NC_006583.4:107216404-107226730	97.7018	57.0568	74.0644	9.82945	12.1186	10.9937	76.2743	10.9806	2.78253	1.94694e-13	2.5812e-12
609739	MEF2B	myocyte enhancer factor 2B && sp|Q02080|MEF2B_HUMAN Myocyte-specific enhancer factor 2B OS=Homo sapiens OX=9606 GN=MEF2B PE=1 SV=2 && PF00319:SRF-type transcription factor (DNA-binding and dimerisation domain)	NC_006602.4:43930443-43933720	88.6036	97.0899	76.0226	24.6763	8.09857	4.99572	87.2387	12.5902	2.78013	5.64371e-10	5.18601e-09
119874446	LOC119874446	translation initiation factor IF-2-like%2C transcript variant X10 && - && -	NC_006595.4:37909187-37920733	231.226	313.291	231.075	43.3105	46.4456	22.9849	258.531	37.5803	2.7782	3.97405e-23	1.0894e-21
491837	NYX	nyctalopin && - && -	NC_006621.4:23197511-23216363	34.6067	30.0284	26.6511	3.93102	9.06851	0	30.4287	4.33318	2.77775	7.77483e-06	4.12945e-05
489352	GRAMD1B	GRAM domain containing 1B%2C transcript variant X1 && sp|Q3KR37|ASTRB_HUMAN Protein Aster-B OS=Homo sapiens OX=9606 GN=GRAMD1B PE=1 SV=1 && -	NC_006587.4:10865472-11032585	28.4714	19.0186	15.7801	5.9256	3.03129	0	21.09	2.98563	2.7696	0.000104812	0.000460002
102156373	LOC102156373	NXPE family member 3-like%2C transcript variant X4 && sp|Q08BN9|NXPE3_DANRE NXPE family member 3 OS=Danio rerio OX=7955 GN=nxpe3 PE=2 SV=1 && PF06312:Neurexophilin	NC_006588.4:11080265-11144742	14.2439	10.0102	11.8493	1.96853	0.00404433	2.99863	12.0345	1.65707	2.76759	0.000886449	0.00322578
608989	LOC608989	radial spoke head 10 homolog B%2C transcript variant X1 && sp|Q1JPG1|RS10B_BOVIN Radial spoke head 10 homolog B OS=Bos taurus OX=9913 GN=RSPH10B PE=2 SV=2 && PF02493:MORN repeat	NC_006588.4:12977929-13036667	427.695	321.304	344.66	64.971	30.353	64.9645	364.553	53.4295	2.7671	6.71249e-24	1.91134e-22
609664	TCTE1	t-complex-associated-testis-expressed 1%2C transcript variant X5 && sp|Q4R642|DRC5_MACFA Dynein regulatory complex subunit 5 OS=Macaca fascicularis OX=9541 GN=TCTE1 PE=2 SV=1 && -	NC_006594.4:12714686-12732841	59.0659	40.041	73.1237	1.93355	15.1225	7.99533	57.4102	8.35046	2.7642	6.50642e-08	4.61156e-07
478542	LNP1	leukemia NUP98 fusion partner 1%2C transcript variant X2 && sp|A1A4G5|LNP1_HUMAN Leukemia NUP98 fusion partner 1 OS=Homo sapiens OX=9606 GN=LNP1 PE=2 SV=1 && PF15419:Leukemia NUP98 fusion partner 1	NC_006615.4:7164576-7206843	106.956	117.11	116.541	13.7558	21.1979	14.9911	113.536	16.6483	2.76129	2.67522e-20	6.09047e-19
445457	TRPV1	transient receptor potential cation channel subfamily V member 1 && sp|Q697L1|TRPV1_CANLF Transient receptor potential cation channel subfamily V member 1 OS=Canis lupus familiaris OX=9615 GN=TRPV1 PE=2 SV=1 && PF12796:Ankyrin repeats (3 copies)|PF00520:Ion transport protein	NC_006591.4:46568483-46594656	106.992	163.15	124.426	12.7545	19.195	25.9865	131.523	19.312	2.76033	3.73227e-17	6.79759e-16
486025	FLT3	fms related receptor tyrosine kinase 3 && sp|P36888|FLT3_HUMAN Receptor-type tyrosine-protein kinase FLT3 OS=Homo sapiens OX=9606 GN=FLT3 PE=1 SV=2 && PF07714:Protein tyrosine kinase|PF00047:Immunoglobulin domain	NC_006607.4:11657250-11733707	838.096	590.558	557.957	83.5862	78.825	133.927	662.204	98.7794	2.74341	3.99212e-28	1.44611e-26
111092789	LOC111092789	uncharacterized LOC111092789%2C transcript variant X1 && - && -	NC_006584.4:57613257-57674921	20.3253	4.00663	17.7938	2.95764	3.02633	0	14.0419	1.99466	2.74105	0.00419139	0.0130599
100856038	PAK6	p21 (RAC1) activated kinase 6%2C transcript variant X21 && sp|Q3ULB5|PAK6_MOUSE Serine/threonine-protein kinase PAK 6 OS=Mus musculus OX=10090 GN=Pak6 PE=2 SV=1 && PF00069:Protein kinase domain|PF00786:P21-Rho-binding domain	NC_006612.4:7478897-7516220	201.678	205.194	241.987	34.4415	41.392	20.9864	216.286	32.2733	2.74001	1.35912e-24	4.06684e-23
111092916	ENDOU	endonuclease%2C poly(U) specific%2C transcript variant X1 && sp|A6QLQ8|ENDOU_BOVIN Poly(U)-specific endoribonuclease OS=Bos taurus OX=9913 GN=ENDOU PE=2 SV=1 && -	NC_006609.4:39264472-39285264	29.5482	48.0407	17.7316	5.91077	5.05007	2.99787	31.7735	4.6529	2.73892	4.18913e-06	2.30661e-05
106557589	C22H13orf46	chromosome 22 C13orf46 homolog%2C transcript variant X4 && - && -	NC_006604.4:60791329-60802775	10.1633	5.00565	6.90989	0.982286	0.00246485	1.9991	7.35962	0.994618	2.73868	0.0111686	0.0309888
102153325	FAM25A	family with sequence similarity 25 member A%2C transcript variant X3 && - && -	NC_006586.4:34605221-34612812	35.6704	36.0351	50.3978	3.92044	8.07287	5.99654	40.7011	5.99662	2.73863	3.50168e-09	2.9145e-08
611536	LOC611536	C-type lectin domain family 4 member D%2C transcript variant X1 && sp|Q8WXI8|CLC4D_HUMAN C-type lectin domain family 4 member D OS=Homo sapiens OX=9606 GN=CLEC4D PE=1 SV=2 && PF00059:Lectin C-type domain	NC_006609.4:9056404-9095670	137.491	131.124	140.244	10.7743	25.2385	24.9867	136.286	20.3332	2.73833	4.87095e-19	1.02485e-17
485853	FER1L4	fer-1-like protein 4%2C transcript variant X1 && sp|A3KGK3|FR1L4_MOUSE Fer-1-like protein 4 OS=Mus musculus OX=10090 GN=Fer1l4 PE=2 SV=3 && PF08151:FerI (NUC094) domain|PF00168:C2 domain|PF08150:FerB (NUC096) domain|PF16165:Ferlin C-terminus	NC_006606.4:24154950-24188711	63.1607	53.0525	85.9656	3.90059	16.1371	9.99427	67.3929	10.0106	2.73705	3.68513e-10	3.4664e-09
100682879	ERICH5	glutamate rich 5 && sp|Q08DY0|ERIC5_BOVIN Glutamate-rich protein 5 OS=Bos taurus OX=9913 GN=ERICH5 PE=2 SV=1 && PF15140:Domain of unknown function (DUF4573)	NC_006595.4:308303-333201	727.143	657.619	583.646	111.199	76.8068	106.94	656.136	98.3152	2.73652	3.2741e-42	2.33183e-40
100855893	SLC25A41	solute carrier family 25 member 41%2C transcript variant X3 && sp|Q8N5S1|S2541_HUMAN Mitochondrial carrier protein SCaMC-3L OS=Homo sapiens OX=9606 GN=SLC25A41 PE=2 SV=2 && PF00153:Mitochondrial carrier protein	NC_006602.4:53483887-53491261	178.187	135.129	152.086	30.5355	28.2697	10.9918	155.134	23.2657	2.7305	5.83716e-17	1.04564e-15
491974	FGF16	fibroblast growth factor 16 && sp|Q9ESL8|FGF16_MOUSE Fibroblast growth factor 16 OS=Mus musculus OX=10090 GN=Fgf16 PE=2 SV=2 && PF00167:Fibroblast growth factor	NC_006621.4:50753734-50762935	11.2799	32.0289	38.5595	0	7.05698	4.99737	27.2894	4.01812	2.72878	0.000303291	0.00121689
486198	ANKMY1	ankyrin repeat and MYND domain containing 1%2C transcript variant X3 && sp|Q9P2S6|ANKY1_HUMAN Ankyrin repeat and MYND domain-containing protein 1 OS=Homo sapiens OX=9606 GN=ANKMY1 PE=2 SV=2 && -	NC_006607.4:50963278-51010534	36.6928	71.0599	20.6797	1.94178	15.11	1.99797	42.8108	6.34992	2.72876	0.000198153	0.000825447
484661	IL17RE	interleukin 17 receptor E%2C transcript variant X5 && sp|Q8NFR9|I17RE_HUMAN Interleukin-17 receptor E OS=Homo sapiens OX=9606 GN=IL17RE PE=1 SV=1 && -	NC_006602.4:8388150-8409805	391.078	360.34	381.216	41.2679	53.5484	75.9591	377.545	56.9252	2.72715	7.71152e-32	3.40581e-30
480377	ADAM21	ADAM metallopeptidase domain 21%2C transcript variant X1 && sp|Q9UKJ8|ADA21_HUMAN Disintegrin and metalloproteinase domain-containing protein 21 OS=Homo sapiens OX=9606 GN=ADAM21 PE=1 SV=2 && PF01562:Reprolysin family propeptide|PF08516:ADAM cysteine-rich|PF01421:Reprolysin (M12B) family zinc metalloprotease|PF00200:Disintegrin	NC_006590.4:43903984-43934597	92.6761	63.0632	116.588	15.7526	7.09427	17.9907	90.7757	13.6125	2.72553	6.89999e-12	7.83011e-11
476809	DNAJB13	DnaJ heat shock protein family (Hsp40) member B13%2C transcript variant X5 && sp|P59910|DJB13_HUMAN DnaJ homolog subfamily B member 13 OS=Homo sapiens OX=9606 GN=DNAJB13 PE=1 SV=1 && PF01556:DnaJ C terminal domain	NC_006603.4:24081296-24093657	16.2951	7.00929	24.7305	1.9636	0.0055762	4.9979	16.0116	2.32236	2.71863	0.00204009	0.00683903
482376	EVX1	even-skipped homeobox 1 && sp|P49640|EVX1_HUMAN Homeobox even-skipped homolog protein 1 OS=Homo sapiens OX=9606 GN=EVX1 PE=2 SV=1 && PF00046:Homeodomain	NC_006596.4:39847018-39853198	8.17263	14.0124	12.8434	0	5.03304	0	11.6761	1.67768	2.7152	0.00700701	0.0205898
490105	DENND2D	DENN domain containing 2D%2C transcript variant X1 && sp|Q9H6A0|DEN2D_HUMAN DENN domain-containing protein 2D OS=Homo sapiens OX=9606 GN=DENND2D PE=1 SV=2 && PF02141:DENN (AEX-3) domain|PF03455:dDENN domain|PF03456:uDENN domain	NC_006588.4:43596024-43614302	18.3008	10.0107	12.8338	3.95012	0.00481499	1.99882	13.7151	1.98458	2.71069	0.000936882	0.00339127
100686650	CACNA1A	calcium voltage-gated channel subunit alpha1 A%2C transcript variant X1 && sp|O00555|CAC1A_HUMAN Voltage-dependent P/Q-type calcium channel subunit alpha-1A OS=Homo sapiens OX=9606 GN=CACNA1A PE=1 SV=3 && PF00520:Ion transport protein|PF16905:Voltage-dependent L-type calcium channel, IQ-associated|PF08763:Voltage gated calcium channel IQ domain	NC_006602.4:48694916-48912802	370.729	372.351	394.061	55.0819	56.5747	61.9652	379.047	57.8739	2.70885	1.36058e-42	9.85715e-41
612069	HAVCR1	hepatitis A virus cellular receptor 1 && sp|Q96D42|HAVR1_HUMAN Hepatitis A virus cellular receptor 1 OS=Homo sapiens OX=9606 GN=HAVCR1 PE=1 SV=3 && PF07686:Immunoglobulin V-set domain	NC_006586.4:52939224-52956256	137.53	154.145	178.784	26.5749	12.1566	32.9829	156.82	23.9048	2.70679	2.22491e-17	4.12893e-16
483086	TRABD2A	TraB domain containing 2A%2C transcript variant X1 && sp|Q86V40|TIKI1_HUMAN Metalloprotease TIKI1 OS=Homo sapiens OX=9606 GN=TRABD2A PE=2 SV=3 && PF01963:TraB family	NC_006599.4:39752725-39862741	33.5403	15.0163	18.7492	0	6.04828	3.99786	22.4353	3.34871	2.70487	0.000199236	0.000829724
486154	SLC16A14	solute carrier family 16 member 14 && sp|Q7RTX9|MOT14_HUMAN Monocarboxylate transporter 14 OS=Homo sapiens OX=9606 GN=SLC16A14 PE=2 SV=1 && PF07690:Major Facilitator Superfamily	NC_006607.4:42941535-42972390	449.13	468.439	384.15	67.885	45.4979	85.9533	433.907	66.4454	2.70453	2.30403e-30	9.43881e-29
478684	SERPINI1	serpin family I member 1%2C transcript variant X7 && sp|Q99574|NEUS_HUMAN Neuroserpin OS=Homo sapiens OX=9606 GN=SERPINI1 PE=1 SV=1 && PF00079:Serpin (serine protease inhibitor)	NC_006616.4:41634867-41710496	197.576	194.183	187.637	34.4549	36.3474	17.988	193.132	29.5968	2.70089	1.86457e-23	5.22329e-22
485849	MMP24	matrix metallopeptidase 24%2C transcript variant X1 && sp|Q9R0S2|MMP24_MOUSE Matrix metalloproteinase-24 OS=Mus musculus OX=10090 GN=Mmp24 PE=1 SV=2 && PF00413:Matrixin|PF00045:Hemopexin|PF11857:Domain of unknown function (DUF3377)|PF01471:Putative peptidoglycan binding domain	NC_006606.4:23861305-23903980	15.3357	50.0399	14.7727	0	10.0709	1.99837	26.7161	4.02309	2.6959	0.00241404	0.00796127
477733	CACNA2D4	calcium voltage-gated channel auxiliary subunit alpha2delta 4 && sp|Q7Z3S7|CA2D4_HUMAN Voltage-dependent calcium channel subunit alpha-2/delta-4 OS=Homo sapiens OX=9606 GN=CACNA2D4 PE=1 SV=2 && PF08399:VWA N-terminal|PF08473:Neuronal voltage-dependent calcium channel alpha 2acd|PF13768:von Willebrand factor type A domain	NC_006609.4:2724231-2844127	177.217	197.184	162.935	22.6025	28.2844	31.9825	179.112	27.6231	2.69176	1.76254e-25	5.59863e-24
606923	CD93	CD93 molecule%2C transcript variant X1 && sp|Q9NPY3|C1QR1_HUMAN Complement component C1q receptor OS=Homo sapiens OX=9606 GN=CD93 PE=1 SV=3 && PF07645:Calcium-binding EGF domain|PF00059:Lectin C-type domain|PF12662:Complement Clr-like EGF-like	NC_006606.4:577238-591243	31.5442	17.0186	30.631	4.92462	5.04688	1.99837	26.3979	3.98996	2.68819	4.33376e-06	2.38045e-05
XLOC_006116	XLOC_006116	-	NC_006586.4:57433533-57434581	70.2919	74.07	81.9844	15.7667	7.08858	11.9932	75.4487	11.6162	2.68512	3.69358e-14	5.22573e-13
100856645	STAB1	stabilin 1%2C transcript variant X1 && sp|Q9NY15|STAB1_HUMAN Stabilin-1 OS=Homo sapiens OX=9606 GN=STAB1 PE=1 SV=3 && PF02469:Fasciclin domain|PF12947:EGF domain|PF00193:Extracellular link domain	NC_006602.4:37231571-37258465	78.4714	100.094	111.626	12.7754	18.1722	13.9918	96.7304	14.9798	2.68146	3.72458e-16	6.27821e-15
100685794	LOC100685794	elongation factor 1-alpha 1-like && sp|P68103|EF1A1_BOVIN Elongation factor 1-alpha 1 OS=Bos taurus OX=9913 GN=EEF1A1 PE=1 SV=1 && PF03143:Elongation factor Tu C-terminal domain|PF00009:Elongation factor Tu GTP binding domain|PF03144:Elongation factor Tu domain 2	NC_006587.4:36236564-36238348	10.1943	10.01	13.8378	0	3.02447	1.9989	11.3473	1.67446	2.67855	0.00155104	0.00533908
100855921	MISP	mitotic spindle positioning%2C transcript variant X2 && sp|Q8IVT2|MISP_HUMAN Mitotic interactor and substrate of PLK1 OS=Homo sapiens OX=9606 GN=MISP PE=1 SV=1 && -	NC_006602.4:57641618-57647893	7.15831	9.00938	17.8094	0	0.00404529	4.99815	11.3257	1.6674	2.67649	0.0132488	0.0359702
482564	SLC39A2	solute carrier family 39 member 2%2C transcript variant X2 && sp|Q9NP94|S39A2_HUMAN Zinc transporter ZIP2 OS=Homo sapiens OX=9606 GN=SLC39A2 PE=1 SV=2 && -	NC_006597.4:18584806-18588423	9.2158	16.0157	27.6983	2.9522	0.00632412	4.99778	17.6433	2.6521	2.67445	0.00108865	0.00387998
100685875	LOC100685875	small integral membrane protein 15-like && sp|Q7Z3B0|SIM15_HUMAN Small integral membrane protein 15 OS=Homo sapiens OX=9606 GN=SMIM15 PE=3 SV=1 && -	NC_006608.4:27347333-27349549	127.26	102.097	95.7754	30.5821	12.1394	7.99384	108.377	16.9051	2.67126	3.47493e-11	3.65956e-10
484230	A1BG	alpha-1-B glycoprotein%2C transcript variant X1 && sp|Q2KJF1|A1BG_BOVIN Alpha-1B-glycoprotein OS=Bos taurus OX=9913 GN=A1BG PE=1 SV=1 && PF13895:Immunoglobulin domain	NC_006583.4:99988667-100002163	12.2307	14.013	13.8276	3.95012	2.02116	0	13.3571	1.99042	2.67058	0.000693612	0.00258383
474774	HEMGN	hemogen%2C transcript variant X1 && sp|Q9BXL5|HEMGN_HUMAN Hemogen OS=Homo sapiens OX=9606 GN=HEMGN PE=1 SV=1 && -	NC_006593.4:53642056-53681762	600.931	712.67	706.146	115.124	93.9661	108.938	673.249	106.009	2.66532	7.51106e-48	6.83995e-46
489014	ATOH7	atonal bHLH transcription factor 7%2C transcript variant X1 && sp|Q8N100|ATOH7_HUMAN Protein atonal homolog 7 OS=Homo sapiens OX=9606 GN=ATOH7 PE=1 SV=1 && PF00010:Helix-loop-helix DNA-binding domain	NC_006586.4:19597398-19611478	60.0318	46.0436	34.5313	6.88229	5.06084	9.99494	46.8689	7.31269	2.65929	3.74933e-09	3.11007e-08
100687735	LOC100687735	60S ribosomal protein L23a-like && sp|Q24JY1|RL23A_BOVIN 60S ribosomal protein L23a OS=Bos taurus OX=9913 GN=RPL23A PE=2 SV=1 && PF03939:Ribosomal protein L23, N-terminal domain|PF00276:Ribosomal protein L23	NC_006587.4:39772824-39773811	21.4127	34.0296	21.7114	8.89328	3.03556	0	25.7179	3.97628	2.65515	0.000140094	0.000600338
491052	HOXB1	homeobox B1 && sp|A2D4R4|HXB1_ATEGE Homeobox protein Hox-B1 OS=Ateles geoffroyi OX=9509 GN=HOXB1 PE=3 SV=1 && PF00046:Homeodomain	NC_006591.4:24256127-24259664	11.1879	10.0091	5.91001	1.97126	2.01787	0	9.03568	1.32971	2.65491	0.00562072	0.0169654
477290	NEK3	NIMA related kinase 3 && sp|P51956|NEK3_HUMAN Serine/threonine-protein kinase Nek3 OS=Homo sapiens OX=9606 GN=NEK3 PE=1 SV=2 && -	NC_006607.4:237734-250302	33.5647	21.0212	22.7025	4.92462	5.04688	1.99837	25.7628	3.98996	2.65333	3.25111e-06	1.81734e-05
100855425	LOC100855425	ATP synthase subunit g%2C mitochondrial-like && sp|Q28852|ATP5L_BOVIN ATP synthase subunit g, mitochondrial OS=Bos taurus OX=9913 GN=ATP5MG PE=1 SV=3 && PF04718:Mitochondrial ATP synthase g subunit	NC_006606.4:17232243-17232666	8.15558	11.0097	7.89423	0.979998	0.00326096	2.99874	9.01982	1.32733	2.65247	0.00574849	0.0173049
610969	TMEM116	transmembrane protein 116%2C transcript variant X7 && sp|Q8NCL8|TM116_HUMAN Transmembrane protein 116 OS=Homo sapiens OX=9606 GN=TMEM116 PE=2 SV=1 && -	NC_006608.4:9613631-9727103	14.29	32.0259	11.8211	4.93315	2.02539	1.99858	19.379	2.98571	2.64753	0.000320153	0.00127688
475825	ANKRD35	ankyrin repeat domain 35 && sp|Q8N283|ANR35_HUMAN Ankyrin repeat domain-containing protein 35 OS=Homo sapiens OX=9606 GN=ANKRD35 PE=2 SV=2 && PF12796:Ankyrin repeats (3 copies)	NC_006599.4:58134200-58151010	150.686	149.138	89.8148	40.4505	10.1346	11.9916	129.88	20.8589	2.63184	6.72963e-09	5.40539e-08
488092	SOX2	SRY-box transcription factor 2 && sp|P48431|SOX2_HUMAN Transcription factor SOX-2 OS=Homo sapiens OX=9606 GN=SOX2 PE=1 SV=1 && PF00505:HMG (high mobility group) box|PF12336:SOX transcription factor	NC_006616.4:18934171-18936303	13.2532	25.0199	6.88014	1.9636	0.0055762	4.9979	15.0511	2.32236	2.6312	0.00365746	0.0115517
106558221	LOC106558221	insulin receptor substrate 4-like && - && -	NC_006616.4:30656759-30768238	144.552	117.11	86.8629	3.87188	28.2507	23.9874	116.175	18.7033	2.62731	1.69148e-08	1.30483e-07
100687934	LOC100687934	uncharacterized protein C2orf16-like%2C transcript variant X2 && sp|Q68DN1|CB016_HUMAN Uncharacterized protein C2orf16 OS=Homo sapiens OX=9606 GN=C2orf16 PE=2 SV=3 && -	NC_006599.4:21390400-21396395	150.772	217.2	151.077	23.5894	35.3347	24.9853	173.016	27.9698	2.62403	1.38102e-19	3.00899e-18
491084	ABCC3	ATP binding cassette subfamily C member 3%2C transcript variant X1 && sp|O15438|MRP3_HUMAN ATP-binding cassette sub-family C member 3 OS=Homo sapiens OX=9606 GN=ABCC3 PE=1 SV=3 && PF00005:ABC transporter|PF00664:ABC transporter transmembrane region	NC_006591.4:25944553-25988893	20.3859	16.0171	32.6301	6.91155	4.03989	0	23.011	3.65048	2.61453	0.000218808	0.000904064
100856402	RGS16	regulator of G protein signaling 16%2C transcript variant X1 && sp|F1S668|RGS16_PIG Regulator of G-protein signaling 16 OS=Sus scrofa OX=9823 GN=RGS16 PE=1 SV=3 && PF00615:Regulator of G protein signaling domain	NC_006589.4:15595717-15601663	7.19958	26.023	29.6645	2.9473	3.03278	3.99786	20.9623	3.32598	2.61033	0.000387801	0.00152334
606983	DNAH5	dynein axonemal heavy chain 5 && sp|Q8TE73|DYH5_HUMAN Dynein axonemal heavy chain 5 OS=Homo sapiens OX=9606 GN=DNAH5 PE=1 SV=3 && PF17857:AAA+ lid domain|PF08393:Dynein heavy chain, N-terminal region 2|PF08385:Dynein heavy chain, N-terminal region 1|PF03028:Dynein heavy chain region D6 P-loop domain|PF18199:Dynein heavy chain C-terminal domain|PF18198:Dynein heavy chain AAA lid domain|PF12777:Mic…	NC_006616.4:5235833-5530906	361.511	297.281	303.181	66.9502	48.4992	41.9748	320.658	52.4747	2.60794	3.88474e-29	1.47821e-27
612628	AQP4	aquaporin 4%2C transcript variant X2 && sp|O77750|AQP4_BOVIN Aquaporin-4 OS=Bos taurus OX=9913 GN=AQP4 PE=2 SV=3 && PF00230:Major intrinsic protein	NC_006589.4:61290817-61304150	23.4549	18.0198	45.4928	6.9024	4.04432	2.99787	28.9892	4.6482	2.60753	1.79632e-05	9.02576e-05
484638	GRIP2	glutamate receptor interacting protein 2%2C transcript variant X4 && sp|Q9C0E4|GRIP2_HUMAN Glutamate receptor-interacting protein 2 OS=Homo sapiens OX=9606 GN=GRIP2 PE=1 SV=4 && PF17820:PDZ domain|PF00595:PDZ domain	NC_006602.4:4656123-4753287	171.094	131.127	196.57	42.3811	15.1869	23.9858	166.264	27.1846	2.60655	1.61712e-14	2.37001e-13
481801	GUCA1B	guanylate cyclase activator 1B%2C transcript variant X2 && sp|Q8VBV8|GUC1B_MOUSE Guanylyl cyclase-activating protein 2 OS=Mus musculus OX=10090 GN=Guca1b PE=1 SV=3 && PF13499:EF-hand domain pair	NC_006594.4:10826279-10836093	59.1271	92.0842	80.001	11.7991	10.1122	15.9916	77.0708	12.6343	2.59689	8.56619e-13	1.0699e-11
484715	DNAH12	dynein axonemal heavy chain 12%2C transcript variant X2 && sp|Q6ZR08|DYH12_HUMAN Dynein axonemal heavy chain 12 OS=Homo sapiens OX=9606 GN=DNAH12 PE=2 SV=2 && PF12774:Hydrolytic ATP binding site of dynein motor region|PF12777:Microtubule-binding stalk of dynein motor|PF17852:Dynein heavy chain AAA lid domain|PF08393:Dynein heavy chain, N-terminal region 2|PF03028:Dynein heavy chain region D6 P-lo…	NC_006602.4:32828346-33037215	135.507	194.18	160.975	21.6171	24.2537	34.9815	163.554	26.9508	2.59604	1.74408e-19	3.78043e-18
481216	PNPLA5	patatin like phospholipase domain containing 5%2C transcript variant X1 && sp|Q7Z6Z6|PLPL5_HUMAN Patatin-like phospholipase domain-containing protein 5 OS=Homo sapiens OX=9606 GN=PNPLA5 PE=1 SV=1 && PF01734:Patatin-like phospholipase	NC_006592.4:21701773-21714227	13.2378	14.0128	10.8541	0.975882	5.03537	0	12.7016	2.00375	2.59302	0.00253308	0.00830727
611999	MATK	megakaryocyte-associated tyrosine kinase%2C transcript variant X5 && sp|P42679|MATK_HUMAN Megakaryocyte-associated tyrosine-protein kinase OS=Homo sapiens OX=9606 GN=MATK PE=1 SV=1 && PF00018:SH3 domain|PF00017:SH2 domain|PF07714:Protein tyrosine kinase	NC_006602.4:55422757-55429545	22.4095	29.0254	16.7657	0	5.0452	5.99719	22.7336	3.6808	2.59154	0.000106408	0.000466521
608799	FAM174A	family with sequence similarity 174 member A%2C transcript variant X4 && sp|Q8TBP5|F174A_HUMAN Membrane protein FAM174A OS=Homo sapiens OX=9606 GN=FAM174A PE=1 SV=1 && PF06679:Protein of unknown function (DUF1180)	NC_006585.4:11315878-11420600	6976.43	6263.9	6437.18	1058.55	1186.97	1025.42	6559.17	1090.31	2.58867	3.45267e-89	1.01557e-86
484998	FCER2	Fc fragment of IgE receptor II%2C transcript variant X2 && sp|P06734|FCER2_HUMAN Low affinity immunoglobulin epsilon Fc receptor OS=Homo sapiens OX=9606 GN=FCER2 PE=1 SV=1 && -	NC_006602.4:52253368-52263431	6.1303	9.00843	10.8741	0	4.02662	0	8.67095	1.34221	2.58836	0.018883	0.0490224
480460	ARSG	arylsulfatase G && sp|Q32KH9|ARSG_CANLF Arylsulfatase G OS=Canis lupus familiaris OX=9615 GN=ARSG PE=2 SV=1 && PF14707:C-terminal region of aryl-sulfatase|PF00884:Sulfatase	NC_006591.4:15941642-16006895	20.393	30.0266	22.7074	11.872	0.00920016	0	24.3757	3.9604	2.58609	0.00705462	0.0207173
100683508	C10H12orf56	chromosome 10 C12orf56 homolog%2C transcript variant X5 && sp|Q8IXR9|CL056_HUMAN Uncharacterized protein C12orf56 OS=Homo sapiens OX=9606 GN=C12orf56 PE=2 SV=3 && PF15087:Protein of unknown function (DUF4551)	NC_006592.4:6937173-7049873	131.408	171.158	128.367	14.7122	26.2586	30.9836	143.644	23.9848	2.57672	5.07696e-17	9.15035e-16
489227	RANBP3L	RAN binding protein 3 like%2C transcript variant X1 && sp|Q86VV4|RNB3L_HUMAN Ran-binding protein 3-like OS=Homo sapiens OX=9606 GN=RANBP3L PE=1 SV=2 && PF00638:RanBP1 domain	NC_006586.4:71858196-71906884	429.81	462.435	469.118	78.7096	88.8751	60.9638	453.788	76.1828	2.57267	3.49204e-37	1.94725e-35
477516	CABP1	calcium binding protein 1%2C transcript variant X2 && sp|Q9N1R0|CABP1_BOVIN Calcium-binding protein 1 OS=Bos taurus OX=9913 GN=CABP1 PE=1 SV=3 && -	NC_006608.4:16494980-16525873	138.512	135.128	142.219	22.6225	31.2899	15.9896	138.62	23.3007	2.5667	3.1857e-19	6.79508e-18
483974	RAB27B	RAB27B%2C member RAS oncogene family%2C transcript variant X3 && sp|O00194|RB27B_HUMAN Ras-related protein Rab-27B OS=Homo sapiens OX=9606 GN=RAB27B PE=1 SV=4 && PF00071:Ras family	NC_006583.4:21679208-21816880	1990.04	1780.68	1773.72	362.082	307.105	270.845	1848.15	313.344	2.5596	2.58345e-61	3.9578e-59
102151430	LOC102151430	uncharacterized protein C3orf20 homolog%2C transcript variant X1 && - && PF14977:FAM194 protein	NC_006597.4:35624603-35722663	28.5159	24.0238	31.6156	2.93871	8.06572	2.99786	28.0518	4.66743	2.55708	2.04691e-06	1.1776e-05
608288	C2H10orf67	chromosome 2 C10orf67 homolog && sp|Q8IYJ2|CJ067_HUMAN Uncharacterized protein C10orf67, mitochondrial OS=Homo sapiens OX=9606 GN=C10orf67 PE=1 SV=3 && PF15852:Domain of unknown function (DUF4724)|PF15821:Domain of unknown function (DUF4709)	NC_006584.4:8556863-8753198	78.4042	47.0484	92.8803	8.83248	10.1111	17.991	72.7776	12.3115	2.55151	8.59285e-10	7.71991e-09
100684736	PDIK1L	PDLIM1 interacting kinase 1 like%2C transcript variant X2 && sp|Q8QZR7|PDK1L_MOUSE Serine/threonine-protein kinase PDIK1L OS=Mus musculus OX=10090 GN=Pdik1l PE=2 SV=1 && PF00069:Protein kinase domain	NC_006584.4:70426455-70439102	612.309	2971.79	2891.79	445.723	262.703	396.775	2158.63	368.401	2.55041	1.6021e-09	1.3905e-08
487502	RHOV	ras homolog family member V && sp|Q17QI8|RHOV_BOVIN Rho-related GTP-binding protein RhoV OS=Bos taurus OX=9913 GN=Rhov PE=2 SV=1 && PF00071:Ras family	NC_006612.4:8058071-8060120	58.0707	66.0616	64.1966	9.83146	16.1405	5.99561	62.7763	10.6558	2.5453	2.53781e-11	2.70363e-10
475957	DCDC1	doublecortin domain containing 1%2C transcript variant X2 && sp|M0R2J8|DCDC1_HUMAN Doublecortin domain-containing protein 1 OS=Homo sapiens OX=9606 GN=DCDC1 PE=1 SV=1 && -	NC_006600.4:35672839-36155172	121.118	55.0569	104.706	22.6673	14.1501	10.9928	93.627	15.9367	2.54506	5.11362e-10	4.72103e-09
477618	PRPH	peripherin%2C transcript variant X5 && sp|P41219|PERI_HUMAN Peripherin OS=Homo sapiens OX=9606 GN=PRPH PE=1 SV=2 && -	NC_006609.4:40928170-40941768	574.394	503.475	555.036	61.9049	111.095	107.94	544.302	93.6465	2.53796	1.50541e-29	5.84171e-28
403852	TJP3	tight junction protein 3%2C transcript variant X3 && sp|O62683|ZO3_CANLF Tight junction protein ZO-3 OS=Canis lupus familiaris OX=9615 GN=TJP3 PE=1 SV=1 && PF07653:Variant SH3 domain|PF00595:PDZ domain|PF00625:Guanylate kinase	NC_006602.4:55446074-55472220	60.092	52.0506	69.1534	13.7953	12.1158	4.99606	60.432	10.3024	2.53759	1.40377e-10	1.37498e-09
611078	PYGM	glycogen phosphorylase%2C muscle associated && sp|P00489|PYGM_RABIT Glycogen phosphorylase, muscle form OS=Oryctolagus cuniculus OX=9986 GN=PYGM PE=1 SV=3 && PF00343:Carbohydrate phosphorylase	NC_006600.4:51005808-51018059	141.609	166.156	185.695	32.4846	29.2935	22.986	164.487	28.2547	2.53604	2.46342e-21	6.05339e-20
100687121	KRT222	keratin 222 && sp|Q2KI75|KT222_BOVIN Keratin-like protein KRT222 OS=Bos taurus OX=9913 GN=KRT222 PE=2 SV=1 && PF00038:Intermediate filament protein	NC_006591.4:21473839-21484209	171.037	122.117	128.37	38.4446	5.09779	28.9843	140.508	24.1756	2.53326	3.07663e-08	2.28352e-07
609865	LOC609865	protein lifeguard 2%2C transcript variant X6 && sp|Q32L53|LFG1_BOVIN Protein lifeguard 1 OS=Bos taurus OX=9913 GN=GRINA PE=2 SV=1 && PF01027:Inhibitor of apoptosis-promoting Bax1	NC_006596.4:17566833-17601030	10.2107	19.0161	12.8324	1.9636	2.02265	2.99843	14.0197	2.32822	2.52746	0.000550397	0.00209571
483898	LCT	lactase && sp|P09848|LPH_HUMAN Lactase-phlorizin hydrolase OS=Homo sapiens OX=9606 GN=LCT PE=2 SV=3 && PF00232:Glycosyl hydrolase family 1	NC_006601.4:38812141-38863510	57.0868	75.0704	87.9288	9.82001	2.05054	25.9884	73.362	12.6197	2.52699	4.34835e-06	2.38802e-05
611677	AIG1	androgen induced 1%2C transcript variant X4 && sp|Q9NVV5|AIG1_HUMAN Androgen-induced gene 1 protein OS=Homo sapiens OX=9606 GN=AIG1 PE=1 SV=3 && PF04750:FAR-17a/AIG1-like protein	NC_006583.4:35541853-35782595	2718.25	2356.22	2533.2	431.876	419.244	482.726	2535.89	444.616	2.5115	1.23916e-76	2.76127e-74
611349	GNG13	G protein subunit gamma 13%2C transcript variant X6 && sp|Q9JMF3|GBG13_MOUSE Guanine nucleotide-binding protein G(I)/G(S)/G(O) subunit gamma-13 OS=Mus musculus OX=10090 GN=Gng13 PE=1 SV=1 && -	NC_006588.4:41064844-41071622	77.3799	77.0714	56.2616	13.7812	6.08329	16.9914	70.2376	12.2853	2.50249	8.99955e-11	9.04383e-10
607575	DLL4	delta like canonical Notch ligand 4%2C transcript variant X1 && sp|Q9NR61|DLL4_HUMAN Delta-like protein 4 OS=Homo sapiens OX=9606 GN=DLL4 PE=1 SV=1 && -	NC_006612.4:8114087-8123649	60.1295	92.0832	64.1756	8.83072	20.1735	8.9941	72.1294	12.6661	2.49868	4.42359e-10	4.11691e-09
478478	SNCA	synuclein alpha%2C transcript variant X3 && sp|P61140|SYUA_GORGO Alpha-synuclein OS=Gorilla gorilla gorilla OX=9595 GN=SNCA PE=3 SV=1 && PF01387:Synuclein	NC_006614.4:28876711-29040565	28.4855	17.0178	23.704	2.94284	4.04144	4.99738	23.0691	3.99388	2.49398	1.37882e-05	7.05334e-05
403575	UCP3	uncoupling protein 3 && sp|Q9N2I9|UCP3_CANLF Mitochondrial uncoupling protein 3 OS=Canis lupus familiaris OX=9615 GN=UCP3 PE=2 SV=1 && PF00153:Mitochondrial carrier protein	NC_006603.4:24049763-24055700	36.5941	25.0236	12.7967	8.88983	2.03019	1.99831	24.8048	4.30611	2.49266	0.000404348	0.00158202
119866853	LOC119866853	uncharacterized LOC119866853 && - && -	NC_006612.4:28561143-28566998	12.2329	17.0149	11.8418	0	2.02265	4.9979	13.6965	2.34018	2.49195	0.00184542	0.0062471
487203	STK32A	serine/threonine kinase 32A%2C transcript variant X2 && sp|Q8WU08|ST32A_HUMAN Serine/threonine-protein kinase 32A OS=Homo sapiens OX=9606 GN=STK32A PE=1 SV=2 && PF00069:Protein kinase domain	NC_006584.4:38597167-38727788	1271	1064	1115.98	192.806	223.239	198.887	1150.33	204.977	2.48789	9.93054e-54	1.16373e-51
488804	POLN	DNA polymerase nu%2C transcript variant X18 && sp|Q7Z5Q5|DPOLN_HUMAN DNA polymerase nu OS=Homo sapiens OX=9606 GN=POLN PE=1 SV=2 && PF00476:DNA polymerase family A|PF18049:DNA polymerase nu pseudo-exo	NC_006585.4:64465228-64620444	553.013	521.491	526.388	101.345	78.8204	104.941	533.631	95.0356	2.48742	4.66175e-40	3.01364e-38
106559977	LOC106559977	translation initiation factor IF-2-like%2C transcript variant X1 && - && -	NC_006600.4:44629715-44646025	24.4462	32.028	17.7504	4.92202	2.0302	5.99699	24.7415	4.3164	2.4842	1.88921e-05	9.46021e-05
476165	CNDP1	carnosine dipeptidase 1%2C transcript variant X2 && sp|Q96KN2|CNDP1_HUMAN Beta-Ala-His dipeptidase OS=Homo sapiens OX=9606 GN=CNDP1 PE=1 SV=4 && -	NC_006583.4:5883238-5919596	18.3771	27.0254	34.5959	0	6.05552	7.99632	26.6661	4.68395	2.4816	0.000165954	0.000700844
111090942	LOC111090942	uncharacterized LOC111090942%2C transcript variant X2 && - && -	NC_006600.4:32470178-32482590	29.5944	49.0449	51.3791	4.90042	12.1029	5.99617	43.3395	7.6665	2.48066	1.90988e-07	1.27155e-06
100685411	ABHD1	abhydrolase domain containing 1%2C transcript variant X4 && sp|Q3T0A0|ABHD1_BOVIN Protein ABHD1 OS=Bos taurus OX=9913 GN=ABHD1 PE=2 SV=1 && PF00561:alpha/beta hydrolase fold	NC_006599.4:20997511-21008292	320.829	328.309	351.598	59.0236	72.7078	47.9714	333.579	59.9009	2.47521	1.07655e-30	4.47887e-29
100686547	C20H3orf20	chromosome 20 C3orf20 homolog%2C transcript variant X2 && sp|Q8ND61|CC020_HUMAN Uncharacterized protein C3orf20 OS=Homo sapiens OX=9606 GN=C3orf20 PE=2 SV=2 && PF14977:FAM194 protein	NC_006602.4:4816558-4894135	15.279	9.01052	21.7566	3.94395	3.02973	0.999031	15.3487	2.65757	2.47444	0.000906064	0.00329065
490448	NUP210L	nucleoporin 210 like%2C transcript variant X2 && sp|Q5VU65|P210L_HUMAN Nuclear pore membrane glycoprotein 210-like OS=Homo sapiens OX=9606 GN=NUP210L PE=2 SV=1 && PF02368:Bacterial Ig-like domain (group 2)	NC_006589.4:42558385-42639551	152.692	102.098	106.639	27.5779	20.2094	16.9895	120.476	21.5922	2.47286	9.84366e-15	1.47424e-13
100271736	TAS2R3	taste 2 receptor member 3 && sp|Q645U2|TA2R3_PONPY Taste receptor type 2 member 3 OS=Pongo pygmaeus OX=9600 GN=TAS2R3 PE=3 SV=1 && PF05296:Taste receptor protein (TAS2R)	NC_006598.4:8279802-8280752	35.6928	44.0421	60.2837	4.89685	6.07092	13.9934	46.6729	8.3204	2.47036	1.45923e-07	9.86705e-07
119870244	LOC119870244	uncharacterized LOC119870244 && - && -	NC_006583.4:98747517-98762027	61.0795	36.0374	64.2219	10.8283	8.08859	9.99435	53.7796	9.63707	2.46477	3.98492e-09	3.29526e-08
609807	OVGP1	oviductal glycoprotein 1%2C transcript variant X6 && sp|Q28990|OVGP1_PIG Oviduct-specific glycoprotein OS=Sus scrofa OX=9823 GN=OVGP1 PE=2 SV=1 && PF00704:Glycosyl hydrolases family 18	NC_006599.4:63487521-63499130	290.212	228.216	236.023	35.3778	51.5065	49.9721	251.483	45.6188	2.45993	1.07226e-24	3.2315e-23
106559075	AKAIN1	A-kinase anchor inhibitor 1%2C transcript variant X7 && sp|P0CW23|AKAI1_HUMAN A-kinase anchor protein inhibitor 1 OS=Homo sapiens OX=9606 GN=AKAIN1 PE=1 SV=1 && -	NC_006589.4:71009127-71094951	344.19	302.284	251.803	27.462	57.5749	77.9587	299.426	54.3319	2.45986	2.44707e-15	3.82252e-14
119866871	LOC119866871	uncharacterized LOC119866871 && - && -	NC_006612.4:7756821-7764351	70.297	96.0873	65.1556	5.85963	10.1166	25.988	77.1799	13.9881	2.45388	4.47992e-08	3.24643e-07
100683612	RFX8	regulatory factor X8 && sp|Q6ZV50|RFX8_HUMAN DNA-binding protein RFX8 OS=Homo sapiens OX=9606 GN=RFX8 PE=2 SV=2 && PF02257:RFX DNA-binding domain	NC_006592.4:41390216-41446317	155.841	146.139	190.64	38.4082	16.2001	34.9809	164.207	29.8631	2.45354	9.3808e-16	1.52193e-14
102151912	SPINK13	serine peptidase inhibitor Kazal type 13 && sp|D3ZVP0|ISK13_RAT Serine protease inhibitor Kazal-type 13 OS=Rattus norvegicus OX=10116 GN=Spink13 PE=1 SV=1 && -	NC_006586.4:60245241-60299509	193.506	200.188	181.707	37.3938	41.4007	25.9839	191.8	34.9261	2.45307	5.72265e-23	1.55569e-21
476177	SERPINB5	serpin family B member 5%2C transcript variant X3 && sp|B1MTB7|SPB5_PLEMO Serpin B5 OS=Plecturocebus moloch OX=9523 GN=SERPINB5 PE=3 SV=1 && -	NC_006583.4:14528333-14605043	208.788	231.216	189.598	37.3793	35.3653	41.9766	209.867	38.2404	2.45235	2.20521e-25	6.95221e-24
490418	RAB25	RAB25%2C member RAS oncogene family && sp|E2RQ15|RAB25_CANLF Ras-related protein Rab-25 OS=Canis lupus familiaris OX=9615 GN=RAB25 PE=3 SV=1 && PF00071:Ras family	NC_006589.4:41242503-41248434	32.5651	20.021	30.6255	7.89131	7.06246	0	27.7372	4.98459	2.4471	0.000126116	0.000545124
477238	PABPC1L	poly(A) binding protein cytoplasmic 1 like%2C transcript variant X2 && sp|Q4VXU2|PAP1L_HUMAN Polyadenylate-binding protein 1-like OS=Homo sapiens OX=9606 GN=PABPC1L PE=2 SV=1 && PF00076:RNA recognition motif. (a.k.a. RRM, RBD, or RNP domain)|PF00658:Poly-adenylate binding protein, unique domain	NC_006606.4:31973114-31994462	32.6269	42.0392	46.4356	10.8461	6.06719	4.9966	40.3672	7.30329	2.44559	6.21018e-08	4.4069e-07
607315	TAC3	tachykinin precursor 3 && sp|Q9UBC5|MYO1A_HUMAN Unconventional myosin-Ia OS=Homo sapiens OX=9606 GN=MYO1A PE=1 SV=1 && PF06017:Unconventional myosin tail, actin- and lipid-binding|PF00063:Myosin head (motor domain)|PF00612:IQ calmodulin-binding motif	NC_006592.4:1235354-1257456	313.738	386.363	409.879	64.9203	66.6762	71.9595	369.993	67.852	2.44503	1.16917e-31	5.0948e-30
482429	AASS	aminoadipate-semialdehyde synthase%2C transcript variant X1 && sp|A8E657|AASS_BOVIN Alpha-aminoadipic semialdehyde synthase, mitochondrial OS=Bos taurus OX=9913 GN=AASS PE=2 SV=1 && PF03435:Saccharopine dehydrogenase NADP binding domain|PF16653:Saccharopine dehydrogenase C-terminal domain|PF05222:Alanine dehydrogenase/PNT, N-terminal domain	NC_006596.4:59366730-59419159	71.2439	42.0426	62.2275	13.7928	18.1516	0	58.5047	10.6481	2.44428	8.09212e-05	0.000362506
612782	ASB11	ankyrin repeat and SOCS box containing 11%2C transcript variant X1 && sp|Q8WXH4|ASB11_HUMAN Ankyrin repeat and SOCS box protein 11 OS=Homo sapiens OX=9606 GN=ASB11 PE=1 SV=1 && PF12796:Ankyrin repeats (3 copies)|PF07525:SOCS box	NC_006621.4:11449703-11474846	77.4273	86.0809	91.8597	19.6993	14.1489	12.992	85.1226	15.6134	2.43684	3.78273e-14	5.34415e-13
490065	RPL3L	ribosomal protein L3 like && sp|Q3SZ10|RL3L_BOVIN 60S ribosomal protein L3-like OS=Bos taurus OX=9913 GN=RPL3L PE=2 SV=3 && PF00297:Ribosomal protein L3	NC_006588.4:40213023-40220944	17.3334	22.0203	21.7319	1.9552	2.0279	6.99692	20.3619	3.66001	2.43649	0.000101453	0.000446662
102155494	LOC102155494	uncharacterized LOC102155494 && - && -	NC_006607.4:9614688-9633905	27.5101	45.0379	15.7565	0	7.06418	8.99583	29.4348	5.35334	2.43546	0.000727059	0.00269613
476820	TRPC2	short transient receptor potential channel 2 && sp|Q9R244|TRPC2_MOUSE Short transient receptor potential channel 2 OS=Mus musculus OX=10090 GN=Trpc2 PE=2 SV=2 && PF00520:Ion transport protein|PF08344:Transient receptor ion channel II	NC_006603.4:25954186-25972451	104.883	70.0696	117.562	16.7163	22.2097	14.9909	97.5046	17.9723	2.43182	1.12889e-12	1.39635e-11
608428	FBXO24	F-box protein 24%2C transcript variant X3 && sp|Q9D417|FBX24_MOUSE F-box only protein 24 OS=Mus musculus OX=10090 GN=Fbxo24 PE=2 SV=1 && PF00415:Regulator of chromosome condensation (RCC1) repeat|PF12937:F-box-like	NC_006588.4:10795542-10806580	39.732	41.0389	45.4391	1.93615	19.1385	1.99777	42.07	7.6908	2.4318	0.00026558	0.00107868
119869353	LOC119869353	uncharacterized LOC119869353%2C transcript variant X3 && - && -	NC_006597.4:7253888-7256408	6.14554	10.01	17.8094	1.96598	2.02116	1.99882	11.3216	1.99532	2.43163	0.00407987	0.0127502
100688996	TAS2R4	taste 2 receptor member 4 && sp|Q646D3|TA2R4_PANPA Taste receptor type 2 member 4 OS=Pan paniscus OX=9597 GN=TAS2R4 PE=3 SV=2 && PF05296:Taste receptor protein (TAS2R)	NC_006598.4:8269058-8269957	40.737	40.0378	39.5012	6.88225	15.1165	0	40.092	7.33291	2.43081	9.36209e-05	0.000415224
609000	MAB21L4	mab-21 like 4%2C transcript variant X1 && sp|Q08AI8|MB214_HUMAN Protein mab-21-like 4 OS=Homo sapiens OX=9606 GN=MAB21L4 PE=2 SV=2 && PF03281:Mab-21 protein	NC_006607.4:51195414-51230786	19.306	4.00643	15.814	3.94694	0.00557491	2.99843	13.0421	2.31698	2.42971	0.0110042	0.0305935
100683627	ERICH4	glutamate rich 4%2C transcript variant X1 && sp|A6QNS9|DMAC2_BOVIN Distal membrane-arm assembly complex protein 2 OS=Bos taurus OX=9913 GN=DMAC2 PE=2 SV=2 && -	NC_006583.4:111966531-111979488	118.164	125.118	140.257	18.6663	32.2979	19.988	127.847	23.6507	2.42905	9.85244e-17	1.73222e-15
119867461	LOC119867461	uncharacterized LOC119867461 && - && -	NC_006616.4:9075149-9122235	241.375	261.244	218.239	47.2314	42.4343	43.9749	240.286	44.5468	2.42783	1.25288e-27	4.41873e-26
488632	CFAP45	cilia and flagella associated protein 45%2C transcript variant X2 && sp|Q9UL16|CFA45_HUMAN Cilia- and flagella-associated protein 45 OS=Homo sapiens OX=9606 GN=CFAP45 PE=1 SV=2 && PF13868:Trichohyalin-plectin-homology domain	NC_006620.4:22323607-22347206	27.4882	42.0344	6.85612	6.9024	5.05007	1.99825	25.4596	4.65024	2.42237	0.00141218	0.00491106
484614	VSTM2B	V-set and transmembrane domain containing 2B%2C transcript variant X1 && sp|A6NLU5|VTM2B_HUMAN V-set and transmembrane domain-containing protein 2B OS=Homo sapiens OX=9606 GN=VSTM2B PE=3 SV=2 && PF07686:Immunoglobulin V-set domain	NC_006583.4:121163194-121182567	32.6175	42.0387	39.5077	4.90421	13.1044	2.99743	38.0546	7.00201	2.42225	1.55475e-06	9.11165e-06
484640	FGD5	FYVE%2C RhoGEF and PH domain containing 5%2C transcript variant X2 && sp|Q6ZNL6|FGD5_HUMAN FYVE, RhoGEF and PH domain-containing protein 5 OS=Homo sapiens OX=9606 GN=FGD5 PE=1 SV=3 && -	NC_006602.4:4937689-5065901	10.2473	28.0245	27.6755	2.94283	9.06636	0	21.9824	4.00306	2.41968	0.00288949	0.00934593
476397	LOC476397	beta-1%2C4-galactosyltransferase 3-like%2C transcript variant X10 && sp|Q80WN8|B4GT3_CRIGR Beta-1,4-galactosyltransferase 3 OS=Cricetulus griseus OX=10029 GN=B4GALT3 PE=2 SV=1 && PF13733:N-terminal region of glycosyl transferase group 7|PF02709:N-terminal domain of galactosyltransferase	NC_006583.4:105061603-105091024	28.5005	18.019	29.6437	4.91951	5.05007	3.99752	25.3877	4.6557	2.41586	8.27742e-06	4.37899e-05
484309	LOC484309	leukocyte immunoglobulin-like receptor subfamily A member 6%2C transcript variant X6 && sp|Q8N423|LIRB2_HUMAN Leukocyte immunoglobulin-like receptor subfamily B member 2 OS=Homo sapiens OX=9606 GN=LILRB2 PE=1 SV=4 && PF13895:Immunoglobulin domain|PF00047:Immunoglobulin domain	NC_006583.4:103057580-103065232	25.4287	16.0164	18.7581	0	0.00850647	10.9959	20.0677	3.66814	2.4152	0.0156854	0.0416774
484169	GDA	guanine deaminase && sp|Q9Y2T3|GUAD_HUMAN Guanine deaminase OS=Homo sapiens OX=9606 GN=GDA PE=1 SV=1 && PF01979:Amidohydrolase family	NC_006583.4:85972183-86051720	201.641	176.167	198.514	25.535	40.3965	41.977	192.107	35.9695	2.41362	1.79389e-21	4.45654e-20
478820	TTN	titin%2C transcript variant X1 && sp|Q8WZ42|TITIN_HUMAN Titin OS=Homo sapiens OX=9606 GN=TTN PE=1 SV=4 && PF00041:Fibronectin type III domain|PF09042:Titin Z|PF07679:Immunoglobulin I-set domain|PF02818:PPAK motif|PF00069:Protein kinase domain|PF18362:Tri-helix bundle domain	NC_006618.4:22165230-22439415	120.26	212.195	168.881	25.5519	44.4096	23.9852	167.112	31.3156	2.41149	1.18876e-13	1.60248e-12
100856708	HSD17B3	hydroxysteroid 17-beta dehydrogenase 3%2C transcript variant X3 && sp|P37058|DHB3_HUMAN Testosterone 17-beta-dehydrogenase 3 OS=Homo sapiens OX=9606 GN=HSD17B3 PE=1 SV=2 && PF00106:short chain dehydrogenase	NC_006583.4:71314005-71349356	5.12194	15.0119	7.89269	2.96065	0.00404385	1.9989	9.34217	1.65453	2.40832	0.0149371	0.0399235
489981	DNAH3	dynein axonemal heavy chain 3%2C transcript variant X12 && sp|Q8TD57|DYH3_HUMAN Dynein axonemal heavy chain 3 OS=Homo sapiens OX=9606 GN=DNAH3 PE=2 SV=1 && PF18199:Dynein heavy chain C-terminal domain|PF17857:AAA+ lid domain|PF12781:ATP-binding dynein motor region|PF08393:Dynein heavy chain, N-terminal region 2|PF03028:Dynein heavy chain region D6 P-loop domain|PF12775:P-loop containing dynein mo…	NC_006588.4:25705990-25877487	55.075	103.094	86.9188	21.6819	20.186	3.99586	81.6958	15.2879	2.40818	3.12324e-07	2.01994e-06
482626	SLC5A8	solute carrier family 5 member 8 && sp|Q8N695|SC5A8_HUMAN Sodium-coupled monocarboxylate transporter 1 OS=Homo sapiens OX=9606 GN=SLC5A8 PE=1 SV=2 && PF00474:Sodium:solute symporter family	NC_006597.4:40544936-40608134	21.3553	18.0165	9.84862	2.94969	3.03129	2.99825	16.4068	2.99308	2.40678	0.000417992	0.00162961
488758	SAXO2	stabilizer of axonemal microtubules 2%2C transcript variant X2 && sp|Q8BQB6|SAXO2_MOUSE Stabilizer of axonemal microtubules 2 OS=Mus musculus OX=10090 GN=Saxo2 PE=2 SV=2 && -	NC_006585.4:58330735-58370644	284.167	318.298	291.337	77.7968	37.4156	52.9695	297.934	56.0606	2.40673	3.16062e-21	7.6959e-20
610525	RRH	retinal pigment epithelium-derived rhodopsin homolog%2C transcript variant X3 && sp|O14718|OPSX_HUMAN Visual pigment-like receptor peropsin OS=Homo sapiens OX=9606 GN=RRH PE=1 SV=1 && PF00001:7 transmembrane receptor (rhodopsin family)	NC_006614.4:12002978-12024099	254.584	201.191	238.017	41.3093	39.4087	49.9724	231.264	43.5635	2.40492	7.72049e-25	2.35327e-23
611905	ANGPTL5	angiopoietin like 5 && sp|Q86XS5|ANGL5_HUMAN Angiopoietin-related protein 5 OS=Homo sapiens OX=9606 GN=ANGPTL5 PE=1 SV=3 && PF00147:Fibrinogen beta and gamma chains, C-terminal globular domain	NC_006587.4:29607336-29627070	59.0713	66.0608	51.3357	0	12.1187	20.9905	58.8226	11.0364	2.40339	0.000110084	0.000481416
119867106	LOC119867106	uncharacterized LOC119867106 && - && -	NC_006613.4:26499754-26528087	10.246	29.025	25.6933	1.95332	3.03558	6.99681	21.6548	3.99524	2.40203	0.000496494	0.00190502
490443	CHRNB2	cholinergic receptor nicotinic beta 2 subunit%2C transcript variant X1 && sp|P17787|ACHB2_HUMAN Neuronal acetylcholine receptor subunit beta-2 OS=Homo sapiens OX=9606 GN=CHRNB2 PE=1 SV=1 && -	NC_006589.4:42277266-42288752	185.416	236.222	254.829	38.3502	40.4141	48.973	225.489	42.5791	2.40164	1.09079e-22	2.91148e-21
102155535	BIK	BCL2 interacting killer && sp|O70337|BIK_MOUSE Bcl-2-interacting killer OS=Mus musculus OX=10090 GN=Bik PE=1 SV=1 && PF12201:Bcl2-interacting killer, BH3-domain containing	NC_006592.4:22354097-22370473	75.3997	100.092	83.9401	16.7257	11.1305	20.989	86.4773	16.2817	2.39971	7.5254e-13	9.45545e-12
119870204	LOC119870204	nascent polypeptide-associated complex subunit alpha%2C muscle-specific form-like && - && -	NC_006607.4:50405221-50414383	25.4136	9.01115	19.7584	2.9473	3.03278	3.99786	18.0611	3.32598	2.3981	0.000529308	0.00202248
100271860	ZAP70	zeta chain of T cell receptor associated protein kinase 70%2C transcript variant X4 && sp|P43403|ZAP70_HUMAN Tyrosine-protein kinase ZAP-70 OS=Homo sapiens OX=9606 GN=ZAP70 PE=1 SV=1 && PF00017:SH2 domain|PF07714:Protein tyrosine kinase	NC_006592.4:44814558-44845740	9.2173	26.0218	18.7666	6.91488	3.03278	0	18.0019	3.31589	2.39671	0.00328606	0.0104913
100855583	C9H17orf64	chromosome 9 C17orf64 homolog%2C transcript variant X1 && sp|Q32KP7|CQ064_BOVIN Uncharacterized protein C17orf64 homolog OS=Bos taurus OX=9913 PE=2 SV=2 && PF13907:Domain of unknown function (DUF4208)	NC_006591.4:35301551-35310765	134.454	136.129	156.06	20.6289	29.2894	30.983	142.214	26.9671	2.39401	6.36728e-19	1.32828e-17
607252	CDNF	cerebral dopamine neurotrophic factor && sp|Q49AH0|CDNF_HUMAN Cerebral dopamine neurotrophic factor OS=Homo sapiens OX=9606 GN=CDNF PE=1 SV=2 && PF10208:Degradation arginine-rich protein for mis-folding	NC_006584.4:18909001-18927647	78.4418	78.0746	97.7985	4.86544	30.2494	12.992	84.7716	16.0356	2.39332	2.32521e-07	1.52801e-06
476874	PLEKHA7	pleckstrin homology domain containing A7%2C transcript variant X10 && sp|Q6IQ23|PKHA7_HUMAN Pleckstrin homology domain-containing family A member 7 OS=Homo sapiens OX=9606 GN=PLEKHA7 PE=1 SV=2 && PF00169:PH domain	NC_006603.4:38926739-39146021	205.777	278.259	239.985	51.1766	49.4918	36.9778	241.34	45.8821	2.39186	4.3596e-23	1.19398e-21
100686158	PLA1A	phospholipase A1 member A%2C transcript variant X3 && sp|Q5E9H0|PLA1A_BOVIN Phospholipase A1 member A OS=Bos taurus OX=9913 GN=PLA1A PE=2 SV=1 && PF00151:Lipase	NC_006615.4:23252379-23292764	372.712	282.268	331.835	61.9749	71.7068	54.9678	328.939	62.8832	2.38485	1.35642e-27	4.77817e-26
483620	C1QTNF4	C1q and TNF related 4%2C transcript variant X2 && sp|Q8R066|C1QT4_MOUSE Complement C1q tumor necrosis factor-related protein 4 OS=Mus musculus OX=10090 GN=C1qtnf4 PE=1 SV=1 && PF00386:C1q domain	NC_006600.4:40792685-40796767	122.203	104.1	123.46	18.6724	22.2254	25.9859	116.588	22.2946	2.38043	6.03432e-17	1.0803e-15
608891	C1H9orf135	chromosome 1 C9orf135 homolog%2C transcript variant X6 && sp|Q32L77|CI135_BOVIN Protein C9orf135 homolog OS=Bos taurus OX=9913 PE=2 SV=1 && PF15139:Domain of unknown function (DUF4572)	NC_006583.4:88040442-88174938	60.0226	36.0359	39.4867	6.87391	5.06535	13.9933	45.1817	8.6442	2.36922	3.99558e-07	2.54495e-06
608344	FIGNL2	fidgetin like 2 && sp|A6NMB9|FIGL2_HUMAN Fidgetin-like protein 2 OS=Homo sapiens OX=9606 GN=FIGNL2 PE=2 SV=2 && PF00004:ATPase family associated with various cellular activities (AAA)	NC_006609.4:43091187-43117719	64.1813	70.0658	73.0908	19.7163	8.10056	11.9929	69.1126	13.2699	2.36872	7.24058e-11	7.34901e-10
119871920	LOC119871920	uncharacterized LOC119871920 && - && -	NC_006587.4:65363761-65367292	78.3907	51.0511	78.0404	16.745	11.1211	11.9929	69.1608	13.2863	2.36855	1.48553e-10	1.45119e-09
482687	CAMK2B	calcium/calmodulin dependent protein kinase II beta%2C transcript variant X1 && sp|Q3MHJ9|KCC2B_BOVIN Calcium/calmodulin-dependent protein kinase type II subunit beta OS=Bos taurus OX=9913 GN=CAMK2B PE=2 SV=1 && -	NC_006598.4:2142154-2219094	25.4568	19.0195	28.6564	11.8641	0.0105792	1.99825	24.3776	4.62432	2.36703	0.00274025	0.00891219
477832	ENO4	enolase 4%2C transcript variant X1 && sp|A6NNW6|ENO4_HUMAN Enolase 4 OS=Homo sapiens OX=9606 GN=ENO4 PE=2 SV=4 && PF00113:Enolase, C-terminal TIM barrel domain	NC_006610.4:27542627-27568674	21.3871	16.0166	25.6963	4.92463	0.00920703	6.99681	21.0333	3.97688	2.36471	0.000548808	0.0020902
612280	AQP10	aquaporin 10%2C transcript variant X1 && sp|Q96PS8|AQP10_HUMAN Aquaporin-10 OS=Homo sapiens OX=9606 GN=AQP10 PE=1 SV=2 && PF00230:Major intrinsic protein	NC_006589.4:42451365-42454540	86.5964	86.0825	115.586	22.6491	12.1441	20.9885	96.0882	18.5939	2.36111	7.01779e-13	8.85548e-12
481133	CYP27B1	cytochrome P450 family 27 subfamily B member 1 && sp|O15528|CP27B_HUMAN 25-hydroxyvitamin D-1 alpha hydroxylase, mitochondrial OS=Homo sapiens OX=9606 GN=CYP27B1 PE=1 SV=1 && PF00067:Cytochrome P450	NC_006592.4:1888246-1893920	151.76	157.148	158.018	9.75845	39.371	41.9781	155.642	30.3692	2.35308	5.00011e-10	4.61913e-09
100686012	ZNF132	zinc finger protein 132 && sp|Q13398|ZN211_HUMAN Zinc finger protein 211 OS=Homo sapiens OX=9606 GN=ZNF211 PE=2 SV=2 && -	NC_006583.4:99869352-99882938	1154.95	1168.1	1259.2	312.946	135.436	253.856	1194.08	234.079	2.35007	3.17754e-22	8.23472e-21
484478	POU2F2	POU class 2 homeobox 2%2C transcript variant X2 && sp|P09086|PO2F2_HUMAN POU domain, class 2, transcription factor 2 OS=Homo sapiens OX=9606 GN=POU2F2 PE=1 SV=3 && PF00157:Pou domain - N-terminal to homeobox domain|PF00046:Homeodomain	NC_006583.4:111591662-111683545	7.1721	28.021	6.88325	3.94395	0.0063234	3.99805	14.0255	2.64944	2.34918	0.0154095	0.0410372
475104	LRRC6	leucine rich repeat containing 6%2C transcript variant X1 && sp|Q1RMR5|DAA11_BOVIN Dynein axonemal assembly factor 11 OS=Bos taurus OX=9913 GN=DNAAF11 PE=2 SV=1 && PF14580:Leucine-rich repeat	NC_006595.4:29101416-29172254	772.98	687.648	666.616	160.397	121.245	135.922	709.081	139.188	2.3475	1.82369e-39	1.13408e-37
476441	CEACAM20	CEA cell adhesion molecule 20%2C transcript variant X3 && sp|Q6UY09|CEA20_HUMAN Carcinoembryonic antigen-related cell adhesion molecule 20 OS=Homo sapiens OX=9606 GN=CEACAM20 PE=2 SV=2 && PF13927:Immunoglobulin domain	NC_006583.4:110227867-110310164	12.224	11.0109	13.8325	2.95484	3.02808	0.999094	12.3558	2.32734	2.3472	0.00145085	0.00502534
607227	PTPN7	protein tyrosine phosphatase non-receptor type 7%2C transcript variant X2 && sp|P35236|PTN7_HUMAN Tyrosine-protein phosphatase non-receptor type 7 OS=Homo sapiens OX=9606 GN=PTPN7 PE=1 SV=3 && PF00102:Protein-tyrosine phosphatase	NC_006589.4:911497-921564	9.18875	12.0115	15.8177	2.95484	0.00557555	3.99815	12.3393	2.31952	2.34718	0.00400022	0.0125306
100684788	LOC100684788	ribonuclease P protein subunit p38-like%2C transcript variant X1 && sp|Q32LC1|RPP38_BOVIN Ribonuclease P protein subunit p38 OS=Bos taurus OX=9913 GN=RPP38 PE=2 SV=2 && PF01248:Ribosomal protein L7Ae/L30e/S12e/Gadd45 family	NC_006609.4:25718996-25720140	9.23395	28.0247	29.6577	6.90534	2.0302	3.9976	22.3054	4.31104	2.33669	0.000737152	0.00273012
478995	FAM177B	family with sequence similarity 177 member B%2C transcript variant X56 && sp|A6PVY3|F177B_HUMAN Protein FAM177B OS=Homo sapiens OX=9606 GN=FAM177B PE=2 SV=1 && PF14774:FAM177 family	NC_006620.4:17052708-17122631	177.226	192.18	184.68	38.3743	50.4715	20.9859	184.696	36.6106	2.33106	4.71439e-16	7.87893e-15
612032	NOXRED1	NADP dependent oxidoreductase domain containing 1%2C transcript variant X1 && sp|Q6NXP6|NXRD1_HUMAN NADP-dependent oxidoreductase domain-containing protein 1 OS=Homo sapiens OX=9606 GN=NOXRED1 PE=2 SV=2 && PF03807:NADP oxidoreductase coenzyme F420-dependent	NC_006590.4:49890911-49921841	47.899	55.052	64.2159	10.8194	18.1534	3.99639	55.7223	10.9897	2.32924	1.20549e-07	8.24039e-07
486291	KSR2	kinase suppressor of ras 2%2C transcript variant X8 && sp|Q6VAB6|KSR2_HUMAN Kinase suppressor of Ras 2 OS=Homo sapiens OX=9606 GN=KSR2 PE=1 SV=2 && PF07714:Protein tyrosine kinase|PF13543:SAM like domain present in kinase suppressor RAS 1	NC_006608.4:13980199-14427107	172.127	143.138	211.389	46.2893	36.3639	21.9856	175.551	34.8796	2.32709	7.69991e-15	1.16087e-13
100685496	ODAPH	odontogenesis associated phosphoprotein && sp|Q17RF5|ODAPH_HUMAN Odontogenesis associated phosphoprotein OS=Homo sapiens OX=9606 GN=ODAPH PE=1 SV=1 && PF15848:Odontogenesis associated phosphoprotein	NC_006614.4:41740983-41747967	31.5922	41.0372	33.5714	7.87524	7.07187	5.99631	35.4003	6.98114	2.32146	1.71035e-07	1.14702e-06
111092560	LOC111092560	histone-lysine N-methyltransferase 2D-like%2C transcript variant X4 && - && -	NC_006584.4:52830475-52837092	23.3543	12.012	5.89349	1.96134	3.02973	2.99834	13.7532	2.66314	2.31717	0.00473448	0.0145548
491253	CCDC187	coiled-coil domain containing 187%2C transcript variant X5 && sp|A0A096LP49|CC187_HUMAN Coiled-coil domain-containing protein 187 OS=Homo sapiens OX=9606 GN=CCDC187 PE=2 SV=1 && -	NC_006591.4:48415597-48453413	34.56	23.0219	12.8002	6.9024	3.03814	3.99752	23.4607	4.64602	2.30552	0.000247723	0.00101174
607019	MAPK11	mitogen-activated protein kinase 11%2C transcript variant X6 && sp|Q9WUI1|MK11_MOUSE Mitogen-activated protein kinase 11 OS=Mus musculus OX=10090 GN=Mapk11 PE=1 SV=2 && PF00069:Protein kinase domain	NC_006592.4:16955828-16963117	83.5851	132.122	125.444	26.5805	18.1992	23.9865	113.717	22.9221	2.30408	4.50923e-13	5.76421e-12
111091889	LOC111091889	uncharacterized LOC111091889 && - && -	NC_006605.4:13117912-13137594	7.16196	11.0108	17.8052	1.9636	2.02265	2.99843	11.9927	2.32822	2.30374	0.00370174	0.0116827
102156019	HSPB3	heat shock protein family B (small) member 3%2C transcript variant X8 && - && -	NC_006586.4:60720671-60855416	305.544	286.271	335.803	60.0021	73.7222	53.9683	309.206	62.5642	2.30316	3.58432e-27	1.23743e-25
111092754	LOC111092754	sialidase-like && - && -	NC_006609.4:11731713-11735800	33.6778	59.054	61.2583	12.8047	9.09741	8.99455	51.33	10.2989	2.30299	5.23031e-08	3.7578e-07
608287	ITGA10	integrin subunit alpha 10%2C transcript variant X1 && sp|O75578|ITA10_HUMAN Integrin alpha-10 OS=Homo sapiens OX=9606 GN=ITGA10 PE=2 SV=2 && PF08441:Integrin alpha|PF01839:FG-GAP repeat|PF00092:von Willebrand factor type A domain	NC_006599.4:58163867-58180435	638.617	778.731	745.647	125.889	169.687	142.919	720.998	146.165	2.30176	1.84982e-36	1.0002e-34
486602	ADAMTS20	ADAM metallopeptidase with thrombospondin type 1 motif 20%2C transcript variant X1 && sp|P59511|ATS20_MOUSE A disintegrin and metalloproteinase with thrombospondin motifs 20 OS=Mus musculus OX=10090 GN=Adamts20 PE=2 SV=2 && PF17771:ADAM cysteine-rich domain|PF01562:Reprolysin family propeptide|PF08685:GON domain|PF05986:ADAM-TS Spacer 1|PF01421:Reprolysin (M12B) family zinc metalloprotease|PF0009…	NC_006609.4:35646585-35809609	255.552	182.173	172.798	56.1386	35.3722	31.9805	203.508	41.1637	2.30172	7.8642e-16	1.28653e-14
612969	GPR137C	G protein-coupled receptor 137C && sp|Q8N3F9|G137C_HUMAN Integral membrane protein GPR137C OS=Homo sapiens OX=9606 GN=GPR137C PE=2 SV=2 && -	NC_006590.4:28541129-28605993	95.7444	102.096	97.7702	21.6516	17.1834	20.9882	98.5367	19.9411	2.29736	1.70471e-15	2.69728e-14
100684133	OVCH1	ovochymase 1%2C transcript variant X4 && sp|Q7RTY7|OVCH1_HUMAN Ovochymase-1 OS=Homo sapiens OX=9606 GN=OVCH1 PE=2 SV=2 && PF00089:Trypsin|PF00431:CUB domain	NC_006609.4:27830812-27884693	26.4138	16.0154	7.86579	2.94731	0.00778795	6.99704	16.765	3.31738	2.29499	0.00775617	0.0225305
119874292	LOC119874292	uncharacterized LOC119874292%2C transcript variant X3 && - && -	NC_006594.4:55533042-55932389	40.6551	28.026	10.8124	8.88022	5.05302	1.99813	26.4978	5.31046	2.29339	0.000753896	0.00278757
477150	NDUFAF5	NADH_ubiquinone oxidoreductase complex assembly factor 5%2C transcript variant X4 && sp|Q5TEU4|NDUF5_HUMAN Arginine-hydroxylase NDUFAF5, mitochondrial OS=Homo sapiens OX=9606 GN=NDUFAF5 PE=1 SV=1 && PF08241:Methyltransferase domain	NC_006606.4:8595351-8684816	5552.63	4897.61	5247.13	1035.93	1033.44	1140.35	5232.45	1069.91	2.28987	1.3735e-73	2.76712e-71
100685781	FAM180B	family with sequence similarity 180 member B%2C transcript variant X1 && sp|Q6P0A1|F180B_HUMAN Protein FAM180B OS=Homo sapiens OX=9606 GN=FAM180B PE=1 SV=3 && PF15173:FAM180 family	NC_006600.4:40796768-40800625	57.024	71.0634	34.5165	6.86112	16.1422	9.99405	54.2013	10.9991	2.28863	3.20637e-07	2.06825e-06
100684760	STXBP5L	syntaxin binding protein 5 like%2C transcript variant X1 && sp|Q9Y2K9|STB5L_HUMAN Syntaxin-binding protein 5-like OS=Homo sapiens OX=9606 GN=STXBP5L PE=1 SV=2 && -	NC_006615.4:24348396-24738087	2873.08	2689.53	3056.64	551.889	619.242	594.662	2873.08	588.598	2.2871	7.2754e-73	1.41721e-70
102314701	AK6	adenylate kinase 6 && sp|A5PJA1|KAD6_BOVIN Adenylate kinase isoenzyme 6 OS=Bos taurus OX=9913 GN=AK6 PE=2 SV=1 && PF13238:AAA domain	NC_006584.4:51356906-51373134	3801.9	3414.21	3648.2	954.374	614.235	661.623	3621.44	743.41	2.28399	4.47487e-45	3.5574e-43
611751	LOC611751	protein FAM122A-like%2C transcript variant X2 && sp|Q9DB52|PBIR1_MOUSE P2R1A-PPP2R2A-interacting phosphatase regulator 1 OS=Mus musculus OX=10090 GN=Pabir1 PE=1 SV=1 && -	NC_006621.4:91529088-91607149	83.5037	61.0604	94.8413	11.7794	35.2803	1.99683	79.8018	16.3522	2.27687	0.000169472	0.000714573
475881	NRCAM	neuronal cell adhesion molecule%2C transcript variant X1 && sp|P97686|NRCAM_RAT Neuronal cell adhesion molecule OS=Rattus norvegicus OX=10116 GN=Nrcam PE=1 SV=2 && PF13882:Bravo-like intracellular region|PF00041:Fibronectin type III domain|PF13927:Immunoglobulin domain|PF07679:Immunoglobulin I-set domain	NC_006600.4:11846533-12121649	23.4239	21.0205	24.6956	1.94975	6.05551	5.99689	23.0467	4.66739	2.27511	3.52789e-05	0.000168429
100856428	BEAN1	brain expressed associated with NEDD4 1%2C transcript variant X2 && sp|Q3B7T3|BEAN1_HUMAN Protein BEAN1 OS=Homo sapiens OX=9606 GN=BEAN1 PE=2 SV=2 && -	NC_006587.4:82760976-82795925	18.3602	21.0205	29.6544	3.92877	4.04433	5.99689	23.0117	4.65666	2.27456	4.22522e-05	0.000199199
102155323	TEX52	testis expressed 52%2C transcript variant X7 && sp|A6NCN8|TEX52_HUMAN Testis-expressed protein 52 OS=Homo sapiens OX=9606 GN=TEX52 PE=4 SV=2 && PF15046:Protein of unknown function (DUF4532)	NC_006609.4:4760870-4777936	72.2157	39.0391	39.4744	12.8047	10.1037	7.99491	50.2431	10.3011	2.27223	2.33273e-07	1.53261e-06
611839	MYBPHL	myosin binding protein H like%2C transcript variant X1 && sp|A2RUH7|MBPHL_HUMAN Myosin-binding protein H-like OS=Homo sapiens OX=9606 GN=MYBPHL PE=1 SV=2 && -	NC_006588.4:45297715-45312029	15.2521	9.00949	10.8586	0	5.03756	1.99873	11.7067	2.34543	2.26542	0.00805735	0.0233083
474655	LOC474655	zinc finger protein 474%2C transcript variant X8 && sp|A6QQM4|ZN474_BOVIN Zinc finger protein 474 OS=Bos taurus OX=9913 GN=ZNF474 PE=2 SV=1 && PF13913:zinc-finger of a C2HC-type	NC_006593.4:10872229-10925395	151.75	148.14	152.092	39.3894	33.3313	20.9865	150.66	31.2357	2.26515	6.22952e-17	1.11322e-15
111094873	CCDC96	coiled-coil domain containing 96 && sp|Q95LS7|CCD96_MACFA Coiled-coil domain-containing protein 96 OS=Macaca fascicularis OX=9541 GN=CCDC96 PE=2 SV=1 && PF13870:Domain of unknown function (DUF4201)	NC_006585.4:61751518-61754233	49.885	54.0489	31.5646	9.84012	5.06743	12.9935	45.1662	9.30034	2.26411	5.304e-07	3.31447e-06
489817	STYXL1	serine/threonine/tyrosine interacting like 1%2C transcript variant X6 && sp|Q9Y6J8|STYL1_HUMAN Serine/threonine/tyrosine-interacting-like protein 1 OS=Homo sapiens OX=9606 GN=STYXL1 PE=1 SV=1 && PF00782:Dual specificity phosphatase, catalytic domain	NC_006588.4:9020659-9085208	1504.23	1235.16	1393.51	325.675	291.945	242.86	1377.64	286.827	2.26332	2.06055e-43	1.54222e-41
476326	TRPM3	transient receptor potential cation channel subfamily M member 3%2C transcript variant X31 && sp|Q9HCF6|TRPM3_HUMAN Transient receptor potential cation channel subfamily M member 3 OS=Homo sapiens OX=9606 GN=TRPM3 PE=2 SV=4 && PF16519:Tetramerisation domain of TRPM|PF18139:SLOG in TRPM|PF00520:Ion transport protein	NC_006583.4:86997042-87495355	83.4821	88.0805	49.3288	11.7844	20.186	13.9917	73.6305	15.3207	2.25599	2.91363e-09	2.44861e-08
609725	RAPSN	receptor associated protein of the synapse && sp|P12672|RAPSN_MOUSE 43 kDa receptor-associated protein of the synapse OS=Mus musculus OX=10090 GN=Rapsn PE=2 SV=4 && -	NC_006600.4:40930029-40941208	57.0944	96.0871	76.0435	17.7174	14.1501	15.9909	76.4084	15.9528	2.25081	1.77341e-10	1.71816e-09
100684457	RNF225	ring finger protein 225 && sp|M0QZC1|RN225_HUMAN RING finger protein 225 OS=Homo sapiens OX=9606 GN=RNF225 PE=3 SV=2 && -	NC_006583.4:99949936-99952956	89.6569	123.113	91.8289	33.518	20.2083	9.99244	101.533	21.2396	2.25021	2.28674e-09	1.94119e-08
481347	FER1L5	fer-1 like family member 5%2C transcript variant X1 && sp|A0AVI2|FR1L5_HUMAN Fer-1-like protein 5 OS=Homo sapiens OX=9606 GN=FER1L5 PE=2 SV=3 && PF08150:FerB (NUC096) domain|PF16165:Ferlin C-terminus|PF00168:C2 domain|PF08151:FerI (NUC094) domain|PF08165:FerA (NUC095) domain	NC_006592.4:45173158-45231056	9.16151	8.00775	7.89747	0	3.02447	1.9989	8.35558	1.67446	2.24251	0.0154558	0.0411456
483707	ACTN3	actinin alpha 3%2C transcript variant X1 && sp|Q0III9|ACTN3_BOVIN Alpha-actinin-3 OS=Bos taurus OX=9913 GN=ACTN3 PE=2 SV=1 && PF00435:Spectrin repeat|PF00307:Calponin homology (CH) domain|PF08726:Ca2+ insensitive EF hand	NC_006600.4:49396057-49409780	17.3593	37.0315	22.7026	1.94642	8.06942	5.99671	25.6978	5.33752	2.242	0.000180787	0.000759015
403742	RLN2	relaxin 2 && sp|Q9TRM8|RELX_CANLF Prorelaxin OS=Canis lupus familiaris OX=9615 GN=RLN PE=1 SV=3 && PF00049:Insulin/IGF/Relaxin family	NC_006583.4:93908885-93913301	58.9956	31.0318	38.5026	11.8239	6.07322	8.99484	42.8434	8.96398	2.2406	1.04663e-06	6.29303e-06
100683848	UCN2	urocortin 2 && sp|Q96RP3|UCN2_HUMAN Urocortin-2 OS=Homo sapiens OX=9606 GN=UCN2 PE=1 SV=1 && PF00473:Corticotropin-releasing factor family	NC_006602.4:40468332-40470131	27.4187	14.0139	6.87716	3.93843	0.00778709	5.9973	16.1033	3.31451	2.23889	0.0108874	0.0303059
488655	CFAP126	cilia and flagella associated protein 126%2C transcript variant X2 && sp|Q3SZT6|FLTOP_BOVIN Protein Flattop OS=Bos taurus OX=9913 GN=CFAP126 PE=2 SV=1 && -	NC_006620.4:21232675-21251341	50.8507	28.0285	30.596	7.87051	9.08638	5.99617	36.4917	7.65102	2.23565	3.11815e-06	1.747e-05
610081	NIBAN3	niban apoptosis regulator 3%2C transcript variant X1 && sp|Q86XR2|NIBA3_HUMAN Protein Niban 3 OS=Homo sapiens OX=9606 GN=NIBAN3 PE=1 SV=2 && -	NC_006602.4:45188325-45204537	45.8185	44.0412	38.5027	7.86176	19.1473	0	42.7875	9.00301	2.23246	0.000776059	0.0028616
102154185	LOC102154185	ubiquitin-associated protein 1-like && sp|Q9NZ09|UBAP1_HUMAN Ubiquitin-associated protein 1 OS=Homo sapiens OX=9606 GN=UBAP1 PE=1 SV=1 && -	NC_006583.4:100179579-100182755	35.6072	20.0211	29.6315	2.9313	4.04954	10.9951	28.4199	5.99196	2.22291	9.5283e-05	0.000421769
106557450	CFAP91	cilia and flagella associated protein 91%2C transcript variant X10 && sp|Q95LR0|CFA91_MACFA Cilia- and flagella-associated protein 91 OS=Macaca fascicularis OX=9541 GN=CFAP91 PE=2 SV=3 && PF14738:Cilia- and flagella-associated protein 91	NC_006615.4:23343055-23449075	490.949	611.574	619.244	113.115	137.369	118.932	573.923	123.139	2.2197	1.12836e-31	4.92427e-30
478263	EXD1	exonuclease 3'-5' domain containing 1%2C transcript variant X2 && sp|Q8CDF7|EXD1_MOUSE piRNA biogenesis protein EXD1 OS=Mus musculus OX=10090 GN=Exd1 PE=1 SV=1 && PF01612:3'-5' exonuclease	NC_006612.4:8327508-8363590	1469.61	1278.2	1364.86	335.514	267.72	280.84	1370.89	294.691	2.21714	1.40074e-46	1.21538e-44
102155480	LOC102155480	uncharacterized LOC102155480%2C transcript variant X5 && - && -	NC_006596.4:44567057-44591240	103.871	92.0877	100.738	35.4978	5.09341	22.9872	98.8988	21.1928	2.21585	7.44914e-07	4.56668e-06
[truncated: 2,103 more rows]
