# Supplementary material for: RNA sequencing reveals dynamic expression of genes related to innate immune responses in canine small intestinal epithelial cells induced by Echinococcus granulosus protoscoleces
Source: Front Vet Sci. 2024 Nov 29;11:1503995. doi: 10.3389/fvets.2024.1503995 (PMC11638162; doi:10.3389/fvets.2024.1503995)
Supplement: Supplementary file 5 [file Table_5.XLSX]

## Sheet: Sheet1
gene_id	gene_name	gene_description	gene_locus	PSC_24h_2	PSC_24h_3	PSC_24h_1	PSC_12h_1	PSC_12h_3	PSC_12h_2	PSC_24h	PSC_12h	log2FoldChange	pvalue	padj
608417	ACTL6B	actin like 6B%2C transcript variant X2 && sp|A4FUX8|ACL6B_BOVIN Actin-like protein 6B OS=Bos taurus OX=9913 GN=ACTL6B PE=2 SV=1 && -	NC_006588.4:10742536-10763542	25.9337	20.5882	14.3843	7.13856	15.0757	0.0539936	20.302	7.42275	1.4352	0.0499737	0.164887
100688076	LOC100688076	protein FAM136A-like%2C transcript variant X1 && sp|Q96C01|F136A_HUMAN Protein FAM136A OS=Homo sapiens OX=9606 GN=FAM136A PE=1 SV=1 && PF05811:Eukaryotic protein of unknown function (DUF842)	NC_006586.4:87280865-87281452	0.994766	1.9484	6.80956	0	0	0	3.25091	0	4.75171	0.0493839	0.163497
480240	MRPL52	mitochondrial ribosomal protein L52%2C transcript variant X16 && - && -	NC_006590.4:3113497-3125472	0	0	1.94966	2.06347	8.04526	6.19834	0.649885	5.43569	-2.84291	0.049251	0.163128
487153	ADARB2	adenosine deaminase RNA specific B2 (inactive) && sp|Q9NS39|RED2_HUMAN Double-stranded RNA-specific editase B2 OS=Homo sapiens OX=9606 GN=ADARB2 PE=1 SV=1 && PF00035:Double-stranded RNA binding motif|PF02137:Adenosine-deaminase (editase) domain	NC_006584.4:30547773-30882564	9.97808	4.89458	1.87629	0.00316769	0.00109829	2.047	5.58298	0.683756	2.82205	0.0491263	0.162874
481731	DLA-DRA	MHC class II DR alpha chain && sp|P01903|DRA_HUMAN HLA class II histocompatibility antigen, DR alpha chain OS=Homo sapiens OX=9606 GN=HLA-DRA PE=1 SV=2 && PF00993:Class II histocompatibility antigen, alpha domain|PF07654:Immunoglobulin C1-set domain	NC_006594.4:2282352-2285906	3.99282	0	0	8.14957	10.0589	4.18373	1.33094	7.46407	-2.39483	0.0490898	0.162789
119872383	LRRC53	leucine rich repeat containing 53%2C transcript variant X5 && sp|A6NM62|LRC53_HUMAN Leucine-rich repeat-containing protein 53 OS=Homo sapiens OX=9606 GN=LRRC53 PE=4 SV=2 && -	NC_006588.4:74552246-74566681	2.99156	1.95086	3.86816	10.1826	6.04718	10.3265	2.93686	8.85209	-1.55086	0.0490599	0.162734
484718	HESX1	HESX homeobox 1 && sp|Q9UBX0|HESX1_HUMAN Homeobox expressed in ES cells 1 OS=Homo sapiens OX=9606 GN=HESX1 PE=1 SV=1 && PF00046:Homeodomain	NC_006602.4:33121173-33124583	2.99041	0	8.76135	4.13905	17.1072	23.6769	3.91725	14.9744	-1.90885	0.0487798	0.16199
488515	MARCHF4	membrane associated ring-CH-type finger 4 && sp|Q9P2E8|MARH4_HUMAN E3 ubiquitin-protein ligase MARCHF4 OS=Homo sapiens OX=9606 GN=MARCHF4 PE=2 SV=2 && -	NC_006619.4:24047570-24161054	6.98465	4.90924	0	0	0	0	3.96463	0	5.02891	0.0487053	0.161796
489380	TREH	trehalase%2C transcript variant X7 && sp|O43280|TREA_HUMAN Trehalase OS=Homo sapiens OX=9606 GN=TREH PE=1 SV=2 && PF01204:Trehalase	NC_006587.4:15117162-15143068	32.9177	21.5538	16.3002	0.0349422	16.0843	10.3264	23.5906	8.8152	1.40722	0.0485405	0.161371
489082	LOC489082	neuropeptide Y receptor type 4-2%2C transcript variant X3 && sp|P0DQD5|NPY42_HUMAN Neuropeptide Y receptor type 4-2 OS=Homo sapiens OX=9606 GN=NPY4R2 PE=3 SV=1 && -	NC_006586.4:34804534-34811739	5.98598	5.89929	0	0	0	0	3.96175	0	5.02721	0.048068	0.160134
100683818	LRIT1	leucine rich repeat%2C Ig-like and transmembrane domains 1 && sp|Q9JMH2|LRIT1_RAT Leucine-rich repeat, immunoglobulin-like domain and transmembrane domain-containing protein 1 OS=Rattus norvegicus OX=10116 GN=Lrit1 PE=1 SV=2 && PF07679:Immunoglobulin I-set domain|PF13855:Leucine rich repeat	NC_006586.4:32458045-32470964	4.98651	0	8.74619	15.2769	14.0916	11.4101	4.57757	13.5929	-1.54873	0.0479298	0.159778
100856663	P2RY8	P2Y receptor family member 8%2C transcript variant X2 && sp|Q86VZ1|P2RY8_HUMAN P2Y purinoceptor 8 OS=Homo sapiens OX=9606 GN=P2RY8 PE=1 SV=1 && PF00001:7 transmembrane receptor (rhodopsin family)	NC_006621.4:885727-922092	4.98459	4.88944	8.71273	0.00624165	2.01166	2.0603	6.19559	1.3594	2.08896	0.0478772	0.159655
490329	SEC16B	SEC16 homolog B%2C endoplasmic reticulum export factor%2C transcript variant X3 && sp|Q96JE7|SC16B_HUMAN Protein transport protein Sec16B OS=Homo sapiens OX=9606 GN=SEC16B PE=1 SV=2 && PF12931:Sec23-binding domain of Sec16|PF12932:Vesicle coat trafficking protein Sec16 mid-region	NC_006589.4:21210066-21266406	28.9175	30.3806	36.6705	30.4382	6.05639	4.23911	31.9895	13.5779	1.22737	0.0477616	0.159375
474769	CCDC180	coiled-coil domain containing 180%2C transcript variant X1 && sp|Q9P1Z9|CC180_HUMAN Coiled-coil domain-containing protein 180 OS=Homo sapiens OX=9606 GN=CCDC180 PE=2 SV=3 && -	NC_006593.4:53104382-53171677	5.9846	3.91153	4.81437	0.00316769	0.00109829	2.047	4.9035	0.683756	2.63882	0.0476305	0.159007
607804	HEYL	hes related family bHLH transcription factor with YRPW motif like && sp|Q2NL18|HEYL_BOVIN Hairy/enhancer-of-split related with YRPW motif-like protein OS=Bos taurus OX=9913 GN=HEYL PE=2 SV=3 && PF07527:Hairy Orange|PF00010:Helix-loop-helix DNA-binding domain	NC_006597.4:3501443-3516003	9.97067	9.78962	14.4994	0.0163316	5.0295	6.16923	11.4199	3.73835	1.5772	0.0476042	0.158954
102156797	LOC102156797	translation initiation factor IF-2-like%2C transcript variant X1 && - && -	NC_006591.4:54315625-54326959	14.9584	7.79425	22.2682	9.14407	2.02257	6.20362	15.007	5.79009	1.3545	0.0472803	0.158203
490313	NPL	N-acetylneuraminate pyruvate lyase%2C transcript variant X3 && sp|Q29RY9|NPL_BOVIN N-acetylneuraminate lyase OS=Bos taurus OX=9913 GN=NPL PE=2 SV=1 && PF00701:Dihydrodipicolinate synthetase family	NC_006589.4:15773528-15812293	22.939	15.6546	22.188	10.1882	4.03949	14.4129	20.2605	9.54688	1.07606	0.0472607	0.158154
488520	RUFY4	RUN and FYVE domain containing 4%2C transcript variant X1 && sp|Q6ZNE9|RUFY4_HUMAN RUN and FYVE domain-containing protein 4 OS=Homo sapiens OX=9606 GN=RUFY4 PE=1 SV=2 && -	NC_006619.4:25629499-25650965	0	0	0	4.07841	0.0061342	8.20794	0	4.0975	-5.08336	0.0470217	0.157528
480822	LOC480822	kallikrein-15%2C transcript variant X2 && sp|Q9H2R5|KLK15_HUMAN Kallikrein-15 OS=Homo sapiens OX=9606 GN=KLK15 PE=1 SV=1 && PF00089:Trypsin	NC_006583.4:105575838-105590238	12.9767	0	0	0	0	0	4.32558	0	5.14982	0.0464499	0.156076
479279	SNCB	synuclein beta%2C transcript variant X1 && sp|P33567|SYUB_BOVIN Beta-synuclein OS=Bos taurus OX=9913 GN=SNCB PE=1 SV=1 && PF01387:Synuclein	NC_006586.4:36677103-36686289	1.99185	10.8499	0	0	0	0	4.28059	0	5.13231	0.0464499	0.156076
100687510	LOC100687510	small nuclear ribonucleoprotein F && sp|Q3T0Z8|RUXF_BOVIN Small nuclear ribonucleoprotein F OS=Bos taurus OX=9913 GN=SNRPF PE=3 SV=2 && PF01423:LSM domain	NC_006614.4:37480299-37489265	0	12.833	0	0	0	0	4.27766	0	5.12911	0.0464499	0.156076
610347	OTX1	orthodenticle homeobox 1%2C transcript variant X2 && sp|P32242|OTX1_HUMAN Homeobox protein OTX1 OS=Homo sapiens OX=9606 GN=OTX1 PE=1 SV=1 && PF03529:Otx1 transcription factor|PF00046:Homeodomain	NC_006592.4:62717998-62724904	0	12.833	0	0	0	0	4.27766	0	5.12911	0.0464499	0.156076
486735	FGF6	fibroblast growth factor 6 && sp|P10767|FGF6_HUMAN Fibroblast growth factor 6 OS=Homo sapiens OX=9606 GN=FGF6 PE=1 SV=4 && -	NC_006609.4:6224956-6241616	0	0	0	0.019014	13.0562	0.0338546	0	4.36969	-5.16864	0.0464499	0.156076
487002	GDAP1	ganglioside induced differentiation associated protein 1%2C transcript variant X1 && sp|A6QQZ0|GDAP1_BOVIN Ganglioside-induced differentiation-associated protein 1 OS=Bos taurus OX=9913 GN=GDAP1 PE=2 SV=1 && PF13417:Glutathione S-transferase, N-terminal domain|PF13410:Glutathione S-transferase, C-terminal domain	NC_006611.4:23070273-23100798	0	0	0	0.019056	0.00660242	13.2906	0	4.43877	-5.20183	0.0464499	0.156076
111090817	C1H19orf85	chromosome 1 C19orf85 homolog%2C transcript variant X2 && sp|A0A1B0GUS0|CS085_HUMAN Uncharacterized protein C19orf85 OS=Homo sapiens OX=9606 GN=C19orf85 PE=2 SV=1 && -	NC_006583.4:102294363-102302539	0	0	0	2.05732	11.0505	0.0338599	0	4.38056	-5.17096	0.0464136	0.156075
488673	DUSP10	dual specificity phosphatase 10 && sp|Q9ESS0|DUS10_MOUSE Dual specificity protein phosphatase 10 OS=Mus musculus OX=10090 GN=Dusp10 PE=2 SV=2 && PF00782:Dual specificity phosphatase, catalytic domain|PF00581:Rhodanese-like domain	NC_006620.4:16250735-16289545	2.98267	10.7572	29.1365	3.06207	0.00518363	7.17825	14.2921	3.41517	2.01892	0.0463436	0.155909
119869321	LOC119869321	uncharacterized LOC119869321%2C transcript variant X8 && - && -	NC_006597.4:52508237-52513378	0	0	0	8.11637	4.02707	0.0314858	0	4.05831	-5.06668	0.0461271	0.155427
610486	BARX1	BARX homeobox 1 && sp|Q9ER42|BARX1_MOUSE Homeobox protein BarH-like 1 OS=Mus musculus OX=10090 GN=Barx1 PE=2 SV=1 && PF00046:Homeodomain	NC_006583.4:98432652-98436038	3.98664	1.93157	11.6648	0.00316769	0.00109829	2.047	5.861	0.683756	2.8847	0.0460906	0.155384
480805	PRKAR1B	protein kinase cAMP-dependent type I regulatory subunit beta%2C transcript variant X6 && sp|P31321|KAP1_HUMAN cAMP-dependent protein kinase type I-beta regulatory subunit OS=Homo sapiens OX=9606 GN=PRKAR1B PE=1 SV=4 && PF02197:Regulatory subunit of type II PKA R-subunit|PF00027:Cyclic nucleotide-binding domain	NC_006588.4:17607212-17720355	43.886	24.4546	35.6667	32.4863	7.06519	8.3638	34.6691	15.9718	1.11169	0.045961	0.155086
102154552	SPN	sialophorin && sp|P16150|LEUK_HUMAN Leukosialin OS=Homo sapiens OX=9606 GN=SPN PE=1 SV=1 && -	NC_006588.4:19347439-19352997	7.98037	3.90407	5.77789	18.3299	24.1376	5.28451	5.88744	15.9174	-1.41509	0.0459417	0.155054
490464	SKOR2	SKI family transcriptional corepressor 2%2C transcript variant X1 && sp|A7M7C7|SKOR2_MOUSE SKI family transcriptional corepressor 2 OS=Mus musculus OX=10090 GN=Skor2 PE=1 SV=1 && PF08782:c-SKI Smad4 binding domain|PF02437:SKI/SNO/DAC family	NC_006589.4:43735496-43774017	0	9.85866	2.86729	0	0	0	4.24198	0	5.12436	0.0457616	0.154566
481844	GCM1	glial cells missing transcription factor 1%2C transcript variant X2 && sp|Q9NP62|GCM1_HUMAN Chorion-specific transcription factor GCMa OS=Homo sapiens OX=9606 GN=GCM1 PE=1 SV=1 && PF03615:GCM motif protein	NC_006594.4:20517343-20562563	0	4.87559	19.47	16.3565	35.208	22.7838	8.11519	24.7828	-1.60013	0.0457448	0.154543
100856021	LOC100856021	butyrophilin subfamily 1 member A1%2C transcript variant X2 && sp|P18892|BT1A1_BOVIN Butyrophilin subfamily 1 member A1 OS=Bos taurus OX=9913 GN=BTN1A1 PE=1 SV=2 && PF13765:SPRY-associated domain|PF00622:SPRY domain|PF07686:Immunoglobulin V-set domain	NC_006594.4:2215840-2229554	1.99389	1.95617	2.89886	8.15517	4.03689	12.3528	2.28298	8.18162	-1.78585	0.0456449	0.154292
119874060	LOC119874060	collagen alpha-2(I) chain-like%2C transcript variant X4 && - && -	NC_006593.4:53569212-53577185	6.97814	12.7741	7.68583	23.41	19.1248	13.5102	9.14604	18.6817	-1.02021	0.0456088	0.154204
100215999	FHIT	fragile histidine triad diadenosine triphosphatase%2C transcript variant 2 && sp|Q9JIX3|FHIT_RAT Bis(5'-adenosyl)-triphosphatase OS=Rattus norvegicus OX=10116 GN=Fhit PE=1 SV=1 && PF01230:HIT domain	NC_006602.4:29661734-31040232	12.9672	8.81141	8.6496	3.06477	4.02607	4.1348	10.1427	3.74188	1.40978	0.0454238	0.153715
490105	DENND2D	DENN domain containing 2D%2C transcript variant X1 && sp|Q9H6A0|DEN2D_HUMAN DENN domain-containing protein 2D OS=Homo sapiens OX=9606 GN=DENND2D PE=1 SV=2 && PF02141:DENN (AEX-3) domain|PF03455:dDENN domain|PF03456:uDENN domain	NC_006588.4:43596024-43614302	17.9552	9.77624	12.5137	2.06151	4.0299	9.2445	13.415	5.11197	1.37079	0.0450018	0.152678
490769	PAPLN	papilin%2C proteoglycan like sulfated glycoprotein%2C transcript variant X1 && sp|O95428|PPN_HUMAN Papilin OS=Homo sapiens OX=9606 GN=PAPLN PE=2 SV=4 && PF07679:Immunoglobulin I-set domain|PF00090:Thrombospondin type 1 domain|PF13927:Immunoglobulin domain|PF05986:ADAM-TS Spacer 1|PF00014:Kunitz/Bovine pancreatic trypsin inhibitor domain|PF08686:PLAC (protease and lacunin) domain|PF16626:Linking r…	NC_006590.4:46270959-46305564	13.9661	11.779	3.77668	24.4398	17.1211	21.7201	9.84059	21.0937	-1.09122	0.044985	0.152638
106559707	NTN5	netrin 5%2C transcript variant X4 && sp|Q8WTR8|NET5_HUMAN Netrin-5 OS=Homo sapiens OX=9606 GN=NTN5 PE=2 SV=2 && PF01759:UNC-6/NTR/C345C module|PF00053:Laminin EGF domain	NC_006583.4:107169268-107176769	9.98031	2.92856	0	0	0	0	4.30296	0	5.14501	0.0447499	0.15201
491052	HOXB1	homeobox B1 && sp|A2D4R4|HXB1_ATEGE Homeobox protein Hox-B1 OS=Ateles geoffroyi OX=9509 GN=HOXB1 PE=3 SV=1 && PF00046:Homeodomain	NC_006591.4:24256127-24259664	10.972	9.81018	5.73639	5.07083	2.01481	0.0190191	8.83952	2.36822	1.84293	0.0446086	0.151676
612460	UNC93A	unc-93 homolog A%2C transcript variant X2 && sp|Q86WB7|UN93A_HUMAN Protein unc-93 homolog A OS=Homo sapiens OX=9606 GN=UNC93A PE=1 SV=1 && PF07690:Major Facilitator Superfamily|PF05978:Ion channel regulatory protein UNC-93	NC_006583.4:55842940-55884527	3.98968	1.94839	3.86212	10.1882	7.05297	11.3561	3.26673	9.53243	-1.5091	0.0445876	0.151628
485120	LOC485120	lysine-specific demethylase 4D-like%2C transcript variant X1 && sp|Q6B0I6|KDM4D_HUMAN Lysine-specific demethylase 4D OS=Homo sapiens OX=9606 GN=KDM4D PE=1 SV=3 && PF02375:jmjN domain|PF02373:JmjC domain, hydroxylase	NC_006603.4:5947280-6001322	55.8119	870.1	282.176	1066	549.65	1154.32	402.696	923.324	-1.19726	0.0442792	0.150731
111095093	LOC111095093	40S ribosomal protein S27-like%2C transcript variant X2 && sp|P47904|RS27_XENLA 40S ribosomal protein S27 OS=Xenopus laevis OX=8355 GN=rps27 PE=3 SV=2 && -	NC_006600.4:29904179-29909587	0	0	0	7.10746	5.0306	0.0314833	0	4.05651	-5.06549	0.0442013	0.150516
485496	ACOD1	aconitate decarboxylase 1%2C transcript variant X2 && sp|A6NK06|IRG1_HUMAN Cis-aconitate decarboxylase OS=Homo sapiens OX=9606 GN=ACOD1 PE=1 SV=1 && PF03972:MmgE/PrpD family	NC_006604.4:30408263-30418332	1.98947	9.82536	9.67526	3.03818	0.00163484	0.00838984	7.16336	1.01607	2.66863	0.0441003	0.150273
478594	MUC13	mucin 13%2C cell surface associated%2C transcript variant X7 && sp|Q9H3R2|MUC13_HUMAN Mucin-13 OS=Homo sapiens OX=9606 GN=MUC13 PE=1 SV=3 && PF01390:SEA domain	NC_006615.4:27947047-27980770	0	10.8455	2.86275	15.2893	20.12	10.4057	4.56942	15.2717	-1.71414	0.0438783	0.149651
100684736	PDIK1L	PDLIM1 interacting kinase 1 like%2C transcript variant X2 && sp|Q8QZR7|PDK1L_MOUSE Serine/threonine-protein kinase PDIK1L OS=Mus musculus OX=10090 GN=Pdik1l PE=2 SV=1 && PF00069:Protein kinase domain	NC_006584.4:70426455-70439102	599.31	2910.88	2822.18	2027.63	336.276	410.02	2110.79	924.641	1.19057	0.0436307	0.149043
474666	SLC27A6	solute carrier family 27 member 6%2C transcript variant X1 && sp|Q9Y2P4|S27A6_HUMAN Long-chain fatty acid transport protein 6 OS=Homo sapiens OX=9606 GN=SLC27A6 PE=1 SV=1 && PF13193:AMP-binding enzyme C-terminal domain|PF00501:AMP-binding enzyme	NC_006593.4:16695506-16764832	2.98787	6.86378	9.68752	0.00471427	3.01319	0.00838758	6.51306	1.00877	2.54036	0.0431424	0.147757
609007	TMEM89	transmembrane protein 89 && sp|A2RUT3|TMM89_HUMAN Transmembrane protein 89 OS=Homo sapiens OX=9606 GN=TMEM89 PE=2 SV=1 && PF15098:TMEM89 protein family	NC_006602.4:40414064-40414962	11.9673	10.7773	11.564	2.05736	5.03168	6.18154	11.4362	4.42353	1.34642	0.0429584	0.14719
482564	SLC39A2	solute carrier family 39 member 2%2C transcript variant X2 && sp|Q9NP94|S39A2_HUMAN Zinc transporter ZIP2 OS=Homo sapiens OX=9606 GN=SLC39A2 PE=1 SV=2 && -	NC_006597.4:18584806-18588423	8.96767	15.6731	27.1204	5.10308	1.01698	11.2908	17.2537	5.80364	1.54869	0.0429342	0.14714
448790	CCL20	C-C motif chemokine ligand 20 && sp|Q8SQB1|CCL20_BOVIN C-C motif chemokine 20 OS=Bos taurus OX=9913 GN=CCL20 PE=3 SV=1 && -	NC_006607.4:41124207-41127161	2.99116	0.962457	5.82624	0	0	0	3.25995	0	4.75748	0.0428442	0.146931
487609	MEGF11	multiple EGF like domains 11%2C transcript variant X1 && sp|Q80T91|MEG11_MOUSE Multiple epidermal growth factor-like domains protein 11 OS=Mus musculus OX=10090 GN=Megf11 PE=1 SV=3 && -	NC_006612.4:30151924-30496100	9.97861	5.88632	0	12.2546	15.1007	19.6067	5.28831	15.654	-1.55087	0.04259	0.146191
111092789	LOC111092789	uncharacterized LOC111092789%2C transcript variant X1 && - && -	NC_006584.4:57613257-57674921	19.9516	3.86114	17.3976	8.10819	0.00518114	2.0904	13.7368	3.40126	1.97347	0.0425272	0.146025
491589	STK32C	serine/threonine kinase 32C%2C transcript variant X1 && sp|Q86UX6|ST32C_HUMAN Serine/threonine-protein kinase 32C OS=Homo sapiens OX=9606 GN=STK32C PE=1 SV=1 && PF00069:Protein kinase domain	NC_006610.4:40251296-40315673	24.9302	17.5974	34.8012	6.15837	16.0967	15.4807	25.7762	12.5786	1.02746	0.0419672	0.144592
119863952	LOC119863952	teneurin-2-like%2C transcript variant X6 && sp|Q9DER5|TEN2_CHICK Teneurin-2 OS=Gallus gallus OX=9031 GN=TENM2 PE=1 SV=1 && -	NC_006586.4:44256970-44856118	4.9888	0	3.86814	9.17945	11.0698	9.32086	2.95231	9.85669	-1.70137	0.0419283	0.144502
119864198	IRF7	interferon regulatory factor 7%2C transcript variant X1 && sp|Q92985|IRF7_HUMAN Interferon regulatory factor 7 OS=Homo sapiens OX=9606 GN=IRF7 PE=1 SV=2 && PF00605:Interferon regulatory factor transcription factor|PF10401:Interferon-regulatory factor 3	NC_006600.4:25356590-25359121	8.97632	6.85293	7.70498	2.04003	0.00319971	4.10451	7.84474	2.04925	1.87571	0.0416862	0.143868
489467	YBX2	Y-box binding protein 2%2C transcript variant X1 && sp|Q9Y2T7|YBOX2_HUMAN Y-box-binding protein 2 OS=Homo sapiens OX=9606 GN=YBX2 PE=1 SV=2 && PF00313:'Cold-shock' DNA-binding domain	NC_006587.4:32382579-32388168	23.9295	35.33	27.9338	0.027988	0.00969335	20.456	29.0644	6.83123	2.05953	0.0414515	0.143237
487555	MYO5C	myosin VC && sp|Q9NQX4|MYO5C_HUMAN Unconventional myosin-Vc OS=Homo sapiens OX=9606 GN=MYO5C PE=1 SV=2 && PF00063:Myosin head (motor domain)|PF01843:DIL domain	NC_006612.4:17817644-17912246	15.9535	13.6932	25.1478	8.15779	7.05052	10.3213	18.2648	8.50986	1.09111	0.0412578	0.14273
609954	HEPACAM2	HEPACAM family member 2%2C transcript variant X3 && sp|A6QQC6|HECA2_BOVIN HEPACAM family member 2 OS=Bos taurus OX=9913 GN=HEPACAM2 PE=2 SV=1 && PF13927:Immunoglobulin domain	NC_006596.4:18256363-18302610	9.97035	5.84024	19.3908	31.5604	32.1977	13.5693	11.7338	25.7758	-1.1273	0.0409815	0.141984
100686226	LUZP4	leucine zipper protein 4%2C transcript variant X1 && - && -	NC_006621.4:74162067-74202885	0	0	13.6647	0	0	0	4.55491	0	5.21215	0.0408016	0.141505
100855488	ACOX2	acyl-CoA oxidase 2%2C transcript variant X2 && sp|Q99424|ACOX2_HUMAN Peroxisomal acyl-coenzyme A oxidase 2 OS=Homo sapiens OX=9606 GN=ACOX2 PE=1 SV=1 && PF02770:Acyl-CoA dehydrogenase, middle domain|PF01756:Acyl-CoA oxidase|PF14749:Acyl-coenzyme A oxidase N-terminal	NC_006602.4:32035767-32068722	24.9414	11.7375	9.56253	5.09472	0.00705879	9.23774	15.4138	4.77984	1.66346	0.0407818	0.141501
609420	SLC51A	solute carrier family 51 subunit alpha%2C transcript variant X8 && sp|Q86UW1|OSTA_HUMAN Organic solute transporter subunit alpha OS=Homo sapiens OX=9606 GN=SLC51A PE=1 SV=1 && PF03619:Organic solute transporter Ostalpha	NC_006615.4:29359044-29386089	1.99156	2.92617	8.74623	0.00159551	0.000553225	1.02588	4.55465	0.342678	3.32443	0.0407155	0.141336
485002	PRR36	proline rich 36%2C transcript variant X1 && sp|Q9H6K5|PRR36_HUMAN Proline-rich protein 36 OS=Homo sapiens OX=9606 GN=PRR36 PE=1 SV=2 && PF15363:Domain of unknown function (DUF4596)	NC_006602.4:52378883-52383433	5.97933	12.768	10.6106	4.06917	4.0239	1.0625	9.78596	3.05186	1.64021	0.0406963	0.141301
488793	ADRA2C	adrenoceptor alpha 2C && sp|Q01337|ADA2C_MOUSE Alpha-2C adrenergic receptor OS=Mus musculus OX=10090 GN=Adra2c PE=3 SV=1 && PF00001:7 transmembrane receptor (rhodopsin family)	NC_006585.4:63296546-63298547	2.99156	3.92912	1.90865	0	0	0	2.94311	0	4.6187	0.0402962	0.140296
102155117	FAM187A	family with sequence similarity 187 member A && sp|A7E3C4|F187A_BOVIN Ig-like V-type domain-containing protein FAM187A OS=Bos taurus OX=9913 GN=FAM187A PE=2 SV=2 && PF07686:Immunoglobulin V-set domain	NC_006591.4:17964371-17966873	7.97107	7.79268	30.0951	21.4735	27.1933	58.7336	15.2863	35.8001	-1.22432	0.0402724	0.140276
481788	APOBEC2	apolipoprotein B mRNA editing enzyme catalytic subunit 2 && sp|Q9Y235|ABEC2_HUMAN C->U-editing enzyme APOBEC-2 OS=Homo sapiens OX=9606 GN=APOBEC2 PE=1 SV=1 && PF18778:Novel AID APOBEC clade 1	NC_006594.4:9838514-9850209	3.99013	1.95086	2.88733	0	0	0	2.94277	0	4.61871	0.0402668	0.140274
609624	CAPN11	calpain 11 && sp|Q9UMQ6|CAN11_HUMAN Calpain-11 OS=Homo sapiens OX=9606 GN=CAPN11 PE=2 SV=2 && PF13833:EF-hand domain pair|PF00648:Calpain family cysteine protease|PF01067:Calpain large subunit, domain III	NC_006594.4:12607222-12625764	75.797	59.7825	57.7745	5.20162	36.2266	50.4757	64.4513	30.6346	1.06899	0.0402245	0.14018
482056	COL22A1	collagen type XXII alpha 1 chain%2C transcript variant X5 && sp|Q8NFW1|COMA1_HUMAN Collagen alpha-1(XXII) chain OS=Homo sapiens OX=9606 GN=COL22A1 PE=2 SV=2 && PF01391:Collagen triple helix repeat (20 copies)|PF00092:von Willebrand factor type A domain	NC_006595.4:33718626-33979031	1.99315	2.93943	3.86816	0	0	0	2.93358	0	4.61313	0.03987	0.139227
612120	KCNK4	potassium two pore domain channel subfamily K member 4%2C transcript variant X1 && sp|G3V8V5|KCNK4_RAT Potassium channel subfamily K member 4 OS=Rattus norvegicus OX=10116 GN=Kcnk4 PE=2 SV=1 && PF07885:Ion channel	NC_006600.4:51373981-51382488	16.9523	22.5828	13.4375	7.14378	12.0682	5.2142	17.6575	8.14204	1.10464	0.0393775	0.137839
485220	LOC485220	RNA polymerase II subunit A C-terminal domain phosphatase SSU72-like%2C transcript variant X1 && sp|Q9CY97|SSU72_MOUSE RNA polymerase II subunit A C-terminal domain phosphatase SSU72 OS=Mus musculus OX=10090 GN=Ssu72 PE=1 SV=1 && PF04722:Ssu72-like protein	NC_006603.4:26438600-26440582	5.98259	7.85281	5.76777	20.3478	15.0999	10.4058	6.53439	15.2845	-1.21007	0.0392474	0.13751
100683039	BSND	barttin CLCNK type accessory subunit beta%2C transcript variant X3 && sp|Q8WZ55|BSND_HUMAN Barttin OS=Homo sapiens OX=9606 GN=BSND PE=1 SV=1 && -	NC_006587.4:54294651-54310910	6.98142	4.88942	6.75202	3.03818	0.00163484	0.00838984	6.20762	1.01607	2.46823	0.0387032	0.135917
490718	SIX6	SIX homeobox 6 && sp|O95475|SIX6_HUMAN Homeobox protein SIX6 OS=Homo sapiens OX=9606 GN=SIX6 PE=1 SV=2 && PF16878:Transcriptional regulator, SIX1, N-terminal SD domain|PF00046:Homeodomain	NC_006590.4:35319324-35322130	5.9855	6.88609	0	0	0	0	4.29053	0	5.13855	0.0386784	0.135846
481452	GRM6	glutamate metabotropic receptor 6 && sp|Q863I4|GRM6_RABIT Metabotropic glutamate receptor 6 OS=Oryctolagus cuniculus OX=9986 GN=GRM6 PE=2 SV=1 && PF00003:7 transmembrane sweet-taste receptor of 3 GCPR|PF07562:Nine Cysteines Domain of family 3 GPCR|PF01094:Receptor family ligand binding region	NC_006593.4:2701951-2723668	5.9855	6.88609	0	0	0	0	4.29053	0	5.13855	0.0386649	0.135814
606961	PTP4A3	protein tyrosine phosphatase 4A3%2C transcript variant X1 && sp|A2VDT1|TP4A3_BOVIN Protein tyrosine phosphatase type IVA 3 OS=Bos taurus OX=9913 GN=PTP4A3 PE=2 SV=1 && PF00782:Dual specificity phosphatase, catalytic domain	NC_006595.4:35734643-35745436	21.9362	27.4612	27.0002	21.3305	8.06319	7.30433	25.4658	12.2327	1.04988	0.0385229	0.135487
475868	HECW1	HECT%2C C2 and WW domain containing E3 ubiquitin protein ligase 1%2C transcript variant X9 && sp|Q76N89|HECW1_HUMAN E3 ubiquitin-protein ligase HECW1 OS=Homo sapiens OX=9606 GN=HECW1 PE=1 SV=3 && PF00632:HECT-domain (ubiquitin-transferase)|PF18436:Helical box domain of E3 ubiquitin-protein ligase HECW1|PF00397:WW domain|PF16562:N-terminal domain of E3 ubiquitin-protein ligase HECW1 and 2|PF00168:…	NC_006600.4:6489372-6929914	1.99518	0	1.93561	7.1359	11.0612	3.15613	1.31026	7.11775	-2.33742	0.038407	0.135111
485176	B3GNT6	UDP-GlcNAc_betaGal beta-1%2C3-N-acetylglucosaminyltransferase 6%2C transcript variant X2 && sp|Q6ZMB0|B3GN6_HUMAN Acetylgalactosaminyl-O-glycosyl-glycoprotein beta-1,3-N-acetylglucosaminyltransferase OS=Homo sapiens OX=9606 GN=B3GNT6 PE=1 SV=2 && -	NC_006603.4:21520489-21528427	0	0	0	4.06918	2.01662	3.10579	0	3.06386	-4.67309	0.0383418	0.134939
488775	ADAMTS7	ADAM metallopeptidase with thrombospondin type 1 motif 7%2C transcript variant X1 && sp|Q9UKP4|ATS7_HUMAN A disintegrin and metalloproteinase with thrombospondin motifs 7 OS=Homo sapiens OX=9606 GN=ADAMTS7 PE=1 SV=2 && PF01562:Reprolysin family propeptide|PF17771:ADAM cysteine-rich domain|PF01421:Reprolysin (M12B) family zinc metalloprotease|PF05986:ADAM-TS Spacer 1|PF00090:Thrombospondin type 1 …	NC_006585.4:60845344-60884540	14.9511	36.3575	20.1942	10.2034	12.0783	12.4055	23.8343	11.5624	1.03571	0.038295	0.134842
491884	DGKK	diacylglycerol kinase kappa && sp|Q5KSL6|DGKK_HUMAN Diacylglycerol kinase kappa OS=Homo sapiens OX=9606 GN=DGKK PE=1 SV=1 && PF00130:Phorbol esters/diacylglycerol binding domain (C1 domain)|PF00609:Diacylglycerol kinase accessory domain|PF00781:Diacylglycerol kinase catalytic domain	NC_006621.4:17419149-17516827	0	0	0	4.08117	9.0446	0.0338651	0	4.38655	-5.17347	0.0381481	0.134402
482216	TRIM58	tripartite motif containing 58 && sp|Q8NG06|TRI58_HUMAN E3 ubiquitin-protein ligase TRIM58 OS=Homo sapiens OX=9606 GN=TRIM58 PE=2 SV=2 && PF00622:SPRY domain|PF13765:SPRY-associated domain|PF00643:B-box zinc finger|PF15227:zinc finger of C3HC4-type, RING	NC_006596.4:1219288-1238480	2.98971	0	10.7126	0	0	0	4.56745	0	5.22126	0.037922	0.133792
489235	SPEF2	sperm flagellar 2%2C transcript variant X45 && sp|Q9C093|SPEF2_HUMAN Sperm flagellar protein 2 OS=Homo sapiens OX=9606 GN=SPEF2 PE=1 SV=2 && -	NC_006586.4:72307016-72479079	2.99005	1.94155	7.77065	18.3019	10.0726	9.35399	4.23408	12.5762	-1.54258	0.0378777	0.133682
606777	FAM110C	family with sequence similarity 110 member C && sp|Q1W6H9|F110C_HUMAN Protein FAM110C OS=Homo sapiens OX=9606 GN=FAM110C PE=1 SV=2 && PF14160:Centrosome-associated C terminus	NC_006599.4:74516-82277	5.987	1.94838	1.90405	0	0	0	3.27981	0	4.77013	0.0372496	0.131826
100688457	NPAS3	neuronal PAS domain protein 3%2C transcript variant X4 && sp|Q9QZQ0|NPAS3_MOUSE Neuronal PAS domain-containing protein 3 OS=Mus musculus OX=10090 GN=Npas3 PE=1 SV=1 && PF00989:PAS fold|PF08447:PAS fold	NC_006590.4:11763424-12608564	6.97815	9.80745	10.6211	28.4775	12.0955	18.6368	9.13555	19.7366	-1.10045	0.0371158	0.13145
609187	PRRG4	proline rich and Gla domain 4%2C transcript variant X2 && sp|Q9BZD6|TMG4_HUMAN Transmembrane gamma-carboxyglutamic acid protein 4 OS=Homo sapiens OX=9606 GN=PRRG4 PE=1 SV=1 && PF00594:Vitamin K-dependent carboxylation/gamma-carboxyglutamic (GLA) domain	NC_006600.4:34366413-34384074	14.9574	12.7204	20.2955	10.1572	1.01752	7.22764	15.9911	6.13411	1.36416	0.0370386	0.131238
489125	KCNIP1	potassium voltage-gated channel interacting protein 1%2C transcript variant X3 && sp|Q9JJ57|KCIP1_MOUSE Kv channel-interacting protein 1 OS=Mus musculus OX=10090 GN=Kcnip1 PE=1 SV=2 && PF13499:EF-hand domain pair	NC_006586.4:41172875-41519111	1.99568	0.978658	0	4.10069	2.02505	15.3848	0.991445	7.17017	-2.72059	0.0368958	0.130838
477636	NELL2	neural EGFL like 2%2C transcript variant X1 && sp|Q99435|NELL2_HUMAN Protein kinase C-binding protein NELL2 OS=Homo sapiens OX=9606 GN=NELL2 PE=1 SV=1 && -	NC_006609.4:36632740-37013748	4.98782	5.90285	0	14.2549	7.05871	15.4758	3.63022	12.2631	-1.7308	0.0368415	0.130749
485668	SLCO2A1	solute carrier organic anion transporter family member 2A1 && sp|Q92959|SO2A1_HUMAN Solute carrier organic anion transporter family member 2A1 OS=Homo sapiens OX=9606 GN=SLCO2A1 PE=1 SV=2 && PF03137:Organic Anion Transporter Polypeptide (OATP) family|PF07648:Kazal-type serine protease inhibitor domain	NC_006605.4:30777043-30856125	0	2.94564	3.88119	14.2309	9.06108	5.22908	2.27561	9.50702	-2.00295	0.0367511	0.130559
487230	HTR1A	5-hydroxytryptamine receptor 1A && sp|Q6XXX9|5HT1A_CANLF 5-hydroxytryptamine receptor 1A OS=Canis lupus familiaris OX=9615 GN=HTR1A PE=3 SV=1 && PF00001:7 transmembrane receptor (rhodopsin family)	NC_006584.4:46962303-46963574	1.99281	1.9484	5.82625	0	0	0	3.25582	0	4.75582	0.036718	0.130522
477777	LGI1	leucine rich glioma inactivated 1%2C transcript variant X1 && sp|O95970|LGI1_HUMAN Leucine-rich glioma-inactivated protein 1 OS=Homo sapiens OX=9606 GN=LGI1 PE=1 SV=1 && PF03736:EPTP domain|PF13855:Leucine rich repeat	NC_006610.4:8142279-8181152	2.99156	2.93942	2.88734	0	0	0	2.93944	0	4.61684	0.0364296	0.129775
610781	CDHR1	cadherin related family member 1 && sp|Q8WN91|CDHR1_BOVIN Cadherin-related family member 1 OS=Bos taurus OX=9913 GN=CDHR1 PE=2 SV=1 && PF00028:Cadherin domain	NC_006586.4:32423793-32444614	6.98519	3.92274	0	7.1756	22.1213	10.3839	3.63598	13.2269	-1.83427	0.036193	0.129144
102155720	LOC102155720	uncharacterized LOC102155720%2C transcript variant X3 && - && -	NC_006599.4:447430-452376	0	12.8235	1.88364	0	0	0	4.90238	0	5.32725	0.0361131	0.12892
111092983	NPS	neuropeptide S && sp|P0C0P5|NPS_BOVIN Neuropeptide S OS=Bos taurus OX=9913 GN=NPS PE=3 SV=1 && PF14993:Neuropeptide S precursor protein	NC_006610.4:36544343-36548486	0	0	0	5.09167	8.04154	0.0338678	0	4.38902	-5.17466	0.0361081	0.12892
100684503	NCBP2L	nuclear cap binding protein subunit 2 like && sp|Q9CQ49|NCBP2_MOUSE Nuclear cap-binding protein subunit 2 OS=Mus musculus OX=10090 GN=Ncbp2 PE=1 SV=1 && PF00076:RNA recognition motif. (a.k.a. RRM, RBD, or RNP domain)	NC_006621.4:67433696-67434753	2.98875	4.89465	8.72548	0.00316643	2.00909	0.00563322	5.53629	0.67263	2.81754	0.0360473	0.128836
488494	LOC488494	gamma-crystallin F%2C transcript variant X1 && sp|P23005|CRGF_BOVIN Gamma-crystallin F OS=Bos taurus OX=9913 GN=CRYGF PE=1 SV=3 && PF00030:Beta/Gamma crystallin	NC_006619.4:18008503-18011255	0	0	3.90406	6.12973	5.04061	12.3468	1.30135	7.83904	-2.48655	0.0357503	0.127972
102157227	SPEGNB	SPEG neighbor%2C transcript variant X1 && sp|A0A087WV53|SPEGN_HUMAN SPEG neighbor protein OS=Homo sapiens OX=9606 GN=SPEGNB PE=4 SV=1 && PF07679:Immunoglobulin I-set domain	NC_006619.4:26831405-26835508	3.98144	0	33.1059	0.00471704	0.00163536	3.0682	12.3624	1.02485	3.42529	0.035506	0.127334
403483	CGA	glycoprotein hormones%2C alpha polypeptide && sp|Q9BDI8|GLHA_PANTA Glycoprotein hormones alpha chain OS=Panthera tigris altaica OX=74533 GN=CGA PE=2 SV=1 && PF00236:Glycoprotein hormone	NC_006594.4:46421893-46423957	5.97722	10.7703	20.3581	5.082	0.00518263	5.14648	12.3685	3.41122	1.81852	0.0354535	0.127192
491326	SH2D3C	SH2 domain containing 3C%2C transcript variant X1 && sp|Q8N5H7|SH2D3_HUMAN SH2 domain-containing protein 3C OS=Homo sapiens OX=9606 GN=SH2D3C PE=1 SV=1 && PF00017:SH2 domain|PF00617:RasGEF domain	NC_006591.4:54819942-54850176	13.9695	5.86736	2.82755	2.03376	0.00216417	2.06031	7.5548	1.36541	2.36894	0.0350935	0.126138
611266	SERPINF2	serpin family F member 2%2C transcript variant X1 && sp|P28800|A2AP_BOVIN Alpha-2-antiplasmin OS=Bos taurus OX=9913 GN=SERPINF2 PE=1 SV=2 && PF00079:Serpin (serine protease inhibitor)	NC_006591.4:45026864-45034458	5.98598	4.90925	0.923198	23.3686	14.0924	4.24157	3.93947	13.9009	-1.7876	0.0349987	0.125887
119873350	LOC119873350	cell division protein ZipA-like%2C transcript variant X1 && - && -	NC_006591.4:50081197-50088237	2.99156	2.93942	2.88734	4.11792	16.0891	10.3459	2.93944	10.1843	-1.74923	0.0348711	0.125487
100687080	GIMD1	GIMAP family P-loop NTPase domain containing 1 && sp|G3MZQ6|GIMD1_BOVIN GTPase IMAP family member GIMD1 OS=Bos taurus OX=9913 GN=GIMD1 PE=3 SV=1 && PF04548:AIG1 family	NC_006614.4:14903728-14916557	3.98805	0	9.72923	0	0	0	4.57243	0	5.22431	0.0348497	0.125425
610178	BAIAP2L2	BAR/IMD domain containing adaptor protein 2 like 2 && sp|E1BFE9|BI2L2_BOVIN Brain-specific angiogenesis inhibitor 1-associated protein 2-like protein 2 OS=Bos taurus OX=9913 GN=BAIAP2L2 PE=3 SV=1 && PF14604:Variant SH3 domain|PF08397:IRSp53/MIM homology domain	NC_006592.4:26515627-26542502	0	0	0	3.0592	3.02045	3.10578	0	3.06181	-4.67175	0.0347707	0.125215
100856070	OR5K1	olfactory receptor family 5 subfamily K member 1 && sp|Q8NHB7|OR5K1_HUMAN Olfactory receptor 5K1 OS=Homo sapiens OX=9606 GN=OR5K1 PE=2 SV=2 && PF13853:Olfactory receptor	NC_006615.4:5498246-5499214	0	0	0	3.0592	3.02045	3.10578	0	3.06181	-4.67175	0.0347517	0.125161
481138	SLC16A7	solute carrier family 16 member 7%2C transcript variant X3 && sp|O60669|MOT2_HUMAN Monocarboxylate transporter 2 OS=Homo sapiens OX=9606 GN=SLC16A7 PE=1 SV=2 && PF07690:Major Facilitator Superfamily	NC_006592.4:3398668-3564721	1.98947	9.82536	9.67526	16.3263	10.0848	30.8854	7.16336	19.0988	-1.40078	0.0343942	0.124123
611598	GPA33	glycoprotein A33 && sp|Q99795|GPA33_HUMAN Cell surface A33 antigen OS=Homo sapiens OX=9606 GN=GPA33 PE=1 SV=1 && -	NC_006589.4:30816076-30863107	7.96596	21.5505	42.6413	12.2006	11.0657	2.14148	24.0526	8.46925	1.48949	0.0343797	0.12409
486427	TSSK1B	testis specific serine kinase 1B && sp|Q3SZW1|TSSK1_BOVIN Testis-specific serine/threonine-protein kinase 1 OS=Bos taurus OX=9913 GN=TSSK1B PE=2 SV=1 && PF00069:Protein kinase domain	NC_006608.4:30009919-30011391	2.99005	3.91695	5.80639	0.00159518	1.005	0.00283767	4.2378	0.336477	3.2325	0.0343053	0.123869
609702	CPO	carboxypeptidase O%2C transcript variant X1 && sp|Q0II73|CBPO_BOVIN Carboxypeptidase O OS=Bos taurus OX=9913 GN=CPO PE=2 SV=1 && PF00246:Zinc carboxypeptidase	NC_006619.4:16298203-16323029	0	0	0	2.05056	6.03147	2.09038	0	3.3908	-4.8126	0.0342426	0.123738
483026	CAPN14	calpain 14%2C transcript variant X1 && sp|A8MX76|CAN14_HUMAN Calpain-14 OS=Homo sapiens OX=9606 GN=CAPN14 PE=2 SV=2 && PF00648:Calpain family cysteine protease|PF01067:Calpain large subunit, domain III	NC_006599.4:24568877-24608698	0	0	0	2.05056	6.03147	2.09038	0	3.3908	-4.81261	0.0342315	0.123727
483056	MALL	mal%2C T cell differentiation protein like && sp|Q91X49|MALL_MOUSE MAL-like protein OS=Mus musculus OX=10090 GN=Mall PE=2 SV=1 && -	NC_006599.4:34804710-34833832	16.9572	8.79149	13.4956	8.12396	3.02498	3.1293	13.0814	4.75941	1.43524	0.033487	0.121629
106558952	LOC106558952	uncharacterized LOC106558952 && sp|P03330|GAG_WMSV Gag polyprotein OS=Woolly monkey sarcoma virus OX=11970 GN=gag PE=3 SV=4 && PF02093:Gag P30 core shell protein	NC_006588.4:50730045-50740358	0	4.90314	8.74625	0	0	0	4.5498	0	5.21986	0.0329378	0.120078
100688806	C35H6orf201	chromosome 35 C6orf201 homolog%2C transcript variant X7 && sp|Q95JI7|CF201_MACFA Uncharacterized protein C6orf201 homolog OS=Macaca fascicularis OX=9541 GN=QtsA-17053 PE=2 SV=1 && PF15023:Protein of unknown function (DUF4523)	NC_006617.4:4341350-4372301	3.99282	0	0	2.08213	11.0678	14.4069	1.33094	9.18561	-2.69132	0.0328049	0.11968
475830	HJV	hemojuvelin BMP co-receptor%2C transcript variant X10 && sp|Q6ZVN8|RGMC_HUMAN Hemojuvelin OS=Homo sapiens OX=9606 GN=HJV PE=1 SV=1 && PF06535:Repulsive guidance molecule (RGM) N-terminus|PF06534:Repulsive guidance molecule (RGM) C-terminus	NC_006599.4:58260716-58265587	15.9622	7.82145	7.66832	2.05056	5.02833	3.11087	10.484	3.39659	1.59171	0.0326981	0.119326
486052	GJA3	gap junction protein alpha 3 && sp|Q9Y6H8|CXA3_HUMAN Gap junction alpha-3 protein OS=Homo sapiens OX=9606 GN=GJA3 PE=1 SV=4 && PF00029:Connexin	NC_006607.4:18016882-18034847	21.9529	0	10.5955	0.00471704	0.00163536	3.0682	10.8495	1.02485	3.25014	0.0326608	0.119226
475304	CADPS2	calcium dependent secretion activator 2%2C transcript variant X9 && sp|Q86UW7|CAPS2_HUMAN Calcium-dependent secretion activator 2 OS=Homo sapiens OX=9606 GN=CADPS2 PE=1 SV=2 && PF06292:Domain of Unknown Function (DUF1041)|PF00169:PH domain	NC_006596.4:59530071-59982436	7.9742	13.742	12.5422	0.0106819	7.02999	0.0190111	11.4195	2.35323	2.21338	0.0326295	0.119168
610556	OR13D3	olfactory receptor family 13 subfamily D member 3 && sp|Q8NGV5|O13D1_HUMAN Olfactory receptor 13D1 OS=Homo sapiens OX=9606 GN=OR13D1 PE=2 SV=3 && PF13853:Olfactory receptor	NC_006593.4:59153497-59154441	0	1.97293	0	2.06727	7.044	9.26354	0.657644	6.12493	-3.00597	0.0324938	0.11883
100682717	LOC100682717	ATP synthase F(0) complex subunit C2%2C mitochondrial-like && sp|Q06055|AT5G2_HUMAN ATP synthase F(0) complex subunit C2, mitochondrial OS=Homo sapiens OX=9606 GN=ATP5MC2 PE=1 SV=1 && PF00137:ATP synthase subunit C	NC_006591.4:26111365-26111867	0	1.97293	0	14.206	6.04307	1.09895	0.657644	7.11599	-3.2178	0.0323953	0.118584
476343	INSL6	insulin like 6 && sp|Q32L79|INSL6_BOVIN Insulin-like peptide INSL6 OS=Bos taurus OX=9913 GN=INSL6 PE=2 SV=1 && PF00049:Insulin/IGF/Relaxin family	NC_006583.4:93866056-93882980	7.97451	9.79203	15.4842	4.07544	5.02949	2.09459	11.0836	3.73317	1.53787	0.031943	0.11738
486097	SCARA5	scavenger receptor class A member 5%2C transcript variant X1 && sp|Q6ZMJ2|SCAR5_HUMAN Scavenger receptor class A member 5 OS=Homo sapiens OX=9606 GN=SCARA5 PE=1 SV=1 && PF00530:Scavenger receptor cysteine-rich domain|PF01391:Collagen triple helix repeat (20 copies)	NC_006607.4:30244446-30367343	0	5.89265	7.76368	0	0	0	4.55211	0	5.22136	0.0317894	0.116957
610004	JAK3	Janus kinase 3%2C transcript variant X2 && sp|P52333|JAK3_HUMAN Tyrosine-protein kinase JAK3 OS=Homo sapiens OX=9606 GN=JAK3 PE=1 SV=2 && PF18377:FERM F2 acyl-CoA binding protein-like domain|PF18379:FERM F1 ubiquitin-like domain|PF17887:Jak1 pleckstrin homology-like domain|PF07714:Protein tyrosine kinase	NC_006602.4:44963131-44980402	5.98505	0	7.76361	0	0	0	4.58289	0	5.23026	0.0317622	0.116885
482333	AGR2	anterior gradient 2%2C protein disulphide isomerase family member%2C transcript variant X3 && sp|O95994|AGR2_HUMAN Anterior gradient protein 2 homolog OS=Homo sapiens OX=9606 GN=AGR2 PE=1 SV=1 && PF13899:Thioredoxin-like	NC_006596.4:30825073-30838046	5.98504	7.87288	0	0	0	0	4.61931	0	5.24192	0.0316057	0.11638
479780	COX6A2	cytochrome c oxidase subunit 6A2 && sp|P07471|CX6A2_BOVIN Cytochrome c oxidase subunit 6A2, mitochondrial OS=Bos taurus OX=9913 GN=COX6A2 PE=1 SV=2 && -	NC_006588.4:18358170-18358867	5.98297	7.85589	4.79445	14.275	12.0864	18.5763	6.21111	14.9793	-1.25317	0.0313741	0.115709
487402	HTR6	5-hydroxytryptamine receptor 6 && sp|Q5IS65|5HT6R_PANTR 5-hydroxytryptamine receptor 6 OS=Pan troglodytes OX=9598 GN=HTR6 PE=2 SV=1 && -	NC_006584.4:75536323-75547597	9.97566	7.84685	3.80512	13.2812	27.1557	13.5034	7.20921	17.9801	-1.30377	0.0312619	0.115351
483666	ASCL2	achaete-scute family bHLH transcription factor 2 && sp|Q2EGB9|ASCL2_BOVIN Achaete-scute homolog 2 OS=Bos taurus OX=9913 GN=ASCL2 PE=2 SV=1 && -	NC_006600.4:45003875-45006062	25.9285	36.3435	14.3369	14.2548	10.0718	12.4147	25.5363	12.2471	1.05268	0.031199	0.115189
482439	ERMAP	erythroblast membrane associated protein%2C transcript variant X3 && sp|Q9JLN5|ERMAP_MOUSE Erythroid membrane-associated protein OS=Mus musculus OX=10090 GN=Ermap PE=1 SV=2 && -	NC_006597.4:781556-806808	4.9883	1.94838	2.88198	0	0	0	3.27289	0	4.76643	0.0311304	0.114998
481791	TREML2	triggering receptor expressed on myeloid cells like 2%2C transcript variant X1 && sp|Q5T2D2|TRML2_HUMAN Trem-like transcript 2 protein OS=Homo sapiens OX=9606 GN=TREML2 PE=1 SV=2 && -	NC_006594.4:9978286-9988881	7.97335	14.7221	14.4836	6.1016	5.03167	2.10254	12.393	4.41194	1.46348	0.0311148	0.114962
484609	ZNF536	zinc finger protein 536 && sp|O15090|ZN536_HUMAN Zinc finger protein 536 OS=Homo sapiens OX=9606 GN=ZNF536 PE=1 SV=3 && PF13909:C2H2-type zinc-finger domain|PF16606:Unstructured conserved, between two C2H2-type zinc-fingers	NC_006583.4:120472420-120553677	19.9453	23.5574	14.3946	13.1888	6.04126	0.0475717	19.2991	6.42589	1.56522	0.0308566	0.114161
100533463	PRR5	proline rich 5 && sp|P85299|PRR5_HUMAN Proline-rich protein 5 OS=Homo sapiens OX=9606 GN=PRR5 PE=1 SV=1 && PF08539:HbrB-like	NC_006592.4:21095954-21122014	35.9041	14.6186	44.4736	14.2773	13.0915	18.5811	31.6654	15.3167	1.04148	0.0304682	0.113081
102154313	LOC102154313	epithelial-stromal interaction protein 1-like%2C transcript variant X4 && sp|Q96J88|ESIP1_HUMAN Epithelial-stromal interaction protein 1 OS=Homo sapiens OX=9606 GN=EPSTI1 PE=1 SV=2 && -	NC_006585.4:54936927-54940382	5.9855	6.88609	0	21.3532	14.0941	8.35144	4.29053	14.5996	-1.74495	0.0303502	0.112752
111098874	REELD1	reeler domain containing 1%2C transcript variant X1 && sp|A0A1B0GV85|RELD1_HUMAN Reelin domain-containing protein 1 OS=Homo sapiens OX=9606 GN=REELD1 PE=2 SV=2 && PF02014:Reeler domain	NC_006597.4:45068796-45090733	20.9402	30.4411	17.2808	9.18909	11.0734	13.4208	22.8874	11.2278	1.01967	0.030276	0.11256
481243	CACNA1I	calcium voltage-gated channel subunit alpha1 I%2C transcript variant X1 && sp|Q9P0X4|CAC1I_HUMAN Voltage-dependent T-type calcium channel subunit alpha-1I OS=Homo sapiens OX=9606 GN=CACNA1I PE=1 SV=1 && PF00520:Ion transport protein	NC_006592.4:25317909-25429936	6.98519	1.946	1.89965	0	0	0	3.61028	0	4.904	0.0302482	0.112484
449023	HSD11B1	hydroxysteroid 11-beta dehydrogenase 1 && sp|P28845|DHI1_HUMAN Corticosteroid 11-beta-dehydrogenase isozyme 1 OS=Homo sapiens OX=9606 GN=HSD11B1 PE=1 SV=3 && PF00106:short chain dehydrogenase	NC_006589.4:7959522-7986906	0	0	0.972292	3.07234	3.02498	8.22148	0.324097	4.77293	-3.44408	0.0302426	0.112477
106560201	LOC106560201	zyxin-like%2C transcript variant X2 && sp|O75530|EED_HUMAN Polycomb protein EED OS=Homo sapiens OX=9606 GN=EED PE=1 SV=2 && -	NC_006603.4:13154636-13158267	6.98062	6.86092	6.74145	15.294	20.122	12.4591	6.861	15.9584	-1.2027	0.0301685	0.112215
479689	KCTD19	potassium channel tetramerization domain containing 19%2C transcript variant X10 && sp|A7YWH3|KCD19_BOVIN BTB/POZ domain-containing protein KCTD19 OS=Bos taurus OX=9913 GN=KCTD19 PE=2 SV=1 && PF02214:BTB/POZ domain	NC_006587.4:82050522-82082832	11.964	23.5978	8.5951	46.7992	16.1332	34.1237	14.7189	32.352	-1.13013	0.0301596	0.112196
609984	HOXD9	homeobox D9 && sp|P28356|HXD9_HUMAN Homeobox protein Hox-D9 OS=Homo sapiens OX=9606 GN=HOXD9 PE=1 SV=5 && PF04617:Hox9 activation region|PF00046:Homeodomain	NC_006618.4:19940306-19942693	12.9596	18.6324	21.2482	5.10823	2.02385	12.3211	17.6134	6.48438	1.42373	0.030042	0.111857
102153530	LOC102153530	60S ribosomal protein L29-like%2C transcript variant X5 && sp|P47914|RL29_HUMAN 60S ribosomal protein L29 OS=Homo sapiens OX=9606 GN=RPL29 PE=1 SV=2 && PF01779:Ribosomal L29e protein family	NC_006583.4:15758770-15759517	4.98265	7.83865	11.618	2.04003	2.01383	2.07152	8.14643	2.04179	1.93329	0.0298345	0.111219
478734	NRSN1	neurensin 1 && sp|Q8IZ57|NRSN1_HUMAN Neurensin-1 OS=Homo sapiens OX=9606 GN=NRSN1 PE=1 SV=1 && PF14927:Neurensin	NC_006617.4:22179168-22199743	2.98706	7.84412	11.6305	0.00471427	3.01319	0.00838758	7.48722	1.00877	2.73733	0.0293098	0.109678
482265	KCP	kielin cysteine rich BMP regulator%2C transcript variant X1 && sp|Q6ZWJ8|KCP_HUMAN Kielin/chordin-like protein OS=Homo sapiens OX=9606 GN=KCP PE=2 SV=3 && PF00093:von Willebrand factor type C domain|PF00094:von Willebrand factor type D domain	NC_006596.4:7439042-7463109	10.9708	14.7461	3.77671	3.05621	3.01942	2.08142	9.83119	2.71902	1.80837	0.0292264	0.109407
119869789	NOTO	notochord homeobox && sp|A8MTQ0|NOTO_HUMAN Homeobox protein notochord OS=Homo sapiens OX=9606 GN=NOTO PE=1 SV=2 && -	NC_006599.4:49297679-49303203	0	0	0	3.06206	2.01746	5.14647	0	3.40866	-4.82224	0.0290188	0.108821
487759	KCNJ15	potassium inwardly rectifying channel subfamily J member 15%2C transcript variant X11 && sp|Q91ZF1|KCJ15_RAT ATP-sensitive inward rectifier potassium channel 15 OS=Rattus norvegicus OX=10116 GN=Kcnj15 PE=2 SV=1 && PF17655:Inward rectifier potassium channel C-terminal domain|PF01007:Inward rectifier potassium channel transmembrane domain	NC_006613.4:32384569-32464144	0	0	0	5.08199	2.01746	3.11088	0	3.40345	-4.81924	0.0289097	0.108555
484977	LOC484977	prefoldin subunit 1-like && sp|O60925|PFD1_HUMAN Prefoldin subunit 1 OS=Homo sapiens OX=9606 GN=PFDN1 PE=1 SV=2 && PF01920:Prefoldin subunit	NC_006593.4:10082361-10083145	1.99281	3.92588	3.86214	0	0	0	3.26028	0	4.75954	0.0288603	0.108383
486873	NEURL1	neuralized E3 ubiquitin protein ligase 1%2C transcript variant X3 && sp|O76050|NEUL1_HUMAN E3 ubiquitin-protein ligase NEURL1 OS=Homo sapiens OX=9606 GN=NEURL1 PE=2 SV=1 && -	NC_006610.4:16028329-16107610	14.9594	14.7088	12.505	4.09152	8.04641	5.18415	14.0577	5.77403	1.26555	0.0287414	0.10803
610104	FBXL21P	F-box and leucine rich repeat protein 21%2C pseudogene%2C transcript variant X1 && sp|Q8BFZ4|FXL21_MOUSE F-box/LRR-repeat protein 21 OS=Mus musculus OX=10090 GN=Fbxl21 PE=1 SV=1 && PF12937:F-box-like	NC_006593.4:22594423-22606896	0	0	0	2.05056	5.02833	3.11087	0	3.39659	-4.81552	0.0287215	0.107982
485555	MCF2L	MCF.2 cell line derived transforming sequence like%2C transcript variant X36 && sp|Q64096|MCF2L_MOUSE Guanine nucleotide exchange factor DBS OS=Mus musculus OX=10090 GN=Mcf2l PE=1 SV=2 && PF13716:Divergent CRAL/TRIO domain|PF00621:RhoGEF domain|PF00435:Spectrin repeat|PF00169:PH domain	NC_006604.4:60154082-60283316	29.9214	18.5863	27.004	11.2049	2.02984	17.48	25.1706	10.2382	1.28676	0.0285576	0.107487
487975	BTLA	B and T lymphocyte associated%2C transcript variant X1 && sp|Q7Z6A9|BTLA_HUMAN B- and T-lymphocyte attenuator OS=Homo sapiens OX=9606 GN=BTLA PE=1 SV=3 && PF07679:Immunoglobulin I-set domain	NC_006615.4:17081602-17109854	5.98223	9.82855	4.78538	9.22691	27.1557	17.5945	6.86539	17.9924	-1.37366	0.0285339	0.107422
111096925	LOC111096925	60S ribosomal protein L23a-like && sp|Q24JY1|RL23A_BOVIN 60S ribosomal protein L23a OS=Bos taurus OX=9913 GN=RPL23A PE=2 SV=1 && -	NC_006589.4:20105582-20105876	0.997447	0.981677	0	3.07694	6.03835	7.21654	0.659708	5.44394	-2.83606	0.0283969	0.107048
485518	GPC5	glypican 5%2C transcript variant X1 && sp|P78333|GPC5_HUMAN Glypican-5 OS=Homo sapiens OX=9606 GN=GPC5 PE=1 SV=1 && PF01153:Glypican	NC_006604.4:42382134-43727661	10.9625	29.4872	16.3488	7.14123	11.0635	5.21026	18.9329	7.805	1.26467	0.0283743	0.10698
102151492	LOC102151492	alpha-1%2C3-mannosyl-glycoprotein 4-beta-N-acetylglucosaminyltransferase-like protein MGAT4E%2C transcript variant X2 && sp|A6H684|MGT4E_MOUSE Alpha-1,3-mannosyl-glycoprotein 4-beta-N-acetylglucosaminyltransferase-like protein MGAT4E OS=Mus musculus OX=10090 GN=Mgat4e PE=2 SV=3 && PF04666:N-Acetylglucosaminyltransferase-IV (GnT-IV) conserved region	NC_006589.4:375859-381918	17.9445	21.5465	34.8158	19.2809	4.03948	5.22912	24.7689	9.5165	1.36702	0.0283084	0.106785
100855848	TNFRSF11B	TNF receptor superfamily member 11b && sp|O00300|TR11B_HUMAN Tumor necrosis factor receptor superfamily member 11B OS=Homo sapiens OX=9606 GN=TNFRSF11B PE=1 SV=3 && PF00531:Death domain|PF00020:TNFR/NGFR cysteine-rich region	NC_006595.4:18157696-18185164	5.98376	3.90649	6.76327	0.00316769	0.00109829	2.047	5.55118	0.683756	2.81324	0.0280303	0.105904
486144	FAM124B	family with sequence similarity 124 member B%2C transcript variant X2 && sp|A6QLD5|F124B_BOVIN Protein FAM124B OS=Bos taurus OX=9913 GN=FAM124B PE=2 SV=1 && PF15067:FAM124 family	NC_006607.4:38262444-38284810	22.9418	16.6577	13.4374	18.4282	37.2416	51.5685	17.679	35.7461	-1.01093	0.0280241	0.105904
102155926	GUCA1ANB	GUCA1A neighbor%2C transcript variant X1 && sp|X6R8D5|GUCNB_HUMAN Putative uncharacterized protein GUCA1ANB OS=Homo sapiens OX=9606 GN=GUCA1ANB PE=5 SV=2 && -	NC_006594.4:10805005-10810864	0	0	0	2.06343	14.0639	0.0408345	0	5.38939	-5.46231	0.0280348	0.105904
111096475	LOC111096475	uncharacterized LOC111096475%2C transcript variant X2 && sp|Q6ZTK2|YP015_HUMAN Putative uncharacterized protein LOC400499 OS=Homo sapiens OX=9606 PE=2 SV=1 && -	NC_006588.4:32658814-32802433	18.9491	12.7124	20.2757	4.10065	7.04695	10.2991	17.3124	7.1489	1.26178	0.0279463	0.105681
611701	FAM178B	family with sequence similarity 178 member B%2C transcript variant X8 && sp|Q8IXR5|F178B_HUMAN Protein FAM178B OS=Homo sapiens OX=9606 GN=FAM178B PE=2 SV=3 && PF14816:Family of unknown function, FAM178	NC_006592.4:44918820-45028547	0	1.97293	0	8.13435	4.03161	5.18418	0.657644	5.78338	-2.92385	0.0279181	0.105601
612988	RAB33A	RAB33A%2C member RAS oncogene family%2C transcript variant X1 && sp|Q14088|RB33A_HUMAN Ras-related protein Rab-33A OS=Homo sapiens OX=9606 GN=RAB33A PE=1 SV=2 && -	NC_006621.4:87489539-87500593	9.97033	19.6721	5.70322	2.04557	0.00420596	6.14865	11.7819	2.73281	2.05812	0.0278569	0.1055
100135058	DEFB124	defensin beta 124 && sp|Q30KK4|DB124_PANTR Beta-defensin 124 OS=Pan troglodytes OX=9598 GN=DEFB124 PE=3 SV=1 && -	NC_006606.4:20633488-20637807	0	4.90022	9.72173	0	0	0	4.87398	0	5.31624	0.0273409	0.103959
119869312	LOC119869312	ankyrin repeat domain-containing protein 31-like && sp|Q8N7Z5|ANR31_HUMAN Ankyrin repeat domain-containing protein 31 OS=Homo sapiens OX=9606 GN=ANKRD31 PE=2 SV=2 && PF18755:Restriction Enzyme Adenine Methylase Associated	NC_006597.4:17311178-17353512	0	0	0	4.07239	2.01746	4.12933	0	3.40639	-4.8207	0.0272633	0.103717
485833	SUN5	Sad1 and UNC84 domain containing 5 && sp|Q8TC36|SUN5_HUMAN SUN domain-containing protein 5 OS=Homo sapiens OX=9606 GN=SUN5 PE=1 SV=1 && PF07738:Sad1 / UNC-like C-terminal	NC_006606.4:21901547-21917932	0	0	0	2.0529	7.03583	2.09458	0	3.72777	-4.94453	0.0272622	0.103717
111096929	LOC111096929	SLAM family member 9-like%2C transcript variant X9 && - && -	NC_006589.4:40228206-40267120	2.98906	0	12.6634	0	0	0	5.21748	0	5.4078	0.0271785	0.103472
100683471	LOC100683471	cationic amino acid transporter 3-like%2C transcript variant X7 && sp|O08812|CTR3_RAT Cationic amino acid transporter 3 OS=Rattus norvegicus OX=10116 GN=Slc7a3 PE=2 SV=1 && PF13906:C-terminus of AA_permease|PF13520:Amino acid permease	NC_006583.4:103547928-103613021	22286.5	507.584	24377	11.4283	3912.54	3802.46	15723.7	2575.47	2.60992	0.0268593	0.102519
403521	TPO	thyroid peroxidase && sp|Q8HYB7|PERT_CANLF Thyroid peroxidase OS=Canis lupus familiaris OX=9615 GN=TPO PE=2 SV=2 && PF07645:Calcium-binding EGF domain|PF03098:Animal haem peroxidase	NC_006599.4:760899-796526	3.98968	2.93653	2.88199	0	0	0	3.2694	0	4.76463	0.0262488	0.100702
111095067	LOC111095067	serine/arginine repetitive matrix protein 1-like%2C transcript variant X1 && - && -	NC_006585.4:6133503-6239486	0	8.85973	5.79444	0	0	0	4.88472	0	5.3218	0.0262238	0.100656
487331	RAB42	RAB42%2C member RAS oncogene family && sp|Q8N4Z0|RAB42_HUMAN Ras-related protein Rab-42 OS=Homo sapiens OX=9606 GN=RAB42 PE=1 SV=2 && -	NC_006584.4:68481750-68484860	0	8.81916	18.4649	34.6107	18.1369	29.9777	9.09469	27.5751	-1.59087	0.026227	0.100656
119872143	LOC119872143	mucin-3A-like%2C transcript variant X1 && sp|Q02505|MUC3A_HUMAN Mucin-3A OS=Homo sapiens OX=9606 GN=MUC3A PE=1 SV=3 && -	NC_006588.4:10561872-10564406	0	0	3.90406	4.11436	18.0936	6.25212	1.30135	9.4867	-2.75526	0.0262284	0.100656
491197	RTN4RL1	reticulon 4 receptor like 1%2C transcript variant X3 && sp|Q86UN2|R4RL1_HUMAN Reticulon-4 receptor-like 1 OS=Homo sapiens OX=9606 GN=RTN4RL1 PE=1 SV=1 && -	NC_006591.4:45212121-45283962	14.9548	9.74596	31.9819	6.12725	8.05167	8.26739	18.8942	7.4821	1.32116	0.0260616	0.100185
119870332	LOC119870332	zinc finger protein 239-like && - && PF00096:Zinc finger, C2H2 type	NC_006583.4:110562404-110563224	0	0	0	0.025447	18.0788	0.0453239	0	6.04987	-5.62631	0.026003	0.100033
607978	AQP6	aquaporin 6 && sp|Q13520|AQP6_HUMAN Aquaporin-6 OS=Homo sapiens OX=9606 GN=AQP6 PE=1 SV=2 && PF00230:Major intrinsic protein	NC_006609.4:41527817-41531698	5.9846	8.85965	0	0	0	0	4.94808	0	5.33836	0.0259209	0.0998084
111089992	IFNE	interferon epsilon%2C transcript variant X1 && sp|A7UHZ5|IFNE_PIG Interferon epsilon OS=Sus scrofa OX=9823 GN=IFNE PE=2 SV=1 && PF00143:Interferon alpha/beta domain	NC_006593.4:39548976-39553319	6.98024	10.8149	3.80515	0.00471704	0.00163536	3.0682	7.20009	1.02485	2.6715	0.0256195	0.0988983
489095	FGFR4	fibroblast growth factor receptor 4%2C transcript variant X1 && sp|P22455|FGFR4_HUMAN Fibroblast growth factor receptor 4 OS=Homo sapiens OX=9606 GN=FGFR4 PE=1 SV=2 && PF07714:Protein tyrosine kinase|PF07679:Immunoglobulin I-set domain|PF13927:Immunoglobulin domain	NC_006586.4:36209722-36220671	28.9239	31.4154	13.3723	2.08214	10.064	15.425	24.5705	9.19039	1.40607	0.0247753	0.0963558
100683589	GSC	goosecoid homeobox%2C transcript variant X1 && sp|Q02591|GSC_MOUSE Homeobox protein goosecoid OS=Mus musculus OX=10090 GN=Gsc PE=1 SV=1 && -	NC_006590.4:63260674-63283571	0	3.90903	11.6801	0	0	0	5.19638	0	5.40519	0.0247218	0.0962023
613015	ST6GALNAC5	ST6 N-acetylgalactosaminide alpha-2%2C6-sialyltransferase 5 && sp|Q9BVH7|SIA7E_HUMAN Alpha-N-acetylgalactosaminide alpha-2,6-sialyltransferase 5 OS=Homo sapiens OX=9606 GN=ST6GALNAC5 PE=1 SV=1 && PF00777:Glycosyltransferase family 29 (sialyltransferase)	NC_006588.4:72366015-72525097	16.9549	8.78011	19.3331	21.4515	29.1938	40.2424	15.0227	30.2959	-1.00608	0.0246214	0.0959097
490541	L3MBTL4	L3MBTL histone methyl-lysine binding protein 4%2C transcript variant X27 && sp|Q8NA19|LMBL4_HUMAN Lethal(3)malignant brain tumor-like protein 4 OS=Homo sapiens OX=9606 GN=L3MBTL4 PE=1 SV=2 && PF00536:SAM domain (Sterile alpha motif)	NC_006589.4:71764806-71778943	6.98142	8.84547	2.84209	19.3471	10.0808	20.642	6.22299	16.69	-1.40634	0.0245535	0.0956866
485218	OR55B1	olfactory receptor family 55 subfamily B member 1 && sp|Q8NGH7|O52L1_HUMAN Olfactory receptor 52L1 OS=Homo sapiens OX=9606 GN=OR52L1 PE=1 SV=4 && PF13853:Olfactory receptor	NC_006603.4:26404600-26405631	1.99216	3.91981	5.81274	19.3249	18.1083	4.24154	3.90824	13.8916	-1.79619	0.0243824	0.0952592
611027	OPN4	opsin 4%2C transcript variant X1 && sp|Q5YKK9|OPN4_FELCA Melanopsin OS=Felis catus OX=9685 GN=OPN4 PE=2 SV=1 && PF00001:7 transmembrane receptor (rhodopsin family)	NC_006586.4:34341511-34356871	1.99216	7.88061	1.89545	0	0	0	3.92274	0	5.0171	0.02436	0.0951985
491265	ABO	ABO%2C alpha 1-3-N-acetylgalactosaminyltransferase and alpha 1-3-galactosyltransferase && sp|P16442|BGAT_HUMAN Histo-blood group ABO system transferase OS=Homo sapiens OX=9606 GN=ABO PE=1 SV=2 && PF03414:Glycosyltransferase family 6	NC_006591.4:49003262-49012806	10.9697	13.7477	7.66428	38.6396	22.151	13.5621	10.7939	24.7842	-1.18989	0.0242277	0.0948375
481128	SLC26A10	solute carrier family 26 member 10%2C transcript variant X2 && sp|Q5EBI0|S2610_MOUSE Solute carrier family 26 member 10 OS=Mus musculus OX=10090 GN=Slc26a10 PE=2 SV=2 && PF01740:STAS domain|PF00916:Sulfate permease family	NC_006592.4:1759895-1766759	1.99248	5.90288	2.87689	0	0	0	3.59075	0	4.894	0.0242164	0.0948056
478961	ESRRG	estrogen related receptor gamma%2C transcript variant X5 && sp|P62508|ERR3_HUMAN Estrogen-related receptor gamma OS=Homo sapiens OX=9606 GN=ESRRG PE=1 SV=1 && PF00104:Ligand-binding domain of nuclear hormone receptor|PF00105:Zinc finger, C4 type (two domains)	NC_006620.4:11862256-12476998	1.99248	2.9338	5.81935	0	0	0	3.58187	0	4.88917	0.0240035	0.0940327
119874838	LOC119874838	uncharacterized LOC119874838 && sp|Q2F7J3|POL_XMRV3 Gag-Pol polyprotein OS=Xenotropic MuLV-related virus (isolate VP35) OX=356663 GN=gag-pol PE=1 SV=1 && PF17921:Integrase zinc binding domain|PF18697:Murine leukemia virus (MLV) integrase (IN) C-terminal domain|PF00665:Integrase core domain	NC_006586.4:35128356-35133493	0	0	3.90406	4.11074	8.05538	14.4009	1.30135	8.85566	-2.65994	0.0238755	0.0936397
119864500	NEB	nebulin%2C transcript variant X46 && sp|P20929|NEBU_HUMAN Nebulin OS=Homo sapiens OX=9606 GN=NEB PE=1 SV=5 && PF00880:Nebulin repeat	NC_006601.4:52888347-52929199	7.97907	12.7984	0	18.364	20.1344	24.787	6.92582	21.0952	-1.597	0.0237851	0.0933632
484306	LOC484306	leukocyte immunoglobulin-like receptor subfamily B member 3%2C transcript variant X2 && sp|O75022|LIRB3_HUMAN Leukocyte immunoglobulin-like receptor subfamily B member 3 OS=Homo sapiens OX=9606 GN=LILRB3 PE=1 SV=3 && PF13895:Immunoglobulin domain|PF00047:Immunoglobulin domain	NC_006583.4:102843014-102849207	18.9484	23.5679	11.4845	37.7094	54.3242	19.8041	18.0003	37.2792	-1.04498	0.0236025	0.0928684
106558917	CHP2	calcineurin like EF-hand protein 2 && sp|O43745|CHP2_HUMAN Calcineurin B homologous protein 2 OS=Homo sapiens OX=9606 GN=CHP2 PE=1 SV=3 && PF13499:EF-hand domain pair	NC_006588.4:23692416-23695700	0	0	0	7.11798	0.00751066	8.22791	0	5.1178	-5.39448	0.0235885	0.0928373
487162	SLC4A9	solute carrier family 4 member 9%2C transcript variant X1 && sp|Q96Q91|B3A4_HUMAN Anion exchange protein 4 OS=Homo sapiens OX=9606 GN=SLC4A9 PE=2 SV=2 && PF07565:Band 3 cytoplasmic domain|PF00955:HCO3- transporter family	NC_006584.4:32614675-32628346	10.9785	0.955058	1.88738	0	0	0	4.60697	0	5.24604	0.023448	0.0924276
100684204	TMEM88B	transmembrane protein 88B && sp|Q0VD38|TM88B_BOVIN Transmembrane protein 88B OS=Bos taurus OX=9913 GN=TMEM88B PE=2 SV=1 && -	NC_006587.4:56645679-56647617	9.97395	11.7912	3.79024	3.04619	0.0026854	2.06611	8.51846	1.705	2.24165	0.0232935	0.0918543
607925	CERS3	ceramide synthase 3%2C transcript variant X2 && sp|Q8IU89|CERS3_HUMAN Ceramide synthase 3 OS=Homo sapiens OX=9606 GN=CERS3 PE=1 SV=2 && -	NC_006585.4:43138952-43262153	14.9661	5.85808	5.73635	0.00623924	4.01734	0.0111017	8.85349	1.34489	2.60536	0.0227264	0.0901323
119863943	LOC119863943	histone H3-like%2C transcript variant X7 && sp|Q6FI13|H2A2A_HUMAN Histone H2A type 2-A OS=Homo sapiens OX=9606 GN=H2AC18 PE=1 SV=3 && PF16211:C-terminus of histone H2A|PF00125:Core histone H2A/H2B/H3/H4	NC_006599.4:58604955-58631031	15.9641	11.7849	0	0.160486	407.411	0.287874	9.24966	135.953	-3.86138	0.0226429	0.0898478
479354	C9	complement C9 && sp|P48770|CO9_HORSE Complement component C9 OS=Equus caballus OX=9796 GN=C9 PE=2 SV=1 && -	NC_006586.4:69337298-69397077	0	1.94841	7.79345	10.2125	15.0938	13.4445	3.24729	12.9169	-1.95192	0.0223815	0.0889847
608532	PRR5L	proline rich 5 like%2C transcript variant X5 && sp|Q5E9R0|PRR5L_BOVIN Proline-rich protein 5-like OS=Bos taurus OX=9913 GN=PRR5L PE=2 SV=1 && PF08539:HbrB-like	NC_006600.4:31313676-31455863	45.8815	28.3925	31.7659	25.3423	0.0132497	4.20794	35.3466	9.85449	1.82811	0.0223308	0.0888295
612986	ZIC5	Zic family member 5 && sp|Q96T25|ZIC5_HUMAN Zinc finger protein ZIC 5 OS=Homo sapiens OX=9606 GN=ZIC5 PE=1 SV=2 && PF18366:Zic proteins zinc finger domain	NC_006604.4:49709996-49718800	21.9232	53.9331	76.3657	28.5179	23.1563	23.8111	50.7407	25.1617	1.00765	0.0223303	0.0888295
486321	CMKLR1	chemerin chemokine-like receptor 1%2C transcript variant X6 && sp|B1PHQ8|CML1_PIG Chemokine-like receptor 1 OS=Sus scrofa OX=9823 GN=CMLKR1 PE=2 SV=1 && -	NC_006608.4:17254935-17309701	0	0	0	0.022941	12.0579	4.15918	0	5.41335	-5.46903	0.022241	0.0885883
485330	OR52B2	olfactory receptor family 52 subfamily B member 2 && sp|Q96RD2|O52B2_HUMAN Olfactory receptor 52B2 OS=Homo sapiens OX=9606 GN=OR52B2 PE=2 SV=3 && PF13853:Olfactory receptor	NC_006603.4:29207019-29207987	8.97478	11.785	6.70867	12.285	21.1396	30.922	9.15615	21.4489	-1.21727	0.0222295	0.0885542
488866	SLC26A1	solute carrier family 26 member 1%2C transcript variant X6 && sp|Q9H2B4|S26A1_HUMAN Sulfate anion transporter 1 OS=Homo sapiens OX=9606 GN=SLC26A1 PE=1 SV=2 && PF01740:STAS domain|PF00916:Sulfate permease family	NC_006585.4:93996593-94000624	18.9462	14.6684	27.0716	49.8963	52.3232	20.8525	20.2288	41.024	-1.01551	0.0221901	0.0884317
100856462	RPS6KL1	ribosomal protein S6 kinase like 1%2C transcript variant X2 && sp|Q9Y6S9|RPKL1_HUMAN Ribosomal protein S6 kinase-like 1 OS=Homo sapiens OX=9606 GN=RPS6KL1 PE=2 SV=1 && PF04212:MIT (microtubule interacting and transport) domain|PF00069:Protein kinase domain	NC_006590.4:47706576-47738264	3.98968	0	5.82623	11.2271	7.06064	21.6093	3.27197	13.299	-1.98831	0.022084	0.0880935
607104	MIP	major intrinsic protein of lens fiber%2C transcript variant 1 && sp|A2IBY8|MIP_CANLF Lens fiber major intrinsic protein OS=Canis lupus familiaris OX=9615 GN=MIP PE=2 SV=1 && PF00230:Major intrinsic protein	NC_006592.4:764593-769360	0	6.88982	4.83128	13.2535	11.0791	16.5158	3.90703	13.6162	-1.76893	0.0218188	0.0872182
484788	CCRL2	C-C motif chemokine receptor like 2%2C transcript variant X1 && sp|Q75ZH0|CCRL2_PIG Chemokine C-C motif receptor-like 2 OS=Sus scrofa OX=9823 GN=CCRL2 PE=2 SV=1 && PF00001:7 transmembrane receptor (rhodopsin family)	NC_006602.4:42186582-42190024	3.98925	1.94602	4.83733	0	0	0	3.59086	0	4.89405	0.0217475	0.0870217
474891	PPIL1	peptidylprolyl isomerase like 1%2C transcript variant X1 && sp|Q5E992|PPIL1_BOVIN Peptidyl-prolyl cis-trans isomerase-like 1 OS=Bos taurus OX=9913 GN=PPIL1 PE=2 SV=1 && PF00160:Cyclophilin type peptidyl-prolyl cis-trans isomerase/CLD	NC_006594.4:5935566-5961058	424.824	487.281	418.23	1896.19	382.574	421.387	443.445	900.052	-1.02109	0.0217199	0.0869339
100855474	TRH	thyrotropin releasing hormone%2C transcript variant X2 && sp|P20396|TRH_HUMAN Pro-thyrotropin-releasing hormone OS=Homo sapiens OX=9606 GN=TRH PE=1 SV=1 && PF05438:Thyrotropin-releasing hormone (TRH)	NC_006602.4:5256400-5324009	25.9234	44.1881	25.9569	5.14897	11.0792	24.6724	32.0228	13.6335	1.2234	0.0217025	0.0868872
102151566	GBX1	gastrulation brain homeobox 1 && sp|Q14549|GBX1_HUMAN Homeobox protein GBX-1 OS=Homo sapiens OX=9606 GN=GBX1 PE=1 SV=2 && PF00046:Homeodomain	NC_006598.4:15803468-15821434	1.98815	17.7221	7.6859	3.03818	0.00163484	0.00838984	9.13206	1.01607	3.01405	0.0216883	0.0868419
102155554	LOC102155554	olfactory receptor 10AD1%2C transcript variant X4 && sp|Q8NGE0|O10AD_HUMAN Olfactory receptor 10AD1 OS=Homo sapiens OX=9606 GN=OR10AD1 PE=2 SV=1 && PF13853:Olfactory receptor	NC_006609.4:39739955-39741023	0	1.97293	0	10.164	8.04965	2.12673	0.657644	6.78013	-3.14821	0.0215891	0.0865584
609986	MPO	myeloperoxidase%2C transcript variant X2 && sp|P05164|PERM_HUMAN Myeloperoxidase OS=Homo sapiens OX=9606 GN=MPO PE=1 SV=1 && PF03098:Animal haem peroxidase	NC_006591.4:32164643-32175070	17.9502	9.75063	26.1308	31.6204	49.2988	28.0095	17.9439	36.3096	-1.01176	0.0215756	0.0865204
479171	BHMT	betaine--homocysteine S-methyltransferase%2C transcript variant X1 && sp|Q5I597|BHMT1_BOVIN Betaine--homocysteine S-methyltransferase 1 OS=Bos taurus OX=9913 GN=BHMT PE=2 SV=1 && PF02574:Homocysteine S-methyltransferase	NC_006585.4:28973220-28991599	1.99248	3.92278	4.83734	0	0	0	3.5842	0	4.89086	0.0215368	0.0864105
102155595	LOC102155595	signal recognition particle 14 kDa protein-like%2C transcript variant X4 && sp|A6QQL9|SRP14_BOVIN Signal recognition particle 14 kDa protein OS=Bos taurus OX=9913 GN=SRP14 PE=3 SV=1 && PF02290:Signal recognition particle 14kD protein	NC_006618.4:5566348-5566892	4.9883	4.91595	0	13.2509	20.1138	6.28947	3.30142	13.2181	-1.96841	0.021049	0.0848854
485183	WNT11	Wnt family member 11 && sp|O96014|WNT11_HUMAN Protein Wnt-11 OS=Homo sapiens OX=9606 GN=WNT11 PE=1 SV=2 && PF00110:wnt family	NC_006603.4:22210200-22227251	17.9556	19.6587	1.81292	3.05308	0.00370605	4.11124	13.1424	2.38934	2.40005	0.0209853	0.0846507
479682	TSNAXIP1	translin associated factor X interacting protein 1%2C transcript variant X2 && sp|Q2TAA8|TXIP1_HUMAN Translin-associated factor X-interacting protein 1 OS=Homo sapiens OX=9606 GN=TSNAXIP1 PE=1 SV=1 && PF15739:Translin-associated factor X-interacting N-terminus	NC_006587.4:81636748-81651900	6.98102	6.86373	5.76776	16.3063	13.0929	18.5905	6.5375	15.9966	-1.27461	0.0209635	0.0845797
482981	MSGN1	mesogenin 1 && sp|A6NI15|MSGN1_HUMAN Mesogenin-1 OS=Homo sapiens OX=9606 GN=MSGN1 PE=1 SV=1 && PF00010:Helix-loop-helix DNA-binding domain	NC_006599.4:13218674-13219870	7.98131	0	7.75033	0	0	0	5.24388	0	5.42104	0.0207463	0.0838536
607538	AHSG	alpha 2-HS glycoprotein && sp|Q9N2D0|FETUA_PANTR Alpha-2-HS-glycoprotein OS=Pan troglodytes OX=9598 GN=AHSG PE=3 SV=1 && PF00031:Cystatin domain	NC_006616.4:23306490-23314279	0	0	0	0.0229447	11.0549	5.1793	0	5.41904	-5.47115	0.0205836	0.0833509
100855921	MISP	mitotic spindle positioning%2C transcript variant X2 && sp|Q8IVT2|MISP_HUMAN Mitotic interactor and substrate of PLK1 OS=Homo sapiens OX=9606 GN=MISP PE=1 SV=1 && -	NC_006602.4:57641618-57647893	6.97634	8.80446	17.4436	17.3704	29.1822	27.9001	11.0748	24.8176	-1.1548	0.0204571	0.0829398
403424	EDN1	endothelin 1 && sp|P13206|EDN1_CANLF Endothelin-1 OS=Canis lupus familiaris OX=9615 GN=EDN1 PE=2 SV=2 && PF00322:Endothelin family	NC_006617.4:11760401-11766891	0	0	5.85764	24.3689	5.05029	9.3578	1.95255	12.9256	-2.65891	0.0201558	0.081946
476963	CLDN10	claudin 10%2C transcript variant X2 && sp|Q5E9L0|CLD10_BOVIN Claudin-10 OS=Bos taurus OX=9913 GN=CLDN10 PE=2 SV=1 && PF00822:PMP-22/EMP/MP20/Claudin family	NC_006604.4:45882250-46009455	9.97355	8.82165	7.69041	2.04002	4.02022	0.0164154	8.82854	2.02555	2.05315	0.0201133	0.081806
609484	LOC609484	nitric oxide synthase 1 adaptor protein%2C transcript variant X27 && sp|O75052|CAPON_HUMAN Carboxyl-terminal PDZ ligand of neuronal nitric oxide synthase protein OS=Homo sapiens OX=9606 GN=NOS1AP PE=1 SV=3 && -	NC_006620.4:20390850-20669110	9.97002	12.7483	13.5104	7.09565	2.01662	0.0241121	12.0762	3.04546	1.93975	0.0200904	0.0817389
490608	SLC7A8	solute carrier family 7 member 8 && sp|Q9N1Q4|LAT2_RABIT Large neutral amino acids transporter small subunit 2 OS=Oryctolagus cuniculus OX=9986 GN=SLC7A8 PE=1 SV=1 && PF13520:Amino acid permease	NC_006590.4:3378608-3428266	44.8795	37.2388	37.5619	13.2737	4.05014	32.8835	39.8934	16.7358	1.24548	0.0200892	0.0817389
403626	LPL	lipoprotein lipase && sp|O46647|LIPL_NEOVI Lipoprotein lipase OS=Neovison vison OX=452646 GN=LPL PE=3 SV=1 && PF00151:Lipase|PF01477:PLAT/LH2 domain	NC_006607.4:37670851-37695657	16.9589	4.85463	13.5153	29.5462	16.1271	37.1391	11.7763	27.6041	-1.22095	0.0200435	0.0816091
489084	RBP3	retinol binding protein 3 && sp|P49194|RET3_MOUSE Retinol-binding protein 3 OS=Mus musculus OX=10090 GN=Rbp3 PE=2 SV=3 && PF11918:N-terminal domain of Peptidase_S41 in eukaryotic IRBP|PF03572:Peptidase family S41	NC_006586.4:34938826-34947174	1.9897	10.8184	7.72083	2.02631	0.00109805	0.00563425	6.84297	0.67768	3.11255	0.0199397	0.0812412
100684620	OR4F63	olfactory receptor family 4 subfamily F member 63 && sp|Q6IEY1|OR4F3_HUMAN Olfactory receptor 4F3/4F16/4F29 OS=Homo sapiens OX=9606 GN=OR4F3 PE=1 SV=1 && PF13853:Olfactory receptor	NC_006612.4:714964-715935	0	0	0	5.08535	4.02606	2.09459	0	3.73534	-4.94827	0.0199025	0.0811222
491023	PNMT	phenylethanolamine N-methyltransferase && sp|Q06AU9|PNMT_PIG Phenylethanolamine N-methyltransferase OS=Sus scrofa OX=9823 GN=PNMT PE=2 SV=1 && PF01234:NNMT/PNMT/TEMT family	NC_006591.4:22280958-22282522	1.99185	1.94156	8.75365	0	0	0	4.22902	0	5.11889	0.0195971	0.0801351
610361_1	NXPH1	neurexophilin 1%2C transcript variant X37 && sp|Q61200|NXPH1_MOUSE Neurexophilin-1 OS=Mus musculus OX=10090 GN=Nxph1 PE=2 SV=2 && PF06312:Neurexophilin	NC_006596.4:23528435-23822156	9.97355	9.81019	6.71298	3.04975	0.00319939	3.08886	8.83224	2.04727	2.04594	0.0195439	0.079971
482717	NOBOX	NOBOX oogenesis homeobox%2C transcript variant X1 && sp|O60393|NOBOX_HUMAN Homeobox protein NOBOX OS=Homo sapiens OX=9606 GN=NOBOX PE=1 SV=4 && PF00046:Homeodomain	NC_006598.4:6743111-6749429	6.98466	1.94372	2.87195	0	0	0	3.93344	0	5.0232	0.0194507	0.0796543
483158	CD160	CD160 molecule%2C transcript variant X4 && sp|O95971|BY55_HUMAN CD160 antigen OS=Homo sapiens OX=9606 GN=CD160 PE=1 SV=1 && PF07686:Immunoglobulin V-set domain	NC_006599.4:58016474-58032017	3.99061	1.95344	1.91344	11.1992	9.06108	8.29564	2.61916	9.51863	-1.81357	0.0194487	0.0796543
485081	PLK5	polo like kinase 5 (inactive)%2C transcript variant X5 && sp|Q4FZD7|PLK5_MOUSE Inactive serine/threonine-protein kinase PLK5 OS=Mus musculus OX=10090 GN=Plk5 PE=1 SV=1 && PF00069:Protein kinase domain	NC_006602.4:57129851-57136106	0.997922	0	0	5.10032	9.04854	2.1135	0.332641	5.42079	-3.61262	0.0192785	0.0790873
477053	PP2D1	protein phosphatase 2C like domain containing 1 && sp|A8MPX8|PP2D1_HUMAN Protein phosphatase 2C-like domain-containing protein 1 OS=Homo sapiens OX=9606 GN=PP2D1 PE=2 SV=2 && PF00481:Protein phosphatase 2C	NC_006605.4:23310653-23329094	4.98326	12.7911	4.77681	20.3715	16.1111	18.6209	7.51704	18.3678	-1.27503	0.0192651	0.0790538
490644	AKAP6	A-kinase anchoring protein 6%2C transcript variant X1 && sp|Q13023|AKAP6_HUMAN A-kinase anchor protein 6 OS=Homo sapiens OX=9606 GN=AKAP6 PE=1 SV=3 && -	NC_006590.4:11299751-11679685	33.897	55.9144	55.9605	12.2911	15.1149	41.1556	48.5906	22.8539	1.0829	0.0185171	0.0765292
608803	RBFOX3	RNA binding fox-1 homolog 3%2C transcript variant X9 && sp|Q8BIF2|RFOX3_MOUSE RNA binding protein fox-1 homolog 3 OS=Mus musculus OX=10090 GN=Rbfox3 PE=1 SV=2 && -	NC_006591.4:2584621-3030199	12.9719	3.89723	3.80906	0.00316643	2.00909	0.00563322	6.89274	0.67263	3.13124	0.0184282	0.0762159
484910	PODNL1	podocan like 1%2C transcript variant X9 && sp|Q6P3Y9|PONL1_MOUSE Podocan-like protein 1 OS=Mus musculus OX=10090 GN=Podnl1 PE=1 SV=3 && PF13855:Leucine rich repeat	NC_006602.4:48417642-48422750	7.96852	27.5085	22.2018	43.8128	52.3233	27.0163	19.2263	41.0508	-1.08927	0.0183636	0.0760212
119872641	LOC119872641	collagen alpha-1(I) chain-like%2C transcript variant X1 && - && -	NC_006589.4:53936896-53937875	20.9328	53.0549	26.9155	17.3105	19.1151	8.35455	33.6344	14.9267	1.16508	0.0183248	0.0759122
119881491	LOC119881491	nuclear pore-associated protein 1-like && - && -	NC_006593.4:1669236-1670264	0	0	0	2.05737	2.01981	9.23068	0	4.43595	-5.19318	0.0182846	0.0758178
403563	MCHR1	melanin concentrating hormone receptor 1 && sp|Q99705|MCHR1_HUMAN Melanin-concentrating hormone receptor 1 OS=Homo sapiens OX=9606 GN=MCHR1 PE=1 SV=2 && PF00001:7 transmembrane receptor (rhodopsin family)	NC_006592.4:24462281-24464655	4.98782	5.90285	0	5.16282	33.1754	12.4696	3.63022	16.9359	-2.18962	0.018256	0.0757304
102152531	LOC102152531	synaptonemal complex protein 3-like%2C transcript variant X12 && sp|Q3T0E2|SYCP3_BOVIN Synaptonemal complex protein 3 OS=Bos taurus OX=9913 GN=SYCP3 PE=2 SV=1 && PF04803:Cor1/Xlr/Xmr conserved region	NC_006621.4:106401388-106409336	9.97659	2.91297	6.74662	0.00316643	2.00909	0.00563322	6.54539	0.67263	3.05632	0.0179609	0.0748324
491184	SLC6A4	solute carrier family 6 member 4 && sp|Q9MYX0|SC6A4_MACMU Sodium-dependent serotonin transporter OS=Macaca mulatta OX=9544 GN=SLC6A4 PE=2 SV=1 && PF00209:Sodium:neurotransmitter symporter family|PF03491:Serotonin (5-HT) neurotransmitter transporter, N-terminus	NC_006591.4:43375681-43398433	11.9659	12.7432	13.5005	24.47	32.1977	20.7458	12.7365	25.8045	-1.0113	0.0179165	0.0746885
474547	LOC474547	dynactin subunit 2-like && sp|Q3ZCF0|DCTN2_BOVIN Dynactin subunit 2 OS=Bos taurus OX=9913 GN=DCTN2 PE=2 SV=1 && PF04912:Dynamitin	NC_006592.4:40440468-40441680	8.97406	15.7354	4.74996	3.05307	2.01481	2.0766	9.81982	2.38149	1.98924	0.0176985	0.0739697
476729	TNFSF9	TNF superfamily member 9%2C transcript variant X3 && sp|P41273|TNFL9_HUMAN Tumor necrosis factor ligand superfamily member 9 OS=Homo sapiens OX=9606 GN=TNFSF9 PE=1 SV=1 && PF00229:TNF(Tumour Necrosis Factor) family	NC_006602.4:53426553-53439382	32.9142	31.3988	16.2714	7.1682	12.0792	16.4901	26.8615	11.9125	1.16493	0.0176171	0.0736624
479458	CASP12	caspase 12 && sp|Q075B4|CASPC_CANLF Caspase-12 OS=Canis lupus familiaris OX=9615 PE=2 SV=2 && PF00656:Caspase domain	NC_006587.4:27093663-27107789	20.9442	14.6777	20.2572	5.11537	6.04395	11.3229	18.6264	7.49408	1.30001	0.0174727	0.0731692
606890	LOC606890	interferon-induced transmembrane protein 1 && sp|Q01628|IFM3_HUMAN Interferon-induced transmembrane protein 3 OS=Homo sapiens OX=9606 GN=IFITM3 PE=1 SV=2 && PF04505:Interferon-induced transmembrane protein	NC_006600.4:25109156-25111024	6.98227	0	9.70731	0	0	0	5.56319	0	5.50283	0.0174609	0.0731601
100684709	LOC100684709	L-lactate dehydrogenase A chain-like && sp|P19858|LDHA_BOVIN L-lactate dehydrogenase A chain OS=Bos taurus OX=9913 GN=LDHA PE=2 SV=2 && PF02866:lactate/malate dehydrogenase, alpha/beta C-terminal domain|PF00056:lactate/malate dehydrogenase, NAD binding domain	NC_006611.4:21893002-21894255	9.97395	8.82435	6.71742	22.4007	16.1125	18.6289	8.50524	19.0474	-1.15172	0.0173684	0.0728431
609961	OR4D1	olfactory receptor family 4 subfamily D member 1 && sp|Q15615|OR4D1_HUMAN Olfactory receptor 4D1 OS=Homo sapiens OX=9606 GN=OR4D1 PE=2 SV=3 && PF13853:Olfactory receptor	NC_006591.4:32055883-32056824	4.9807	20.6761	5.71721	21.4386	39.2324	21.7855	10.458	27.4855	-1.38351	0.0173411	0.0727508
100685732	SPINK6	serine peptidase inhibitor Kazal type 6%2C transcript variant X1 && sp|Q8BT20|ISK6_MOUSE Serine protease inhibitor Kazal-type 6 OS=Mus musculus OX=10090 GN=Spink6 PE=2 SV=1 && PF00050:Kazal-type serine protease inhibitor domain	NC_006584.4:39461347-39471396	0	0	4.88095	14.2463	15.0888	4.21999	1.62698	11.185	-2.69452	0.0173026	0.072616
477823	NRAP	nebulin related anchoring protein%2C transcript variant X1 && sp|Q86VF7|NRAP_HUMAN Nebulin-related-anchoring protein OS=Homo sapiens OX=9606 GN=NRAP PE=1 SV=2 && PF00880:Nebulin repeat|PF00412:LIM domain	NC_006610.4:24673618-24743579	5.98598	1.94373	3.85084	6.16666	23.1284	13.4618	3.92685	14.2523	-1.82666	0.0168522	0.0710698
482343	MACC1	MET transcriptional regulator MACC1%2C transcript variant X3 && sp|Q6ZN28|MACC1_HUMAN Metastasis-associated in colon cancer protein 1 OS=Homo sapiens OX=9606 GN=MACC1 PE=1 SV=2 && -	NC_006596.4:33726368-33808391	14.9717	1.93336	0	25.4617	19.1328	22.7585	5.63502	22.451	-1.97675	0.0168019	0.0709166
611375	TSPAN18	tetraspanin 18%2C transcript variant X2 && sp|Q96SJ8|TSN18_HUMAN Tetraspanin-18 OS=Homo sapiens OX=9606 GN=TSPAN18 PE=2 SV=1 && PF00335:Tetraspanin family	NC_006600.4:43116656-43302513	21.9435	29.4994	1.78532	46.8777	46.3025	43.4696	17.7427	45.5499	-1.35471	0.0167869	0.0708633
rna-NC_002008_4_11648__11707	rna-NC_002008_4_11648__11707	tRNA-Ser && - && -	NC_002008.4:11648-11707	1.99315	2.93943	3.86816	11.2048	9.06282	10.346	2.93358	10.2045	-1.75391	0.0167593	0.0707763
476617	SLC38A3	solute carrier family 38 member 3%2C transcript variant X2 && sp|Q99624|S38A3_HUMAN Sodium-coupled neutral amino acid transporter 3 OS=Homo sapiens OX=9606 GN=SLC38A3 PE=1 SV=1 && PF01490:Transmembrane amino acid transporter protein	NC_006602.4:39029425-39043601	1.99518	1.96538	0	2.08358	16.0868	10.3364	1.32019	9.50224	-2.74415	0.016691	0.0705368
483433	KIAA1549L	KIAA1549 like%2C transcript variant X17 && sp|Q6ZVL6|K154L_HUMAN UPF0606 protein KIAA1549L OS=Homo sapiens OX=9606 GN=KIAA1549L PE=2 SV=2 && PF12877:Domain of unknown function (DUF3827)	NC_006600.4:33633108-33770614	13.968	0	11.6119	29.5596	47.2735	12.5682	8.52662	29.8004	-1.79273	0.0166739	0.070484
102156506	LOC102156506	leucine-rich repeat transmembrane protein FLRT3-like && sp|Q9NZU0|FLRT3_HUMAN Leucine-rich repeat transmembrane protein FLRT3 OS=Homo sapiens OX=9606 GN=FLRT3 PE=1 SV=1 && PF13855:Leucine rich repeat	NC_006591.4:55507955-55509910	1.99472	2.95261	0	15.2411	9.06107	4.20467	1.64911	9.5023	-2.44863	0.0166665	0.0704723
100683781	CCDC183	coiled-coil domain containing 183%2C transcript variant X1 && sp|Q5T5S1|CC183_HUMAN Coiled-coil domain-containing protein 183 OS=Homo sapiens OX=9606 GN=CCDC183 PE=2 SV=3 && -	NC_006591.4:47981625-47988820	25.9323	17.6198	21.1952	10.1909	9.06196	10.3413	21.5824	9.8647	1.12006	0.0164339	0.0696243
609209	KLHL35	kelch like family member 35 && sp|Q6PF15|KLH35_HUMAN Kelch-like protein 35 OS=Homo sapiens OX=9606 GN=KLHL35 PE=1 SV=3 && PF01344:Kelch motif|PF07707:BTB And C-terminal Kelch|PF00651:BTB/POZ domain	NC_006603.4:22928576-22936570	28.9281	22.56	10.4869	8.15236	11.0635	4.18743	20.6583	7.80111	1.39094	0.0162622	0.0690603
483791	BEST1	bestrophin 1 && sp|O76090|BEST1_HUMAN Bestrophin-1 OS=Homo sapiens OX=9606 GN=BEST1 PE=1 SV=1 && PF01062:Bestrophin, RFP-TM, chloride channel	NC_006600.4:53051324-53062626	11.9705	8.82161	5.73638	0.00623924	4.01734	0.0111017	8.84282	1.34489	2.60232	0.0160637	0.0683702
610073	DUSP29	dual specificity phosphatase 29%2C transcript variant X2 && sp|P0C596|DUS29_PIG Dual specificity phosphatase 29 OS=Sus scrofa OX=9823 GN=DUSP29 PE=3 SV=1 && -	NC_006586.4:25443089-25475662	11.9656	16.6931	10.5646	4.08119	6.0351	3.12494	13.0744	4.41375	1.5399	0.0158358	0.0675575
102152304	ADGRL4	adhesion G protein-coupled receptor L4 && sp|Q9HBW9|AGRL4_HUMAN Adhesion G protein-coupled receptor L4 OS=Homo sapiens OX=9606 GN=ADGRL4 PE=1 SV=3 && PF01825:GPCR proteolysis site, GPS, motif|PF16489:GPCR-Autoproteolysis INducing (GAIN) domain|PF00002:7 transmembrane receptor (Secretin family)|PF07645:Calcium-binding EGF domain	NC_006588.4:70736971-70847924	0	3.93255	3.87451	6.15298	12.0783	16.4846	2.60235	11.572	-2.10009	0.0157397	0.0672547
111097902	LOC111097902	uncharacterized LOC111097902%2C transcript variant X1 && - && -	NC_006593.4:72625112-72628888	15.9532	21.5875	18.3045	9.16318	8.05263	6.23187	18.615	7.81589	1.23885	0.0157094	0.0671536
489696	PKD1L2	polycystin 1 like 2 && sp|Q7Z442|PK1L2_HUMAN Polycystic kidney disease protein 1-like 2 OS=Homo sapiens OX=9606 GN=PKD1L2 PE=1 SV=5 && PF08016:Polycystin cation channel|PF01477:PLAT/LH2 domain|PF02010:REJ domain|PF01825:GPCR proteolysis site, GPS, motif	NC_006587.4:70632005-70689907	39.8913	53.0248	20.0814	17.3345	19.124	18.6208	37.6658	18.3598	1.03175	0.0155743	0.066716
486215	ANHX	anomalous homeobox%2C transcript variant X2 && sp|E9PGG2|ANHX_HUMAN Anomalous homeobox protein OS=Homo sapiens OX=9606 GN=ANHX PE=2 SV=1 && PF16878:Transcriptional regulator, SIX1, N-terminal SD domain|PF05920:Homeobox KN domain	NC_006608.4:50381-67738	7.97789	1.92121	13.5861	24.4397	22.1431	16.6046	7.82839	21.0625	-1.41406	0.0154609	0.0663057
100687113	C6H16orf96	chromosome 6 C16orf96 homolog%2C transcript variant X1 && sp|A6NNT2|CP096_HUMAN Uncharacterized protein C16orf96 OS=Homo sapiens OX=9606 GN=C16orf96 PE=4 SV=3 && PF16043:Domain of unknown function (DUF4795)	NC_006588.4:38120906-38165762	13.9608	15.6941	13.4775	6.11101	4.03076	6.19837	14.3775	5.44671	1.38112	0.0153527	0.0658973
100685888	OR13D1	olfactory receptor family 13 subfamily D member 1 && sp|Q8NGV5|O13D1_HUMAN Olfactory receptor 13D1 OS=Homo sapiens OX=9606 GN=OR13D1 PE=2 SV=3 && PF13853:Olfactory receptor	NC_006593.4:59107325-59108263	0	0	0	6.09825	2.01905	4.14007	0	4.08579	-5.0747	0.015334	0.0658357
489790	GALNT17	polypeptide N-acetylgalactosaminyltransferase 17%2C transcript variant X1 && sp|Q6IS24|GLT17_HUMAN Polypeptide N-acetylgalactosaminyltransferase 17 OS=Homo sapiens OX=9606 GN=GALNT17 PE=2 SV=2 && -	NC_006588.4:3826037-4262103	10.9658	23.5978	9.56974	0.0163288	6.03274	5.15249	14.7111	3.73385	1.94109	0.0153172	0.0658005
448806	DBH	dopamine beta-hydroxylase && sp|Q68CI2|DOPO_CANLF Dopamine beta-hydroxylase OS=Canis lupus familiaris OX=9615 GN=DBH PE=2 SV=1 && PF03351:DOMON domain|PF03712:Copper type II ascorbate-dependent monooxygenase, C-terminal domain|PF01082:Copper type II ascorbate-dependent monooxygenase, N-terminal domain	NC_006591.4:49285838-49305131	0	0	0	6.09825	2.01905	4.14007	0	4.08579	-5.0747	0.0153131	0.0657922
106559713	LOC106559713	elongation factor 1-alpha 1-like && sp|P68103|EF1A1_BOVIN Elongation factor 1-alpha 1 OS=Bos taurus OX=9913 GN=EEF1A1 PE=1 SV=1 && PF03144:Elongation factor Tu domain 2|PF03143:Elongation factor Tu C-terminal domain|PF00009:Elongation factor Tu GTP binding domain	NC_006596.4:11204457-11206017	26.9291	23.5314	18.2551	16.2441	6.04717	4.19804	22.9052	8.82976	1.3625	0.0151453	0.0652558
610649	COL6A6	collagen type VI alpha 6 chain%2C transcript variant X2 && sp|A6NMZ7|CO6A6_HUMAN Collagen alpha-6(VI) chain OS=Homo sapiens OX=9606 GN=COL6A6 PE=1 SV=2 && PF01391:Collagen triple helix repeat (20 copies)|PF00092:von Willebrand factor type A domain	NC_006605.4:27732899-27874490	0	0	1.94966	3.08729	12.0646	6.22294	0.649885	7.12494	-3.2242	0.0149191	0.0645188
481751	SPDEF	SAM pointed domain containing ETS transcription factor%2C transcript variant X2 && sp|O95238|SPDEF_HUMAN SAM pointed domain-containing Ets transcription factor OS=Homo sapiens OX=9606 GN=SPDEF PE=1 SV=1 && PF00178:Ets-domain|PF02198:Sterile alpha motif (SAM)/Pointed domain	NC_006594.4:3830669-3847611	12.9657	3.8715	17.4373	23.4793	48.2788	18.7313	11.4248	30.1632	-1.39085	0.0148664	0.064309
482978	MYCN	MYCN proto-oncogene%2C bHLH transcription factor && sp|Q63379|MYCN_RAT N-myc proto-oncogene protein OS=Rattus norvegicus OX=10116 GN=Mycn PE=3 SV=1 && -	NC_006599.4:11663228-11669338	11.9613	15.6687	26.131	6.11671	10.0543	2.12029	17.9203	6.09709	1.53447	0.0148195	0.064161
100685413	LOC100685413	histo-blood group ABO system transferase-like%2C transcript variant X10 && sp|P16442|BGAT_HUMAN Histo-blood group ABO system transferase OS=Homo sapiens OX=9606 GN=ABO PE=1 SV=2 && PF03414:Glycosyltransferase family 6	NC_006583.4:117089101-117107473	2.99041	2.93115	5.81273	0	0	0	3.91143	0	5.01273	0.0148141	0.0641465
487325	MATN1	matrilin 1 && sp|P21941|MATN1_HUMAN Cartilage matrix protein OS=Homo sapiens OX=9606 GN=MATN1 PE=1 SV=1 && PF14670:Coagulation Factor Xa inhibitory site|PF00092:von Willebrand factor type A domain|PF10393:Trimeric coiled-coil oligomerisation domain of matrilin	NC_006584.4:66801152-66810265	2.99041	2.93115	5.81273	0	0	0	3.91143	0	5.01273	0.0148097	0.0641422
607384	LOC607384	pre-mRNA-splicing regulator WTAP-like && sp|Q15007|FL2D_HUMAN Pre-mRNA-splicing regulator WTAP OS=Homo sapiens OX=9606 GN=WTAP PE=1 SV=2 && PF17098:WTAP/Mum2p family	NC_006585.4:39967020-39969035	2.99041	4.90927	3.85086	10.2081	12.08	14.4557	3.91685	12.2479	-1.61309	0.0147618	0.0639838
483727	OVOL1	ovo like transcriptional repressor 1 && sp|A2VDT4|OVOL1_BOVIN Putative transcription factor Ovo-like 1 OS=Bos taurus OX=9913 GN=OVOL1 PE=2 SV=1 && PF13465:Zinc-finger double domain	NC_006600.4:50061870-50073650	6.98575	2.93651	0	6.17129	25.1393	14.4959	3.30742	15.2688	-2.17198	0.0146992	0.0637491
100688089	RNASE12	ribonuclease A family member 12 (inactive) && sp|Q5GAN4|RNS12_HUMAN Probable inactive ribonuclease-like protein 12 OS=Homo sapiens OX=9606 GN=RNASE12 PE=2 SV=1 && PF00074:Pancreatic ribonuclease	NC_006597.4:18386238-18388665	0.993737	4.90313	7.76367	0	0	0	4.55351	0	5.22351	0.0146887	0.0637215
475280	BMPER	BMP binding endothelial regulator%2C transcript variant X1 && sp|Q8N8U9|BMPER_HUMAN BMP-binding endothelial regulator protein OS=Homo sapiens OX=9606 GN=BMPER PE=2 SV=3 && PF08742:C8 domain|PF00093:von Willebrand factor type C domain|PF00094:von Willebrand factor type D domain|PF01826:Trypsin Inhibitor like cysteine rich domain	NC_006596.4:45346415-45596871	0	0	0	5.0886	2.01905	5.1583	0	4.08865	-5.07597	0.0146298	0.0635384
486063	GALNTL6	polypeptide N-acetylgalactosaminyltransferase like 6 && sp|Q49A17|GLTL6_HUMAN Polypeptide N-acetylgalactosaminyltransferase-like 6 OS=Homo sapiens OX=9606 GN=GALNTL6 PE=2 SV=2 && PF00652:Ricin-type beta-trefoil lectin domain|PF00535:Glycosyl transferase family 2	NC_006607.4:23181504-24346149	15.955	17.6521	16.3772	10.1419	0.00705558	4.15001	16.6614	4.76633	1.77836	0.0145631	0.0632668
474865	PSMB8	proteasome 20S subunit beta 8 && sp|Q5W416|PSB8_CANLF Proteasome subunit beta type-8 OS=Canis lupus familiaris OX=9615 GN=PSMB8 PE=1 SV=1 && PF00227:Proteasome subunit	NC_006594.4:2501125-2504497	49.8704	37.2436	29.7892	29.4862	14.1042	14.5406	38.9677	19.377	1.00329	0.0144813	0.0629927
479067	ACSBG1	acyl-CoA synthetase bubblegum family member 1%2C transcript variant X2 && sp|Q2KHW5|ACBG1_BOVIN Long-chain-fatty-acid--CoA ligase ACSBG1 OS=Bos taurus OX=9913 GN=ACSBG1 PE=2 SV=1 && PF00501:AMP-binding enzyme	NC_006585.4:61010594-61058477	3.98252	14.7367	13.5314	27.5051	22.1517	25.8579	10.7502	25.1716	-1.21736	0.0143787	0.0626359
611903	HORMAD2	HORMA domain containing 2%2C transcript variant X4 && sp|A6QQY4|HORM2_BOVIN HORMA domain-containing protein 2 OS=Bos taurus OX=9913 GN=HORMAD2 PE=2 SV=1 && PF02301:HORMA domain	NC_006608.4:23125597-23213985	3.99221	0.973353	0	5.13569	6.0515	21.565	1.65519	10.9174	-2.64512	0.014378	0.0626359
483484	OR9I2	olfactory receptor family 9 subfamily I member 2%2C transcript variant X8 && sp|Q8NGQ6|OR9I1_HUMAN Olfactory receptor 9I1 OS=Homo sapiens OX=9606 GN=OR9I1 PE=3 SV=1 && PF00001:7 transmembrane receptor (rhodopsin family)	NC_006600.4:37732078-37763179	0	1.96539	1.93561	8.15241	6.04479	9.29171	1.30033	7.82964	-2.47706	0.0142426	0.0621318
480401	SAMD15	sterile alpha motif domain containing 15%2C transcript variant X1 && sp|Q9P1V8|SAM15_HUMAN Sterile alpha motif domain-containing protein 15 OS=Homo sapiens OX=9606 GN=SAMD15 PE=2 SV=1 && PF00536:SAM domain (Sterile alpha motif)	NC_006590.4:49869999-49881035	15.9532	11.7189	28.0756	26.5586	41.2663	48.532	18.5826	38.7856	-1.05665	0.0140444	0.0614524
488667	RGS5	regulator of G protein signaling 5 && sp|O15539|RGS5_HUMAN Regulator of G-protein signaling 5 OS=Homo sapiens OX=9606 GN=RGS5 PE=1 SV=1 && PF00615:Regulator of G protein signaling domain	NC_006620.4:19739840-19786792	26.9155	48.0673	51.164	10.2457	32.1786	14.537	42.0489	18.9871	1.14151	0.0139584	0.0611551
490954	IFI35	interferon induced protein 35 && sp|P80217|IN35_HUMAN Interferon-induced 35 kDa protein OS=Homo sapiens OX=9606 GN=IFI35 PE=1 SV=5 && PF07292:Nmi/IFP 35 domain (NID)|PF07334:Interferon-induced 35 kDa protein (IFP 35) N-terminus	NC_006591.4:19512038-19522948	13.9575	13.6952	26.1309	37.7064	26.1898	46.4611	17.9279	36.7858	-1.03164	0.0138081	0.0606539
607208	LST1	leukocyte specific transcript 1%2C transcript variant X1 && sp|O00453|LST1_HUMAN Leukocyte-specific transcript 1 protein OS=Homo sapiens OX=9606 GN=LST1 PE=1 SV=2 && -	NC_006594.4:1221123-1222617	9.97396	6.84794	8.67355	3.04619	0.0026854	2.06611	8.49848	1.705	2.2385	0.0136751	0.0601566
106560188	LOC106560188	glyceraldehyde-3-phosphate dehydrogenase-like%2C transcript variant X2 && sp|Q4KYY3|G3P_SPECI Glyceraldehyde-3-phosphate dehydrogenase OS=Spermophilus citellus OX=9997 GN=GAPDH PE=2 SV=3 && PF00044:Glyceraldehyde 3-phosphate dehydrogenase, NAD binding domain|PF02800:Glyceraldehyde 3-phosphate dehydrogenase, C-terminal domain	NC_006603.4:32927358-32928556	14.9532	21.571	26.0851	10.1826	8.05537	8.2867	20.8698	8.84156	1.22776	0.0136656	0.060132
485966	SLC17A9	solute carrier family 17 member 9%2C transcript variant X1 && sp|Q9BYT1|S17A9_HUMAN Solute carrier family 17 member 9 OS=Homo sapiens OX=9606 GN=SLC17A9 PE=1 SV=2 && -	NC_006606.4:45936526-45949977	8.97241	12.7536	12.5422	36.6233	23.1576	17.6719	11.4227	25.8176	-1.16736	0.0135438	0.0596827
612166	CRYBG2	crystallin beta-gamma domain containing 2%2C transcript variant X1 && sp|Q8N1P7|CRBG2_HUMAN Beta/gamma crystallin domain-containing protein 2 OS=Homo sapiens OX=9606 GN=CRYBG2 PE=2 SV=2 && -	NC_006584.4:70249768-70291509	8.97442	10.7932	8.65888	3.04975	0.00319939	3.08886	9.47551	2.04727	2.14593	0.0134335	0.0592739
102153779	ZNF544	zinc finger protein 544 && sp|Q6NX49|ZN544_HUMAN Zinc finger protein 544 OS=Homo sapiens OX=9606 GN=ZNF544 PE=1 SV=1 && -	NC_006583.4:100064697-100070923	6.98024	4.88218	9.67519	7.2107	30.1778	26.8352	7.17921	21.4079	-1.55989	0.0131761	0.0583886
490371	BECN2	beclin 2%2C transcript variant X18 && sp|A8MW95|BECN2_HUMAN Beclin-2 OS=Homo sapiens OX=9606 GN=BECN2 PE=1 SV=2 && PF17675:Apg6 coiled-coil region|PF04111:Apg6 BARA domain	NC_006589.4:32796787-32953640	6.97204	17.6499	26.1479	33.6582	52.3174	29.0506	16.9233	38.3421	-1.17398	0.0131284	0.05824
610007	GREB1	growth regulating estrogen receptor binding 1%2C transcript variant X1 && sp|Q4ZG55|GREB1_HUMAN Protein GREB1 OS=Homo sapiens OX=9606 GN=GREB1 PE=2 SV=1 && PF15782:Gene regulated by oestrogen in breast cancer	NC_006599.4:8168172-8258445	4.98737	2.93113	3.85085	0	0	0	3.92312	0	5.01854	0.0131069	0.0581701
119866673	BHLHE22	basic helix-loop-helix family member e22 && sp|O09029|BHE22_MESAU Class E basic helix-loop-helix protein 22 OS=Mesocricetus auratus OX=10036 GN=BHLHE22 PE=2 SV=2 && PF00010:Helix-loop-helix DNA-binding domain	NC_006611.4:14752451-14755292	5.98298	0	12.6398	0	0	0	6.2076	0	5.65582	0.0130887	0.0581148
482428	PTPRZ1	protein tyrosine phosphatase receptor type Z1%2C transcript variant X5 && sp|Q62656|PTPRZ_RAT Receptor-type tyrosine-protein phosphatase zeta OS=Rattus norvegicus OX=10116 GN=Ptprz1 PE=1 SV=1 && PF00102:Protein-tyrosine phosphatase|PF00194:Eukaryotic-type carbonic anhydrase|PF00041:Fibronectin type III domain	NC_006596.4:59203408-59361617	15.9617	12.759	3.76728	0.00922777	3.01719	3.08885	10.8293	2.03842	2.33997	0.0130751	0.0580628
480460	ARSG	arylsulfatase G && sp|Q32KH9|ARSG_CANLF Arylsulfatase G OS=Canis lupus familiaris OX=9615 GN=ARSG PE=2 SV=1 && PF14707:C-terminal region of aryl-sulfatase|PF00884:Sulfatase	NC_006591.4:15941642-16006895	19.9413	29.4464	22.1437	13.2325	9.06447	10.3551	23.8438	10.884	1.12285	0.0130265	0.0579136
100687941	GPR84	G protein-coupled receptor 84 && sp|Q2KI97|GPR84_BOVIN G-protein coupled receptor 84 OS=Bos taurus OX=9913 GN=GPR84 PE=2 SV=1 && PF00001:7 transmembrane receptor (rhodopsin family)	NC_006609.4:45300898-45302916	0	0	10.7383	24.4273	16.1132	17.6102	3.57945	19.3835	-2.40565	0.0127059	0.0567301
610901	OR56A1	olfactory receptor family 56 subfamily A member 1 && sp|Q8NGH5|O56A1_HUMAN Olfactory receptor 56A1 OS=Homo sapiens OX=9606 GN=OR56A1 PE=2 SV=3 && PF13853:Olfactory receptor	NC_006603.4:29039569-29040513	0	0	0	14.1979	5.03735	0.0475751	0	6.42762	-5.71455	0.0126629	0.0566543
479394	TMEM45B	transmembrane protein 45B%2C transcript variant X3 && sp|Q96B21|TM45B_HUMAN Transmembrane protein 45B OS=Homo sapiens OX=9606 GN=TMEM45B PE=1 SV=1 && PF04819:Family of unknown function (DUF716)	NC_006587.4:5044999-5078022	0	0	0	5.10812	14.0684	0.0475444	0	6.40801	-5.70724	0.01265	0.0566049
483374	NOTUM	notum%2C palmitoleoyl-protein carboxylesterase && sp|Q6P988|NOTUM_HUMAN Palmitoleoyl-protein carboxylesterase NOTUM OS=Homo sapiens OX=9606 GN=NOTUM PE=1 SV=2 && PF03283:Pectinacetylesterase	NC_006591.4:946787-952790	28.9293	10.7281	19.2679	10.1607	2.02384	7.23291	19.6417	6.47247	1.58366	0.0124944	0.0560959
611729	ACOXL	acyl-CoA oxidase like%2C transcript variant X1 && sp|Q9NUZ1|ACOXL_HUMAN Acyl-coenzyme A oxidase-like protein OS=Homo sapiens OX=9606 GN=ACOXL PE=2 SV=3 && PF01756:Acyl-CoA oxidase|PF00441:Acyl-CoA dehydrogenase, C-terminal domain|PF02770:Acyl-CoA dehydrogenase, middle domain	NC_006599.4:35041171-35388766	14.9527	27.4895	22.1712	12.2007	5.0421	8.28208	21.5378	8.50828	1.32755	0.0123179	0.0554811
612476	BCL11B	BAF chromatin remodeling complex subunit BCL11B%2C transcript variant X3 && sp|Q9C0K0|BC11B_HUMAN B-cell lymphoma/leukemia 11B OS=Homo sapiens OX=9606 GN=BCL11B PE=1 SV=1 && PF00096:Zinc finger, C2H2 type	NC_006590.4:67145953-67237226	4.98692	5.89588	1.89136	0	0	0	4.25805	0	5.13331	0.0122291	0.0551597
100856263	CH25H	cholesterol 25-hydroxylase && sp|Q4QQV7|CH25H_RAT Cholesterol 25-hydroxylase OS=Rattus norvegicus OX=10116 GN=Ch25h PE=2 SV=1 && PF04116:Fatty acid hydroxylase superfamily	NC_006608.4:38635628-38637001	9.97205	9.79944	10.6055	3.05622	2.01574	3.10044	10.1257	2.72413	1.84874	0.012215	0.0551128
482479	TEKT2	tektin 2%2C transcript variant X1 && sp|Q4R5V1|TEKT2_MACFA Tektin-2 OS=Macaca fascicularis OX=9541 GN=TEKT2 PE=2 SV=1 && PF03148:Tektin family	NC_006597.4:6366137-6369686	10.9708	6.8387	11.5894	2.04287	2.01481	3.09481	9.79962	2.38416	1.98543	0.0121016	0.0547382
480603	CCL14	C-C motif chemokine ligand 14 && sp|Q16627|CCL14_HUMAN C-C motif chemokine 14 OS=Homo sapiens OX=9606 GN=CCL14 PE=1 SV=1 && PF00048:Small cytokines (intecrine/chemokine), interleukin-8 like	NC_006591.4:37005603-37008362	0	0	0	7.11111	2.0198	4.14513	0	4.42534	-5.18669	0.0120333	0.0545029
485092	GRIN3B	glutamate ionotropic receptor NMDA type subunit 3B%2C transcript variant X1 && sp|O60391|NMD3B_HUMAN Glutamate receptor ionotropic, NMDA 3B OS=Homo sapiens OX=9606 GN=GRIN3B PE=2 SV=2 && PF10613:Ligated ion channel L-glutamate- and glycine-binding site|PF00060:Ligand-gated ion channel	NC_006602.4:57505626-57512392	29.9127	39.2313	38.5746	27.4451	12.0912	12.4732	35.9062	17.3365	1.04496	0.0118776	0.0539502
111093154	LOC111093154	zinc finger protein 385C-like%2C transcript variant X46 && sp|Q66K41|Z385C_HUMAN Zinc finger protein 385C OS=Homo sapiens OX=9606 GN=ZNF385C PE=1 SV=4 && -	NC_006611.4:29517073-29976598	0	0	0	4.08119	7.03838	2.10253	0	4.40737	-5.17925	0.0118235	0.0537675
474771	TMOD1	tropomodulin 1%2C transcript variant X1 && sp|A0JNC0|TMOD1_BOVIN Tropomodulin-1 OS=Bos taurus OX=9913 GN=TMOD1 PE=2 SV=1 && PF03250:Tropomodulin	NC_006593.4:53267257-53348437	50.8669	53.0047	18.1233	12.2662	24.1428	16.5683	40.665	17.6591	1.198	0.011742	0.0534302
478844	LOC478844	serine protease 58-like%2C transcript variant X4 && sp|Q8IYP2|PRS58_HUMAN Serine protease 58 OS=Homo sapiens OX=9606 GN=PRSS58 PE=2 SV=1 && PF00089:Trypsin	NC_006619.4:2251014-2254725	0	0	0	3.07235	2.02053	9.23773	0	4.77687	-5.29652	0.0116997	0.0533173
100856472	LOC100856472	protein kinase C-binding protein NELL1-like%2C transcript variant X3 && sp|Q2VWQ2|NELL1_MOUSE Protein kinase C-binding protein NELL1 OS=Mus musculus OX=10090 GN=Nell1 PE=2 SV=1 && -	NC_006609.4:24511427-24512394	0	0	0.972292	5.10823	2.02385	12.3211	0.324097	6.48438	-3.8779	0.0116797	0.05325
119864752	LOC119864752	ly-6/neurotoxin-like protein 1 && sp|Q5IS87|LYNX1_SAIBB Ly-6/neurotoxin-like protein 1 OS=Saimiri boliviensis boliviensis OX=39432 GN=LYNX1 PE=3 SV=1 && -	NC_006595.4:36681146-36686918	27.931	21.5799	9.52257	6.12213	10.0567	4.17602	19.6778	6.78493	1.51928	0.0116281	0.0530704
119863929	LOC119863929	C2 calcium-dependent domain-containing protein 4A-like && sp|Q2KJ18|C2C4A_BOVIN C2 calcium-dependent domain-containing protein 4A OS=Bos taurus OX=9913 GN=C2CD4A PE=2 SV=1 && -	NC_006612.4:26788635-26791045	0	0	0	0.037106	28.1261	0.06613	0	9.40976	-6.25264	0.011386	0.0521768
119880136	LOC119880136	basic proline-rich protein-like && - && -	NC_006592.4:62715598-62719613	3.98732	0.951724	10.697	0	0	0	5.21203	0	5.41229	0.0113137	0.0519002
111095750	LOC111095750	putative POM121-like protein 1-like && sp|Q3SYA9|P12L1_HUMAN Putative POM121-like protein 1 OS=Homo sapiens OX=9606 GN=POM121L1P PE=5 SV=2 && PF15229:POM121 family	NC_006586.4:57999935-58009634	5.9826	3.8995	9.68748	18.3556	31.1768	9.41967	6.52319	19.6507	-1.572	0.0112386	0.0516259
608592	QRFP	pyroglutamylated RFamide peptide && sp|P83859|OX26_HUMAN Orexigenic neuropeptide QRFP OS=Homo sapiens OX=9606 GN=QRFP PE=2 SV=1 && PF11109:Orexigenic neuropeptide Qrfp/P518	NC_006591.4:52310894-52313876	23.9346	21.558	23.1304	7.15787	11.0707	12.3858	22.8744	10.2048	1.15517	0.0111011	0.0511257
483004	DPYSL5	dihydropyrimidinase like 5%2C transcript variant X1 && sp|Q9BPU6|DPYL5_HUMAN Dihydropyrimidinase-related protein 5 OS=Homo sapiens OX=9606 GN=DPYSL5 PE=1 SV=1 && PF01979:Amidohydrolase family	NC_006599.4:20745873-20841656	17.9457	26.4901	25.0777	4.11257	14.0786	9.31157	23.1712	9.16758	1.32559	0.0109913	0.0507447
484108	LOC484108	peptidyl-prolyl cis-trans isomerase A-like%2C transcript variant X3 && sp|P62935|PPIA_BOVIN Peptidyl-prolyl cis-trans isomerase A OS=Bos taurus OX=9913 GN=PPIA PE=1 SV=2 && -	NC_006583.4:61808449-61808921	0	0	0	2.05735	6.03511	5.16383	0	4.41876	-5.1839	0.0109439	0.0505854
100686333	TMEM204	transmembrane protein 204 && sp|Q5M962|TM204_RAT Transmembrane protein 204 OS=Rattus norvegicus OX=10116 GN=Tmem204 PE=2 SV=1 && -	NC_006588.4:40543634-40559084	15.9574	12.7312	14.4545	4.08655	5.0337	6.19295	14.381	5.1044	1.47278	0.0108588	0.0503298
610775	PECAM1	platelet and endothelial cell adhesion molecule 1%2C transcript variant X1 && sp|Q95242|PECA1_PIG Platelet endothelial cell adhesion molecule OS=Sus scrofa OX=9823 GN=PECAM1 PE=2 SV=1 && PF17736:C17orf99 Ig domain|PF13895:Immunoglobulin domain	NC_006591.4:13062602-13116028	29.9238	14.6546	24.1059	4.10882	8.05449	13.3768	22.8948	8.51337	1.41421	0.0108299	0.0502263
100682670	LOC100682670	uncharacterized LOC100682670%2C transcript variant X3 && - && -	NC_006589.4:40275590-40288553	0	0	0	2.0635	2.02192	12.2997	0	5.4617	-5.48709	0.0105742	0.0492656
481980	OSR2	odd-skipped related transciption factor 2%2C transcript variant X1 && sp|Q8N2R0|OSR2_HUMAN Protein odd-skipped-related 2 OS=Homo sapiens OX=9606 GN=OSR2 PE=1 SV=2 && PF00096:Zinc finger, C2H2 type	NC_006595.4:1014427-1026867	8.96096	48.1483	33.7665	13.2205	11.0688	4.20465	30.2919	9.49797	1.65918	0.0104759	0.0488745
487324	LAPTM5	lysosomal protein transmembrane 5 && sp|Q5REZ0|LAPM5_PONAB Lysosomal-associated transmembrane protein 5 OS=Pongo abelii OX=9601 GN=LAPTM5 PE=2 SV=1 && PF03821:Golgi 4-transmembrane spanning transporter	NC_006584.4:66763871-66790833	25.9244	19.546	46.4389	17.2879	13.084	6.28017	30.6364	12.2174	1.31658	0.0103343	0.0483777
485970	NKAIN4	sodium/potassium transporting ATPase interacting 4%2C transcript variant X1 && sp|Q9JMG4|NKAI4_MOUSE Sodium/potassium-transporting ATPase subunit beta-1-interacting protein 4 OS=Mus musculus OX=10090 GN=Nkain4 PE=1 SV=1 && -	NC_006606.4:46140365-46155094	1.99127	2.92381	9.7217	0	0	0	4.87893	0	5.31987	0.0103305	0.0483748
488654	MPZ	myelin protein zero && sp|P25189|MYP0_HUMAN Myelin protein P0 OS=Homo sapiens OX=9606 GN=MPZ PE=1 SV=1 && PF07686:Immunoglobulin V-set domain|PF10570:Myelin-PO cytoplasmic C-term p65 binding region	NC_006620.4:21280251-21285323	1.99156	3.91422	7.76366	0	0	0	4.55648	0	5.2252	0.0103297	0.0483748
490411	HAPLN2	hyaluronan and proteoglycan link protein 2%2C transcript variant X1 && sp|Q9GZV7|HPLN2_HUMAN Hyaluronan and proteoglycan link protein 2 OS=Homo sapiens OX=9606 GN=HAPLN2 PE=1 SV=1 && PF07686:Immunoglobulin V-set domain|PF00193:Extracellular link domain	NC_006589.4:40827781-40833885	15.9577	20.6381	5.68133	2.05058	2.01746	6.1627	14.0924	3.41025	2.00869	0.0102957	0.0482417
488653	NR1I3	nuclear receptor subfamily 1 group I member 3%2C transcript variant X3 && sp|P62044|NR1I3_CALUR Nuclear receptor subfamily 1 group I member 3 OS=Callorhinus ursinus OX=34884 GN=NR1I3 PE=2 SV=1 && PF00104:Ligand-binding domain of nuclear hormone receptor|PF00105:Zinc finger, C4 type (two domains)	NC_006620.4:21327778-21332809	9.97002	15.7133	10.5774	3.06206	2.01746	5.14647	12.0869	3.40866	1.79062	0.0102688	0.0481452
119864212	LMO2	LIM domain only 2%2C transcript variant X5 && sp|P25791|RBTN2_HUMAN Rhombotin-2 OS=Homo sapiens OX=9606 GN=LMO2 PE=1 SV=1 && PF00412:LIM domain	NC_006600.4:33481882-33492473	16.952	7.78015	29.065	8.12752	5.0337	2.10997	17.9324	5.0904	1.79	0.0101802	0.0477964
490654	PAX9	paired box 9%2C transcript variant X1 && sp|P47242|PAX9_MOUSE Paired box protein Pax-9 OS=Mus musculus OX=10090 GN=Pax9 PE=2 SV=1 && PF00292:'Paired box' domain	NC_006590.4:15017315-15039336	33.9082	24.4696	35.7035	15.2744	5.05085	19.5706	31.3604	13.2986	1.23001	0.0101272	0.0475914
610758	CLEC17A	C-type lectin domain containing 17A%2C transcript variant X2 && sp|Q6ZS10|CL17A_HUMAN C-type lectin domain family 17, member A OS=Homo sapiens OX=9606 GN=CLEC17A PE=1 SV=2 && PF00059:Lectin C-type domain	NC_006602.4:47943292-47956351	9.97205	7.8238	12.5631	34.588	22.1503	16.6356	10.1197	24.458	-1.26251	0.010044	0.0472882
484297	BRSK1	BR serine/threonine kinase 1%2C transcript variant X1 && sp|Q8TDC3|BRSK1_HUMAN Serine/threonine-protein kinase BRSK1 OS=Homo sapiens OX=9606 GN=BRSK1 PE=1 SV=2 && PF00069:Protein kinase domain	NC_006583.4:102423618-102441538	13.9618	5.83161	20.3396	2.05057	4.02501	4.12932	13.3777	3.40163	1.93659	0.0100407	0.0472799
119870005	LOC119870005	inhibin beta B chain-like && sp|P09529|INHBB_HUMAN Inhibin beta B chain OS=Homo sapiens OX=9606 GN=INHBB PE=1 SV=2 && PF00019:Transforming growth factor beta like domain|PF00688:TGF-beta propeptide	NC_006601.4:52944943-52949431	0	0	30.2234	0	0	0	10.0745	0	6.33591	0.00997655	0.0470652
487623	PAQR5	progestin and adipoQ receptor family member 5%2C transcript variant X2 && sp|Q9NXK6|PAQR5_HUMAN Membrane progestin receptor gamma OS=Homo sapiens OX=9606 GN=PAQR5 PE=1 SV=2 && PF03006:Haemolysin-III related	NC_006612.4:33168428-33238252	25.9193	56.9606	33.6798	18.3273	23.1327	5.28207	38.8532	15.5807	1.31091	0.00996084	0.0470118
476604	IQCF1	IQ motif containing F1 && sp|Q3SYS7|IQCF1_BOVIN IQ domain-containing protein F1 OS=Bos taurus OX=9913 GN=IQCF1 PE=2 SV=1 && -	NC_006602.4:37777288-37779145	13.964	7.81497	12.5421	23.4605	36.2168	19.7273	11.4404	26.4682	-1.20116	0.00991743	0.0468444
119866403	LOC119866403	uncharacterized LOC119866403 && - && -	NC_006596.4:28277983-28279328	9.97658	9.83185	0	0	0	0	6.60281	0	5.74673	0.00978757	0.0463749
478873	CDK15	cyclin dependent kinase 15%2C transcript variant X1 && sp|Q96Q40|CDK15_HUMAN Cyclin-dependent kinase 15 OS=Homo sapiens OX=9606 GN=CDK15 PE=1 SV=2 && PF00069:Protein kinase domain	NC_006619.4:11732588-11814581	16.9572	3.86398	18.3872	3.05308	0.00370605	4.11124	13.0695	2.38934	2.39145	0.00974157	0.0462363
100686606	THSD7A	thrombospondin type 1 domain containing 7A%2C transcript variant X4 && sp|Q9UPZ6|THS7A_HUMAN Thrombospondin type-1 domain-containing protein 7A OS=Homo sapiens OX=9606 GN=THSD7A PE=1 SV=4 && PF00090:Thrombospondin type 1 domain	NC_006596.4:25860426-26285019	0	3.93996	1.92383	14.26	21.1164	3.20497	1.9546	12.8605	-2.64074	0.00960814	0.0456886
479628	DNAAF1	dynein axonemal assembly factor 1 && sp|Q3SYS4|DAAF1_BOVIN Dynein axonemal assembly factor 1 OS=Bos taurus OX=9913 GN=DNAAF1 PE=2 SV=2 && PF14580:Leucine-rich repeat	NC_006587.4:68198602-68219645	2.9934	1.96209	0	6.14101	12.0725	10.3364	1.65183	9.51664	-2.4498	0.00956455	0.0455311
102151979	LOC102151979	basic proline-rich protein-like && - && -	NC_006585.4:4247252-4250384	4.9865	6.88257	1.88742	0	0	0	4.58549	0	5.23704	0.00952002	0.0453476
608715	MB	myoglobin && sp|P02160|MYG_VULCH Myoglobin OS=Vulpes chama OX=9626 GN=MB PE=1 SV=2 && PF00042:Globin	NC_006592.4:28513611-28523318	2.98631	5.86046	16.5164	2.02631	0.00109805	0.00563425	8.4544	0.67768	3.41044	0.00933217	0.0446555
474860	HLA-DRB1	MHC class II DLA DRB1 beta chain && sp|P18470|HB2D_CANLF DLA class II histocompatibility antigen, DR-1 beta chain OS=Canis lupus familiaris OX=9615 PE=2 SV=1 && PF00969:Class II histocompatibility antigen, beta domain|PF07654:Immunoglobulin C1-set domain	NC_006594.4:2300636-2313266	2.99005	0	9.73707	13.2868	30.1707	13.5134	4.24237	18.9903	-2.13428	0.00925381	0.0443573
119870194	LOC119870194	protocadherin alpha-3-like && sp|Q9Y5H8|PCDA3_HUMAN Protocadherin alpha-3 OS=Homo sapiens OX=9606 GN=PCDHA3 PE=2 SV=1 && PF08266:Cadherin-like|PF00028:Cadherin domain	NC_006584.4:32956684-32959751	8.97632	6.85293	7.70498	11.2677	26.1593	24.7825	7.84474	20.7365	-1.38815	0.0092337	0.0442892
102154915	LOC102154915	zinc finger protein 470-like%2C transcript variant X7 && sp|Q5R5Q6|ZN571_PONAB Zinc finger protein 571 OS=Pongo abelii OX=9601 GN=ZNF571 PE=2 SV=1 && -	NC_006583.4:101578265-101587182	29.9099	23.4479	67.7427	15.303	19.1215	17.5864	40.3669	17.337	1.21267	0.00912864	0.0439374
481129	B4GALNT1	beta-1%2C4-N-acetyl-galactosaminyltransferase 1%2C transcript variant X2 && sp|Q00973|B4GN1_HUMAN Beta-1,4 N-acetylgalactosaminyltransferase 1 OS=Homo sapiens OX=9606 GN=B4GALNT1 PE=1 SV=2 && PF00535:Glycosyl transferase family 2	NC_006592.4:1766846-1820023	24.9377	19.6148	10.5073	10.1535	3.02732	4.16363	18.3533	5.78149	1.64602	0.00911071	0.0438649
106559146	LTB4R	leukotriene B4 receptor%2C transcript variant X4 && sp|Q3T181|LT4R1_BOVIN Leukotriene B4 receptor 1 OS=Bos taurus OX=9913 GN=LTB4R PE=2 SV=1 && PF00001:7 transmembrane receptor (rhodopsin family)	NC_006590.4:4206403-4208655	8.96907	24.58	12.4887	29.5811	40.2522	32.0907	15.3459	33.9747	-1.14006	0.00900045	0.0434441
482569	LOC482569	olfactory receptor 1509 && sp|Q7TQQ0|O1509_MOUSE Olfactory receptor 1509 OS=Mus musculus OX=10090 GN=Olfr1509 PE=1 SV=1 && PF13853:Olfactory receptor	NC_006597.4:19125284-19126210	0	0	0	4.08119	6.0351	3.12494	0	4.41375	-5.18159	0.00885094	0.0428789
100688178	SCN4B	sodium voltage-gated channel beta subunit 4 && sp|Q08E08|SCN4B_BOVIN Sodium channel subunit beta-4 OS=Bos taurus OX=9913 GN=SCN4B PE=2 SV=1 && PF07686:Immunoglobulin V-set domain	NC_006587.4:15594377-15614867	16.9458	39.3027	21.1481	10.1935	10.0668	10.346	25.7989	10.2021	1.32798	0.00881956	0.0427678
610473	LMO1	LIM domain only 1%2C transcript variant X5 && sp|P25800|RBTN1_HUMAN Rhombotin-1 OS=Homo sapiens OX=9606 GN=LMO1 PE=1 SV=1 && PF00412:LIM domain	NC_006603.4:31296487-31348744	49.8687	25.4153	47.2839	23.4153	12.0949	22.7214	40.8559	19.4106	1.06902	0.0087932	0.0426628
483642	CHST1	carbohydrate sulfotransferase 1%2C transcript variant X1 && sp|O43916|CHST1_HUMAN Carbohydrate sulfotransferase 1 OS=Homo sapiens OX=9606 GN=CHST1 PE=1 SV=1 && PF00685:Sulfotransferase domain	NC_006600.4:42451116-42467610	36.8971	37.249	39.5275	28.4627	10.0831	15.5497	37.8912	18.0318	1.06618	0.00870981	0.0423165
485535	NALCN	sodium leak channel%2C non-selective%2C transcript variant X7 && sp|Q8BXR5|NALCN_MOUSE Sodium leak channel non-selective protein OS=Mus musculus OX=10090 GN=Nalcn PE=1 SV=2 && PF00520:Ion transport protein	NC_006604.4:50601806-50922190	7.98454	0	1.90404	16.3153	28.1574	7.34894	3.29619	17.2739	-2.34917	0.00867917	0.0421879
100688262	GNLY	granulysin%2C transcript variant X1 && sp|Q8HZQ3|NKL_HORSE Antimicrobial peptide NK-lysin OS=Equus caballus OX=9796 GN=NKL PE=2 SV=3 && -	NC_006599.4:39032980-39049515	2.98845	3.90412	10.6825	11.2564	22.1365	21.6862	5.85835	18.3597	-1.62702	0.00863219	0.0420065
100685402	OR13C4	olfactory receptor family 13 subfamily C member 4 && sp|Q8NGS6|O13C3_HUMAN Olfactory receptor 13C3 OS=Homo sapiens OX=9606 GN=OR13C3 PE=2 SV=2 && PF13853:Olfactory receptor	NC_006593.4:58956979-58958024	6.98519	0.960511	2.87686	9.21521	26.1442	11.4324	3.60752	15.5973	-2.07441	0.00854904	0.0416819
492039	SLC25A53	solute carrier family 25 member 53 && sp|Q5H9E4|S2553_HUMAN Solute carrier family 25 member 53 OS=Homo sapiens OX=9606 GN=SLC25A53 PE=2 SV=1 && PF00153:Mitochondrial carrier protein	NC_006621.4:63640405-63650597	1.99127	8.85971	3.83556	0	0	0	4.89551	0	5.32758	0.00852651	0.0416054
482846	IDO2	indoleamine 2%2C3-dioxygenase 2%2C transcript variant X6 && sp|Q6ZQW0|I23O2_HUMAN Indoleamine 2,3-dioxygenase 2 OS=Homo sapiens OX=9606 GN=IDO2 PE=1 SV=4 && PF01231:Indoleamine 2,3-dioxygenase	NC_006598.4:25828791-25884813	0	0	0	5.0917	3.02414	5.16385	0	4.42656	-5.18679	0.00845746	0.0413215
488073	SLC9A3	solute carrier family 9 member A3%2C transcript variant X3 && sp|P48764|SL9A3_HUMAN Sodium/hydrogen exchanger 3 OS=Homo sapiens OX=9606 GN=SLC9A3 PE=1 SV=2 && PF00999:Sodium/hydrogen exchanger family	NC_006616.4:16258013-16298999	4.98693	3.91694	3.84555	0	0	0	4.2498	0	5.13047	0.00844049	0.0412531
490822	KCNK10	potassium two pore domain channel subfamily K member 10%2C transcript variant X1 && sp|Q9JIS4|KCNKA_RAT Potassium channel subfamily K member 10 OS=Rattus norvegicus OX=10116 GN=Kcnk10 PE=2 SV=1 && PF07885:Ion channel	NC_006590.4:59058106-59190884	8.97241	12.7536	12.5422	4.06918	3.02045	2.086	11.4227	3.05854	1.85909	0.00843617	0.0412439
403538	RHBG	Rh family B glycoprotein && sp|Q4VUI0|RHBG_CANLF Ammonium transporter Rh type B OS=Canis lupus familiaris OX=9615 GN=RHBG PE=2 SV=1 && PF00909:Ammonium Transporter Family	NC_006589.4:41026369-41036656	38.9019	26.4583	19.179	13.2408	8.0625	14.4507	28.1797	11.918	1.23338	0.00837137	0.0409667
609429	JUN	Jun proto-oncogene%2C AP-1 transcription factor subunit && sp|P05627|JUN_MOUSE Transcription factor AP-1 OS=Mus musculus OX=10090 GN=Jun PE=1 SV=3 && PF00170:bZIP transcription factor|PF03957:Jun-like transcription factor	NC_006587.4:50975870-51035105	297.148	960.832	1206.05	338.389	583.733	147.245	821.343	356.456	1.20402	0.00822641	0.0403807
489531	MFAP4	microfibril associated protein 4 && sp|P55083|MFAP4_HUMAN Microfibril-associated glycoprotein 4 OS=Homo sapiens OX=9606 GN=MFAP4 PE=1 SV=2 && PF00147:Fibrinogen beta and gamma chains, C-terminal globular domain	NC_006587.4:40969718-40972901	11.9684	6.83438	12.5577	18.3858	33.2004	23.8109	10.4535	25.1324	-1.25537	0.00819435	0.0402637
100855624	FGFBP3	fibroblast growth factor binding protein 3 && sp|Q8TAT2|FGFP3_HUMAN Fibroblast growth factor-binding protein 3 OS=Homo sapiens OX=9606 GN=FGFBP3 PE=1 SV=1 && PF06473:FGF binding protein 1 (FGF-BP1)	NC_006610.4:6576150-6577507	18.9484	17.6427	17.3366	27.573	58.3459	30.0791	17.9759	38.666	-1.09952	0.00808798	0.039804
488430	CERKL	ceramide kinase like%2C transcript variant X1 && sp|Q49MI3|CERKL_HUMAN Ceramide kinase-like protein OS=Homo sapiens OX=9606 GN=CERKL PE=1 SV=1 && PF00781:Diacylglycerol kinase catalytic domain	NC_006618.4:24731428-24862131	3.99282	0	0	15.2478	6.05011	9.32538	1.33094	10.2078	-2.84287	0.00805915	0.0396813
485066	TLE6	TLE family member 6%2C subcortical maternal complex member%2C transcript variant X10 && sp|Q9H808|TLE6_HUMAN Transducin-like enhancer protein 6 OS=Homo sapiens OX=9606 GN=TLE6 PE=1 SV=2 && -	NC_006602.4:55956718-55967584	32.9098	46.1635	16.235	12.224	17.0961	4.21998	31.7694	11.18	1.4963	0.00804077	0.0396119
481408	BMP10	bone morphogenetic protein 10 && sp|O95393|BMP10_HUMAN Bone morphogenetic protein 10 OS=Homo sapiens OX=9606 GN=BMP10 PE=1 SV=1 && PF00688:TGF-beta propeptide|PF00019:Transforming growth factor beta like domain	NC_006592.4:67607020-67614740	3.99164	1.95903	0	7.16	14.083	10.3505	1.98356	10.5312	-2.34705	0.00801876	0.0395337
478792	MYO3B	myosin IIIB%2C transcript variant X5 && sp|Q8WXR4|MYO3B_HUMAN Myosin-IIIb OS=Homo sapiens OX=9606 GN=MYO3B PE=2 SV=4 && -	NC_006618.4:14815414-15240870	1.98836	10.7991	13.5666	0.00316769	0.00109829	2.047	8.7847	0.683756	3.46041	0.00796692	0.0393163
608845	CDRT4	CMT1A duplicated region transcript 4%2C transcript variant X2 && sp|Q2YDL7|CDRT4_BOVIN CMT1A duplicated region transcript 4 protein homolog OS=Bos taurus OX=9913 GN=CDRT4 PE=2 SV=1 && PF15213:CMT1A duplicated region transcript 4 protein	NC_006587.4:39127920-39160096	4.98988	0	1.91848	12.2293	16.0946	7.30078	2.30279	11.8749	-2.3096	0.00795034	0.0392472
479613	CDH15	cadherin 15%2C transcript variant X1 && sp|P55291|CAD15_HUMAN Cadherin-15 OS=Homo sapiens OX=9606 GN=CDH15 PE=1 SV=1 && PF01049:Cadherin cytoplasmic region|PF00028:Cadherin domain	NC_006587.4:64270039-64288790	14.9687	6.85809	0	0	0	0	7.27559	0	5.88581	0.0078746	0.0389429
100688937	ENTPD8	ectonucleoside triphosphate diphosphohydrolase 8%2C transcript variant X1 && sp|A0JND9|ENTP8_BOVIN Ectonucleoside triphosphate diphosphohydrolase 8 OS=Bos taurus OX=9913 GN=ENTPD8 PE=2 SV=1 && PF01150:GDA1/CD39 (nucleoside phosphatase) family	NC_006591.4:47488660-47493285	3.98664	4.89201	8.71901	23.4125	24.1465	9.41445	5.86588	18.9911	-1.67306	0.00785254	0.038859
612400	LOC612400	interferon-inducible GTPase 5-like%2C transcript variant X3 && sp|Q32KW9|IIGP5_BOVIN Interferon-inducible GTPase 5 OS=Bos taurus OX=9913 GN=IRGC PE=2 SV=1 && PF05049:Interferon-inducible GTPase (IIGP)	NC_006583.4:110917044-110921920	0	1.95618	4.86473	7.16815	16.0946	12.4101	2.27364	11.8909	-2.32282	0.007843	0.0388244
100534007	GTF2A1L	general transcription factor IIA subunit 1 like && sp|Q9UNN4|TF2AY_HUMAN TFIIA-alpha and beta-like factor OS=Homo sapiens OX=9606 GN=GTF2A1L PE=1 SV=2 && PF03153:Transcription factor IIA, alpha/beta subunit	NC_006592.4:50342097-50387075	3.98275	21.6659	5.71722	27.5312	28.1878	33.0706	10.4553	29.5965	-1.49087	0.00781543	0.038716
486856	PITX3	paired like homeodomain 3%2C transcript variant X5 && sp|O35160|PITX3_MOUSE Pituitary homeobox 3 OS=Mus musculus OX=10090 GN=Pitx3 PE=1 SV=1 && PF03826:OAR domain|PF00046:Homeodomain	NC_006610.4:14932709-14949677	0	1.97293	0	2.08209	17.089	8.29114	0.657644	9.15406	-3.57422	0.0078016	0.0386762
486232	FZD10	frizzled class receptor 10 && sp|Q9ULW2|FZD10_HUMAN Frizzled-10 OS=Homo sapiens OX=9606 GN=FZD10 PE=1 SV=1 && PF01534:Frizzled/Smoothened family membrane region|PF01392:Fz domain	NC_006608.4:2105435-2108333	0	10.815	10.6559	0	0	0	7.15698	0	5.86049	0.00776871	0.0385382
483426	PAMR1	peptidase domain containing associated with muscle regeneration 1%2C transcript variant X2 && sp|Q5RDI1|PAMR1_PONAB Inactive serine protease PAMR1 OS=Pongo abelii OX=9601 GN=PAMR1 PE=2 SV=1 && PF00089:Trypsin|PF00008:EGF-like domain|PF00431:CUB domain|PF00084:Sushi repeat (SCR repeat)	NC_006600.4:32083269-32155630	16.9513	27.514	11.4781	4.09392	5.03649	9.26356	18.6478	6.13132	1.58574	0.0077301	0.038378
607712	SLC24A3	solute carrier family 24 member 3%2C transcript variant X2 && sp|Q9HC58|NCKX3_HUMAN Sodium/potassium/calcium exchanger 3 OS=Homo sapiens OX=9606 GN=SLC24A3 PE=2 SV=4 && PF01699:Sodium/calcium exchanger protein	NC_006606.4:3620103-3818880	0	0	0	4.08121	4.02805	5.16384	0	4.42437	-5.18581	0.00769263	0.0382356
102156298	LOC102156298	CMP-N-acetylneuraminate-beta-galactosamide-alpha-2%2C3-sialyltransferase 2-like%2C transcript variant X3 && sp|Q11200|SIA4A_CHICK CMP-N-acetylneuraminate-beta-galactosamide-alpha-2,3-sialyltransferase 1 OS=Gallus gallus OX=9031 GN=ST3GAL1 PE=2 SV=1 && PF00777:Glycosyltransferase family 29 (sialyltransferase)	NC_006606.4:24113801-24117064	0	0	0	5.0917	4.02805	4.14512	0	4.42162	-5.18468	0.00766318	0.0381329
611405	SRRM4	serine/arginine repetitive matrix 4%2C transcript variant X5 && sp|Q8BKA3|SRRM4_MOUSE Serine/arginine repetitive matrix protein 4 OS=Mus musculus OX=10090 GN=Srrm4 PE=1 SV=1 && PF15230:Serine/arginine repetitive matrix protein C-terminus	NC_006608.4:15177057-15329853	33.9138	29.4343	13.3645	68.2142	43.2971	45.5733	25.5708	52.3615	-1.0308	0.00759875	0.0378742
475850	OAZ3	ornithine decarboxylase antizyme 3 && sp|Q9UMX2|OAZ3_HUMAN Ornithine decarboxylase antizyme 3 OS=Homo sapiens OX=9606 GN=OAZ3 PE=1 SV=2 && -	NC_006599.4:60230905-60234318	60.8424	48.0472	28.7692	15.3261	31.1818	17.6315	45.8862	21.3798	1.09741	0.00743942	0.0371749
491186	TRARG1	trafficking regulator of GLUT4 (SLC2A4) 1%2C transcript variant X1 && sp|Q2MHH0|TARG1_RAT Trafficking regulator of GLUT4 1 OS=Rattus norvegicus OX=10116 GN=Trarg1 PE=1 SV=1 && PF04505:Interferon-induced transmembrane protein	NC_006591.4:43712343-43728795	9.97436	9.81597	4.76862	23.4274	20.1344	19.6746	8.18632	21.0788	-1.35192	0.00741507	0.037068
483681	FGF19	fibroblast growth factor 19%2C transcript variant X1 && sp|O95750|FGF19_HUMAN Fibroblast growth factor 19 OS=Homo sapiens OX=9606 GN=FGF19 PE=1 SV=1 && -	NC_006600.4:47074788-47079858	11.9705	2.9001	11.6061	27.4937	22.1483	20.7229	8.82554	23.455	-1.39778	0.00730705	0.0366183
610673	UPK2	uroplakin 2 && sp|O00526|UPK2_HUMAN Uroplakin-2 OS=Homo sapiens OX=9606 GN=UPK2 PE=1 SV=2 && PF07353:Uroplakin II	NC_006587.4:14920977-14925423	11.961	22.5777	20.2619	1.04595	4.0299	10.2607	18.2669	5.11218	1.81094	0.00724674	0.036358
119869315	LOC119869315	olfactory receptor 2D2-like && sp|Q8NGZ4|OR2G3_HUMAN Olfactory receptor 2G3 OS=Homo sapiens OX=9606 GN=OR2G3 PE=2 SV=1 && PF13853:Olfactory receptor	NC_006597.4:489989-495062	32.9064	37.2578	38.571	17.3279	10.082	24.7351	36.2451	17.3817	1.05545	0.00722658	0.0362868
483288	GPRC5C	G protein-coupled receptor class C group 5 member C%2C transcript variant X6 && sp|Q9NQ84|GPC5C_HUMAN G-protein coupled receptor family C group 5 member C OS=Homo sapiens OX=9606 GN=GPRC5C PE=1 SV=2 && -	NC_006591.4:6605429-6627523	44.8859	28.4052	24.9776	8.19283	14.0924	19.5813	32.7562	13.9555	1.22382	0.00712685	0.0359045
119863909	PCDHA13	protocadherin alpha 13%2C transcript variant X9 && sp|Q9Y5I4|PCDC2_HUMAN Protocadherin alpha-C2 OS=Homo sapiens OX=9606 GN=PCDHAC2 PE=2 SV=1 && PF00028:Cadherin domain|PF08266:Cadherin-like|PF15974:Cadherin C-terminal cytoplasmic tail, catenin-binding region|PF16492:Cadherin cytoplasmic C-terminal	NC_006584.4:33044035-33149011	5.98023	11.7881	8.66859	23.4341	26.1627	16.6143	8.81231	22.0704	-1.31178	0.00712228	0.0358934
100856778	CPT1C	carnitine palmitoyltransferase 1C%2C transcript variant X1 && sp|Q8TCG5|CPT1C_HUMAN Carnitine O-palmitoyltransferase 1, brain isoform OS=Homo sapiens OX=9606 GN=CPT1C PE=1 SV=1 && PF00755:Choline/Carnitine o-acyltransferase|PF16484:Carnitine O-palmitoyltransferase N-terminus	NC_006583.4:106410071-106430708	2.98787	12.8023	3.81323	16.3377	27.1644	19.6745	6.53448	21.0588	-1.66952	0.00702708	0.0354842
119870217	LOC119870217	RAC-beta serine/threonine-protein kinase-like && sp|P47197|AKT2_RAT RAC-beta serine/threonine-protein kinase OS=Rattus norvegicus OX=10116 GN=Akt2 PE=1 SV=1 && -	NC_006607.4:163545-204308	31.9001	50.9751	71.4929	31.5511	17.1272	24.8273	51.4561	24.5019	1.06646	0.00699729	0.0353455
103611085	IL-15L	interleukin 15-like%2C transcript variant X1 && - && -	NC_006583.4:113194117-113197484	24.9362	16.645	17.3164	40.7776	26.1971	60.8689	19.6325	42.6146	-1.11346	0.00699576	0.0353436
481763	PNPLA1	patatin like phospholipase domain containing 1 && sp|Q8N8W4|PLPL1_HUMAN Omega-hydroxyceramide transacylase OS=Homo sapiens OX=9606 GN=PNPLA1 PE=1 SV=3 && -	NC_006594.4:5397344-5443474	0	0	0	4.08394	3.02498	7.20473	0	4.77122	-5.29293	0.00694944	0.0351446
102152176	LOC102152176	uncharacterized LOC102152176%2C transcript variant X18 && - && -	NC_006592.4:25709971-25736485	13.9657	5.84969	10.6054	2.037	3.01596	0.0137788	10.1403	1.68891	2.496	0.00684901	0.0347523
119863951	TSGA13	testis specific 13%2C transcript variant X1 && sp|Q3T028|TSG13_BOVIN Testis-specific gene 13 protein OS=Bos taurus OX=9913 GN=TSGA13 PE=2 SV=2 && PF14994:Testis-specific gene 13 protein	NC_006596.4:5994726-6010479	5.98086	8.82718	9.65803	2.03376	1.00814	1.04214	8.15536	1.36134	2.47925	0.00681804	0.034624
481644	OR13F1B	olfactory receptor family 13 subfamily F member 1B && sp|Q8NGS4|O13F1_HUMAN Olfactory receptor 13F1 OS=Homo sapiens OX=9606 GN=OR13F1 PE=2 SV=1 && PF13853:Olfactory receptor	NC_006593.4:59029620-59030561	6.98062	7.8498	5.76291	17.3409	26.1556	14.5405	6.86444	19.3456	-1.47789	0.00663426	0.0339172
100685573	YDJC	YdjC chitooligosaccharide deacetylase homolog%2C transcript variant X2 && sp|A8MPS7|YDJC_HUMAN Carbohydrate deacetylase OS=Homo sapiens OX=9606 GN=YDJC PE=1 SV=1 && PF04794:YdjC-like protein	NC_006608.4:30861431-30863326	32.9083	29.3862	38.6	10.2267	23.1317	12.4516	33.6315	15.27	1.13232	0.00663183	0.0339105
486801	CPEB3	cytoplasmic polyadenylation element binding protein 3%2C transcript variant X1 && sp|Q7TN99|CPEB3_MOUSE Cytoplasmic polyadenylation element-binding protein 3 OS=Mus musculus OX=10090 GN=Cpeb3 PE=1 SV=1 && PF16366:Cytoplasmic polyadenylation element-binding protein ZZ domain|PF16367:RNA recognition motif	NC_006610.4:6699976-6899667	65.8416	15.5858	29.8049	74.4295	105.665	68.3643	37.0774	82.8197	-1.15619	0.00658328	0.0337132
484061	FNDC1	fibronectin type III domain containing 1 && sp|Q4ZHG4|FNDC1_HUMAN Fibronectin type III domain-containing protein 1 OS=Homo sapiens OX=9606 GN=FNDC1 PE=2 SV=4 && PF00041:Fibronectin type III domain	NC_006583.4:49344213-49445441	21.945	10.7452	16.3815	36.6834	27.1923	41.3214	16.3572	35.0657	-1.09445	0.00656926	0.0336584
119865160	LOC119865160	atherin-like%2C transcript variant X2 && - && -	NC_006604.4:8501929-8503704	0	2.94901	2.90515	4.13073	12.0818	22.6222	1.95139	12.9449	-2.65465	0.00628645	0.0325549
608630	DIPK1C	divergent protein kinase domain 1C%2C transcript variant X1 && sp|Q0P6D2|DIK1C_HUMAN Divergent protein kinase domain 1C OS=Homo sapiens OX=9606 GN=DIPK1C PE=2 SV=3 && PF12260:Protein-kinase domain of FAM69|PF14875:N-term cysteine-rich ER, FAM69	NC_006583.4:5961578-5990330	22.925	32.3105	65.7941	51.0674	97.6283	113.64	40.3432	87.4452	-1.11453	0.0062529	0.0324032
111091360	KLF2	Kruppel like factor 2 && sp|Q9Y5W3|KLF2_HUMAN Krueppel-like factor 2 OS=Homo sapiens OX=9606 GN=KLF2 PE=1 SV=2 && PF00096:Zinc finger, C2H2 type	NC_006602.4:46096492-46098925	135.631	157.939	70.1258	93.6185	40.2897	45.6204	121.232	59.8429	1.01699	0.00620704	0.0321991
607481	RPL32	ribosomal protein L32%2C transcript variant X2 && sp|Q95LL8|EFC12_MACFA EF-hand calcium-binding domain-containing protein 12 OS=Macaca fascicularis OX=9541 GN=EFCAB12 PE=2 SV=1 && -	NC_006602.4:5764701-5786189	48.8653	59.8585	35.5526	13.3066	32.1908	23.7888	48.0921	23.0954	1.05403	0.00615385	0.0319962
489087	DOK3	docking protein 3%2C transcript variant X5 && sp|Q7L591|DOK3_HUMAN Docking protein 3 OS=Homo sapiens OX=9606 GN=DOK3 PE=1 SV=2 && PF02174:PTB domain (IRS-1 type)	NC_006586.4:35829321-35835159	22.939	28.4874	9.51723	47.8889	33.2361	53.7199	20.3145	44.9483	-1.14149	0.0061161	0.0318517
483712	CD248	CD248 molecule && sp|Q9HCU0|CD248_HUMAN Endosialin OS=Homo sapiens OX=9606 GN=CD248 PE=1 SV=1 && PF14670:Coagulation Factor Xa inhibitory site|PF00059:Lectin C-type domain	NC_006600.4:49600288-49602891	4.98206	12.7774	8.6686	17.3909	56.311	14.6208	8.80935	29.4409	-1.72553	0.00602308	0.0314588
612456	LOC612456	60S ribosomal protein L7a-like%2C transcript variant X1 && sp|Q2TBQ5|RL7A_BOVIN 60S ribosomal protein L7a OS=Bos taurus OX=9913 GN=RPL7A PE=2 SV=3 && -	NC_006586.4:65725080-65728642	0	0	38.976	0	0	0	12.992	0	6.6993	0.00599765	0.0313475
119870232	LOC119870232	translation initiation factor IF-2-like%2C transcript variant X1 && - && -	NC_006583.4:94371948-94451188	27.928	30.4461	8.53076	8.14672	7.04694	6.22298	22.3016	7.13888	1.62694	0.00597649	0.0312584
608252	MLNR	motilin receptor && sp|O43193|MTLR_HUMAN Motilin receptor OS=Homo sapiens OX=9606 GN=MLNR PE=2 SV=1 && PF00001:7 transmembrane receptor (rhodopsin family)	NC_006604.4:2542187-2544342	25.9274	18.5783	35.7631	13.2325	10.0685	9.33397	26.7563	10.8783	1.28868	0.005956	0.031178
612176	PEAK3	PEAK family member 3%2C transcript variant X1 && sp|Q6ZS72|PEAK3_HUMAN Protein PEAK3 OS=Homo sapiens OX=9606 GN=PEAK3 PE=1 SV=1 && -	NC_006602.4:56559083-56563401	4.9857	1.93537	8.73213	0	0	0	5.21774	0	5.41628	0.00591907	0.0310061
486772	C28H10orf71	chromosome 28 C10orf71 homolog%2C transcript variant X1 && sp|Q711Q0|CEFIP_HUMAN Cardiac-enriched FHL2-interacting protein OS=Homo sapiens OX=9606 GN=CEFIP PE=1 SV=2 && -	NC_006610.4:1457002-1485375	0	0	1.94966	20.2906	4.03948	4.2047	0.649885	9.51158	-3.63699	0.00591111	0.0309755
449028	CCND1	cyclin D1 && sp|Q64HP0|CCND1_CANLF G1/S-specific cyclin-D1 OS=Canis lupus familiaris OX=9615 GN=CCND1 PE=2 SV=1 && PF02984:Cyclin, C-terminal domain|PF00134:Cyclin, N-terminal domain	NC_006600.4:47111842-47121415	33.8973	50.992	58.8854	14.3208	25.1609	29.9239	47.9249	23.1352	1.0467	0.00590548	0.0309643
111091889	LOC111091889	uncharacterized LOC111091889 && - && -	NC_006605.4:13117912-13137594	6.97578	10.775	17.4315	26.5064	26.1746	29.9775	11.7274	27.5529	-1.22267	0.00587542	0.0308518
490418	RAB25	RAB25%2C member RAS oncogene family && sp|E2RQ15|RAB25_CANLF Ras-related protein Rab-25 OS=Canis lupus familiaris OX=9615 GN=RAB25 PE=3 SV=1 && PF00071:Ras family	NC_006589.4:41242503-41248434	31.9158	19.5622	29.9056	12.2267	12.0783	10.3638	27.1279	11.5563	1.22227	0.00580879	0.0305546
100688036	SPIB	Spi-B transcription factor%2C transcript variant X1 && sp|Q01892|SPIB_HUMAN Transcription factor Spi-B OS=Homo sapiens OX=9606 GN=SPIB PE=1 SV=1 && PF00178:Ets-domain	NC_006583.4:105867467-105874839	42.8856	33.3102	35.6404	25.4281	14.1016	14.5268	37.2787	18.0188	1.04369	0.00575097	0.0303051
482773	CLEC2L	C-type lectin domain family 2 member L && sp|P0C7M8|CLC2L_HUMAN C-type lectin domain family 2 member L OS=Homo sapiens OX=9606 GN=CLEC2L PE=3 SV=1 && PF00059:Lectin C-type domain	NC_006598.4:10106382-10122384	20.9334	27.4202	49.3363	14.2628	10.0741	15.4906	32.5633	13.2758	1.28624	0.00571294	0.0301286
100686944	OR6D5	olfactory receptor family 6 subfamily D member 5%2C transcript variant X1 && sp|A6NL08|O6C75_HUMAN Olfactory receptor 6C75 OS=Homo sapiens OX=9606 GN=OR6C75 PE=3 SV=1 && PF13853:Olfactory receptor	NC_006610.4:2620248-2621207	0.995954	0	4.87256	12.2241	12.0774	9.33813	1.95617	11.2132	-2.44784	0.00570557	0.0301107
607038	LOC607038	bile acid receptor-like%2C transcript variant X5 && sp|Q3SZL0|NR1H4_BOVIN Bile acid receptor OS=Bos taurus OX=9913 GN=NR1H4 PE=2 SV=1 && PF00105:Zinc finger, C4 type (two domains)|PF00104:Ligand-binding domain of nuclear hormone receptor	NC_006599.4:52164326-52183965	11.9688	8.81143	9.62726	0.00624406	0.00216462	4.08961	10.1358	1.36601	2.78297	0.00570114	0.0300977
111096964	LMLN2	leishmanolysin like peptidase 2 && sp|A0A1B0GTW7|LMLN2_HUMAN Leishmanolysin-like peptidase 2 OS=Homo sapiens OX=9606 GN=LMLN2 PE=3 SV=1 && -	NC_006590.4:3357328-3362951	4.98495	6.86962	5.77792	0.00159551	0.000553225	1.02588	5.8775	0.342678	3.6883	0.00564969	0.0298468
611160	PTX4	pentraxin 4 && sp|Q96A99|PTX4_HUMAN Pentraxin-4 OS=Homo sapiens OX=9606 GN=PTX4 PE=2 SV=2 && -	NC_006588.4:40590542-40595951	10.9658	19.6439	13.4732	4.07237	6.03147	0.0265971	14.6943	3.37681	2.07667	0.00564787	0.0298424
102155173	C4H5orf47	chromosome 4 C5orf47 homolog%2C transcript variant X2 && sp|Q569G3|CE047_HUMAN Uncharacterized protein C5orf47 OS=Homo sapiens OX=9606 GN=C5orf47 PE=2 SV=2 && PF15730:Domain of unknown function (DUF4680)	NC_006586.4:38519685-38534878	0	0	0	4.08393	4.02899	6.18736	0	4.76676	-5.29084	0.00562139	0.0297303
477643	ABCD2	ATP binding cassette subfamily D member 2 && sp|Q9UBJ2|ABCD2_HUMAN ATP-binding cassette sub-family D member 2 OS=Homo sapiens OX=9606 GN=ABCD2 PE=1 SV=1 && -	NC_006609.4:32351661-32426133	7.97788	15.7574	0	0	0	0	7.91177	0	6.00184	0.00549911	0.0292645
480427	CLMN	calmin%2C transcript variant X4 && sp|Q96JQ2|CLMN_HUMAN Calmin OS=Homo sapiens OX=9606 GN=CLMN PE=1 SV=1 && PF00307:Calponin homology (CH) domain	NC_006590.4:63665167-63770741	38.8992	27.4298	25.9689	12.2438	16.1005	13.4577	30.766	13.934	1.13557	0.00547891	0.0291777
611360	KLRD1	killer cell lectin like receptor D1 && sp|Q38HS3|KLRD1_CANLF Natural killer cells antigen CD94 OS=Canis lupus familiaris OX=9615 GN=KLRD1 PE=2 SV=1 && PF00059:Lectin C-type domain	NC_006609.4:10917005-10922517	35.9077	20.5446	26.9733	13.2408	12.0792	10.368	27.8085	11.896	1.21648	0.0054308	0.0289519
491411	KNDC1	kinase non-catalytic C-lobe domain containing 1 && sp|Q76NI1|KNDC1_HUMAN Kinase non-catalytic C-lobe domain-containing protein 1 OS=Homo sapiens OX=9606 GN=KNDC1 PE=2 SV=2 && PF00617:RasGEF domain|PF16474:Kinase non-catalytic C-lobe domain|PF00618:RasGEF N-terminal motif	NC_006610.4:40830621-40880576	7.98131	1.93535	5.78868	0	0	0	5.23511	0	5.42333	0.00541189	0.0288882
612582	IL7R	interleukin 7 receptor%2C transcript variant X3 && sp|A0MSX9|IL7RA_HORSE Interleukin-7 receptor subunit alpha OS=Equus caballus OX=9796 GN=IL7R PE=2 SV=1 && PF18447:Fibronectin type III domain	NC_006586.4:72241264-72278318	7.97543	17.7109	4.74649	42.7301	16.1303	31.0269	10.1443	29.9624	-1.5517	0.00540754	0.0288785
100856707	LRRC72	leucine rich repeat containing 72%2C transcript variant X4 && sp|A6H759|LRC72_BOVIN Leucine-rich repeat-containing protein 72 OS=Bos taurus OX=9913 GN=LRRC72 PE=2 SV=1 && PF14580:Leucine-rich repeat	NC_006596.4:30600369-30634225	2.9934	0	1.9295	6.14716	16.0903	9.32964	1.64097	10.5224	-2.59555	0.00535411	0.0286431
611022	PDE9A	phosphodiesterase 9A%2C transcript variant X4 && sp|O70628|PDE9A_MOUSE High affinity cGMP-specific 3',5'-cyclic phosphodiesterase 9A OS=Mus musculus OX=10090 GN=Pde9a PE=1 SV=1 && PF00233:3'5'-cyclic nucleotide phosphodiesterase	NC_006613.4:36100337-36186877	45.8767	55.9603	21.0325	9.21538	12.0879	25.7279	40.9565	15.6771	1.37812	0.00533681	0.028576
610535	LEXM	lymphocyte expansion molecule%2C transcript variant X6 && sp|Q3ZCV2|LEXM_HUMAN Lymphocyte expansion molecule OS=Homo sapiens OX=9606 GN=LEXM PE=2 SV=4 && -	NC_006587.4:54399862-54425402	6.98227	4.89461	4.80408	18.3351	17.1115	14.5119	5.56032	16.6528	-1.56141	0.00529056	0.0283812
489081	GPRIN2	G protein regulated inducer of neurite outgrowth 2%2C transcript variant X3 && sp|O60269|GRIN2_HUMAN G protein-regulated inducer of neurite outgrowth 2 OS=Homo sapiens OX=9606 GN=GPRIN2 PE=1 SV=2 && PF15235:G protein-regulated inducer of neurite outgrowth C-terminus	NC_006586.4:34769620-34776045	2.98816	1.92974	13.6225	0	0	0	6.18012	0	5.65192	0.00522684	0.0280954
100685801	GJD3	gap junction protein delta 3 && sp|Q8N144|CXD3_HUMAN Gap junction delta-3 protein OS=Homo sapiens OX=9606 GN=GJD3 PE=1 SV=1 && PF00029:Connexin	NC_006591.4:21719296-21721036	0	0	0	9.14049	5.03466	2.11352	0	5.42956	-5.47374	0.00521989	0.0280686
100684674	TNFRSF17	TNF receptor superfamily member 17 && sp|Q02223|TNR17_HUMAN Tumor necrosis factor receptor superfamily member 17 OS=Homo sapiens OX=9606 GN=TNFRSF17 PE=1 SV=2 && PF09257:BCMA, TALL-1 binding	NC_006588.4:32222917-32226766	0	2.94901	2.90515	13.2325	12.0764	7.28995	1.95139	10.8663	-2.40131	0.00514651	0.0277426
100686572	ZNF556	zinc finger protein 556 && sp|Q8NEP9|ZN555_HUMAN Zinc finger protein 555 OS=Homo sapiens OX=9606 GN=ZNF555 PE=1 SV=4 && PF01352:KRAB box	NC_006602.4:56131529-56144696	7.97751	12.784	3.79384	2.02631	0.00109805	0.00563425	8.18511	0.67768	3.36857	0.00510066	0.0275394
475667	ATP6V1C2	ATPase H+ transporting V1 subunit C2%2C transcript variant X1 && sp|Q8NEY4|VATC2_HUMAN V-type proton ATPase subunit C 2 OS=Homo sapiens OX=9606 GN=ATP6V1C2 PE=1 SV=2 && PF03223:V-ATPase subunit C	NC_006599.4:7526180-7578668	36.9021	33.3402	24.9864	9.20209	10.0741	20.5899	31.7429	13.2887	1.24881	0.00498816	0.027028
606813	LRRC18	leucine rich repeat containing 18%2C transcript variant X5 && - && -	NC_006610.4:1051350-1084412	0	0	0	2.06911	3.02878	14.3538	0	6.4839	-5.72932	0.00489618	0.0265959
609809	OR5C1	olfactory receptor family 5 subfamily C member 1 && sp|Q8NGR4|OR5C1_HUMAN Olfactory receptor 5C1 OS=Homo sapiens OX=9606 GN=OR5C1 PE=2 SV=1 && PF13853:Olfactory receptor	NC_006591.4:59180484-59181443	0	0	0	2.06911	3.02878	14.3538	0	6.4839	-5.72932	0.00489264	0.0265814
119871273	LOC119871273	uncharacterized LOC119871273%2C transcript variant X3 && - && -	NC_006585.4:93561908-93566256	24.9377	14.6796	15.3807	9.14404	5.03558	3.1415	18.3327	5.77371	1.64567	0.00488657	0.0265626
484521_1	LGALS4	galectin 4 && sp|P56470|LEG4_HUMAN Galectin-4 OS=Homo sapiens OX=9606 GN=LGALS4 PE=1 SV=1 && PF00337:Galactoside-binding lectin	NC_006583.4:113696584-113704343	17.9573	7.81284	9.60468	27.5216	28.1845	27.934	11.7916	27.88	-1.23329	0.00483032	0.0263181
106559981	ZP1	zona pellucida glycoprotein 1%2C transcript variant X1 && sp|P60852|ZP1_HUMAN Zona pellucida sperm-binding protein 1 OS=Homo sapiens OX=9606 GN=ZP1 PE=1 SV=1 && -	NC_006600.4:53980786-53988616	7.97643	17.722	1.84229	28.5387	33.2085	23.8439	9.18024	28.5304	-1.62388	0.00477824	0.0260997
612985	RHOJ	ras homolog family member J%2C transcript variant X5 && sp|Q9H4E5|RHOJ_HUMAN Rho-related GTP-binding protein RhoJ OS=Homo sapiens OX=9606 GN=RHOJ PE=1 SV=1 && PF00071:Ras family	NC_006590.4:37560607-37637620	30.9192	38.3178	7.53992	48.9718	72.4601	64.1259	25.5923	61.8526	-1.26928	0.00475989	0.0260088
489013	MYPN	myopalladin%2C transcript variant X2 && sp|Q86TC9|MYPN_HUMAN Myopalladin OS=Homo sapiens OX=9606 GN=MYPN PE=1 SV=2 && -	NC_006586.4:19496464-19606631	13.952	45.2271	18.2266	63.17	46.3199	65.1242	25.8019	58.2047	-1.17015	0.00474498	0.0259367
489193	IL17B	interleukin 17B%2C transcript variant X2 && sp|Q9UHF5|IL17B_HUMAN Interleukin-17B OS=Homo sapiens OX=9606 GN=IL17B PE=2 SV=1 && PF06083:Interleukin-17	NC_006586.4:59341309-59352992	34.9154	16.6279	16.3096	37.7674	43.2955	72.2395	22.6177	51.1008	-1.17182	0.00470379	0.0257346
119864199	DRD4	dopamine receptor D4%2C transcript variant X1 && sp|P21917|DRD4_HUMAN D(4) dopamine receptor OS=Homo sapiens OX=9606 GN=DRD4 PE=1 SV=3 && PF00001:7 transmembrane receptor (rhodopsin family)	NC_006600.4:25378476-25381179	3.98768	3.91155	6.77529	0	0	0	4.89151	0	5.32658	0.00460803	0.0253109
607776	LOC607776	uncharacterized protein CXorf49 homolog%2C transcript variant X4 && sp|A8MYA2|CX049_HUMAN Uncharacterized protein CXorf49 OS=Homo sapiens OX=9606 GN=CXorf49 PE=2 SV=3 && PF15483:Domain of unknown function (DUF4641)	NC_006621.4:46751813-46755936	25.9291	27.4655	21.1581	11.2047	12.0745	7.2823	24.8509	10.1872	1.27577	0.0045509	0.0250423
482257	CPA5	carboxypeptidase A5%2C transcript variant X5 && sp|Q8WXQ8|CBPA5_HUMAN Carboxypeptidase A5 OS=Homo sapiens OX=9606 GN=CPA5 PE=2 SV=1 && -	NC_006596.4:6268421-6307490	0	3.94843	0	16.2711	5.04802	13.4258	1.31614	11.5816	-3.03212	0.00446383	0.0246628
484570	KIRREL2	kirre like nephrin family adhesion molecule 2 && sp|Q6UWL6|KIRR2_HUMAN Kin of IRRE-like protein 2 OS=Homo sapiens OX=9606 GN=KIRREL2 PE=1 SV=2 && PF08205:CD80-like C2-set immunoglobulin domain|PF13927:Immunoglobulin domain|PF07679:Immunoglobulin I-set domain	NC_006583.4:116189731-116197695	9.97066	18.6863	5.70659	0.00774627	2.01278	3.08249	11.4545	1.70101	2.66425	0.00439049	0.0243268
485718	GPR87	G protein-coupled receptor 87 && sp|Q9BY21|GPR87_HUMAN G-protein coupled receptor 87 OS=Homo sapiens OX=9606 GN=GPR87 PE=2 SV=1 && PF00001:7 transmembrane receptor (rhodopsin family)	NC_006605.4:45731150-45753156	11.9684	9.79687	9.62256	17.3844	23.1614	43.2788	10.4626	27.9415	-1.40688	0.00437844	0.0242822
102153036	LOC102153036	basic proline-rich protein-like && - && -	NC_006604.4:2544341-2547876	5.98376	1.93343	8.72544	0	0	0	5.54754	0	5.50314	0.00428221	0.0238791
609604	SERPINB2	serpin family B member 2%2C transcript variant X1 && sp|P05120|PAI2_HUMAN Plasminogen activator inhibitor 2 OS=Homo sapiens OX=9606 GN=SERPINB2 PE=1 SV=2 && PF00079:Serpin (serine protease inhibitor)	NC_006583.4:14221011-14237472	8.9662	13.686	35.8826	29.649	56.3641	72.2571	19.5116	52.7567	-1.43095	0.00426892	0.0238181
483362	FSCN2	fascin actin-bundling protein 2%2C retinal && sp|O18728|FSCN2_BOVIN Fascin-2 OS=Bos taurus OX=9913 GN=FSCN2 PE=2 SV=1 && PF06268:Fascin domain	NC_006591.4:1218766-1224987	11.964	18.6556	13.4732	49.8599	34.2266	21.8456	14.6976	35.3107	-1.25729	0.00419983	0.023491
492265	MTCP1	mature T cell proliferation 1%2C transcript variant X1 && sp|P56278|MTCP1_HUMAN Protein p13 MTCP-1 OS=Homo sapiens OX=9606 GN=MTCP1 PE=1 SV=1 && PF01840:TCL1/MTCP1 family	NC_006621.4:108064456-108074186	50.879	12.6589	24.037	51.0353	107.66	60.0852	29.1916	72.9267	-1.31647	0.00413192	0.0231855
484924	KLF1	Kruppel like factor 1 && sp|Q13351|KLF1_HUMAN Krueppel-like factor 1 OS=Homo sapiens OX=9606 GN=KLF1 PE=1 SV=1 && PF16833:Erythroid krueppel-like transcription factor, transactivation 2|PF16832:Erythroid krueppel-like transcription factor, transactivation 1	NC_006602.4:49167333-49170856	1.98836	11.7882	12.5862	22.4455	23.1583	33.0307	8.78759	26.2115	-1.56311	0.00410818	0.0230907
607496	GAS1	growth arrest specific 1 && sp|P54826|GAS1_HUMAN Growth arrest-specific protein 1 OS=Homo sapiens OX=9606 GN=GAS1 PE=2 SV=2 && -	NC_006583.4:73688433-73692646	235.372	199.09	56.5152	42.89	52.3607	103.178	163.659	66.143	1.30508	0.00406488	0.0229065
100684964	RIMS4	regulating synaptic membrane exocytosis 4%2C transcript variant X3 && sp|P60191|RIMS4_MOUSE Regulating synaptic membrane exocytosis protein 4 OS=Mus musculus OX=10090 GN=Rims4 PE=1 SV=1 && -	NC_006606.4:31839817-31928051	5.97696	27.5759	4.72117	2.03375	2.01166	0.0111036	12.758	1.35217	3.11972	0.00402241	0.0226967
612567	CNRIP1	cannabinoid receptor interacting protein 1 && sp|Q5M8N0|CNRP1_MOUSE CB1 cannabinoid receptor-interacting protein 1 OS=Mus musculus OX=10090 GN=Cnrip1 PE=1 SV=1 && PF15043:CB1 cannabinoid receptor-interacting protein 1	NC_006592.4:67230395-67246774	25.9222	53.0521	23.0218	7.172	15.0928	15.4807	33.9987	12.5818	1.42508	0.00401175	0.022654
403551	AFP	alpha fetoprotein && sp|Q8MJU5|FETA_CANLF Alpha-fetoprotein OS=Canis lupus familiaris OX=9615 GN=AFP PE=2 SV=1 && PF00273:Serum albumin family	NC_006595.4:61852491-61873033	0	1.97293	0	14.2343	2.02934	13.3999	0.657644	9.88783	-3.687	0.00397795	0.0224959
491248	DIPK1B	divergent protein kinase domain 1B%2C transcript variant X1 && sp|Q5FVL3|DIK1B_RAT Divergent protein kinase domain 1B OS=Rattus norvegicus OX=10116 GN=Dipk1b PE=3 SV=2 && PF14875:N-term cysteine-rich ER, FAM69|PF12260:Protein-kinase domain of FAM69	NC_006591.4:48088539-48096730	10.9645	14.6924	23.2243	5.09469	4.02899	5.1692	16.2937	4.76429	1.74803	0.00389826	0.0221013
612207	LOC612207	insulin growth factor-like family member 3%2C transcript variant X1 && sp|Q6UXB1|IGFL3_HUMAN Insulin growth factor-like family member 3 OS=Homo sapiens OX=9606 GN=IGFL3 PE=1 SV=1 && PF14653:Insulin growth factor-like family	NC_006583.4:109057501-109062418	6.97524	19.6655	10.5731	26.5263	28.1909	39.2314	12.4046	31.3162	-1.32725	0.00385456	0.0218917
608514	C20H3orf18	chromosome 20 C3orf18 homolog%2C transcript variant X14 && sp|Q9UK00|CC018_HUMAN Uncharacterized protein C3orf18 OS=Homo sapiens OX=9606 GN=C3orf18 PE=2 SV=2 && -	NC_006602.4:38720630-38730997	129.648	152.07	56.6038	40.803	78.4637	26.0304	112.774	48.4324	1.21786	0.00382851	0.0217885
486514	KRT78	keratin 78%2C transcript variant X1 && sp|A6QNX5|K2C78_BOVIN Keratin, type II cytoskeletal 78 OS=Bos taurus OX=9913 GN=KRT78 PE=2 SV=1 && PF16208:Keratin type II head|PF00038:Intermediate filament protein	NC_006609.4:43987339-43995081	4.9861	4.90017	4.81438	0	0	0	4.90021	0	5.33009	0.00377713	0.0215566
488340	GABBR1	gamma-aminobutyric acid type B receptor subunit 1%2C transcript variant X7 && sp|Q9UBS5|GABR1_HUMAN Gamma-aminobutyric acid type B receptor subunit 1 OS=Homo sapiens OX=9606 GN=GABBR1 PE=1 SV=1 && PF00003:7 transmembrane sweet-taste receptor of 3 GCPR	NC_006617.4:26026852-26036580	10.9623	23.5576	23.1785	0.0190398	5.03168	8.21481	19.2328	4.42184	2.08717	0.00375406	0.021449
483190	BNIPL	BCL2 interacting protein like && sp|Q7Z465|BNIPL_HUMAN Bcl-2/adenovirus E1B 19 kDa-interacting protein 2-like protein OS=Homo sapiens OX=9606 GN=BNIPL PE=1 SV=1 && PF13716:Divergent CRAL/TRIO domain|PF12496:Bcl2-/adenovirus E1B nineteen kDa-interacting protein 2	NC_006599.4:59569962-59578804	45.8827	33.327	23.0215	17.3026	9.07109	15.5	34.077	13.9579	1.28056	0.00371956	0.0212839
492171	ZIC3	Zic family member 3%2C transcript variant X1 && sp|Q62521|ZIC3_MOUSE Zinc finger protein ZIC 3 OS=Mus musculus OX=10090 GN=Zic3 PE=1 SV=2 && PF00096:Zinc finger, C2H2 type|PF18366:Zic proteins zinc finger domain	NC_006621.4:93648940-93660520	5.98417	6.87586	2.85407	0	0	0	5.23804	0	5.42433	0.00368391	0.0211048
489682	WFDC1	WAP four-disulfide core domain 1%2C transcript variant X17 && sp|Q9HC57|WFDC1_HUMAN WAP four-disulfide core domain protein 1 OS=Homo sapiens OX=9606 GN=WFDC1 PE=2 SV=2 && -	NC_006587.4:68082387-68110327	9.96591	10.7417	30.062	28.6136	43.2882	66.0317	16.9232	45.9778	-1.43658	0.0036602	0.0209956
607684	RAB36	RAB36%2C member RAS oncogene family%2C transcript variant X9 && sp|O95755|RAB36_HUMAN Ras-related protein Rab-36 OS=Homo sapiens OX=9606 GN=RAB36 PE=1 SV=2 && PF00071:Ras family	NC_006608.4:26906969-26921643	14.9646	10.7903	3.77667	26.5082	34.2114	22.8132	9.84388	27.8443	-1.4893	0.00364487	0.0209155
491867	WAS	WASP actin nucleation promoting factor%2C transcript variant X1 && sp|P42768|WASP_HUMAN Wiskott-Aldrich syndrome protein OS=Homo sapiens OX=9606 GN=WAS PE=1 SV=4 && PF00786:P21-Rho-binding domain|PF02205:WH2 motif|PF00568:WH1 domain	NC_006621.4:16258631-16265849	32.9121	38.2896	16.2535	48.9604	63.4086	63.0732	29.1517	58.4808	-1.00176	0.00363585	0.0208677
102151417	MGAT4F	MGAT4 family%2C member F && sp|Q9DGD1|MGT4C_CHICK Alpha-1,6-mannosyl-glycoprotein 4-beta-N-acetylglucosaminyltransferase OS=Gallus gallus OX=9031 GN=MGAT4C PE=1 SV=1 && PF04666:N-Acetylglucosaminyltransferase-IV (GnT-IV) conserved region	NC_006589.4:271488-275178	44.8884	14.623	31.8164	8.17239	11.0716	12.3909	30.4426	10.545	1.51882	0.00363206	0.0208538
488562	SOX13	SRY-box transcription factor 13%2C transcript variant X4 && sp|Q9UN79|SOX13_HUMAN Transcription factor SOX-13 OS=Homo sapiens OX=9606 GN=SOX13 PE=1 SV=3 && PF00505:HMG (high mobility group) box	NC_006620.4:611323-815690	72.8084	48.9822	50.057	34.5905	30.1865	9.45452	57.2825	24.7438	1.20671	0.00361107	0.0207647
102156133	LOC102156133	E3 ubiquitin-protein ligase Topors-like%2C transcript variant X2 && sp|Q80Z37|TOPRS_MOUSE E3 ubiquitin-protein ligase Topors OS=Mus musculus OX=10090 GN=Topors PE=1 SV=1 && -	NC_006593.4:58737334-58741466	11.9673	13.742	8.63238	32.5827	23.1601	25.8794	11.4472	27.2074	-1.24014	0.00356234	0.0205233
487344	GPR3	G protein-coupled receptor 3 && sp|P46089|GPR3_HUMAN G-protein coupled receptor 3 OS=Homo sapiens OX=9606 GN=GPR3 PE=1 SV=1 && -	NC_006584.4:69459125-69462341	19.9376	18.568	48.4164	9.17695	7.05297	12.3754	28.974	9.53509	1.59003	0.00355609	0.0205028
609613	CNMD	chondromodulin%2C transcript variant X1 && sp|P17404|CNMD_BOVIN Leukocyte cell-derived chemotaxin 1 OS=Bos taurus OX=9913 GN=CNMD PE=1 SV=2 && PF04089:BRICHOS domain	NC_006604.4:9742283-9767844	0	0	0.972292	2.07749	14.075	8.27724	0.324097	8.14325	-4.19701	0.00354467	0.0204563
476287	RSPO3	R-spondin 3%2C transcript variant X2 && sp|Q1RMU1|RSPO3_BOVIN R-spondin-3 OS=Bos taurus OX=9913 GN=RSPO3 PE=2 SV=1 && PF15913:Furin-like repeat, cysteine-rich	NC_006583.4:66658296-66742223	26.9397	4.84212	11.5243	46.8474	35.2389	37.2676	14.4354	39.7846	-1.45482	0.00353201	0.0203949
607920	LOC607920	olfactory marker protein && sp|P08523|OMP_RAT Olfactory marker protein OS=Rattus norvegicus OX=10116 GN=Omp PE=1 SV=2 && -	NC_006603.4:21475372-21478562	4.98459	11.8158	1.86944	0	0	0	6.22327	0	5.66666	0.00347084	0.0201334
491289	PLPP7	phospholipid phosphatase 7 (inactive)%2C transcript variant X4 && sp|Q91WB2|PLPP7_MOUSE Inactive phospholipid phosphatase 7 OS=Mus musculus OX=10090 GN=Plpp7 PE=1 SV=1 && PF01569:PAP2 superfamily	NC_006591.4:52043935-52059596	13.958	17.6474	20.2758	5.09759	2.02123	8.2279	17.2937	5.11557	1.73395	0.00345952	0.0200739
485189	ARRB1	arrestin beta 1%2C transcript variant X2 && sp|P49407|ARRB1_HUMAN Beta-arrestin-1 OS=Homo sapiens OX=9606 GN=ARRB1 PE=1 SV=2 && PF00339:Arrestin (or S-antigen), N-terminal domain|PF02752:Arrestin (or S-antigen), C-terminal domain	NC_006603.4:22990721-23068006	2.9929	2.949	0	9.18906	14.0851	10.3594	1.98063	11.2112	-2.43826	0.00338402	0.0196898
102154566	OMD	osteomodulin && sp|O77742|OMD_BOVIN Osteomodulin OS=Bos taurus OX=9913 GN=OMD PE=1 SV=1 && PF13855:Leucine rich repeat|PF01462:Leucine rich repeat N-terminal domain	NC_006583.4:99317349-99327591	3.98767	7.86928	2.85833	18.3513	28.1627	10.4399	4.90509	18.9846	-1.92533	0.00329742	0.0192969
481119	SDR9C7	short chain dehydrogenase/reductase family 9C member 7 && sp|Q8NEX9|DR9C7_HUMAN Short-chain dehydrogenase/reductase family 9C member 7 OS=Homo sapiens OX=9606 GN=SDR9C7 PE=1 SV=1 && PF00106:short chain dehydrogenase	NC_006592.4:1177259-1185147	18.9516	9.76633	16.3998	43.7758	28.1966	32.0971	15.0392	34.6899	-1.1991	0.00325296	0.01911
111092754	LOC111092754	sialidase-like && - && -	NC_006609.4:11731713-11735800	32.8985	57.8761	59.8346	16.3483	32.1907	20.7193	50.2031	23.0861	1.11636	0.00321473	0.0189257
100684170	C12H6orf132	chromosome 12 C6orf132 homolog && sp|Q5T0Z8|CF132_HUMAN Uncharacterized protein C6orf132 OS=Homo sapiens OX=9606 GN=C6orf132 PE=1 SV=4 && -	NC_006594.4:10761379-10794396	7.97827	5.86743	8.68942	23.4591	10.0945	45.2974	7.51171	26.2837	-1.79134	0.00317185	0.0187131
100688605	LOC100688605	non-histone chromosomal protein HMG-17-like%2C transcript variant X3 && sp|Q86SG4|DPCA2_HUMAN Putative Dresden prostate carcinoma protein 2 OS=Homo sapiens OX=9606 GN=HMGN2P46 PE=5 SV=1 && PF01101:HMG14 and HMG17	NC_006589.4:9569624-9570533	0	0	54.5179	0	0	0	18.1726	0	7.18042	0.00315369	0.0186276
106559780	C15H4orf51	chromosome 15 C4orf51 homolog%2C transcript variant X107 && - && -	NC_006597.4:44646899-44748294	26.9276	12.6766	33.8441	40.8253	72.4476	50.7237	24.4828	54.6656	-1.15486	0.00314332	0.0185916
478786	CCDC173	coiled-coil domain containing 173%2C transcript variant X8 && sp|Q0VFZ6|CC173_HUMAN Coiled-coil domain-containing protein 173 OS=Homo sapiens OX=9606 GN=CCDC173 PE=2 SV=2 && PF13868:Trichohyalin-plectin-homology domain	NC_006618.4:14366911-14408228	8.97066	1.89812	29.1582	46.8839	56.354	37.3217	13.3423	46.8532	-1.80527	0.0030833	0.0183257
484172	KLF9	Kruppel like factor 9%2C transcript variant X2 && sp|P79288|KLF9_PIG Krueppel-like factor 9 OS=Sus scrofa OX=9823 GN=KLF9 PE=2 SV=3 && -	NC_006583.4:87580112-87606434	2455.24	2797.21	427.441	1085.87	169.179	149.361	1893.29	468.135	2.01553	0.00307708	0.018303
100687518	LOC100687518	GTP_AMP phosphotransferase AK3%2C mitochondrial-like && sp|Q5RDZ0|KAD3_PONAB GTP:AMP phosphotransferase AK3, mitochondrial OS=Pongo abelii OX=9601 GN=AK3 PE=2 SV=3 && PF00406:Adenylate kinase|PF05191:Adenylate kinase, active site lid	NC_006591.4:16549984-16551706	40.8891	29.3662	43.4218	16.3198	20.1273	17.5946	37.8924	18.0139	1.06761	0.00301586	0.0179846
489516	LOC489516	heparan sulfate glucosamine 3-O-sulfotransferase 3B1 && sp|Q9Y662|HS3SB_HUMAN Heparan sulfate glucosamine 3-O-sulfotransferase 3B1 OS=Homo sapiens OX=9606 GN=HS3ST3B1 PE=1 SV=1 && -	NC_006587.4:38171554-38213835	4.97998	3.87159	25.2809	2.02631	0.00109805	0.00563425	11.3775	0.67768	3.83206	0.00300072	0.0179154
111098564	LOC111098564	uncharacterized LOC111098564%2C transcript variant X1 && - && -	NC_006583.4:74868180-74880237	5.97721	18.6766	12.5276	50.871	21.1622	33.1252	12.3938	35.0528	-1.49072	0.00297862	0.0178089
607593	CCDC3	coiled-coil domain containing 3 && sp|Q9D6Y1|CCDC3_MOUSE Coiled-coil domain-containing protein 3 OS=Mus musculus OX=10090 GN=Ccdc3 PE=1 SV=1 && -	NC_006584.4:20496338-20611642	101.727	96.1123	57.663	18.4375	58.346	39.3087	85.1674	38.6974	1.13566	0.00295786	0.0177117
490497	MEP1B	meprin A subunit beta%2C transcript variant X1 && sp|Q16820|MEP1B_HUMAN Meprin A subunit beta OS=Homo sapiens OX=9606 GN=MEP1B PE=1 SV=3 && PF00629:MAM domain, meprin/A5/mu|PF01400:Astacin (Peptidase family M12A)	NC_006589.4:56888238-56911333	8.97442	2.89683	16.4955	27.5535	17.1404	57.6862	9.45557	34.1267	-1.84068	0.00293842	0.0176091
rna-NC_002008_4_9428__9495	rna-NC_002008_4_9428__9495	tRNA-Gly && - && -	NC_002008.4:9428-9495	5.9826	4.88695	8.70664	16.3261	21.1341	19.6511	6.5254	19.0371	-1.52583	0.00291699	0.0175139
100855844	DUOXA1	dual oxidase maturation factor 1%2C transcript variant X1 && sp|Q1HG43|DOXA1_HUMAN Dual oxidase maturation factor 1 OS=Homo sapiens OX=9606 GN=DUOXA1 PE=1 SV=1 && PF10204:Dual oxidase maturation factor	NC_006612.4:11602460-11611879	11.9628	21.6088	14.4329	2.04813	0.00469848	7.17089	16.0015	3.07457	2.33333	0.00291343	0.0175042
484368	SIGLEC11	sialic acid binding Ig like lectin 11%2C transcript variant X2 && sp|O15389|SIGL5_HUMAN Sialic acid-binding Ig-like lectin 5 OS=Homo sapiens OX=9606 GN=SIGLEC5 PE=1 SV=1 && -	NC_006583.4:106190130-106199223	3.99061	3.93252	0	11.2292	18.1073	11.41	2.64104	13.5822	-2.3182	0.00291041	0.0174895
481812_2	CRIP3	cysteine rich protein 3%2C transcript variant X8 && sp|Q5VUA4|ZN318_HUMAN Zinc finger protein 318 OS=Homo sapiens OX=9606 GN=ZNF318 PE=1 SV=2 && -	NC_006594.4:11839006-11845369	869.7	4.69291	117.195	6.21793	74.3875	8.45255	330.529	29.686	3.47432	0.0028503	0.0171733
119880276	LOC119880276	zinc finger protein 79 && sp|Q15937|ZNF79_HUMAN Zinc finger protein 79 OS=Homo sapiens OX=9606 GN=ZNF79 PE=1 SV=2 && PF00096:Zinc finger, C2H2 type	NC_006591.4:55098859-55100771	56.8862	0	0	0	0	0	18.9621	0	7.25298	0.00283133	0.0170886
609291	FOXL1	forkhead box L1 && sp|Q12952|FOXL1_HUMAN Forkhead box protein L1 OS=Homo sapiens OX=9606 GN=FOXL1 PE=2 SV=2 && -	NC_006587.4:66293564-66299385	3.98102	15.7049	19.3666	0.00774479	3.01596	2.06611	13.0175	1.6966	2.84744	0.0027911	0.0168994
100683946	LOC100683946	nucleolar protein 16-like && sp|Q1RP77|NOP16_RAT Nucleolar protein 16 OS=Rattus norvegicus OX=10116 GN=Nop16 PE=2 SV=1 && -	NC_006588.4:27775374-27776349	0	0	0	55.764	0.0216221	0.111579	0	18.6324	-7.23387	0.00278016	0.0168399
490311	RGS8	regulator of G protein signaling 8%2C transcript variant X2 && sp|P57771|RGS8_HUMAN Regulator of G-protein signaling 8 OS=Homo sapiens OX=9606 GN=RGS8 PE=1 SV=1 && PF00615:Regulator of G protein signaling domain	NC_006589.4:15639499-15667210	32.9197	15.6454	17.2907	10.1419	4.02898	0.0362386	21.9519	4.7357	2.18042	0.00274649	0.0166724
403982	VCAM1	vascular cell adhesion molecule 1 && sp|Q28260|VCAM1_CANLF Vascular cell adhesion protein 1 OS=Canis lupus familiaris OX=9615 GN=VCAM1 PE=2 SV=1 && PF05790:Immunoglobulin C2-set domain|PF13927:Immunoglobulin domain|PF00047:Immunoglobulin domain|PF07679:Immunoglobulin I-set domain	NC_006588.4:52013558-52031171	13.9675	7.83335	4.76084	0.00316769	0.00109829	2.047	8.8539	0.683756	3.47692	0.00269666	0.0164158
474466	PKDREJ	polycystin family receptor for egg jelly%2C transcript variant X1 && sp|Q9NTG1|PKDRE_HUMAN Polycystic kidney disease and receptor for egg jelly-related protein OS=Homo sapiens OX=9606 GN=PKDREJ PE=2 SV=2 && PF02010:REJ domain|PF01477:PLAT/LH2 domain|PF08016:Polycystin cation channel	NC_006592.4:19834380-19844271	1.99315	6.9018	0	17.3206	21.1269	10.4157	2.96498	16.2877	-2.41731	0.00269426	0.0164044
489418	EXPH5	exophilin 5%2C transcript variant X1 && sp|Q8NEV8|EXPH5_HUMAN Exophilin-5 OS=Homo sapiens OX=9606 GN=EXPH5 PE=1 SV=3 && -	NC_006587.4:23911634-24004822	41.8943	24.4758	24.0279	17.2718	7.05523	7.28621	30.1326	10.5378	1.50491	0.00264638	0.0161615
484833	UNC13A	unc-13 homolog A%2C transcript variant X1 && sp|Q62768|UN13A_RAT Protein unc-13 homolog A OS=Rattus norvegicus OX=10116 GN=Unc13a PE=1 SV=1 && PF06292:Domain of Unknown Function (DUF1041)|PF10540:Munc13 (mammalian uncoordinated) homology domain|PF00168:C2 domain|PF00130:Phorbol esters/diacylglycerol binding domain (C1 domain)	NC_006602.4:45091418-45152586	3.98843	5.89589	2.86726	11.2476	15.1031	23.7041	4.25053	16.6849	-1.94218	0.0026443	0.0161585
491974	FGF16	fibroblast growth factor 16 && sp|Q9ESL8|FGF16_MOUSE Fibroblast growth factor 16 OS=Mus musculus OX=10090 GN=Fgf16 PE=2 SV=2 && PF00167:Fibroblast growth factor	NC_006621.4:50753734-50762935	10.9579	31.3995	37.7154	11.1589	0.00795492	5.17938	26.6909	5.44873	2.26366	0.0025966	0.0159447
484632	NUP210	nucleoporin 210%2C transcript variant X1 && sp|Q8TEM1|PO210_HUMAN Nuclear pore membrane glycoprotein 210 OS=Homo sapiens OX=9606 GN=NUP210 PE=1 SV=3 && PF02368:Bacterial Ig-like domain (group 2)	NC_006602.4:3675930-3781081	16.9511	22.5724	17.3244	48.8788	40.2644	32.144	18.9493	40.4291	-1.08817	0.00259674	0.0159447
486662	LMO3	LIM domain only 3%2C transcript variant X4 && sp|Q9YH16|LMO3_XENLA LIM domain only protein 3 OS=Xenopus laevis OX=8355 GN=lmo3 PE=2 SV=1 && PF00412:LIM domain	NC_006609.4:16239149-16295078	7.97992	8.84546	1.86942	0	0	0	6.2316	0	5.66962	0.00255723	0.0157434
119863891	LOC119863891	C-X-C motif chemokine receptor 4 && sp|Q3LSL6|CXCR4_CANLF C-X-C chemokine receptor type 4 OS=Canis lupus familiaris OX=9615 GN=CXCR4 PE=2 SV=1 && PF12109:CXCR4 Chemokine receptor N terminal|PF00001:7 transmembrane receptor (rhodopsin family)	NC_006601.4:39115923-39119630	31.9149	38.2969	14.3169	0.0176736	12.0517	0.031466	28.1762	4.03363	2.76327	0.0025527	0.0157193
485175	CAPN5	calpain 5%2C transcript variant X2 && sp|O15484|CAN5_HUMAN Calpain-5 OS=Homo sapiens OX=9606 GN=CAPN5 PE=1 SV=2 && -	NC_006603.4:21453573-21506018	41.8752	50.9505	79.208	34.6033	26.1726	18.7025	57.3446	26.4928	1.11017	0.00251571	0.0155193
612660	TPD52L1	TPD52 like 1%2C transcript variant X1 && sp|Q16890|TPD53_HUMAN Tumor protein D53 OS=Homo sapiens OX=9606 GN=TPD52L1 PE=1 SV=1 && PF04201:Tumour protein D52 family	NC_006583.4:64930142-65027093	13.9491	45.18	34.7295	4.11257	14.0786	9.31157	31.2862	9.16758	1.75638	0.00250717	0.0154791
485006	FBN3	fibrillin 3 && sp|Q75N90|FBN3_HUMAN Fibrillin-3 OS=Homo sapiens OX=9606 GN=FBN3 PE=2 SV=3 && PF18193:Fibrillin 1 unique N-terminal domain|PF07645:Calcium-binding EGF domain|PF00683:TB domain|PF12662:Complement Clr-like EGF-like	NC_006602.4:52526020-52578892	7.97229	9.77435	23.2716	4.05851	0.00319906	2.07152	13.6727	2.04441	2.66786	0.00248376	0.0153689
484341	LOC484341	zinc finger protein 268-like && sp|Q6PF04|ZN613_HUMAN Zinc finger protein 613 OS=Homo sapiens OX=9606 GN=ZNF613 PE=1 SV=2 && PF00096:Zinc finger, C2H2 type|PF01352:KRAB box	NC_006583.4:104816396-104827466	3.98804	9.8544	0	26.4767	12.1003	29.9196	4.61415	22.8322	-2.28542	0.00242938	0.0151021
476732	ACSBG2	acyl-CoA synthetase bubblegum family member 2%2C transcript variant X2 && sp|Q5FVE4|ACBG2_HUMAN Long-chain-fatty-acid--CoA ligase ACSBG2 OS=Homo sapiens OX=9606 GN=ACSBG2 PE=1 SV=2 && PF00501:AMP-binding enzyme	NC_006602.4:53697131-53736279	30.909	39.2168	45.3624	24.402	10.0802	14.5081	38.496	16.3301	1.23098	0.00242565	0.0150913
119863921	LOC119863921	protein FAM170A-like && sp|A1A519|F170A_HUMAN Protein FAM170A OS=Homo sapiens OX=9606 GN=FAM170A PE=2 SV=1 && -	NC_006593.4:1733687-1743827	3.99111	0.968688	1.91848	10.2057	14.087	11.3892	2.29276	11.894	-2.31447	0.0024175	0.0150662
119874034	SMIM32	small integral membrane protein 32 && sp|A0A1B0GUA5|SIM32_HUMAN Small integral membrane protein 32 OS=Homo sapiens OX=9606 GN=SMIM32 PE=3 SV=1 && -	NC_006593.4:22838585-22838896	10.967	10.7634	18.3817	29.5674	33.2142	31.0404	13.3707	31.274	-1.21742	0.0024103	0.0150421
477340	FGF9	fibroblast growth factor 9%2C transcript variant X4 && sp|P31371|FGF9_HUMAN Fibroblast growth factor 9 OS=Homo sapiens OX=9606 GN=FGF9 PE=1 SV=3 && -	NC_006607.4:16728400-16763892	50.861	34.2488	59.8543	20.3895	30.1767	12.5071	48.3214	21.0245	1.19533	0.00239964	0.0149854
607284	TMEM52	transmembrane protein 52%2C transcript variant X1 && sp|Q8NDY8|TMM52_HUMAN Transmembrane protein 52 OS=Homo sapiens OX=9606 GN=TMEM52 PE=2 SV=1 && PF14979:Transmembrane 52	NC_006587.4:56975580-56981858	1.9897	13.7888	4.78542	0	0	0	6.85464	0	5.80238	0.00239083	0.014949
611226	RPH3AL	rabphilin 3A like (without C2 domains) && sp|Q9UNE2|RPH3L_HUMAN Rab effector Noc2 OS=Homo sapiens OX=9606 GN=RPH3AL PE=1 SV=1 && PF02318:FYVE-type zinc finger	NC_006591.4:44470597-44572450	44.8665	76.5287	64.5889	31.5766	15.123	38.1707	61.9947	28.2901	1.12844	0.0023856	0.0149224
483205	RORC	RAR related orphan receptor C%2C transcript variant X1 && sp|P51449|RORG_HUMAN Nuclear receptor ROR-gamma OS=Homo sapiens OX=9606 GN=RORC PE=1 SV=2 && PF00105:Zinc finger, C4 type (two domains)|PF00104:Ligand-binding domain of nuclear hormone receptor	NC_006599.4:60263366-60285188	0	2.95262	1.92951	9.19584	7.05872	20.5723	1.62737	12.2756	-2.82244	0.00238288	0.0149115
606995	C1QL3	complement C1q like 3 && sp|Q5VWW1|C1QL3_HUMAN Complement C1q-like protein 3 OS=Homo sapiens OX=9606 GN=C1QL3 PE=2 SV=1 && PF01391:Collagen triple helix repeat (20 copies)|PF00386:C1q domain	NC_006584.4:17410123-17419495	6.97605	21.6544	5.70663	26.5403	45.2758	31.0688	11.4457	34.295	-1.57305	0.00237474	0.0148697
100271731	TAS2R42	taste receptor%2C type 2%2C member 42 && sp|Q646G3|T2R42_PAPHA Taste receptor type 2 member 42 OS=Papio hamadryas OX=9557 GN=TAS2R42 PE=3 SV=1 && PF05296:Taste receptor protein (TAS2R)	NC_006609.4:11707665-11708636	11.9755	0.950051	3.82613	19.3868	28.1729	20.7158	5.58388	22.7585	-2.004	0.0023742	0.0148697
119869722	LOC119869722	UPF0184 protein C9orf16-like && sp|Q9BUW7|BBLN_HUMAN Bublin coiled-coil protein OS=Homo sapiens OX=9606 GN=BBLN PE=1 SV=1 && PF03670:Uncharacterised protein family (UPF0184)	NC_006599.4:21698374-21702474	7.98083	4.8946	3.82616	0	0	0	5.5672	0	5.51065	0.00236426	0.0148224
119870286	LOC119870286	WAS/WASL-interacting protein family member 1-like%2C transcript variant X2 && - && -	NC_006609.4:42863037-42867056	10.9686	11.7628	12.5372	4.0585	2.01383	0.0164182	11.7562	2.02958	2.45841	0.00236086	0.0148042
100855567	CD320	CD320 molecule%2C transcript variant X2 && sp|Q9NPF0|CD320_HUMAN CD320 antigen OS=Homo sapiens OX=9606 GN=CD320 PE=1 SV=1 && PF00057:Low-density lipoprotein receptor domain class A	NC_006602.4:52687555-52703288	908.462	1089.01	4018.82	905.017	869.694	825.572	2005.43	866.761	1.20999	0.00234981	0.0147501
102155220	LOC102155220	39S ribosomal protein L33%2C mitochondrial-like && sp|Q3SZ47|RM33_BOVIN 39S ribosomal protein L33, mitochondrial OS=Bos taurus OX=9913 GN=MRPL33 PE=1 SV=1 && -	NC_006600.4:51948572-51948962	56.8336	78.4379	91.6655	88.8112	130.881	280.939	75.6457	166.877	-1.14074	0.00218411	0.0138731
100688591	PCDH17	protocadherin 17%2C transcript variant X2 && sp|O14917|PCD17_HUMAN Protocadherin-17 OS=Homo sapiens OX=9606 GN=PCDH17 PE=1 SV=2 && PF00028:Cadherin domain	NC_006604.4:13835266-13930999	74.7956	77.4752	58.7076	665.944	88.6501	65.5647	70.3261	273.386	-1.9569	0.00218215	0.0138652
490033	NLRC3	NLR family CARD domain containing 3 && sp|Q7RTR2|NLRC3_HUMAN NLR family CARD domain-containing protein 3 OS=Homo sapiens OX=9606 GN=NLRC3 PE=1 SV=2 && PF17776:NLRC4 helical domain HD2|PF05729:NACHT domain|PF17779:NOD2 winged helix domain	NC_006588.4:38996730-39036797	1.98836	11.7882	12.5862	23.4643	29.1876	28.9503	8.78759	27.2007	-1.61576	0.00207971	0.0133185
489075	GRID1	glutamate ionotropic receptor delta type subunit 1%2C transcript variant X2 && sp|Q9ULK0|GRID1_HUMAN Glutamate receptor ionotropic, delta-1 OS=Homo sapiens OX=9606 GN=GRID1 PE=2 SV=2 && PF01094:Receptor family ligand binding region|PF10613:Ligated ion channel L-glutamate- and glycine-binding site|PF00060:Ligand-gated ion channel	NC_006586.4:33507774-34146714	5.98222	12.7984	1.8629	0	0	0	6.88118	0	5.80901	0.00206632	0.0132522
484499	SPTBN4	spectrin beta%2C non-erythrocytic 4%2C transcript variant X2 && sp|Q9H254|SPTN4_HUMAN Spectrin beta chain, non-erythrocytic 4 OS=Homo sapiens OX=9606 GN=SPTBN4 PE=1 SV=2 && PF00435:Spectrin repeat|PF00307:Calponin homology (CH) domain|PF15410:Pleckstrin homology domain	NC_006583.4:112568583-112645005	27.9179	44.1719	30.8023	20.3299	9.06972	10.384	34.2974	13.2612	1.3626	0.00204984	0.013166
100686212	CCL22	C-C motif chemokine ligand 22 && sp|O00626|CCL22_HUMAN C-C motif chemokine 22 OS=Homo sapiens OX=9606 GN=CCL22 PE=1 SV=2 && -	NC_006584.4:55669094-55674886	5.98551	0	6.78816	23.4126	19.1255	14.5372	4.25789	19.0251	-2.13117	0.00204666	0.0131511
477907	SLCO5A1	solute carrier organic anion transporter family member 5A1%2C transcript variant X1 && sp|Q9H2Y9|SO5A1_HUMAN Solute carrier organic anion transporter family member 5A1 OS=Homo sapiens OX=9606 GN=SLCO5A1 PE=2 SV=2 && PF03137:Organic Anion Transporter Polypeptide (OATP) family|PF07648:Kazal-type serine protease inhibitor domain	NC_006611.4:19215735-19353625	19.9378	23.4972	42.5656	6.12963	15.0771	2.13576	28.6669	7.78082	1.86278	0.00200637	0.0129387
483844	TRPC3	transient receptor potential cation channel subfamily C member 3%2C transcript variant X1 && sp|Q13507|TRPC3_HUMAN Short transient receptor potential channel 3 OS=Homo sapiens OX=9606 GN=TRPC3 PE=1 SV=3 && PF12796:Ankyrin repeats (3 copies)|PF08344:Transient receptor ion channel II|PF00520:Ion transport protein	NC_006601.4:18424474-18489427	58.8386	55.8765	54.9187	16.3482	41.2278	11.4972	56.5446	23.0244	1.29141	0.00198649	0.0128405
111098595	LOC111098595	TBC1 domain family member 3B-like%2C transcript variant X6 && sp|Q80XC3|US6NL_MOUSE USP6 N-terminal-like protein OS=Mus musculus OX=10090 GN=Usp6nl PE=1 SV=2 && -	NC_006595.4:38231076-38234729	10.967	11.7507	17.4031	37.704	51.308	19.7982	13.3736	36.27	-1.43051	0.00195948	0.0126955
119869307	LOC119869307	basic salivary proline-rich protein 2-like && - && -	NC_006597.4:13426145-13427557	26.9175	50.0626	37.5778	8.17885	23.1186	3.19495	38.186	11.4975	1.72012	0.00193896	0.012584
111096935	LOC111096935	uncharacterized LOC111096935%2C transcript variant X1 && - && -	NC_006589.4:75240435-75242314	16.9532	22.5911	10.5236	39.7463	46.2907	31.1078	16.6893	39.0482	-1.22064	0.00189773	0.0123507
608655	OTOA	otoancorin%2C transcript variant X1 && sp|Q7RTW8|OTOAN_HUMAN Otoancorin OS=Homo sapiens OX=9606 GN=OTOA PE=1 SV=1 && PF06060:Pre-pro-megakaryocyte potentiating factor precursor (Mesothelin)	NC_006588.4:24602084-24670556	13.9644	9.79193	9.61344	18.4071	35.2205	36.1449	11.1233	29.9242	-1.41783	0.00187516	0.0122325
100686627	RYR3	ryanodine receptor 3%2C transcript variant X1 && sp|Q15413|RYR3_HUMAN Ryanodine receptor 3 OS=Homo sapiens OX=9606 GN=RYR3 PE=1 SV=3 && PF08709:Inositol 1,4,5-trisphosphate/ryanodine receptor|PF00622:SPRY domain|PF02815:MIR domain|PF02026:RyR domain|PF00520:Ion transport protein|PF06459:Ryanodine Receptor TM 4-6|PF01365:RIH domain|PF08454:RyR and IP3R Homology associated	NC_006612.4:1223971-1742310	14.9598	15.6993	10.5564	44.7893	22.1669	37.2206	13.7385	34.7256	-1.33008	0.00185527	0.0121236
100855912	TNFSF18	TNF superfamily member 18 && sp|Q9UNG2|TNF18_HUMAN Tumor necrosis factor ligand superfamily member 18 OS=Homo sapiens OX=9606 GN=TNFSF18 PE=1 SV=2 && -	NC_006589.4:25514906-25526500	20.9411	22.5512	22.167	45.8568	42.2805	44.4842	21.8864	44.2072	-1.00981	0.00180476	0.0118546
486461	ASAH2	N-acylsphingosine amidohydrolase 2 && sp|Q9NR71|ASAH2_HUMAN Neutral ceramidase OS=Homo sapiens OX=9606 GN=ASAH2 PE=1 SV=2 && PF17048:Neutral/alkaline non-lysosomal ceramidase, C-terminal|PF04734:Neutral/alkaline non-lysosomal ceramidase, N-terminal	NC_006608.4:37022117-37103999	1.99352	1.95345	3.8745	12.2483	8.06779	23.6713	2.60715	14.6625	-2.43591	0.00180246	0.0118447
100684578	LAX1	lymphocyte transmembrane adaptor 1 && sp|Q8IWV1|LAX1_HUMAN Lymphocyte transmembrane adapter 1 OS=Homo sapiens OX=9606 GN=LAX1 PE=1 SV=1 && PF15681:Lymphocyte activation family X	NC_006620.4:524856-534089	11.9623	18.6398	19.3082	27.5759	41.2676	49.5639	16.6368	39.4691	-1.23964	0.00178573	0.01175
484158	GCNT1	glucosaminyl (N-acetyl) transferase 1%2C transcript variant X4 && sp|Q02742|GCNT1_HUMAN Beta-1,3-galactosyl-O-glycosyl-glycoprotein beta-1,6-N-acetylglucosaminyltransferase OS=Homo sapiens OX=9606 GN=GCNT1 PE=1 SV=2 && -	NC_006583.4:82451255-82483169	84.7612	102.962	97.3508	50.8665	7.08471	45.41	95.0247	34.4537	1.4593	0.00177528	0.0117065
487562	WDR72	WD repeat domain 72%2C transcript variant X3 && sp|Q3MJ13|WDR72_HUMAN WD repeat-containing protein 72 OS=Homo sapiens OX=9606 GN=WDR72 PE=2 SV=2 && -	NC_006612.4:19047863-19268595	14.9568	15.6773	19.3081	0.0149547	3.02144	7.17823	16.6474	3.40487	2.24686	0.00170394	0.0113146
612454	FGF10	fibroblast growth factor 10%2C transcript variant X2 && sp|P70492|FGF10_RAT Fibroblast growth factor 10 OS=Rattus norvegicus OX=10116 GN=Fgf10 PE=2 SV=1 && PF00167:Fibroblast growth factor	NC_006586.4:65597673-65676839	41.8826	44.115	46.2778	20.3917	26.161	17.6315	44.0918	21.3948	1.03865	0.00168653	0.0112273
100856125	UBL4B	ubiquitin like 4B && sp|Q8N7F7|UBL4B_HUMAN Ubiquitin-like protein 4B OS=Homo sapiens OX=9606 GN=UBL4B PE=1 SV=1 && PF17840:Tethering Ubl4a to BAGS domain|PF00240:Ubiquitin family	NC_006588.4:44635549-44636267	0	0	0	5.10305	5.03559	7.22216	0	5.78694	-5.56408	0.00168674	0.0112273
607665	TEX11	testis expressed 11%2C transcript variant X2 && sp|Q8IYF3|TEX11_HUMAN Testis-expressed protein 11 OS=Homo sapiens OX=9606 GN=TEX11 PE=1 SV=3 && PF08631:Meiosis protein SPO22/ZIP4 like	NC_006621.4:45785536-46095706	24.9341	24.5274	15.3454	2.06725	10.0543	6.20863	21.6023	6.11005	1.80075	0.00161491	0.0108202
106560169	LOC106560169	collagen alpha-1(II) chain-like && - && -	NC_006603.4:41881492-41882680	5.98336	7.85907	3.82172	0	0	0	5.88805	0	5.58912	0.00157702	0.0106131
612608	TNFSF8	TNF superfamily member 8 && sp|P32971|TNFL8_HUMAN Tumor necrosis factor ligand superfamily member 8 OS=Homo sapiens OX=9606 GN=TNFSF8 PE=1 SV=1 && PF00229:TNF(Tumour Necrosis Factor) family	NC_006593.4:67382605-67408573	0	0	0	3.08333	10.0555	6.21354	0	6.45079	-5.71679	0.00157416	0.0106009
487973	TMPRSS7	transmembrane serine protease 7 && sp|Q7RTY8|TMPS7_HUMAN Transmembrane protease serine 7 OS=Homo sapiens OX=9606 GN=TMPRSS7 PE=2 SV=3 && PF00057:Low-density lipoprotein receptor domain class A|PF01390:SEA domain|PF00089:Trypsin	NC_006615.4:16770726-16806463	0	1.96539	1.93561	9.18197	9.06282	12.3859	1.30033	10.2102	-2.85426	0.00151325	0.0102497
111096459	LOC111096459	glyceraldehyde-3-phosphate dehydrogenase-like%2C transcript variant X3 && sp|Q9N2D5|G3P_FELCA Glyceraldehyde-3-phosphate dehydrogenase OS=Felis catus OX=9685 GN=GAPDH PE=2 SV=3 && PF00044:Glyceraldehyde 3-phosphate dehydrogenase, NAD binding domain	NC_006588.4:77670522-77674154	8.97714	6.85816	5.75818	29.5161	24.1564	15.5991	7.19783	23.0906	-1.6649	0.00150002	0.0101805
484601	SLC7A9	solute carrier family 7 member 9 && sp|P82251|BAT1_HUMAN b(0,+)-type amino acid transporter 1 OS=Homo sapiens OX=9606 GN=SLC7A9 PE=1 SV=1 && PF13520:Amino acid permease	NC_006583.4:118605982-118629205	2.99116	1.94839	4.84369	18.3276	9.07429	19.6068	3.26108	15.6696	-2.22099	0.00147466	0.0100263
481822	CLIC5	chloride intracellular channel 5%2C transcript variant X1 && sp|Q9NZA1|CLIC5_HUMAN Chloride intracellular channel protein 5 OS=Homo sapiens OX=9606 GN=CLIC5 PE=1 SV=3 && PF13410:Glutathione S-transferase, C-terminal domain	NC_006594.4:14193104-14350325	8.97553	7.83598	8.67356	2.02631	0.00109805	0.00563425	8.49502	0.67768	3.4212	0.00143866	0.00981843
100271744	CAFA-T2R43	bitter taste receptor Cafa-T2R43 && sp|Q646E1|T2R46_PANPA Taste receptor type 2 member 46 OS=Pan paniscus OX=9597 GN=TAS2R46 PE=3 SV=1 && PF05296:Taste receptor protein (TAS2R)	NC_006609.4:11654454-11655503	3.98663	8.84889	4.79921	30.518	14.1084	20.7051	5.87825	21.7772	-1.86704	0.00137898	0.00947104
488573	CDK18	cyclin dependent kinase 18%2C transcript variant X1 && sp|Q5RD01|CDK18_PONAB Cyclin-dependent kinase 18 OS=Pongo abelii OX=9601 GN=CDK18 PE=2 SV=3 && PF00069:Protein kinase domain	NC_006620.4:2069268-2096515	56.8372	54.8524	89.7985	41.7337	30.2022	24.901	67.1627	32.2789	1.05411	0.0013283	0.00918519
476125	ACMSD	aminocarboxymuconate semialdehyde decarboxylase%2C transcript variant X1 && sp|Q0II68|ACMSD_BOVIN 2-amino-3-carboxymuconate-6-semialdehyde decarboxylase OS=Bos taurus OX=9913 GN=ACMSD PE=2 SV=1 && PF04909:Amidohydrolase	NC_006601.4:37899088-37966088	0	0	0	10.1606	4.03322	5.1934	0	6.46242	-5.72016	0.00131901	0.00913336
102155628	MRLN	myoregulin%2C transcript variant X1 && - && -	NC_006586.4:12132128-12144478	3.99164	0	1.92381	10.2103	13.0849	14.4605	1.97182	12.5853	-2.60503	0.0013147	0.00910977
100685160	TNNI1	troponin I1%2C slow skeletal type%2C transcript variant X1 && sp|P19237|TNNI1_HUMAN Troponin I, slow skeletal muscle OS=Homo sapiens OX=9606 GN=TNNI1 PE=1 SV=3 && PF00992:Troponin	NC_006589.4:1521941-1533380	20.9391	31.4181	20.1906	44.8748	65.4071	44.5414	24.1826	51.6078	-1.08975	0.00127999	0.00891643
480495	GFAP	glial fibrillary acidic protein%2C transcript variant X2 && sp|P14136|GFAP_HUMAN Glial fibrillary acidic protein OS=Homo sapiens OX=9606 GN=GFAP PE=1 SV=1 && -	NC_006591.4:17955308-17964908	58.8476	35.2481	39.4667	68.3512	120.756	79.7152	44.5208	89.6074	-1.00728	0.00127457	0.00888944
491604	UNCX	UNC homeobox && sp|O08934|UNC4_MOUSE Homeobox protein unc-4 homolog OS=Mus musculus OX=10090 GN=Uncx PE=2 SV=2 && PF00046:Homeodomain	NC_006588.4:17126224-17130466	14.9559	19.6199	18.3174	6.10484	6.03622	2.10631	17.631	4.74912	1.86396	0.00123069	0.00862789
102153325	FAM25A	family with sequence similarity 25 member A%2C transcript variant X3 && - && -	NC_006586.4:34605221-34612812	34.8999	35.2685	49.2424	24.3989	11.0841	12.4592	39.8036	15.9807	1.30981	0.00122866	0.00861959
480672	C8G	complement C8 gamma chain%2C transcript variant X1 && sp|P07360|CO8G_HUMAN Complement component C8 gamma chain OS=Homo sapiens OX=9606 GN=C8G PE=1 SV=3 && -	NC_006591.4:47885832-47887709	23.9307	32.3813	26.0026	67.2211	42.2969	59.9775	27.4382	56.4985	-1.03837	0.00122101	0.00856992
119866817	LOC119866817	uncharacterized LOC119866817%2C transcript variant X4 && - && -	NC_006612.4:35799643-35800579	12.9709	1.92279	7.71004	0	0	0	7.53457	0	5.93861	0.00115029	0.00816582
403803	RPE65	retinoid isomerohydrolase RPE65 && sp|Q9TVB8|RPE65_CANLF Retinoid isomerohydrolase OS=Canis lupus familiaris OX=9615 GN=RPE65 PE=1 SV=3 && PF03055:Retinal pigment epithelial membrane protein	NC_006588.4:79498666-79521615	6.97987	3.89307	11.6304	19.3924	27.1711	24.8196	7.50112	23.7944	-1.64856	0.00113168	0.00805068
611445	CLTRN	collectrin%2C amino acid transport regulator%2C transcript variant X2 && sp|Q0VCT4|CLTRN_BOVIN Collectrin OS=Bos taurus OX=9913 GN=CLTRN PE=2 SV=1 && PF16959:Renal amino acid transporter	NC_006621.4:11770083-11786549	0	0	0	5.10565	7.04399	6.20865	0	6.11943	-5.64248	0.0010953	0.0078377
474787	ALDOB	aldolase%2C fructose-bisphosphate B%2C transcript variant X2 && sp|P05062|ALDOB_HUMAN Fructose-bisphosphate aldolase B OS=Homo sapiens OX=9606 GN=ALDOB PE=1 SV=2 && PF00274:Fructose-bisphosphate aldolase class-I	NC_006593.4:56596344-56610538	0	0	0	4.09621	9.05209	6.21355	0	6.45395	-5.71757	0.00107128	0.00768857
119870034	FOXD1	forkhead box D1%2C transcript variant X2 && sp|Q61345|FOXD1_MOUSE Forkhead box protein D1 OS=Mus musculus OX=10090 GN=Foxd1 PE=2 SV=2 && PF00250:Forkhead domain	NC_006584.4:53266967-53269485	9.96715	17.6623	18.3502	0.0121292	4.02274	4.11757	15.3265	2.71748	2.44059	0.00105764	0.00760039
612245	ATP8B3	ATPase phospholipid transporting 8B3%2C transcript variant X5 && sp|Q6UQ17|AT8B3_MOUSE Phospholipid-transporting ATPase IK OS=Mus musculus OX=10090 GN=Atp8b3 PE=1 SV=1 && PF16209:Phospholipid-translocating ATPase N-terminal|PF16212:Phospholipid-translocating P-type ATPase C-terminal|PF13246:Cation transport ATPase (P-type)	NC_006602.4:56937609-56952836	15.9515	28.4849	17.3053	4.09154	5.03559	8.24006	20.5806	5.78906	1.80855	0.00105639	0.00759316
489911	LOC489911	zinc finger protein 688-like%2C transcript variant X1 && sp|P0C7X2|ZN688_HUMAN Zinc finger protein 688 OS=Homo sapiens OX=9606 GN=ZNF688 PE=1 SV=1 && -	NC_006588.4:19113626-19119573	7.97576	14.7461	6.70033	23.4729	37.2271	25.8959	9.80741	28.8653	-1.54541	0.00105006	0.00755662
610189	CXXC4	CXXC finger protein 4 && sp|Q9H2H0|CXXC4_HUMAN CXXC-type zinc finger protein 4 OS=Homo sapiens OX=9606 GN=CXXC4 PE=1 SV=1 && PF02008:CXXC zinc finger domain	NC_006614.4:16532739-16555823	39.9034	14.6438	21.1544	10.1607	3.02877	6.2136	25.2339	6.46767	1.94447	0.00104649	0.00753447
488828	MSX1	msh homeobox 1 && sp|P28360|MSX1_HUMAN Homeobox protein MSX-1 OS=Homo sapiens OX=9606 GN=MSX1 PE=1 SV=3 && PF00046:Homeodomain	NC_006585.4:72783942-72787987	59.8428	44.0978	39.4409	23.3963	22.1328	5.29164	47.7938	16.9402	1.48909	0.00102628	0.00740651
484494	CYP2A13	cytochrome P450 family 2 subfamily A polypeptide 13 && sp|Q16696|CP2AD_HUMAN Cytochrome P450 2A13 OS=Homo sapiens OX=9606 GN=CYP2A13 PE=1 SV=3 && PF00067:Cytochrome P450	NC_006583.4:112334931-112340932	34.9009	34.291	45.3659	19.3418	18.1139	10.4125	38.186	15.956	1.252	0.00102292	0.00739428
100855693	MYOT	myotilin%2C transcript variant X1 && sp|Q9UBF9|MYOTI_HUMAN Myotilin OS=Homo sapiens OX=9606 GN=MYOT PE=1 SV=2 && PF07679:Immunoglobulin I-set domain	NC_006593.4:24338045-24356731	0	0	0	7.13032	4.03322	8.2515	0	6.47168	-5.7226	0.0010001	0.00725888
483049	KCNG3	potassium voltage-gated channel modifier subfamily G member 3%2C transcript variant X1 && sp|Q8TAE7|KCNG3_HUMAN Potassium voltage-gated channel subfamily G member 3 OS=Homo sapiens OX=9606 GN=KCNG3 PE=1 SV=1 && PF00520:Ion transport protein|PF02214:BTB/POZ domain	NC_006599.4:33804516-33851663	29.919	17.5883	35.7493	12.2006	6.0464	7.26158	27.7522	8.50288	1.69207	0.000913893	0.00671491
484507	LOC484507	ferritin light chain-like && sp|Q53VB8|FRIL_CANLF Ferritin light chain OS=Canis lupus familiaris OX=9615 GN=FTL PE=2 SV=3 && PF00210:Ferritin-like domain	NC_006583.4:113114785-113115882	34.9068	25.4584	31.813	14.2373	12.0745	4.21099	30.7261	10.1742	1.58184	0.000888743	0.0065634
611430	LOC611430	ER membrane protein complex subunit 8-like && sp|Q32KL5|EMC8_BOVIN ER membrane protein complex subunit 8 OS=Bos taurus OX=9913 GN=EMC8 PE=2 SV=1 && PF03665:Uncharacterised protein family (UPF0172)	NC_006621.4:85015757-85016852	18.9558	16.7049	0	0	0	0	11.8869	0	6.58375	0.000882692	0.00652505
612954	ISL1	ISL LIM homeobox 1%2C transcript variant X1 && sp|P61371|ISL1_HUMAN Insulin gene enhancer protein ISL-1 OS=Homo sapiens OX=9606 GN=ISL1 PE=1 SV=1 && -	NC_006586.4:63397586-63408606	76.7826	111.843	75.0947	56.9926	42.2753	23.9353	87.9066	41.0677	1.09537	0.000872418	0.00645539
100687196	YPEL3	yippee like 3%2C transcript variant X2 && sp|A6QPH8|YPEL3_BOVIN Protein yippee-like 3 OS=Bos taurus OX=9913 GN=YPEL3 PE=3 SV=2 && PF03226:Yippee zinc-binding/DNA-binding /Mis18, centromere assembly	NC_006588.4:19677358-19680712	112.679	125.446	190.072	57.113	101.618	42.5728	142.732	67.1012	1.08735	0.000857747	0.00636801
119870487	LOC119870487	proline-rich protein 36-like && - && -	NC_006621.4:9935205-9972765	27.931	16.6449	14.391	7.10369	4.02606	0.0290604	19.6556	3.7196	2.35962	0.000855234	0.00635451
487615	IQCH	IQ motif containing H%2C transcript variant X19 && sp|Q86VS3|IQCH_HUMAN IQ domain-containing protein H OS=Homo sapiens OX=9606 GN=IQCH PE=2 SV=2 && -	NC_006612.4:31351798-31573427	4.98459	6.86664	6.75204	0	0	0	6.20109	0	5.66173	0.000852392	0.00633804
492296	ASIP	agouti signaling protein && sp|Q5UK76|ASIP_CANLF Agouti-signaling protein OS=Canis lupus familiaris OX=9615 GN=ASIP PE=2 SV=1 && PF05039:Agouti protein	NC_006606.4:22999470-23041722	4.97861	17.6788	17.4032	3.04236	0.00216394	1.04214	13.3536	1.36222	3.17953	0.000842679	0.00628117
111094819	LOC111094819	heat shock transcription factor%2C X-linked-like%2C transcript variant X2 && sp|Q9UBD0|HSFX1_HUMAN Heat shock transcription factor, X-linked OS=Homo sapiens OX=9606 GN=HSFX1 PE=1 SV=1 && PF00447:HSF-type DNA-binding	NC_006621.4:103565897-103571256	6.98025	2.90909	11.6369	0	0	0	7.17541	0	5.86687	0.000836022	0.00623766
481406	PROKR1	prokineticin receptor 1%2C transcript variant X1 && sp|Q8SPN2|PKR1_BOVIN Prokineticin receptor 1 OS=Bos taurus OX=9913 GN=PROKR1 PE=2 SV=1 && PF00001:7 transmembrane receptor (rhodopsin family)	NC_006592.4:67437144-67448189	11.9656	12.7407	14.4735	4.0585	2.01383	0.0164182	13.0599	2.02958	2.60843	0.000833639	0.00622672
609531	UBE2K	ubiquitin conjugating enzyme E2 K%2C transcript variant X1 && sp|P61085|UBE2K_BOVIN Ubiquitin-conjugating enzyme E2 K OS=Bos taurus OX=9913 GN=UBE2K PE=1 SV=3 && PF00179:Ubiquitin-conjugating enzyme|PF00627:UBA/TS-N domain	NC_006585.4:75259911-75327198	4284.19	948.752	4207.12	7109.83	7231.34	7621.17	3146.69	7320.78	-1.21814	0.00083336	0.00622672
100683173	SPATA45	spermatogenesis associated 45%2C transcript variant X2 && sp|Q537H7|SPT45_HUMAN Spermatogenesis-associated protein 45 OS=Homo sapiens OX=9606 GN=SPATA45 PE=3 SV=1 && -	NC_006589.4:10512886-10544782	39.8929	36.2755	30.7898	11.2336	12.0849	19.5866	35.6527	14.3017	1.31087	0.000817332	0.00612073
102151535	LOC102151535	collagen alpha-1(I) chain-like%2C transcript variant X1 && - && -	NC_006618.4:2674800-2678453	4.98358	3.89517	12.6183	0	0	0	7.16569	0	5.86427	0.000812992	0.00609273
488426	ZNF385B	zinc finger protein 385B%2C transcript variant X9 && sp|Q8BXJ8|Z385B_MOUSE Zinc finger protein 385B OS=Mus musculus OX=10090 GN=Znf385b PE=2 SV=1 && PF12874:Zinc-finger of C2H2 type	NC_006618.4:22921889-23307831	46.8774	38.236	27.8549	67.2963	65.4409	94.0211	37.6561	75.5861	-1.00316	0.000797101	0.0059884
486212	GAL3ST2	galactose-3-O-sulfotransferase 2%2C transcript variant X1 && sp|Q6XQG9|G3ST2_PIG Galactose-3-O-sulfotransferase 2 OS=Sus scrofa OX=9823 GN=GAL3ST2 PE=2 SV=1 && -	NC_006607.4:51803190-51815938	0	0	3.90406	19.319	9.06972	11.4061	1.30135	13.2649	-3.23206	0.000789985	0.00594081
399518	NPY1R	neuropeptide Y receptor Y1 && sp|O02813|NPY1R_CANLF Neuropeptide Y receptor type 1 OS=Canis lupus familiaris OX=9615 GN=NPY1R PE=2 SV=2 && PF00001:7 transmembrane receptor (rhodopsin family)	NC_006597.4:59946494-59947746	0	0	0	16.2365	4.03687	4.19109	0	8.15483	-6.05049	0.000752537	0.00570006
102151836	FOXO6	forkhead box O6%2C transcript variant X14 && - && -	NC_006597.4:2009227-2029237	85.7574	110.817	100.236	28.6227	63.3921	54.7831	98.9367	48.9327	1.01379	0.000745411	0.00565453
485017	SH2D3A	SH2 domain containing 3A%2C transcript variant X2 && sp|Q9BRG2|SH23A_HUMAN SH2 domain-containing protein 3A OS=Homo sapiens OX=9606 GN=SH2D3A PE=1 SV=1 && PF00017:SH2 domain	NC_006602.4:53282319-53294339	56.8524	54.9577	19.078	8.19094	16.0996	16.5158	43.6294	13.6021	1.67276	0.000729627	0.00555419
403462	FCGR1A	Fc fragment of IgG receptor Ia && sp|P12314|FCGR1_HUMAN High affinity immunoglobulin gamma Fc receptor I OS=Homo sapiens OX=9606 GN=FCGR1A PE=1 SV=2 && PF00047:Immunoglobulin domain|PF13895:Immunoglobulin domain	NC_006599.4:58541116-58550066	43.8777	51.9923	39.4617	21.3908	24.1474	12.4925	45.1105	19.3435	1.21571	0.000729296	0.00555353
475583	LETM2	leucine zipper and EF-hand containing transmembrane protein 2%2C transcript variant X3 && sp|Q2VYF4|LETM2_HUMAN LETM1 domain-containing protein LETM2, mitochondrial OS=Homo sapiens OX=9606 GN=LETM2 PE=2 SV=2 && PF07766:LETM1-like protein	NC_006598.4:27600542-27619491	41.8964	21.5285	21.1255	59.1438	51.3563	90.8683	28.1835	67.1228	-1.2486	0.000723777	0.00551655
100684768	LOC100684768	cytochrome c oxidase subunit NDUFA4-like && sp|Q01321|NDUA4_BOVIN Cytochrome c oxidase subunit NDUFA4 OS=Bos taurus OX=9913 GN=NDUFA4 PE=1 SV=1 && -	NC_006592.4:43410418-43410788	15.9585	11.7507	12.5137	30.5918	31.2088	38.2306	13.4076	33.3437	-1.30646	0.000714986	0.00545365
483263	SLC26A4	solute carrier family 26 member 4%2C transcript variant X1 && sp|O43511|S26A4_HUMAN Pendrin OS=Homo sapiens OX=9606 GN=SLC26A4 PE=1 SV=1 && PF01740:STAS domain|PF00916:Sulfate permease family	NC_006600.4:12536263-12586953	0.99218	9.82863	9.68133	22.4491	22.1549	36.1074	6.83405	26.9038	-1.95746	0.000710535	0.00542923
102151402	LOC102151402	sulfotransferase 6B1-like && sp|P0CC03|ST6B1_MOUSE Sulfotransferase 6B1 OS=Mus musculus OX=10090 GN=Sult6b1 PE=1 SV=1 && PF00685:Sulfotransferase domain	NC_006609.4:21281732-21299281	0	0	0	7.13314	9.0532	4.17602	0	6.78745	-5.7887	0.00071035	0.00542918
100855799	HOPX	HOP homeobox%2C transcript variant X1 && sp|Q8MJD5|HOP_BOVIN Homeodomain-only protein OS=Bos taurus OX=9913 GN=HOPX PE=3 SV=1 && -	NC_006595.4:48720772-48749764	40.8975	13.6445	31.8356	7.13866	5.03983	10.3049	28.7925	7.49446	1.92478	0.000697346	0.0053513
119867294	C33H3orf85	chromosome 33 C3orf85 homolog && sp|A0A1B0GTC6|CC085_HUMAN Uncharacterized protein C3orf85 OS=Homo sapiens OX=9606 GN=C3orf85 PE=3 SV=1 && -	NC_006615.4:14424141-14438528	30.9183	25.4818	23.0897	61.1215	49.3304	51.746	26.4966	54.0659	-1.02578	0.00068878	0.00528957
403786	DHDH	dihydrodiol dehydrogenase && sp|Q9TV68|DHDH_CANLF Trans-1,2-dihydrobenzene-1,2-diol dehydrogenase OS=Canis lupus familiaris OX=9615 GN=DHDH PE=1 SV=1 && PF01408:Oxidoreductase family, NAD-binding Rossmann fold	NC_006583.4:106956897-106967599	42.8782	50.9934	49.162	18.3717	25.1593	23.7811	47.6779	22.4374	1.08336	0.000686953	0.0052782
487191	PCDH12	protocadherin 12 && sp|Q9NPG4|PCD12_HUMAN Protocadherin-12 OS=Homo sapiens OX=9606 GN=PCDH12 PE=1 SV=1 && PF00028:Cadherin domain|PF08266:Cadherin-like	NC_006584.4:33938716-33953008	8.96469	29.4593	28.0196	2.05736	4.02805	7.19849	22.1478	4.42797	2.2897	0.000675708	0.0052042
403648	CLDN3	claudin 3 && sp|Q95KM5|CLD3_CANLF Claudin-3 OS=Canis lupus familiaris OX=9615 GN=CLDN3 PE=2 SV=1 && PF00822:PMP-22/EMP/MP20/Claudin family	NC_006588.4:8231695-8232703	11.9623	19.6275	18.331	2.04557	0.00420596	6.14865	16.6403	2.73281	2.55334	0.00066459	0.00514005
477974	NEBL	nebulette%2C transcript variant X5 && sp|O76041|NEBL_HUMAN Nebulette OS=Homo sapiens OX=9606 GN=NEBL PE=1 SV=1 && PF00880:Nebulin repeat|PF14604:Variant SH3 domain	NC_006584.4:10585197-10927388	0	0	3.90406	13.2534	19.1111	8.34155	1.30135	13.5687	-3.26332	0.000654482	0.00508004
100686502	LOC100686502	creatine kinase B-type-like%2C transcript variant X1 && sp|P05124|KCRB_CANLF Creatine kinase B-type OS=Canis lupus familiaris OX=9615 GN=CKB PE=1 SV=1 && PF00217:ATP:guanido phosphotransferase, C-terminal catalytic domain	NC_006590.4:70441289-70441939	5.97081	49.1981	16.2976	93.7194	66.4512	80.6917	23.8222	80.2874	-1.74852	0.000654197	0.00507913
100687341	IRX1	iroquois homeobox 1 && sp|P78414|IRX1_HUMAN Iroquois-class homeodomain protein IRX-1 OS=Homo sapiens OX=9606 GN=IRX1 PE=2 SV=3 && PF05920:Homeobox KN domain	NC_006616.4:14053493-14058919	48.8702	33.2907	42.4111	10.2305	24.1377	13.4817	41.524	15.95	1.37309	0.000642906	0.0050145
102154185	LOC102154185	ubiquitin-associated protein 1-like && sp|Q9NZ09|UBAP1_HUMAN Ubiquitin-associated protein 1 OS=Homo sapiens OX=9606 GN=UBAP1 PE=1 SV=1 && -	NC_006583.4:100179579-100182755	34.9096	19.559	28.9227	56.0638	58.3819	58.961	27.7971	57.8022	-1.05304	0.000635593	0.00497107
100684432	LOC100684432	succinate dehydrogenase assembly factor 1%2C mitochondrial-like%2C transcript variant X3 && sp|A6NFY7|SDHF1_HUMAN Succinate dehydrogenase assembly factor 1, mitochondrial OS=Homo sapiens OX=9606 GN=SDHAF1 PE=1 SV=1 && -	NC_006621.4:92820674-92821586	15.9573	15.6941	11.5245	36.685	39.2503	30.0526	14.392	35.3293	-1.28865	0.000635421	0.00497107
489631	ESPN	espin%2C transcript variant X1 && sp|B1AK53|ESPN_HUMAN Espin OS=Homo sapiens OX=9606 GN=ESPN PE=1 SV=1 && PF12796:Ankyrin repeats (3 copies)	NC_006587.4:60295201-60325841	6.98102	4.88694	7.72633	0	0	0	6.53143	0	5.73527	0.000625421	0.00489948
486121	EGR3	early growth response 3%2C transcript variant X1 && sp|Q06889|EGR3_HUMAN Early growth response protein 3 OS=Homo sapiens OX=9606 GN=EGR3 PE=2 SV=1 && -	NC_006607.4:35181838-35187272	31.9143	27.4409	26.9628	13.2174	4.03886	10.3315	28.7726	9.19594	1.63315	0.000622418	0.00487972
488277	H4C8	H4 clustered histone 8 && sp|P62803|H4_BOVIN Histone H4 OS=Bos taurus OX=9913 PE=1 SV=2 && PF15511:Centromere kinetochore component CENP-T histone fold	NC_006617.4:24047197-24051252	10750.3	8104.76	2728.96	4158.11	3034.87	1972.02	7194.69	3055	1.23574	0.000620606	0.00486929
611038	RPH3A	rabphilin 3A%2C transcript variant X1 && sp|Q06846|RP3A_BOVIN Rabphilin-3A OS=Bos taurus OX=9913 GN=RPH3A PE=1 SV=1 && -	NC_006608.4:10232289-10497349	25.9389	14.6944	7.60863	1.03073	3.01834	3.09481	16.0806	2.38129	2.69458	0.000612761	0.00481642
611023	SYNPO2	synaptopodin 2%2C transcript variant X1 && sp|D4A702|SYNP2_RAT Synaptopodin-2 OS=Rattus norvegicus OX=10116 GN=Synpo2 PE=1 SV=2 && PF00595:PDZ domain	NC_006614.4:4048385-4230204	37.9044	21.5319	23.0795	48.9652	63.4107	67.191	27.5053	59.8556	-1.11868	0.000607631	0.00478228
119866853	LOC119866853	uncharacterized LOC119866853 && - && -	NC_006612.4:28561143-28566998	11.9652	16.6903	11.5369	36.6756	32.2141	32.0877	13.3975	33.6591	-1.32086	0.000587209	0.0046468
119871519	LOC119871519	uncharacterized LOC119871519%2C transcript variant X22 && sp|B1AWN4|AT10B_MOUSE Phospholipid-transporting ATPase VB OS=Mus musculus OX=10090 GN=Atp10b PE=1 SV=1 && -	NC_006586.4:50007013-50127629	3.98805	1.93942	7.76364	16.3499	39.2207	14.5769	4.5637	23.3825	-2.32485	0.000580922	0.00460784
490695	BMP4	bone morphogenetic protein 4 && sp|Q2KJH1|BMP4_BOVIN Bone morphogenetic protein 4 OS=Bos taurus OX=9913 GN=BMP4 PE=2 SV=1 && PF00019:Transforming growth factor beta like domain|PF00688:TGF-beta propeptide	NC_006590.4:29765711-29772707	84.7553	130.438	122.447	28.6312	71.4374	55.8354	112.547	51.968	1.11286	0.000580071	0.00460229
106558787	LOC106558787	uncharacterized LOC106558787%2C transcript variant X7 && - && -	NC_006587.4:12285939-12467482	55.8457	65.7286	45.2132	108.045	78.5438	148.782	55.5958	111.79	-1.00614	0.000577316	0.00458163
483184	ADAMTSL4	ADAMTS like 4%2C transcript variant X1 && sp|Q6UY14|ATL4_HUMAN ADAMTS-like protein 4 OS=Homo sapiens OX=9606 GN=ADAMTSL4 PE=1 SV=2 && PF08686:PLAC (protease and lacunin) domain|PF05986:ADAM-TS Spacer 1|PF00090:Thrombospondin type 1 domain	NC_006599.4:59182917-59193988	27.9267	4.80982	37.7665	66.2831	102.639	60.1028	23.501	76.3418	-1.69521	0.000563333	0.00448587
102152485	LOC102152485	uncharacterized LOC102152485 && - && -	NC_006583.4:119783019-119785546	67.8069	103.024	67.3844	31.6208	27.1943	50.5534	79.4051	36.4562	1.12063	0.000548216	0.00438155
489164	HAND1	heart and neural crest derivatives expressed 1%2C transcript variant X2 && sp|Q0VCE2|HAND1_BOVIN Heart- and neural crest derivatives-expressed protein 1 OS=Bos taurus OX=9913 GN=HAND1 PE=2 SV=1 && -	NC_006586.4:55122337-55125872	57.8414	59.8196	49.0979	24.4778	27.1785	29.9737	55.5863	27.21	1.02733	0.000547363	0.00437703
488521	GPBAR1	G protein-coupled bile acid receptor 1 && sp|Q862A9|GPBAR_BOVIN G-protein coupled bile acid receptor 1 OS=Bos taurus OX=9913 GN=GPBAR1 PE=2 SV=1 && -	NC_006619.4:25759271-25763567	11.9615	25.5468	15.3887	45.8535	40.2695	44.4784	17.6323	43.5338	-1.29756	0.000511619	0.00411718
477242	TP53TG5	TP53 target 5 && sp|Q9Y2B4|T53G5_HUMAN TP53-target gene 5 protein OS=Homo sapiens OX=9606 GN=TP53TG5 PE=1 SV=1 && PF15331:Cellular tumour antigen p53-inducible 5	NC_006606.4:32317116-32320737	8.97758	6.86089	4.78535	0	0	0	6.87461	0	5.80863	0.000475544	0.0038647
482885	PRAG1	PEAK1 related%2C kinase-activating pseudokinase 1%2C transcript variant X1 && sp|Q86YV5|PRAG1_HUMAN Inactive tyrosine-protein kinase PRAG1 OS=Homo sapiens OX=9606 GN=PRAG1 PE=1 SV=4 && -	NC_006598.4:36509721-36568184	40.8834	48.0461	49.1772	12.2751	25.1515	20.6774	46.0356	19.368	1.24365	0.000472931	0.00384933
607641	HCRT	hypocretin neuropeptide precursor && sp|Q9GLF6|OREX_CANLF Orexin OS=Canis lupus familiaris OX=9615 GN=HCRT PE=3 SV=1 && PF02072:Prepro-orexin	NC_006591.4:20191816-20193065	0	0	0	4.10274	11.0624	7.24778	0	7.47097	-5.92497	0.000461586	0.00377142
490300	LHX4	LIM homeobox 4%2C transcript variant X2 && sp|P53776|LHX4_MOUSE LIM/homeobox protein Lhx4 OS=Mus musculus OX=10090 GN=Lhx4 PE=1 SV=4 && -	NC_006589.4:13392084-13404183	10.9757	3.90171	3.81736	22.4339	29.1806	20.7296	6.23159	24.1147	-1.93227	0.000457339	0.00374175
490347	MROH9	maestro heat like repeat family member 9%2C transcript variant X5 && sp|Q5TGP6|MROH9_HUMAN Maestro heat-like repeat-containing protein family member 9 OS=Homo sapiens OX=9606 GN=MROH9 PE=2 SV=1 && -	NC_006589.4:27326847-27431690	61.8359	46.052	46.2153	13.3005	27.1661	24.7954	51.3677	21.754	1.23472	0.000449792	0.00368992
100684231	FSCB	fibrous sheath CABYR binding protein%2C transcript variant X33 && sp|Q2T9N0|FSCB_BOVIN Fibrous sheath CABYR-binding protein OS=Bos taurus OX=9913 GN=FSCB PE=2 SV=1 && -	NC_006590.4:21822933-21851708	3.99164	1.95903	0	24.4275	5.05912	28.8494	1.98356	19.4453	-3.2257	0.000442427	0.00363538
490875	KIF26A	kinesin family member 26A%2C transcript variant X1 && sp|Q52KG5|KI26A_MOUSE Kinesin-like protein KIF26A OS=Mus musculus OX=10090 GN=Kif26a PE=1 SV=2 && -	NC_006590.4:71298277-71336515	6.97333	6.80889	31.0818	1.02085	2.01044	0.00838834	14.9547	1.01323	3.71889	0.000440542	0.00362185
485576	SUSD5	sushi domain containing 5 && sp|O60279|SUSD5_HUMAN Sushi domain-containing protein 5 OS=Homo sapiens OX=9606 GN=SUSD5 PE=1 SV=3 && PF00193:Extracellular link domain	NC_006605.4:3684971-3733845	34.9188	11.7119	13.4131	51.9903	51.3411	59.9608	20.0146	54.4307	-1.43814	0.000437797	0.00360221
487351	SFN	stratifin && sp|Q0VC36|1433S_BOVIN 14-3-3 protein sigma OS=Bos taurus OX=9913 GN=SFN PE=2 SV=1 && PF00244:14-3-3 protein	NC_006584.4:69846343-69847691	77.7899	72.5607	55.8067	30.5933	41.256	29.0129	68.7191	33.6208	1.02812	0.000431356	0.0035569
611641	FGF18	fibroblast growth factor 18%2C transcript variant X2 && sp|Q0VCA0|FGF18_BOVIN Fibroblast growth factor 18 OS=Bos taurus OX=9913 GN=FGF18 PE=2 SV=1 && PF00167:Fibroblast growth factor	NC_006586.4:40660286-40697075	14.9609	14.7192	8.61652	35.6638	37.2382	29.0159	12.7655	33.9727	-1.40405	0.000424084	0.00351164
486114	NKX3-1	NK3 homeobox 1 && sp|Q99801|NKX31_HUMAN Homeobox protein Nkx-3.1 OS=Homo sapiens OX=9606 GN=NKX3-1 PE=1 SV=2 && PF00046:Homeodomain	NC_006607.4:34403094-34405850	63.8264	60.7894	51.9878	35.621	20.146	25.8795	58.8679	27.2155	1.10964	0.000422437	0.00350139
483204	LINGO4	leucine rich repeat and Ig domain containing 4%2C transcript variant X1 && sp|Q149C3|LIGO4_MOUSE Leucine-rich repeat and immunoglobulin-like domain containing-NOGO receptor-interacting protein 4 OS=Mus musculus OX=10090 GN=Lingo4 PE=2 SV=2 && -	NC_006599.4:60255696-60263156	2.98706	7.84412	11.6305	23.4569	27.1757	26.8886	7.48722	25.8404	-1.76878	0.000422398	0.00350139
481646	OR13C2	olfactory receptor family 13 subfamily C member 2 && sp|Q8NGT0|O13C9_HUMAN Olfactory receptor 13C9 OS=Homo sapiens OX=9606 GN=OR13C9 PE=3 SV=1 && PF13853:Olfactory receptor	NC_006593.4:59051611-59052567	15.9547	23.5764	11.4947	32.6863	74.4469	41.4469	17.0086	49.5267	-1.53494	0.000421438	0.00349597
477610	LIMA1	LIM domain and actin binding 1%2C transcript variant X1 && sp|B0KYV5|LIMA1_PIG LIM domain and actin-binding protein 1 OS=Sus scrofa OX=9823 GN=LIMA1 PE=2 SV=1 && PF00412:LIM domain	NC_006609.4:41696216-41784478	581.381	899.076	790.319	1041.74	1045.89	2800.86	756.925	1629.5	-1.10615	0.000404124	0.00337814
483274	SLC26A5	solute carrier family 26 member 5%2C transcript variant X2 && sp|P58743|S26A5_HUMAN Prestin OS=Homo sapiens OX=9606 GN=SLC26A5 PE=1 SV=1 && PF00916:Sulfate permease family|PF01740:STAS domain	NC_006600.4:16426732-16484887	26.9222	31.3722	34.733	13.2266	12.0745	5.23598	31.0091	10.179	1.59446	0.000396041	0.00332978
488064	IRX2	iroquois homeobox 2 && sp|Q9BZI1|IRX2_HUMAN Iroquois-class homeodomain protein IRX-2 OS=Homo sapiens OX=9606 GN=IRX2 PE=1 SV=2 && PF05920:Homeobox KN domain	NC_006616.4:14739959-14745015	45.8729	46.0757	46.2594	17.339	13.099	26.8022	46.0693	19.0801	1.26697	0.000349076	0.00298358
480490	MYL4	myosin light chain 4 && sp|F1RRT2|MYL4_PIG Myosin light chain 4 OS=Sus scrofa OX=9823 GN=MYL4 PE=1 SV=3 && -	NC_006591.4:11017405-11044701	49.8651	46.0788	40.431	61.2555	102.669	133.263	45.4583	99.0624	-1.12174	0.000347362	0.00297229
491084	ABCC3	ATP binding cassette subfamily C member 3%2C transcript variant X1 && sp|O15438|MRP3_HUMAN ATP-binding cassette sub-family C member 3 OS=Homo sapiens OX=9606 GN=ABCC3 PE=1 SV=3 && PF00005:ABC transporter|PF00664:ABC transporter transmembrane region	NC_006591.4:25944553-25988893	19.9424	15.6422	31.921	5.10033	8.04525	3.13754	22.5019	5.42771	2.02561	0.000345987	0.00296793
100855815	TUBB4A	tubulin beta 4A class IVa%2C transcript variant X2 && sp|Q3ZBU7|TBB4A_BOVIN Tubulin beta-4A chain OS=Bos taurus OX=9913 GN=TUBB4A PE=2 SV=1 && -	NC_006602.4:53444670-53449928	38.8926	43.1591	33.6823	14.2774	12.0871	19.6018	38.578	15.3221	1.32575	0.000346074	0.00296793
481780	KCNK5	potassium two pore domain channel subfamily K member 5%2C transcript variant X2 && sp|O95279|KCNK5_HUMAN Potassium channel subfamily K member 5 OS=Homo sapiens OX=9606 GN=KCNK5 PE=1 SV=1 && PF07885:Ion channel	NC_006594.4:8139269-8178117	44.8766	35.251	51.1458	10.2323	24.1387	14.508	43.7578	16.293	1.418	0.000332538	0.00287127
119870297	LOC119870297	translation initiation factor IF-2-like && - && -	NC_006610.4:29424684-29427700	95.7462	63.6813	66.4386	26.5403	46.2804	30.0438	75.2887	34.2882	1.13154	0.000330204	0.00285679
481645	OR13C2B	olfactory receptor family 13 subfamily C member 2B && sp|Q8NGT0|O13C9_HUMAN Olfactory receptor 13C9 OS=Homo sapiens OX=9606 GN=OR13C9 PE=3 SV=1 && PF13853:Olfactory receptor	NC_006593.4:59039380-59040354	14.9591	13.7187	14.4545	31.6311	52.3182	32.1309	14.3774	38.6934	-1.42039	0.000323391	0.00280343
100684418	MANSC4	MANSC domain containing 4%2C transcript variant X3 && sp|A6NHS7|MANS4_HUMAN MANSC domain-containing protein 4 OS=Homo sapiens OX=9606 GN=MANSC4 PE=3 SV=3 && -	NC_006609.4:26423143-26432066	68.8094	94.214	45.1345	108.111	168.081	153.069	69.386	143.087	-1.04302	0.000321245	0.002788
100855466	SYNPO2L	synaptopodin 2 like%2C transcript variant X1 && sp|Q9H987|SYP2L_HUMAN Synaptopodin 2-like protein OS=Homo sapiens OX=9606 GN=SYNPO2L PE=1 SV=3 && -	NC_006586.4:24305570-24315236	9.97395	9.81305	5.74054	33.6087	36.2234	17.6981	8.50918	29.1767	-1.76316	0.00031999	0.00277791
486959	MOS	MOS proto-oncogene%2C serine/threonine kinase%2C transcript variant X3 && sp|P10650|MOS_CHLAE Proto-oncogene serine/threonine-protein kinase mos OS=Chlorocebus aethiops OX=9534 GN=MOS PE=3 SV=1 && PF00069:Protein kinase domain	NC_006611.4:7823723-7826339	20.9452	20.6073	11.4878	44.844	51.3252	37.3049	17.6801	44.4914	-1.32599	0.00030848	0.00269259
111092148	LOC111092148	signal-regulatory protein beta-1-like%2C transcript variant X26 && sp|P97797|SHPS1_MOUSE Tyrosine-protein phosphatase non-receptor type substrate 1 OS=Mus musculus OX=10090 GN=Sirpa PE=1 SV=2 && PF07654:Immunoglobulin C1-set domain	NC_006606.4:19061447-19084754	12.9685	3.88333	10.621	45.7981	19.1507	37.2138	9.15761	34.0542	-1.88107	0.000295378	0.00259011
612965	FKBP1B	FKBP prolyl isomerase 1B%2C transcript variant X1 && sp|P68107|FKB1B_BOVIN Peptidyl-prolyl cis-trans isomerase FKBP1B OS=Bos taurus OX=9913 GN=FKBP1B PE=1 SV=2 && PF00254:FKBP-type peptidyl-prolyl cis-trans isomerase	NC_006599.4:18433090-18443766	69.8	120.711	64.4472	26.5422	27.1918	50.5321	84.9862	34.7554	1.28687	0.000292432	0.0025665
475576	ADAM2	ADAM metallopeptidase domain 2%2C transcript variant X23 && sp|O77780|ADAM2_BOVIN Disintegrin and metalloproteinase domain-containing protein 2 OS=Bos taurus OX=9913 GN=ADAM2 PE=2 SV=1 && PF08516:ADAM cysteine-rich|PF01421:Reprolysin (M12B) family zinc metalloprotease|PF00200:Disintegrin|PF01562:Reprolysin family propeptide	NC_006598.4:26296840-26434482	4.98988	1.95615	0	16.3319	34.1898	9.42222	2.31534	19.9813	-3.05118	0.00028156	0.00248471
119863913	LOC119863913	zinc finger protein 2 homolog%2C transcript variant X2 && sp|Q8N859|ZN713_HUMAN Zinc finger protein 713 OS=Homo sapiens OX=9606 GN=ZNF713 PE=2 SV=1 && -	NC_006608.4:30129679-30153660	22.9311	35.3256	30.8499	61.1728	85.5346	52.8531	29.7022	66.5202	-1.1597	0.000279056	0.0024669
482554	CCNB1IP1	cyclin B1 interacting protein 1%2C transcript variant X2 && sp|Q9NPC3|CIP1_HUMAN E3 ubiquitin-protein ligase CCNB1IP1 OS=Homo sapiens OX=9606 GN=CCNB1IP1 PE=1 SV=1 && PF14634:zinc-RING finger domain	NC_006597.4:18158182-18190828	80.7716	152.163	44.0802	33.6255	24.1729	38.2157	92.3381	32.0047	1.52482	0.000267675	0.00238221
489376	FOXR1	forkhead box R1%2C transcript variant X2 && sp|Q6PIV2|FOXR1_HUMAN Forkhead box protein R1 OS=Homo sapiens OX=9606 GN=FOXR1 PE=1 SV=2 && PF00250:Forkhead domain	NC_006587.4:14905300-14914234	22.9302	26.4427	43.5079	9.17433	7.05217	11.3509	30.9603	9.19247	1.73861	0.000265368	0.00236445
481244	MGAT3	beta-1%2C4-mannosyl-glycoprotein 4-beta-N-acetylglucosaminyltransferase%2C transcript variant X5 && sp|Q09327|MGAT3_HUMAN Beta-1,4-mannosyl-glycoprotein 4-beta-N-acetylglucosaminyltransferase OS=Homo sapiens OX=9606 GN=MGAT3 PE=1 SV=3 && -	NC_006592.4:25500650-25547893	49.8671	43.136	35.5913	18.3424	16.1096	18.6126	42.8648	17.6882	1.27118	0.000245087	0.00220698
486534	KRT80	keratin 80%2C transcript variant X2 && sp|Q0VBK2|K2C80_MOUSE Keratin, type II cytoskeletal 80 OS=Mus musculus OX=10090 GN=Krt80 PE=1 SV=1 && PF16208:Keratin type II head|PF00038:Intermediate filament protein	NC_006609.4:43371083-43392776	14.9609	12.7431	10.5687	43.78	33.2219	29.0273	12.7576	35.3431	-1.46146	0.000234588	0.00212506
482759	OR9A7	olfactory receptor family 9 subfamily A member 7 && sp|Q8NGU2|OR9A4_HUMAN Olfactory receptor 9A4 OS=Homo sapiens OX=9606 GN=OR9A4 PE=2 SV=1 && PF13853:Olfactory receptor	NC_006598.4:8138313-8139257	36.903	26.4441	28.8904	74.3825	84.5338	48.7541	30.7458	69.2235	-1.16795	0.000234206	0.00212286
491936	AWAT2	acyl-CoA wax alcohol acyltransferase 2 && sp|Q6E213|AWAT2_HUMAN Acyl-CoA wax alcohol acyltransferase 2 OS=Homo sapiens OX=9606 GN=AWAT2 PE=1 SV=1 && PF03982:Diacylglycerol acyltransferase	NC_006621.4:45342795-45357915	3.98453	11.7945	8.67877	22.4542	29.189	32.028	8.15261	27.8904	-1.75806	0.000233404	0.00211812
491320	LCN2	lipocalin 2%2C transcript variant X1 && sp|P80188|NGAL_HUMAN Neutrophil gelatinase-associated lipocalin OS=Homo sapiens OX=9606 GN=LCN2 PE=1 SV=2 && PF00061:Lipocalin / cytosolic fatty-acid binding protein family	NC_006591.4:54522898-54537231	49.848	117.777	76.1017	44.7389	22.1566	16.6624	81.2423	27.8526	1.53981	0.000229754	0.00208749
485445	CYSLTR2	cysteinyl leukotriene receptor 2%2C transcript variant X4 && sp|Q95N03|CLTR2_PIG Cysteinyl leukotriene receptor 2 OS=Sus scrofa OX=9823 GN=CYSLTR2 PE=2 SV=1 && PF00001:7 transmembrane receptor (rhodopsin family)	NC_006604.4:2942924-2990494	6.97579	7.813	20.3709	36.694	38.2488	36.2184	11.7199	37.0537	-1.64958	0.000220347	0.00201223
102156583	LOC102156583	FXYD domain-containing ion transport regulator 5-like && sp|Q96DB9|FXYD5_HUMAN FXYD domain-containing ion transport regulator 5 OS=Homo sapiens OX=9606 GN=FXYD5 PE=1 SV=2 && PF02038:ATP1G1/PLM/MAT8 family	NC_006621.4:27310026-27310677	0	0.985092	0	9.17696	6.04869	13.3943	0.328364	9.53998	-4.41996	0.000220094	0.00201113
106559944	LOC106559944	60S ribosomal protein L23a-like && sp|Q24JY1|RL23A_BOVIN 60S ribosomal protein L23a OS=Bos taurus OX=9913 GN=RPL23A PE=2 SV=1 && PF03939:Ribosomal protein L23, N-terminal domain|PF00276:Ribosomal protein L23	NC_006600.4:14082027-14085291	6.97987	9.82211	5.75362	0	0	0	7.51853	0	5.93501	0.000217489	0.00199104
607745	GAS6	growth arrest specific 6%2C transcript variant X1 && sp|Q14393|GAS6_HUMAN Growth arrest-specific protein 6 OS=Homo sapiens OX=9606 GN=GAS6 PE=1 SV=3 && PF00594:Vitamin K-dependent carboxylation/gamma-carboxyglutamic (GLA) domain|PF14670:Coagulation Factor Xa inhibitory site|PF02210:Laminin G domain|PF00054:Laminin G domain|PF07645:Calcium-binding EGF domain	NC_006604.4:60684745-60717508	36.9033	28.4176	25.9721	11.1871	11.0646	2.13866	30.431	8.13013	1.88666	0.000216047	0.00198129
483399	PKP3	plakophilin 3%2C transcript variant X2 && sp|Q9QY23|PKP3_MOUSE Plakophilin-3 OS=Mus musculus OX=10090 GN=Pkp3 PE=1 SV=2 && PF00514:Armadillo/beta-catenin-like repeat	NC_006600.4:25187502-25196747	28.922	22.5232	27.9633	59.1029	52.3491	57.924	26.4695	56.4587	-1.08913	0.000214877	0.00197354
100688608	ENHO	energy homeostasis associated && sp|Q6UWT2|ENHO_HUMAN Adropin OS=Homo sapiens OX=9606 GN=ENHO PE=2 SV=2 && -	NC_006593.4:49834648-49836602	15.9596	13.7337	7.64496	40.7473	42.2671	26.9863	12.4461	36.6669	-1.55003	0.000212648	0.00195839
100855937	CITED1	Cbp/p300 interacting transactivator with Glu/Asp rich carboxy-terminal domain 1%2C transcript variant X3 && sp|Q9BDI3|CITE1_BOVIN Cbp/p300-interacting transactivator 1 OS=Bos taurus OX=9913 GN=CITED1 PE=2 SV=1 && PF04487:CITED	NC_006621.4:47153226-47158855	79.7859	75.5161	49.0199	23.4779	37.2295	28.9785	68.1073	29.8953	1.18423	0.000210479	0.00193958
490829	KCNK13	potassium two pore domain channel subfamily K member 13 && sp|Q9HB14|KCNKD_HUMAN Potassium channel subfamily K member 13 OS=Homo sapiens OX=9606 GN=KCNK13 PE=2 SV=2 && PF07885:Ion channel	NC_006590.4:60706583-60802697	30.9024	52.9448	70.5202	15.3093	17.1154	22.7078	51.4558	18.3775	1.47911	0.000207734	0.00191894
482026	ENPP2	ectonucleotide pyrophosphatase/phosphodiesterase 2%2C transcript variant X1 && sp|A1A4K5|ENPP2_BOVIN Ectonucleotide pyrophosphatase/phosphodiesterase family member 2 OS=Bos taurus OX=9913 GN=ENPP2 PE=1 SV=1 && PF01033:Somatomedin B domain|PF01663:Type I phosphodiesterase / nucleotide pyrophosphatase|PF01223:DNA/RNA non-specific endonuclease	NC_006595.4:18592370-18703990	28.9143	39.2276	41.489	77.4448	76.4975	66.2567	36.5437	73.3997	-1.0032	0.00020046	0.00186079
609108	LOC609108	ubiquitin-conjugating enzyme E2 N-like && sp|Q0P5K3|UBE2N_BOVIN Ubiquitin-conjugating enzyme E2 N OS=Bos taurus OX=9913 GN=UBE2N PE=2 SV=1 && PF00179:Ubiquitin-conjugating enzyme	NC_006596.4:10577275-10578107	0.996288	1.9621	1.9295	10.2189	11.0799	20.6011	1.6293	13.9667	-3.00389	0.000198183	0.00184197
608214	TBX1	T-box transcription factor 1 && sp|P70323|TBX1_MOUSE T-box transcription factor TBX1 OS=Mus musculus OX=10090 GN=Tbx1 PE=1 SV=2 && -	NC_006608.4:29486387-29494624	3.98426	9.81314	11.612	0	0	0	8.46981	0	6.10261	0.000193374	0.00180399
492091	KIAA1210	KIAA1210%2C transcript variant X1 && sp|Q9ULL0|K1210_HUMAN Acrosomal protein KIAA1210 OS=Homo sapiens OX=9606 GN=KIAA1210 PE=2 SV=3 && PF15262:Domain of unknown function (DUF4592)	NC_006621.4:77270309-77328786	4.98295	10.8083	7.70503	0	0	0	7.8321	0	5.99239	0.000191041	0.00178588
476165	CNDP1	carnosine dipeptidase 1%2C transcript variant X2 && sp|Q96KN2|CNDP1_HUMAN Beta-Ala-His dipeptidase OS=Homo sapiens OX=9606 GN=CNDP1 PE=1 SV=4 && -	NC_006583.4:5883238-5919596	17.9436	26.4706	33.8208	55.0603	72.4584	54.874	26.0783	60.7975	-1.21664	0.000185924	0.00174503
609958	BPIFB6	BPI fold containing family B member 6 && sp|Q8NFQ5|BPIB6_HUMAN BPI fold-containing family B member 6 OS=Homo sapiens OX=9606 GN=BPIFB6 PE=1 SV=1 && PF01273:LBP / BPI / CETP family, N-terminal domain|PF02886:LBP / BPI / CETP family, C-terminal domain	NC_006606.4:21946837-21959374	2.99156	5.91048	0	18.347	17.1154	19.6429	2.96735	18.3684	-2.58992	0.000177965	0.00168331
607623	TCIM	transcriptional and immune response regulator && sp|Q5E969|TCIM_BOVIN Transcriptional and immune response regulator OS=Bos taurus OX=9913 GN=TCIM PE=3 SV=1 && PF15063:Thyroid cancer protein 1	NC_006598.4:25715591-25717059	100.72	111.783	100.207	22.5158	44.2904	66.0117	104.237	44.2727	1.23293	0.000176118	0.00166791
487288	NKD1	NKD inhibitor of WNT signaling pathway 1%2C transcript variant X1 && sp|Q969G9|NKD1_HUMAN Protein naked cuticle homolog 1 OS=Homo sapiens OX=9606 GN=NKD1 PE=1 SV=1 && -	NC_006584.4:61294557-61379444	14.9565	23.5764	12.4697	3.05306	4.02152	0.0190159	17.0008	2.36453	2.77683	0.000167015	0.00159461
482399	EEPD1	endonuclease/exonuclease/phosphatase family domain containing 1 && sp|Q3MHJ7|EEPD1_BOVIN Endonuclease/exonuclease/phosphatase family domain-containing protein 1 OS=Bos taurus OX=9913 GN=EEPD1 PE=2 SV=1 && -	NC_006596.4:47055019-47164836	53.8535	43.1035	53.0303	18.3641	18.1256	26.8309	49.9958	21.1069	1.23974	0.000163879	0.00156676
609248	C7H1orf116	chromosome 7 C1orf116 homolog%2C transcript variant X1 && sp|Q9BW04|SARG_HUMAN Specifically androgen-regulated gene protein OS=Homo sapiens OX=9606 GN=SARG PE=1 SV=2 && PF15385:Specifically androgen-regulated gene protein	NC_006589.4:5724061-5736088	3.97952	28.5315	14.4372	0.00316769	0.00109829	2.047	15.6494	0.683756	4.28689	0.000155472	0.00150042
403570	GJB2	gap junction protein beta 2 && sp|Q8MHW5|CXB2_GORGO Gap junction beta-2 protein OS=Gorilla gorilla gorilla OX=9595 GN=GJB2 PE=3 SV=1 && PF00029:Connexin	NC_006607.4:17983495-17988934	21.9418	15.6604	20.2484	6.09825	2.01905	4.14007	19.2835	4.08579	2.20571	0.000153996	0.00148806
490491	NOL4	nucleolar protein 4%2C transcript variant X15 && sp|O94818|NOL4_HUMAN Nucleolar protein 4 OS=Homo sapiens OX=9606 GN=NOL4 PE=1 SV=2 && -	NC_006589.4:54919320-55440480	24.9191	60.8707	45.3085	12.2318	18.1031	6.28013	43.6995	12.205	1.82883	0.000152961	0.00148078
100686962	TRIM61	tripartite motif containing 61 && sp|Q495X7|TRI60_HUMAN Tripartite motif-containing protein 60 OS=Homo sapiens OX=9606 GN=TRIM60 PE=1 SV=2 && -	NC_006597.4:61329090-61337739	0	0	0	7.14126	8.05263	8.27241	0	7.8221	-5.99055	0.000141959	0.00139523
610390	LDHD	lactate dehydrogenase D%2C transcript variant X1 && sp|Q86WU2|LDHD_HUMAN Probable D-lactate dehydrogenase, mitochondrial OS=Homo sapiens OX=9606 GN=LDHD PE=1 SV=1 && PF01565:FAD binding domain|PF02913:FAD linked oxidases, C-terminal domain	NC_006587.4:75563388-75568895	60.831	69.636	55.8489	24.468	36.2141	15.6185	62.1053	25.4335	1.28316	0.000140642	0.00138722
488016	SLC12A8	solute carrier family 12 member 8 && sp|A0AV02|S12A8_HUMAN Solute carrier family 12 member 8 OS=Homo sapiens OX=9606 GN=SLC12A8 PE=1 SV=4 && PF00324:Amino acid permease	NC_006615.4:28108177-28241143	8.97406	14.7461	5.7246	36.6654	31.2063	27.9732	9.81492	31.9483	-1.69058	0.000138941	0.00137222
489151	CCNJL	cyclin J like%2C transcript variant X2 && sp|Q5SRT8|CCNJL_MOUSE Cyclin-J-like protein OS=Mus musculus OX=10090 GN=Ccnjl PE=2 SV=1 && PF02984:Cyclin, C-terminal domain|PF00134:Cyclin, N-terminal domain	NC_006586.4:50303623-50359213	40.8813	56.8942	51.0891	23.4126	22.1382	11.4649	49.6215	19.0052	1.37822	0.00013345	0.0013253
488830	JAKMIP1	janus kinase and microtubule interacting protein 1%2C transcript variant X11 && sp|A6QR54|JKIP1_BOVIN Janus kinase and microtubule-interacting protein 1 OS=Bos taurus OX=9913 GN=JAKMIP1 PE=2 SV=1 && -	NC_006585.4:73747453-73895031	30.9096	35.2798	46.3475	8.16766	18.0949	3.18132	37.5123	9.81463	1.91937	0.000129155	0.00128727
491859	CFP	complement factor properdin && sp|P27918|PROP_HUMAN Properdin OS=Homo sapiens OX=9606 GN=CFP PE=1 SV=2 && PF00090:Thrombospondin type 1 domain|PF18487:Thrombospondin type 1 repeat	NC_006621.4:15620466-15626213	15.9631	10.7903	2.80535	34.661	37.2422	36.209	9.85293	36.0374	-1.85945	0.000126957	0.0012687
100684892	RNF183	ring finger protein 183%2C transcript variant X12 && sp|Q96D59|RN183_HUMAN E3 ubiquitin-protein ligase RNF183 OS=Homo sapiens OX=9606 GN=RNF183 PE=1 SV=2 && PF13639:Ring finger domain	NC_006593.4:66065391-66073889	56.8401	79.4857	48.0876	149.769	143.93	93.2574	61.4711	128.986	-1.06787	0.000123675	0.00123998
490065	RPL3L	ribosomal protein L3 like && sp|Q3SZ10|RL3L_BOVIN 60S ribosomal protein L3-like OS=Bos taurus OX=9913 GN=RPL3L PE=2 SV=3 && PF00297:Ribosomal protein L3	NC_006588.4:40213023-40220944	16.9502	21.5778	21.2162	7.10747	3.02327	2.09865	19.9147	4.07646	2.25338	0.000122447	0.00122968
482794	GIMAP8	GTPase%2C IMAP family member 8%2C transcript variant X2 && sp|Q8ND71|GIMA8_HUMAN GTPase IMAP family member 8 OS=Homo sapiens OX=9606 GN=GIMAP8 PE=2 SV=2 && PF04548:AIG1 family	NC_006598.4:15354295-15373032	3.98664	2.91714	10.6825	26.4942	30.1882	19.7183	5.86208	25.4669	-2.09467	0.000121885	0.00122526
478402	EVA1C	eva-1 homolog C%2C transcript variant X4 && sp|P58658|EVA1C_HUMAN Protein eva-1 homolog C OS=Homo sapiens OX=9606 GN=EVA1C PE=2 SV=1 && PF02140:Galactose binding lectin domain|PF14851:FAM176 family	NC_006613.4:27171143-27250014	119.666	126.463	136.895	84.4569	49.3312	30.1732	127.675	54.6538	1.22196	0.000121669	0.00122349
475737	TMEM178A	transmembrane protein 178A%2C transcript variant X1 && sp|Q9CZ16|T178A_MOUSE Transmembrane protein 178A OS=Mus musculus OX=10090 GN=Tmem178a PE=1 SV=3 && PF13903:PMP-22/EMP/MP20/Claudin tight junction	NC_006599.4:31394023-31444174	8.97274	2.88917	21.3648	0	0	0	11.0756	0	6.48263	0.000121011	0.00121807
102154888	LOC102154888	adenylate cyclase type 1-like%2C transcript variant X2 && sp|P19754|ADCY1_BOVIN Adenylate cyclase type 1 OS=Bos taurus OX=9913 GN=ADCY1 PE=1 SV=1 && PF00211:Adenylate and Guanylate cyclase catalytic domain	NC_006598.4:14606421-14626312	78.7771	121.671	70.2372	42.7971	45.2892	34.1986	90.2285	40.7616	1.14377	0.000114693	0.00116334
100856676	FNDC9	fibronectin type III domain containing 9 && sp|Q8TBE3|FNDC9_HUMAN Fibronectin type III domain-containing protein 9 OS=Homo sapiens OX=9606 GN=FNDC9 PE=1 SV=2 && -	NC_006586.4:52710530-52715468	0	0	2.92696	5.16421	22.1338	24.7349	0.975652	17.3443	-3.9893	0.00011333	0.00115181
100682753	LRRN4CL	LRRN4 C-terminal like%2C transcript variant X1 && sp|Q8ND94|LRN4L_HUMAN LRRN4 C-terminal-like protein OS=Homo sapiens OX=9606 GN=LRRN4CL PE=2 SV=1 && PF00041:Fibronectin type III domain	NC_006600.4:52576925-52579313	66.8084	61.697	114.914	135.619	206.326	168.633	81.1399	170.193	-1.06742	0.000112456	0.00114463
608652	YPEL1	yippee like 1%2C transcript variant X4 && sp|Q65Z59|YPEL1_CHLAE Protein yippee-like 1 OS=Chlorocebus aethiops OX=9534 GN=YPEL1 PE=3 SV=1 && PF03226:Yippee zinc-binding/DNA-binding /Mis18, centromere assembly	NC_006608.4:30925222-30949224	94.7442	72.5124	79.9742	33.6659	48.3023	38.2957	82.4102	40.088	1.03702	0.000111809	0.00113902
100685117	CTXN3	cortexin 3%2C transcript variant X8 && sp|Q4LDR2|CTXN3_HUMAN Cortexin-3 OS=Homo sapiens OX=9606 GN=CTXN3 PE=1 SV=1 && -	NC_006593.4:15519889-15543346	1.99518	0	1.93561	22.3932	5.05749	26.7869	1.31026	18.0792	-3.66993	0.0001111	0.00113332
100688382	KIF17	kinesin family member 17%2C transcript variant X7 && sp|Q9P2E2|KIF17_HUMAN Kinesin-like protein KIF17 OS=Homo sapiens OX=9606 GN=KIF17 PE=2 SV=3 && PF00225:Kinesin motor domain	NC_006584.4:74739063-74781176	25.9323	19.5928	19.2443	44.8803	49.329	65.0797	21.5898	53.0963	-1.29351	0.00010472	0.00107727
477287	FNDC11	fibronectin type III domain containing 11%2C transcript variant X1 && sp|Q2T9Z2|FND11_BOVIN Fibronectin type III domain-containing protein 11 OS=Bos taurus OX=9913 PE=2 SV=1 && PF17744:Family of unknown function (DUF5581)	NC_006606.4:46341587-46344066	35.8974	38.2212	47.2878	102.878	83.5491	68.3745	40.4688	84.9339	-1.06694	0.00010042	0.00103655
486724	LPAR5	lysophosphatidic acid receptor 5%2C transcript variant X3 && sp|Q9H1C0|LPAR5_HUMAN Lysophosphatidic acid receptor 5 OS=Homo sapiens OX=9606 GN=LPAR5 PE=2 SV=1 && PF00001:7 transmembrane receptor (rhodopsin family)	NC_006609.4:8214008-8224045	19.9378	23.4972	42.5656	59.1588	69.4582	86.7996	28.6669	71.8055	-1.32056	0.000100422	0.00103655
481222	A4GALT	alpha 1%2C4-galactosyltransferase (P blood group)%2C transcript variant X5 && sp|Q9NPC4|A4GAT_HUMAN Lactosylceramide 4-alpha-galactosyltransferase OS=Homo sapiens OX=9606 GN=A4GALT PE=1 SV=1 && -	NC_006592.4:22688321-22712503	141.603	169.624	167.724	83.5514	100.63	46.73	159.65	76.9704	1.05104	9.93757e-05	0.00102855
609847	SNN	stannin%2C transcript variant X1 && sp|Q17Q87|SNN_BOVIN Stannin OS=Bos taurus OX=9913 GN=SNN PE=3 SV=1 && -	NC_006588.4:32517907-32527806	143.599	189.277	143.539	100.823	82.5369	53.9427	158.805	79.1009	1.00412	9.86439e-05	0.00102167
403800	MT1E	metallothionein 1E && - && -	NC_006584.4:56236212-56237865	29.9046	45.0668	79.2765	20.345	14.0949	10.4023	51.416	14.9474	1.77308	9.62905e-05	0.0010007
607857	SP7	Sp7 transcription factor%2C transcript variant X2 && sp|Q8TDD2|SP7_HUMAN Transcription factor Sp7 OS=Homo sapiens OX=9606 GN=SP7 PE=1 SV=1 && PF00096:Zinc finger, C2H2 type	NC_006609.4:44365530-44382281	23.9413	8.77144	17.3538	38.7786	63.3941	47.6088	16.6889	49.9272	-1.57401	9.48973e-05	0.000988928
100684626	WDR64	WD repeat domain 64%2C transcript variant X3 && sp|B1ANS9|WDR64_HUMAN WD repeat-containing protein 64 OS=Homo sapiens OX=9606 GN=WDR64 PE=2 SV=1 && -	NC_006589.4:32517910-32663443	40.8893	33.3086	38.5572	79.4874	69.4636	80.6679	37.5851	76.5397	-1.02351	9.40377e-05	0.000981989
100855760	PAQR8	progestin and adipoQ receptor family member 8%2C transcript variant X15 && sp|Q8TEZ7|PAQR8_HUMAN Membrane progestin receptor beta OS=Homo sapiens OX=9606 GN=PAQR8 PE=1 SV=1 && PF03006:Haemolysin-III related	NC_006594.4:19865363-19960298	683.127	717.76	240.577	238.481	257.674	200.782	547.155	232.312	1.2355	9.38312e-05	0.000980843
484998	FCER2	Fc fragment of IgE receptor II%2C transcript variant X2 && sp|P06734|FCER2_HUMAN Low affinity immunoglobulin epsilon Fc receptor OS=Homo sapiens OX=9606 GN=FCER2 PE=1 SV=1 && -	NC_006602.4:52253368-52263431	5.98054	8.82441	10.6321	0	0	0	8.47901	0	6.10495	9.25602e-05	0.000969221
481633	PLPPR1	phospholipid phosphatase related 1%2C transcript variant X1 && sp|Q8TBJ4|PLPR1_HUMAN Phospholipid phosphatase-related protein type 1 OS=Homo sapiens OX=9606 GN=PLPPR1 PE=1 SV=1 && PF01569:PAP2 superfamily	NC_006593.4:56118659-56518523	7.97544	6.83657	15.5022	29.5778	38.2415	32.0845	10.1047	33.3013	-1.70732	9.14215e-05	0.000958948
489891	LFNG	LFNG O-fucosylpeptide 3-beta-N-acetylglucosaminyltransferase && sp|Q8NES3|LFNG_HUMAN Beta-1,3-N-acetylglucosaminyltransferase lunatic fringe OS=Homo sapiens OX=9606 GN=LFNG PE=1 SV=2 && PF02434:Fringe-like	NC_006588.4:16094444-16103246	97.7489	67.6521	31.5818	22.4149	20.1344	20.6974	65.6609	21.0823	1.63362	8.88767e-05	0.000935157
480418	CCDC88C	coiled-coil domain containing 88C%2C transcript variant X1 && sp|Q9P219|DAPLE_HUMAN Protein Daple OS=Homo sapiens OX=9606 GN=CCDC88C PE=1 SV=3 && PF05622:HOOK protein	NC_006590.4:61701555-61822949	205.435	179.375	205.308	116.115	111.712	51.9351	196.706	93.2541	1.07555	8.87762e-05	0.000934423
484626	GATA2	GATA binding protein 2 && sp|P23769|GATA2_HUMAN Endothelial transcription factor GATA-2 OS=Homo sapiens OX=9606 GN=GATA2 PE=1 SV=3 && -	NC_006602.4:2508307-2517105	32.9083	29.3862	38.6	7.14879	4.03822	15.4188	33.6315	8.86859	1.90893	8.48836e-05	0.000899051
485121	LOC485121	lysine-specific demethylase 4D%2C transcript variant X12 && sp|Q6B0I6|KDM4D_HUMAN Lysine-specific demethylase 4D OS=Homo sapiens OX=9606 GN=KDM4D PE=1 SV=3 && PF02375:jmjN domain|PF02373:JmjC domain, hydroxylase	NC_006603.4:6013480-6048512	27.911	55.9234	56.9501	91.7693	101.671	127.141	46.9282	106.861	-1.1847	7.86816e-05	0.000842752
100682814	FAM83G	family with sequence similarity 83 member G%2C transcript variant X4 && sp|A6ND36|FA83G_HUMAN Protein FAM83G OS=Homo sapiens OX=9606 GN=FAM83G PE=1 SV=2 && PF00474:Sodium:solute symporter family	NC_006587.4:41195906-41226265	121.664	114.687	124.343	65.206	40.2895	73.3483	120.231	59.6146	1.01101	7.62914e-05	0.00082149
100855723	GAREM2	GRB2 associated regulator of MAPK1 subtype 2%2C transcript variant X2 && sp|Q75VX8|GARE2_HUMAN GRB2-associated and regulator of MAPK protein 2 OS=Homo sapiens OX=9606 GN=GAREM2 PE=1 SV=3 && PF12736:Cell-cycle sustaining, positive selection,	NC_006599.4:20187030-20201761	109.698	103.912	104.074	63.1383	56.3623	35.2973	105.895	51.5993	1.03499	7.56861e-05	0.000815838
610779	CLRN2	clarin 2%2C transcript variant X1 && sp|A0PK11|CLRN2_HUMAN Clarin-2 OS=Homo sapiens OX=9606 GN=CLRN2 PE=1 SV=1 && -	NC_006585.4:65446011-65546531	24.9264	34.3328	32.7877	72.3427	69.4519	59.0228	30.6823	66.9392	-1.12189	7.52336e-05	0.000811536
608395	LOC608395	antimicrobial peptide NK-lysin-like%2C transcript variant X1 && - && -	NC_006599.4:39022722-39075209	6.98142	7.85588	3.81739	21.4265	28.1786	25.8578	6.21823	25.1543	-1.99541	7.37901e-05	0.000798044
610828	S1PR5	sphingosine-1-phosphate receptor 5%2C transcript variant X2 && sp|Q684M3|S1PR5_PIG Sphingosine 1-phosphate receptor 5 OS=Sus scrofa OX=9823 GN=S1PR5 PE=3 SV=1 && PF00001:7 transmembrane receptor (rhodopsin family)	NC_006602.4:50513495-50518968	5.98023	8.82171	11.6061	0	0	0	8.80269	0	6.15805	7.37349e-05	0.000797916
479235	FAM241B	family with sequence similarity 241 member B && sp|Q96D05|F241B_HUMAN Protein FAM241B OS=Homo sapiens OX=9606 GN=FAM241B PE=1 SV=1 && PF15378:Domain of unknown function (DUF4605)	NC_006586.4:20825191-20828202	72.7981	73.5249	75.1799	43.7758	30.2063	30.047	73.8343	34.6764	1.08764	6.75192e-05	0.000737833
100505395	SLC1A7	solute carrier family 1 member 7 && sp|O00341|EAA5_HUMAN Excitatory amino acid transporter 5 OS=Homo sapiens OX=9606 GN=SLC1A7 PE=2 SV=2 && PF00375:Sodium:dicarboxylate symporter family	NC_006587.4:55848486-55891182	1.99389	1.95617	2.89886	16.3218	28.1607	10.4341	2.28298	18.3055	-2.93398	6.6996e-05	0.000733076
479974	SAMD13	sterile alpha motif domain containing 13%2C transcript variant X12 && sp|Q9QYI7|DNJB8_MOUSE DnaJ homolog subfamily B member 8 OS=Mus musculus OX=10090 GN=Dnajb8 PE=2 SV=1 && PF00226:DnaJ domain	NC_006588.4:66176535-66235733	606.347	482.377	236.779	935.591	805.286	936.194	441.834	892.357	-1.01396	6.47172e-05	0.000711982
119865914	SHISA2	shisa family member 2%2C transcript variant X2 && sp|Q6UWI4|SHSA2_HUMAN Protein shisa-2 homolog OS=Homo sapiens OX=9606 GN=SHISA2 PE=1 SV=1 && PF13908:Wnt and FGF inhibitory regulator	NC_006607.4:13542704-13549314	46.8744	42.1591	34.6324	17.3079	16.1023	10.3988	41.222	14.603	1.48868	6.43449e-05	0.000708826
479980	IFI44L	interferon induced protein 44 like%2C transcript variant X2 && sp|Q53G44|IF44L_HUMAN Interferon-induced protein 44-like OS=Homo sapiens OX=9606 GN=IFI44L PE=2 SV=3 && -	NC_006588.4:71038802-71059253	95.7401	103.981	57.6603	44.7978	30.2085	33.1342	85.7936	36.0468	1.24806	6.35171e-05	0.000701062
488822	NKX3-2	NK3 homeobox 2 && sp|P78367|NKX32_HUMAN Homeobox protein Nkx-3.2 OS=Homo sapiens OX=9606 GN=NKX3-2 PE=1 SV=2 && PF00046:Homeodomain	NC_006585.4:69066358-69070091	92.7543	54.8349	71.3044	40.661	16.1224	16.6357	72.9646	24.473	1.57102	6.17002e-05	0.000683239
488231	GMPR	guanosine monophosphate reductase && sp|P36959|GMPR1_HUMAN GMP reductase 1 OS=Homo sapiens OX=9606 GN=GMPR PE=1 SV=1 && PF00478:IMP dehydrogenase / GMP reductase domain	NC_006617.4:15349846-15399870	53.843	71.5733	82.9791	33.6152	31.203	25.9085	69.4651	30.2422	1.19648	6.14036e-05	0.00068045
100688996	TAS2R4	taste 2 receptor member 4 && sp|Q646D3|TA2R4_PANPA Taste receptor type 2 member 4 OS=Pan paniscus OX=9597 GN=TAS2R4 PE=3 SV=2 && PF05296:Taste receptor protein (TAS2R)	NC_006598.4:8269058-8269957	39.8901	39.2131	38.5411	99.8232	81.5359	67.3358	39.2148	82.8983	-1.07763	6.08309e-05	0.000675581
607015	VGLL3	vestigial like family member 3%2C transcript variant X1 && sp|P85442|VGLL3_MOUSE Transcription cofactor vestigial-like protein 3 OS=Mus musculus OX=10090 GN=Vgll3 PE=2 SV=1 && PF07545:Vestigial/Tondu family	NC_006613.4:1077733-1196263	2401.37	2353.85	2517.38	2046.76	8664.68	9352.64	2424.2	6688.03	-1.46403	6.0373e-05	0.000670985
486180	PER2	period circadian regulator 2%2C transcript variant X1 && sp|O15055|PER2_HUMAN Period circadian protein homolog 2 OS=Homo sapiens OX=9606 GN=PER2 PE=1 SV=2 && PF12114:Period protein 2/3C-terminal region|PF08447:PAS fold	NC_006607.4:49211912-49257033	86.7558	96.0717	108.003	59.0419	32.2305	42.4356	96.9435	44.5693	1.11919	5.81459e-05	0.00065147
612079	SGCD	sarcoglycan delta%2C transcript variant X2 && sp|Q92629|SGCD_HUMAN Delta-sarcoglycan OS=Homo sapiens OX=9606 GN=SGCD PE=1 SV=2 && -	NC_006586.4:53151553-54062671	30.9277	13.6929	10.5072	56.0715	78.4871	44.5921	18.3759	59.7169	-1.69378	5.79461e-05	0.000649471
490426	HCN3	hyperpolarization activated cyclic nucleotide gated potassium channel 3%2C transcript variant X1 && sp|Q9P1Z3|HCN3_HUMAN Potassium/sodium hyperpolarization-activated cyclic nucleotide-gated channel 3 OS=Homo sapiens OX=9606 GN=HCN3 PE=1 SV=2 && PF00027:Cyclic nucleotide-binding domain|PF08412:Ion transport protein N-terminal|PF00520:Ion transport protein	NC_006589.4:41757808-41773533	33.9074	27.4215	35.6921	86.5775	66.4424	63.1647	32.3403	72.0616	-1.15273	5.31165e-05	0.000603117
609716	FSD2	fibronectin type III and SPRY domain containing 2%2C transcript variant X1 && sp|A1L4K1|FSD2_HUMAN Fibronectin type III and SPRY domain-containing protein 2 OS=Homo sapiens OX=9606 GN=FSD2 PE=1 SV=1 && -	NC_006585.4:57220862-57262957	1.9902	5.87782	10.6756	30.5672	35.2182	20.7722	6.18119	28.8525	-2.19853	5.27499e-05	0.000599178
111092012	LOC111092012	protocadherin gamma-A12-like && sp|O60330|PCDGC_HUMAN Protocadherin gamma-A12 OS=Homo sapiens OX=9606 GN=PCDHGA12 PE=2 SV=1 && PF00028:Cadherin domain	NC_006584.4:33463106-33465308	26.9124	50.9874	68.6044	107.048	103.693	148.832	48.8348	119.858	-1.29309	5.27168e-05	0.000599026
486402	SUSD2	sushi domain containing 2%2C transcript variant X1 && sp|Q9UGT4|SUSD2_HUMAN Sushi domain-containing protein 2 OS=Homo sapiens OX=9606 GN=SUSD2 PE=1 SV=1 && PF00094:von Willebrand factor type D domain|PF00084:Sushi repeat (SCR repeat)|PF03782:AMOP domain	NC_006608.4:27430929-27438209	20.9429	23.5523	15.3624	58.0741	62.3952	39.4169	19.9525	53.2954	-1.41221	5.15998e-05	0.000588312
482623	SLC17A8	solute carrier family 17 member 8%2C transcript variant X1 && sp|Q8NDX2|VGLU3_HUMAN Vesicular glutamate transporter 3 OS=Homo sapiens OX=9606 GN=SLC17A8 PE=1 SV=1 && -	NC_006597.4:39811154-39867358	5.98336	5.88055	5.77791	29.5305	27.1742	18.6908	5.8806	25.1318	-2.07195	5.0081e-05	0.000573796
488823	CLNK	cytokine dependent hematopoietic cell linker%2C transcript variant X2 && sp|Q7Z7G1|CLNK_HUMAN Cytokine-dependent hematopoietic cell linker OS=Homo sapiens OX=9606 GN=CLNK PE=1 SV=2 && PF00017:SH2 domain	NC_006585.4:71427775-71636882	6.98227	0	9.70731	35.6416	28.1891	26.9332	5.56319	30.2546	-2.42092	5.01192e-05	0.000573796
403657	EGF	epidermal growth factor && sp|Q9BEA0|EGF_CANLF Pro-epidermal growth factor OS=Canis lupus familiaris OX=9615 GN=EGF PE=2 SV=1 && PF16472:Domain of unknown function (DUF5050)|PF07645:Calcium-binding EGF domain|PF12662:Complement Clr-like EGF-like|PF00058:Low-density lipoprotein receptor repeat class B	NC_006614.4:11863120-11956432	20.9528	10.7747	3.75841	71.2474	31.2323	49.6674	11.8286	50.7157	-2.0894	4.98095e-05	0.00057111
491424	KCND2	potassium voltage-gated channel subfamily D member 2%2C transcript variant X1 && sp|Q8HYZ1|KCND2_MUSPF Potassium voltage-gated channel subfamily D member 2 OS=Mustela putorius furo OX=9669 GN=KCND2 PE=2 SV=1 && PF02214:BTB/POZ domain|PF00520:Ion transport protein|PF11879:Domain of unknown function (DUF3399)|PF11601:Shal-type voltage-gated potassium channels, N-terminal	NC_006596.4:57856409-58331857	9.9641	27.5056	21.2207	45.9203	54.3645	80.5392	19.5635	60.2747	-1.61708	4.8108e-05	0.000553688
102154724	LOC102154724	U6 snRNA-associated Sm-like protein LSm3 && sp|Q32PE9|LSM3_BOVIN U6 snRNA-associated Sm-like protein LSm3 OS=Bos taurus OX=9913 GN=LSM3 PE=3 SV=3 && PF01423:LSM domain	NC_006593.4:51262773-51264841	94.7432	84.3109	73.1765	41.7723	45.2853	29.0532	84.0769	38.7036	1.11613	4.57956e-05	0.000530486
611002	GNG14	G protein subunit gamma 14%2C transcript variant X2 && sp|Q6AY53|DHYS_RAT Deoxyhypusine synthase OS=Rattus norvegicus OX=10116 GN=Dhps PE=2 SV=1 && -	NC_006602.4:49304791-49309796	59.8233	113.824	80.9289	178.345	180.174	156.267	84.8586	171.595	-1.01467	4.09354e-05	0.000479851
610949	LURAP1L	leucine rich adaptor protein 1 like && sp|Q8IV03|LUR1L_HUMAN Leucine rich adaptor protein 1-like OS=Homo sapiens OX=9606 GN=LURAP1L PE=1 SV=2 && PF14854:Leucine rich adaptor protein	NC_006593.4:32098586-32147310	97.7354	74.4688	85.7708	20.4571	46.2828	39.276	85.9917	35.3386	1.27981	4.09062e-05	0.000479694
100685065	C1H18orf63	chromosome 1 C18orf63 homolog%2C transcript variant X1 && sp|Q68DL7|CR063_HUMAN Uncharacterized protein C18orf63 OS=Homo sapiens OX=9606 GN=C18orf63 PE=2 SV=2 && PF15813:Domain of unknown function (DUF4708)	NC_006583.4:6035590-6069943	32.9049	24.4393	58.026	126.311	111.723	71.5376	38.4567	103.191	-1.42115	4.07552e-05	0.000478292
484414	CABP5	calcium binding protein 5%2C transcript variant X1 && sp|Q9NP86|CABP5_HUMAN Calcium-binding protein 5 OS=Homo sapiens OX=9606 GN=CABP5 PE=1 SV=1 && PF13499:EF-hand domain pair	NC_006583.4:107626810-107639523	135.622	120.529	179.408	82.5166	59.4048	74.4718	145.186	72.131	1.00826	3.91509e-05	0.00046196
607187	MMP23	matrix metallopeptidase 23%2C transcript variant X1 && sp|Q2TBM7|MMP23_BOVIN Matrix metalloproteinase-23 OS=Bos taurus OX=9913 GN=MMP23 PE=2 SV=1 && PF00413:Matrixin|PF01549:ShK domain-like	NC_006587.4:56769309-56772909	46.8713	26.3844	62.8069	116.163	110.722	95.2373	45.3542	107.374	-1.24099	3.88764e-05	0.000459605
481227	SEPTIN3	septin 3%2C transcript variant X2 && sp|Q9UH03|SEPT3_HUMAN Neuronal-specific septin-3 OS=Homo sapiens OX=9606 GN=SEPTIN3 PE=1 SV=3 && PF00735:Septin	NC_006592.4:23304474-23331048	9.97133	16.7147	5.71355	54.9612	36.2449	30.0917	10.7998	40.4326	-1.89292	3.86417e-05	0.000457548
482315	COL28A1	collagen type XXVIII alpha 1 chain%2C transcript variant X1 && sp|Q2UY09|COSA1_HUMAN Collagen alpha-1(XXVIII) chain OS=Homo sapiens OX=9606 GN=COL28A1 PE=2 SV=2 && PF01391:Collagen triple helix repeat (20 copies)|PF00014:Kunitz/Bovine pancreatic trypsin inhibitor domain|PF00092:von Willebrand factor type A domain	NC_006596.4:22566580-22728366	54.8376	92.2079	84.859	30.5882	36.2309	31.0535	77.3015	32.6242	1.24148	3.74076e-05	0.00044484
484210	WNK2	WNK lysine deficient protein kinase 2%2C transcript variant X1 && sp|Q9Y3S1|WNK2_HUMAN Serine/threonine-protein kinase WNK2 OS=Homo sapiens OX=9606 GN=WNK2 PE=1 SV=4 && PF12202:Oxidative-stress-responsive kinase 1 C-terminal domain|PF00069:Protein kinase domain	NC_006583.4:98827313-98927715	88.7478	102.928	126.362	44.8708	60.3805	46.5875	106.013	50.613	1.06481	3.72519e-05	0.000443503
485192	SLCO2B1	solute carrier organic anion transporter family member 2B1%2C transcript variant X3 && sp|O94956|SO2B1_HUMAN Solute carrier organic anion transporter family member 2B1 OS=Homo sapiens OX=9606 GN=SLCO2B1 PE=1 SV=2 && PF03137:Organic Anion Transporter Polypeptide (OATP) family	NC_006603.4:23112620-23158473	95.7505	56.8141	54.8342	141.683	176.132	128.36	69.1329	148.725	-1.10421	3.58564e-05	0.000427899
486904	HSPA12A	heat shock protein family A (Hsp70) member 12A%2C transcript variant X2 && sp|O43301|HS12A_HUMAN Heat shock 70 kDa protein 12A OS=Homo sapiens OX=9606 GN=HSPA12A PE=1 SV=2 && -	NC_006610.4:27382582-27542914	78.7698	136.339	121.48	48.933	50.3316	54.8039	112.196	51.3562	1.12577	3.33246e-05	0.000400514
483995	MYB	MYB proto-oncogene%2C transcription factor%2C transcript variant X3 && sp|P46200|MYB_BOVIN Transcriptional activator Myb OS=Bos taurus OX=9913 GN=MYB PE=2 SV=1 && PF00249:Myb-like DNA-binding domain|PF09316:C-myb, C-terminal|PF07988:LMSTEN motif	NC_006583.4:28788584-28872250	122.658	102.872	164.001	69.2803	61.4045	57.9697	129.844	62.8848	1.04464	3.30146e-05	0.000397102
102155757	C10H2orf92	chromosome 10 C2orf92 homolog && sp|A0A1B0GVN3|CB092_HUMAN Uncharacterized protein C2orf92 OS=Homo sapiens OX=9606 GN=C2orf92 PE=3 SV=1 && -	NC_006592.4:44845622-44891247	27.9267	21.5539	21.1722	78.4065	55.3709	49.7389	23.551	61.1721	-1.3727	3.2561e-05	0.000392422
607163	RAMP1	receptor activity modifying protein 1 && sp|Q867C0|RAMP1_PIG Receptor activity-modifying protein 1 OS=Sus scrofa OX=9823 GN=RAMP1 PE=2 SV=1 && PF04901:Receptor activity modifying family	NC_006607.4:48924771-48962496	35.9001	43.1709	30.7811	10.1673	11.0612	0.0518849	36.6174	7.09347	2.34383	3.24887e-05	0.000392017
610702	SPACA3	sperm acrosome associated 3 && sp|B6VH75|SACA3_CANLF Sperm acrosome membrane-associated protein 3 OS=Canis lupus familiaris OX=9615 GN=SPACA3 PE=2 SV=1 && PF00062:C-type lysozyme/alpha-lactalbumin family	NC_006591.4:39255315-39262933	51.8514	94.2625	36.4491	15.3029	24.1418	12.4731	60.8543	17.3059	1.80657	3.19711e-05	0.000386385
119865150	SOX21	SRY-box transcription factor 21 && sp|Q9Y651|SOX21_HUMAN Transcription factor SOX-21 OS=Homo sapiens OX=9606 GN=SOX21 PE=2 SV=1 && -	NC_006604.4:45293201-45295757	83.7604	138.337	89.5512	47.878	51.3219	29.0809	103.883	42.7602	1.27788	3.18217e-05	0.000384885
100856330	TFEC	transcription factor EC%2C transcript variant X7 && sp|O14948|TFEC_HUMAN Transcription factor EC OS=Homo sapiens OX=9606 GN=TFEC PE=1 SV=1 && PF11851:Domain of unknown function (DUF3371)|PF00010:Helix-loop-helix DNA-binding domain|PF15951:MITF/TFEB/TFEC/TFE3 N-terminus	NC_006596.4:54368445-54589602	19.9553	7.81701	5.70992	0	0	0	11.1607	0	6.49865	2.87855e-05	0.000352506
486166	NEU2	neuraminidase 2%2C transcript variant X1 && sp|Q9Y3R4|NEUR2_HUMAN Sialidase-2 OS=Homo sapiens OX=9606 GN=NEU2 PE=1 SV=2 && -	NC_006607.4:45058963-45092889	7.97867	4.88217	8.69499	31.5786	21.153	33.0593	7.18528	28.597	-1.97379	2.86364e-05	0.000351105
485382	SCUBE2	signal peptide%2C CUB domain and EGF like domain containing 2%2C transcript variant X1 && sp|Q9NQ36|SCUB2_HUMAN Signal peptide, CUB and EGF-like domain-containing protein 2 OS=Homo sapiens OX=9606 GN=SCUBE2 PE=1 SV=3 && PF12662:Complement Clr-like EGF-like|PF14670:Coagulation Factor Xa inhibitory site|PF00431:CUB domain|PF07699:Putative ephrin-receptor like|PF07645:Calcium-binding EGF domain	NC_006603.4:31939474-32003782	39.8863	48.0528	46.2716	109.009	92.6088	81.7968	44.7369	94.4714	-1.07611	2.3202e-05	0.000291163
489553	DNAJC6	DnaJ heat shock protein family (Hsp40) member C6%2C transcript variant X1 && sp|Q27974|AUXI_BOVIN Putative tyrosine-protein phosphatase auxilin OS=Bos taurus OX=9913 GN=DNAJC6 PE=1 SV=1 && PF10409:C2 domain of PTEN tumour-suppressor protein	NC_006587.4:44938863-45077971	119.683	82.3246	68.2999	206.85	173.14	168.674	90.1026	182.888	-1.02072	2.27192e-05	0.000285576
489677	CRISPLD2	cysteine rich secretory protein LCCL domain containing 2 && sp|Q9H0B8|CRLD2_HUMAN Cysteine-rich secretory protein LCCL domain-containing 2 OS=Homo sapiens OX=9606 GN=CRISPLD2 PE=2 SV=1 && -	NC_006587.4:67657270-67722081	20.9306	45.1352	47.318	137.491	99.6571	74.6298	37.7946	103.926	-1.45618	2.15568e-05	0.000272656
485379	TRIM66	tripartite motif containing 66%2C transcript variant X5 && sp|O15016|TRI66_HUMAN Tripartite motif-containing protein 66 OS=Homo sapiens OX=9606 GN=TRIM66 PE=1 SV=4 && PF00439:Bromodomain|PF00628:PHD-finger|PF00643:B-box zinc finger	NC_006603.4:31605638-31665919	60.8323	60.7853	57.8076	112.142	158.005	103.546	59.8084	124.564	-1.05712	2.14955e-05	0.000272106
608337	FN3K	fructosamine 3 kinase%2C transcript variant X1 && sp|Q9H479|FN3K_HUMAN Fructosamine-3-kinase OS=Homo sapiens OX=9606 GN=FN3K PE=1 SV=1 && PF03881:Fructosamine kinase	NC_006591.4:333964-342778	83.7794	55.8445	54.8603	8.2184	20.1307	29.87	64.8281	19.4063	1.73356	2.00085e-05	0.000256269
482016	CSMD3	CUB and Sushi multiple domains 3%2C transcript variant X1 && sp|Q7Z407|CSMD3_HUMAN CUB and sushi domain-containing protein 3 OS=Homo sapiens OX=9606 GN=CSMD3 PE=2 SV=3 && PF00431:CUB domain|PF00084:Sushi repeat (SCR repeat)	NC_006595.4:12391456-13559369	46.8775	23.458	42.4515	8.16774	11.0698	10.3412	37.5956	9.85958	1.91774	1.98932e-05	0.000255006
475119	SPATC1	spermatogenesis and centriole associated 1 && sp|Q76KD6|SPERI_HUMAN Speriolin OS=Homo sapiens OX=9606 GN=SPATC1 PE=2 SV=2 && -	NC_006595.4:37494093-37514726	51.8615	37.2165	45.2986	17.3157	16.1049	13.478	44.7922	15.6328	1.51105	1.9822e-05	0.000254201
487306	ZBTB8B	zinc finger and BTB domain containing 8B%2C transcript variant X3 && sp|Q8NAP8|ZBT8B_HUMAN Zinc finger and BTB domain-containing protein 8B OS=Homo sapiens OX=9606 GN=ZBTB8B PE=1 SV=2 && PF00651:BTB/POZ domain|PF13909:C2H2-type zinc-finger domain	NC_006584.4:65388890-65412746	57.8396	56.8529	60.732	26.4833	26.1667	18.6785	58.4748	23.7762	1.29348	1.9806e-05	0.000254157
102156009	LOC102156009	uncharacterized LOC102156009 && - && -	NC_006617.4:25798783-25813516	72.8024	73.5561	51.9413	32.5389	21.1395	10.4587	66.0999	21.379	1.62228	1.91418e-05	0.000246413
403977	IL12A	interleukin 12A && sp|Q28267|IL12A_CANLF Interleukin-12 subunit alpha OS=Canis lupus familiaris OX=9615 GN=IL12A PE=2 SV=1 && PF03039:Interleukin-12 alpha subunit	NC_006616.4:30167784-30175056	68.8018	84.3029	106.137	38.7103	42.2635	23.8958	86.4138	34.9565	1.30234	1.87385e-05	0.000241835
476261	SLC22A3	solute carrier family 22 member 3%2C transcript variant X1 && sp|O75751|S22A3_HUMAN Solute carrier family 22 member 3 OS=Homo sapiens OX=9606 GN=SLC22A3 PE=1 SV=1 && PF00083:Sugar (and other) transporter	NC_006583.4:50250859-50339627	21.9309	24.4608	53.2278	94.7672	85.5645	86.9137	33.2065	89.0818	-1.42003	1.85917e-05	0.00024053
485014	OR2Z1	olfactory receptor family 2 subfamily Z member 1 && sp|Q8NG97|OR2Z1_HUMAN Olfactory receptor 2Z1 OS=Homo sapiens OX=9606 GN=OR2Z1 PE=2 SV=1 && PF13853:Olfactory receptor	NC_006602.4:52994381-52995322	0	0	0.972292	25.3936	7.06241	10.3953	0.324097	14.2838	-4.99806	1.76233e-05	0.000228607
480535	C9H17orf98	chromosome 9 C17orf98 homolog && sp|A8MV24|CQ098_HUMAN Uncharacterized protein C17orf98 OS=Homo sapiens OX=9606 GN=C17orf98 PE=4 SV=1 && PF15075:Domain of unknown function (DUF4542)	NC_006591.4:22877953-22881255	212.404	301.033	264.082	70.4385	139.896	142.643	259.173	117.659	1.13846	1.74679e-05	0.000226784
403430	PTGER3	prostaglandin E receptor 3%2C transcript variant X1 && sp|P43115|PE2R3_HUMAN Prostaglandin E2 receptor EP3 subtype OS=Homo sapiens OX=9606 GN=PTGER3 PE=1 SV=1 && PF00001:7 transmembrane receptor (rhodopsin family)	NC_006588.4:77575622-77753496	39.888	44.125	42.4051	93.7538	76.5155	99.2608	42.1394	89.8434	-1.08962	1.70488e-05	0.000222197
488522	VIL1	villin 1 && sp|Q29261|VILI_PIG Villin-1 OS=Sus scrofa OX=9823 GN=VIL1 PE=2 SV=2 && PF02209:Villin headpiece domain|PF00626:Gelsolin repeat	NC_006619.4:25885686-25911804	48.8596	62.7635	61.7092	97.9077	154.988	121.056	57.7774	124.651	-1.10749	1.60695e-05	0.000210971
486689	STYK1	serine/threonine/tyrosine kinase 1%2C transcript variant X2 && sp|Q6J9G0|STYK1_HUMAN Tyrosine-protein kinase STYK1 OS=Homo sapiens OX=9606 GN=STYK1 PE=1 SV=4 && PF07714:Protein tyrosine kinase	NC_006609.4:11411271-11444287	24.9341	27.4892	12.4243	58.1033	66.4266	55.8968	21.6158	60.1422	-1.47179	1.48886e-05	0.000196912
611401	LOC611401	plasmanylethanolamine desaturase%2C transcript variant X1 && sp|A6QLM0|PDES1_BOVIN Plasmanylethanolamine desaturase OS=Bos taurus OX=9913 GN=PEDS1 PE=2 SV=1 && PF10520:B domain of TMEM189, localisation domain	NC_006606.4:35853922-35877398	208.415	272.573	271.837	654.232	656.268	313.729	250.942	541.409	-1.10899	1.47203e-05	0.000194944
100683708	REEP2	receptor accessory protein 2%2C transcript variant X1 && sp|Q8VCD6|REEP2_MOUSE Receptor expression-enhancing protein 2 OS=Mus musculus OX=10090 GN=Reep2 PE=1 SV=2 && PF03134:TB2/DP1, HVA22 family	NC_006593.4:24796108-24801822	105.697	153.947	163.938	69.2858	74.474	48.7281	141.194	64.1627	1.13623	1.46719e-05	0.000194468
606808	IFIT3	interferon induced protein with tetratricopeptide repeats 3%2C transcript variant X1 && sp|O14879|IFIT3_HUMAN Interferon-induced protein with tetratricopeptide repeats 3 OS=Homo sapiens OX=9606 GN=IFIT3 PE=1 SV=1 && -	NC_006586.4:122800-186495	166.53	174.451	276.837	109.025	95.6303	93.1406	205.939	99.2652	1.05206	1.43279e-05	0.000190323
478900	ABCA12	ATP binding cassette subfamily A member 12%2C transcript variant X3 && sp|Q86UK0|ABCAC_HUMAN Glucosylceramide transporter ABCA12 OS=Homo sapiens OX=9606 GN=ABCA12 PE=1 SV=3 && PF12698:ABC-2 family transporter protein|PF00005:ABC transporter	NC_006619.4:22965092-23134494	45.8656	58.8195	72.3869	114.174	117.777	139.588	59.024	123.846	-1.06695	1.41866e-05	0.000188713
rna-NC_002008_4_3703__3771	rna-NC_002008_4_3703__3771	tRNA-Ile && - && -	NC_002008.4:3703-3771	6.97915	8.82717	8.67873	28.5465	28.1884	33.0744	8.16169	29.9364	-1.85824	1.40787e-05	0.000187613
486698	RIMKLB	ribosomal modification protein rimK like family member B%2C transcript variant X43 && sp|Q9ULI2|RIMKB_HUMAN Beta-citrylglutamate synthase B OS=Homo sapiens OX=9606 GN=RIMKLB PE=2 SV=2 && PF08443:RimK-like ATP-grasp domain	NC_006609.4:9521882-9691711	51.8555	43.0897	65.636	23.4127	16.1125	17.6064	53.5271	19.0439	1.48512	1.39704e-05	0.000186306
483305	HID1	HID1 domain containing && sp|Q8IV36|HID1_HUMAN Protein HID1 OS=Homo sapiens OX=9606 GN=HID1 PE=1 SV=1 && PF12722:High-temperature-induced dauer-formation protein	NC_006591.4:6164462-6183350	163.558	111.707	128.15	65.2006	71.4493	38.4172	134.472	58.3557	1.20223	1.38594e-05	0.000185107
483462	LOC483462	glycine N-phenylacetyltransferase-like%2C transcript variant X3 && sp|O77512|GLYAL_BOVIN Glycine N-phenylacetyltransferase OS=Bos taurus OX=9913 PE=1 SV=2 && PF06021:Aralkyl acyl-CoA:amino acid N-acyltransferase|PF08444:Aralkyl acyl-CoA:amino acid N-acyltransferase, C-terminal region	NC_006600.4:37163232-37212925	144.608	93.0591	131.109	39.8056	67.4202	52.7672	122.926	53.331	1.20267	1.33663e-05	0.000179352
484098	ROS1	ROS proto-oncogene 1%2C receptor tyrosine kinase%2C transcript variant X2 && sp|P08922|ROS1_HUMAN Proto-oncogene tyrosine-protein kinase ROS OS=Homo sapiens OX=9606 GN=ROS1 PE=1 SV=3 && PF07714:Protein tyrosine kinase|PF00041:Fibronectin type III domain	NC_006583.4:58350186-58478059	40.884	62.833	31.6874	91.7707	117.761	112.737	45.1348	107.423	-1.2489	1.31566e-05	0.000177162
481682	BSPRY	B-box and SPRY domain containing && sp|Q5W0U4|BSPRY_HUMAN B box and SPRY domain-containing protein OS=Homo sapiens OX=9606 GN=BSPRY PE=2 SV=1 && PF13765:SPRY-associated domain|PF00622:SPRY domain	NC_006593.4:66114301-66131637	125.649	165.751	120.394	59.133	52.3584	80.5731	137.265	64.0215	1.09915	1.24762e-05	0.000168823
482047	TG	thyroglobulin && sp|P01267|THYG_BOVIN Thyroglobulin OS=Bos taurus OX=9913 GN=TG PE=1 SV=1 && PF07699:Putative ephrin-receptor like|PF00135:Carboxylesterase family|PF00086:Thyroglobulin type-1 repeat	NC_006595.4:29323440-29571872	76.7922	49.9289	79.1025	134.548	150.981	136.575	68.6078	140.701	-1.03485	1.23397e-05	0.000167273
478292	SLC12A1	solute carrier family 12 member 1%2C transcript variant X1 && sp|P55015|S12A1_RABIT Solute carrier family 12 member 1 OS=Oryctolagus cuniculus OX=9986 GN=SLC12A1 PE=2 SV=1 && PF03522:Solute carrier family 12|PF00324:Amino acid permease|PF08403:Amino acid permease N-terminal	NC_006612.4:14381456-14470305	2.98733	3.89519	14.5821	43.7903	40.2583	26.9888	7.15486	37.0124	-2.35031	1.23352e-05	0.000167273
100855981	CLEC18C	C-type lectin domain family 18 member C%2C transcript variant X1 && sp|A5D8T8|CL18A_HUMAN C-type lectin domain family 18 member A OS=Homo sapiens OX=9606 GN=CLEC18A PE=1 SV=3 && PF00059:Lectin C-type domain|PF00188:Cysteine-rich secretory protein family	NC_006587.4:76218563-76232374	1.99623	0	0	15.2769	15.0956	10.3878	0.66541	13.5868	-4.13532	1.19708e-05	0.000162926
484470	PHLDB3	pleckstrin homology like domain family B member 3 && sp|Q6NSJ2|PHLB3_HUMAN Pleckstrin homology-like domain family B member 3 OS=Homo sapiens OX=9606 GN=PHLDB3 PE=1 SV=3 && PF00169:PH domain	NC_006583.4:111088456-111108603	127.652	109.787	105.969	65.106	38.2568	21.8841	114.469	41.7489	1.45212	1.19574e-05	0.00016289
100683920	LOC100683920	uncharacterized LOC100683920%2C transcript variant X1 && sp|C9J442|CV046_HUMAN Uncharacterized protein C22orf46 OS=Homo sapiens OX=9606 GN=C22orf46 PE=5 SV=1 && -	NC_006592.4:23544538-23551727	17.9483	25.5273	16.3375	43.8792	68.4319	58.9557	19.9377	57.0889	-1.51192	1.15891e-05	0.000158155
611488	MSI1	musashi RNA binding protein 1%2C transcript variant X1 && sp|O43347|MSI1H_HUMAN RNA-binding protein Musashi homolog 1 OS=Homo sapiens OX=9606 GN=MSI1 PE=1 SV=1 && PF00076:RNA recognition motif. (a.k.a. RRM, RBD, or RNP domain)	NC_006608.4:16270168-16292838	89.7529	82.3322	90.6097	48.8668	29.2071	37.2558	87.5649	38.4433	1.18527	1.15054e-05	0.000157084
479678	NFATC3	nuclear factor of activated T cells 3%2C transcript variant X1 && sp|Q12968|NFAC3_HUMAN Nuclear factor of activated T-cells, cytoplasmic 3 OS=Homo sapiens OX=9606 GN=NFATC3 PE=1 SV=1 && PF00554:Rel homology DNA-binding domain|PF16179:Rel homology dimerisation domain	NC_006587.4:81284804-81424209	988.289	427.278	836.634	1553.22	1448.49	1509.34	750.734	1503.68	-1.00203	1.09234e-05	0.000149675
100856402	RGS16	regulator of G protein signaling 16%2C transcript variant X1 && sp|F1S668|RGS16_PIG Regulator of G-protein signaling 16 OS=Sus scrofa OX=9823 GN=RGS16 PE=1 SV=3 && PF00615:Regulator of G protein signaling domain	NC_006589.4:15595717-15601663	6.97001	25.5225	29.0212	3.03818	0.00163484	0.00838984	20.5046	1.01607	4.16978	1.08811e-05	0.000149297
612526	SLC31A2	solute carrier family 31 member 2%2C transcript variant X1 && sp|O15432|COPT2_HUMAN Probable low affinity copper uptake protein 2 OS=Homo sapiens OX=9606 GN=SLC31A2 PE=1 SV=1 && PF04145:Ctr copper transporter family	NC_006593.4:65927260-65936154	75.7966	49.9396	69.4207	152.856	108.738	167.49	65.0523	143.028	-1.13506	1.07153e-05	0.000147622
100685132	SIDT1	SID1 transmembrane family member 1%2C transcript variant X1 && sp|Q9NXL6|SIDT1_HUMAN SID1 transmembrane family member 1 OS=Homo sapiens OX=9606 GN=SIDT1 PE=2 SV=2 && PF13965:dsRNA-gated channel SID-1	NC_006615.4:17937860-18032787	0	0	0	25.39	12.0841	4.24158	0	13.9052	-6.81087	1.00591e-05	0.000139721
rna-NC_002008_4_3768__3842	rna-NC_002008_4_3768__3842	tRNA-Gln && - && -	NC_002008.4:3768-3842	11.9649	14.7114	14.4638	39.7646	36.2485	52.6742	13.7134	42.8958	-1.63575	9.99702e-06	0.000139049
485828	HCK	HCK proto-oncogene%2C Src family tyrosine kinase%2C transcript variant X3 && sp|P08631|HCK_HUMAN Tyrosine-protein kinase HCK OS=Homo sapiens OX=9606 GN=HCK PE=1 SV=5 && PF00017:SH2 domain|PF07714:Protein tyrosine kinase|PF00018:SH3 domain	NC_006606.4:21120196-21159815	167.534	159.763	207.315	94.755	100.642	61.1738	178.204	85.5236	1.0578	9.9614e-06	0.000138617
481588	IL11RA	interleukin 11 receptor subunit alpha%2C transcript variant X3 && sp|Q5RF19|I11RA_PONAB Interleukin-11 receptor subunit alpha OS=Pongo abelii OX=9601 GN=IL11RA PE=2 SV=1 && -	NC_006593.4:49953267-49970134	92.7481	90.2158	67.3629	166.134	199.284	140.793	83.4423	168.737	-1.01528	9.89041e-06	0.000137755
486408	MMP11	matrix metallopeptidase 11 && sp|P24347|MMP11_HUMAN Stromelysin-3 OS=Homo sapiens OX=9606 GN=MMP11 PE=1 SV=3 && PF00413:Matrixin|PF00045:Hemopexin	NC_006608.4:27804212-27813598	265.264	289.218	289.146	90.8123	157.014	168.499	281.209	138.775	1.01829	9.8657e-06	0.000137474
609709	FADS6	fatty acid desaturase 6%2C transcript variant X3 && sp|A2VE15|FADS6_BOVIN Fatty acid desaturase 6 OS=Bos taurus OX=9913 GN=FADS6 PE=2 SV=1 && PF00487:Fatty acid desaturase	NC_006591.4:6218098-6244250	78.7902	64.7023	50.9786	28.4856	23.1466	10.4536	64.8237	20.6953	1.64075	9.3723e-06	0.000131018
481902	PRSS35	serine protease 35%2C transcript variant X2 && sp|Q8N3Z0|PRS35_HUMAN Inactive serine protease 35 OS=Homo sapiens OX=9606 GN=PRSS35 PE=1 SV=2 && PF00089:Trypsin	NC_006594.4:43707341-43721782	16.9476	19.5833	32.8877	68.2892	87.5489	50.8092	23.1395	68.8824	-1.56819	9.1021e-06	0.00012777
102152723	LOC102152723	vegetative cell wall protein gp1-like && sp|C9JI98|TM238_HUMAN Transmembrane protein 238 OS=Homo sapiens OX=9606 GN=TMEM238 PE=1 SV=1 && PF15125:TMEM238 protein family	NC_006588.4:29880663-29886844	38.8874	61.8393	38.4795	11.2314	16.1005	14.4789	46.4021	13.937	1.72631	8.99486e-06	0.000126498
484371	IL4I1	interleukin 4 induced 1%2C transcript variant X2 && sp|Q96RQ9|OXLA_HUMAN L-amino-acid oxidase OS=Homo sapiens OX=9606 GN=IL4I1 PE=1 SV=1 && PF01593:Flavin containing amine oxidoreductase	NC_006583.4:106216227-106256886	170.538	129.378	126.183	83.4252	39.2759	33.2441	142.033	51.9817	1.44783	8.88178e-06	0.000125151
rna-NC_002008_4_11708__11777	rna-NC_002008_4_11708__11777	tRNA-Leu && - && -	NC_002008.4:11708-11777	2.99156	1.95086	3.86816	21.3933	19.1271	18.6367	2.93686	19.719	-2.69483	8.88262e-06	0.000125151
610803	MFSD2B	major facilitator superfamily domain containing 2B%2C transcript variant X6 && sp|A6NFX1|MFS2B_HUMAN Major facilitator superfamily domain-containing protein 2B OS=Homo sapiens OX=9606 GN=MFSD2B PE=1 SV=4 && PF13347:MFS/sugar transport protein	NC_006599.4:18393423-18405223	106.708	82.3009	107.023	35.705	54.3356	37.2894	98.6774	42.4433	1.21444	8.56749e-06	0.000121258
480318	ATL1	atlastin GTPase 1%2C transcript variant X1 && sp|Q58D72|ATLA1_BOVIN Atlastin-1 OS=Bos taurus OX=9913 GN=ATL1 PE=2 SV=2 && PF02263:Guanylate-binding protein, N-terminal domain	NC_006590.4:26713517-26787530	127.645	137.261	133.965	59.1397	80.5077	57.9887	132.957	65.8787	1.01139	8.48604e-06	0.000120287
100687409	CEACAM19	CEA cell adhesion molecule 19%2C transcript variant X1 && sp|Q7Z692|CEA19_HUMAN Carcinoembryonic antigen-related cell adhesion molecule 19 OS=Homo sapiens OX=9606 GN=CEACAM19 PE=2 SV=2 && PF07686:Immunoglobulin V-set domain	NC_006583.4:110155306-110175666	184.497	167.655	131.922	74.4169	93.5954	68.3435	161.358	78.7852	1.03266	8.1775e-06	0.00011662
100682600	LOC100682600	disintegrin and metalloproteinase domain-containing protein 30 && sp|Q9UKF2|ADA30_HUMAN Disintegrin and metalloproteinase domain-containing protein 30 OS=Homo sapiens OX=9606 GN=ADAM30 PE=1 SV=2 && PF00200:Disintegrin	NC_006599.4:56399802-56401549	10.9733	6.8529	5.74911	55.9745	45.2885	19.8211	7.85843	40.3614	-2.34256	8.07734e-06	0.000115408
477365	LOC477365	L-threonine 3-dehydrogenase%2C mitochondrial%2C transcript variant X4 && sp|Q2KIR8|TDH_BOVIN L-threonine 3-dehydrogenase, mitochondrial OS=Bos taurus OX=9913 GN=TDH PE=2 SV=1 && PF01370:NAD dependent epimerase/dehydratase family	NC_006607.4:27197247-27215878	71.798	102.043	62.5395	31.5945	29.1956	33.0888	78.7934	31.293	1.32889	7.94443e-06	0.00011367
475133	HYKK	hydroxylysine kinase%2C transcript variant X4 && sp|A5PJU6|HYKK_BOVIN Hydroxylysine kinase OS=Bos taurus OX=9913 GN=HYKK PE=2 SV=1 && PF01636:Phosphotransferase enzyme family	NC_006595.4:38357869-38374159	91.7489	82.3362	84.7992	38.7342	35.2384	44.4405	86.2948	39.471	1.12634	7.89883e-06	0.00011307
610943	CASKIN1	CASK interacting protein 1%2C transcript variant X6 && sp|Q6P9K8|CSKI1_MOUSE Caskin-1 OS=Mus musculus OX=10090 GN=Caskin1 PE=1 SV=2 && PF16632:C-terminal region of Caskin|PF00536:SAM domain (Sterile alpha motif)|PF16907:Proline rich region of Caskin proteins|PF13637:Ankyrin repeats (many copies)|PF16600:Caskin1 CASK-interaction domain|PF12796:Ankyrin repeats (3 copies)	NC_006588.4:40010760-40027402	38.8933	42.1791	31.7453	70.3789	93.6068	99.2475	37.6059	87.7444	-1.21978	7.80658e-06	0.000111855
611010	CDH3	cadherin 3%2C transcript variant X1 && sp|P22223|CADH3_HUMAN Cadherin-3 OS=Homo sapiens OX=9606 GN=CDH3 PE=1 SV=2 && PF01049:Cadherin cytoplasmic region|PF00028:Cadherin domain	NC_006587.4:80855712-80903039	146.595	155.9	135.845	41.8691	86.5357	64.1426	146.113	64.1825	1.18506	7.50117e-06	0.000107988
489443	SMTNL2	smoothelin like 2%2C transcript variant X1 && sp|Q2KI85|SMTL2_BOVIN Smoothelin-like protein 2 OS=Bos taurus OX=9913 GN=SMTNL2 PE=2 SV=1 && -	NC_006587.4:30764779-30779961	48.8679	39.1878	45.3017	18.2956	5.0486	12.4102	44.4525	11.9181	1.88863	7.28133e-06	0.000105071
482009	KCNV1	potassium voltage-gated channel modifier subfamily V member 1 && sp|Q0P583|KCNV1_BOVIN Potassium voltage-gated channel subfamily V member 1 OS=Bos taurus OX=9913 GN=KCNV1 PE=2 SV=2 && PF00520:Ion transport protein|PF02214:BTB/POZ domain	NC_006595.4:10430455-10439600	33.9026	42.1718	40.491	10.2034	10.0702	14.4457	38.8551	11.5731	1.73731	6.88199e-06	9.97823e-05
485185	DGAT2	diacylglycerol O-acyltransferase 2%2C transcript variant X1 && sp|Q70VZ8|DGAT2_BOVIN Diacylglycerol O-acyltransferase 2 OS=Bos taurus OX=9913 GN=DGAT2 PE=2 SV=1 && PF03982:Diacylglycerol acyltransferase	NC_006603.4:22599527-22636714	100.719	126.528	90.5105	39.7832	54.3448	47.5873	105.919	47.2384	1.16267	6.79223e-06	9.87161e-05
606959	LRRC26	leucine rich repeat containing 26 && sp|Q2I0M4|LRC26_HUMAN Leucine-rich repeat-containing protein 26 OS=Homo sapiens OX=9606 GN=LRRC26 PE=1 SV=2 && PF13855:Leucine rich repeat	NC_006591.4:47681002-47682961	6.98575	2.93651	0	21.4532	21.1562	49.4534	3.30742	30.6876	-3.17745	6.69106e-06	9.76657e-05
480251	EFS	embryonal Fyn-associated substrate%2C transcript variant X1 && sp|O43281|EFS_HUMAN Embryonal Fyn-associated substrate OS=Homo sapiens OX=9606 GN=EFS PE=1 SV=1 && PF12026:Crk-Associated Substrate C-terminal domain|PF14604:Variant SH3 domain	NC_006590.4:3551417-3560679	56.8313	92.1881	97.4372	191.573	174.141	156.274	82.1522	173.996	-1.08115	6.45253e-06	9.46382e-05
100687047	SERPINB12	serpin family B member 12%2C transcript variant X1 && sp|Q96P63|SPB12_HUMAN Serpin B12 OS=Homo sapiens OX=9606 GN=SERPINB12 PE=1 SV=1 && PF00079:Serpin (serine protease inhibitor)	NC_006583.4:14476959-14501163	0	0	0	12.2186	11.0716	8.30827	0	10.5328	-6.41385	6.09474e-06	9.01293e-05
482264	IRF5	interferon regulatory factor 5%2C transcript variant X1 && sp|Q58DJ0|IRF5_BOVIN Interferon regulatory factor 5 OS=Bos taurus OX=9913 GN=IRF5 PE=2 SV=1 && PF00605:Interferon regulatory factor transcription factor|PF10401:Interferon-regulatory factor 3	NC_006596.4:7411116-7421966	194.481	111.692	120.376	52.0111	59.39	68.2178	142.183	59.873	1.24602	6.08457e-06	9.00226e-05
100687316	C4BPA	complement component 4 binding protein alpha%2C transcript variant X1 && sp|Q28065|C4BPA_BOVIN C4b-binding protein alpha chain OS=Bos taurus OX=9913 GN=C4BPA PE=2 SV=1 && PF00084:Sushi repeat (SCR repeat)|PF18453:Oligomerization domain of C4b-binding protein alpha	NC_006589.4:5802297-5832192	2.98875	3.90652	9.70736	31.5784	30.1949	23.844	5.53421	28.5391	-2.33869	5.70568e-06	8.51207e-05
XLOC_018157	XLOC_018157	-	NC_006593.4:11945314-11947139	54.8434	76.5204	59.7211	131.493	115.776	169.53	63.695	138.933	-1.12335	5.62329e-06	8.41391e-05
485853	FER1L4	fer-1-like protein 4%2C transcript variant X1 && sp|A3KGK3|FR1L4_MOUSE Fer-1-like protein 4 OS=Mus musculus OX=10090 GN=Fer1l4 PE=2 SV=3 && PF08151:FerI (NUC094) domain|PF00168:C2 domain|PF08150:FerB (NUC096) domain|PF16165:Ferlin C-terminus	NC_006606.4:24154950-24188711	61.8267	51.9047	83.9819	118.288	173.114	149.995	65.9044	147.132	-1.15694	5.53899e-06	8.30821e-05
476644	MYL3	myosin light chain 3%2C transcript variant X2 && sp|P08590|MYL3_HUMAN Myosin light chain 3 OS=Homo sapiens OX=9606 GN=MYL3 PE=1 SV=3 && -	NC_006602.4:41857795-41863262	24.9194	52.9895	51.1534	7.15337	14.0797	7.27427	43.0208	9.50246	2.16329	5.50131e-06	8.26391e-05
478285	TRIM69	tripartite motif containing 69%2C transcript variant X1 && sp|Q86WT6|TRI69_HUMAN E3 ubiquitin-protein ligase TRIM69 OS=Homo sapiens OX=9606 GN=TRIM69 PE=1 SV=2 && PF13765:SPRY-associated domain|PF00622:SPRY domain|PF15227:zinc finger of C3HC4-type, RING	NC_006612.4:11420364-11464924	108.7	129.472	84.6917	52.9579	33.2357	47.5642	107.621	44.586	1.26911	5.46884e-06	8.22327e-05
607357_1	ADCY1	adenylate cyclase 1%2C transcript variant X5 && sp|P19754|ADCY1_BOVIN Adenylate cyclase type 1 OS=Bos taurus OX=9913 GN=ADCY1 PE=1 SV=1 && -	NC_006598.4:1840487-1857161	12.9664	9.79437	9.61795	0	0	0	10.7929	0	6.44952	5.01187e-06	7.6228e-05
486847	PDZD7	PDZ domain containing 7%2C transcript variant X1 && sp|Q5RBI7|PDZD7_PONAB PDZ domain-containing protein 7 OS=Pongo abelii OX=9601 GN=PDZD7 PE=2 SV=2 && PF00595:PDZ domain	NC_006610.4:13862474-13881114	82.7819	41.0873	69.4257	21.3978	23.1458	16.5978	64.4316	20.3805	1.65439	4.82097e-06	7.35452e-05
612969	GPR137C	G protein-coupled receptor 137C && sp|Q8N3F9|G137C_HUMAN Integral membrane protein GPR137C OS=Homo sapiens OX=9606 GN=GPR137C PE=2 SV=2 && -	NC_006590.4:28541129-28605993	93.7397	100.007	95.4042	40.7865	49.3155	43.4612	96.3837	44.521	1.11204	4.48912e-06	6.87933e-05
474990	CFAP206	cilia and flagella associated protein 206%2C transcript variant X24 && sp|Q29RL1|CF206_BOVIN Cilia- and flagella-associated protein 206 OS=Bos taurus OX=9913 GN=CFAP206 PE=2 SV=2 && PF12018:Domain of unknown function	NC_006594.4:46707089-46769674	31.9071	36.2619	46.3399	65.3414	116.758	147.741	38.1696	109.947	-1.52319	4.26298e-06	6.56917e-05
488391	DHRS9	dehydrogenase/reductase 9 && sp|Q8HYR6|DHRS9_BOVIN Dehydrogenase/reductase SDR family member 9 OS=Bos taurus OX=9913 GN=DHRS9 PE=2 SV=1 && PF00106:short chain dehydrogenase	NC_006618.4:13872769-13897292	165.548	140.172	140.673	66.2748	86.551	68.3147	148.798	73.7135	1.01176	4.19332e-06	6.47167e-05
611459	FANK1	fibronectin type III and ankyrin repeat domains 1%2C transcript variant X3 && sp|Q6B858|FANK1_BOVIN Fibronectin type 3 and ankyrin repeat domains protein 1 OS=Bos taurus OX=9913 GN=FANK1 PE=2 SV=2 && PF12796:Ankyrin repeats (3 copies)	NC_006610.4:35109155-35210626	133.637	124.523	96.2689	302.617	254.665	187.4	118.143	248.227	-1.0706	3.67275e-06	5.73518e-05
608996	CMPK2	cytidine/uridine monophosphate kinase 2 && sp|Q5EBM0|CMPK2_HUMAN UMP-CMP kinase 2, mitochondrial OS=Homo sapiens OX=9606 GN=CMPK2 PE=1 SV=3 && PF02223:Thymidylate kinase	NC_006599.4:4392411-4405578	62.8323	57.8606	39.4022	17.3206	20.1229	11.4394	53.365	16.2943	1.70328	3.58081e-06	5.62336e-05
119865725	LOC119865725	pancreatic progenitor cell differentiation and proliferation factor-like%2C transcript variant X1 && sp|Q3ZCB6|PPDPF_BOVIN Pancreatic progenitor cell differentiation and proliferation factor OS=Bos taurus OX=9913 GN=PPDPF PE=3 SV=1 && PF15060:Differentiation and proliferation regulator	NC_006606.4:46322786-46323887	188.477	169.556	229.489	91.7168	111.705	61.1848	195.841	88.2023	1.14941	3.51221e-06	5.53277e-05
482080	MAPK15	mitogen-activated protein kinase 15%2C transcript variant X5 && sp|Q9Z2A6|MK15_RAT Mitogen-activated protein kinase 15 OS=Rattus norvegicus OX=10116 GN=Mapk15 PE=1 SV=2 && PF00069:Protein kinase domain	NC_006595.4:37273594-37279329	43.8749	51.9688	53.0335	13.2672	12.0879	21.6478	49.6257	15.6676	1.65636	3.49439e-06	5.51041e-05
478278	STRC	stereocilin%2C transcript variant X1 && sp|A6NGW2|STRCL_HUMAN Putative stereocilin-like protein OS=Homo sapiens OX=9606 GN=STRCP1 PE=5 SV=1 && -	NC_006612.4:10503116-10517450	80.7766	89.2421	72.2256	133.577	186.205	177.894	80.7481	165.892	-1.03771	3.48236e-06	5.49795e-05
611056	MPV17	mitochondrial inner membrane protein MPV17%2C transcript variant X6 && sp|Q2KIN6|MPV17_BOVIN Protein Mpv17 OS=Bos taurus OX=9913 GN=MPV17 PE=2 SV=1 && PF04117:Mpv17 / PMP22 family	NC_006599.4:21172324-21182712	217.382	584.614	200.199	853.087	952.23	961.027	334.065	922.115	-1.46453	3.46246e-06	5.48565e-05
489217	TRIAP1	TP53 regulated inhibitor of apoptosis 1 && sp|O43715|TRIA1_HUMAN TP53-regulated inhibitor of apoptosis 1 OS=Homo sapiens OX=9606 GN=TRIAP1 PE=1 SV=1 && -	NC_006608.4:16353074-16357404	232.358	296.174	169.446	371.077	509.331	601.926	232.659	494.111	-1.08627	3.29157e-06	5.25046e-05
119874008	LOC119874008	cytochrome c oxidase subunit NDUFA4-like && sp|Q01321|NDUA4_BOVIN Cytochrome c oxidase subunit NDUFA4 OS=Bos taurus OX=9913 GN=NDUFA4 PE=1 SV=1 && -	NC_006593.4:14782436-14782707	1.99216	6.8898	2.87199	21.432	23.1583	34.0533	3.91798	26.2145	-2.70336	3.18535e-06	5.09723e-05
482904	MTNR1A	melatonin receptor 1A%2C transcript variant X2 && sp|P49217|MTR1A_PHOSU Melatonin receptor type 1A OS=Phodopus sungorus OX=10044 GN=MTNR1A PE=2 SV=2 && PF00001:7 transmembrane receptor (rhodopsin family)	NC_006598.4:44744863-44773476	3.98968	1.94839	3.86212	28.5199	33.2012	14.5929	3.26673	25.438	-2.91326	3.03858e-06	4.89568e-05
476441	CEACAM20	CEA cell adhesion molecule 20%2C transcript variant X3 && sp|Q6UY09|CEA20_HUMAN Carcinoembryonic antigen-related cell adhesion molecule 20 OS=Homo sapiens OX=9606 GN=CEACAM20 PE=2 SV=2 && PF13927:Immunoglobulin domain	NC_006583.4:110227867-110310164	11.9666	10.7725	13.5103	34.6864	42.276	47.5354	12.0831	41.4992	-1.76909	2.80653e-06	4.55559e-05
481859	KHDRBS2	KH RNA binding domain containing%2C signal transduction associated 2%2C transcript variant X1 && sp|Q5VWX1|KHDR2_HUMAN KH domain-containing, RNA-binding, signal transduction-associated protein 2 OS=Homo sapiens OX=9606 GN=KHDRBS2 PE=1 SV=1 && PF16568:Tyrosine-rich domain of Sam68|PF16274:Qua1 domain|PF00013:KH domain	NC_006594.4:25455103-26052270	54.8444	68.6531	61.6776	23.4252	13.102	25.8046	61.725	20.7773	1.56589	2.63782e-06	4.31369e-05
476136	LRP1B	LDL receptor related protein 1B%2C transcript variant X1 && sp|Q9NZR2|LRP1B_HUMAN Low-density lipoprotein receptor-related protein 1B OS=Homo sapiens OX=9606 GN=LRP1B PE=1 SV=2 && PF14670:Coagulation Factor Xa inhibitory site|PF16472:Domain of unknown function (DUF5050)|PF00058:Low-density lipoprotein receptor repeat class B|PF07645:Calcium-binding EGF domain|PF12662:Complement Clr-like EGF-like|…	NC_006601.4:42862037-44679502	91.7517	47.9314	103.269	200.767	207.349	171.799	80.984	193.305	-1.2539	2.64048e-06	4.31369e-05
611521	MYADM	myeloid associated differentiation marker%2C transcript variant X2 && sp|Q96S97|MYADM_HUMAN Myeloid-associated differentiation marker OS=Homo sapiens OX=9606 GN=MYADM PE=1 SV=2 && PF01284:Membrane-associating domain	NC_006583.4:103381284-103388479	102.725	144.33	8.34973	978.188	448.978	483.282	85.1349	636.816	-2.9011	2.62488e-06	4.29512e-05
100684225	C33H3orf52	chromosome 33 C3orf52 homolog && sp|Q5BVD1|TTMP_HUMAN TPA-induced transmembrane protein OS=Homo sapiens OX=9606 GN=TTMP PE=1 SV=2 && -	NC_006615.4:16813374-16842903	108.706	88.2101	88.6261	41.7865	45.2905	37.2815	95.1806	41.4528	1.19637	2.4436e-06	4.03102e-05
485924	SNAI1	snail family transcriptional repressor 1 && sp|O95863|SNAI1_HUMAN Zinc finger protein SNAI1 OS=Homo sapiens OX=9606 GN=SNAI1 PE=1 SV=2 && -	NC_006606.4:35741546-35747503	131.631	141.155	172.614	68.2992	78.5059	68.3024	148.467	71.7025	1.04885	2.16174e-06	3.61705e-05
106558705	VSIR	V-set immunoregulatory receptor%2C transcript variant X1 && sp|Q9H7M9|VISTA_HUMAN V-type immunoglobulin domain-containing suppressor of T-cell activation OS=Homo sapiens OX=9606 GN=VSIR PE=1 SV=3 && -	NC_006586.4:22640897-22668397	91.7531	62.6881	80.9699	37.6513	21.1519	24.8621	78.4703	27.8884	1.4884	1.90208e-06	3.21977e-05
608207	CLDN1	claudin 1 && sp|Q6L708|CLD1_BOVIN Claudin-1 OS=Bos taurus OX=9913 GN=CLDN1 PE=2 SV=1 && PF00822:PMP-22/EMP/MP20/Claudin family	NC_006616.4:26396629-26412654	6.97524	18.6765	11.5501	49.9259	39.269	50.6592	12.4006	46.618	-1.8993	1.85766e-06	3.16041e-05
475810	CD101	CD101 molecule%2C transcript variant X1 && sp|Q93033|IGSF2_HUMAN Immunoglobulin superfamily member 2 OS=Homo sapiens OX=9606 GN=CD101 PE=1 SV=2 && PF07686:Immunoglobulin V-set domain	NC_006599.4:54037467-54073227	32.9127	33.361	19.1763	65.2697	82.5344	83.756	28.4833	77.1867	-1.43488	1.74294e-06	2.98865e-05
478705	FAM217A	family with sequence similarity 217 member A%2C transcript variant X1 && sp|Q8IXS0|F217A_HUMAN Protein FAM217A OS=Homo sapiens OX=9606 GN=FAM217A PE=1 SV=2 && PF15344:FAM217 family	NC_006617.4:4325122-4341242	1.98857	10.8021	12.5923	35.6978	41.2699	45.4787	8.46102	40.8155	-2.25213	1.74142e-06	2.98772e-05
482329	MEOX2	mesenchyme homeobox 2%2C transcript variant X1 && sp|P50222|MEOX2_HUMAN Homeobox protein MOX-2 OS=Homo sapiens OX=9606 GN=MEOX2 PE=1 SV=2 && PF00046:Homeodomain	NC_006596.4:29780887-29846794	30.91	51.0574	28.833	10.1706	6.04394	6.22749	36.9335	7.48067	2.28483	1.63856e-06	2.8288e-05
475176	AREG	amphiregulin%2C transcript variant X2 && sp|P15514|AREG_HUMAN Amphiregulin OS=Homo sapiens OX=9606 GN=AREG PE=1 SV=2 && -	NC_006595.4:62614442-62625448	90.746	77.3871	125.449	35.6852	37.2459	41.3526	97.8608	38.0945	1.35856	1.59502e-06	2.76378e-05
100856194	KLK13	kallikrein related peptidase 13%2C transcript variant X1 && sp|Q9UKR3|KLK13_HUMAN Kallikrein-13 OS=Homo sapiens OX=9606 GN=KLK13 PE=2 SV=1 && -	NC_006583.4:105399457-105409690	3.98509	8.83298	9.66935	27.5546	38.2436	37.2169	7.49581	34.3384	-2.17555	1.59581e-06	2.76378e-05
611280	SSC5D	scavenger receptor cysteine rich family member with 5 domains%2C transcript variant X1 && sp|A1L4H1|SRCRL_HUMAN Soluble scavenger receptor cysteine-rich domain-containing protein SSC5D OS=Homo sapiens OX=9606 GN=SSC5D PE=1 SV=3 && PF00530:Scavenger receptor cysteine-rich domain	NC_006583.4:102251753-102278411	85.7756	58.7992	48.0714	147.779	140.927	148.959	64.2154	145.888	-1.18286	1.58134e-06	2.74403e-05
487341	FGR	FGR proto-oncogene%2C Src family tyrosine kinase%2C transcript variant X1 && sp|P09769|FGR_HUMAN Tyrosine-protein kinase Fgr OS=Homo sapiens OX=9606 GN=FGR PE=1 SV=2 && PF00017:SH2 domain|PF00018:SH3 domain|PF07714:Protein tyrosine kinase	NC_006584.4:69248647-69270097	9.96971	9.7828	17.4197	0	0	0	12.3908	0	6.6454	1.52693e-06	2.6648e-05
100684721	C11H5orf63	chromosome 11 C5orf63 homolog%2C transcript variant X4 && sp|A6NC05|YD286_HUMAN Glutaredoxin-like protein C5orf63 OS=Homo sapiens OX=9606 GN=C5orf63 PE=2 SV=3 && -	NC_006593.4:15013490-15047699	155.583	104.855	104.001	251.729	236.553	246.211	121.48	244.831	-1.01068	1.4304e-06	2.51365e-05
rna-NC_002008_4_4956__5023	rna-NC_002008_4_4956__5023	tRNA-Trp && - && -	NC_002008.4:4956-5023	6.97916	7.83862	9.65801	32.6192	33.2182	34.1336	8.1586	33.3237	-2.01262	1.40594e-06	2.47437e-05
479973	DNASE2B	deoxyribonuclease 2 beta%2C transcript variant X1 && sp|Q8WZ79|DNS2B_HUMAN Deoxyribonuclease-2-beta OS=Homo sapiens OX=9606 GN=DNASE2B PE=2 SV=1 && PF03265:Deoxyribonuclease II	NC_006588.4:66113707-66130124	100.73	75.461	73.1818	25.5155	35.2249	35.1439	83.1244	31.9614	1.37536	1.32329e-06	2.34575e-05
106559572	LOC106559572	endogenous retrovirus group K member 6 Env polyprotein && - && -	NC_006594.4:49434321-49437577	32.9078	27.412	42.4898	107.974	83.5538	76.6272	34.2699	89.385	-1.37954	1.32142e-06	2.34418e-05
445452	CCL24	C-C motif chemokine ligand 24 && sp|Q68Y86|CCL24_CANLF C-C motif chemokine 24 OS=Canis lupus familiaris OX=9615 GN=CCL24 PE=3 SV=1 && PF00048:Small cytokines (intecrine/chemokine), interleukin-8 like	NC_006588.4:8864028-8865941	14.9571	11.7317	22.2461	61.1312	42.2965	65.1072	16.3117	56.1783	-1.77573	1.31398e-06	2.33477e-05
106559262	DPRX	divergent-paired related homeobox && sp|A6NFQ7|DPRX_HUMAN Divergent paired-related homeobox OS=Homo sapiens OX=9606 GN=DPRX PE=3 SV=1 && PF00046:Homeodomain	NC_006583.4:103533443-103535378	131.645	88.1724	109.866	39.7764	45.2975	51.6754	109.895	45.5831	1.26732	1.2896e-06	2.29539e-05
490156	GFI1	growth factor independent 1 transcriptional repressor && sp|Q5DWN0|GFI1_CANLF Zinc finger protein Gfi-1 OS=Canis lupus familiaris OX=9615 GN=GFI1 PE=2 SV=1 && -	NC_006588.4:59174527-59183663	11.9666	14.7248	9.60055	0	0	0	12.0973	0	6.61214	1.21346e-06	2.17386e-05
612692	ADSS1	adenylosuccinate synthase 1 && sp|A5PJR4|PURA1_BOVIN Adenylosuccinate synthetase isozyme 1 OS=Bos taurus OX=9913 GN=ADSS1 PE=2 SV=1 && PF00709:Adenylosuccinate synthetase	NC_006590.4:71794530-71811245	122.665	124.536	93.3829	57.0381	45.3027	44.5222	113.528	48.9544	1.21127	1.20937e-06	2.16782e-05
100271743	TAS2R5	taste 2 receptor member 5 && sp|Q645U0|TA2R5_PONPY Taste receptor type 2 member 5 OS=Pongo pygmaeus OX=9600 GN=TAS2R5 PE=3 SV=1 && PF05296:Taste receptor protein (TAS2R)	NC_006598.4:8251510-8252397	24.9401	10.7451	13.4525	41.8894	107.659	68.3083	16.3792	72.6189	-2.13994	1.02947e-06	1.87405e-05
488219	ELOVL2	ELOVL fatty acid elongase 2%2C transcript variant X1 && sp|Q9NXB9|ELOV2_HUMAN Elongation of very long chain fatty acids protein 2 OS=Homo sapiens OX=9606 GN=ELOVL2 PE=1 SV=2 && -	NC_006617.4:10639692-10702198	42.8788	56.9101	40.4206	95.8433	111.731	123.044	46.7365	110.206	-1.23534	1.0261e-06	1.86904e-05
482171	STAP1	signal transducing adaptor family member 1%2C transcript variant X6 && sp|Q9ULZ2|STAP1_HUMAN Signal-transducing adaptor protein 1 OS=Homo sapiens OX=9606 GN=STAP1 PE=1 SV=1 && PF00169:PH domain	NC_006595.4:58007105-58063908	105.7	113.687	162.08	262.951	293.91	233.873	127.156	263.578	-1.05064	1.01928e-06	1.86107e-05
100856637	PLIN1	perilipin 1%2C transcript variant X1 && sp|O60240|PLIN1_HUMAN Perilipin-1 OS=Homo sapiens OX=9606 GN=PLIN1 PE=1 SV=2 && PF03036:Perilipin family	NC_006585.4:55291156-55304527	94.7378	78.3766	112.862	38.7306	41.2663	36.2333	95.3253	38.7434	1.29619	9.71852e-07	1.78089e-05
403606	PPARG	peroxisome proliferator activated receptor gamma && sp|Q4U3Q4|PPARG_CANLF Peroxisome proliferator-activated receptor gamma OS=Canis lupus familiaris OX=9615 GN=PPARG PE=2 SV=1 && PF12577:PPAR gamma N-terminal region|PF00104:Ligand-binding domain of nuclear hormone receptor|PF00105:Zinc finger, C4 type (two domains)	NC_006602.4:6170697-6244070	25.9248	41.2427	23.0548	4.08394	3.02498	7.20473	30.0741	4.77122	2.62625	9.69639e-07	1.77898e-05
479224	DNAJC12	DnaJ heat shock protein family (Hsp40) member C12%2C transcript variant X3 && sp|Q9N287|DJC12_BOVIN DnaJ homolog subfamily C member 12 OS=Bos taurus OX=9913 GN=DNAJC12 PE=2 SV=1 && PF00226:DnaJ domain	NC_006586.4:19225118-19275926	90.7513	88.2391	78.9831	29.5811	43.2659	29.0158	85.9912	33.9543	1.33683	8.68618e-07	1.61113e-05
100855849	MANEAL	mannosidase endo-alpha like%2C transcript variant X1 && sp|Q5VSG8|MANEL_HUMAN Glycoprotein endo-alpha-1,2-mannosidase-like protein OS=Homo sapiens OX=9606 GN=MANEAL PE=2 SV=1 && PF16317:Glycosyl hydrolase family 99	NC_006597.4:4971398-4976744	63.8209	80.4354	61.629	134.563	166.074	142.785	68.6284	147.807	-1.10554	8.60761e-07	1.59753e-05
480132	SLC50A1	solute carrier family 50 member 1%2C transcript variant X4 && sp|Q9BRV3|SWET1_HUMAN Sugar transporter SWEET1 OS=Homo sapiens OX=9606 GN=SLC50A1 PE=1 SV=1 && PF03083:Sugar efflux transporter for intercellular exchange	NC_006589.4:41860385-41862745	49.8658	43.1281	40.4392	101.916	98.6484	101.381	44.4777	100.648	-1.1762	8.60328e-07	1.59753e-05
481647	OR13C1	olfactory receptor family 13 subfamily C member 1 && sp|P0DN81|O13C7_HUMAN Olfactory receptor 13C7 OS=Homo sapiens OX=9606 GN=OR13C7 PE=3 SV=1 && PF13853:Olfactory receptor	NC_006593.4:59090365-59091327	22.9438	6.80402	18.3402	47.9605	75.4777	66.19	16.0293	63.2094	-1.97141	8.49649e-07	1.58464e-05
612024	ATOH8	atonal bHLH transcription factor 8%2C transcript variant X14 && sp|Q99NA2|ATOH8_MOUSE Protein atonal homolog 8 OS=Mus musculus OX=10090 GN=Atoh8 PE=1 SV=1 && PF00010:Helix-loop-helix DNA-binding domain	NC_006599.4:38932055-38963215	75.7851	81.349	105.159	181.423	212.373	162.495	87.4311	185.431	-1.08332	8.35026e-07	1.55928e-05
482579	SYT1	synaptotagmin 1%2C transcript variant X1 && sp|P48018|SYT1_BOVIN Synaptotagmin-1 OS=Bos taurus OX=9913 GN=SYT1 PE=1 SV=1 && PF00168:C2 domain	NC_006597.4:21934859-22469519	48.8612	55.8839	59.7911	19.3521	12.0912	20.6513	54.8454	17.3649	1.65301	8.19345e-07	1.53282e-05
482731	TCAF2	TRPM8 channel associated factor 2%2C transcript variant X2 && sp|A6NFQ2|TCAF2_HUMAN TRPM8 channel-associated factor 2 OS=Homo sapiens OX=9606 GN=TCAF2 PE=1 SV=2 && -	NC_006598.4:7097329-7121443	168.527	226.516	199.501	106.976	77.525	98.2586	198.181	94.2531	1.07151	7.85457e-07	1.47669e-05
608317	SLC22A23	solute carrier family 22 member 23%2C transcript variant X6 && sp|Q3UHH2|S22AN_MOUSE Solute carrier family 22 member 23 OS=Mus musculus OX=10090 GN=Slc22a23 PE=2 SV=1 && PF00083:Sugar (and other) transporter	NC_006617.4:3555937-3719101	60.8213	110.876	79.965	11.2764	33.194	23.7849	83.8874	22.7518	1.87645	7.58278e-07	1.43356e-05
488940	F2RL1	F2R like trypsin receptor 1 && sp|P55085|PAR2_HUMAN Proteinase-activated receptor 2 OS=Homo sapiens OX=9606 GN=F2RL1 PE=1 SV=1 && PF00001:7 transmembrane receptor (rhodopsin family)	NC_006585.4:31040276-31049162	62.8272	54.8738	65.5677	14.3074	25.1542	21.712	61.0895	20.3912	1.57703	7.42684e-07	1.40758e-05
119879732	LOC119879732	translation initiation factor IF-2-like && - && -	NC_006590.4:13237362-13241646	86.7629	91.2084	65.4359	30.5773	26.1803	35.1293	81.1357	30.629	1.40203	7.425e-07	1.40758e-05
100683010	PLAC1	placenta enriched 1 && sp|Q9HBJ0|PLAC1_HUMAN Placenta-specific protein 1 OS=Homo sapiens OX=9606 GN=PLAC1 PE=2 SV=1 && -	NC_006621.4:91311411-91356422	2.99243	1.95616	1.91849	17.3766	42.2414	18.6995	2.28903	26.1058	-3.44124	6.74185e-07	1.29063e-05
482261	STRIP2	striatin interacting protein 2 && sp|Q9ULQ0|STRP2_HUMAN Striatin-interacting protein 2 OS=Homo sapiens OX=9606 GN=STRIP2 PE=1 SV=2 && PF07923:N1221-like protein|PF11882:Domain of unknown function (DUF3402)	NC_006596.4:6978676-7027694	172.517	218.656	206.267	99.8657	108.697	75.6228	199.146	94.7286	1.07076	6.73652e-07	1.29059e-05
483895	MGAT5	alpha-1%2C6-mannosylglycoprotein 6-beta-N-acetylglucosaminyltransferase%2C transcript variant X34 && sp|Q09328|MGT5A_HUMAN Alpha-1,6-mannosylglycoprotein 6-beta-N-acetylglucosaminyltransferase A OS=Homo sapiens OX=9606 GN=MGAT5 PE=1 SV=1 && -	NC_006601.4:37236423-37575022	348.05	392.295	116.26	68.3164	61.4205	101.225	285.535	76.9872	1.88914	5.99716e-07	1.16418e-05
483703	SYT12	synaptotagmin 12 && sp|P97610|SYT12_RAT Synaptotagmin-12 OS=Rattus norvegicus OX=10116 GN=Syt12 PE=1 SV=1 && PF00168:C2 domain	NC_006600.4:48945117-48967963	141.613	142.184	104.937	20.4776	56.3437	48.5635	129.578	41.7949	1.62938	5.45872e-07	1.06853e-05
100855583	C9H17orf64	chromosome 9 C17orf64 homolog%2C transcript variant X1 && sp|Q32KP7|CQ064_BOVIN Uncharacterized protein C17orf64 homolog OS=Bos taurus OX=9913 PE=2 SV=2 && PF13907:Domain of unknown function (DUF4208)	NC_006591.4:35301551-35310765	131.634	133.315	152.331	61.1694	71.4605	64.1522	139.093	65.5941	1.08302	5.34487e-07	1.04894e-05
483386	SEMA3A	semaphorin 3A%2C transcript variant X1 && sp|Q63548|SEM3A_RAT Semaphorin-3A OS=Rattus norvegicus OX=10116 GN=Sema3a PE=2 SV=1 && PF01403:Sema domain	NC_006600.4:23096760-23551325	118.67	137.286	114.643	51.9903	47.3205	64.066	123.533	54.4589	1.18021	5.20188e-07	1.02418e-05
486639	KCNJ8	potassium inwardly rectifying channel subfamily J member 8 && sp|Q15842|KCNJ8_HUMAN ATP-sensitive inward rectifier potassium channel 8 OS=Homo sapiens OX=9606 GN=KCNJ8 PE=1 SV=1 && PF01007:Inward rectifier potassium channel transmembrane domain|PF17655:Inward rectifier potassium channel C-terminal domain	NC_006609.4:20985001-20992186	23.9346	19.585	25.0818	0.00774185	5.02152	0.0137764	22.8671	1.68101	3.65922	5.13799e-07	1.01357e-05
492174	FGF13	fibroblast growth factor 13%2C transcript variant X3 && sp|P70377|FGF13_MOUSE Fibroblast growth factor 13 OS=Mus musculus OX=10090 GN=Fgf13 PE=1 SV=2 && PF00167:Fibroblast growth factor	NC_006621.4:94485065-95008516	65.8103	97.1074	83.8547	182.417	173.134	164.52	82.2575	173.357	-1.07409	5.11268e-07	1.00923e-05
612596	DIO3	iodothyronine deiodinase 3 && sp|P55073|IOD3_HUMAN Thyroxine 5-deiodinase OS=Homo sapiens OX=9606 GN=DIO3 PE=1 SV=4 && PF00837:Iodothyronine deiodinase	NC_006590.4:69212787-69214888	22.9404	16.6491	17.3243	80.4462	60.3997	48.7227	18.9712	63.1895	-1.7296	4.82162e-07	9.59875e-06
609230	CAGE1	cancer antigen 1%2C transcript variant X3 && sp|Q95JR0|CAGE1_MACFA Cancer-associated gene 1 protein homolog OS=Macaca fascicularis OX=9541 GN=CAGE1 PE=2 SV=1 && PF15066:Cancer-associated gene protein 1 family	NC_006617.4:7331146-7358386	82.7695	72.5012	103.228	183.447	179.174	175.881	86.1664	179.501	-1.05738	4.70396e-07	9.39525e-06
485636	EOMES	eomesodermin%2C transcript variant X1 && sp|O95936|EOMES_HUMAN Eomesodermin homolog OS=Homo sapiens OX=9606 GN=EOMES PE=1 SV=3 && PF00907:T-box|PF16176:T-box transcription factor-associated	NC_006605.4:16470654-16506596	107.715	106.944	34.4293	16.3177	16.1096	20.6558	83.0294	17.6944	2.22269	4.49269e-07	9.00877e-06
608688	PARP14	poly(ADP-ribose) polymerase family member 14%2C transcript variant X1 && sp|Q460N5|PAR14_HUMAN Protein mono-ADP-ribosyltransferase PARP14 OS=Homo sapiens OX=9606 GN=PARP14 PE=1 SV=3 && PF00644:Poly(ADP-ribose) polymerase catalytic domain|PF01661:Macro domain	NC_006615.4:25787251-25824358	403.893	339.198	296.737	162.068	142.954	205.739	346.609	170.254	1.02519	4.28322e-07	8.65722e-06
475300	CPED1	cadherin like and PC-esterase domain containing 1 && sp|A4D0V7|CPED1_HUMAN Cadherin-like and PC-esterase domain-containing protein 1 OS=Homo sapiens OX=9606 GN=CPED1 PE=2 SV=1 && PF12733:Cadherin-like beta sandwich domain	NC_006596.4:58521215-58782351	118.671	121.562	127.237	55.0349	45.3102	63.0398	122.49	54.4616	1.16806	4.20448e-07	8.51506e-06
477158	SNAP25	synaptosome associated protein 25%2C transcript variant X3 && sp|Q6PC54|SN25B_DANRE Synaptosomal-associated protein 25-B OS=Danio rerio OX=7955 GN=snap25b PE=2 SV=1 && PF00835:SNAP-25 family	NC_006606.4:11821959-11900304	227.374	171.49	251.65	104.967	109.711	90.0639	216.838	101.581	1.09296	4.13808e-07	8.40856e-06
102151797	LOC102151797	importin subunit alpha-8-like%2C transcript variant X11 && - && -	NC_006601.4:12647297-12903768	38.8912	43.1482	39.5018	122.239	89.5983	91.0904	40.5137	100.976	-1.31479	3.8981e-07	7.9655e-06
100856697	SLC25A18	solute carrier family 25 member 18%2C transcript variant X1 && sp|Q9H1K4|GHC2_HUMAN Mitochondrial glutamate carrier 2 OS=Homo sapiens OX=9606 GN=SLC25A18 PE=1 SV=1 && PF00153:Mitochondrial carrier protein	NC_006609.4:1461648-1486890	77.7841	89.2472	71.2635	23.4714	25.172	37.1519	79.4316	28.5984	1.47026	3.75582e-07	7.70387e-06
119876367	LOC119876367	zinc finger protein 568-like%2C transcript variant X2 && sp|Q3ZCX4|ZN568_HUMAN Zinc finger protein 568 OS=Homo sapiens OX=9606 GN=ZNF568 PE=2 SV=2 && PF00096:Zinc finger, C2H2 type	NC_006583.4:115334451-115345738	178.508	129.321	217.004	358.758	334.198	395.122	174.944	362.693	-1.05114	3.5648e-07	7.34672e-06
479626	ATP2C2	ATPase secretory pathway Ca2+ transporting 2 && sp|O75185|AT2C2_HUMAN Calcium-transporting ATPase type 2C member 2 OS=Homo sapiens OX=9606 GN=ATP2C2 PE=1 SV=3 && PF00122:E1-E2 ATPase|PF00702:haloacid dehalogenase-like hydrolase|PF00689:Cation transporting ATPase, C-terminus|PF00690:Cation transporter/ATPase, N-terminus	NC_006587.4:68000953-68060899	5.98187	7.8469	7.71538	31.6188	47.2889	29.0325	7.18139	35.9801	-2.3042	3.40027e-07	7.04583e-06
111095876	LOC111095876	uncharacterized LOC111095876%2C transcript variant X2 && - && -	NC_006583.4:49191685-49250944	155.576	86.1572	170.736	325.117	289.911	349.606	137.49	321.544	-1.22491	3.29015e-07	6.84562e-06
403586	CCL17	C-C motif chemokine ligand 17 && sp|Q95N01|CCL17_CANLF C-C motif chemokine 17 OS=Canis lupus familiaris OX=9615 GN=CCL17 PE=2 SV=1 && PF00048:Small cytokines (intecrine/chemokine), interleukin-8 like	NC_006584.4:55630918-55633430	24.9264	34.3328	32.7877	79.5025	88.5713	74.5254	30.6823	80.8664	-1.39408	3.17258e-07	6.62365e-06
608054	TAFA5	TAFA chemokine like family member 5%2C transcript variant X3 && sp|Q7Z5A7|TAFA5_HUMAN Chemokine-like protein TAFA-5 OS=Homo sapiens OX=9606 GN=TAFA5 PE=1 SV=2 && PF12020:TAFA family	NC_006592.4:18083899-18236736	86.7612	103.002	63.4808	21.4404	34.2114	27.9339	84.4148	27.8619	1.59465	3.07797e-07	6.44383e-06
403844	OCLN	occludin && sp|Q28269|OCLN_CANLF Occludin OS=Canis lupus familiaris OX=9615 GN=OCLN PE=1 SV=1 && PF07303:Occludin homology domain|PF01284:Membrane-associating domain	NC_006584.4:51466637-51511781	173.516	191.175	201.469	72.4105	82.5463	107.472	188.72	87.4761	1.10858	3.06554e-07	6.42222e-06
rna-NC_002008_4_6966__7033	rna-NC_002008_4_6966__7033	tRNA-Asp && - && -	NC_002008.4:6966-7033	34.8984	44.1252	47.2705	96.8405	112.728	98.3032	42.098	102.624	-1.28258	2.6214e-07	5.57625e-06
100855746	NME5	NME/NM23 family member 5%2C transcript variant X1 && sp|P56597|NDK5_HUMAN Nucleoside diphosphate kinase homolog 5 OS=Homo sapiens OX=9606 GN=NME5 PE=1 SV=1 && PF05186:Dpy-30 motif|PF00334:Nucleoside diphosphate kinase	NC_006593.4:24538412-24559114	71.8002	73.5237	77.1186	155.984	244.559	144.954	74.1475	181.832	-1.29276	2.57146e-07	5.48536e-06
608469	EVA1B	eva-1 homolog B && sp|Q9NVM1|EVA1B_HUMAN Protein eva-1 homolog B OS=Homo sapiens OX=9606 GN=EVA1B PE=1 SV=1 && PF14851:FAM176 family	NC_006597.4:6181906-6183403	131.63	180.451	144.531	307.804	370.403	268.038	152.204	315.415	-1.05067	2.35148e-07	5.04441e-06
481764	ETV7	ETS variant transcription factor 7%2C transcript variant X2 && sp|Q9Y603|ETV7_HUMAN Transcription factor ETV7 OS=Homo sapiens OX=9606 GN=ETV7 PE=1 SV=1 && -	NC_006594.4:5496716-5520090	126.65	127.447	127.215	25.5663	53.3369	57.8273	127.104	45.5768	1.47712	2.29301e-07	4.93629e-06
609808	SYCP2L	synaptonemal complex protein 2 like%2C transcript variant X2 && sp|Q5T4T6|SYC2L_HUMAN Synaptonemal complex protein 2-like OS=Homo sapiens OX=9606 GN=SYCP2L PE=1 SV=2 && PF18581:Synaptonemal complex 2 armadillo-repeat-like domain|PF18584:Synaptonemal complex 2 Spt16M-like domain	NC_006617.4:10526112-10627792	259.278	312.767	296.854	104.032	163.047	144.802	289.633	137.294	1.07626	2.20728e-07	4.77209e-06
490423	MSTO1	misato mitochondrial distribution and morphology regulator 1%2C transcript variant X2 && sp|A5D9D4|MSTO1_BOVIN Protein misato homolog 1 OS=Bos taurus OX=9913 GN=MSTO1 PE=2 SV=2 && PF14881:Tubulin domain|PF10644:Misato Segment II tubulin-like domain	NC_006589.4:41491589-41495449	87.7524	109.831	101.201	245.567	178.186	212.076	99.595	211.943	-1.08832	2.09096e-07	4.54645e-06
403779	PTH1R	parathyroid hormone 1 receptor && sp|Q9TU31|PTH1R_CANLF Parathyroid hormone/parathyroid hormone-related peptide receptor OS=Canis lupus familiaris OX=9615 GN=PTH1R PE=1 SV=1 && PF02793:Hormone receptor domain|PF00002:7 transmembrane receptor (Secretin family)	NC_006602.4:41821510-41840986	42.8778	36.2179	65.6922	1.0508	4.03244	13.3303	48.2627	6.13786	2.94876	2.05534e-07	4.47541e-06
609129	MAP3K7CL	MAP3K7 C-terminal like%2C transcript variant X1 && sp|P57077|M3KCL_HUMAN MAP3K7 C-terminal-like protein OS=Homo sapiens OX=9606 GN=MAP3K7CL PE=1 SV=2 && -	NC_006613.4:24068568-24160904	133.628	139.203	155.218	55.0531	45.3154	76.4213	142.683	58.9299	1.27453	2.04448e-07	4.46134e-06
487445	FBXO44	F-box protein 44%2C transcript variant X6 && sp|Q9H4M3|FBX44_HUMAN F-box only protein 44 OS=Homo sapiens OX=9606 GN=FBXO44 PE=1 SV=3 && -	NC_006584.4:81089720-81095293	187.489	132.286	168.679	55.0844	82.5214	66.2229	162.818	67.9429	1.25911	1.87923e-07	4.14235e-06
100682976	TMEM121	transmembrane protein 121 && sp|Q80XA0|TM121_MOUSE Transmembrane protein 121 OS=Mus musculus OX=10090 GN=Tmem121 PE=2 SV=1 && PF14997:CECR6/TMEM121 family	NC_006590.4:72319443-72320408	370.981	273.454	355.675	150.867	189.221	151.087	333.37	163.725	1.02513	1.84273e-07	4.07073e-06
608629	SLC25A34	solute carrier family 25 member 34 && sp|Q3SZK0|S2534_BOVIN Solute carrier family 25 member 34 OS=Bos taurus OX=9913 GN=SLC25A34 PE=2 SV=1 && PF00153:Mitochondrial carrier protein	NC_006584.4:78397257-78402075	129.644	126.477	110.775	61.1148	48.3233	48.6559	122.299	52.698	1.21254	1.70702e-07	3.7902e-06
485090	ABCA7	ATP binding cassette subfamily A member 7 && sp|Q8IZY2|ABCA7_HUMAN Phospholipid-transporting ATPase ABCA7 OS=Homo sapiens OX=9606 GN=ABCA7 PE=1 SV=3 && PF12698:ABC-2 family transporter protein|PF00005:ABC transporter	NC_006602.4:57470691-57486228	73.7983	72.5582	61.6245	185.436	131.883	159.315	69.327	158.878	-1.19506	1.63731e-07	3.66317e-06
610097	ATP6AP1L	ATPase H+ transporting accessory protein 1 like && sp|Q52LC2|VAS1L_HUMAN V-type proton ATPase subunit S1-like protein OS=Homo sapiens OX=9606 GN=ATP6AP1L PE=2 SV=1 && PF05827:Vacuolar ATP synthase subunit S1 (ATP6S1)	NC_006585.4:26400098-26428076	14.952	29.4565	23.1347	79.4773	58.4011	83.7327	22.5144	73.8704	-1.70802	1.61917e-07	3.63227e-06
609600	DKK1	dickkopf WNT signaling pathway inhibitor 1 && sp|O94907|DKK1_HUMAN Dickkopf-related protein 1 OS=Homo sapiens OX=9606 GN=DKK1 PE=1 SV=1 && PF04706:Dickkopf N-terminal cysteine-rich region	NC_006608.4:35582535-35586059	228.37	217.631	223.592	94.8283	118.771	118.931	223.198	110.843	1.00901	1.57408e-07	3.54419e-06
100856522	PGBD2	piggyBac transposable element derived 2%2C transcript variant X1 && sp|Q6P3X8|PGBD2_HUMAN PiggyBac transposable element-derived protein 2 OS=Homo sapiens OX=9606 GN=PGBD2 PE=2 SV=1 && PF13843:Transposase IS4	NC_006598.4:11386859-11408080	259.297	161.683	201.405	497.304	415.728	386.981	207.462	433.337	-1.06237	1.50662e-07	3.40172e-06
610398	NPC1L1	NPC1 like intracellular cholesterol transporter 1 && sp|Q9UHC9|NPCL1_HUMAN NPC1-like intracellular cholesterol transporter 1 OS=Homo sapiens OX=9606 GN=NPC1L1 PE=1 SV=2 && PF12349:Sterol-sensing domain of SREBP cleavage-activation|PF02460:Patched family|PF16414:Niemann-Pick C1 N terminus	NC_006598.4:2311494-2327591	23.923	53.9936	42.4247	145.678	108.723	107.651	40.1137	120.684	-1.58577	1.45148e-07	3.29497e-06
490824	EML5	EMAP like 5%2C transcript variant X20 && sp|Q05BV3|EMAL5_HUMAN Echinoderm microtubule-associated protein-like 5 OS=Homo sapiens OX=9606 GN=EML5 PE=2 SV=3 && PF12894:Anaphase-promoting complex subunit 4 WD40 domain|PF03451:HELP motif	NC_006590.4:59428164-59610985	196.45	249.048	236.146	111.091	118.77	101.428	227.215	110.43	1.04008	1.43114e-07	3.26096e-06
111097618	LOC111097618	collagen alpha-1(I) chain-like && - && -	NC_006592.4:16898122-16917031	261.286	175.403	248.709	513.629	399.635	485.157	228.466	466.14	-1.02837	1.38615e-07	3.17748e-06
119877734	LOC119877734	collagen alpha-1(I) chain-like && - && -	NC_006589.4:80342124-80419648	198599	33011.7	189371	29188.3	31164	25400.3	140327	28584.2	2.2955	1.15011e-07	2.69077e-06
483388	PCLO	piccolo presynaptic cytomatrix protein%2C transcript variant X1 && sp|Q9Y6V0|PCLO_HUMAN Protein piccolo OS=Homo sapiens OX=9606 GN=PCLO PE=1 SV=5 && PF00168:C2 domain|PF05715:Piccolo Zn-finger|PF00595:PDZ domain	NC_006600.4:21995716-22385731	66.8146	61.7379	75.2239	178.312	163.064	129.417	67.9255	156.931	-1.20654	1.10924e-07	2.60756e-06
608884	RHEBL1	RHEB like 1%2C transcript variant X1 && sp|Q8TAI7|REBL1_HUMAN GTPase RhebL1 OS=Homo sapiens OX=9606 GN=RHEBL1 PE=1 SV=1 && PF00071:Ras family	NC_006609.4:40744670-40747938	176.517	148.007	158.044	84.5365	68.4502	55.9544	160.856	69.6471	1.2059	1.09857e-07	2.58648e-06
489286	FLI1	Fli-1 proto-oncogene%2C ETS transcription factor%2C transcript variant X2 && sp|Q01543|FLI1_HUMAN Friend leukemia integration 1 transcription factor OS=Homo sapiens OX=9606 GN=FLI1 PE=1 SV=1 && PF00178:Ets-domain|PF02198:Sterile alpha motif (SAM)/Pointed domain	NC_006587.4:5899065-6025150	106.696	158.883	133.964	61.0254	22.1711	31.1003	133.181	38.0989	1.80209	1.07751e-07	2.53887e-06
477719	AKAP3	A-kinase anchoring protein 3%2C transcript variant X2 && sp|O77797|AKAP3_BOVIN A-kinase anchor protein 3 OS=Bos taurus OX=9913 GN=AKAP3 PE=2 SV=2 && PF05716:A-kinase anchor protein 110 kDa (AKAP 110)|PF10522:RII binding domain	NC_006609.4:6426472-6464871	97.7272	113.75	101.176	227.267	186.238	245.105	104.218	219.536	-1.07373	9.67749e-08	2.29804e-06
486291	KSR2	kinase suppressor of ras 2%2C transcript variant X8 && sp|Q6VAB6|KSR2_HUMAN Kinase suppressor of Ras 2 OS=Homo sapiens OX=9606 GN=KSR2 PE=1 SV=2 && PF07714:Protein tyrosine kinase|PF13543:SAM like domain present in kinase suppressor RAS 1	NC_006608.4:13980199-14427107	168.533	140.129	206.376	325.145	373.436	345.533	171.68	348.038	-1.01883	9.33748e-08	2.23124e-06
490726	GPHB5	glycoprotein hormone subunit beta 5 && sp|Q86YW7|GPHB5_HUMAN Glycoprotein hormone beta-5 OS=Homo sapiens OX=9606 GN=GPHB5 PE=1 SV=1 && PF00007:Cystine-knot domain	NC_006590.4:37650913-37656600	1.99099	4.89739	8.73217	37.6891	28.195	35.1615	5.20685	33.6819	-2.66219	9.03854e-08	2.1632e-06
487971	ZBED2	zinc finger BED-type containing 2 && sp|Q9BTP6|ZBED2_HUMAN Zinc finger BED domain-containing protein 2 OS=Homo sapiens OX=9606 GN=ZBED2 PE=1 SV=2 && PF02892:BED zinc finger	NC_006615.4:16372344-16374757	13.9542	29.4591	23.1388	61.2032	90.5756	76.5535	22.184	76.1108	-1.77234	8.21671e-08	1.99378e-06
403768	MT2A	metallothionein 1H && - && -	NC_006584.4:56241670-56242569	244.326	257.863	218.712	107.045	128.835	119.999	240.3	118.626	1.01751	8.15855e-08	1.98381e-06
476579	ARHGEF3	Rho guanine nucleotide exchange factor 3%2C transcript variant X5 && sp|Q9NR81|ARHG3_HUMAN Rho guanine nucleotide exchange factor 3 OS=Homo sapiens OX=9606 GN=ARHGEF3 PE=1 SV=1 && PF00621:RhoGEF domain	NC_006602.4:33245620-33552246	229.363	260.799	247.69	115.185	111.74	137.517	245.95	121.481	1.01721	8.02697e-08	1.95651e-06
484093	RSPH4A	radial spoke head component 4A%2C transcript variant X1 && sp|Q5TD94|RSH4A_HUMAN Radial spoke head protein 4 homolog A OS=Homo sapiens OX=9606 GN=RSPH4A PE=2 SV=1 && PF04712:Radial spokehead-like protein	NC_006583.4:57859416-57873713	61.8427	29.3449	38.5053	110.112	135.882	132.391	43.231	126.128	-1.54245	7.96433e-08	1.9428e-06
487289	ADCY7	adenylate cyclase 7%2C transcript variant X1 && sp|P51828|ADCY7_HUMAN Adenylate cyclase type 7 OS=Homo sapiens OX=9606 GN=ADCY7 PE=1 SV=1 && PF16214:Adenylyl cyclase N-terminal extracellular and transmembrane region|PF00211:Adenylate and Guanylate cyclase catalytic domain|PF06327:Domain of Unknown Function (DUF1053)	NC_006584.4:61576124-61613996	131.631	171.622	135.844	264.013	313.044	322.717	146.366	299.925	-1.03433	7.16285e-08	1.77144e-06
100855705	PKD2L2	polycystin 2 like 2%2C transient receptor potential cation channel%2C transcript variant X1 && sp|Q9NZM6|PK2L2_HUMAN Polycystic kidney disease 2-like 2 protein OS=Homo sapiens OX=9606 GN=PKD2L2 PE=2 SV=2 && PF08016:Polycystin cation channel	NC_006593.4:24358304-24392241	118.679	111.792	74.0634	243.57	205.359	250.305	101.511	233.078	-1.19849	6.9897e-08	1.7358e-06
486178	ESPNL	espin like && sp|Q6ZVH7|ESPNL_HUMAN Espin-like protein OS=Homo sapiens OX=9606 GN=ESPNL PE=1 SV=3 && PF12796:Ankyrin repeats (3 copies)	NC_006607.4:49105311-49132935	46.875	35.2652	39.5016	95.8299	98.6523	119.926	40.5473	104.803	-1.36737	6.9931e-08	1.7358e-06
403431	TGFA	transforming growth factor alpha && sp|Q06922|TGFA_PIG Protransforming growth factor alpha OS=Sus scrofa OX=9823 GN=TGFA PE=2 SV=1 && -	NC_006592.4:68799798-68879353	156.565	194.178	139.653	66.245	50.3491	79.5578	163.465	65.384	1.32065	6.90191e-08	1.71949e-06
102156475	BRD3OS	BRD3 opposite strand && sp|A0A1B0GUI7|BRDOS_HUMAN Putative uncharacterized protein BRD3OS OS=Homo sapiens OX=9606 GN=BRD3OS PE=5 SV=1 && -	NC_006591.4:49564467-49567070	37.8873	55.9042	57.8863	110.134	132.874	167.459	50.5593	136.822	-1.43354	6.36063e-08	1.59772e-06
474895	DNAH8	dynein axonemal heavy chain 8%2C transcript variant X5 && sp|Q91XQ0|DYH8_MOUSE Dynein axonemal heavy chain 8 OS=Mus musculus OX=10090 GN=Dnah8 PE=1 SV=2 && PF17852:Dynein heavy chain AAA lid domain|PF18199:Dynein heavy chain C-terminal domain|PF12775:P-loop containing dynein motor region|PF12781:ATP-binding dynein motor region|PF18198:Dynein heavy chain AAA lid domain|PF03028:Dynein heavy chain r…	NC_006594.4:7633513-7996722	32.9104	24.4712	35.7074	100.864	73.4985	94.1162	31.0297	89.4928	-1.52404	6.18648e-08	1.55913e-06
609935	RNF152	ring finger protein 152%2C transcript variant X7 && sp|Q8N8N0|RN152_HUMAN E3 ubiquitin-protein ligase RNF152 OS=Homo sapiens OX=9606 GN=RNF152 PE=1 SV=1 && PF14634:zinc-RING finger domain	NC_006583.4:15881184-15969600	119.668	146.139	100.126	27.5798	39.2597	54.6979	121.978	40.5125	1.58739	5.41501e-08	1.3842e-06
482454	LOC482454	zinc finger protein 684%2C transcript variant X1 && sp|Q5T5D7|ZN684_HUMAN Zinc finger protein 684 OS=Homo sapiens OX=9606 GN=ZNF684 PE=2 SV=1 && PF00096:Zinc finger, C2H2 type|PF01352:KRAB box	NC_006597.4:2735036-2746124	263.283	168.543	221.675	427.053	437.869	466.529	217.834	443.817	-1.02642	5.30604e-08	1.35862e-06
490366	FMN2	formin 2%2C transcript variant X7 && sp|Q9JL04|FMN2_MOUSE Formin-2 OS=Mus musculus OX=10090 GN=Fmn2 PE=1 SV=2 && PF06346:Formin Homology Region 1|PF02181:Formin Homology 2 Domain	NC_006589.4:31194870-31564912	46.87	42.1298	53.0551	105.008	118.776	126.167	47.3516	116.65	-1.29812	4.36506e-08	1.13327e-06
490524	GREB1L	GREB1 like retinoic acid receptor coactivator%2C transcript variant X1 && sp|Q9C091|GRB1L_HUMAN GREB1-like protein OS=Homo sapiens OX=9606 GN=GREB1L PE=1 SV=2 && PF15782:Gene regulated by oestrogen in breast cancer	NC_006589.4:65943213-66212115	112.674	202.037	177.382	53.0226	56.3731	67.1828	164.031	58.8595	1.47689	4.05327e-08	1.05472e-06
609667	TCF15	transcription factor 15 && sp|Q12870|TCF15_HUMAN Transcription factor 15 OS=Homo sapiens OX=9606 GN=TCF15 PE=2 SV=3 && PF00010:Helix-loop-helix DNA-binding domain	NC_006606.4:19925930-19932479	67.8074	86.3007	80.0025	15.3362	31.1874	23.7927	78.0369	23.4388	1.72967	3.83471e-08	1.00409e-06
608587	ASB13	ankyrin repeat and SOCS box containing 13%2C transcript variant X1 && sp|Q8WXK3|ASB13_HUMAN Ankyrin repeat and SOCS box protein 13 OS=Homo sapiens OX=9606 GN=ASB13 PE=1 SV=2 && -	NC_006584.4:27323161-27344242	239.352	164.652	170.513	53.0647	90.5695	72.4157	191.506	72.0166	1.40922	3.53932e-08	9.35382e-07
100683245	VSTM5	V-set and transmembrane domain containing 5 && sp|A8MXK1|VSTM5_HUMAN V-set and transmembrane domain-containing protein 5 OS=Homo sapiens OX=9606 GN=VSTM5 PE=3 SV=1 && -	NC_006603.4:6944668-6976365	195.468	159.782	148.344	53.0384	51.3523	85.7004	167.865	63.3637	1.40407	3.53315e-08	9.34564e-07
490934	CCDC103	coiled-coil domain containing 103%2C transcript variant X3 && sp|Q8IW40|CC103_HUMAN Coiled-coil domain-containing protein 103 OS=Homo sapiens OX=9606 GN=CCDC103 PE=1 SV=1 && PF15867:Dynein attachment factor N-terminus|PF13877:Potential Monad-binding region of RPAP3	NC_006591.4:17966986-17971383	116.688	81.332	81.8517	210.969	214.401	201.753	93.2907	209.041	-1.16338	3.30798e-08	8.81907e-07
490318	HMCN1	hemicentin 1%2C transcript variant X1 && sp|Q96RW7|HMCN1_HUMAN Hemicentin-1 OS=Homo sapiens OX=9606 GN=HMCN1 PE=1 SV=2 && PF13927:Immunoglobulin domain|PF07679:Immunoglobulin I-set domain	NC_006589.4:18318234-18776558	75.7985	60.7755	50.0242	169.147	139.925	145.89	62.1994	151.654	-1.28461	3.00115e-08	8.07893e-07
100686755	GRXCR2	glutaredoxin and cysteine rich domain containing 2 && sp|A6NFK2|GRCR2_HUMAN Glutaredoxin domain-containing cysteine-rich protein 2 OS=Homo sapiens OX=9606 GN=GRXCR2 PE=3 SV=1 && -	NC_006584.4:37355264-37375177	13.9629	10.7701	12.5275	59.094	38.2735	66.1185	12.4202	54.4953	-2.12226	2.77308e-08	7.51822e-07
481354	ABCG5	ATP binding cassette subfamily G member 5%2C transcript variant X1 && sp|Q9H222|ABCG5_HUMAN ATP-binding cassette sub-family G member 5 OS=Homo sapiens OX=9606 GN=ABCG5 PE=1 SV=1 && PF00005:ABC transporter|PF01061:ABC-2 type transporter	NC_006592.4:46123805-46173246	18.9508	18.6473	9.55922	72.324	49.3408	66.1854	15.7191	62.6168	-1.98634	2.53125e-08	6.88097e-07
475823	PDZK1	PDZ domain containing 1%2C transcript variant X2 && sp|Q5T2W1|NHRF3_HUMAN Na(+)/H(+) exchange regulatory cofactor NHE-RF3 OS=Homo sapiens OX=9606 GN=PDZK1 PE=1 SV=2 && PF00595:PDZ domain	NC_006599.4:57964905-58005087	144.597	154.895	166.775	348.531	268.781	350.641	155.422	322.651	-1.05289	2.14489e-08	5.93679e-07
403897	NR4A1	nuclear receptor subfamily 4 group A member 1 && sp|P51666|NR4A1_CANLF Nuclear receptor subfamily 4 group A member 1 OS=Canis lupus familiaris OX=9615 GN=NR4A1 PE=2 SV=1 && PF00104:Ligand-binding domain of nuclear hormone receptor|PF00105:Zinc finger, C4 type (two domains)	NC_006609.4:43300499-43308433	102.71	118.62	137.907	45.8358	26.1943	48.5468	119.745	40.1923	1.57257	1.9683e-08	5.493e-07
489176	CCDC69	coiled-coil domain containing 69 && sp|A6QNP9|CCD69_BOVIN Coiled-coil domain-containing protein 69 OS=Bos taurus OX=9913 GN=CCDC69 PE=2 SV=2 && -	NC_006586.4:57851391-57888050	235.35	212.708	247.731	103.976	107.708	119.958	231.93	110.548	1.06838	1.82354e-08	5.12114e-07
479879	ABCA3	ATP binding cassette subfamily A member 3%2C transcript variant X1 && sp|Q99758|ABCA3_HUMAN Phospholipid-transporting ATPase ABCA3 OS=Homo sapiens OX=9606 GN=ABCA3 PE=1 SV=2 && PF00005:ABC transporter|PF12698:ABC-2 family transporter protein	NC_006588.4:39912394-39952493	224.389	157.779	188.89	89.6543	77.5104	71.4327	190.353	79.5325	1.25758	1.68114e-08	4.75267e-07
100856703	PCDH1	protocadherin 1%2C transcript variant X2 && sp|Q08174|PCDH1_HUMAN Protocadherin-1 OS=Homo sapiens OX=9606 GN=PCDH1 PE=1 SV=2 && -	NC_006584.4:33863495-33889885	210.419	219.621	194.635	87.63	54.3857	102.287	208.225	81.4343	1.35345	1.63097e-08	4.63235e-07
488165	SLC2A2	solute carrier family 2 member 2%2C transcript variant X2 && sp|P11168|GTR2_HUMAN Solute carrier family 2, facilitated glucose transporter member 2 OS=Homo sapiens OX=9606 GN=SLC2A2 PE=1 SV=1 && PF00083:Sugar (and other) transporter	NC_006616.4:44378744-44410779	5.98152	11.8012	4.7768	51.9476	31.2263	52.6979	7.51984	45.2906	-2.57105	1.62091e-08	4.6167e-07
606758	DMD	dystrophin && sp|O97592|DMD_CANLF Dystrophin OS=Canis lupus familiaris OX=9615 GN=DMD PE=2 SV=1 && PF00435:Spectrin repeat|PF09069:EF-hand|PF00397:WW domain|PF00307:Calponin homology (CH) domain|PF09068:EF hand|PF00569:Zinc finger, ZZ type	NC_006621.4:31264482-33330008	113.684	124.518	120.472	274.124	244.604	226.616	119.558	248.448	-1.0544	1.59727e-08	4.55791e-07
482849	LOC482849	disintegrin and metalloproteinase domain-containing protein 5-like && sp|Q28483|ADAM5_MACFA Disintegrin and metalloproteinase domain-containing protein 5 OS=Macaca fascicularis OX=9541 GN=ADAM5 PE=1 SV=1 && PF00200:Disintegrin|PF01421:Reprolysin (M12B) family zinc metalloprotease|PF01562:Reprolysin family propeptide|PF08516:ADAM cysteine-rich	NC_006598.4:26564402-26698986	17.9425	24.4884	40.6286	95.8031	83.5595	106.494	27.6865	95.2857	-1.77766	1.33869e-08	3.8672e-07
488585	RGS1	regulator of G protein signaling 1%2C transcript variant X1 && sp|Q08116|RGS1_HUMAN Regulator of G-protein signaling 1 OS=Homo sapiens OX=9606 GN=RGS1 PE=1 SV=3 && PF00615:Regulator of G protein signaling domain	NC_006620.4:6469308-6473654	200.456	168.623	135.769	59.1377	59.3971	77.5037	168.282	65.3462	1.36311	1.25292e-08	3.64714e-07
609791	NKAIN3	sodium/potassium transporting ATPase interacting 3%2C transcript variant X1 && sp|Q3URJ8|NKAI3_MOUSE Sodium/potassium-transporting ATPase subunit beta-1-interacting protein 3 OS=Mus musculus OX=10090 GN=Nkain3 PE=2 SV=1 && PF05640:Na,K-Atpase Interacting protein	NC_006611.4:12825352-13445464	21.9364	24.5036	28.9552	96.8008	110.702	61.1902	25.1317	89.5642	-1.82801	1.17256e-08	3.43293e-07
476805	XRRA1	X-ray radiation resistance associated 1%2C transcript variant X1 && sp|Q6P2D8|XRRA1_HUMAN X-ray radiation resistance-associated protein 1 OS=Homo sapiens OX=9606 GN=XRRA1 PE=2 SV=2 && -	NC_006603.4:23275409-23339270	73.7887	128.558	68.2992	294.48	227.501	229.716	90.2154	250.566	-1.47254	1.11394e-08	3.28025e-07
487073	FZD8	frizzled class receptor 8 && sp|Q61091|FZD8_MOUSE Frizzled-8 OS=Mus musculus OX=10090 GN=Fzd8 PE=1 SV=2 && PF01392:Fz domain|PF01534:Frizzled/Smoothened family membrane region	NC_006584.4:1407611-1410494	206.426	218.613	244.859	41.8954	88.5641	96.0757	223.299	75.5117	1.56262	1.03964e-08	3.07636e-07
488834	TLR1	toll like receptor 1 && sp|Q15399|TLR1_HUMAN Toll-like receptor 1 OS=Homo sapiens OX=9606 GN=TLR1 PE=1 SV=3 && PF13855:Leucine rich repeat|PF01582:TIR domain	NC_006585.4:76089340-76091709	101.714	140.267	99.1925	33.6585	35.2368	46.4795	113.725	38.4583	1.56142	1.03344e-08	3.06097e-07
111096340	LOC111096340	uncharacterized LOC111096340%2C transcript variant X1 && - && -	NC_006583.4:71680608-71710648	32.9057	32.325	46.3513	101.929	115.748	97.2853	37.194	104.987	-1.49345	8.58834e-09	2.58151e-07
484614	VSTM2B	V-set and transmembrane domain containing 2B%2C transcript variant X1 && sp|A6NLU5|VTM2B_HUMAN V-set and transmembrane domain-containing protein 2B OS=Homo sapiens OX=9606 GN=VSTM2B PE=3 SV=2 && PF07686:Immunoglobulin V-set domain	NC_006583.4:121163194-121182567	31.9077	41.1954	38.5608	5.10306	4.03161	8.24007	37.2213	5.79158	2.65977	8.30677e-09	2.50182e-07
100856240	DISP2	dispatched RND transporter family member 2%2C transcript variant X6 && sp|A7MBM2|DISP2_HUMAN Protein dispatched homolog 2 OS=Homo sapiens OX=9606 GN=DISP2 PE=2 SV=2 && -	NC_006612.4:7593249-7609832	9.96349	25.5224	26.09	76.4551	93.5982	72.4684	20.5253	80.8406	-1.9703	7.68171e-09	2.32971e-07
100855772	XKR8	XK related 8 && sp|Q9H6D3|XKR8_HUMAN XK-related protein 8 OS=Homo sapiens OX=9606 GN=XKR8 PE=1 SV=1 && PF09815:XK-related protein	NC_006584.4:68997510-69003871	190.465	257.878	245.8	85.6494	114.734	94.1643	231.381	98.1827	1.23565	7.37327e-09	2.24737e-07
106558025	C29H8orf88	chromosome 29 C8orf88 homolog%2C transcript variant X2 && sp|P0DMB2|CH088_HUMAN Uncharacterized protein C8orf88 OS=Homo sapiens OX=9606 GN=C8orf88 PE=4 SV=1 && -	NC_006611.4:36482637-36520735	106.713	70.5228	94.4696	20.3998	34.1981	13.5462	90.5683	22.7147	1.98872	7.28027e-09	2.22348e-07
610141	CD83	CD83 molecule%2C transcript variant X1 && sp|Q01151|CD83_HUMAN CD83 antigen OS=Homo sapiens OX=9606 GN=CD83 PE=1 SV=1 && PF07686:Immunoglobulin V-set domain	NC_006617.4:13437455-13456232	17.9515	12.7163	19.308	0	0	0	16.6586	0	7.06939	6.9824e-09	2.14111e-07
100686215	FAM47E	family with sequence similarity 47 member E%2C transcript variant X5 && sp|Q6ZV65|FA47E_HUMAN Protein FAM47E OS=Homo sapiens OX=9606 GN=FAM47E PE=1 SV=3 && PF14642:FAM47 family	NC_006614.4:40949109-40979040	101.716	116.682	110.836	48.8729	35.2384	34.188	109.744	39.4331	1.47379	6.80077e-09	2.08962e-07
100688446	LOC100688446	carbonyl reductase [NADPH] 1-like%2C transcript variant X3 && sp|P16152|CBR1_HUMAN Carbonyl reductase [NADPH] 1 OS=Homo sapiens OX=9606 GN=CBR1 PE=1 SV=3 && PF00106:short chain dehydrogenase	NC_006613.4:30423021-30432631	207.431	172.51	191.791	79.5145	90.5868	83.8027	190.577	84.6347	1.16974	6.46752e-09	1.99529e-07
476147	TNFAIP6	TNF alpha induced protein 6 && sp|P98066|TSG6_HUMAN Tumor necrosis factor-inducible gene 6 protein OS=Homo sapiens OX=9606 GN=TNFAIP6 PE=1 SV=2 && PF00193:Extracellular link domain|PF00431:CUB domain	NC_006601.4:52770629-52786812	51.8474	73.5404	83.9475	229.241	175.156	161.473	69.7784	188.623	-1.43265	6.09083e-09	1.88289e-07
612859	GPR21	G protein-coupled receptor 21 && sp|Q99679|GPR21_HUMAN Probable G-protein coupled receptor 21 OS=Homo sapiens OX=9606 GN=GPR21 PE=2 SV=1 && -	NC_006591.4:58953380-58959611	158.564	142.13	156.143	329.204	399.591	276.331	152.279	335.042	-1.13713	5.4514e-09	1.70253e-07
491336	OLFML2A	olfactomedin like 2A && sp|A2BD09|OLM2A_PIG Olfactomedin-like protein 2A OS=Sus scrofa OX=9823 GN=OLFML2A PE=3 SV=3 && PF02191:Olfactomedin-like domain	NC_006591.4:57389711-57420202	29.9066	50.997	59.869	141.658	142.932	127.289	46.9242	137.293	-1.54569	5.36491e-09	1.68069e-07
481389	LGALSL	galectin like%2C transcript variant X1 && sp|Q8VED9|LEGL_MOUSE Galectin-related protein OS=Mus musculus OX=10090 GN=Lgalsl PE=1 SV=1 && PF00337:Galactoside-binding lectin	NC_006592.4:63932971-63940278	223.382	232.355	223.582	97.8477	81.5519	118.864	226.44	99.4213	1.1869	5.01477e-09	1.58735e-07
608641	LOC608641	uncharacterized LOC608641 && - && -	NC_006608.4:30883909-30894936	171.519	213.744	214.001	73.4208	91.5931	91.0056	199.755	85.3398	1.22591	4.9808e-09	1.57988e-07
487958	ZPLD1	zona pellucida like domain containing 1%2C transcript variant X2 && sp|Q8TCW7|ZPLD1_HUMAN Zona pellucida-like domain-containing protein 1 OS=Homo sapiens OX=9606 GN=ZPLD1 PE=2 SV=2 && PF00100:Zona pellucida-like domain	NC_006615.4:8695309-8775327	53.8658	30.3616	23.009	109.09	137.891	124.142	35.7454	123.708	-1.78824	4.76289e-09	1.51709e-07
100856418	RIMBP2	RIMS binding protein 2%2C transcript variant X3 && sp|Q8QFX1|RIMB2_CHICK RIMS-binding protein 2 OS=Gallus gallus OX=9031 GN=RIMBP2 PE=1 SV=1 && PF14604:Variant SH3 domain|PF07653:Variant SH3 domain	NC_006608.4:1719625-1944681	99.7115	184.415	138.77	43.833	45.297	46.5443	140.965	45.2248	1.63759	4.60439e-09	1.46968e-07
488452	DNAH7	dynein axonemal heavy chain 7 && sp|Q8WXX0|DYH7_HUMAN Dynein axonemal heavy chain 7 OS=Homo sapiens OX=9606 GN=DNAH7 PE=1 SV=2 && PF17852:Dynein heavy chain AAA lid domain|PF12774:Hydrolytic ATP binding site of dynein motor region|PF12777:Microtubule-binding stalk of dynein motor|PF12780:P-loop containing dynein motor region D4|PF08393:Dynein heavy chain, N-terminal region 2|PF12775:P-loop contai…	NC_006619.4:6462493-6709145	37.8924	38.2149	49.2204	139.574	100.675	115.881	41.7759	118.71	-1.50342	4.51326e-09	1.44514e-07
487472	CHRM5	cholinergic receptor muscarinic 5%2C transcript variant X2 && sp|P08912|ACM5_HUMAN Muscarinic acetylcholine receptor M5 OS=Homo sapiens OX=9606 GN=CHRM5 PE=1 SV=2 && PF00001:7 transmembrane receptor (rhodopsin family)	NC_006612.4:1033732-1118973	16.9539	7.78928	23.2297	83.5274	63.4252	66.2427	15.991	71.0651	-2.14294	4.50562e-09	1.44422e-07
611500	PLSCR1	phospholipid scramblase 1%2C transcript variant X1 && sp|P58195|PLS1_RAT Phospholipid scramblase 1 OS=Rattus norvegicus OX=10116 GN=Plscr1 PE=1 SV=1 && PF03803:Scramblase	NC_006605.4:41505247-41534148	124.654	129.406	135.916	47.9224	52.3433	56.8648	129.992	52.3768	1.30965	4.47226e-09	1.43655e-07
482660	LRAT	lecithin retinol acyltransferase%2C transcript variant X3 && sp|O95237|LRAT_HUMAN Lecithin retinol acyltransferase OS=Homo sapiens OX=9606 GN=LRAT PE=1 SV=2 && PF04970:Lecithin retinol acyltransferase	NC_006597.4:52744532-52752466	288.221	139.09	224.577	72.3346	47.3326	75.4472	217.296	65.0381	1.73845	3.6807e-09	1.20911e-07
479727	IFT22	intraflagellar transport 22%2C transcript variant X4 && sp|Q5E9J4|IFT22_BOVIN Intraflagellar transport protein 22 homolog OS=Bos taurus OX=9913 GN=IFT22 PE=2 SV=1 && PF08477:Ras of Complex, Roc, domain of DAPkinase	NC_006588.4:10275646-10291057	257.308	147.962	157.954	446.408	449.947	458.278	187.742	451.544	-1.26582	3.04506e-09	1.01232e-07
611571	CD247	CD247 molecule%2C transcript variant X1 && sp|Q9XSJ9|CD3Z_PIG T-cell surface glycoprotein CD3 zeta chain OS=Sus scrofa OX=9823 GN=CD247 PE=2 SV=1 && PF02189:Immunoreceptor tyrosine-based activation motif|PF11628:T-cell surface glycoprotein CD3 zeta chain	NC_006589.4:30436526-30511145	396.905	400.005	354.609	181.427	213.381	166.625	383.84	187.144	1.03558	2.89832e-09	9.6671e-08
474562	MGAT4A	alpha-1%2C3-mannosyl-glycoprotein 4-beta-N-acetylglucosaminyltransferase A%2C transcript variant X1 && sp|Q9UM21|MGT4A_HUMAN Alpha-1,3-mannosyl-glycoprotein 4-beta-N-acetylglucosaminyltransferase A OS=Homo sapiens OX=9606 GN=MGAT4A PE=1 SV=1 && -	NC_006592.4:43852998-43979153	435.799	391.143	417.312	177.375	178.179	238.841	414.751	198.132	1.06554	2.83816e-09	9.49768e-08
403773	RAB8A	RAB8A%2C member RAS oncogene family && sp|P61007|RAB8A_CANLF Ras-related protein Rab-8A OS=Canis lupus familiaris OX=9615 GN=RAB8A PE=1 SV=1 && PF00071:Ras family	NC_006602.4:46249113-46266419	154.568	202.016	159.937	369.953	349.291	356.911	172.174	358.718	-1.05838	2.62646e-09	8.84766e-08
489498	USP43	ubiquitin specific peptidase 43%2C transcript variant X1 && sp|Q70EL4|UBP43_HUMAN Ubiquitin carboxyl-terminal hydrolase 43 OS=Homo sapiens OX=9606 GN=USP43 PE=1 SV=2 && PF00443:Ubiquitin carboxyl-terminal hydrolase	NC_006587.4:34272304-34322645	67.8007	111.809	109.945	22.4472	32.1994	24.8486	96.518	26.4984	1.8599	2.47227e-09	8.39331e-08
119866566	LOC119866566	heterogeneous nuclear ribonucleoprotein A3%2C transcript variant X8 && sp|P51991|ROA3_HUMAN Heterogeneous nuclear ribonucleoprotein A3 OS=Homo sapiens OX=9606 GN=HNRNPA3 PE=1 SV=2 && PF00076:RNA recognition motif. (a.k.a. RRM, RBD, or RNP domain)	NC_006610.4:8372879-8374449	183.495	177.451	161.865	362.825	321.116	388.916	174.27	357.619	-1.03659	2.24229e-09	7.66385e-08
610207	TMEM38A	transmembrane protein 38A%2C transcript variant X1 && sp|Q9H6F2|TM38A_HUMAN Trimeric intracellular cation channel type A OS=Homo sapiens OX=9606 GN=TMEM38A PE=1 SV=1 && PF05197:TRIC channel	NC_006602.4:45790121-45808540	337.073	271.512	328.678	150.804	146.953	108.736	312.421	135.498	1.20423	1.45617e-09	5.17468e-08
485084	APC2	APC regulator of WNT signaling pathway 2%2C transcript variant X3 && sp|O95996|APCL_HUMAN Adenomatous polyposis coli protein 2 OS=Homo sapiens OX=9606 GN=APC2 PE=1 SV=1 && -	NC_006602.4:57172171-57194303	162.544	184.303	213.083	360.825	435.84	390.021	186.644	395.562	-1.08287	1.31586e-09	4.72575e-08
111090942	LOC111090942	uncharacterized LOC111090942%2C transcript variant X2 && - && -	NC_006600.4:32470178-32482590	28.911	48.0654	50.187	142.651	118.786	123.131	42.3878	128.189	-1.59303	1.20702e-09	4.36581e-08
100856196	CNPY1	canopy FGF signaling regulator 1%2C transcript variant X1 && sp|Q3B7I2|CNPY1_HUMAN Protein canopy homolog 1 OS=Homo sapiens OX=9606 GN=CNPY1 PE=3 SV=1 && PF11938:TLR4 regulator and MIR-interacting MSAP	NC_006598.4:19031451-19039800	78.7777	101.018	85.7554	22.4128	10.0874	29.8909	88.5171	20.797	2.08372	1.16444e-09	4.22685e-08
490030	SRL	sarcalumenin%2C transcript variant X1 && sp|P13666|SRCA_RABIT Sarcalumenin OS=Oryctolagus cuniculus OX=9986 GN=SRL PE=1 SV=2 && PF16880:N-terminal EH-domain containing protein|PF00350:Dynamin family	NC_006588.4:38441369-38491141	104.709	92.107	129.253	245.656	322.084	240.078	108.69	269.273	-1.30776	1.14487e-09	4.16576e-08
486635	SOX5	SRY-box transcription factor 5%2C transcript variant X8 && sp|P35711|SOX5_HUMAN Transcription factor SOX-5 OS=Homo sapiens OX=9606 GN=SOX5 PE=1 SV=3 && PF00505:HMG (high mobility group) box	NC_006609.4:22515990-23511350	357.014	349.003	359.49	164.112	174.142	189.27	355.169	175.841	1.01384	1.11576e-09	4.07448e-08
106557930	LOC106557930	GSK-3-binding protein FRAT2-like && sp|O75474|FRAT2_HUMAN GSK-3-binding protein FRAT2 OS=Homo sapiens OX=9606 GN=FRAT2 PE=2 SV=3 && PF05350:Glycogen synthase kinase-3 binding	NC_006610.4:10829884-10832040	135.624	153.948	131.996	40.8124	62.391	49.6695	140.523	50.9576	1.46092	1.0207e-09	3.73631e-08
609680	PCBD1	pterin-4 alpha-carbinolamine dehydratase 1%2C transcript variant X1 && sp|P61458|PHS_MOUSE Pterin-4-alpha-carbinolamine dehydratase OS=Mus musculus OX=10090 GN=Pcbd1 PE=1 SV=2 && PF01329:Pterin 4 alpha carbinolamine dehydratase	NC_006586.4:21854056-21858488	107.692	186.381	128.124	46.8622	45.2923	35.2375	140.732	42.464	1.72556	9.7252e-10	3.58149e-08
489314	OR8B12	olfactory receptor family 8 subfamily B member 12 && sp|Q8NGG6|OR8BC_HUMAN Olfactory receptor 8B12 OS=Homo sapiens OX=9606 GN=OR8B12 PE=2 SV=1 && PF13853:Olfactory receptor	NC_006587.4:9886899-9887828	3.99111	2.94562	0	50.8733	27.1927	28.0019	2.31224	35.356	-3.87548	8.46581e-10	3.15589e-08
486154	SLC16A14	solute carrier family 16 member 14 && sp|Q7RTX9|MOT14_HUMAN Monocarboxylate transporter 14 OS=Homo sapiens OX=9606 GN=SLC16A14 PE=2 SV=1 && PF07690:Major Facilitator Superfamily	NC_006607.4:42941535-42972390	439.787	458.843	374.818	224.093	142.951	125.314	424.483	164.119	1.37018	7.83408e-10	2.94203e-08
477762	HTR7	5-hydroxytryptamine receptor 7%2C transcript variant X2 && sp|P34969|5HT7R_HUMAN 5-hydroxytryptamine receptor 7 OS=Homo sapiens OX=9606 GN=HTR7 PE=1 SV=2 && PF00001:7 transmembrane receptor (rhodopsin family)	NC_006610.4:5605815-5691701	186.48	208.823	220.75	95.7559	64.4415	84.8131	205.351	81.6701	1.32926	6.64347e-10	2.51353e-08
486819	FRAT1	frequently rearranged in advanced T-cell lymphomas && sp|Q92837|FRAT1_HUMAN Proto-oncogene FRAT1 OS=Homo sapiens OX=9606 GN=FRAT1 PE=1 SV=3 && PF05350:Glycogen synthase kinase-3 binding	NC_006610.4:10818762-10820186	346.049	320.587	274.584	143.706	149.977	136.585	313.74	143.423	1.12838	5.47798e-10	2.10132e-08
477764	ANKRD1	ankyrin repeat domain 1 && sp|Q865U8|ANKR1_PIG Ankyrin repeat domain-containing protein 1 OS=Sus scrofa OX=9823 GN=ANKRD1 PE=2 SV=1 && PF12796:Ankyrin repeats (3 copies)	NC_006610.4:5736579-5745849	39.8921	32.328	37.5938	126.34	93.63	115.848	36.6046	111.939	-1.60924	5.43905e-10	2.08902e-08
487305	SLC35A4	solute carrier family 35 member A4 && sp|Q05B73|S35A4_BOVIN Probable UDP-sugar transporter protein SLC35A4 OS=Bos taurus OX=9913 GN=SLC35A4 PE=2 SV=1 && PF04142:Nucleotide-sugar transporter	NC_006584.4:32799834-32801744	134.619	174.524	186.086	371.999	392.562	338.34	165.076	367.633	-1.15427	5.01969e-10	1.9402e-08
483692	UNC93B1	unc-93 homolog B1%2C TLR signaling regulator && sp|Q9H1C4|UN93B_HUMAN Protein unc-93 homolog B1 OS=Homo sapiens OX=9606 GN=UNC93B1 PE=1 SV=2 && -	NC_006600.4:48434706-48444744	225.374	271.611	221.613	576.801	458.011	477.981	239.533	504.264	-1.07356	5.01309e-10	1.94012e-08
479052	ALPK3	alpha kinase 3 && sp|Q96L96|ALPK3_HUMAN Alpha-protein kinase 3 OS=Homo sapiens OX=9606 GN=ALPK3 PE=2 SV=2 && PF02816:Alpha-kinase family	NC_006585.4:56707114-56761436	185.489	186.279	171.513	384.225	340.24	404.443	181.093	376.303	-1.05462	4.82895e-10	1.88082e-08
111092516	LOC111092516	uncharacterized LOC111092516%2C transcript variant X6 && sp|Q96FJ0|STALP_HUMAN AMSH-like protease OS=Homo sapiens OX=9606 GN=STAMBPL1 PE=1 SV=2 && -	NC_006608.4:38440545-38447494	43.8762	57.8917	40.4155	151.831	115.777	150.992	47.3945	139.533	-1.55527	4.64303e-10	1.8224e-08
490218	LRRC7	leucine rich repeat containing 7%2C transcript variant X1 && sp|Q96NW7|LRRC7_HUMAN Leucine-rich repeat-containing protein 7 OS=Homo sapiens OX=9606 GN=LRRC7 PE=1 SV=1 && PF13855:Leucine rich repeat|PF00595:PDZ domain	NC_006588.4:78192058-78683655	13.9583	11.7279	25.1695	76.433	82.5308	64.2061	16.9519	74.3899	-2.12465	4.4091e-10	1.74409e-08
608256	PER3	period circadian regulator 3%2C transcript variant X1 && sp|P56645|PER3_HUMAN Period circadian protein homolog 3 OS=Homo sapiens OX=9606 GN=PER3 PE=1 SV=4 && PF12114:Period protein 2/3C-terminal region|PF08447:PAS fold	NC_006587.4:61454281-61508079	563.449	445.033	534.917	271.075	235.55	246.227	514.466	250.951	1.03531	4.30495e-10	1.70733e-08
474904	BICRAL	BRD4 interacting chromatin remodeling complex associated protein like%2C transcript variant X1 && sp|Q6AI39|BICRL_HUMAN BRD4-interacting chromatin-remodeling complex-associated protein-like OS=Homo sapiens OX=9606 GN=BICRAL PE=1 SV=2 && PF15249:Conserved region of unknown function on GLTSCR protein	NC_006594.4:11386001-11465323	223.379	276.517	225.473	507.543	468.072	504.825	241.789	493.48	-1.02881	3.27018e-10	1.33524e-08
476006	LOC476006	glutathione S-transferase P-like && sp|P28801|GSTP1_BOVIN Glutathione S-transferase P OS=Bos taurus OX=9913 GN=GSTP1 PE=1 SV=2 && PF02798:Glutathione S-transferase, N-terminal domain|PF14497:Glutathione S-transferase, C-terminal domain	NC_006600.4:48561411-48564410	189.475	197.053	203.374	419.913	503.272	364.251	196.634	429.145	-1.12551	3.15422e-10	1.29485e-08
610524	LY96	lymphocyte antigen 96%2C transcript variant X1 && sp|Q9Y6Y9|LY96_HUMAN Lymphocyte antigen 96 OS=Homo sapiens OX=9606 GN=LY96 PE=1 SV=2 && PF02221:ML domain	NC_006611.4:22758770-22780161	97.7281	97.0405	110.88	246.629	212.403	251.348	101.883	236.793	-1.21539	2.99624e-10	1.23667e-08
483417	LRRC4C	leucine rich repeat containing 4C%2C transcript variant X7 && sp|Q9HCJ2|LRC4C_HUMAN Leucine-rich repeat-containing protein 4C OS=Homo sapiens OX=9606 GN=LRRC4C PE=1 SV=1 && PF13306:BspA type Leucine rich repeat region (6 copies)|PF07679:Immunoglobulin I-set domain|PF13855:Leucine rich repeat	NC_006600.4:27367029-28521710	101.718	89.1731	116.692	38.6784	26.179	24.8809	102.528	29.9128	1.77294	2.84672e-10	1.18298e-08
611152	LOC611152	putative protein FAM10A4 && sp|Q8NFI4|F10A5_HUMAN Putative protein FAM10A5 OS=Homo sapiens OX=9606 GN=ST13P5 PE=5 SV=1 && PF18253:Hsp70-interacting protein N N-terminal domain	NC_006590.4:33141590-33143196	51.86	35.2393	53.0614	132.498	127.842	140.665	46.7202	133.669	-1.51391	2.73813e-10	1.14254e-08
482514	MMACHC	metabolism of cobalamin associated C%2C transcript variant X1 && sp|Q9Y4U1|MMAC_HUMAN Cyanocobalamin reductase / alkylcobalamin dealkylase OS=Homo sapiens OX=9606 GN=MMACHC PE=1 SV=3 && PF16690:Methylmalonic aciduria and homocystinuria type C family	NC_006597.4:14978374-14984360	66.8162	70.6073	57.7703	162.056	172.122	158.304	65.0646	164.16	-1.33376	2.68297e-10	1.1226e-08
488134	LOC488134	ADP-ribosylation factor-like protein 14 && sp|Q8N4G2|ARL14_HUMAN ADP-ribosylation factor-like protein 14 OS=Homo sapiens OX=9606 GN=ARL14 PE=1 SV=2 && PF00025:ADP-ribosylation factor family	NC_006616.4:30734433-30735657	149.596	116.643	106.894	292.518	271.792	341.301	124.377	301.87	-1.2786	2.24839e-10	9.52559e-09
485513	SLITRK5	SLIT and NTRK like family member 5%2C transcript variant X3 && sp|O94991|SLIK5_HUMAN SLIT and NTRK-like protein 5 OS=Homo sapiens OX=9606 GN=SLITRK5 PE=1 SV=2 && PF13855:Leucine rich repeat	NC_006604.4:39212232-39221692	64.8174	55.8239	92.6755	10.2188	19.1122	12.436	71.1056	13.9223	2.34175	2.22258e-10	9.45578e-09
482037	MTSS1	MTSS I-BAR domain containing 1%2C transcript variant X1 && sp|O43312|MTSS1_HUMAN Protein MTSS 1 OS=Homo sapiens OX=9606 GN=MTSS1 PE=1 SV=2 && -	NC_006595.4:22598451-22760081	336.068	357.83	386.52	130.514	180.164	165.498	360.14	158.726	1.18141	1.89431e-10	8.16191e-09
609144	SLC9A7	solute carrier family 9 member A7%2C transcript variant X1 && sp|Q8BLV3|SL9A7_MOUSE Sodium/hydrogen exchanger 7 OS=Mus musculus OX=10090 GN=Slc9a7 PE=1 SV=1 && PF00999:Sodium/hydrogen exchanger family	NC_006621.4:14616012-14764673	413.856	429.411	410.548	214.018	212.388	195.56	417.938	207.322	1.01089	1.58832e-10	6.91202e-09
477766	PPP1R3C	protein phosphatase 1 regulatory subunit 3C && sp|Q9UQK1|PPR3C_HUMAN Protein phosphatase 1 regulatory subunit 3C OS=Homo sapiens OX=9606 GN=PPP1R3C PE=1 SV=2 && PF03370:Carbohydrate/starch-binding module (family 21)	NC_006610.4:6341554-6346099	600.343	576.453	559.921	203.844	285.824	132.63	578.906	207.433	1.47991	1.58074e-10	6.8889e-09
487192	SPRY4	sprouty RTK signaling antagonist 4 && sp|A2VDU1|SPY4_BOVIN Protein sprouty homolog 4 OS=Bos taurus OX=9913 GN=SPRY4 PE=2 SV=1 && -	NC_006584.4:34251922-34265782	176.508	194.11	214.018	83.5385	79.5139	58.0324	194.879	73.6949	1.40122	1.56234e-10	6.83811e-09
488748	ZNF774	zinc finger protein 774%2C transcript variant X2 && sp|Q6NX45|ZN774_HUMAN Zinc finger protein 774 OS=Homo sapiens OX=9606 GN=ZNF774 PE=1 SV=2 && -	NC_006585.4:56459165-56467471	344.05	325.462	358.551	150.784	147.952	86.0413	342.687	128.259	1.41666	1.34939e-10	5.95751e-09
403979	HSPB1	heat shock protein family B (small) member 1 && sp|Q5S1U1|HSPB1_PIG Heat shock protein beta-1 OS=Sus scrofa OX=9823 GN=HSPB1 PE=2 SV=1 && PF00011:Hsp20/alpha crystallin family	NC_006588.4:9182749-9184173	141.59	296.174	259.33	686.904	642.206	606.266	232.365	645.125	-1.47256	1.3016e-10	5.76321e-09
100856047	RHOU	ras homolog family member U && sp|Q7L0Q8|RHOU_HUMAN Rho-related GTP-binding protein RhoU OS=Homo sapiens OX=9606 GN=RHOU PE=1 SV=1 && PF00071:Ras family	NC_006586.4:10386062-10396992	215.399	254.911	262.192	88.7056	105.688	108.586	244.167	100.993	1.27278	1.16521e-10	5.22012e-09
484198	GADD45G	growth arrest and DNA damage inducible gamma && sp|O95257|GA45G_HUMAN Growth arrest and DNA damage-inducible protein GADD45 gamma OS=Homo sapiens OX=9606 GN=GADD45G PE=1 SV=1 && PF01248:Ribosomal protein L7Ae/L30e/S12e/Gadd45 family	NC_006583.4:97197788-97199313	238.338	299.075	231.235	116.127	94.6219	78.7184	256.216	96.4892	1.40759	9.03186e-11	4.13143e-09
484811	ARMC6	armadillo repeat containing 6%2C transcript variant X3 && sp|Q6NXE6|ARMC6_HUMAN Armadillo repeat-containing protein 6 OS=Homo sapiens OX=9606 GN=ARMC6 PE=1 SV=2 && -	NC_006602.4:43996613-44014135	208.423	189.168	244.891	458.631	448.941	458.284	214.161	455.285	-1.08743	8.19342e-11	3.77058e-09
491824	XK	X-linked Kx blood group && sp|P51811|XK_HUMAN Membrane transport protein XK OS=Homo sapiens OX=9606 GN=XK PE=1 SV=5 && PF09815:XK-related protein	NC_006621.4:19801126-19845752	236.343	225.442	300.821	91.7528	98.6481	110.64	254.202	100.347	1.34018	7.19154e-11	3.33475e-09
488946	GCNT4	glucosaminyl (N-acetyl) transferase 4%2C transcript variant X4 && sp|Q9P109|GCNT4_HUMAN Beta-1,3-galactosyl-O-glycosyl-glycoprotein beta-1,6-N-acetylglucosaminyltransferase 4 OS=Homo sapiens OX=9606 GN=GCNT4 PE=2 SV=1 && -	NC_006585.4:32432498-32441223	293.198	205.807	266.026	86.6402	70.4815	110.568	255.01	89.23	1.51392	6.708e-11	3.13924e-09
481632	CAVIN4	caveolae associated protein 4 && sp|A5PJI6|CAVN4_BOVIN Caveolae-associated protein 4 OS=Bos taurus OX=9913 GN=CAVIN4 PE=2 SV=2 && PF15237:PTRF/SDPR family	NC_006593.4:55895496-55906219	209.434	129.334	159.958	422.946	400.625	395.203	166.242	406.258	-1.28871	6.67033e-11	3.12922e-09
477494	TBX3	T-box transcription factor 3%2C transcript variant X1 && sp|O15119|TBX3_HUMAN T-box transcription factor TBX3 OS=Homo sapiens OX=9606 GN=TBX3 PE=1 SV=4 && PF00907:T-box|PF12598:T-box transcription factor	NC_006608.4:11753296-11767965	527.534	644.113	702.678	294.54	318.071	259.733	624.775	290.782	1.10306	6.58682e-11	3.09682e-09
100688011	LOC100688011	coiled-coil domain-containing protein 121-like%2C transcript variant X12 && sp|Q6ZUS5|CC121_HUMAN Coiled-coil domain-containing protein 121 OS=Homo sapiens OX=9606 GN=CCDC121 PE=1 SV=1 && PF14988:Domain of unknown function (DUF4515)	NC_006599.4:21446048-21449392	208.423	182.296	247.797	483.08	441.901	474.828	212.839	466.603	-1.13176	6.33683e-11	2.9839e-09
490735	FNTB	farnesyltransferase%2C CAAX box%2C beta%2C transcript variant X1 && sp|P49355|FNTB_BOVIN Protein farnesyltransferase subunit beta OS=Bos taurus OX=9913 GN=FNTB PE=2 SV=1 && -	NC_006590.4:39056154-39121139	509.585	624.521	621.673	308.764	241.596	267.951	585.26	272.771	1.10119	5.69501e-11	2.69419e-09
484638	GRIP2	glutamate receptor interacting protein 2%2C transcript variant X4 && sp|Q9C0E4|GRIP2_HUMAN Glutamate receptor-interacting protein 2 OS=Homo sapiens OX=9606 GN=GRIP2 PE=1 SV=4 && PF17820:PDZ domain|PF00595:PDZ domain	NC_006602.4:4656123-4753287	167.538	128.357	191.904	53.0021	59.3807	48.663	162.6	53.6819	1.59647	5.16258e-11	2.47698e-09
403443	GLUL	glutamate-ammonia ligase%2C transcript variant 1 && sp|Q8HZM5|GLNA_CANLF Glutamine synthetase OS=Canis lupus familiaris OX=9615 GN=GLUL PE=1 SV=3 && PF00120:Glutamine synthetase, catalytic domain|PF03951:Glutamine synthetase, beta-Grasp domain	NC_006589.4:15314979-15324324	1330.33	1244.07	1306.87	655.314	729.754	478.102	1293.76	621.056	1.05847	3.72121e-11	1.81986e-09
491154	CDK5R1	cyclin dependent kinase 5 regulatory subunit 1%2C transcript variant X1 && sp|Q28199|CD5R1_BOVIN Cyclin-dependent kinase 5 activator 1 OS=Bos taurus OX=9913 GN=CDK5R1 PE=1 SV=1 && -	NC_006591.4:39645753-39661533	268.27	145.958	250.666	603.347	619.046	540.071	221.631	587.488	-1.40596	3.66542e-11	1.79546e-09
481428	TNFAIP8	TNF alpha induced protein 8%2C transcript variant X3 && sp|O95379|TFIP8_HUMAN Tumor necrosis factor alpha-induced protein 8 OS=Homo sapiens OX=9606 GN=TNFAIP8 PE=1 SV=1 && PF05527:Domain of unknown function (DUF758)	NC_006593.4:9700733-9813900	410.871	356.836	349.801	149.849	186.204	155.21	372.502	163.754	1.18485	3.55011e-11	1.74179e-09
612160	ZC3H4	zinc finger CCCH-type containing 4%2C transcript variant X2 && sp|Q9UPT8|ZC3H4_HUMAN Zinc finger CCCH domain-containing protein 4 OS=Homo sapiens OX=9606 GN=ZC3H4 PE=1 SV=3 && -	NC_006583.4:108331651-108378405	184.492	206.915	141.545	649.132	593.873	357.125	177.651	533.377	-1.58556	3.50684e-11	1.72334e-09
607404	RASGEF1B	RasGEF domain family member 1B%2C transcript variant X5 && sp|A4IFE4|RGF1B_BOVIN Ras-GEF domain-containing family member 1B OS=Bos taurus OX=9913 GN=RASGEF1B PE=2 SV=1 && PF00617:RasGEF domain|PF00618:RasGEF N-terminal motif	NC_006614.4:35788679-36339994	398.914	270.531	263.965	124.216	77.5186	60.1517	311.137	87.2954	1.83196	3.35156e-11	1.65505e-09
119867857	LOC119867857	collagen alpha-1(I) chain-like%2C transcript variant X6 && - && -	NC_006618.4:28661594-28681807	81.7741	63.6636	98.4144	245.587	202.336	219.327	81.284	222.417	-1.45053	2.46993e-11	1.23674e-09
484957	FDX2	ferredoxin 2 && sp|Q05B51|FDX2_BOVIN Ferredoxin-2, mitochondrial OS=Bos taurus OX=9913 GN=FDX2 PE=2 SV=1 && PF00111:2Fe-2S iron-sulfur cluster binding domain	NC_006602.4:50668057-50672225	143.604	145.104	132.964	308.816	318.08	306.227	140.557	311.041	-1.14536	2.23855e-11	1.13302e-09
403797	PTGER2	prostaglandin E receptor 2 && sp|Q9XT82|PE2R2_CANLF Prostaglandin E2 receptor EP2 subtype OS=Canis lupus familiaris OX=9615 GN=PTGER2 PE=2 SV=1 && PF00001:7 transmembrane receptor (rhodopsin family)	NC_006590.4:28274789-28288486	230.358	287.289	256.354	104.964	112.726	83.8829	258.001	100.524	1.35851	2.22458e-11	1.12783e-09
481692	PAPPA	pappalysin 1%2C transcript variant X1 && sp|Q13219|PAPP1_HUMAN Pappalysin-1 OS=Homo sapiens OX=9606 GN=PAPPA PE=1 SV=3 && PF00084:Sushi repeat (SCR repeat)|PF13385:Concanavalin A-like lectin/glucanases superfamily|PF05572:Pregnancy-associated plasma protein-A	NC_006593.4:68392497-68629030	358.017	323.52	288.088	606.449	716.681	666.221	323.208	663.117	-1.03673	2.21514e-11	1.12492e-09
608344	FIGNL2	fidgetin like 2 && sp|A6NMB9|FIGL2_HUMAN Fidgetin-like protein 2 OS=Homo sapiens OX=9606 GN=FIGNL2 PE=2 SV=2 && PF00004:ATPase family associated with various cellular activities (AAA)	NC_006609.4:43091187-43117719	62.8236	68.6282	71.3428	15.2601	15.0898	4.22288	67.5982	11.5243	2.53756	1.98631e-11	1.01379e-09
484454	RELB	RELB proto-oncogene%2C NF-kB subunit%2C transcript variant X1 && sp|Q01201|RELB_HUMAN Transcription factor RelB OS=Homo sapiens OX=9606 GN=RELB PE=1 SV=2 && PF00554:Rel homology DNA-binding domain|PF16180:RelB leucine zipper|PF16179:Rel homology dimerisation domain|PF16181:RelB transactivation domain	NC_006583.4:109917954-109947957	616.296	696.103	580.124	294.562	334.178	296.931	630.841	308.557	1.03133	1.71001e-11	8.78661e-10
100856090	CTNS	cystinosin%2C lysosomal cystine transporter%2C transcript variant X1 && sp|A7MB63|CTNS_BOVIN Cystinosin OS=Bos taurus OX=9913 GN=CTNS PE=2 SV=1 && PF04193:PQ loop repeat	NC_006591.4:46636879-46653680	284.211	375.566	263.971	710.35	648.25	663.132	307.916	673.911	-1.12974	1.67911e-11	8.64243e-10
477445	TCTN2	tectonic family member 2%2C transcript variant X1 && sp|Q96GX1|TECT2_HUMAN Tectonic-2 OS=Homo sapiens OX=9606 GN=TCTN2 PE=2 SV=1 && PF07773:Protein of unknown function (DUF1619)	NC_006608.4:6117168-6142741	245.324	241.179	217.76	472.917	525.431	477.964	234.754	492.104	-1.06759	1.35594e-11	7.07487e-10
485549	RAB20	RAB20%2C member RAS oncogene family%2C transcript variant X1 && sp|Q9NX57|RAB20_HUMAN Ras-related protein Rab-20 OS=Homo sapiens OX=9606 GN=RAB20 PE=1 SV=1 && PF00071:Ras family	NC_006604.4:58534701-58563463	189.486	133.276	153.214	58.0629	45.3056	49.6698	158.659	51.0128	1.6346	1.26724e-11	6.62338e-10
480686	RALGDS	ral guanine nucleotide dissociation stimulator%2C transcript variant X4 && sp|Q12967|GNDS_HUMAN Ral guanine nucleotide dissociation stimulator OS=Homo sapiens OX=9606 GN=RALGDS PE=1 SV=2 && PF00617:RasGEF domain|PF00788:Ras association (RalGDS/AF-6) domain|PF00618:RasGEF N-terminal motif	NC_006591.4:50550610-50592293	644.223	570.544	632.248	317.972	286.887	314.475	615.671	306.445	1.00631	1.13123e-11	5.92268e-10
475135	LIMCH1	LIM and calponin homology domains 1%2C transcript variant X9 && sp|Q9UPQ0|LIMC1_HUMAN LIM and calponin homology domains-containing protein 1 OS=Homo sapiens OX=9606 GN=LIMCH1 PE=1 SV=4 && -	NC_006595.4:38495198-38793400	165.541	181.386	168.644	59.1313	71.4575	60.0288	171.857	63.5392	1.43351	1.10058e-11	5.77214e-10
474426	C10H12orf66	chromosome 10 C12orf66 homolog && sp|Q96MD2|KICS2_HUMAN KICSTOR subunit 2 OS=Homo sapiens OX=9606 GN=KICS2 PE=1 SV=4 && PF09404:KICSTOR complex C12orf66 like	NC_006592.4:6914395-6933930	135.622	155.9	146.491	380.114	341.235	305.254	146.004	342.201	-1.22807	1.06919e-11	5.62695e-10
474777	GALNT12	polypeptide N-acetylgalactosaminyltransferase 12%2C transcript variant X1 && sp|Q8IXK2|GLT12_HUMAN Polypeptide N-acetylgalactosaminyltransferase 12 OS=Homo sapiens OX=9606 GN=GALNT12 PE=1 SV=3 && PF00535:Glycosyl transferase family 2|PF00652:Ricin-type beta-trefoil lectin domain	NC_006593.4:54341115-54379472	400.897	367.632	347.87	182.394	147.979	157.267	372.133	162.547	1.19431	9.90966e-12	5.26996e-10
102156372	LOC102156372	translation initiation factor IF-2-like%2C transcript variant X5 && - && -	NC_006587.4:37122086-37167702	473.698	380.341	418.261	1259.6	818.382	896.988	424.1	991.655	-1.22523	9.79886e-12	5.23851e-10
106559103	PELI2	pellino E3 ubiquitin protein ligase family member 2%2C transcript variant X1 && sp|Q9HAT8|PELI2_HUMAN E3 ubiquitin-protein ligase pellino homolog 2 OS=Homo sapiens OX=9606 GN=PELI2 PE=1 SV=1 && PF04710:Pellino	NC_006590.4:31602071-31782087	140.608	154.906	156.15	56.0464	54.3554	50.7167	150.555	53.7062	1.48502	9.19263e-12	4.94921e-10
491323	FAM102A	family with sequence similarity 102 member A%2C transcript variant X1 && sp|Q5T9C2|F102A_HUMAN Protein FAM102A OS=Homo sapiens OX=9606 GN=FAM102A PE=1 SV=2 && -	NC_006591.4:54643422-54677588	492.634	514.677	597.621	228.328	257.683	260.667	534.977	248.893	1.1037	8.11407e-12	4.41415e-10
487401	TMCO4	transmembrane and coiled-coil domains 4%2C transcript variant X2 && sp|Q5TGY1|TMCO4_HUMAN Transmembrane and coiled-coil domain-containing protein 4 OS=Homo sapiens OX=9606 GN=TMCO4 PE=1 SV=1 && PF05277:Protein of unknown function (DUF726)	NC_006584.4:75444544-75535671	126.634	209.833	235.314	55.0272	50.3336	52.7622	190.594	52.7077	1.85212	7.9673e-12	4.35112e-10
100683496	C23H3orf86	chromosome 23 C3orf86 homolog%2C transcript variant X2 && sp|P0DN24|CC086_HUMAN Uncharacterized protein C3orf86 OS=Homo sapiens OX=9606 GN=C3orf86 PE=4 SV=1 && -	NC_006605.4:1983114-1990697	31.9046	39.1972	56.0278	175.247	126.848	151.041	42.3765	151.045	-1.82991	7.58728e-12	4.15103e-10
rna-NC_002008_4_9842__9910	rna-NC_002008_4_9842__9910	tRNA-Arg && - && -	NC_002008.4:9842-9910	8.9721	16.7051	9.60481	62.1732	64.4197	61.0493	11.7607	62.5474	-2.39842	7.17249e-12	3.94539e-10
608666	SNX24	sorting nexin 24%2C transcript variant X2 && sp|Q9Y343|SNX24_HUMAN Sorting nexin-24 OS=Homo sapiens OX=9606 GN=SNX24 PE=1 SV=1 && -	NC_006593.4:11490824-11650753	835.697	713.681	736.289	383.197	317.094	399.26	761.889	366.517	1.05555	6.39048e-12	3.5344e-10
479080	FAM184B	family with sequence similarity 184 member B && sp|Q9ULE4|F184B_HUMAN Protein FAM184B OS=Homo sapiens OX=9606 GN=FAM184B PE=2 SV=3 && PF15665:Family with sequence similarity 184, A and B	NC_006585.4:65270342-65401906	76.7788	122.622	95.3936	18.368	19.1314	27.8618	98.2647	21.7871	2.16736	6.12207e-12	3.39212e-10
442987	HMOX1	heme oxygenase 1 && sp|P09601|HMOX1_HUMAN Heme oxygenase 1 OS=Homo sapiens OX=9606 GN=HMOX1 PE=1 SV=1 && PF01126:Heme oxygenase	NC_006592.4:28683213-28689972	646.216	635.281	608.107	314.901	243.616	320.636	629.868	293.051	1.10374	5.84182e-12	3.26059e-10
482429	AASS	aminoadipate-semialdehyde synthase%2C transcript variant X1 && sp|A8E657|AASS_BOVIN Alpha-aminoadipic semialdehyde synthase, mitochondrial OS=Bos taurus OX=9913 GN=AASS PE=2 SV=1 && PF03435:Saccharopine dehydrogenase NADP binding domain|PF16653:Saccharopine dehydrogenase C-terminal domain|PF05222:Alanine dehydrogenase/PNT, N-terminal domain	NC_006596.4:59366730-59419159	69.8148	41.1085	60.7425	2.06541	5.0356	10.2743	57.222	5.79177	3.27784	5.35754e-12	3.00685e-10
481126	GLI1	GLI family zinc finger 1 && sp|P08151|GLI1_HUMAN Zinc finger protein GLI1 OS=Homo sapiens OX=9606 GN=GLI1 PE=1 SV=1 && -	NC_006592.4:1628322-1639223	85.7544	125.538	111.816	31.5742	25.1707	26.9102	107.703	27.885	1.945	5.05639e-12	2.86425e-10
610319	NUP62CL	nucleoporin 62 C-terminal like%2C transcript variant X2 && sp|P17955|NUP62_RAT Nuclear pore glycoprotein p62 OS=Rattus norvegicus OX=10116 GN=Nup62 PE=1 SV=1 && PF05064:Nsp1-like C-terminal region	NC_006621.4:66827950-66922117	890.543	735.222	913.709	414.814	409.686	436.537	846.491	420.346	1.00977	5.05531e-12	2.86425e-10
611194	PLB1	phospholipase B1%2C transcript variant X1 && sp|Q6P1J6|PLB1_HUMAN Phospholipase B1, membrane-associated OS=Homo sapiens OX=9606 GN=PLB1 PE=1 SV=3 && PF00657:GDSL-like Lipase/Acylhydrolase	NC_006599.4:22215902-22352874	412.867	341.143	337.263	728.721	734.811	744.838	363.758	736.123	-1.0169	5.03404e-12	2.86225e-10
487247	ENC1	ectodermal-neural cortex 1 && sp|O14682|ENC1_HUMAN Ectoderm-neural cortex protein 1 OS=Homo sapiens OX=9606 GN=ENC1 PE=1 SV=2 && PF01344:Kelch motif|PF00651:BTB/POZ domain|PF07707:BTB And C-terminal Kelch	NC_006584.4:54153002-54164687	656.187	663.711	654.39	257.903	274.809	359.867	658.096	297.526	1.14515	4.44777e-12	2.54796e-10
490443	CHRNB2	cholinergic receptor nicotinic beta 2 subunit%2C transcript variant X1 && sp|P17787|ACHB2_HUMAN Neuronal acetylcholine receptor subunit beta-2 OS=Homo sapiens OX=9606 GN=CHRNB2 PE=1 SV=1 && -	NC_006589.4:42277266-42288752	181.49	231.383	248.736	526.903	522.417	471.786	220.536	507.035	-1.20035	4.34959e-12	2.49642e-10
100688936	DLL1	delta like canonical Notch ligand 1 && sp|O00548|DLL1_HUMAN Delta-like protein 1 OS=Homo sapiens OX=9606 GN=DLL1 PE=1 SV=2 && PF07657:N terminus of Notch ligand|PF00008:EGF-like domain|PF01414:Delta serrate ligand|PF12661:Human growth factor-like EGF	NC_006594.4:72029118-72036680	204.436	195.085	197.564	79.4909	78.5134	74.5059	199.028	77.5034	1.35915	3.70389e-12	2.15016e-10
610874	JPH2	junctophilin 2%2C transcript variant X1 && sp|Q9GKY7|JPH2_RABIT Junctophilin-2 OS=Oryctolagus cuniculus OX=9986 GN=JPH2 PE=2 SV=1 && -	NC_006606.4:31306256-31370751	285.217	231.327	258.286	552.415	657.285	522.495	258.277	577.398	-1.16043	3.65694e-12	2.13105e-10
485731	VEPH1	ventricular zone expressed PH domain containing 1%2C transcript variant X2 && sp|Q14D04|MELT_HUMAN Ventricular zone-expressed PH domain-containing protein homolog 1 OS=Homo sapiens OX=9606 GN=VEPH1 PE=1 SV=1 && PF00169:PH domain	NC_006605.4:50653638-50875333	140.604	178.454	175.444	353.713	485.154	406.578	164.834	415.148	-1.33181	3.52825e-12	2.06e-10
611048	RNASE4	ribonuclease%2C RNase A family%2C 4 && sp|P15468|RNAS4_PIG Ribonuclease 4 OS=Sus scrofa OX=9823 GN=RNASE4 PE=1 SV=3 && PF00074:Pancreatic ribonuclease	NC_006597.4:18467471-18484458	144.603	114.648	153.307	49.8693	29.2046	31.0893	137.519	36.7211	1.9014	3.49101e-12	2.04217e-10
609393	GCH1	GTP cyclohydrolase 1 && sp|P30793|GCH1_HUMAN GTP cyclohydrolase 1 OS=Homo sapiens OX=9606 GN=GCH1 PE=1 SV=1 && PF01227:GTP cyclohydrolase I	NC_006590.4:30501844-30552428	309.146	290.168	319.033	136.55	112.751	134.459	306.116	127.92	1.25825	3.48663e-12	2.04217e-10
486884	DUSP5	dual specificity phosphatase 5 && sp|Q16690|DUS5_HUMAN Dual specificity protein phosphatase 5 OS=Homo sapiens OX=9606 GN=DUSP5 PE=1 SV=2 && PF00782:Dual specificity phosphatase, catalytic domain|PF00581:Rhodanese-like domain	NC_006610.4:21983301-21995944	531.535	518.627	456.756	253.716	191.267	205.902	502.306	216.962	1.21063	3.15772e-12	1.85793e-10
100687121	KRT222	keratin 222 && sp|Q2KI75|KT222_BOVIN Keratin-like protein KRT222 OS=Bos taurus OX=9913 GN=KRT222 PE=2 SV=1 && PF00038:Intermediate filament protein	NC_006591.4:21473839-21484209	167.547	119.561	125.233	399.488	308.038	397.198	137.447	368.241	-1.42114	2.74667e-12	1.63186e-10
610230	MREG	melanoregulin && sp|Q8N565|MREG_HUMAN Melanoregulin OS=Homo sapiens OX=9606 GN=MREG PE=1 SV=1 && -	NC_006619.4:23785172-23846910	385.93	433.337	431.79	180.409	179.179	201.683	417.019	187.09	1.15608	2.33602e-12	1.39881e-10
609719	WHAMM	WASP homolog associated with actin%2C golgi membranes and microtubules%2C transcript variant X1 && sp|Q8TF30|WHAMM_HUMAN WASP homolog-associated protein with actin, membranes and microtubules OS=Homo sapiens OX=9606 GN=WHAMM PE=1 SV=2 && PF15920:N-terminal of Junction-mediating and WASP homolog-associated|PF15871:Junction-mediating and -regulatory protein	NC_006585.4:57216496-57285792	663.167	655.857	690.076	274.211	318.082	357.853	669.7	316.715	1.08016	2.20613e-12	1.32363e-10
482361	FAM221A	family with sequence similarity 221 member A%2C transcript variant X3 && sp|A4D161|F221A_HUMAN Protein FAM221A OS=Homo sapiens OX=9606 GN=FAM221A PE=1 SV=1 && PF14753:Protein FAM221A/B	NC_006596.4:36864059-36885845	814.753	745.067	738.214	411.711	376.464	330.087	766.011	372.754	1.03875	2.18548e-12	1.31544e-10
475239	TAC1	tachykinin precursor 1%2C transcript variant X4 && sp|P20366|TKN1_HUMAN Protachykinin-1 OS=Homo sapiens OX=9606 GN=TAC1 PE=1 SV=1 && -	NC_006596.4:22207509-22215926	187.474	243.162	240.99	84.5835	83.5452	76.5862	223.875	81.5716	1.45525	2.10217e-12	1.27382e-10
444852	ABCA4	ATP binding cassette subfamily A member 4 && sp|P78363|ABCA4_HUMAN Retinal-specific phospholipid-transporting ATPase ABCA4 OS=Homo sapiens OX=9606 GN=ABCA4 PE=1 SV=3 && PF00005:ABC transporter|PF12698:ABC-2 family transporter protein	NC_006588.4:57766484-57894185	65.8074	101.011	104.168	302.657	230.528	284.463	90.329	272.55	-1.59146	2.05951e-12	1.25297e-10
487713	ADAMTS5	ADAM metallopeptidase with thrombospondin type 1 motif 5 && sp|Q9UNA0|ATS5_HUMAN A disintegrin and metalloproteinase with thrombospondin motifs 5 OS=Homo sapiens OX=9606 GN=ADAMTS5 PE=1 SV=2 && PF01421:Reprolysin (M12B) family zinc metalloprotease|PF01562:Reprolysin family propeptide|PF17771:ADAM cysteine-rich domain|PF00090:Thrombospondin type 1 domain|PF05986:ADAM-TS Spacer 1	NC_006613.4:22237302-22284778	62.8244	91.2776	44.1811	291.412	214.418	220.409	66.0944	242.08	-1.87115	1.75359e-12	1.07113e-10
490614	THTPA	thiamine triphosphatase%2C transcript variant X2 && sp|Q8MKF1|THTPA_BOVIN Thiamine-triphosphatase OS=Bos taurus OX=9913 GN=THTPA PE=1 SV=3 && PF01928:CYTH domain	NC_006590.4:3703805-3708801	303.16	355.921	289.067	647.205	770.025	640.409	316.05	685.879	-1.11759	1.688e-12	1.03522e-10
100687167	FAM200A	family with sequence similarity 200 member A%2C transcript variant X3 && sp|Q4R6P1|F200A_MACFA Protein FAM200A OS=Macaca fascicularis OX=9541 GN=FAM200A PE=2 SV=1 && PF14291:Domain of unknown function (DUF4371)	NC_006588.4:11620148-11630056	271.253	247.031	265.043	522.862	535.51	592.719	261.109	550.364	-1.07533	1.64728e-12	1.01229e-10
608651	FAM181B	family with sequence similarity 181 member B%2C transcript variant X2 && sp|A6NEQ2|F181B_HUMAN Protein FAM181B OS=Homo sapiens OX=9606 GN=FAM181B PE=1 SV=1 && PF15238:FAM181	NC_006603.4:16233421-16235033	142.599	212.834	148.344	48.9193	53.3417	42.4642	167.926	48.2417	1.79664	1.53291e-12	9.4624e-11
106558622	LOC106558622	uncharacterized LOC106558622%2C transcript variant X6 && - && -	NC_006585.4:57184598-57217067	267.267	247.056	216.77	91.7323	96.6294	91.0509	243.698	93.1376	1.38626	1.20764e-12	7.55868e-11
608382	RNF122	ring finger protein 122%2C transcript variant X2 && sp|Q9H9V4|RN122_HUMAN RING finger protein 122 OS=Homo sapiens OX=9606 GN=RNF122 PE=1 SV=2 && PF13639:Ring finger domain	NC_006598.4:31656051-31670766	284.211	347.105	278.469	131.403	86.5859	101.41	303.262	106.466	1.50917	1.15762e-12	7.28398e-11
609067	KLF15	Kruppel like factor 15%2C transcript variant X1 && sp|Q9UIH9|KLF15_HUMAN Krueppel-like factor 15 OS=Homo sapiens OX=9606 GN=KLF15 PE=1 SV=1 && PF00096:Zinc finger, C2H2 type	NC_006602.4:549887-563042	104.71	122.59	94.3792	30.5674	27.1819	28.9684	107.226	28.9059	1.88679	1.12285e-12	7.10915e-11
609336	ENOX1	ecto-NOX disulfide-thiol exchanger 1%2C transcript variant X3 && sp|Q8TC92|ENOX1_HUMAN Ecto-NOX disulfide-thiol exchanger 1 OS=Homo sapiens OX=9606 GN=ENOX1 PE=1 SV=1 && PF00076:RNA recognition motif. (a.k.a. RRM, RBD, or RNP domain)	NC_006604.4:7086398-7636064	191.474	156.814	190.863	431.1	416.728	396.249	179.717	414.692	-1.20577	9.5922e-13	6.1558e-11
485150	PRSS23	serine protease 23%2C transcript variant X4 && sp|Q1WK23|PRS23_MACMU Serine protease 23 OS=Macaca mulatta OX=9544 GN=PRSS23 PE=2 SV=1 && PF00089:Trypsin	NC_006603.4:12658486-12678952	298.175	296.058	321.933	720.53	706.618	569.082	305.389	665.41	-1.12328	9.09026e-13	5.89245e-11
491182	CORO6	coronin 6%2C transcript variant X1 && sp|Q6QEF8|CORO6_HUMAN Coronin-6 OS=Homo sapiens OX=9606 GN=CORO6 PE=1 SV=2 && PF16300:Type of WD40 repeat|PF08953:Domain of unknown function (DUF1899)	NC_006591.4:42867988-42876033	789.818	832.354	746.875	402.565	410.682	352.832	789.682	388.693	1.02227	8.18682e-13	5.36713e-11
476062	FADS3	fatty acid desaturase 3%2C transcript variant X2 && sp|A4IFP3|FADS3_BOVIN Fatty acid desaturase 3 OS=Bos taurus OX=9913 GN=FADS3 PE=2 SV=1 && PF00487:Fatty acid desaturase|PF00173:Cytochrome b5-like Heme/Steroid binding domain	NC_006600.4:53115439-53129426	521.553	654.934	579.213	1106.87	1393.1	1176.26	585.233	1225.41	-1.066	6.88302e-13	4.5815e-11
487624	TLE3	TLE family member 3%2C transcriptional corepressor%2C transcript variant X7 && sp|Q04726|TLE3_HUMAN Transducin-like enhancer protein 3 OS=Homo sapiens OX=9606 GN=TLE3 PE=1 SV=2 && PF03920:Groucho/TLE N-terminal Q-rich domain	NC_006612.4:33736086-33829040	587.378	583.32	567.64	271.113	273.795	289.637	579.446	278.182	1.05836	5.80047e-13	3.89502e-11
479497	MYH10	myosin heavy chain 10%2C transcript variant X8 && sp|P35580|MYH10_HUMAN Myosin-10 OS=Homo sapiens OX=9606 GN=MYH10 PE=1 SV=3 && -	NC_006587.4:33375328-33497290	1171.75	1841.2	1718.46	3427.52	3348.93	3615.57	1577.14	3464	-1.135	4.45903e-13	3.04124e-11
480798	PAOX	polyamine oxidase%2C transcript variant X3 && sp|Q865R1|PAOX_BOVIN Peroxisomal N(1)-acetyl-spermine/spermidine oxidase OS=Bos taurus OX=9913 GN=PAOX PE=1 SV=3 && PF01593:Flavin containing amine oxidoreductase	NC_006610.4:41012273-41021920	755.917	654.863	663.037	340.381	335.188	276.301	691.273	317.29	1.12294	4.32831e-13	2.96538e-11
488230	MYLIP	myosin regulatory light chain interacting protein && sp|Q8WY64|MYLIP_HUMAN E3 ubiquitin-protein ligase MYLIP OS=Homo sapiens OX=9606 GN=MYLIP PE=1 SV=2 && PF13920:Zinc finger, C3HC4 type (RING finger)|PF09379:FERM N-terminal domain|PF00373:FERM central domain	NC_006617.4:15205869-15225698	341.058	360.801	311.238	79.5776	106.702	144.656	337.699	110.312	1.61324	4.18502e-13	2.87585e-11
476708	RAB3D	RAB3D%2C member RAS oncogene family%2C transcript variant X1 && sp|P35276|RAB3D_MOUSE Ras-related protein Rab-3D OS=Mus musculus OX=10090 GN=Rab3d PE=1 SV=1 && PF00071:Ras family	NC_006602.4:49848103-49858871	558.454	595.086	613.948	286.369	241.595	280.327	589.163	269.43	1.12858	2.57579e-13	1.81794e-11
610991	CCDC138	coiled-coil domain containing 138%2C transcript variant X7 && sp|Q96M89|CC138_HUMAN Coiled-coil domain-containing protein 138 OS=Homo sapiens OX=9606 GN=CCDC138 PE=1 SV=1 && -	NC_006592.4:34899699-35008391	1161.8	974.47	899.106	458.638	516.366	416.978	1011.79	463.994	1.12433	2.18676e-13	1.55782e-11
487501	SPINT1	serine peptidase inhibitor%2C Kunitz type 1%2C transcript variant X2 && sp|O43278|SPIT1_HUMAN Kunitz-type protease inhibitor 1 OS=Homo sapiens OX=9606 GN=SPINT1 PE=1 SV=2 && PF07502:MANEC domain|PF00014:Kunitz/Bovine pancreatic trypsin inhibitor domain|PF00057:Low-density lipoprotein receptor domain class A	NC_006612.4:8030789-8043874	825.719	828.41	832.694	376.09	444.893	337.336	828.941	386.106	1.10184	1.65093e-13	1.19286e-11
610193	TFCP2L1	transcription factor CP2 like 1%2C transcript variant X1 && sp|Q9NZI6|TF2L1_HUMAN Transcription factor CP2-like protein 1 OS=Homo sapiens OX=9606 GN=TFCP2L1 PE=1 SV=1 && PF18016:SAM domain (Sterile alpha motif)|PF04516:CP2 transcription factor	NC_006601.4:29126589-29181499	52.8456	92.2489	60.6588	1.04922	6.03936	10.2743	68.5844	5.78762	3.53881	1.44559e-13	1.04949e-11
609101	PTGES2	prostaglandin E synthase 2 && sp|Q66LN0|PGES2_BOVIN Prostaglandin E synthase 2 OS=Bos taurus OX=9913 GN=PTGES2 PE=1 SV=3 && PF13417:Glutathione S-transferase, N-terminal domain	NC_006591.4:54538207-54544197	809.761	823.503	869.346	384.256	443.895	396.238	834.203	408.13	1.0311	1.40062e-13	1.01927e-11
479921	VAV3	vav guanine nucleotide exchange factor 3%2C transcript variant X1 && sp|Q9UKW4|VAV3_HUMAN Guanine nucleotide exchange factor VAV3 OS=Homo sapiens OX=9606 GN=VAV3 PE=1 SV=1 && -	NC_006588.4:46430623-46782296	558.452	631.37	639.975	283.332	289.895	271.067	609.932	281.431	1.11555	1.30642e-13	9.52995e-12
608368	DUSP26	dual specificity phosphatase 26%2C transcript variant X4 && sp|Q9BV47|DUS26_HUMAN Dual specificity protein phosphatase 26 OS=Homo sapiens OX=9606 GN=DUSP26 PE=1 SV=1 && -	NC_006598.4:31638685-31647937	915.471	830.333	996.601	456.589	450.952	440.716	914.135	449.419	1.02417	1.23497e-13	9.05218e-12
804485	ND6	- && sp|Q9ZZ56|NU6M_CANLF NADH-ubiquinone oxidoreductase chain 6 OS=Canis lupus familiaris OX=9615 GN=MT-ND6 PE=3 SV=2 && -	NC_002008.4:13582-14109	539.503	710.837	569.537	1224.05	1291.45	1291.05	606.626	1268.85	-1.06446	9.4174e-14	6.95311e-12
609196	CD226	CD226 molecule%2C transcript variant X3 && sp|Q15762|CD226_HUMAN CD226 antigen OS=Homo sapiens OX=9606 GN=CD226 PE=1 SV=2 && PF07686:Immunoglobulin V-set domain	NC_006583.4:9360824-9448915	180.506	156.84	158.994	381.188	389.552	409.638	165.446	393.459	-1.24935	8.49238e-14	6.30073e-12
478586	DTX3L	deltex E3 ubiquitin ligase 3L%2C transcript variant X1 && sp|Q8TDB6|DTX3L_HUMAN E3 ubiquitin-protein ligase DTX3L OS=Homo sapiens OX=9606 GN=DTX3L PE=1 SV=1 && PF18102:Deltex C-terminal domain|PF13923:Zinc finger, C3HC4 type (RING finger)	NC_006615.4:25700998-25708596	885.556	824.474	853.893	406.671	446.919	417.953	854.641	423.848	1.01149	8.37627e-14	6.24504e-12
100856354	ARHGEF1	Rho guanine nucleotide exchange factor 1%2C transcript variant X7 && sp|Q92888|ARHG1_HUMAN Rho guanine nucleotide exchange factor 1 OS=Homo sapiens OX=9606 GN=ARHGEF1 PE=1 SV=2 && PF09128:Regulator of G protein signalling-like domain|PF17838:PH domain|PF00621:RhoGEF domain	NC_006583.4:111827451-111846482	412.854	471.567	491.571	970.249	960.284	885.58	458.664	938.705	-1.03291	8.1153e-14	6.08129e-12
477867	C28H10orf90	chromosome 28 C10orf90 homolog%2C transcript variant X13 && sp|Q96M02|CJ090_HUMAN (E2-independent) E3 ubiquitin-conjugating enzyme FATS OS=Homo sapiens OX=9606 GN=C10orf90 PE=2 SV=2 && -	NC_006610.4:35572217-35778583	227.369	207.788	286.369	534.087	605.963	615.496	240.508	585.182	-1.28213	8.11664e-14	6.08129e-12
612219	LDLRAP1	low density lipoprotein receptor adaptor protein 1%2C transcript variant X1 && sp|Q5SW96|ARH_HUMAN Low density lipoprotein receptor adapter protein 1 OS=Homo sapiens OX=9606 GN=LDLRAP1 PE=1 SV=3 && PF00640:Phosphotyrosine interaction domain (PTB/PID)	NC_006584.4:70914328-70937998	1075.03	1158.83	974.297	516.734	498.27	563.757	1069.39	526.254	1.02283	7.52832e-14	5.71082e-12
100685499	MAP3K13	mitogen-activated protein kinase kinase kinase 13%2C transcript variant X1 && sp|Q5R8X7|M3K13_PONAB Mitogen-activated protein kinase kinase kinase 13 OS=Pongo abelii OX=9601 GN=MAP3K13 PE=2 SV=1 && -	NC_006616.4:22196773-22338512	398.893	426.451	479.064	191.582	159.054	184.124	434.803	178.254	1.28609	7.09022e-14	5.41903e-12
480253	AP1G2	adaptor related protein complex 1 subunit gamma 2%2C transcript variant X4 && sp|O75843|AP1G2_HUMAN AP-1 complex subunit gamma-like 2 OS=Homo sapiens OX=9606 GN=AP1G2 PE=1 SV=1 && PF01602:Adaptin N terminal region	NC_006590.4:3706961-3714960	233.352	209.743	298.911	624.748	622.07	572.124	247.335	606.314	-1.29296	5.80674e-14	4.49454e-12
476711	QTRT1	queuine tRNA-ribosyltransferase catalytic subunit 1%2C transcript variant X1 && sp|Q9BXR0|TGT_HUMAN Queuine tRNA-ribosyltransferase catalytic subunit 1 OS=Homo sapiens OX=9606 GN=QTRT1 PE=1 SV=3 && PF01702:Queuine tRNA-ribosyltransferase	NC_006602.4:50361375-50369868	188.475	201.951	220.755	565.597	498.263	440.786	203.727	501.549	-1.2991	5.32209e-14	4.14048e-12
102155535	BIK	BCL2 interacting killer && sp|O70337|BIK_MOUSE Bcl-2-interacting killer OS=Mus musculus OX=10090 GN=Bik PE=1 SV=1 && PF12201:Bcl2-interacting killer, BH3-domain containing	NC_006592.4:22354097-22370473	73.7909	98.082	81.9003	12.2586	20.1229	16.552	84.5911	16.3112	2.36561	5.27167e-14	4.11177e-12
rna-NC_002008_4_7735__7801	rna-NC_002008_4_7735__7801	tRNA-Lys && - && -	NC_002008.4:7735-7801	22.938	16.6354	24.1274	96.8104	89.5901	91.0473	21.2336	92.4826	-2.1161	3.49353e-14	2.83386e-12
403852	TJP3	tight junction protein 3%2C transcript variant X3 && sp|O62683|ZO3_CANLF Tight junction protein ZO-3 OS=Canis lupus familiaris OX=9615 GN=TJP3 PE=1 SV=1 && PF07653:Variant SH3 domain|PF00595:PDZ domain|PF00625:Guanylate kinase	NC_006602.4:55446074-55472220	58.8371	50.944	67.5276	9.14751	2.02322	7.22763	59.1029	6.13279	3.24419	3.42747e-14	2.79518e-12
490310	RNASEL	ribonuclease L && sp|Q05823|RN5A_HUMAN 2-5A-dependent ribonuclease OS=Homo sapiens OX=9606 GN=RNASEL PE=1 SV=2 && -	NC_006589.4:15566511-15588072	519.564	507.819	535.872	199.794	210.383	251.297	521.085	220.491	1.24054	2.63539e-14	2.17842e-12
119864711	REX1BD	required for excision 1-B domain containing && sp|Q17Q97|REX1B_BOVIN Required for excision 1-B domain-containing protein OS=Bos taurus OX=9913 GN=REX1BD PE=2 SV=1 && PF14966:DNA repair REX1-B	NC_006602.4:44387652-44390445	732.981	595.041	663.067	1366.72	1421.3	1261.11	663.696	1349.71	-1.02402	2.52256e-14	2.09084e-12
608211	ZC3H12A	zinc finger CCCH-type containing 12A%2C transcript variant X3 && sp|A0JPN4|ZC12A_RAT Endoribonuclease ZC3H12A OS=Rattus norvegicus OX=10116 GN=Zc3h12a PE=2 SV=1 && PF18561:Endoribonuclease Regnase 1/ ZC3H12 C-terminal domain|PF11977:Zc3h12a-like Ribonuclease NYN domain|PF18039:UBA-like domain	NC_006597.4:5219328-5230693	625.274	568.587	628.398	244.632	250.648	297.856	607.42	264.379	1.19988	2.2453e-14	1.89722e-12
485127	HEPHL1	hephaestin like 1 && sp|Q6MZM0|HPHL1_HUMAN Ferroxidase HEPHL1 OS=Homo sapiens OX=9606 GN=HEPHL1 PE=1 SV=2 && PF07731:Multicopper oxidase|PF07732:Multicopper oxidase	NC_006603.4:6729881-6823331	433.796	500.003	506.014	932.577	1015.65	1025.17	479.938	991.132	-1.04589	2.18485e-14	1.85128e-12
487507	ITPKA	inositol-trisphosphate 3-kinase A && sp|P23677|IP3KA_HUMAN Inositol-trisphosphate 3-kinase A OS=Homo sapiens OX=9606 GN=ITPKA PE=1 SV=1 && PF03770:Inositol polyphosphate kinase	NC_006612.4:8591175-8600076	194.466	166.634	181.187	60.1294	58.3839	58.9711	180.762	59.1614	1.60932	1.96479e-14	1.66947e-12
100685906	PID1	phosphotyrosine interaction domain containing 1%2C transcript variant X1 && sp|Q7Z2X4|PCLI1_HUMAN PTB-containing, cubilin and LRP1-interacting protein OS=Homo sapiens OX=9606 GN=PID1 PE=1 SV=1 && PF14719:Phosphotyrosine interaction domain (PTB/PID)	NC_006607.4:42048042-42273688	27.9185	41.2197	30.8118	117.237	132.868	138.586	33.3167	129.564	-1.95509	1.80518e-14	1.53815e-12
611604	PKDCC	protein kinase domain containing%2C cytoplasmic && sp|Q504Y2|PKDCC_HUMAN Extracellular tyrosine-protein kinase PKDCC OS=Homo sapiens OX=9606 GN=PKDCC PE=1 SV=2 && PF12260:Protein-kinase domain of FAM69	NC_006599.4:33430046-33439952	530.533	549.013	535.847	255.784	232.524	216.265	538.464	234.858	1.19657	1.14118e-14	9.83387e-13
476896	LGR4	leucine rich repeat containing G protein-coupled receptor 4%2C transcript variant X5 && sp|F1MLX5|LGR4_BOVIN Leucine-rich repeat-containing G-protein coupled receptor 4 OS=Bos taurus OX=9913 GN=LGR4 PE=3 SV=3 && PF00001:7 transmembrane receptor (rhodopsin family)|PF01462:Leucine rich repeat N-terminal domain|PF13855:Leucine rich repeat	NC_006603.4:47448894-47548000	1614.54	1550.92	1745.43	737.918	728.783	915.426	1636.96	794.042	1.04375	1.09612e-14	9.47245e-13
475774	DNAH6	dynein axonemal heavy chain 6 && sp|Q9C0G6|DYH6_HUMAN Dynein axonemal heavy chain 6 OS=Homo sapiens OX=9606 GN=DNAH6 PE=2 SV=3 && PF18198:Dynein heavy chain AAA lid domain|PF17852:Dynein heavy chain AAA lid domain|PF12781:ATP-binding dynein motor region|PF03028:Dynein heavy chain region D6 P-loop domain|PF12780:P-loop containing dynein motor region D4|PF12775:P-loop containing dynein motor region…	NC_006599.4:39806507-40046379	123.662	115.689	100.163	304.765	294.945	388.852	113.172	329.52	-1.54092	9.56145e-15	8.38184e-13
609172	GFRA2	GDNF family receptor alpha 2%2C transcript variant X12 && sp|O00451|GFRA2_HUMAN GDNF family receptor alpha-2 OS=Homo sapiens OX=9606 GN=GFRA2 PE=1 SV=2 && PF02351:GDNF/GAS1 domain	NC_006607.4:36025500-36109252	103.713	107.852	99.2413	355.627	274.81	272.14	103.602	300.859	-1.53694	7.86842e-15	6.95784e-13
482039	TRIB1	tribbles pseudokinase 1 && sp|Q8K4K4|TRIB1_MOUSE Tribbles homolog 1 OS=Mus musculus OX=10090 GN=Trib1 PE=2 SV=2 && -	NC_006595.4:23310655-23319064	310.145	303.918	286.203	104.981	89.6027	124.051	300.089	106.211	1.4977	7.63325e-15	6.78935e-13
rna-NC_002008_4_15323__15392	rna-NC_002008_4_15323__15392	tRNA-Thr && - && -	NC_002008.4:15323-15392	18.9468	23.5549	16.3411	93.7612	95.6228	86.93	19.6143	92.1047	-2.22444	5.8985e-15	5.34007e-13
610995	LOC610995	uncharacterized LOC610995%2C transcript variant X2 && - && -	NC_006591.4:16210864-16285163	680.138	469.553	428.74	1885.45	2059.45	1186.8	526.144	1710.56	-1.7008	3.88195e-15	3.60015e-13
478063	PLK2	polo like kinase 2 && sp|Q9NYY3|PLK2_HUMAN Serine/threonine-protein kinase PLK2 OS=Homo sapiens OX=9606 GN=PLK2 PE=1 SV=3 && PF00069:Protein kinase domain|PF00659:POLO box duplicated region	NC_006584.4:42431127-42436818	1012.2	1049.01	992.657	523.843	494.238	485.208	1017.96	501.096	1.02231	3.39409e-15	3.18657e-13
119870842	LOC119870842	uncharacterized LOC119870842%2C transcript variant X10 && - && -	NC_006583.4:92527261-92558708	42.8765	53.9341	54.9692	165.133	204.321	164.535	50.5932	177.996	-1.81196	2.68792e-15	2.53139e-13
474578	EPAS1	endothelial PAS domain protein 1 && sp|Q99814|EPAS1_HUMAN Endothelial PAS domain-containing protein 1 OS=Homo sapiens OX=9606 GN=EPAS1 PE=1 SV=3 && -	NC_006592.4:48405643-48491569	353.034	290.174	260.121	778.627	700.592	698.321	301.109	725.847	-1.26929	2.49547e-15	2.35745e-13
100684043	PHOSPHO2	phosphatase%2C orphan 2%2C transcript variant X5 && sp|Q8TCD6|PHOP2_HUMAN Pyridoxal phosphate phosphatase PHOSPHO2 OS=Homo sapiens OX=9606 GN=PHOSPHO2 PE=1 SV=1 && PF06888:Putative Phosphatase	NC_006618.4:14408303-14414303	538.512	642.218	439.34	1231.18	1328.69	1236.25	540.024	1265.38	-1.2284	2.26079e-15	2.16261e-13
611589	LOC611589	fibrous sheath-interacting protein 2-like && sp|Q5CZC0|FSIP2_HUMAN Fibrous sheath-interacting protein 2 OS=Homo sapiens OX=9606 GN=FSIP2 PE=2 SV=4 && PF15783:Fibrous sheath-interacting protein 2	NC_006621.4:87734772-87809982	35.8982	35.2716	46.3286	128.473	167.085	168.573	39.1662	154.71	-1.97797	1.616e-15	1.56551e-13
474754	PIGO	phosphatidylinositol glycan anchor biosynthesis class O%2C transcript variant X2 && sp|Q8TEQ8|PIGO_HUMAN GPI ethanolamine phosphate transferase 3 OS=Homo sapiens OX=9606 GN=PIGO PE=1 SV=3 && PF01663:Type I phosphodiesterase / nucleotide pyrophosphatase	NC_006593.4:50230760-50239864	569.424	636.287	574.378	1215.91	1437.39	1182.5	593.363	1278.6	-1.10746	1.15864e-15	1.1406e-13
612755	TSPAN2	tetraspanin 2%2C transcript variant X1 && sp|O60636|TSN2_HUMAN Tetraspanin-2 OS=Homo sapiens OX=9606 GN=TSPAN2 PE=1 SV=2 && PF00335:Tetraspanin family	NC_006599.4:52341738-52398987	198.458	170.572	158.957	52.9871	45.3047	52.7432	175.996	50.345	1.80316	1.0609e-15	1.04777e-13
403589	PTGER4	prostaglandin E receptor 4 && sp|Q95KZ0|PE2R4_PANTR Prostaglandin E2 receptor EP4 subtype OS=Pan troglodytes OX=9598 GN=PTGER4 PE=2 SV=1 && PF00001:7 transmembrane receptor (rhodopsin family)	NC_006586.4:68339460-68352693	210.426	200.025	141.527	52.9274	34.2334	31.1105	183.993	39.4238	2.21872	1.02977e-15	1.02368e-13
100856531	SMIM1	small integral membrane protein 1 && sp|P0C8K7|SMIM1_MOUSE Small integral membrane protein 1 OS=Mus musculus OX=10090 GN=Smim1 PE=1 SV=1 && -	NC_006587.4:58292383-58295501	110.692	116.667	117.59	342.42	332.17	283.531	114.983	319.374	-1.4728	1.01044e-15	1.01108e-13
480364	ARG2	arginase 2 && sp|P78540|ARGI2_HUMAN Arginase-2, mitochondrial OS=Homo sapiens OX=9606 GN=ARG2 PE=1 SV=1 && PF00491:Arginase family	NC_006590.4:41281436-41312716	1149.83	989.167	1009.99	474.949	454.987	525.472	1049.66	485.136	1.11332	9.20976e-16	9.24593e-14
483966	ALPK2	alpha kinase 2%2C transcript variant X11 && sp|Q86TB3|ALPK2_HUMAN Alpha-protein kinase 2 OS=Homo sapiens OX=9606 GN=ALPK2 PE=1 SV=3 && PF02816:Alpha-kinase family|PF07679:Immunoglobulin I-set domain	NC_006583.4:18428963-18547640	147.588	170.606	160.951	399.525	403.643	407.591	159.715	403.586	-1.33654	8.20958e-16	8.3051e-14
484417	EHD2	EH domain containing 2 && sp|Q9NZN4|EHD2_HUMAN EH domain-containing protein 2 OS=Homo sapiens OX=9606 GN=EHD2 PE=1 SV=2 && PF16880:N-terminal EH-domain containing protein|PF00350:Dynamin family|PF12763:Cytoskeletal-regulatory complex EF hand|PF18150:Domain of unknown function (DUF5600)	NC_006583.4:107799663-107818190	1208.65	1608.82	1633.66	3174.76	3348.92	3080.79	1483.71	3201.49	-1.10939	7.74386e-16	7.90472e-14
100688940	LOC100688940	protein BEX1-like && sp|Q2TBV0|BEX2_BOVIN Protein BEX2 OS=Bos taurus OX=9913 GN=BEX2 PE=2 SV=1 && PF04538:Brain expressed X-linked like family	NC_006621.4:62889431-62891076	1457.97	1327.4	1401.32	689.992	671.401	728.261	1395.56	696.551	1.00246	6.70242e-16	6.9584e-14
100685093	TDRD15	tudor domain containing 15%2C transcript variant X1 && sp|B5MCY1|TDR15_HUMAN Tudor domain-containing protein 15 OS=Homo sapiens OX=9606 GN=TDRD15 PE=2 SV=1 && PF00567:Tudor domain	NC_006599.4:15957291-15979910	786.83	714.673	717.98	1591.94	1391.12	1524.85	739.828	1502.64	-1.02215	5.50297e-16	5.77223e-14
488762	IL16	interleukin 16%2C transcript variant X1 && sp|Q14005|IL16_HUMAN Pro-interleukin-16 OS=Homo sapiens OX=9606 GN=IL16 PE=1 SV=4 && PF00595:PDZ domain	NC_006585.4:59123373-59225302	17.9454	26.4878	26.0493	140.595	96.6535	124.126	23.4942	120.458	-2.35125	4.77444e-16	5.04284e-14
485918	KCNB1	potassium voltage-gated channel subfamily B member 1 && sp|O18868|KCNB1_PIG Potassium voltage-gated channel subfamily B member 1 OS=Sus scrofa OX=9823 GN=KCNB1 PE=2 SV=1 && -	NC_006606.4:35259329-35359756	89.7487	114.758	86.6778	316.941	297.95	273.163	97.0614	296.018	-1.60754	3.69141e-16	3.91251e-14
474717	ADAMTSL1	ADAMTS like 1%2C transcript variant X1 && sp|Q8N6G6|ATL1_HUMAN ADAMTS-like protein 1 OS=Homo sapiens OX=9606 GN=ADAMTSL1 PE=1 SV=4 && PF07679:Immunoglobulin I-set domain|PF08686:PLAC (protease and lacunin) domain|PF00090:Thrombospondin type 1 domain|PF13927:Immunoglobulin domain	NC_006593.4:37028724-37413289	65.8142	82.3842	71.3029	229.312	230.507	218.305	73.1671	226.042	-1.62552	3.03863e-16	3.26615e-14
474762	NPR2	natriuretic peptide receptor 2%2C transcript variant X1 && sp|P20594|ANPRB_HUMAN Atrial natriuretic peptide receptor 2 OS=Homo sapiens OX=9606 GN=NPR2 PE=1 SV=1 && -	NC_006593.4:50888024-50906818	523.55	571.565	571.532	1180.22	1106.25	1268.25	555.549	1184.91	-1.09249	2.33899e-16	2.54106e-14
479590	PLEKHG5	pleckstrin homology and RhoGEF domain containing G5%2C transcript variant X2 && sp|Q6RFZ7|PKHG5_RAT Pleckstrin homology domain-containing family G member 5 OS=Rattus norvegicus OX=10116 GN=Plekhg5 PE=1 SV=1 && -	NC_006587.4:60331033-60357773	388.924	407.839	404.786	165.087	146.968	152.085	400.516	154.713	1.37163	1.79466e-16	1.98515e-14
609489	ARRDC2	arrestin domain containing 2%2C transcript variant X1 && sp|Q8TBH0|ARRD2_HUMAN Arrestin domain-containing protein 2 OS=Homo sapiens OX=9606 GN=ARRDC2 PE=1 SV=2 && PF02752:Arrestin (or S-antigen), C-terminal domain|PF00339:Arrestin (or S-antigen), N-terminal domain	NC_006602.4:44844135-44850691	311.135	331.35	387.525	131.421	103.687	100.405	343.336	111.838	1.61721	1.49973e-16	1.6834e-14
119864290	LOC119864290	basic proline-rich protein-like%2C transcript variant X4 && - && -	NC_006600.4:20127142-20308800	325.106	308.826	264.953	700.234	983.409	754.209	299.629	812.617	-1.43922	1.31983e-16	1.49249e-14
480113	EPHX1	epoxide hydrolase 1%2C transcript variant X1 && sp|P04068|HYEP_RABIT Epoxide hydrolase 1 OS=Oryctolagus cuniculus OX=9986 GN=EPHX1 PE=1 SV=2 && PF06441:Epoxide hydrolase N terminus	NC_006589.4:38446530-38481524	1023.17	1136.26	1120.88	511.634	492.229	541.013	1093.44	514.959	1.08628	1.21743e-16	1.38182e-14
485620	ZNF662	zinc finger protein 662%2C transcript variant X5 && sp|Q6ZS27|ZN662_HUMAN Zinc finger protein 662 OS=Homo sapiens OX=9606 GN=ZNF662 PE=1 SV=1 && PF00096:Zinc finger, C2H2 type	NC_006605.4:11945052-11967554	372.97	375.485	362.358	933.529	791.189	807.982	370.271	844.233	-1.1888	8.17178e-17	9.38028e-15
610066	YPEL2	yippee like 2%2C transcript variant X5 && sp|Q2YDI3|YPEL2_BOVIN Protein yippee-like 2 OS=Bos taurus OX=9913 GN=YPEL2 PE=3 SV=1 && PF03226:Yippee zinc-binding/DNA-binding /Mis18, centromere assembly	NC_006591.4:33105666-33168843	796.809	639.174	605.16	281.256	227.502	252.425	680.381	253.728	1.42258	7.80942e-17	9.0325e-15
612983	ZNF346	zinc finger protein 346%2C transcript variant X1 && sp|Q5R4W8|ZN346_PONAB Zinc finger protein 346 OS=Pongo abelii OX=9601 GN=ZNF346 PE=2 SV=1 && PF12874:Zinc-finger of C2H2 type	NC_006586.4:36235147-36269673	887.55	822.509	872.215	397.479	391.565	393.116	860.758	394.054	1.12697	6.85487e-17	7.98921e-15
489135	TENM2	teneurin transmembrane protein 2%2C transcript variant X4 && sp|Q9NT68|TEN2_HUMAN Teneurin-2 OS=Homo sapiens OX=9606 GN=TENM2 PE=1 SV=3 && PF15636:GHH signature containing HNH/Endo VII superfamily nuclease toxin|PF06484:Teneurin Intracellular Region	NC_006586.4:43408748-44060223	37.8993	26.4342	33.7399	151.834	124.83	145.847	32.6911	140.837	-2.10293	6.03782e-17	7.06402e-15
100684344	FAM124A	family with sequence similarity 124 member A && sp|Q5RA50|F124A_PONAB Protein FAM124A OS=Pongo abelii OX=9601 GN=FAM124A PE=2 SV=1 && -	NC_006604.4:755773-840454	319.115	355.888	351.791	861.183	717.714	842.058	342.265	806.985	-1.23697	5.39768e-17	6.38879e-15
489411	LAYN	layilin%2C transcript variant X2 && sp|Q6UX15|LAYN_HUMAN Layilin OS=Homo sapiens OX=9606 GN=LAYN PE=1 SV=1 && PF00059:Lectin C-type domain	NC_006587.4:21431419-21452906	448.762	408.787	452.029	141.7	147.976	181.979	436.526	157.218	1.47282	4.04383e-17	4.84289e-15
480263	CHMP4A	charged multivesicular body protein 4A%2C transcript variant X1 && sp|A2VDY3|CHM4A_BOVIN Charged multivesicular body protein 4a OS=Bos taurus OX=9913 GN=CHMP4A PE=2 SV=1 && PF03357:Snf7	NC_006590.4:4117449-4121771	807.775	669.557	708.344	1489.04	1562.23	1547.62	728.559	1532.96	-1.07317	4.03226e-17	4.84289e-15
482663	GUCY1A1	guanylate cyclase 1 soluble subunit alpha 1 && sp|Q4ZHS0|GCYA1_CANLF Guanylate cyclase soluble subunit alpha-1 OS=Canis lupus familiaris OX=9615 GN=GUCY1A1 PE=2 SV=1 && PF00211:Adenylate and Guanylate cyclase catalytic domain|PF07700:Haem-NO-binding|PF07701:Heme NO binding associated	NC_006597.4:53510720-53570219	256.298	197.985	231.309	64.1022	26.1978	39.3471	228.531	43.2157	2.3995	3.52419e-17	4.28809e-15
488596	TGFB2	transforming growth factor beta 2%2C transcript variant X1 && sp|Q07257|TGFB2_RAT Transforming growth factor beta-2 proprotein OS=Rattus norvegicus OX=10116 GN=Tgfb2 PE=2 SV=2 && PF00019:Transforming growth factor beta like domain|PF00688:TGF-beta propeptide	NC_006620.4:13472728-13552654	757.905	815.686	758.462	1555.28	1658.85	1524.89	777.351	1579.67	-1.02289	3.30593e-17	4.05496e-15
475504	AGBL3	ATP/GTP binding protein like 3%2C transcript variant X2 && sp|E1B9D8|CBPC3_BOVIN Cytosolic carboxypeptidase 3 OS=Bos taurus OX=9913 GN=AGBL3 PE=3 SV=1 && PF00246:Zinc carboxypeptidase|PF18027:Cytosolic carboxypeptidase N-terminal domain	NC_006598.4:14031341-14088639	97.7353	54.802	106.138	305.81	369.415	399.242	86.2252	358.156	-2.05278	3.16044e-17	3.8922e-15
608427	TMEM126A	transmembrane protein 126A%2C transcript variant X1 && sp|Q32L86|T126A_BOVIN Transmembrane protein 126A OS=Bos taurus OX=9913 GN=TMEM126A PE=2 SV=1 && PF07114:Transmembrane protein 126	NC_006603.4:13653725-13662471	1017.19	912.691	1031.26	1975.18	1955.81	2019.34	987.048	1983.44	-1.0067	3.02497e-17	3.74051e-15
488636	ATP1A4	ATPase Na+/K+ transporting subunit alpha 4%2C transcript variant X5 && sp|Q13733|AT1A4_HUMAN Sodium/potassium-transporting ATPase subunit alpha-4 OS=Homo sapiens OX=9606 GN=ATP1A4 PE=1 SV=3 && PF00702:haloacid dehalogenase-like hydrolase|PF13246:Cation transport ATPase (P-type)|PF00689:Cation transporting ATPase, C-terminus|PF00690:Cation transporter/ATPase, N-terminus|PF00122:E1-E2 ATPase	NC_006620.4:22037969-22153381	199.45	204.912	183.07	54.0268	63.4048	50.7334	195.811	56.055	1.80188	2.31735e-17	2.88899e-15
483923	PARD6G	par-6 family cell polarity regulator gamma && sp|Q9BYG4|PAR6G_HUMAN Partitioning defective 6 homolog gamma OS=Homo sapiens OX=9606 GN=PARD6G PE=1 SV=1 && PF00595:PDZ domain|PF00564:PB1 domain	NC_006583.4:1489490-1570469	730.983	650.933	730.56	303.684	291.906	240.097	704.158	278.562	1.33735	1.69287e-17	2.13674e-15
485867	TGM2	transglutaminase 2 && sp|P51176|TGM2_BOVIN Protein-glutamine gamma-glutamyltransferase 2 OS=Bos taurus OX=9913 GN=TGM2 PE=1 SV=1 && PF00868:Transglutaminase family|PF00927:Transglutaminase family, C-terminal ig like domain|PF01841:Transglutaminase-like superfamily	NC_006606.4:26277181-26308444	1514.82	1430.36	1341.51	2949.5	3024.8	2648.39	1428.9	2874.23	-1.00829	1.40888e-17	1.81596e-15
483124	PTPN22	protein tyrosine phosphatase non-receptor type 22%2C transcript variant X1 && sp|Q9Y2R2|PTN22_HUMAN Tyrosine-protein phosphatase non-receptor type 22 OS=Homo sapiens OX=9606 GN=PTPN22 PE=1 SV=2 && PF00102:Protein-tyrosine phosphatase	NC_006599.4:51274140-51334343	63.8317	54.9153	35.531	229.304	241.57	191.469	51.426	220.781	-2.10017	9.66075e-18	1.26125e-15
489932	TGFB1I1	transforming growth factor beta 1 induced transcript 1 && sp|O43294|TGFI1_HUMAN Transforming growth factor beta-1-induced transcript 1 protein OS=Homo sapiens OX=9606 GN=TGFB1I1 PE=1 SV=2 && PF03535:Paxillin family|PF00412:LIM domain	NC_006588.4:18384792-18390345	717.016	719.572	816.374	1583.81	1619.6	1514.55	750.987	1572.65	-1.06613	8.63889e-18	1.1327e-15
488915	CETN3	centrin 3%2C transcript variant X1 && sp|O15182|CETN3_HUMAN Centrin-3 OS=Homo sapiens OX=9606 GN=CETN3 PE=1 SV=2 && PF13499:EF-hand domain pair	NC_006585.4:19896446-19915446	1058.08	940.146	1014.85	1988.44	2015.2	2121.74	1004.36	2041.79	-1.02348	8.31043e-18	1.09435e-15
483083	RETSAT	retinol saturase%2C transcript variant X1 && sp|Q6NUM9|RETST_HUMAN All-trans-retinol 13,14-reductase OS=Homo sapiens OX=9606 GN=RETSAT PE=1 SV=2 && PF13450:NAD(P)-binding Rossmann-like domain	NC_006599.4:39339737-39353717	599.339	682.352	682.375	1426.85	1440.43	1339.72	654.689	1402.33	-1.09872	6.15457e-18	8.24739e-16
608621	TMEM150C	transmembrane protein 150C%2C transcript variant X4 && sp|A5D7C9|T150C_BOVIN Transmembrane protein 150C OS=Bos taurus OX=9913 GN=TMEM150C PE=2 SV=1 && PF10277:Frag1/DRAM/Sfk1 family	NC_006614.4:35331163-35416805	295.192	226.419	253.454	698.123	666.363	638.324	258.355	667.603	-1.36939	5.55177e-18	7.50574e-16
488249	CARMIL1	capping protein regulator and myosin 1 linker 1%2C transcript variant X5 && sp|Q5VZK9|CARL1_HUMAN F-actin-uncapping protein LRRC16A OS=Homo sapiens OX=9606 GN=CARMIL1 PE=1 SV=1 && PF17888:Carmil pleckstrin homology domain|PF16000:CARMIL C-terminus	NC_006617.4:23235876-23527314	1883.79	2034.28	1940.05	970.245	975.379	840.09	1952.71	928.571	1.07223	4.42286e-18	6.0062e-16
100856381	FUS	FUS RNA binding protein%2C transcript variant X1 && sp|Q28009|FUS_BOVIN RNA-binding protein FUS OS=Bos taurus OX=9913 GN=FUS PE=2 SV=2 && PF00076:RNA recognition motif. (a.k.a. RRM, RBD, or RNP domain)|PF00641:Zn-finger in Ran binding protein and others	NC_006588.4:18635210-18646537	553.471	548.021	555.13	1115.02	1270.31	1283.79	552.207	1223.04	-1.147	3.84057e-18	5.26245e-16
488849	SEL1L3	SEL1L family member 3%2C transcript variant X1 && sp|Q68CR1|SE1L3_HUMAN Protein sel-1 homolog 3 OS=Homo sapiens OX=9606 GN=SEL1L3 PE=1 SV=2 && -	NC_006585.4:87057626-87158335	255.294	281.398	237.994	61.1752	86.5409	53.8849	258.229	67.2004	1.93958	3.74502e-18	5.15474e-16
479140	EPB41L4A	erythrocyte membrane protein band 4.1 like 4A%2C transcript variant X6 && sp|Q9HCS5|E41LA_HUMAN Band 4.1-like protein 4A OS=Homo sapiens OX=9606 GN=EPB41L4A PE=1 SV=2 && PF00373:FERM central domain|PF09379:FERM N-terminal domain|PF09380:FERM C-terminal PH-like domain	NC_006585.4:1908010-2088734	202.442	190.179	196.606	526.909	537.513	476.96	196.409	513.794	-1.38685	3.68862e-18	5.10018e-16
100685867	DBP	D-box binding PAR bZIP transcription factor && sp|Q32PF6|DBP_BOVIN D site-binding protein OS=Bos taurus OX=9913 GN=DBP PE=2 SV=2 && PF07716:Basic region leucine zipper	NC_006583.4:107196619-107202740	244.319	277.444	307.518	77.4445	86.5504	55.9736	276.427	73.3229	1.91241	3.45819e-18	4.82544e-16
492030	BEX4	brain expressed X-linked 4 && sp|Q9NWD9|BEX4_HUMAN Protein BEX4 OS=Homo sapiens OX=9606 GN=BEX4 PE=1 SV=1 && PF04538:Brain expressed X-linked like family	NC_006621.4:62811132-62812691	1094.98	970.527	1126.69	472.902	487.186	458.31	1064.06	472.799	1.17005	3.40775e-18	4.77698e-16
487353	RPS6KA1	ribosomal protein S6 kinase A1%2C transcript variant X1 && sp|Q15418|KS6A1_HUMAN Ribosomal protein S6 kinase alpha-1 OS=Homo sapiens OX=9606 GN=RPS6KA1 PE=1 SV=2 && PF00069:Protein kinase domain|PF00433:Protein kinase C terminal domain	NC_006584.4:70074045-70110763	877.575	902.927	873.159	419.852	349.294	339.376	884.554	369.507	1.25904	3.26767e-18	4.62322e-16
479239	UNC5B	unc-5 netrin receptor B%2C transcript variant X2 && sp|Q8IZJ1|UNC5B_HUMAN Netrin receptor UNC5B OS=Homo sapiens OX=9606 GN=UNC5B PE=1 SV=2 && PF00531:Death domain|PF00791:ZU5 domain|PF17217:UPA domain|PF00090:Thrombospondin type 1 domain|PF07679:Immunoglobulin I-set domain	NC_006586.4:22139026-22219691	351.024	416.676	418.314	129.452	143.936	133.463	395.338	135.617	1.54272	2.89842e-18	4.11995e-16
607342	COLEC12	collectin subfamily member 12 && sp|Q5KU26|COL12_HUMAN Collectin-12 OS=Homo sapiens OX=9606 GN=COLEC12 PE=1 SV=3 && PF00059:Lectin C-type domain|PF01391:Collagen triple helix repeat (20 copies)	NC_006589.4:66645862-66826568	279.238	205.827	229.348	665.516	608.996	668.27	238.138	647.594	-1.44299	2.61245e-18	3.73089e-16
612521	EEF1A2	eukaryotic translation elongation factor 1 alpha 2%2C transcript variant X1 && sp|Q32PH8|EF1A2_BOVIN Elongation factor 1-alpha 2 OS=Bos taurus OX=9913 GN=EEF1A2 PE=2 SV=1 && PF00009:Elongation factor Tu GTP binding domain|PF03143:Elongation factor Tu C-terminal domain|PF03144:Elongation factor Tu domain 2	NC_006606.4:46295759-46305112	684.106	798.057	712.2	187.611	291.887	252.4	731.454	243.966	1.58353	2.42688e-18	3.49874e-16
111092165	LOC111092165	vomeromodulin-like%2C transcript variant X5 && sp|Q80XI7|VOME_MOUSE Vomeromodulin OS=Mus musculus OX=10090 GN=Bpifb9a PE=1 SV=1 && -	NC_006606.4:22192571-22230260	362.998	332.316	377.834	959.014	896.869	778.032	357.716	877.972	-1.29507	2.39664e-18	3.47158e-16
612267	RAB3IL1	RAB3A interacting protein like 1%2C transcript variant X3 && sp|Q2KJ58|R3GEF_BOVIN Guanine nucleotide exchange factor for Rab-3A OS=Bos taurus OX=9913 GN=RAB3IL1 PE=2 SV=1 && PF06428:GDP/GTP exchange factor Sec2p	NC_006600.4:53065960-53110305	2032.38	2026.41	2172.36	1024.28	1030.75	1017.96	2077.05	1024.33	1.01979	1.9866e-18	2.90531e-16
607935	EPHA6	EPH receptor A6%2C transcript variant X6 && sp|Q9UF33|EPHA6_HUMAN Ephrin type-A receptor 6 OS=Homo sapiens OX=9606 GN=EPHA6 PE=2 SV=3 && PF01404:Ephrin receptor ligand binding domain|PF07714:Protein tyrosine kinase|PF00041:Fibronectin type III domain|PF00536:SAM domain (Sterile alpha motif)|PF14575:Ephrin type-A receptor 2 transmembrane domain	NC_006615.4:4093700-4971581	894.531	827.414	858.711	1760.13	1691.08	1841.39	860.219	1764.2	-1.03613	1.77993e-18	2.66718e-16
485769	JAG1	jagged canonical Notch ligand 1 && sp|P78504|JAG1_HUMAN Protein jagged-1 OS=Homo sapiens OX=9606 GN=JAG1 PE=1 SV=3 && PF01414:Delta serrate ligand|PF00008:EGF-like domain|PF07657:N terminus of Notch ligand	NC_006606.4:11476448-11510591	347.041	388.273	301.567	83.6205	98.6474	116.809	345.627	99.6922	1.79253	1.23322e-18	1.89163e-16
479679	SLC12A4	solute carrier family 12 member 4 && sp|Q28677|S12A4_RABIT Solute carrier family 12 member 4 OS=Oryctolagus cuniculus OX=9986 GN=SLC12A4 PE=1 SV=1 && PF03522:Solute carrier family 12|PF00324:Amino acid permease	NC_006587.4:81523512-81545458	739.955	723.5	765.25	1635.77	1539.08	1494.89	742.902	1556.58	-1.06699	1.2375e-18	1.89163e-16
484006	TNFAIP3	TNF alpha induced protein 3%2C transcript variant X3 && sp|Q60769|TNAP3_MOUSE Tumor necrosis factor alpha-induced protein 3 OS=Mus musculus OX=10090 GN=Tnfaip3 PE=1 SV=2 && -	NC_006583.4:31130692-31146131	344.052	338.235	308.356	116.169	101.673	109.658	330.214	109.167	1.5958	1.05651e-18	1.63138e-16
610734	TNFRSF12A	TNF receptor superfamily member 12A && sp|Q9CR75|TNR12_MOUSE Tumor necrosis factor receptor superfamily member 12A OS=Mus musculus OX=10090 GN=Tnfrsf12a PE=2 SV=1 && PF12191:Tumour necrosis factor receptor stn_TNFRSF12A_TNFR domain	NC_006588.4:39406703-39408732	3307.87	2965.6	2823.78	6410.65	6630.4	5728.12	3032.42	6256.39	-1.04488	1.00172e-18	1.55465e-16
100855872	IRF1	interferon regulatory factor 1 && sp|A0FIN4|IRF1_PIG Interferon regulatory factor 1 OS=Sus scrofa OX=9823 GN=IRF1 PE=2 SV=1 && PF00605:Interferon regulatory factor transcription factor	NC_006593.4:19575525-19582746	1114.92	1201.94	1208.58	566.597	436.873	442.827	1175.15	482.099	1.28525	8.56145e-19	1.34243e-16
612399	FSTL3	follistatin like 3%2C transcript variant X2 && sp|Q1LZB9|FSTL3_BOVIN Follistatin-related protein 3 OS=Bos taurus OX=9913 GN=FSTL3 PE=2 SV=1 && PF07648:Kazal-type serine protease inhibitor domain	NC_006602.4:57680806-57686436	360.999	384.303	406.749	949.857	903.918	849.373	384.017	901.049	-1.23006	6.38721e-19	1.028e-16
490537	TGIF1	TGFB induced factor homeobox 1%2C transcript variant X1 && sp|Q15583|TGIF1_HUMAN Homeobox protein TGIF1 OS=Homo sapiens OX=9606 GN=TGIF1 PE=1 SV=3 && PF05920:Homeobox KN domain	NC_006589.4:69494904-69503552	1951.61	2028.38	2147.31	954.984	939.154	1032.4	2042.43	975.511	1.06604	5.2425e-19	8.48253e-17
403441	HGF	hepatocyte growth factor && sp|Q867B7|HGF_CANLF Hepatocyte growth factor OS=Canis lupus familiaris OX=9615 GN=HGF PE=2 SV=1 && PF00089:Trypsin|PF00051:Kringle domain|PF00024:PAN domain	NC_006600.4:21005145-21082437	283.215	284.288	325.817	78.4838	63.4344	98.1656	297.773	80.0279	1.89456	3.90066e-19	6.34514e-17
610782	ADAP2	ArfGAP with dual PH domains 2%2C transcript variant X1 && sp|Q8R2V5|ADAP2_MOUSE Arf-GAP with dual PH domain-containing protein 2 OS=Mus musculus OX=10090 GN=Adap2 PE=1 SV=1 && -	NC_006591.4:39960027-40003994	349.028	390.171	474.298	109.075	135.873	106.606	404.499	117.185	1.78618	3.3536e-19	5.5442e-17
119871533	LOC119871533	serine protease inhibitor Kazal-type 9-like && sp|Q5DT21|ISK9_HUMAN Serine protease inhibitor Kazal-type 9 OS=Homo sapiens OX=9606 GN=SPINK9 PE=1 SV=1 && PF00050:Kazal-type serine protease inhibitor domain	NC_006586.4:60207158-60223914	390.925	337.223	345.965	822.507	946.184	864.86	358.038	877.85	-1.29372	2.90491e-19	4.85519e-17
485091	CNN2	calponin 2 && sp|Q3SYU6|CNN2_BOVIN Calponin-2 OS=Bos taurus OX=9913 GN=CNN2 PE=2 SV=3 && PF00402:Calponin family repeat|PF00307:Calponin homology (CH) domain	NC_006602.4:57487080-57493718	2520.04	2454.84	2421.93	5134.63	5282.58	4608.78	2465.6	5008.66	-1.02247	2.32819e-19	3.91277e-17
478632	CEP72	centrosomal protein 72%2C transcript variant X2 && sp|Q9D3R3|CEP72_MOUSE Centrosomal protein of 72 kDa OS=Mus musculus OX=10090 GN=Cep72 PE=1 SV=3 && PF14580:Leucine-rich repeat	NC_006616.4:16141869-16195347	2033.39	1873.47	1931.38	808.254	909.956	983.749	1946.08	900.653	1.11145	2.26738e-19	3.83174e-17
474604	EFEMP1	EGF containing fibulin extracellular matrix protein 1%2C transcript variant X1 && sp|Q12805|FBLN3_HUMAN EGF-containing fibulin-like extracellular matrix protein 1 OS=Homo sapiens OX=9606 GN=EFEMP1 PE=1 SV=2 && PF12662:Complement Clr-like EGF-like|PF07645:Calcium-binding EGF domain	NC_006592.4:56589822-56651875	913.473	1070.6	937.713	2057.74	2163.16	2074.19	973.93	2098.36	-1.10727	1.21213e-19	2.05988e-17
403580	ACTB	actin beta && sp|P60712|ACTB_BOVIN Actin, cytoplasmic 1 OS=Bos taurus OX=9913 GN=ACTB PE=1 SV=1 && PF00022:Actin	NC_006588.4:13893047-13896436	19629.8	23651.4	22779.6	45320	45356.9	44736.2	22020.3	45137.7	-1.03549	9.17516e-20	1.59485e-17
553102	GUCY1B1	guanylate cyclase 1 soluble subunit beta 1 && sp|Q4ZHR9|GCYB1_CANLF Guanylate cyclase soluble subunit beta-1 OS=Canis lupus familiaris OX=9615 GN=GUCY1B1 PE=2 SV=1 && PF07700:Haem-NO-binding|PF07701:Heme NO binding associated|PF00211:Adenylate and Guanylate cyclase catalytic domain	NC_006597.4:53601513-53647751	486.663	332.259	465.561	120.258	124.811	107.638	428.161	117.569	1.86341	9.00283e-20	1.57389e-17
607317	MRPL55	mitochondrial ribosomal protein L55%2C transcript variant X2 && sp|P0C2B8|RM55_BOVIN 39S ribosomal protein L55, mitochondrial OS=Bos taurus OX=9913 GN=MRPL55 PE=1 SV=1 && PF09776:Mitochondrial ribosomal protein L55	NC_006596.4:321627-324914	647.211	621.53	702.635	1615.38	1602.48	1350.11	657.125	1522.66	-1.21218	8.55349e-20	1.50398e-17
477926	CHMP4C	charged multivesicular body protein 4C && sp|Q569C1|CHM4C_RAT Charged multivesicular body protein 4c OS=Rattus norvegicus OX=10116 GN=Chmp4c PE=2 SV=1 && PF03357:Snf7	NC_006611.4:29120369-29146705	433.805	384.284	395.124	137.585	124.826	142.732	404.404	135.048	1.58157	7.5e-20	1.32641e-17
475461	NR3C2	nuclear receptor subfamily 3 group C member 2%2C transcript variant X5 && sp|Q3YC04|MCR_AOTNA Mineralocorticoid receptor OS=Aotus nancymaae OX=37293 GN=NR3C2 PE=2 SV=1 && PF00104:Ligand-binding domain of nuclear hormone receptor|PF00105:Zinc finger, C4 type (two domains)	NC_006597.4:46783147-47111076	240.337	234.303	235.152	75.3855	60.4036	63.1294	236.597	66.3062	1.83333	5.96125e-20	1.06044e-17
595148	SLIT2	slit guidance ligand 2%2C transcript variant X1 && sp|O94813|SLIT2_HUMAN Slit homolog 2 protein OS=Homo sapiens OX=9606 GN=SLIT2 PE=1 SV=1 && PF00008:EGF-like domain|PF13855:Leucine rich repeat|PF01462:Leucine rich repeat N-terminal domain|PF00054:Laminin G domain	NC_006585.4:91423926-91774709	752.915	798.988	909.877	1867.13	1841.05	1735.93	820.593	1814.71	-1.14476	5.69312e-20	1.0187e-17
403582	COL6A3	collagen type VI alpha 3 chain && sp|P12111|CO6A3_HUMAN Collagen alpha-3(VI) chain OS=Homo sapiens OX=9606 GN=COL6A3 PE=1 SV=5 && PF00014:Kunitz/Bovine pancreatic trypsin inhibitor domain|PF01391:Collagen triple helix repeat (20 copies)|PF00092:von Willebrand factor type A domain	NC_006607.4:48469819-48549745	1008.22	949.955	1038	2062.83	2117.86	2122.8	998.725	2101.17	-1.07291	4.89458e-20	8.80996e-18
610195	CYP2J2	cytochrome P450 family 2 subfamily J member 2 && sp|P51589|CP2J2_HUMAN Cytochrome P450 2J2 OS=Homo sapiens OX=9606 GN=CYP2J2 PE=1 SV=2 && PF00067:Cytochrome P450	NC_006587.4:50009133-50053501	85.7579	103.937	103.152	359.735	307.018	314.518	97.6155	327.09	-1.7429	4.27921e-20	7.74817e-18
476059	AHNAK	AHNAK nucleoprotein%2C transcript variant X6 && sp|Q09666|AHNK_HUMAN Neuroblast differentiation-associated protein AHNAK OS=Homo sapiens OX=9606 GN=AHNAK PE=1 SV=2 && -	NC_006600.4:52690025-52721586	24800.5	25344.5	27124.3	48189	59015.3	56251.2	25756.4	54485.2	-1.08093	4.00627e-20	7.29741e-18
612053	KCNJ14	potassium inwardly rectifying channel subfamily J member 14 && sp|Q9UNX9|KCJ14_HUMAN ATP-sensitive inward rectifier potassium channel 14 OS=Homo sapiens OX=9606 GN=KCNJ14 PE=1 SV=1 && PF17655:Inward rectifier potassium channel C-terminal domain|PF01007:Inward rectifier potassium channel transmembrane domain	NC_006583.4:107326278-107336127	253.298	280.409	254.41	681.827	665.357	661.061	262.706	669.415	-1.34902	3.32483e-20	6.09265e-18
100688198	C27H12orf60	chromosome 27 C12orf60 homolog%2C transcript variant X9 && sp|Q5U649|CL060_HUMAN Uncharacterized protein C12orf60 OS=Homo sapiens OX=9606 GN=C12orf60 PE=1 SV=2 && PF15047:Protein of unknown function (DUF4533)	NC_006609.4:14643151-14657088	115.674	149.054	134.932	391.39	435.848	420.005	133.22	415.747	-1.64077	3.30468e-20	6.09243e-18
486633	BCAT1	branched chain amino acid transaminase 1%2C transcript variant X2 && sp|P54687|BCAT1_HUMAN Branched-chain-amino-acid aminotransferase, cytosolic OS=Homo sapiens OX=9606 GN=BCAT1 PE=1 SV=3 && PF01063:Amino-transferase class IV	NC_006609.4:23725637-23832733	5270.44	4899.86	5361.46	10144.9	10294.4	10630.6	5177.25	10356.6	-1.00027	3.11266e-20	5.77341e-18
486973	CYP7B1	cytochrome P450 family 7 subfamily B member 1%2C transcript variant X1 && sp|O75881|CP7B1_HUMAN Cytochrome P450 7B1 OS=Homo sapiens OX=9606 GN=CYP7B1 PE=1 SV=2 && PF00067:Cytochrome P450	NC_006611.4:14762658-14936799	2106.18	2096.99	2400.81	4519.06	4542.74	4698.71	2201.33	4586.84	-1.05904	2.21368e-20	4.20863e-18
475637	TENM3	teneurin transmembrane protein 3 && sp|Q9WTS6|TEN3_MOUSE Teneurin-3 OS=Mus musculus OX=10090 GN=Tenm3 PE=1 SV=1 && PF15636:GHH signature containing HNH/Endo VII superfamily nuclease toxin|PF06484:Teneurin Intracellular Region	NC_006616.4:35883742-36484794	1139.85	1161.74	1112.17	2395.07	2302.08	2407.28	1137.92	2368.14	-1.05728	1.90333e-20	3.66439e-18
119865321	HES1	hes family bHLH transcription factor 1 && sp|Q3ZBG4|HES1_BOVIN Transcription factor HES-1 OS=Bos taurus OX=9913 GN=HES1 PE=2 SV=1 && PF00010:Helix-loop-helix DNA-binding domain|PF07527:Hairy Orange	NC_006605.4:52257121-52259752	1058.07	1114.68	1165.23	455.549	471.071	352.885	1112.66	426.502	1.38298	1.55159e-20	3.00623e-18
607852	ACLY	ATP citrate lyase%2C transcript variant X2 && sp|P53396|ACLY_HUMAN ATP-citrate synthase OS=Homo sapiens OX=9606 GN=ACLY PE=1 SV=3 && PF00285:Citrate synthase, C-terminal domain|PF00549:CoA-ligase|PF02629:CoA binding domain|PF16114:ATP citrate lyase citrate-binding	NC_006591.4:20390153-20434737	15384.5	17197.6	16746.4	32280.6	33155.1	33273.8	16442.9	32903.1	-1.00076	1.48447e-20	2.9133e-18
488922	VCAN	versican%2C transcript variant X2 && sp|P81282|CSPG2_BOVIN Versican core protein OS=Bos taurus OX=9913 GN=VCAN PE=1 SV=2 && PF00059:Lectin C-type domain|PF00008:EGF-like domain|PF00084:Sushi repeat (SCR repeat)|PF07686:Immunoglobulin V-set domain|PF00193:Extracellular link domain	NC_006585.4:25365073-25476286	16689.9	21034.8	19043.1	43138.9	42204.3	38611.9	18922.6	41318.4	-1.12667	1.35081e-20	2.6682e-18
100682800	TMEM74	transmembrane protein 74%2C transcript variant X1 && sp|Q96NL1|TMM74_HUMAN Transmembrane protein 74 OS=Homo sapiens OX=9606 GN=TMEM74 PE=1 SV=1 && PF14927:Neurensin	NC_006595.4:9383998-9391724	437.794	357.784	432.77	1057.9	997.534	998.314	409.449	1017.91	-1.3136	9.73717e-21	1.93592e-18
119870937	LOC119870937	extensin-like && - && -	NC_006585.4:2077838-2091752	3419.55	3646.99	3304.72	6957.96	7169.94	6859.82	3457.09	6995.91	-1.01694	9.53207e-21	1.9076e-18
483710	PELI3	pellino E3 ubiquitin protein ligase family member 3%2C transcript variant X3 && sp|Q8N2H9|PELI3_HUMAN E3 ubiquitin-protein ligase pellino homolog 3 OS=Homo sapiens OX=9606 GN=PELI3 PE=1 SV=2 && PF04710:Pellino	NC_006600.4:49479078-49489788	408.869	428.431	410.552	133.487	137.89	97.3586	415.951	122.912	1.7574	8.0104e-21	1.6137e-18
403704	UACA	uveal autoantigen with coiled-coil domains and ankyrin repeats && sp|Q9GL21|UACA_CANLF Uveal autoantigen with coiled-coil domains and ankyrin repeats OS=Canis lupus familiaris OX=9615 GN=UACA PE=2 SV=2 && PF12796:Ankyrin repeats (3 copies)	NC_006612.4:34309793-34355595	410.858	506.883	483.834	1241.34	1155.57	1086.28	467.192	1161.06	-1.31301	7.34773e-21	1.50007e-18
481689	TNC	tenascin C && sp|P24821|TENA_HUMAN Tenascin OS=Homo sapiens OX=9606 GN=TNC PE=1 SV=3 && PF18720:Tenascin EGF domain|PF00041:Fibronectin type III domain|PF00147:Fibrinogen beta and gamma chains, C-terminal globular domain	NC_006593.4:67478996-67543867	24803.5	27212.1	26906.4	52432.8	53930.1	52116.3	26307.3	52826.4	-1.00579	6.36329e-21	1.30787e-18
611246	PDLIM7	PDZ and LIM domain 7%2C transcript variant X5 && sp|Q9NR12|PDLI7_HUMAN PDZ and LIM domain protein 7 OS=Homo sapiens OX=9606 GN=PDLIM7 PE=1 SV=1 && PF00595:PDZ domain|PF00412:LIM domain	NC_006586.4:35841918-35857812	977.291	1246.08	1260.67	2685.56	2995.6	2578.04	1161.35	2753.06	-1.24507	5.80897e-21	1.2103e-18
607310	CELF2	CUGBP Elav-like family member 2%2C transcript variant X9 && sp|A4IIM2|CELF2_XENTR CUGBP Elav-like family member 2 OS=Xenopus tropicalis OX=8364 GN=celf2 PE=2 SV=1 && -	NC_006584.4:22032688-22846510	243.331	222.53	224.538	690.97	594.903	614.52	230.133	633.465	-1.46038	5.72958e-21	1.20199e-18
480369	ACTN1	actinin alpha 1%2C transcript variant X5 && sp|Q3B7N2|ACTN1_BOVIN Alpha-actinin-1 OS=Bos taurus OX=9913 GN=ACTN1 PE=2 SV=1 && PF00435:Spectrin repeat|PF00307:Calponin homology (CH) domain|PF08726:Ca2+ insensitive EF hand	NC_006590.4:42404474-42497710	6602.75	8047.88	7535.7	15535.4	16060.1	15472.1	7395.45	15689.2	-1.08504	4.76993e-21	1.00761e-18
609946	MXI1	MAX interactor 1%2C dimerization protein%2C transcript variant X1 && sp|O09015|MXI1_RAT Max-interacting protein 1 OS=Rattus norvegicus OX=10116 GN=Mxi1 PE=2 SV=1 && PF00010:Helix-loop-helix DNA-binding domain	NC_006610.4:21727467-21808682	4505.55	4205.76	4487.31	2173.91	2101.76	2126.95	4399.54	2134.21	1.04361	3.42008e-21	7.32644e-19
484797	CDCP1	CUB domain containing protein 1 && sp|Q9H5V8|CDCP1_HUMAN CUB domain-containing protein 1 OS=Homo sapiens OX=9606 GN=CDCP1 PE=1 SV=3 && -	NC_006602.4:43150958-43208819	2167.01	2319.56	2326.55	4556.78	5071.19	4723.56	2271.04	4783.85	-1.07476	1.86341e-21	4.0488e-19
608801	IMPA2	inositol monophosphatase 2%2C transcript variant X2 && sp|O14732|IMPA2_HUMAN Inositol monophosphatase 2 OS=Homo sapiens OX=9606 GN=IMPA2 PE=1 SV=1 && PF00459:Inositol monophosphatase family	NC_006589.4:77004188-77049429	495.629	564.734	473.152	131.518	180.158	142.798	511.171	151.492	1.75351	1.60771e-21	3.51834e-19
478670	LOC478670	LIM domain containing preferred translocation partner in lipoma%2C transcript variant X2 && sp|Q93052|LPP_HUMAN Lipoma-preferred partner OS=Homo sapiens OX=9606 GN=LPP PE=1 SV=1 && PF00412:LIM domain	NC_006616.4:24650600-25252579	1726.22	2262.73	2242.74	4831.95	4853.78	5051.47	2077.23	4912.4	-1.24165	1.37218e-21	3.04675e-19
100684605	BTG1	BTG anti-proliferation factor 1 && sp|P62324|BTG1_HUMAN Protein BTG1 OS=Homo sapiens OX=9606 GN=BTG1 PE=1 SV=1 && -	NC_006597.4:33088160-33102594	5168.72	5436.16	5260.23	2571.4	2483.26	2667.96	5288.37	2574.21	1.03868	1.10037e-21	2.46118e-19
477928	CA2	carbonic anhydrase 2 && sp|P00918|CAH2_HUMAN Carbonic anhydrase 2 OS=Homo sapiens OX=9606 GN=CA2 PE=1 SV=2 && PF00194:Eukaryotic-type carbonic anhydrase	NC_006611.4:32190440-32197007	525.538	680.397	727.739	1607.27	1680	1716.23	644.558	1667.83	-1.37123	1.02251e-21	2.30397e-19
492140	STK26	serine/threonine kinase 26%2C transcript variant X11 && sp|Q9P289|STK26_HUMAN Serine/threonine-protein kinase 26 OS=Homo sapiens OX=9606 GN=STK26 PE=1 SV=2 && PF00069:Protein kinase domain	NC_006621.4:89134974-89199270	2562.92	2535.22	2668.69	1243.4	1156.58	1278.62	2588.94	1226.2	1.07815	9.96217e-22	2.26149e-19
481124	LRP1	LDL receptor related protein 1%2C transcript variant X1 && sp|Q07954|LRP1_HUMAN Prolow-density lipoprotein receptor-related protein 1 OS=Homo sapiens OX=9606 GN=LRP1 PE=1 SV=2 && PF14670:Coagulation Factor Xa inhibitory site|PF00058:Low-density lipoprotein receptor repeat class B|PF16472:Domain of unknown function (DUF5050)|PF00057:Low-density lipoprotein receptor domain class A|PF12662:Complemen…	NC_006592.4:1324330-1405506	6278.65	6409.65	6339.65	12784.6	13105.8	12340.6	6342.65	12743.7	-1.00661	9.37568e-22	2.14435e-19
487086	ZNF438	zinc finger protein 438%2C transcript variant X34 && sp|Q7Z4V0|ZN438_HUMAN Zinc finger protein 438 OS=Homo sapiens OX=9606 GN=ZNF438 PE=1 SV=1 && -	NC_006584.4:12968827-13370365	448.758	466.657	473.223	1047.74	1159.58	1101.75	462.879	1103.03	-1.25249	8.30271e-22	1.91333e-19
488840	ARAP2	ArfGAP with RhoGAP domain%2C ankyrin repeat and PH domain 2%2C transcript variant X12 && sp|Q8WZ64|ARAP2_HUMAN Arf-GAP with Rho-GAP domain, ANK repeat and PH domain-containing protein 2 OS=Homo sapiens OX=9606 GN=ARAP2 PE=1 SV=3 && PF00536:SAM domain (Sterile alpha motif)|PF00169:PH domain|PF01412:Putative GTPase activating protein for Arf|PF00620:RhoGAP domain	NC_006585.4:78128989-78318159	1395.14	1591.15	1627.84	649.214	585.847	681.693	1538.05	638.918	1.26737	8.09772e-22	1.88034e-19
XLOC_001979	XLOC_001979	-	NC_006583.4:98190010-98201104	364.99	381.367	381.659	888.743	948.204	931.051	376.005	922.666	-1.29472	4.5886e-22	1.0737e-19
403518	RHPN2	rhophilin Rho GTPase binding protein 2 && sp|Q8HXG3|RHPN2_CANLF Rhophilin-2 OS=Canis lupus familiaris OX=9615 GN=RHPN2 PE=2 SV=1 && PF02185:Hr1 repeat|PF03097:BRO1-like domain	NC_006583.4:118461902-118519708	481.671	467.636	448.12	135.584	146.965	167.523	465.809	150.024	1.63388	4.1851e-22	9.86872e-20
480437	DYNC1H1	dynein cytoplasmic 1 heavy chain 1 && sp|Q14204|DYHC1_HUMAN Cytoplasmic dynein 1 heavy chain 1 OS=Homo sapiens OX=9606 GN=DYNC1H1 PE=1 SV=5 && PF18199:Dynein heavy chain C-terminal domain|PF12781:ATP-binding dynein motor region|PF12774:Hydrolytic ATP binding site of dynein motor region|PF12775:P-loop containing dynein motor region|PF17852:Dynein heavy chain AAA lid domain|PF12777:Microtubule-bind…	NC_006590.4:69511720-69579474	10432.2	11169.4	10958	21783	22227.5	22279.1	10853.2	22096.5	-1.02569	2.56849e-22	6.10397e-20
474556	EIF5B	eukaryotic translation initiation factor 5B%2C transcript variant X1 && sp|O60841|IF2P_HUMAN Eukaryotic translation initiation factor 5B OS=Homo sapiens OX=9606 GN=EIF5B PE=1 SV=4 && PF03144:Elongation factor Tu domain 2|PF00009:Elongation factor Tu GTP binding domain|PF11987:Translation-initiation factor 2	NC_006592.4:43171425-43266587	3104.43	2659.71	2767.91	6140.57	5911.71	6375.63	2844.02	6142.64	-1.11091	1.78814e-22	4.28295e-20
474799	SVEP1	sushi%2C von Willebrand factor type A%2C EGF and pentraxin domain containing 1%2C transcript variant X1 && sp|Q4LDE5|SVEP1_HUMAN Sushi, von Willebrand factor type A, EGF and pentraxin domain-containing protein 1 OS=Homo sapiens OX=9606 GN=SVEP1 PE=1 SV=3 && PF07645:Calcium-binding EGF domain|PF07699:Putative ephrin-receptor like|PF00008:EGF-like domain|PF00084:Sushi repeat (SCR repeat)|PF02494:HY…	NC_006593.4:63715062-63896447	3530.25	3642.06	3868.59	7332.02	7845.36	8067.04	3680.3	7748.14	-1.07398	1.50713e-22	3.63853e-20
488445	MFSD6	major facilitator superfamily domain containing 6%2C transcript variant X3 && sp|A1DWM3|MFSD6_PIG Major facilitator superfamily domain-containing protein 6 OS=Sus scrofa OX=9823 GN=MFSD6 PE=2 SV=1 && PF12832:MFS_1 like family	NC_006619.4:1960593-2030122	1018.19	910.741	942.548	349.603	397.594	366.227	957.16	371.141	1.36639	5.79309e-23	1.40976e-20
607186	LAMP3	lysosomal associated membrane protein 3 && sp|Q8MJJ2|LAMP3_MACMU Lysosome-associated membrane glycoprotein 3 OS=Macaca mulatta OX=9544 GN=LAMP3 PE=2 SV=1 && PF01299:Lysosome-associated membrane glycoprotein (Lamp)	NC_006616.4:20179722-20215048	532.531	470.545	527.202	150.866	168.098	170.669	510.093	163.211	1.64331	5.40899e-23	1.33769e-20
478647	KLHL24	kelch like family member 24%2C transcript variant X1 && sp|Q6TFL4|KLH24_HUMAN Kelch-like protein 24 OS=Homo sapiens OX=9606 GN=KLHL24 PE=1 SV=1 && PF07707:BTB And C-terminal Kelch|PF00651:BTB/POZ domain|PF01344:Kelch motif	NC_006616.4:20671915-20713790	6054.28	5325.33	5759.47	2431.79	2401.73	2798.26	5713.03	2543.93	1.16719	3.31102e-23	8.25556e-21
486881	ADD3	adducin 3%2C transcript variant X3 && sp|Q9UEY8|ADDG_HUMAN Gamma-adducin OS=Homo sapiens OX=9606 GN=ADD3 PE=1 SV=1 && PF00596:Class II Aldolase and Adducin N-terminal domain	NC_006610.4:21545130-21669800	5641.42	5078.29	5382.63	2439.93	2436.96	2612.09	5367.45	2496.33	1.1044	3.05567e-23	7.68184e-21
608623	GNB5	G protein subunit beta 5%2C transcript variant X1 && sp|O14775|GNB5_HUMAN Guanine nucleotide-binding protein subunit beta-5 OS=Homo sapiens OX=9606 GN=GNB5 PE=1 SV=2 && PF00400:WD domain, G-beta repeat	NC_006612.4:17764218-17810236	969.32	1016.64	1055.35	421.926	386.537	404.494	1013.77	404.319	1.32598	2.77449e-23	7.03311e-21
480291	NFKBIA	NFKB inhibitor alpha%2C transcript variant X5 && sp|Q08353|IKBA_PIG NF-kappa-B inhibitor alpha OS=Sus scrofa OX=9823 GN=NFKBIA PE=1 SV=1 && PF00023:Ankyrin repeat|PF12796:Ankyrin repeats (3 copies)	NC_006590.4:13896355-13899624	2613.78	2414.64	2313.96	1131.27	1060.95	1022.13	2447.46	1071.45	1.19158	2.664e-23	6.80976e-21
478560	PHLDB2	pleckstrin homology like domain family B member 2%2C transcript variant X1 && sp|Q86SQ0|PHLB2_HUMAN Pleckstrin homology-like domain family B member 2 OS=Homo sapiens OX=9606 GN=PHLDB2 PE=1 SV=2 && PF00169:PH domain	NC_006615.4:16500237-16717632	3628.97	3640.09	4151.01	8304.3	7994.34	8653.61	3806.69	8317.42	-1.12754	1.51313e-23	3.90067e-21
100856326	ZBED8	zinc finger BED-type containing 8%2C transcript variant X2 && sp|A4Z945|ZBED8_BOVIN Protein ZBED8 OS=Bos taurus OX=9913 GN=ZBED8 PE=2 SV=1 && -	NC_006586.4:50226515-50232383	1547.73	1361.71	1413.83	3267.5	3167.74	3293.86	1441.09	3243.03	-1.17015	1.32458e-23	3.44379e-21
490554	PIEZO2	piezo type mechanosensitive ion channel component 2%2C transcript variant X5 && sp|Q8CD54|PIEZ2_MOUSE Piezo-type mechanosensitive ion channel component 2 OS=Mus musculus OX=10090 GN=Piezo2 PE=1 SV=2 && PF15917:Piezo|PF12166:Piezo non-specific cation channel, R-Ras-binding domain	NC_006589.4:75880977-76321043	2880.04	3439.16	3295.14	7132.24	6981.71	7321.18	3204.78	7145.04	-1.15665	8.54739e-24	2.2609e-21
484937	CNN1	calponin 1%2C transcript variant X2 && sp|Q7YRL2|CNN1_SHEEP Calponin-1 OS=Ovis aries OX=9940 GN=CNN1 PE=2 SV=1 && PF00402:Calponin family repeat|PF00307:Calponin homology (CH) domain	NC_006602.4:49701977-49708548	1787.06	1840.15	1884.18	3951.37	3967.98	4001.46	1837.13	3973.6	-1.11292	4.97459e-24	1.33913e-21
100856678	NEXN	nexilin F-actin binding protein%2C transcript variant X1 && sp|Q0ZGT2|NEXN_HUMAN Nexilin OS=Homo sapiens OX=9606 GN=NEXN PE=1 SV=1 && PF07679:Immunoglobulin I-set domain	NC_006588.4:71621447-71672401	36.8981	29.3721	43.4367	191.611	177.17	212.016	36.5689	193.599	-2.39991	4.87875e-24	1.32506e-21
481657	KLF4	Kruppel like factor 4 && sp|Q60793|KLF4_MOUSE Krueppel-like factor 4 OS=Mus musculus OX=10090 GN=Klf4 PE=1 SV=3 && -	NC_006593.4:61280192-61284913	4162.5	4608.73	4388.99	2001.66	2008.14	1820.78	4386.74	1943.53	1.1744	2.78261e-24	7.69494e-22
102153616	LOC102153616	NACHT%2C LRR and PYD domains-containing protein 1b allele 5-like%2C transcript variant X3 && - && PF13553:Function to find|PF00531:Death domain	NC_006616.4:30181647-30215511	1212.65	1052.87	1241.38	407.701	470.068	436.567	1168.97	438.112	1.41557	2.16053e-24	6.08528e-22
481556	MLLT3	MLLT3 super elongation complex subunit%2C transcript variant X1 && sp|P42568|AF9_HUMAN Protein AF-9 OS=Homo sapiens OX=9606 GN=MLLT3 PE=1 SV=2 && PF03366:YEATS family|PF17793:ANC1 homology domain (AHD)	NC_006593.4:38587790-38867401	861.619	887.241	859.668	328.16	277.833	333.07	869.509	313.021	1.47374	1.40998e-24	4.00842e-22
403516	CACNA1C	calcium voltage-gated channel subunit alpha1 C%2C transcript variant X19 && sp|P15381|CAC1C_RABIT Voltage-dependent L-type calcium channel subunit alpha-1C OS=Oryctolagus cuniculus OX=9986 GN=CACNA1C PE=1 SV=1 && PF00520:Ion transport protein|PF08763:Voltage gated calcium channel IQ domain|PF16885:Voltage-gated calcium channel subunit alpha, C-term|PF16905:Voltage-dependent L-type calcium channel…	NC_006609.4:1930129-2677673	6774.28	7067.49	6943.93	14691.5	14307.7	15054.1	6928.57	14684.4	-1.08364	1.35527e-24	3.88925e-22
482310	PDK4	pyruvate dehydrogenase kinase 4 && sp|O70571|PDK4_MOUSE [Pyruvate dehydrogenase (acetyl-transferring)] kinase isozyme 4, mitochondrial OS=Mus musculus OX=10090 GN=Pdk4 PE=1 SV=1 && PF02518:Histidine kinase-, DNA gyrase B-, and HSP90-like ATPase|PF10436:Mitochondrial branched-chain alpha-ketoacid dehydrogenase kinase	NC_006596.4:20384777-20398210	394.914	382.366	304.438	62.2174	69.4626	95.0486	360.573	75.5762	2.25268	1.14085e-24	3.30509e-22
484917	IER2	immediate early response 2 && sp|P17950|IER2_MOUSE Immediate early response gene 2 protein OS=Mus musculus OX=10090 GN=Ier2 PE=2 SV=3 && PF05760:Immediate early response protein (IER)	NC_006602.4:48944210-48947948	1438.02	1685.28	1576.72	561.604	657.294	618.63	1566.68	612.509	1.35472	1.08068e-24	3.16088e-22
481280	MYH9	myosin heavy chain 9 && sp|Q258K2|MYH9_CANLF Myosin-9 OS=Canis lupus familiaris OX=9615 GN=MYH9 PE=2 SV=1 && PF01576:Myosin tail|PF02736:Myosin N-terminal SH3-like domain|PF00063:Myosin head (motor domain)	NC_006592.4:27985072-28076495	16494.4	18378	18708.7	38792.1	39642.5	38330.5	17860.4	38921.7	-1.1238	1.00089e-24	2.95593e-22
481738	WDR46	WD repeat domain 46 && sp|Q5TJE7|WDR46_CANLF WD repeat-containing protein 46 OS=Canis lupus familiaris OX=9615 GN=WDR46 PE=3 SV=1 && PF08149:BING4CT (NUC141) domain	NC_006594.4:2802170-2810395	988.266	1110.77	1095.82	2490.88	2383.61	2565.55	1064.95	2480.01	-1.21938	6.75781e-25	2.03531e-22
483675	DHCR7	7-dehydrocholesterol reductase%2C transcript variant X1 && sp|Q9UBM7|DHCR7_HUMAN 7-dehydrocholesterol reductase OS=Homo sapiens OX=9606 GN=DHCR7 PE=1 SV=1 && PF01222:Ergosterol biosynthesis ERG4/ERG24 family	NC_006600.4:45862457-45882527	3579.11	3720.5	3779.91	8178.93	7911.8	7724.67	3693.17	7938.47	-1.10396	6.431e-25	1.95625e-22
488912	ARRDC3	arrestin domain containing 3%2C transcript variant X2 && sp|Q0VCA2|ARRD3_BOVIN Arrestin domain-containing protein 3 OS=Bos taurus OX=9913 GN=ARRDC3 PE=2 SV=1 && PF00339:Arrestin (or S-antigen), N-terminal domain|PF02752:Arrestin (or S-antigen), C-terminal domain	NC_006585.4:19060400-19074268	20627	19517.2	20512.8	9674.07	8941.55	9553.64	20219	9389.75	1.10655	3.40751e-25	1.047e-22
100688707	C5H16orf46	chromosome 5 C16orf46 homolog%2C transcript variant X2 && sp|Q6P387|CP046_HUMAN Uncharacterized protein C16orf46 OS=Homo sapiens OX=9606 GN=C16orf46 PE=2 SV=2 && PF15032:Protein of unknown function (DUF4529)	NC_006587.4:70711103-70724298	608.324	574.503	505.9	178.336	153.012	170.684	562.909	167.344	1.74936	3.23058e-25	1.00276e-22
483974	RAB27B	RAB27B%2C member RAS oncogene family%2C transcript variant X3 && sp|O00194|RB27B_HUMAN Ras-related protein Rab-27B OS=Homo sapiens OX=9606 GN=RAB27B PE=1 SV=4 && PF00071:Ras family	NC_006583.4:21679208-21816880	1948.62	1744.06	1730.89	703.244	657.315	786.154	1807.86	715.571	1.33703	3.21194e-25	1.00276e-22
608833	SLCO3A1	solute carrier organic anion transporter family member 3A1%2C transcript variant X5 && sp|Q8HYW2|SO3A1_BOVIN Solute carrier organic anion transporter family member 3A1 OS=Bos taurus OX=9913 GN=SLCO3A1 PE=2 SV=1 && -	NC_006585.4:50628974-50868877	72.7971	82.3735	72.2558	296.588	293.927	310.332	75.8088	300.283	-1.98405	1.90205e-25	6.15514e-23
477324	SLC46A3	solute carrier family 46 member 3 && sp|Q7Z3Q1|S46A3_HUMAN Solute carrier family 46 member 3 OS=Homo sapiens OX=9606 GN=SLC46A3 PE=1 SV=1 && PF07690:Major Facilitator Superfamily	NC_006607.4:11094651-11113196	222.393	160.722	193.719	672.65	623.086	663.109	192.278	652.948	-1.76326	1.39109e-25	4.55007e-23
100856203	TIGD6	tigger transposable element derived 6%2C transcript variant X2 && sp|Q17RP2|TIGD6_HUMAN Tigger transposable element-derived protein 6 OS=Homo sapiens OX=9606 GN=TIGD6 PE=2 SV=2 && PF03221:Tc5 transposase DNA-binding domain|PF03184:DDE superfamily endonuclease|PF04218:CENP-B N-terminal DNA-binding domain	NC_006586.4:58824235-58830767	523.555	451.903	558.086	1319.86	1379.03	1398.64	511.181	1365.84	-1.4176	1.32595e-25	4.38415e-23
489797	CLIP2	CAP-Gly domain containing linker protein 2%2C transcript variant X1 && sp|O55156|CLIP2_RAT CAP-Gly domain-containing linker protein 2 OS=Rattus norvegicus OX=10116 GN=Clip2 PE=1 SV=1 && PF01302:CAP-Gly domain	NC_006588.4:7729234-7801077	4478.63	4878.33	4624.14	1987.41	2162.14	1859.06	4660.37	2002.87	1.21829	1.21501e-25	4.06147e-23
612212	MKNK2	MAPK interacting serine/threonine kinase 2%2C transcript variant X1 && sp|Q9HBH9|MKNK2_HUMAN MAP kinase-interacting serine/threonine-protein kinase 2 OS=Homo sapiens OX=9606 GN=MKNK2 PE=1 SV=3 && PF00069:Protein kinase domain	NC_006602.4:56761516-56773096	4206.38	4662.66	4392.84	1874.27	1981.96	1653.22	4420.62	1836.48	1.26721	9.55383e-26	3.26537e-23
610959	C1QTNF3	C1q and TNF related 3%2C transcript variant X4 && sp|Q9BXJ4|C1QT3_HUMAN Complement C1q tumor necrosis factor-related protein 3 OS=Homo sapiens OX=9606 GN=C1QTNF3 PE=1 SV=1 && -	NC_006586.4:73403467-73429087	65375.4	71185.6	73333.9	153820	151638	158383	69965	154614	-1.14396	8.04254e-26	2.78007e-23
607054	CSRP1	cysteine and glycine rich protein 1%2C transcript variant X1 && sp|P47875|CSRP1_RAT Cysteine and glycine-rich protein 1 OS=Rattus norvegicus OX=10116 GN=Csrp1 PE=1 SV=2 && PF00412:LIM domain	NC_006589.4:1450814-1472009	372.963	409.777	497.424	1162.91	1272.33	1280.7	426.721	1238.64	-1.53688	7.06818e-26	2.47134e-23
481824	ENPP5	ectonucleotide pyrophosphatase/phosphodiesterase family member 5%2C transcript variant X2 && sp|Q9UJA9|ENPP5_HUMAN Ectonucleotide pyrophosphatase/phosphodiesterase family member 5 OS=Homo sapiens OX=9606 GN=ENPP5 PE=1 SV=1 && PF01663:Type I phosphodiesterase / nucleotide pyrophosphatase	NC_006594.4:14408235-14419802	335.07	380.402	370.099	97.8193	95.6209	77.661	361.857	90.3671	1.99985	4.75559e-26	1.6821e-23
612275	SLC4A5	solute carrier family 4 member 5%2C transcript variant X2 && sp|Q9BY07|S4A5_HUMAN Electrogenic sodium bicarbonate cotransporter 4 OS=Homo sapiens OX=9606 GN=SLC4A5 PE=2 SV=2 && -	NC_006599.4:48415721-48523894	4590.32	4951.86	4694.49	10414	10378.9	10609.9	4745.56	10467.6	-1.14126	2.79515e-26	1.01221e-23
487877	DDIT4L	DNA damage inducible transcript 4 like%2C transcript variant X2 && sp|A2VDT9|DDT4L_BOVIN DNA damage-inducible transcript 4-like protein OS=Bos taurus OX=9913 GN=DDIT4L PE=2 SV=1 && PF07809:RTP801 C-terminal region	NC_006614.4:19827798-19833447	357.017	332.341	315.107	85.6051	88.5743	75.567	334.822	83.2488	2.00597	2.57621e-26	9.44166e-24
483245	INHBA	inhibin subunit beta A && sp|Q6X2S4|INHBA_FELCA Inhibin beta A chain OS=Felis catus OX=9685 GN=INHBA PE=2 SV=1 && PF00688:TGF-beta propeptide|PF00019:Transforming growth factor beta like domain	NC_006600.4:8122697-8138128	3764.59	4278.34	4443.01	9470.25	9679.37	9648.83	4161.98	9599.48	-1.20563	1.88044e-26	6.97576e-24
611934	CREB3	cAMP responsive element binding protein 3%2C transcript variant X1 && sp|Q8SQ19|CREB3_BOVIN Cyclic AMP-responsive element-binding protein 3 OS=Bos taurus OX=9913 GN=CREB3 PE=1 SV=2 && PF00170:bZIP transcription factor	NC_006593.4:50827661-50832639	944.393	932.341	844.203	2198.38	2259.79	2131.11	906.979	2196.42	-1.27598	1.70873e-26	6.41702e-24
478566	CCDC80	coiled-coil domain containing 80%2C transcript variant X3 && sp|Q76M96|CCD80_HUMAN Coiled-coil domain-containing protein 80 OS=Homo sapiens OX=9606 GN=CCDC80 PE=1 SV=1 && PF13778:Domain of unknown function (DUF4174)	NC_006615.4:17208232-17244374	6612.73	6741.99	6925.64	14959.6	14463.7	15014.8	6760.12	14812.7	-1.13169	1.20467e-26	4.58061e-24
607430	PPIL3	peptidylprolyl isomerase like 3%2C transcript variant X2 && sp|Q9H2H8|PPIL3_HUMAN Peptidyl-prolyl cis-trans isomerase-like 3 OS=Homo sapiens OX=9606 GN=PPIL3 PE=1 SV=1 && PF00160:Cyclophilin type peptidyl-prolyl cis-trans isomerase/CLD	NC_006619.4:10952530-10968038	2108.18	2067.58	2221.51	4772.84	4752.11	5016.29	2132.42	4847.08	-1.18455	1.14431e-26	4.40618e-24
100683160	LDLR	low density lipoprotein receptor && sp|P01131|LDLR_BOVIN Low-density lipoprotein receptor OS=Bos taurus OX=9913 GN=LDLR PE=1 SV=2 && PF07645:Calcium-binding EGF domain|PF00057:Low-density lipoprotein receptor domain class A|PF00058:Low-density lipoprotein receptor repeat class B|PF14670:Coagulation Factor Xa inhibitory site	NC_006602.4:49988705-50026032	1348.27	1612.76	1345.37	3460.14	3583.46	3615.59	1435.47	3553.06	-1.30747	1.12003e-26	4.36799e-24
474890	CDKN1A	cyclin dependent kinase inhibitor 1A%2C transcript variant X1 && sp|O19002|CDN1A_FELCA Cyclin-dependent kinase inhibitor 1 OS=Felis catus OX=9685 GN=CDKN1A PE=2 SV=3 && PF02234:Cyclin-dependent kinase inhibitor	NC_006594.4:5765839-5774065	3350.74	3440.13	3160.15	1406.47	1456.53	1358.33	3317.01	1407.11	1.23703	1.03009e-26	4.06938e-24
475441	UTP20	UTP20 small subunit processome component && sp|O75691|UTP20_HUMAN Small subunit processome component 20 homolog OS=Homo sapiens OX=9606 GN=UTP20 PE=1 SV=3 && PF07539:Down-regulated in metastasis	NC_006597.4:40659968-40756261	4331.04	3909.68	4197.21	9264.37	9108.64	9524.67	4145.98	9299.23	-1.16538	7.71486e-27	3.08787e-24
481850	FAM83B	family with sequence similarity 83 member B%2C transcript variant X1 && sp|Q5T0W9|FA83B_HUMAN Protein FAM83B OS=Homo sapiens OX=9606 GN=FAM83B PE=1 SV=1 && PF07894:FAM83 A-H	NC_006594.4:22146953-22232423	974.307	1016.65	994.603	339.41	351.303	385.821	995.187	358.845	1.4714	2.25059e-27	9.25143e-25
478757	ACVR1	activin A receptor type 1%2C transcript variant X4 && sp|Q04771|ACVR1_HUMAN Activin receptor type-1 OS=Homo sapiens OX=9606 GN=ACVR1 PE=1 SV=1 && PF07714:Protein tyrosine kinase|PF08515:Transforming growth factor beta type I GS-motif|PF01064:Activin types I and II receptor domain	NC_006618.4:3880162-4006562	1364.23	1333.29	1413.87	3214.5	3321.74	3164.57	1370.46	3233.61	-1.23839	1.99301e-27	8.30485e-25
609407	UBALD2	UBA like domain containing 2%2C transcript variant X1 && sp|Q8IYN6|UBAD2_HUMAN UBA-like domain-containing protein 2 OS=Homo sapiens OX=9606 GN=UBALD2 PE=1 SV=1 && -	NC_006591.4:5091650-5096974	3179.22	3060.71	2891.26	1277.02	1296.48	1113.2	3043.73	1228.9	1.3083	6.06899e-28	2.56407e-25
[truncated: 55 more rows]

## Sheet: Sheet2
gene_id	gene_name	gene_description	gene_locus	PSC_24h_2	PSC_24h_3	PSC_24h_1	PSC_12h_1	PSC_12h_3	PSC_12h_2	PSC_24h	PSC_12h	log2FoldChange	pvalue	padj
[truncated: 977 more rows]
