# Supplementary material for: RNA sequencing reveals dynamic expression of genes related to innate immune responses in canine small intestinal epithelial cells induced by Echinococcus granulosus protoscoleces
Source: Front Vet Sci. 2024 Nov 29;11:1503995. doi: 10.3389/fvets.2024.1503995 (PMC11638162; doi:10.3389/fvets.2024.1503995)
Supplement: Supplementary file 6 [file Table_6.XLS]

Category	GOID	Description	GeneRatio	BgRatio	pvalue	padj	geneID	geneName	Count	Up	Up_Gene_id	Down	Down_Gene_id
BP	GO:0007049	cell cycle	38/329	49/601	0.000508767519355695	0.259988636062371	XLOC_034743/491169/403630/475294/477032/403897/442936/403429/403954/474839/100856060/403437/403612/403424/486397/403998/403609/403557/403505/403850/481280/609426/474176/403693/476804/449494/494005/403568/611903/449028/474966/488523/403616/403922/403558/442957/442986/403869	XLOC_034743/UNC119/TGM1/CAV2/CTNNB1/NR4A1/BIRC5/CDKN1B/RHOA/DDX39B/HORMAD1/BRCA1/HSP70/EDN1/SPECC1L/TGFB1/PPP1CA/PPP1CC/DYNLT3/CXCL8/MYH9/TRIP13/PRKDC/MDM2/RPS3/CCNB3/PRKCD/RAD51/HORMAD2/CCND1/OOEP/USP37/LEP/TNF/PPP1CB/GNAI2/PDGFB/TP53	38	12	XLOC_034743/403630/403954/100856060/403437/403505/403850/481280/474176/611903/403922/403869	26	491169/475294/477032/403897/442936/403429/474839/403612/403424/486397/403998/403609/403557/609426/403693/476804/449494/494005/403568/449028/474966/488523/403616/403558/442957/442986
BP	GO:0033674	positive regulation of kinase activity	15/329	16/601	0.000815970288623269	0.259988636062371	403802/403954/100856359/403424/403998/442985/476804/403931/478942/607724/449028/403616/404002/403922/442986	VEGFA/RHOA/RAPGEF2/EDN1/TGFB1/PDGFRB/RPS3/CD4/DSTYK/FGF1/CCND1/LEP/EPO/TNF/PDGFB	15	5	403802/403954/403931/404002/403922	10	100856359/403424/403998/442985/476804/478942/607724/449028/403616/442986
BP	GO:0045859	regulation of protein kinase activity	19/329	22/601	0.001559595297592	0.259988636062371	475471/403802/403980/403429/403954/100856359/403424/403998/403884/476804/449494/403931/403441/607724/449028/403616/404002/403922/442986	SFRP2/VEGFA/CAV1/CDKN1B/RHOA/RAPGEF2/EDN1/TGFB1/TRIB2/RPS3/CCNB3/CD4/HGF/FGF1/CCND1/LEP/EPO/TNF/PDGFB	19	6	403802/403954/403931/403441/404002/403922	13	475471/403980/403429/100856359/403424/403998/403884/476804/449494/607724/449028/403616/442986
BP	GO:0043549	regulation of kinase activity	21/329	25/601	0.00178151522211075	0.259988636062371	475471/403802/403980/403429/403954/100856359/403424/403998/403884/442985/476804/449494/403931/478942/403441/607724/449028/403616/404002/403922/442986	SFRP2/VEGFA/CAV1/CDKN1B/RHOA/RAPGEF2/EDN1/TGFB1/TRIB2/PDGFRB/RPS3/CCNB3/CD4/DSTYK/HGF/FGF1/CCND1/LEP/EPO/TNF/PDGFB	21	6	403802/403954/403931/403441/404002/403922	15	475471/403980/403429/100856359/403424/403998/403884/442985/476804/449494/478942/607724/449028/403616/442986
BP	GO:0051338	regulation of transferase activity	21/329	25/601	0.00178151522211075	0.259988636062371	475471/403802/403980/403429/403954/100856359/403424/403998/403884/442985/476804/449494/403931/478942/403441/607724/449028/403616/404002/403922/442986	SFRP2/VEGFA/CAV1/CDKN1B/RHOA/RAPGEF2/EDN1/TGFB1/TRIB2/PDGFRB/RPS3/CCNB3/CD4/DSTYK/HGF/FGF1/CCND1/LEP/EPO/TNF/PDGFB	21	6	403802/403954/403931/403441/404002/403922	15	475471/403980/403429/100856359/403424/403998/403884/442985/476804/449494/478942/607724/449028/403616/442986
BP	GO:1901701	cellular response to oxygen-containing compound	29/329	37/601	0.00191873532149351	0.259988636062371	445457/477032/403980/403897/553102/100856359/403998/403606/476804/477625/494005/403800/403568/403836/403859/476258/403441/492302/612294/403928/490156/403922/403559/442957/442986/403773/403762/403795/403968	TRPV1/CTNNB1/CAV1/NR4A1/GUCY1B1/RAPGEF2/TGFB1/PPARG/RPS3/ADCY6/PRKCD/MT1E/RAD51/AGTR1/ADCY5/SOD2/HGF/CFTR/RAB13/GNAQ/GFI1/TNF/SOD1/GNAI2/PDGFB/RAB8A/BGLAP/GH1/TSHR	29	8	445457/403441/492302/403928/403922/403773/403795/403968	21	477032/403980/403897/553102/100856359/403998/403606/476804/477625/494005/403800/403568/403836/403859/476258/612294/490156/403559/442957/442986/403762
BP	GO:0045860	positive regulation of protein kinase activity	13/329	14/601	0.00249221983634506	0.289453532421219	403802/403954/100856359/403424/403998/476804/403931/607724/449028/403616/404002/403922/442986	VEGFA/RHOA/RAPGEF2/EDN1/TGFB1/RPS3/CD4/FGF1/CCND1/LEP/EPO/TNF/PDGFB	13	5	403802/403954/403931/404002/403922	8	100856359/403424/403998/476804/607724/449028/403616/442986
BP	GO:0051347	positive regulation of transferase activity	15/329	17/601	0.00346016349930165	0.351135961769103	403802/403954/100856359/403424/403998/442985/476804/403931/478942/607724/449028/403616/404002/403922/442986	VEGFA/RHOA/RAPGEF2/EDN1/TGFB1/PDGFRB/RPS3/CD4/DSTYK/FGF1/CCND1/LEP/EPO/TNF/PDGFB	15	5	403802/403954/403931/404002/403922	10	100856359/403424/403998/442985/476804/478942/607724/449028/403616/442986
BP	GO:0044403	symbiont process	12/329	13/601	0.00431901551991517	0.351135961769103	XLOC_034743/475294/403980/474839/476623/403850/404005/403913/403947/403774/403931/403922	XLOC_034743/CAV2/CAV1/DDX39B/DAG1/CXCL8/SPCS3/ANPEP/RAB9A/RAB1A/CD4/TNF	12	7	XLOC_034743/476623/403850/404005/403913/403931/403922	5	475294/403980/474839/403947/403774
BP	GO:0044419	interspecies interaction between organisms	12/329	13/601	0.00431901551991517	0.351135961769103	XLOC_034743/475294/403980/474839/476623/403850/404005/403913/403947/403774/403931/403922	XLOC_034743/CAV2/CAV1/DDX39B/DAG1/CXCL8/SPCS3/ANPEP/RAB9A/RAB1A/CD4/TNF	12	7	XLOC_034743/476623/403850/404005/403913/403931/403922	5	475294/403980/474839/403947/403774
BP	GO:0071900	regulation of protein serine/threonine kinase activity	14/329	16/601	0.00572661482274025	0.423248895535257	475471/403802/403980/403429/403954/100856359/403424/403998/403884/476804/449494/449028/403922/442986	SFRP2/VEGFA/CAV1/CDKN1B/RHOA/RAPGEF2/EDN1/TGFB1/TRIB2/RPS3/CCNB3/CCND1/TNF/PDGFB	14	3	403802/403954/403922	11	475471/403980/403429/100856359/403424/403998/403884/476804/449494/449028/442986
BP	GO:0043408	regulation of MAPK cascade	23/329	30/601	0.00967655720009165	0.489871851170834	475471/403502/403802/403883/403924/403980/403911/100856359/490344/476623/403424/403998/403884/403910/442985/476804/478942/403441/607724/403616/403922/442986/403962	SFRP2/TLR9/VEGFA/ERBB2/MYC/CAV1/PDE6G/RAPGEF2/MYOC/DAG1/EDN1/TGFB1/TRIB2/ADRB2/PDGFRB/RPS3/DSTYK/HGF/FGF1/LEP/TNF/PDGFB/ADRA1B	23	7	403802/403911/490344/476623/403441/403922/403962	16	475471/403502/403883/403924/403980/100856359/403424/403998/403884/403910/442985/476804/478942/607724/403616/442986
BP	GO:0051726	regulation of cell cycle	23/329	30/601	0.00967655720009165	0.489871851170834	403630/475294/477032/403897/442936/403429/403954/474839/100856060/403612/403424/403998/403505/403850/609426/474176/403693/449494/449028/474966/403616/403922/442986	TGM1/CAV2/CTNNB1/NR4A1/BIRC5/CDKN1B/RHOA/DDX39B/HORMAD1/HSP70/EDN1/TGFB1/DYNLT3/CXCL8/TRIP13/PRKDC/MDM2/CCNB3/CCND1/OOEP/LEP/TNF/PDGFB	23	7	403630/403954/100856060/403505/403850/474176/403922	16	475294/477032/403897/442936/403429/474839/403612/403424/403998/609426/403693/449494/449028/474966/403616/442986
BP	GO:0016310	phosphorylation	50/329	74/601	0.0118163298481546	0.489871851170834	475471/403502/403802/403883/403924/403438/490425/403980/403979/403856/442936/403911/403429/403954/100856359/476435/490344/479780/477711/476623/403790/XLOC_001181/403424/403998/403884/403910/611939/480558/474176/442985/476804/403556/449494/494005/612614/403568/403931/478942/403755/403441/607724/449028/403616/404002/403922/403797/476040/442986/403962/478370	SFRP2/TLR9/VEGFA/ERBB2/MYC/MET/PKLR/CAV1/HSPB1/MAPK14/BIRC5/PDE6G/CDKN1B/RHOA/RAPGEF2/CKM/MYOC/COX6A2/TPI1/DAG1/IL5/XLOC_001181/EDN1/TGFB1/TRIB2/ADRB2/MAP2K2/NME1/PRKDC/PDGFRB/RPS3/PRKACA/CCNB3/PRKCD/COX7A1/RAD51/CD4/DSTYK/GAPDH/HGF/FGF1/CCND1/LEP/EPO/TNF/PTGER2/COX8A/PDGFB/ADRA1B/COX5A	50	16	403802/490425/403911/403954/476435/490344/479780/476623/403790/474176/403931/403441/404002/403922/403962/478370	34	475471/403502/403883/403924/403438/403980/403979/403856/442936/403429/100856359/477711/XLOC_001181/403424/403998/403884/403910/611939/480558/442985/476804/403556/449494/494005/612614/403568/478942/403755/607724/449028/403616/403797/476040/442986
BP	GO:0016032	viral process	10/329	11/601	0.0127143581173582	0.489871851170834	XLOC_034743/475294/403980/476623/403850/404005/403913/403774/403931/403922	XLOC_034743/CAV2/CAV1/DAG1/CXCL8/SPCS3/ANPEP/RAB1A/CD4/TNF	10	7	XLOC_034743/476623/403850/404005/403913/403931/403922	3	475294/403980/403774
BP	GO:0006793	phosphorus metabolic process	70/329	108/601	0.0129177162782585	0.489871851170834	475471/403502/403492/403802/403937/403825/403883/403924/403438/482663/490425/403980/403979/403856/442936/403403/403911/553102/403429/403954/100856359/476435/490344/479780/477711/403807/476623/403790/XLOC_001181/403424/607381/403998/403609/403557/612116/403884/403910/611939/480558/474176/442985/448804/476804/403556/449494/477625/479794/494005/612614/403568/403931/478942/403859/403755/403441/607724…	SFRP2/TLR9/G6PC1/VEGFA/INPP5A/PDE5A/ERBB2/MYC/MET/GUCY1A1/PKLR/CAV1/HSPB1/MAPK14/BIRC5/PLA2G15/PDE6G/GUCY1B1/CDKN1B/RHOA/RAPGEF2/CKM/MYOC/COX6A2/TPI1/MYH7/DAG1/IL5/XLOC_001181/EDN1/NAXD/TGFB1/PPP1CA/PPP1CC/NAXE/TRIB2/ADRB2/MAP2K2/NME1/PRKDC/PDGFRB/FUT8/RPS3/PRKACA/CCNB3/ADCY6/CLN3/PRKCD/COX7A1/RAD51/CD4/DSTYK/ADCY5/GAPDH/HGF/FGF1/HPRT1/CCND1/ATP5F1B/LEP/EPO/TNF/PTGER2/PPP1CB/COX8A/PDGFB/PLA2G7/AD…	70	19	403492/403802/403825/490425/403911/403954/476435/490344/479780/403807/476623/403790/474176/403931/403441/404002/403922/403962/478370	51	475471/403502/403937/403883/403924/403438/482663/403980/403979/403856/442936/403403/553102/403429/100856359/477711/XLOC_001181/403424/607381/403998/403609/403557/612116/403884/403910/611939/480558/442985/448804/476804/403556/449494/477625/479794/494005/612614/403568/478942/403859/403755/607724/442945/449028/403669/403616/403797/403558/476040/442986/403848/XLOC_023449
BP	GO:0001932	regulation of protein phosphorylation	34/329	48/601	0.0134600811885267	0.489871851170834	475471/403502/403802/403883/403924/403980/403979/403911/403429/403954/100856359/490344/476623/403790/403424/403998/403884/403910/474176/442985/476804/449494/403568/403931/478942/403441/607724/449028/403616/404002/403922/403797/442986/403962	SFRP2/TLR9/VEGFA/ERBB2/MYC/CAV1/HSPB1/PDE6G/CDKN1B/RHOA/RAPGEF2/MYOC/DAG1/IL5/EDN1/TGFB1/TRIB2/ADRB2/PRKDC/PDGFRB/RPS3/CCNB3/RAD51/CD4/DSTYK/HGF/FGF1/CCND1/LEP/EPO/TNF/PTGER2/PDGFB/ADRA1B	34	12	403802/403911/403954/490344/476623/403790/474176/403931/403441/404002/403922/403962	22	475471/403502/403883/403924/403980/403979/403429/100856359/403424/403998/403884/403910/442985/476804/449494/403568/478942/607724/449028/403616/403797/442986
BP	GO:1901699	cellular response to nitrogen compound	22/329	29/601	0.014088800990388	0.489871851170834	403502/445457/477032/403980/403897/403741/553102/100856359/403606/477625/494005/403568/403836/492302/612294/403928/403922/442957/403773/403762/403795/403968	TLR9/TRPV1/CTNNB1/CAV1/NR4A1/HTR1B/GUCY1B1/RAPGEF2/PPARG/ADCY6/PRKCD/RAD51/AGTR1/CFTR/RAB13/GNAQ/TNF/GNAI2/RAB8A/BGLAP/GH1/TSHR	22	7	445457/492302/403928/403922/403773/403795/403968	15	403502/477032/403980/403897/403741/553102/100856359/403606/477625/494005/403568/403836/612294/442957/403762
BP	GO:1901700	response to oxygen-containing compound	32/329	45/601	0.0151312977494128	0.489871851170834	445457/477032/403980/403897/553102/100856359/403998/403606/476804/477625/494005/403800/403984/403568/403836/403859/476258/403441/492302/612294/403928/490156/403922/448806/403559/442957/442986/403773/403762/403795/100855637/403968	TRPV1/CTNNB1/CAV1/NR4A1/GUCY1B1/RAPGEF2/TGFB1/PPARG/RPS3/ADCY6/PRKCD/MT1E/KCNMA1/RAD51/AGTR1/ADCY5/SOD2/HGF/CFTR/RAB13/GNAQ/GFI1/TNF/DBH/SOD1/GNAI2/PDGFB/RAB8A/BGLAP/GH1/PTGER1/TSHR	32	11	445457/403984/403441/492302/403928/403922/448806/403773/403795/100855637/403968	21	477032/403980/403897/553102/100856359/403998/403606/476804/477625/494005/403800/403568/403836/403859/476258/612294/490156/403559/442957/442986/403762
BP	GO:0006796	phosphate-containing compound metabolic process	69/329	107/601	0.0162418519421941	0.489871851170834	475471/403502/403492/403802/403937/403825/403883/403924/403438/482663/490425/403980/403979/403856/442936/403403/403911/553102/403429/403954/100856359/476435/490344/479780/477711/403807/476623/403790/XLOC_001181/403424/607381/403998/403609/403557/612116/403884/403910/611939/480558/474176/442985/476804/403556/449494/477625/479794/494005/612614/403568/403931/478942/403859/403755/403441/607724/442945…	SFRP2/TLR9/G6PC1/VEGFA/INPP5A/PDE5A/ERBB2/MYC/MET/GUCY1A1/PKLR/CAV1/HSPB1/MAPK14/BIRC5/PLA2G15/PDE6G/GUCY1B1/CDKN1B/RHOA/RAPGEF2/CKM/MYOC/COX6A2/TPI1/MYH7/DAG1/IL5/XLOC_001181/EDN1/NAXD/TGFB1/PPP1CA/PPP1CC/NAXE/TRIB2/ADRB2/MAP2K2/NME1/PRKDC/PDGFRB/RPS3/PRKACA/CCNB3/ADCY6/CLN3/PRKCD/COX7A1/RAD51/CD4/DSTYK/ADCY5/GAPDH/HGF/FGF1/HPRT1/CCND1/ATP5F1B/LEP/EPO/TNF/PTGER2/PPP1CB/COX8A/PDGFB/PLA2G7/ADRA1B/…	69	19	403492/403802/403825/490425/403911/403954/476435/490344/479780/403807/476623/403790/474176/403931/403441/404002/403922/403962/478370	50	475471/403502/403937/403883/403924/403438/482663/403980/403979/403856/442936/403403/553102/403429/100856359/477711/XLOC_001181/403424/607381/403998/403609/403557/612116/403884/403910/611939/480558/442985/476804/403556/449494/477625/479794/494005/612614/403568/478942/403859/403755/607724/442945/449028/403669/403616/403797/403558/476040/442986/403848/XLOC_023449
BP	GO:0010638	positive regulation of organelle organization	14/329	17/601	0.0163033876654538	0.489871851170834	442936/490344/403790/403612/445452/403424/403910/476804/474966/403922/403844/403904/442986/448789	BIRC5/MYOC/IL5/HSP70/CCL24/EDN1/ADRB2/RPS3/OOEP/TNF/OCLN/DCN/PDGFB/CCL26	14	3	490344/403790/403922	11	442936/403612/445452/403424/403910/476804/474966/403844/403904/442986/448789
BP	GO:0070848	response to growth factor	14/329	17/601	0.0163033876654538	0.489871851170834	475471/403802/403883/475294/477032/403980/100856359/403998/608459/403850/403463/478942/607724/403904	SFRP2/VEGFA/ERBB2/CAV2/CTNNB1/CAV1/RAPGEF2/TGFB1/FGF5/CXCL8/TFAP2B/DSTYK/FGF1/DCN	14	2	403802/403850	12	475471/403883/475294/477032/403980/100856359/403998/608459/403463/478942/607724/403904
BP	GO:0071363	cellular response to growth factor stimulus	14/329	17/601	0.0163033876654538	0.489871851170834	475471/403802/403883/475294/477032/403980/100856359/403998/608459/403850/403463/478942/607724/403904	SFRP2/VEGFA/ERBB2/CAV2/CTNNB1/CAV1/RAPGEF2/TGFB1/FGF5/CXCL8/TFAP2B/DSTYK/FGF1/DCN	14	2	403802/403850	12	475471/403883/475294/477032/403980/100856359/403998/608459/403463/478942/607724/403904
BP	GO:0000165	MAPK cascade	25/329	34/601	0.0168773296966551	0.489871851170834	475471/403502/403802/403883/403924/403980/403856/403911/100856359/490344/476623/403424/403998/403884/403910/611939/442985/476804/478942/403441/607724/403616/403922/442986/403962	SFRP2/TLR9/VEGFA/ERBB2/MYC/CAV1/MAPK14/PDE6G/RAPGEF2/MYOC/DAG1/EDN1/TGFB1/TRIB2/ADRB2/MAP2K2/PDGFRB/RPS3/DSTYK/HGF/FGF1/LEP/TNF/PDGFB/ADRA1B	25	7	403802/403911/490344/476623/403441/403922/403962	18	475471/403502/403883/403924/403980/403856/100856359/403424/403998/403884/403910/611939/442985/476804/478942/607724/403616/442986
BP	GO:0023014	signal transduction by protein phosphorylation	25/329	34/601	0.0168773296966551	0.489871851170834	475471/403502/403802/403883/403924/403980/403856/403911/100856359/490344/476623/403424/403998/403884/403910/611939/442985/476804/478942/403441/607724/403616/403922/442986/403962	SFRP2/TLR9/VEGFA/ERBB2/MYC/CAV1/MAPK14/PDE6G/RAPGEF2/MYOC/DAG1/EDN1/TGFB1/TRIB2/ADRB2/MAP2K2/PDGFRB/RPS3/DSTYK/HGF/FGF1/LEP/TNF/PDGFB/ADRA1B	25	7	403802/403911/490344/476623/403441/403922/403962	18	475471/403502/403883/403924/403980/403856/100856359/403424/403998/403884/403910/611939/442985/476804/478942/607724/403616/442986
BP	GO:0042325	regulation of phosphorylation	36/329	52/601	0.0191087014287907	0.489871851170834	475471/403502/403802/403883/403924/403980/403979/403856/403911/403429/403954/100856359/490344/476623/403790/XLOC_001181/403424/403998/403884/403910/474176/442985/476804/449494/403568/403931/478942/403441/607724/449028/403616/404002/403922/403797/442986/403962	SFRP2/TLR9/VEGFA/ERBB2/MYC/CAV1/HSPB1/MAPK14/PDE6G/CDKN1B/RHOA/RAPGEF2/MYOC/DAG1/IL5/XLOC_001181/EDN1/TGFB1/TRIB2/ADRB2/PRKDC/PDGFRB/RPS3/CCNB3/RAD51/CD4/DSTYK/HGF/FGF1/CCND1/LEP/EPO/TNF/PTGER2/PDGFB/ADRA1B	36	12	403802/403911/403954/490344/476623/403790/474176/403931/403441/404002/403922/403962	24	475471/403502/403883/403924/403980/403979/403856/403429/100856359/XLOC_001181/403424/403998/403884/403910/442985/476804/449494/403568/478942/607724/449028/403616/403797/442986
BP	GO:0043405	regulation of MAP kinase activity	9/329	10/601	0.0215598802929349	0.489871851170834	475471/403802/403980/403424/403998/403884/476804/403922/442986	SFRP2/VEGFA/CAV1/EDN1/TGFB1/TRIB2/RPS3/TNF/PDGFB	9	2	403802/403922	7	475471/403980/403424/403998/403884/476804/442986
BP	GO:0048015	phosphatidylinositol-mediated signaling	9/329	10/601	0.0215598802929349	0.489871851170834	403474/490344/403424/442985/403441/403616/403904/442986/481756	CAT/MYOC/EDN1/PDGFRB/HGF/LEP/DCN/PDGFB/PPARD	9	3	490344/403441/481756	6	403474/403424/442985/403616/403904/442986
BP	GO:0048017	inositol lipid-mediated signaling	9/329	10/601	0.0215598802929349	0.489871851170834	403474/490344/403424/442985/403441/403616/403904/442986/481756	CAT/MYOC/EDN1/PDGFRB/HGF/LEP/DCN/PDGFB/PPARD	9	3	490344/403441/481756	6	403474/403424/442985/403616/403904/442986
BP	GO:0060326	cell chemotaxis	9/329	10/601	0.0215598802929349	0.489871851170834	403802/403438/403981/403953/610750/403441/612294/442986/448789	VEGFA/MET/CCL2/SRP54/ADGRE2/HGF/RAB13/PDGFB/CCL26	9	4	403802/403953/610750/403441	5	403438/403981/612294/442986/448789
BP	GO:0001525	angiogenesis	19/329	25/601	0.0220062148719542	0.489871851170834	475471/403802/403980/445452/403424/478908/612116/403850/481280/442985/403913/483155/403443/607724/403420/403616/403922/403904/478026	SFRP2/VEGFA/CAV1/CCL24/EDN1/AAMP/NAXE/CXCL8/MYH9/PDGFRB/ANPEP/GJA5/GLUL/FGF1/HEY1/LEP/TNF/DCN/ECSCR	19	7	403802/403850/481280/403913/483155/403922/478026	12	475471/403980/445452/403424/478908/612116/442985/403443/607724/403420/403616/403904
BP	GO:0071417	cellular response to organonitrogen compound	19/329	25/601	0.0220062148719542	0.489871851170834	403502/445457/477032/403980/403897/403741/100856359/403606/477625/494005/403568/403836/492302/612294/403922/403773/403762/403795/403968	TLR9/TRPV1/CTNNB1/CAV1/NR4A1/HTR1B/RAPGEF2/PPARG/ADCY6/PRKCD/RAD51/AGTR1/CFTR/RAB13/TNF/RAB8A/BGLAP/GH1/TSHR	19	6	445457/492302/403922/403773/403795/403968	13	403502/477032/403980/403897/403741/100856359/403606/477625/494005/403568/403836/612294/403762
BP	GO:0006357	regulation of transcription by RNA polymerase II	29/329	41/601	0.023162134810542	0.489871851170834	XLOC_034743/475471/403502/403802/445457/403924/477032/403980/403897/403856/403437/484445/449029/403424/403998/403606/403693/442859/403463/489766/607724/449028/403420/490156/403922/403904/403869/481756/403887	XLOC_034743/SFRP2/TLR9/VEGFA/TRPV1/MYC/CTNNB1/CAV1/NR4A1/MAPK14/BRCA1/FOSB/TBX19/EDN1/TGFB1/PPARG/MDM2/NFKB1/TFAP2B/HSF4/FGF1/CCND1/HEY1/GFI1/TNF/DCN/TP53/PPARD/CREM	29	8	XLOC_034743/403802/445457/403437/449029/403922/403869/481756	21	475471/403502/403924/477032/403980/403897/403856/484445/403424/403998/403606/403693/442859/403463/489766/607724/449028/403420/490156/403904/403887
BP	GO:0001944	vasculature development	24/329	33/601	0.0236378902093961	0.489871851170834	475471/403802/403980/100856359/403886/445452/403424/478908/612116/403850/481280/442985/403913/483155/403463/403443/607724/403420/403616/403922/403904/442986/478026/606754	SFRP2/VEGFA/CAV1/RAPGEF2/PDPN/CCL24/EDN1/AAMP/NAXE/CXCL8/MYH9/PDGFRB/ANPEP/GJA5/TFAP2B/GLUL/FGF1/HEY1/LEP/TNF/DCN/PDGFB/ECSCR/QKI	24	7	403802/403850/481280/403913/483155/403922/478026	17	475471/403980/100856359/403886/445452/403424/478908/612116/442985/403463/403443/607724/403420/403616/403904/442986/606754
BP	GO:0072358	cardiovascular system development	24/329	33/601	0.0236378902093961	0.489871851170834	475471/403802/403980/100856359/403886/445452/403424/478908/612116/403850/481280/442985/403913/483155/403463/403443/607724/403420/403616/403922/403904/442986/478026/606754	SFRP2/VEGFA/CAV1/RAPGEF2/PDPN/CCL24/EDN1/AAMP/NAXE/CXCL8/MYH9/PDGFRB/ANPEP/GJA5/TFAP2B/GLUL/FGF1/HEY1/LEP/TNF/DCN/PDGFB/ECSCR/QKI	24	7	403802/403850/481280/403913/483155/403922/478026	17	475471/403980/100856359/403886/445452/403424/478908/612116/442985/403463/403443/607724/403420/403616/403904/442986/606754
BP	GO:0071495	cellular response to endogenous stimulus	32/329	46/601	0.0244953091658514	0.489871851170834	475471/403502/445457/403883/475294/477032/403980/403897/403741/100856359/481735/403998/608459/403850/403606/477625/494005/403568/403836/403463/478942/607724/492302/612294/403616/403928/403922/442957/403773/403762/403795/403968	SFRP2/TLR9/TRPV1/ERBB2/CAV2/CTNNB1/CAV1/NR4A1/HTR1B/RAPGEF2/RXRB/TGFB1/FGF5/CXCL8/PPARG/ADCY6/PRKCD/RAD51/AGTR1/TFAP2B/DSTYK/FGF1/CFTR/RAB13/LEP/GNAQ/TNF/GNAI2/RAB8A/BGLAP/GH1/TSHR	32	8	445457/403850/492302/403928/403922/403773/403795/403968	24	475471/403502/403883/475294/477032/403980/403897/403741/100856359/481735/403998/608459/403606/477625/494005/403568/403836/403463/478942/607724/612294/403616/442957/403762
BP	GO:0018209	peptidyl-serine modification	11/329	13/601	0.0245861072546175	0.489871851170834	475471/403802/403980/403998/474176/494005/403441/403922/403797/403904/442986	SFRP2/VEGFA/CAV1/TGFB1/PRKDC/PRKCD/HGF/TNF/PTGER2/DCN/PDGFB	11	4	403802/474176/403441/403922	7	475471/403980/403998/494005/403797/403904/442986
BP	GO:0043434	response to peptide hormone	11/329	13/601	0.0245861072546175	0.489871851170834	403980/403897/403606/477625/494005/403836/612294/403773/403762/403795/403968	CAV1/NR4A1/PPARG/ADCY6/PRKCD/AGTR1/RAB13/RAB8A/BGLAP/GH1/TSHR	11	3	403773/403795/403968	8	403980/403897/403606/477625/494005/403836/612294/403762
BP	GO:0045786	negative regulation of cell cycle	11/329	13/601	0.0245861072546175	0.489871851170834	477032/403897/442936/403429/474839/100856060/403998/609426/474176/449028/403922	CTNNB1/NR4A1/BIRC5/CDKN1B/DDX39B/HORMAD1/TGFB1/TRIP13/PRKDC/CCND1/TNF	11	3	100856060/474176/403922	8	477032/403897/442936/403429/474839/403998/609426/449028
BP	GO:0071375	cellular response to peptide hormone stimulus	11/329	13/601	0.0245861072546175	0.489871851170834	403980/403897/403606/477625/494005/403836/612294/403773/403762/403795/403968	CAV1/NR4A1/PPARG/ADCY6/PRKCD/AGTR1/RAB13/RAB8A/BGLAP/GH1/TSHR	11	3	403773/403795/403968	8	403980/403897/403606/477625/494005/403836/612294/403762
BP	GO:0000122	negative regulation of transcription by RNA polymerase II	13/329	16/601	0.0253070329018143	0.489871851170834	445457/403980/403424/403693/442859/403463/489766/449028/403420/490156/403922/481756/403887	TRPV1/CAV1/EDN1/MDM2/NFKB1/TFAP2B/HSF4/CCND1/HEY1/GFI1/TNF/PPARD/CREM	13	3	445457/403922/481756	10	403980/403424/403693/442859/403463/489766/449028/403420/490156/403887
BP	GO:0007346	regulation of mitotic cell cycle	13/329	16/601	0.0253070329018143	0.489871851170834	475294/477032/442936/403612/403424/403998/403505/609426/474176/449494/449028/403922/442986	CAV2/CTNNB1/BIRC5/HSP70/EDN1/TGFB1/DYNLT3/TRIP13/PRKDC/CCNB3/CCND1/TNF/PDGFB	13	3	403505/474176/403922	10	475294/477032/442936/403612/403424/403998/609426/449494/449028/442986
BP	GO:0048514	blood vessel morphogenesis	22/329	30/601	0.0262224714137032	0.495787657193969	475471/403802/403980/100856359/445452/403424/478908/612116/403850/481280/442985/403913/483155/403463/403443/607724/403420/403616/403922/403904/478026/606754	SFRP2/VEGFA/CAV1/RAPGEF2/CCL24/EDN1/AAMP/NAXE/CXCL8/MYH9/PDGFRB/ANPEP/GJA5/TFAP2B/GLUL/FGF1/HEY1/LEP/TNF/DCN/ECSCR/QKI	22	7	403802/403850/481280/403913/483155/403922/478026	15	475471/403980/100856359/445452/403424/478908/612116/442985/403463/403443/607724/403420/403616/403904/606754
BP	GO:0032268	regulation of cellular protein metabolic process	45/329	68/601	0.0290256847255142	0.529631069771119	475471/403502/403802/403883/403924/403980/403979/442936/403911/611923/403429/403954/100856359/490344/476623/403790/403424/403998/403884/403910/481280/474176/442985/476804/489433/449494/403568/403931/478942/403755/403441/607724/449028/403616/404002/490156/403922/403797/444855/403919/442986/403816/403962/476487/606754	SFRP2/TLR9/VEGFA/ERBB2/MYC/CAV1/HSPB1/BIRC5/PDE6G/SRP9/CDKN1B/RHOA/RAPGEF2/MYOC/DAG1/IL5/EDN1/TGFB1/TRIB2/ADRB2/MYH9/PRKDC/PDGFRB/RPS3/BIRC3/CCNB3/RAD51/CD4/DSTYK/GAPDH/HGF/FGF1/CCND1/LEP/EPO/GFI1/TNF/PTGER2/UNK/WFDC2/PDGFB/TIMP1/ADRA1B/FXYD1/QKI	45	16	403802/403911/611923/403954/490344/476623/403790/481280/474176/403931/403441/404002/403922/444855/403919/403962	29	475471/403502/403883/403924/403980/403979/442936/403429/100856359/403424/403998/403884/403910/442985/476804/489433/449494/403568/478942/403755/607724/449028/403616/490156/403797/442986/403816/476487/606754
BP	GO:0031399	regulation of protein modification process	36/329	53/601	0.0293153728655601	0.529631069771119	475471/403502/403802/403883/403924/403980/403979/403911/403429/403954/100856359/490344/476623/403790/403424/403998/403884/403910/474176/442985/476804/449494/403568/403931/478942/403441/607724/449028/403616/404002/490156/403922/403797/442986/403962/476487	SFRP2/TLR9/VEGFA/ERBB2/MYC/CAV1/HSPB1/PDE6G/CDKN1B/RHOA/RAPGEF2/MYOC/DAG1/IL5/EDN1/TGFB1/TRIB2/ADRB2/PRKDC/PDGFRB/RPS3/CCNB3/RAD51/CD4/DSTYK/HGF/FGF1/CCND1/LEP/EPO/GFI1/TNF/PTGER2/PDGFB/ADRA1B/FXYD1	36	12	403802/403911/403954/490344/476623/403790/474176/403931/403441/404002/403922/403962	24	475471/403502/403883/403924/403980/403979/403429/100856359/403424/403998/403884/403910/442985/476804/449494/403568/478942/607724/449028/403616/490156/403797/442986/476487
BP	GO:0000278	mitotic cell cycle	18/329	24/601	0.0317566878094649	0.535115028054512	XLOC_034743/491169/475294/477032/442936/403954/403612/403424/403998/403505/609426/474176/449494/403568/449028/488523/403922/442986	XLOC_034743/UNC119/CAV2/CTNNB1/BIRC5/RHOA/HSP70/EDN1/TGFB1/DYNLT3/TRIP13/PRKDC/CCNB3/RAD51/CCND1/USP37/TNF/PDGFB	18	5	XLOC_034743/403954/403505/474176/403922	13	491169/475294/477032/442936/403612/403424/403998/609426/449494/403568/449028/488523/442986
BP	GO:0001568	blood vessel development	23/329	32/601	0.0327644460530963	0.535115028054512	475471/403802/403980/100856359/445452/403424/478908/612116/403850/481280/442985/403913/483155/403463/403443/607724/403420/403616/403922/403904/442986/478026/606754	SFRP2/VEGFA/CAV1/RAPGEF2/CCL24/EDN1/AAMP/NAXE/CXCL8/MYH9/PDGFRB/ANPEP/GJA5/TFAP2B/GLUL/FGF1/HEY1/LEP/TNF/DCN/PDGFB/ECSCR/QKI	23	7	403802/403850/481280/403913/483155/403922/478026	16	475471/403980/100856359/445452/403424/478908/612116/442985/403463/403443/607724/403420/403616/403904/442986/606754
BP	GO:0051301	cell division	23/329	32/601	0.0327644460530963	0.535115028054512	475471/403802/491169/403924/442936/403474/403954/486397/403998/403609/403557/403505/608459/481280/476804/449494/607724/449028/474966/488523/403558/442957/442986	SFRP2/VEGFA/UNC119/MYC/BIRC5/CAT/RHOA/SPECC1L/TGFB1/PPP1CA/PPP1CC/DYNLT3/FGF5/MYH9/RPS3/CCNB3/FGF1/CCND1/OOEP/USP37/PPP1CB/GNAI2/PDGFB	23	4	403802/403954/403505/481280	19	475471/491169/403924/442936/403474/486397/403998/403609/403557/608459/476804/449494/607724/449028/474966/488523/403558/442957/442986
BP	GO:0031324	negative regulation of cellular metabolic process	37/329	55/601	0.0335592996485434	0.535115028054512	475471/403502/445457/403924/485058/477032/403980/442936/611923/403429/100856359/403437/476623/403424/403998/474176/403693/476804/489433/442859/403463/403441/489766/449028/491894/403420/403616/490156/403922/403797/403919/442986/403869/403816/476487/481756/403887	SFRP2/TLR9/TRPV1/MYC/MFSD12/CTNNB1/CAV1/BIRC5/SRP9/CDKN1B/RAPGEF2/BRCA1/DAG1/EDN1/TGFB1/PRKDC/MDM2/RPS3/BIRC3/NFKB1/TFAP2B/HGF/HSF4/CCND1/KDM5C/HEY1/LEP/GFI1/TNF/PTGER2/WFDC2/PDGFB/TP53/TIMP1/FXYD1/PPARD/CREM	37	11	445457/611923/403437/476623/474176/403441/491894/403922/403919/403869/481756	26	475471/403502/403924/485058/477032/403980/442936/403429/100856359/403424/403998/403693/476804/489433/442859/403463/489766/449028/403420/403616/490156/403797/442986/403816/476487/403887
BP	GO:0043410	positive regulation of MAPK cascade	16/329	21/601	0.0345181749545817	0.535115028054512	403502/403802/403911/100856359/403424/403998/403910/442985/476804/478942/403441/607724/403616/403922/442986/403962	TLR9/VEGFA/PDE6G/RAPGEF2/EDN1/TGFB1/ADRB2/PDGFRB/RPS3/DSTYK/HGF/FGF1/LEP/TNF/PDGFB/ADRA1B	16	5	403802/403911/403441/403922/403962	11	403502/100856359/403424/403998/403910/442985/476804/478942/607724/403616/442986
BP	GO:0006464	cellular protein modification process	68/329	108/601	0.0362986460927361	0.535115028054512	475471/403502/403802/403883/403924/403438/403980/403979/403856/442936/403911/403429/403954/494000/100856359/490344/403437/481737/476623/403790/403424/403998/403609/403557/403884/403910/611939/485621/474176/442985/477512/403693/448804/476804/490852/489433/403556/449494/503548/494005/403568/403931/478942/403755/403441/489766/403443/493763/607724/494221/449028/491894/488523/478726/403616/404002/4901…	SFRP2/TLR9/VEGFA/ERBB2/MYC/MET/CAV1/HSPB1/MAPK14/BIRC5/PDE6G/CDKN1B/RHOA/VHL/RAPGEF2/MYOC/BRCA1/B3GALT4/DAG1/IL5/EDN1/TGFB1/PPP1CA/PPP1CC/TRIB2/ADRB2/MAP2K2/POMGNT2/PRKDC/PDGFRB/OSTC/MDM2/FUT8/RPS3/SETD3/BIRC3/PRKACA/CCNB3/FUT10/PRKCD/RAD51/CD4/DSTYK/GAPDH/HGF/HSF4/GLUL/RHO/FGF1/EOGT/CCND1/KDM5C/USP37/SIRT5/LEP/EPO/GFI1/TNF/PTGER2/DCN/PPP1CB/PDGFB/XLOC_028700/ADRA1B/GBGT1/FXYD1/STT3B/XLOC_023449	68	20	403802/403911/403954/490344/403437/476623/403790/474176/477512/490852/403931/403441/493763/494221/491894/404002/403922/XLOC_028700/403962/485628	48	475471/403502/403883/403924/403438/403980/403979/403856/442936/403429/494000/100856359/481737/403424/403998/403609/403557/403884/403910/611939/485621/442985/403693/448804/476804/489433/403556/449494/503548/494005/403568/478942/403755/489766/403443/607724/449028/488523/478726/403616/490156/403797/403904/403558/442986/403833/476487/XLOC_023449
BP	GO:0036211	protein modification process	68/329	108/601	0.0362986460927361	0.535115028054512	475471/403502/403802/403883/403924/403438/403980/403979/403856/442936/403911/403429/403954/494000/100856359/490344/403437/481737/476623/403790/403424/403998/403609/403557/403884/403910/611939/485621/474176/442985/477512/403693/448804/476804/490852/489433/403556/449494/503548/494005/403568/403931/478942/403755/403441/489766/403443/493763/607724/494221/449028/491894/488523/478726/403616/404002/4901…	SFRP2/TLR9/VEGFA/ERBB2/MYC/MET/CAV1/HSPB1/MAPK14/BIRC5/PDE6G/CDKN1B/RHOA/VHL/RAPGEF2/MYOC/BRCA1/B3GALT4/DAG1/IL5/EDN1/TGFB1/PPP1CA/PPP1CC/TRIB2/ADRB2/MAP2K2/POMGNT2/PRKDC/PDGFRB/OSTC/MDM2/FUT8/RPS3/SETD3/BIRC3/PRKACA/CCNB3/FUT10/PRKCD/RAD51/CD4/DSTYK/GAPDH/HGF/HSF4/GLUL/RHO/FGF1/EOGT/CCND1/KDM5C/USP37/SIRT5/LEP/EPO/GFI1/TNF/PTGER2/DCN/PPP1CB/PDGFB/XLOC_028700/ADRA1B/GBGT1/FXYD1/STT3B/XLOC_023449	68	20	403802/403911/403954/490344/403437/476623/403790/474176/477512/490852/403931/403441/493763/494221/491894/404002/403922/XLOC_028700/403962/485628	48	475471/403502/403883/403924/403438/403980/403979/403856/442936/403429/494000/100856359/481737/403424/403998/403609/403557/403884/403910/611939/485621/442985/403693/448804/476804/489433/403556/449494/503548/494005/403568/478942/403755/489766/403443/607724/449028/488523/478726/403616/490156/403797/403904/403558/442986/403833/476487/XLOC_023449
BP	GO:0006366	transcription by RNA polymerase II	29/329	42/601	0.0369582084163061	0.535115028054512	XLOC_034743/475471/403502/403802/445457/403924/477032/403980/403897/403856/403437/484445/449029/403424/403998/403606/403693/442859/403463/489766/607724/449028/403420/490156/403922/403904/403869/481756/403887	XLOC_034743/SFRP2/TLR9/VEGFA/TRPV1/MYC/CTNNB1/CAV1/NR4A1/MAPK14/BRCA1/FOSB/TBX19/EDN1/TGFB1/PPARG/MDM2/NFKB1/TFAP2B/HSF4/FGF1/CCND1/HEY1/GFI1/TNF/DCN/TP53/PPARD/CREM	29	8	XLOC_034743/403802/445457/403437/449029/403922/403869/481756	21	475471/403502/403924/477032/403980/403897/403856/484445/403424/403998/403606/403693/442859/403463/489766/607724/449028/403420/490156/403904/403887
BP	GO:0044267	cellular protein metabolic process	88/329	143/601	0.0376166180527411	0.535115028054512	475471/403502/403802/479796/403883/403924/403438/403980/403979/403856/442936/403911/611923/403429/403954/494000/100856359/490344/607481/403437/404019/481737/476623/403790/403424/403685/403998/403609/403557/403884/485498/403910/611939/485621/481280/474176/442985/477512/403693/448804/476804/490852/489433/403556/449494/503548/479794/494005/403688/403722/403568/404007/476422/403931/478942/403755/4034…	SFRP2/TLR9/VEGFA/TUFM/ERBB2/MYC/MET/CAV1/HSPB1/MAPK14/BIRC5/PDE6G/SRP9/CDKN1B/RHOA/VHL/RAPGEF2/MYOC/RPL32/BRCA1/HSP90B1/B3GALT4/DAG1/IL5/EDN1/RPS18/TGFB1/PPP1CA/PPP1CC/TRIB2/CLN5/ADRB2/MAP2K2/POMGNT2/MYH9/PRKDC/PDGFRB/OSTC/MDM2/FUT8/RPS3/SETD3/BIRC3/PRKACA/CCNB3/FUT10/CLN3/PRKCD/RPL27/UBA52/RAD51/RAB7A/RPL18/CD4/DSTYK/GAPDH/HGF/HSF4/GLUL/RHO/FGF1/EOGT/CCND1/KDM5C/RPS11/USP37/SIRT5/LEP/EPO/GFI1/TN…	88	28	403802/403911/611923/403954/490344/607481/403437/404019/476623/403790/481280/474176/477512/490852/403931/403441/493763/494221/491894/404002/403922/444855/403919/XLOC_028700/403962/XLOC_043244/485628/XLOC_038876	60	475471/403502/479796/403883/403924/403438/403980/403979/403856/442936/403429/494000/100856359/481737/403424/403685/403998/403609/403557/403884/485498/403910/611939/485621/442985/403693/448804/476804/489433/403556/449494/503548/479794/494005/403688/403722/403568/404007/476422/478942/403755/489766/403443/607724/449028/403684/488523/478726/403616/490156/403797/403904/403558/480311/442986/403816/4038…
BP	GO:0031400	negative regulation of protein modification process	12/329	15/601	0.0388071752564125	0.535115028054512	475471/403502/403924/403980/403429/476623/403998/474176/476804/403441/403922/476487	SFRP2/TLR9/MYC/CAV1/CDKN1B/DAG1/TGFB1/PRKDC/RPS3/HGF/TNF/FXYD1	12	4	476623/474176/403441/403922	8	475471/403502/403924/403980/403429/403998/476804/476487
BP	GO:0034329	cell junction assembly	12/329	15/601	0.0388071752564125	0.535115028054512	403802/477032/403980/403954/100856359/490344/483155/403752/403739/612294/403922/403844	VEGFA/CTNNB1/CAV1/RHOA/RAPGEF2/MYOC/GJA5/TJP1/COL17A1/RAB13/TNF/OCLN	12	6	403802/403954/490344/483155/403739/403922	6	477032/403980/100856359/403752/612294/403844
BP	GO:0018105	peptidyl-serine phosphorylation	10/329	12/601	0.0391010005394176	0.535115028054512	475471/403802/403980/403998/474176/494005/403441/403922/403797/442986	SFRP2/VEGFA/CAV1/TGFB1/PRKDC/PRKCD/HGF/TNF/PTGER2/PDGFB	10	4	403802/474176/403441/403922	6	475471/403980/403998/494005/403797/442986
BP	GO:0048771	tissue remodeling	10/329	12/601	0.0391010005394176	0.535115028054512	403980/403741/403418/608843/403998/485337/483155/403602/403616/448806	CAV1/HTR1B/GJA1/CTSK/TGFB1/TPP1/GJA5/PLG/LEP/DBH	10	4	485337/483155/403602/448806	6	403980/403741/403418/608843/403998/403616
BP	GO:0051052	regulation of DNA metabolic process	10/329	12/601	0.0391010005394176	0.535115028054512	403924/403657/403998/474176/476804/403568/403441/474966/488523/442986	MYC/EGF/TGFB1/PRKDC/RPS3/RAD51/HGF/OOEP/USP37/PDGFB	10	3	403657/474176/403441	7	403924/403998/476804/403568/474966/488523/442986
BP	GO:0051246	regulation of protein metabolic process	48/329	74/601	0.0398032274827759	0.535115028054512	475471/403502/403802/403883/403924/477032/403980/403979/442936/403911/611923/403429/403954/100856359/490344/476623/403790/403424/403998/403884/403910/481280/474176/442985/476804/489433/449494/479794/403568/403774/403931/478942/403755/403441/607724/449028/403616/404002/490156/403922/403797/444855/403919/442986/403816/403962/476487/606754	SFRP2/TLR9/VEGFA/ERBB2/MYC/CTNNB1/CAV1/HSPB1/BIRC5/PDE6G/SRP9/CDKN1B/RHOA/RAPGEF2/MYOC/DAG1/IL5/EDN1/TGFB1/TRIB2/ADRB2/MYH9/PRKDC/PDGFRB/RPS3/BIRC3/CCNB3/CLN3/RAD51/RAB1A/CD4/DSTYK/GAPDH/HGF/FGF1/CCND1/LEP/EPO/GFI1/TNF/PTGER2/UNK/WFDC2/PDGFB/TIMP1/ADRA1B/FXYD1/QKI	48	16	403802/403911/611923/403954/490344/476623/403790/481280/474176/403931/403441/404002/403922/444855/403919/403962	32	475471/403502/403883/403924/477032/403980/403979/442936/403429/100856359/403424/403998/403884/403910/442985/476804/489433/449494/479794/403568/403774/478942/403755/607724/449028/403616/490156/403797/442986/403816/476487/606754
BP	GO:0032269	negative regulation of cellular protein metabolic process	19/329	26/601	0.0408082801222383	0.535115028054512	475471/403502/403924/403980/442936/611923/403429/476623/403424/403998/474176/476804/489433/403441/403922/403797/403919/403816/476487	SFRP2/TLR9/MYC/CAV1/BIRC5/SRP9/CDKN1B/DAG1/EDN1/TGFB1/PRKDC/RPS3/BIRC3/HGF/TNF/PTGER2/WFDC2/TIMP1/FXYD1	19	6	611923/476623/474176/403441/403922/403919	13	475471/403502/403924/403980/442936/403429/403424/403998/476804/489433/403797/403816/476487
BP	GO:0043604	amide biosynthetic process	19/329	26/601	0.0408082801222383	0.535115028054512	479796/403883/611923/607481/403685/474176/476804/494005/403688/403722/476422/403755/403684/403922/444855/480311/XLOC_043244/XLOC_038876/606754	TUFM/ERBB2/SRP9/RPL32/RPS18/PRKDC/RPS3/PRKCD/RPL27/UBA52/RPL18/GAPDH/RPS11/TNF/UNK/RPL36AL/XLOC_043244/XLOC_038876/QKI	19	7	611923/607481/474176/403922/444855/XLOC_043244/XLOC_038876	12	479796/403883/403685/476804/494005/403688/403722/476422/403755/403684/480311/606754
BP	GO:0010243	response to organonitrogen compound	22/329	31/601	0.0449223487736282	0.570538570004576	403502/445457/477032/403980/403897/403741/100856359/404019/403606/477625/494005/403568/403836/492302/612294/403922/448806/403773/403762/403795/485628/403968	TLR9/TRPV1/CTNNB1/CAV1/NR4A1/HTR1B/RAPGEF2/HSP90B1/PPARG/ADCY6/PRKCD/RAD51/AGTR1/CFTR/RAB13/TNF/DBH/RAB8A/BGLAP/GH1/STT3B/TSHR	22	9	445457/404019/492302/403922/448806/403773/403795/485628/403968	13	403502/477032/403980/403897/403741/100856359/403606/477625/494005/403568/403836/612294/403762
BP	GO:0008610	lipid biosynthetic process	17/329	23/601	0.0452807812828871	0.570538570004576	100686778/403803/403403/403437/403424/483146/403544/403740/479794/494005/474479/607724/492302/490156/403922/442986/606754	CYP1A1/RPE65/PLA2G15/BRCA1/EDN1/HSD3B2/PTGS1/PTGDS/CLN3/PRKCD/CYB5R3/FGF1/CFTR/GFI1/TNF/PDGFB/QKI	17	8	100686778/403803/403437/483146/403544/474479/492302/403922	9	403403/403424/403740/479794/494005/607724/490156/442986/606754
BP	GO:1901698	response to nitrogen compound	25/329	36/601	0.0474530845731909	0.570538570004576	403502/445457/477032/403980/403897/403741/553102/100856359/404019/403606/477625/494005/403568/403836/492302/612294/403928/403922/448806/442957/403773/403762/403795/485628/403968	TLR9/TRPV1/CTNNB1/CAV1/NR4A1/HTR1B/GUCY1B1/RAPGEF2/HSP90B1/PPARG/ADCY6/PRKCD/RAD51/AGTR1/CFTR/RAB13/GNAQ/TNF/DBH/GNAI2/RAB8A/BGLAP/GH1/STT3B/TSHR	25	10	445457/404019/492302/403928/403922/448806/403773/403795/485628/403968	15	403502/477032/403980/403897/403741/553102/100856359/403606/477625/494005/403568/403836/612294/442957/403762
BP	GO:0006468	protein phosphorylation	40/329	61/601	0.047776211184322	0.570538570004576	475471/403502/403802/403883/403924/403438/403980/403979/403856/442936/403911/403429/403954/100856359/490344/476623/403790/403424/403998/403884/403910/611939/474176/442985/476804/403556/449494/494005/403568/403931/478942/403441/607724/449028/403616/404002/403922/403797/442986/403962	SFRP2/TLR9/VEGFA/ERBB2/MYC/MET/CAV1/HSPB1/MAPK14/BIRC5/PDE6G/CDKN1B/RHOA/RAPGEF2/MYOC/DAG1/IL5/EDN1/TGFB1/TRIB2/ADRB2/MAP2K2/PRKDC/PDGFRB/RPS3/PRKACA/CCNB3/PRKCD/RAD51/CD4/DSTYK/HGF/FGF1/CCND1/LEP/EPO/TNF/PTGER2/PDGFB/ADRA1B	40	12	403802/403911/403954/490344/476623/403790/474176/403931/403441/404002/403922/403962	28	475471/403502/403883/403924/403438/403980/403979/403856/442936/403429/100856359/403424/403998/403884/403910/611939/442985/476804/403556/449494/494005/403568/478942/607724/449028/403616/403797/442986
BP	GO:0070887	cellular response to chemical stimulus	61/329	97/601	0.0490266399052007	0.570538570004576	475471/403502/403802/445457/403883/403438/403981/475294/477032/403980/403897/403741/403474/553102/442990/403954/403939/100856359/481735/403424/403998/403544/608459/403850/403606/403721/476804/477625/494005/403800/403568/403836/403931/403953/610750/403463/478942/403859/476258/403441/403752/607724/492302/612294/403616/403928/404002/490156/403922/403559/403904/442957/442986/403768/403536/403773/4037…	SFRP2/TLR9/VEGFA/TRPV1/ERBB2/MET/CCL2/CAV2/CTNNB1/CAV1/NR4A1/HTR1B/CAT/GUCY1B1/IL13/RHOA/CD44/RAPGEF2/RXRB/EDN1/TGFB1/PTGS1/FGF5/CXCL8/PPARG/GHR/RPS3/ADCY6/PRKCD/MT1E/RAD51/AGTR1/CD4/SRP54/ADGRE2/TFAP2B/DSTYK/ADCY5/SOD2/HGF/TJP1/FGF1/CFTR/RAB13/LEP/GNAQ/EPO/GFI1/TNF/SOD1/DCN/GNAI2/PDGFB/MT2A/TPMT/RAB8A/BGLAP/GH1/CCL26/PPARD/TSHR	61	20	403802/445457/442990/403954/403939/403544/403850/403931/403953/610750/403441/492302/403928/404002/403922/403536/403773/403795/481756/403968	41	475471/403502/403883/403438/403981/475294/477032/403980/403897/403741/403474/553102/100856359/481735/403424/403998/608459/403606/403721/476804/477625/494005/403800/403568/403836/403463/478942/403859/476258/403752/607724/612294/403616/490156/403559/403904/442957/442986/403768/403762/448789
BP	GO:0051276	chromosome organization	15/329	20/601	0.0499400535553838	0.570538570004576	XLOC_034743/403924/477032/442936/XLOC_019296/100856060/609426/490852/403568/489766/483758/611903/491894/403412/490156	XLOC_034743/MYC/CTNNB1/BIRC5/XLOC_019296/HORMAD1/TRIP13/SETD3/RAD51/HSF4/MEN1/HORMAD2/KDM5C/TERT/GFI1	15	7	XLOC_034743/XLOC_019296/100856060/490852/611903/491894/403412	8	403924/477032/442936/609426/403568/489766/483758/490156
BP	GO:0033043	regulation of organelle organization	23/329	33/601	0.0537555244936069	0.570538570004576	403924/475294/477032/442936/100856060/490344/403790/403612/445452/403424/403910/609426/476804/479794/494005/403441/474966/490156/403922/403844/403904/442986/448789	MYC/CAV2/CTNNB1/BIRC5/HORMAD1/MYOC/IL5/HSP70/CCL24/EDN1/ADRB2/TRIP13/RPS3/CLN3/PRKCD/HGF/OOEP/GFI1/TNF/OCLN/DCN/PDGFB/CCL26	23	5	100856060/490344/403790/403441/403922	18	403924/475294/477032/442936/403612/445452/403424/403910/609426/476804/479794/494005/474966/490156/403844/403904/442986/448789
BP	GO:0043412	macromolecule modification	70/329	113/601	0.0539974013989912	0.570538570004576	475471/403502/403802/403883/403924/403438/403980/403979/403856/442936/403911/403429/403954/494000/100856359/490344/403437/481737/476623/403790/403424/403998/403609/403557/403884/403910/611939/485621/474176/442985/477512/403693/448804/476804/490852/489433/403556/449494/503548/494005/403568/403931/478942/403755/403441/489766/403443/493763/607724/494221/449028/491894/488523/478726/403423/403616/4040…	SFRP2/TLR9/VEGFA/ERBB2/MYC/MET/CAV1/HSPB1/MAPK14/BIRC5/PDE6G/CDKN1B/RHOA/VHL/RAPGEF2/MYOC/BRCA1/B3GALT4/DAG1/IL5/EDN1/TGFB1/PPP1CA/PPP1CC/TRIB2/ADRB2/MAP2K2/POMGNT2/PRKDC/PDGFRB/OSTC/MDM2/FUT8/RPS3/SETD3/BIRC3/PRKACA/CCNB3/FUT10/PRKCD/RAD51/CD4/DSTYK/GAPDH/HGF/HSF4/GLUL/RHO/FGF1/EOGT/CCND1/KDM5C/USP37/SIRT5/RBM47/LEP/EPO/GFI1/TNF/PTGER2/DCN/PPP1CB/PDGFB/XLOC_028700/ADRA1B/GBGT1/FXYD1/STT3B/DNAJB1…	70	21	403802/403911/403954/490344/403437/476623/403790/474176/477512/490852/403931/403441/493763/494221/491894/404002/403922/XLOC_028700/403962/485628/478664	49	475471/403502/403883/403924/403438/403980/403979/403856/442936/403429/494000/100856359/481737/403424/403998/403609/403557/403884/403910/611939/485621/442985/403693/448804/476804/489433/403556/449494/503548/494005/403568/478942/403755/489766/403443/607724/449028/488523/478726/403423/403616/490156/403797/403904/403558/442986/403833/476487/XLOC_023449
BP	GO:0007169	transmembrane receptor protein tyrosine kinase signaling pathway	13/329	17/601	0.0545688799199862	0.570538570004576	403802/403438/403657/100856359/490344/403998/608459/442985/404007/478942/607724/403904/442986	VEGFA/MET/EGF/RAPGEF2/MYOC/TGFB1/FGF5/PDGFRB/RAB7A/DSTYK/FGF1/DCN/PDGFB	13	3	403802/403657/490344	10	403438/100856359/403998/608459/442985/404007/478942/607724/403904/442986
BP	GO:0071407	cellular response to organic cyclic compound	13/329	17/601	0.0545688799199862	0.570538570004576	403502/445457/477032/403980/100856359/481735/403998/477625/403568/403859/492302/403922/442986	TLR9/TRPV1/CTNNB1/CAV1/RAPGEF2/RXRB/TGFB1/ADCY6/RAD51/ADCY5/CFTR/TNF/PDGFB	13	3	445457/492302/403922	10	403502/477032/403980/100856359/481735/403998/477625/403568/403859/442986
BP	GO:0006412	translation	18/329	25/601	0.0568293325059209	0.570538570004576	479796/403883/611923/607481/403685/474176/476804/403688/403722/476422/403755/403684/403922/444855/480311/XLOC_043244/XLOC_038876/606754	TUFM/ERBB2/SRP9/RPL32/RPS18/PRKDC/RPS3/RPL27/UBA52/RPL18/GAPDH/RPS11/TNF/UNK/RPL36AL/XLOC_043244/XLOC_038876/QKI	18	7	611923/607481/474176/403922/444855/XLOC_043244/XLOC_038876	11	479796/403883/403685/476804/403688/403722/476422/403755/403684/480311/606754
BP	GO:0043043	peptide biosynthetic process	18/329	25/601	0.0568293325059209	0.570538570004576	479796/403883/611923/607481/403685/474176/476804/403688/403722/476422/403755/403684/403922/444855/480311/XLOC_043244/XLOC_038876/606754	TUFM/ERBB2/SRP9/RPL32/RPS18/PRKDC/RPS3/RPL27/UBA52/RPL18/GAPDH/RPS11/TNF/UNK/RPL36AL/XLOC_043244/XLOC_038876/QKI	18	7	611923/607481/474176/403922/444855/XLOC_043244/XLOC_038876	11	479796/403883/403685/476804/403688/403722/476422/403755/403684/480311/606754
BP	GO:0010563	negative regulation of phosphorus metabolic process	11/329	14/601	0.0587092719099836	0.570538570004576	475471/403502/403924/403980/403429/476623/403998/474176/403441/403922/442986	SFRP2/TLR9/MYC/CAV1/CDKN1B/DAG1/TGFB1/PRKDC/HGF/TNF/PDGFB	11	4	476623/474176/403441/403922	7	475471/403502/403924/403980/403429/403998/442986
BP	GO:0043542	endothelial cell migration	11/329	14/601	0.0587092719099836	0.570538570004576	403802/403438/478908/403998/481280/403443/607724/612294/403922/403904/442986	VEGFA/MET/AAMP/TGFB1/MYH9/GLUL/FGF1/RAB13/TNF/DCN/PDGFB	11	3	403802/481280/403922	8	403438/478908/403998/403443/607724/612294/403904/442986
BP	GO:0045936	negative regulation of phosphate metabolic process	11/329	14/601	0.0587092719099836	0.570538570004576	475471/403502/403924/403980/403429/476623/403998/474176/403441/403922/442986	SFRP2/TLR9/MYC/CAV1/CDKN1B/DAG1/TGFB1/PRKDC/HGF/TNF/PDGFB	11	4	476623/474176/403441/403922	7	475471/403502/403924/403980/403429/403998/442986
BP	GO:1901652	response to peptide	11/329	14/601	0.0587092719099836	0.570538570004576	403980/403897/403606/477625/494005/403836/612294/403773/403762/403795/403968	CAV1/NR4A1/PPARG/ADCY6/PRKCD/AGTR1/RAB13/RAB8A/BGLAP/GH1/TSHR	11	3	403773/403795/403968	8	403980/403897/403606/477625/494005/403836/612294/403762
BP	GO:1901653	cellular response to peptide	11/329	14/601	0.0587092719099836	0.570538570004576	403980/403897/403606/477625/494005/403836/612294/403773/403762/403795/403968	CAV1/NR4A1/PPARG/ADCY6/PRKCD/AGTR1/RAB13/RAB8A/BGLAP/GH1/TSHR	11	3	403773/403795/403968	8	403980/403897/403606/477625/494005/403836/612294/403762
BP	GO:0030030	cell projection organization	21/329	30/601	0.0608901011946033	0.570538570004576	475471/403546/403408/477032/403980/403939/100856359/490344/403886/476623/482252/494005/476582/477794/612294/490156/490418/403844/403780/403773/403968	SFRP2/TUBD1/PSEN1/CTNNB1/CAV1/CD44/RAPGEF2/MYOC/PDPN/DAG1/PODXL/PRKCD/CCDC66/DNMBP/RAB13/GFI1/RAB25/OCLN/NPHP1/RAB8A/TSHR	21	9	403939/490344/476623/482252/476582/490418/403780/403773/403968	12	475471/403546/403408/477032/403980/100856359/403886/494005/477794/612294/490156/403844
BP	GO:0001933	negative regulation of protein phosphorylation	9/329	11/601	0.0613647300830302	0.570538570004576	475471/403502/403924/403980/403429/476623/403998/474176/403441	SFRP2/TLR9/MYC/CAV1/CDKN1B/DAG1/TGFB1/PRKDC/HGF	9	3	476623/474176/403441	6	475471/403502/403924/403980/403429/403998
BP	GO:0010594	regulation of endothelial cell migration	9/329	11/601	0.0613647300830302	0.570538570004576	403802/403438/478908/403998/403443/607724/403922/403904/442986	VEGFA/MET/AAMP/TGFB1/GLUL/FGF1/TNF/DCN/PDGFB	9	2	403802/403922	7	403438/478908/403998/403443/607724/403904/442986
BP	GO:0010608	posttranscriptional regulation of gene expression	9/329	11/601	0.0613647300830302	0.570538570004576	403883/403980/611923/474176/476804/403755/403922/444855/606754	ERBB2/CAV1/SRP9/PRKDC/RPS3/GAPDH/TNF/UNK/QKI	9	4	611923/474176/403922/444855	5	403883/403980/476804/403755/606754
BP	GO:0034248	regulation of cellular amide metabolic process	9/329	11/601	0.0613647300830302	0.570538570004576	403883/611923/474176/476804/494005/403755/403922/444855/606754	ERBB2/SRP9/PRKDC/RPS3/PRKCD/GAPDH/TNF/UNK/QKI	9	4	611923/474176/403922/444855	5	403883/476804/494005/403755/606754
BP	GO:0042326	negative regulation of phosphorylation	9/329	11/601	0.0613647300830302	0.570538570004576	475471/403502/403924/403980/403429/476623/403998/474176/403441	SFRP2/TLR9/MYC/CAV1/CDKN1B/DAG1/TGFB1/PRKDC/HGF	9	3	476623/474176/403441	6	475471/403502/403924/403980/403429/403998
BP	GO:0051054	positive regulation of DNA metabolic process	9/329	11/601	0.0613647300830302	0.570538570004576	403924/403657/403998/474176/476804/403568/403441/474966/442986	MYC/EGF/TGFB1/PRKDC/RPS3/RAD51/HGF/OOEP/PDGFB	9	3	403657/474176/403441	6	403924/403998/476804/403568/474966/442986
BP	GO:0019220	regulation of phosphate metabolic process	36/329	55/601	0.0617557123744191	0.570538570004576	475471/403502/403802/403883/403924/403980/403979/403856/403911/403429/403954/100856359/490344/476623/403790/XLOC_001181/403424/403998/403884/403910/474176/442985/476804/449494/403568/403931/478942/403441/607724/449028/403616/404002/403922/403797/442986/403962	SFRP2/TLR9/VEGFA/ERBB2/MYC/CAV1/HSPB1/MAPK14/PDE6G/CDKN1B/RHOA/RAPGEF2/MYOC/DAG1/IL5/XLOC_001181/EDN1/TGFB1/TRIB2/ADRB2/PRKDC/PDGFRB/RPS3/CCNB3/RAD51/CD4/DSTYK/HGF/FGF1/CCND1/LEP/EPO/TNF/PTGER2/PDGFB/ADRA1B	36	12	403802/403911/403954/490344/476623/403790/474176/403931/403441/404002/403922/403962	24	475471/403502/403883/403924/403980/403979/403856/403429/100856359/XLOC_001181/403424/403998/403884/403910/442985/476804/449494/403568/478942/607724/449028/403616/403797/442986
BP	GO:0051174	regulation of phosphorus metabolic process	36/329	55/601	0.0617557123744191	0.570538570004576	475471/403502/403802/403883/403924/403980/403979/403856/403911/403429/403954/100856359/490344/476623/403790/XLOC_001181/403424/403998/403884/403910/474176/442985/476804/449494/403568/403931/478942/403441/607724/449028/403616/404002/403922/403797/442986/403962	SFRP2/TLR9/VEGFA/ERBB2/MYC/CAV1/HSPB1/MAPK14/PDE6G/CDKN1B/RHOA/RAPGEF2/MYOC/DAG1/IL5/XLOC_001181/EDN1/TGFB1/TRIB2/ADRB2/PRKDC/PDGFRB/RPS3/CCNB3/RAD51/CD4/DSTYK/HGF/FGF1/CCND1/LEP/EPO/TNF/PTGER2/PDGFB/ADRA1B	36	12	403802/403911/403954/490344/476623/403790/474176/403931/403441/404002/403922/403962	24	475471/403502/403883/403924/403980/403979/403856/403429/100856359/XLOC_001181/403424/403998/403884/403910/442985/476804/449494/403568/478942/607724/449028/403616/403797/442986
BP	GO:0032502	developmental process	99/329	165/601	0.0663588665475764	0.606177061833479	403987/475471/403502/403802/403845/403656/403537/474697/478180/403924/403408/403972/486334/479217/403630/475294/403949/477032/403980/403897/445542/403856/450187/403954/403939/100856359/100856060/490344/403418/607183/449029/403807/403886/476623/607905/445452/403424/607104/608843/478908/403998/482252/612116/403884/485498/403586/480558/403850/403606/485621/481280/474865/609426/474176/485337/442985/4…	PTHLH/SFRP2/TLR9/VEGFA/FN1/ANGPT1/MCL1/HSPA9/MACO1/MYC/PSEN1/PRPH2/CRYBA4/ARID5B/TGM1/CAV2/TCF4/CTNNB1/CAV1/NR4A1/SLC5A3/MAPK14/EDNRA/RHOA/CD44/RAPGEF2/HORMAD1/MYOC/GJA1/LTA/TBX19/MYH7/PDPN/DAG1/RING1/CCL24/EDN1/MIP/CTSK/AAMP/TGFB1/PODXL/NAXE/TRIB2/CLN5/CCL17/NME1/CXCL8/PPARG/POMGNT2/MYH9/PSMB8/TRIP13/PRKDC/TPP1/PDGFRB/ANPEP/GNB1/KCNMA1/GJA5/APP/GNAT1/RAB1A/CD4/SRP54/TFAP2B/EDNRB/HGF/HSF4/GLUL/FG…	99	43	403802/403845/474697/403972/486334/403630/403954/403939/100856060/490344/607183/449029/403807/476623/607104/482252/403586/403850/481280/474176/485337/403913/403984/483155/403407/403613/403931/403953/403441/492302/404002/403922/490418/607506/444855/403869/403780/403773/478026/403795/481756/478664/403968	56	403987/475471/403502/403656/403537/478180/403924/403408/479217/475294/403949/477032/403980/403897/445542/403856/450187/100856359/403418/403886/607905/445452/403424/608843/478908/403998/612116/403884/485498/480558/403606/485621/474865/609426/442985/403912/403774/403463/403862/489766/403443/607724/403950/477794/488089/403420/612294/403616/490156/403904/442986/477530/485333/403762/403610/606754
BP	GO:0022402	cell cycle process	19/329	27/601	0.0689705039427726	0.62208115786959	491169/475294/477032/442936/403954/100856060/403612/403424/481280/609426/474176/476804/449494/403568/611903/449028/474966/488523/442986	UNC119/CAV2/CTNNB1/BIRC5/RHOA/HORMAD1/HSP70/EDN1/MYH9/TRIP13/PRKDC/RPS3/CCNB3/RAD51/HORMAD2/CCND1/OOEP/USP37/PDGFB	19	5	403954/100856060/481280/474176/611903	14	491169/475294/477032/442936/403612/403424/609426/476804/449494/403568/449028/474966/488523/442986
BP	GO:0035690	cellular response to drug	14/329	19/601	0.0712736522864934	0.62208115786959	403502/445457/477032/553102/476804/477625/403568/403859/403441/492302/403928/403922/442957/442986	TLR9/TRPV1/CTNNB1/GUCY1B1/RPS3/ADCY6/RAD51/ADCY5/HGF/CFTR/GNAQ/TNF/GNAI2/PDGFB	14	5	445457/403441/492302/403928/403922	9	403502/477032/553102/476804/477625/403568/403859/442957/442986
BP	GO:0009890	negative regulation of biosynthetic process	25/329	37/601	0.0726909102061637	0.62208115786959	475471/445457/485058/477032/403980/442936/611923/100856359/403437/403424/403998/403693/476804/442859/403463/489766/449028/491894/403420/490156/403922/442986/403869/481756/403887	SFRP2/TRPV1/MFSD12/CTNNB1/CAV1/BIRC5/SRP9/RAPGEF2/BRCA1/EDN1/TGFB1/MDM2/RPS3/NFKB1/TFAP2B/HSF4/CCND1/KDM5C/HEY1/GFI1/TNF/PDGFB/TP53/PPARD/CREM	25	7	445457/611923/403437/491894/403922/403869/481756	18	475471/485058/477032/403980/442936/100856359/403424/403998/403693/476804/442859/403463/489766/449028/403420/490156/442986/403887
BP	GO:0031327	negative regulation of cellular biosynthetic process	25/329	37/601	0.0726909102061637	0.62208115786959	475471/445457/485058/477032/403980/442936/611923/100856359/403437/403424/403998/403693/476804/442859/403463/489766/449028/491894/403420/490156/403922/442986/403869/481756/403887	SFRP2/TRPV1/MFSD12/CTNNB1/CAV1/BIRC5/SRP9/RAPGEF2/BRCA1/EDN1/TGFB1/MDM2/RPS3/NFKB1/TFAP2B/HSF4/CCND1/KDM5C/HEY1/GFI1/TNF/PDGFB/TP53/PPARD/CREM	25	7	445457/611923/403437/491894/403922/403869/481756	18	475471/485058/477032/403980/442936/100856359/403424/403998/403693/476804/442859/403463/489766/449028/403420/490156/442986/403887
BP	GO:0048646	anatomical structure formation involved in morphogenesis	25/329	37/601	0.0726909102061637	0.62208115786959	475471/403802/403980/403856/403886/476623/445452/403424/478908/482252/612116/403850/481280/474176/442985/403913/483155/403443/607724/403420/492302/403616/403922/403904/478026	SFRP2/VEGFA/CAV1/MAPK14/PDPN/DAG1/CCL24/EDN1/AAMP/PODXL/NAXE/CXCL8/MYH9/PRKDC/PDGFRB/ANPEP/GJA5/GLUL/FGF1/HEY1/CFTR/LEP/TNF/DCN/ECSCR	25	11	403802/476623/482252/403850/481280/474176/403913/483155/492302/403922/478026	14	475471/403980/403856/403886/445452/403424/478908/612116/442985/403443/607724/403420/403616/403904
BP	GO:1902533	positive regulation of intracellular signal transduction	25/329	37/601	0.0726909102061637	0.62208115786959	403502/403802/403980/403474/403911/403954/100856359/490344/403424/403998/403910/442985/476804/403931/478942/403755/403441/607724/403616/403922/403904/442986/403869/403962/481756	TLR9/VEGFA/CAV1/CAT/PDE6G/RHOA/RAPGEF2/MYOC/EDN1/TGFB1/ADRB2/PDGFRB/RPS3/CD4/DSTYK/GAPDH/HGF/FGF1/LEP/TNF/DCN/PDGFB/TP53/ADRA1B/PPARD	25	10	403802/403911/403954/490344/403931/403441/403922/403869/403962/481756	15	403502/403980/403474/100856359/403424/403998/403910/442985/476804/478942/403755/607724/403616/403904/442986
BP	GO:0034622	cellular protein-containing complex assembly	17/329	24/601	0.0781250082897697	0.647977703117423	XLOC_034743/474839/XLOC_019296/403612/445452/403998/403971/474176/476804/494005/403568/403774/403953/481740/403844/608244/448789	XLOC_034743/DDX39B/XLOC_019296/HSP70/CCL24/TGFB1/CLNS1A/PRKDC/RPS3/PRKCD/RAD51/RAB1A/SRP54/TAPBP/OCLN/NDUFA10/CCL26	17	5	XLOC_034743/XLOC_019296/474176/403953/481740	12	474839/403612/445452/403998/403971/476804/494005/403568/403774/403844/608244/448789
BP	GO:0009719	response to endogenous stimulus	32/329	49/601	0.0798128631954805	0.647977703117423	475471/403502/445457/403883/475294/477032/403980/403897/403741/100856359/481735/403998/608459/403850/403606/477625/494005/403568/403836/403463/478942/607724/492302/612294/403616/403928/403922/442957/403773/403762/403795/403968	SFRP2/TLR9/TRPV1/ERBB2/CAV2/CTNNB1/CAV1/NR4A1/HTR1B/RAPGEF2/RXRB/TGFB1/FGF5/CXCL8/PPARG/ADCY6/PRKCD/RAD51/AGTR1/TFAP2B/DSTYK/FGF1/CFTR/RAB13/LEP/GNAQ/TNF/GNAI2/RAB8A/BGLAP/GH1/TSHR	32	8	445457/403850/492302/403928/403922/403773/403795/403968	24	475471/403502/403883/475294/477032/403980/403897/403741/100856359/481735/403998/608459/403606/477625/494005/403568/403836/403463/478942/607724/612294/403616/442957/403762
BP	GO:0033554	cellular response to stress	32/329	49/601	0.0798128631954805	0.647977703117423	403550/475471/403802/445457/403924/403980/403856/553102/474839/404019/403424/403850/609426/474176/476804/403556/479794/489894/403568/476258/403441/607724/449028/474966/492302/403616/403922/403797/403559/403869/485628/481756	ALB/SFRP2/VEGFA/TRPV1/MYC/CAV1/MAPK14/GUCY1B1/DDX39B/HSP90B1/EDN1/CXCL8/TRIP13/PRKDC/RPS3/PRKACA/CLN3/NUDT1/RAD51/SOD2/HGF/FGF1/CCND1/OOEP/CFTR/LEP/TNF/PTGER2/SOD1/TP53/STT3B/PPARD	32	12	403550/403802/445457/404019/403850/474176/403441/492302/403922/403869/485628/481756	20	475471/403924/403980/403856/553102/474839/403424/609426/476804/403556/479794/489894/403568/476258/607724/449028/474966/403616/403797/403559
BP	GO:0045935	positive regulation of nucleobase-containing compound metabolic process	32/329	49/601	0.0798128631954805	0.647977703117423	475471/403502/403802/403883/403924/479217/403657/477032/403897/474839/403437/449029/403790/403424/403998/403606/474176/476804/490852/442859/403568/403931/403463/403441/489766/607724/474966/403922/403904/442986/403869/481756	SFRP2/TLR9/VEGFA/ERBB2/MYC/ARID5B/EGF/CTNNB1/NR4A1/DDX39B/BRCA1/TBX19/IL5/EDN1/TGFB1/PPARG/PRKDC/RPS3/SETD3/NFKB1/RAD51/CD4/TFAP2B/HGF/HSF4/FGF1/OOEP/TNF/DCN/PDGFB/TP53/PPARD	32	12	403802/403657/403437/449029/403790/474176/490852/403931/403441/403922/403869/481756	20	475471/403502/403883/403924/479217/477032/403897/474839/403424/403998/403606/476804/442859/403568/403463/489766/607724/474966/403904/442986
BP	GO:0030099	myeloid cell differentiation	10/329	13/601	0.0874839781554178	0.647977703117423	403802/474697/403924/403998/481280/474176/403931/403953/404002/403922	VEGFA/HSPA9/MYC/TGFB1/MYH9/PRKDC/CD4/SRP54/EPO/TNF	10	8	403802/474697/481280/474176/403931/403953/404002/403922	2	403924/403998
BP	GO:0031344	regulation of cell projection organization	10/329	13/601	0.0874839781554178	0.647977703117423	475471/403408/403980/403939/100856359/403886/482252/494005/490156/403844	SFRP2/PSEN1/CAV1/CD44/RAPGEF2/PDPN/PODXL/PRKCD/GFI1/OCLN	10	2	403939/482252	8	475471/403408/403980/100856359/403886/494005/490156/403844
BP	GO:0052548	regulation of endopeptidase activity	10/329	13/601	0.0874839781554178	0.647977703117423	475471/403924/442936/476804/489433/403441/403922/403797/403919/403816	SFRP2/MYC/BIRC5/RPS3/BIRC3/HGF/TNF/PTGER2/WFDC2/TIMP1	10	3	403441/403922/403919	7	475471/403924/442936/476804/489433/403797/403816
BP	GO:0120035	regulation of plasma membrane bounded cell projection organization	10/329	13/601	0.0874839781554178	0.647977703117423	475471/403408/403980/403939/100856359/403886/482252/494005/490156/403844	SFRP2/PSEN1/CAV1/CD44/RAPGEF2/PDPN/PODXL/PRKCD/GFI1/OCLN	10	2	403939/482252	8	475471/403408/403980/100856359/403886/494005/490156/403844
BP	GO:0019538	protein metabolic process	101/329	170/601	0.0877374971112479	0.647977703117423	475471/403502/403802/479796/403883/403924/403408/403438/477032/403980/493990/403979/403856/442936/403474/403911/611923/403429/403954/494000/100856359/490344/607481/403437/404019/403552/481737/476623/403790/403424/403685/403998/403609/479458/403557/403884/485498/403910/611939/485621/481280/403885/474176/485337/442985/477512/403693/448804/476804/490852/489433/403556/449494/503548/479794/476437/4940…	SFRP2/TLR9/VEGFA/TUFM/ERBB2/MYC/PSEN1/MET/CTNNB1/CAV1/XYLT2/HSPB1/MAPK14/BIRC5/CAT/PDE6G/SRP9/CDKN1B/RHOA/VHL/RAPGEF2/MYOC/RPL32/BRCA1/HSP90B1/PGB1/B3GALT4/DAG1/IL5/EDN1/RPS18/TGFB1/PPP1CA/CASP12/PPP1CC/TRIB2/CLN5/ADRB2/MAP2K2/POMGNT2/MYH9/MMP9/PRKDC/TPP1/PDGFRB/OSTC/MDM2/FUT8/RPS3/SETD3/BIRC3/PRKACA/CCNB3/FUT10/CLN3/APOC1/PRKCD/RPL27/UBA52/RAD51/RAB7A/RAB1A/RPL18/CD4/DSTYK/GAPDH/HGF/HSF4/GLUL/RH…	101	33	403802/403911/611923/403954/490344/607481/403437/404019/403552/476623/403790/481280/403885/474176/485337/477512/490852/403931/403441/493763/494221/491894/403602/404002/403922/444855/403919/XLOC_028700/403962/XLOC_043244/485628/XLOC_038876/478664	68	475471/403502/479796/403883/403924/403408/403438/477032/403980/493990/403979/403856/442936/403474/403429/494000/100856359/481737/403424/403685/403998/403609/479458/403557/403884/485498/403910/611939/485621/442985/403693/448804/476804/489433/403556/449494/503548/479794/476437/494005/403688/403722/403568/404007/403774/476422/478942/403755/489766/403443/607724/449028/403684/488523/478726/403616/4901…
BP	GO:0031328	positive regulation of cellular biosynthetic process	30/329	46/601	0.0907604345085634	0.647977703117423	475471/403502/403802/403883/403924/479217/403657/477032/403897/474839/403437/449029/403790/403424/403998/403850/403606/474176/490852/442859/403931/403463/403441/489766/607724/403922/403904/442986/403869/481756	SFRP2/TLR9/VEGFA/ERBB2/MYC/ARID5B/EGF/CTNNB1/NR4A1/DDX39B/BRCA1/TBX19/IL5/EDN1/TGFB1/CXCL8/PPARG/PRKDC/SETD3/NFKB1/CD4/TFAP2B/HGF/HSF4/FGF1/TNF/DCN/PDGFB/TP53/PPARD	30	13	403802/403657/403437/449029/403790/403850/474176/490852/403931/403441/403922/403869/481756	17	475471/403502/403883/403924/479217/477032/403897/474839/403424/403998/403606/442859/403463/489766/607724/403904/442986
BP	GO:0006518	peptide metabolic process	21/329	31/601	0.094422381278651	0.647977703117423	479796/403883/403408/611923/607481/403685/485498/474176/485337/476804/403688/403722/476422/403755/403684/403922/444855/480311/XLOC_043244/XLOC_038876/606754	TUFM/ERBB2/PSEN1/SRP9/RPL32/RPS18/CLN5/PRKDC/TPP1/RPS3/RPL27/UBA52/RPL18/GAPDH/RPS11/TNF/UNK/RPL36AL/XLOC_043244/XLOC_038876/QKI	21	8	611923/607481/474176/485337/403922/444855/XLOC_043244/XLOC_038876	13	479796/403883/403408/403685/485498/476804/403688/403722/476422/403755/403684/480311/606754
BP	GO:0043085	positive regulation of catalytic activity	21/329	31/601	0.094422381278651	0.647977703117423	475471/403802/403924/403408/475294/403980/445542/403954/100856359/403424/403998/442985/476804/403931/478942/607724/449028/403616/404002/403922/442986	SFRP2/VEGFA/MYC/PSEN1/CAV2/CAV1/SLC5A3/RHOA/RAPGEF2/EDN1/TGFB1/PDGFRB/RPS3/CD4/DSTYK/FGF1/CCND1/LEP/EPO/TNF/PDGFB	21	5	403802/403954/403931/404002/403922	16	475471/403924/403408/475294/403980/445542/100856359/403424/403998/442985/476804/478942/607724/449028/403616/442986
BP	GO:0045934	negative regulation of nucleobase-containing compound metabolic process	21/329	31/601	0.094422381278651	0.647977703117423	475471/445457/477032/403980/442936/403424/403998/403693/476804/442859/403463/489766/449028/491894/403420/490156/403922/442986/403869/481756/403887	SFRP2/TRPV1/CTNNB1/CAV1/BIRC5/EDN1/TGFB1/MDM2/RPS3/NFKB1/TFAP2B/HSF4/CCND1/KDM5C/HEY1/GFI1/TNF/PDGFB/TP53/PPARD/CREM	21	5	445457/491894/403922/403869/481756	16	475471/477032/403980/442936/403424/403998/403693/476804/442859/403463/489766/449028/403420/490156/442986/403887
BP	GO:0010466	negative regulation of peptidase activity	8/329	10/601	0.0948454448597459	0.647977703117423	475471/442936/489433/403441/403922/403797/403919/403816	SFRP2/BIRC5/BIRC3/HGF/TNF/PTGER2/WFDC2/TIMP1	8	3	403441/403922/403919	5	475471/442936/489433/403797/403816
BP	GO:0010951	negative regulation of endopeptidase activity	8/329	10/601	0.0948454448597459	0.647977703117423	475471/442936/489433/403441/403922/403797/403919/403816	SFRP2/BIRC5/BIRC3/HGF/TNF/PTGER2/WFDC2/TIMP1	8	3	403441/403922/403919	5	475471/442936/489433/403797/403816
BP	GO:0033002	muscle cell proliferation	8/329	10/601	0.0948454448597459	0.647977703117423	477032/403741/403424/474176/442985/403922/442986/481756	CTNNB1/HTR1B/EDN1/PRKDC/PDGFRB/TNF/PDGFB/PPARD	8	3	474176/403922/481756	5	477032/403741/403424/442985/442986
BP	GO:0042310	vasoconstriction	8/329	10/601	0.0948454448597459	0.647977703117423	403980/403741/450187/403424/403508/403836/403862/448806	CAV1/HTR1B/EDNRA/EDN1/EDN2/AGTR1/EDNRB/DBH	8	1	448806	7	403980/403741/450187/403424/403508/403836/403862
BP	GO:0043281	regulation of cysteine-type endopeptidase activity involved in apoptotic process	8/329	10/601	0.0948454448597459	0.647977703117423	475471/403924/442936/476804/489433/403441/403922/403797	SFRP2/MYC/BIRC5/RPS3/BIRC3/HGF/TNF/PTGER2	8	2	403441/403922	6	475471/403924/442936/476804/489433/403797
BP	GO:0045444	fat cell differentiation	8/329	10/601	0.0948454448597459	0.647977703117423	475471/403897/403998/403884/403606/474865/403616/481756	SFRP2/NR4A1/TGFB1/TRIB2/PPARG/PSMB8/LEP/PPARD	8	1	481756	7	475471/403897/403998/403884/403606/474865/403616
BP	GO:0051098	regulation of binding	8/329	10/601	0.0948454448597459	0.647977703117423	403657/403980/100856359/403998/485498/403910/403420/477530	EGF/CAV1/RAPGEF2/TGFB1/CLN5/ADRB2/HEY1/TFIP11	8	1	403657	7	403980/100856359/403998/485498/403910/403420/477530
BP	GO:0051783	regulation of nuclear division	8/329	10/601	0.0948454448597459	0.647977703117423	475294/442936/100856060/403612/403424/609426/474966/442986	CAV2/BIRC5/HORMAD1/HSP70/EDN1/TRIP13/OOEP/PDGFB	8	1	100856060	7	475294/442936/403612/403424/609426/474966/442986
BP	GO:0097756	negative regulation of blood vessel diameter	8/329	10/601	0.0948454448597459	0.647977703117423	403980/403741/450187/403424/403508/403836/403862/448806	CAV1/HTR1B/EDNRA/EDN1/EDN2/AGTR1/EDNRB/DBH	8	1	448806	7	403980/403741/450187/403424/403508/403836/403862
BP	GO:1901617	organic hydroxy compound biosynthetic process	8/329	10/601	0.0948454448597459	0.647977703117423	485058/100856359/474479/607724/492302/490156/403922/448806	MFSD12/RAPGEF2/CYB5R3/FGF1/CFTR/GFI1/TNF/DBH	8	4	474479/492302/403922/448806	4	485058/100856359/607724/490156
BP	GO:2000116	regulation of cysteine-type endopeptidase activity	8/329	10/601	0.0948454448597459	0.647977703117423	475471/403924/442936/476804/489433/403441/403922/403797	SFRP2/MYC/BIRC5/RPS3/BIRC3/HGF/TNF/PTGER2	8	2	403441/403922	6	475471/403924/442936/476804/489433/403797
BP	GO:0048856	anatomical structure development	90/329	151/601	0.097909029295676	0.662465304771899	403987/475471/403502/403802/403845/474697/478180/403924/403408/403972/486334/479217/403630/475294/403949/477032/403980/445542/403856/450187/403954/403939/100856359/100856060/490344/403418/607183/449029/403807/403886/476623/607905/445452/403424/607104/608843/478908/403998/482252/612116/485498/403586/480558/403850/485621/481280/609426/474176/485337/442985/403913/403912/403984/483155/403407/403613/4…	PTHLH/SFRP2/TLR9/VEGFA/FN1/HSPA9/MACO1/MYC/PSEN1/PRPH2/CRYBA4/ARID5B/TGM1/CAV2/TCF4/CTNNB1/CAV1/SLC5A3/MAPK14/EDNRA/RHOA/CD44/RAPGEF2/HORMAD1/MYOC/GJA1/LTA/TBX19/MYH7/PDPN/DAG1/RING1/CCL24/EDN1/MIP/CTSK/AAMP/TGFB1/PODXL/NAXE/CLN5/CCL17/NME1/CXCL8/POMGNT2/MYH9/TRIP13/PRKDC/TPP1/PDGFRB/ANPEP/GNB1/KCNMA1/GJA5/APP/GNAT1/RAB1A/CD4/SRP54/TFAP2B/EDNRB/HGF/HSF4/GLUL/FGF1/SSR2/DNMBP/CCDC39/HEY1/CFTR/RAB13…	90	40	403802/403845/474697/403972/486334/403630/403954/403939/100856060/490344/607183/449029/403807/476623/607104/482252/403586/403850/481280/474176/485337/403913/403984/483155/403407/403613/403931/403953/403441/492302/404002/403922/490418/607506/444855/403773/478026/481756/478664/403968	50	403987/475471/403502/478180/403924/403408/479217/475294/403949/477032/403980/445542/403856/450187/100856359/403418/403886/607905/445452/403424/608843/478908/403998/612116/485498/480558/485621/609426/442985/403912/403774/403463/403862/489766/403443/607724/403950/477794/488089/403420/612294/403616/490156/403904/442986/477530/485333/403762/403610/606754
BP	GO:0071310	cellular response to organic substance	45/329	72/601	0.0991842753967061	0.662465304771899	475471/403502/403802/445457/403883/475294/477032/403980/403897/403741/442990/403954/403939/100856359/481735/403424/403998/608459/403850/403606/403721/476804/477625/494005/403568/403836/403931/403463/478942/403859/607724/492302/612294/403616/403928/404002/490156/403922/403904/442957/442986/403773/403762/403795/403968	SFRP2/TLR9/VEGFA/TRPV1/ERBB2/CAV2/CTNNB1/CAV1/NR4A1/HTR1B/IL13/RHOA/CD44/RAPGEF2/RXRB/EDN1/TGFB1/FGF5/CXCL8/PPARG/GHR/RPS3/ADCY6/PRKCD/RAD51/AGTR1/CD4/TFAP2B/DSTYK/ADCY5/FGF1/CFTR/RAB13/LEP/GNAQ/EPO/GFI1/TNF/DCN/GNAI2/PDGFB/RAB8A/BGLAP/GH1/TSHR	45	14	403802/445457/442990/403954/403939/403850/403931/492302/403928/404002/403922/403773/403795/403968	31	475471/403502/403883/475294/477032/403980/403897/403741/100856359/481735/403424/403998/608459/403606/403721/476804/477625/494005/403568/403836/403463/478942/403859/607724/612294/403616/490156/403904/442957/442986/403762
BP	GO:0034330	cell junction organization	13/329	18/601	0.100225378212723	0.662465304771899	403802/477032/403980/403954/100856359/490344/403998/483155/403752/403739/612294/403922/403844	VEGFA/CTNNB1/CAV1/RHOA/RAPGEF2/MYOC/TGFB1/GJA5/TJP1/COL17A1/RAB13/TNF/OCLN	13	6	403802/403954/490344/483155/403739/403922	7	477032/403980/100856359/403998/403752/612294/403844
BP	GO:1903047	mitotic cell cycle process	13/329	18/601	0.100225378212723	0.662465304771899	491169/475294/442936/403954/403612/403424/609426/474176/449494/403568/449028/488523/442986	UNC119/CAV2/BIRC5/RHOA/HSP70/EDN1/TRIP13/PRKDC/CCNB3/RAD51/CCND1/USP37/PDGFB	13	2	403954/474176	11	491169/475294/442936/403612/403424/609426/449494/403568/449028/488523/442986
BP	GO:0045595	regulation of cell differentiation	28/329	43/601	0.103253401474988	0.664125443196189	475471/403502/474697/403924/403408/403949/477032/403980/403856/100856359/490344/449029/403886/476623/403424/403998/403884/403586/403606/474176/403931/403463/489766/403616/490156/403922/481756/478664	SFRP2/TLR9/HSPA9/MYC/PSEN1/TCF4/CTNNB1/CAV1/MAPK14/RAPGEF2/MYOC/TBX19/PDPN/DAG1/EDN1/TGFB1/TRIB2/CCL17/PPARG/PRKDC/CD4/TFAP2B/HSF4/LEP/GFI1/TNF/PPARD/DNAJB11	28	10	474697/490344/449029/476623/403586/474176/403931/403922/481756/478664	18	475471/403502/403924/403408/403949/477032/403980/403856/100856359/403886/403424/403998/403884/403606/403463/489766/403616/490156
BP	GO:0050790	regulation of catalytic activity	42/329	67/601	0.104125888217626	0.664125443196189	475471/403802/403924/403408/475294/475607/403980/445542/442936/403781/403429/403954/100856359/481739/607905/403424/403998/403884/403910/442985/476804/489433/449494/403947/403931/478942/403441/403435/607724/477794/449028/403966/403616/403928/404002/490156/403922/403797/403919/442986/403816/476487	SFRP2/VEGFA/MYC/PSEN1/CAV2/DLC1/CAV1/SLC5A3/BIRC5/PDE6D/CDKN1B/RHOA/RAPGEF2/RGL2/RING1/EDN1/TGFB1/TRIB2/ADRB2/PDGFRB/RPS3/BIRC3/CCNB3/RAB9A/CD4/DSTYK/HGF/ANXA2/FGF1/DNMBP/CCND1/ATP1B1/LEP/GNAQ/EPO/GFI1/TNF/PTGER2/WFDC2/PDGFB/TIMP1/FXYD1	42	8	403802/403954/403931/403441/403928/404002/403922/403919	34	475471/403924/403408/475294/475607/403980/445542/442936/403781/403429/100856359/481739/607905/403424/403998/403884/403910/442985/476804/489433/449494/403947/478942/403435/607724/477794/449028/403966/403616/490156/403797/442986/403816/476487
BP	GO:0035239	tube morphogenesis	25/329	38/601	0.105804369369993	0.664125443196189	475471/403802/477032/403980/100856359/476623/445452/403424/478908/482252/612116/403850/481280/442985/403913/483155/403463/403443/607724/403420/403616/403922/403904/478026/606754	SFRP2/VEGFA/CTNNB1/CAV1/RAPGEF2/DAG1/CCL24/EDN1/AAMP/PODXL/NAXE/CXCL8/MYH9/PDGFRB/ANPEP/GJA5/TFAP2B/GLUL/FGF1/HEY1/LEP/TNF/DCN/ECSCR/QKI	25	9	403802/476623/482252/403850/481280/403913/483155/403922/478026	16	475471/477032/403980/100856359/445452/403424/478908/612116/442985/403463/403443/607724/403420/403616/403904/606754
BP	GO:0048869	cellular developmental process	70/329	116/601	0.106167583605784	0.664125443196189	475471/403502/403802/403845/403656/403537/474697/403924/403408/403972/403630/475294/403949/477032/403980/403897/403856/403954/403939/100856359/100856060/490344/449029/403886/476623/445452/403424/478908/403998/482252/403884/485498/403586/480558/403606/485621/481280/474865/609426/474176/442985/403913/403984/403613/403774/403931/403953/403463/403441/489766/607724/477794/403420/492302/612294/403616/4…	SFRP2/TLR9/VEGFA/FN1/ANGPT1/MCL1/HSPA9/MYC/PSEN1/PRPH2/TGM1/CAV2/TCF4/CTNNB1/CAV1/NR4A1/MAPK14/RHOA/CD44/RAPGEF2/HORMAD1/MYOC/TBX19/PDPN/DAG1/CCL24/EDN1/AAMP/TGFB1/PODXL/TRIB2/CLN5/CCL17/NME1/PPARG/POMGNT2/MYH9/PSMB8/TRIP13/PRKDC/PDGFRB/ANPEP/KCNMA1/GNAT1/RAB1A/CD4/SRP54/TFAP2B/HGF/HSF4/FGF1/DNMBP/HEY1/CFTR/RAB13/LEP/EPO/GFI1/TNF/RAB25/UNK/PDGFB/TP53/NPHP1/RAB8A/ECSCR/QKI/PPARD/DNAJB11/TSHR	70	33	403802/403845/474697/403972/403630/403954/403939/100856060/490344/449029/476623/482252/403586/481280/474176/403913/403984/403613/403931/403953/403441/492302/404002/403922/490418/444855/403869/403780/403773/478026/481756/478664/403968	37	475471/403502/403656/403537/403924/403408/475294/403949/477032/403980/403897/403856/100856359/403886/445452/403424/478908/403998/403884/485498/480558/403606/485621/474865/609426/442985/403774/403463/489766/607724/477794/403420/612294/403616/490156/442986/606754
BP	GO:0010558	negative regulation of macromolecule biosynthetic process	22/329	33/601	0.107498155289181	0.664125443196189	475471/445457/477032/403980/442936/611923/403424/403998/403693/476804/442859/403463/489766/449028/491894/403420/490156/403922/442986/403869/481756/403887	SFRP2/TRPV1/CTNNB1/CAV1/BIRC5/SRP9/EDN1/TGFB1/MDM2/RPS3/NFKB1/TFAP2B/HSF4/CCND1/KDM5C/HEY1/GFI1/TNF/PDGFB/TP53/PPARD/CREM	22	6	445457/611923/491894/403922/403869/481756	16	475471/477032/403980/442936/403424/403998/403693/476804/442859/403463/489766/449028/403420/490156/442986/403887
BP	GO:2000113	negative regulation of cellular macromolecule biosynthetic process	22/329	33/601	0.107498155289181	0.664125443196189	475471/445457/477032/403980/442936/611923/403424/403998/403693/476804/442859/403463/489766/449028/491894/403420/490156/403922/442986/403869/481756/403887	SFRP2/TRPV1/CTNNB1/CAV1/BIRC5/SRP9/EDN1/TGFB1/MDM2/RPS3/NFKB1/TFAP2B/HSF4/CCND1/KDM5C/HEY1/GFI1/TNF/PDGFB/TP53/PPARD/CREM	22	6	445457/611923/491894/403922/403869/481756	16	475471/477032/403980/442936/403424/403998/403693/476804/442859/403463/489766/449028/403420/490156/442986/403887
BP	GO:0032989	cellular component morphogenesis	19/329	28/601	0.107828485242186	0.664125443196189	403802/403845/477032/403954/403939/100856359/490344/403886/476623/445452/403424/481280/474176/403774/403441/477794/490418/444855/403773	VEGFA/FN1/CTNNB1/RHOA/CD44/RAPGEF2/MYOC/PDPN/DAG1/CCL24/EDN1/MYH9/PRKDC/RAB1A/HGF/DNMBP/RAB25/UNK/RAB8A	19	12	403802/403845/403954/403939/490344/476623/481280/474176/403441/490418/444855/403773	7	477032/100856359/403886/445452/403424/403774/477794
BP	GO:0051248	negative regulation of protein metabolic process	19/329	28/601	0.107828485242186	0.664125443196189	475471/403502/403924/403980/442936/611923/403429/476623/403424/403998/474176/476804/489433/403441/403922/403797/403919/403816/476487	SFRP2/TLR9/MYC/CAV1/BIRC5/SRP9/CDKN1B/DAG1/EDN1/TGFB1/PRKDC/RPS3/BIRC3/HGF/TNF/PTGER2/WFDC2/TIMP1/FXYD1	19	6	611923/476623/474176/403441/403922/403919	13	475471/403502/403924/403980/442936/403429/403424/403998/476804/489433/403797/403816/476487
BP	GO:0120036	plasma membrane bounded cell projection organization	19/329	28/601	0.107828485242186	0.664125443196189	475471/403408/477032/403980/403939/100856359/490344/403886/476623/482252/494005/476582/477794/612294/490156/490418/403844/403773/403968	SFRP2/PSEN1/CTNNB1/CAV1/CD44/RAPGEF2/MYOC/PDPN/DAG1/PODXL/PRKCD/CCDC66/DNMBP/RAB13/GFI1/RAB25/OCLN/RAB8A/TSHR	19	8	403939/490344/476623/482252/476582/490418/403773/403968	11	475471/403408/477032/403980/100856359/403886/494005/477794/612294/490156/403844
BP	GO:1902531	regulation of intracellular signal transduction	32/329	50/601	0.109714040725523	0.668309787362598	475471/403502/403802/403883/403924/403657/403980/403474/403911/403954/100856359/490344/476623/403424/403998/403884/403910/442985/476804/403931/478942/403755/403441/607724/403616/403922/403797/403904/442986/403869/403962/481756	SFRP2/TLR9/VEGFA/ERBB2/MYC/EGF/CAV1/CAT/PDE6G/RHOA/RAPGEF2/MYOC/DAG1/EDN1/TGFB1/TRIB2/ADRB2/PDGFRB/RPS3/CD4/DSTYK/GAPDH/HGF/FGF1/LEP/TNF/PTGER2/DCN/PDGFB/TP53/ADRA1B/PPARD	32	12	403802/403657/403911/403954/490344/476623/403931/403441/403922/403869/403962/481756	20	475471/403502/403883/403924/403980/403474/100856359/403424/403998/403884/403910/442985/476804/478942/403755/607724/403616/403797/403904/442986
BP	GO:0048584	positive regulation of response to stimulus	43/329	69/601	0.111712740421569	0.668309787362598	475471/403502/403802/403546/403924/403453/403438/475294/403980/403474/403911/442990/403954/100856359/490344/607183/403886/611360/445452/403424/403998/403910/403850/474176/442985/476804/403931/478942/403755/403441/607724/474966/492302/403616/490156/403922/403844/403904/442986/403869/403962/448789/481756	SFRP2/TLR9/VEGFA/TUBD1/MYC/ABCC1/MET/CAV2/CAV1/CAT/PDE6G/IL13/RHOA/RAPGEF2/MYOC/LTA/PDPN/KLRD1/CCL24/EDN1/TGFB1/ADRB2/CXCL8/PRKDC/PDGFRB/RPS3/CD4/DSTYK/GAPDH/HGF/FGF1/OOEP/CFTR/LEP/GFI1/TNF/OCLN/DCN/PDGFB/TP53/ADRA1B/CCL26/PPARD	43	17	403802/403453/403911/442990/403954/490344/607183/611360/403850/474176/403931/403441/492302/403922/403869/403962/481756	26	475471/403502/403546/403924/403438/475294/403980/403474/100856359/403886/445452/403424/403998/403910/442985/476804/478942/403755/607724/474966/403616/490156/403844/403904/442986/448789
BP	GO:0051128	regulation of cellular component organization	43/329	69/601	0.111712740421569	0.668309787362598	475471/403802/403845/491169/403883/403924/403408/475294/477032/403980/403856/442936/403939/100856359/100856060/490344/403418/403886/476623/403790/403612/445452/403424/403998/482252/403910/481280/609426/474176/476804/479794/494005/403441/477794/474966/490156/403922/403844/403904/442986/403869/477530/448789	SFRP2/VEGFA/FN1/UNC119/ERBB2/MYC/PSEN1/CAV2/CTNNB1/CAV1/MAPK14/BIRC5/CD44/RAPGEF2/HORMAD1/MYOC/GJA1/PDPN/DAG1/IL5/HSP70/CCL24/EDN1/TGFB1/PODXL/ADRB2/MYH9/TRIP13/PRKDC/RPS3/CLN3/PRKCD/HGF/DNMBP/OOEP/GFI1/TNF/OCLN/DCN/PDGFB/TP53/TFIP11/CCL26	43	13	403802/403845/403939/100856060/490344/476623/403790/482252/481280/474176/403441/403922/403869	30	475471/491169/403883/403924/403408/475294/477032/403980/403856/442936/100856359/403418/403886/403612/445452/403424/403998/403910/609426/476804/479794/494005/477794/474966/490156/403844/403904/442986/477530/448789
BP	GO:0032103	positive regulation of response to external stimulus	11/329	15/601	0.113440037707304	0.668309787362598	403502/403802/403453/403438/607183/445452/403998/403850/403922/442986/448789	TLR9/VEGFA/ABCC1/MET/LTA/CCL24/TGFB1/CXCL8/TNF/PDGFB/CCL26	11	5	403802/403453/607183/403850/403922	6	403502/403438/445452/403998/442986/448789
BP	GO:0045216	cell-cell junction organization	11/329	15/601	0.113440037707304	0.668309787362598	403802/477032/403980/403954/490344/403998/483155/403752/612294/403922/403844	VEGFA/CTNNB1/CAV1/RHOA/MYOC/TGFB1/GJA5/TJP1/RAB13/TNF/OCLN	11	5	403802/403954/490344/483155/403922	6	477032/403980/403998/403752/612294/403844
BP	GO:0052547	regulation of peptidase activity	11/329	15/601	0.113440037707304	0.668309787362598	475471/403924/403980/442936/476804/489433/403441/403922/403797/403919/403816	SFRP2/MYC/CAV1/BIRC5/RPS3/BIRC3/HGF/TNF/PTGER2/WFDC2/TIMP1	11	3	403441/403922/403919	8	475471/403924/403980/442936/476804/489433/403797/403816
BP	GO:0016477	cell migration	36/329	57/601	0.11427131076968	0.668363853638485	475471/403802/403438/403981/403980/403954/403939/100856359/490344/403886/476623/445452/403424/478908/403998/482252/485621/481280/403885/442985/479794/403774/403953/610750/403805/403441/403443/607724/612294/403922/448806/490418/403904/442986/448789/481756	SFRP2/VEGFA/MET/CCL2/CAV1/RHOA/CD44/RAPGEF2/MYOC/PDPN/DAG1/CCL24/EDN1/AAMP/TGFB1/PODXL/POMGNT2/MYH9/MMP9/PDGFRB/CLN3/RAB1A/SRP54/ADGRE2/ADORA3/HGF/GLUL/FGF1/RAB13/TNF/DBH/RAB25/DCN/PDGFB/CCL26/PPARD	36	16	403802/403954/403939/490344/476623/482252/481280/403885/403953/610750/403805/403441/403922/448806/490418/481756	20	475471/403438/403981/403980/100856359/403886/445452/403424/478908/403998/485621/442985/479794/403774/403443/607724/612294/403904/442986/448789
BP	GO:0051172	negative regulation of nitrogen compound metabolic process	33/329	52/601	0.119394471976578	0.679459397425566	475471/403502/445457/403924/477032/403980/442936/611923/403429/476623/403424/403998/474176/403693/476804/489433/442859/403463/403441/489766/449028/491894/403420/490156/403922/403797/403919/442986/403869/403816/476487/481756/403887	SFRP2/TLR9/TRPV1/MYC/CTNNB1/CAV1/BIRC5/SRP9/CDKN1B/DAG1/EDN1/TGFB1/PRKDC/MDM2/RPS3/BIRC3/NFKB1/TFAP2B/HGF/HSF4/CCND1/KDM5C/HEY1/GFI1/TNF/PTGER2/WFDC2/PDGFB/TP53/TIMP1/FXYD1/PPARD/CREM	33	10	445457/611923/476623/474176/403441/491894/403922/403919/403869/481756	23	475471/403502/403924/477032/403980/442936/403429/403424/403998/403693/476804/489433/442859/403463/489766/449028/403420/490156/403797/442986/403816/476487/403887
BP	GO:0051171	regulation of nitrogen compound metabolic process	77/329	129/601	0.119985314603345	0.679459397425566	XLOC_034743/475471/403502/403802/445457/403883/403924/479217/403657/477032/403980/403897/403979/403856/442936/403474/403911/611923/403429/403954/474839/100856359/490344/403437/484445/449029/476623/403790/403424/403998/403884/403910/403606/481280/474176/442985/403693/476804/490852/489433/449494/479794/494005/442859/403568/403774/403931/403463/478942/403805/403755/403441/489766/607724/442945/449028…	XLOC_034743/SFRP2/TLR9/VEGFA/TRPV1/ERBB2/MYC/ARID5B/EGF/CTNNB1/CAV1/NR4A1/HSPB1/MAPK14/BIRC5/CAT/PDE6G/SRP9/CDKN1B/RHOA/DDX39B/RAPGEF2/MYOC/BRCA1/FOSB/TBX19/DAG1/IL5/EDN1/TGFB1/TRIB2/ADRB2/PPARG/MYH9/PRKDC/PDGFRB/MDM2/RPS3/SETD3/BIRC3/CCNB3/CLN3/PRKCD/NFKB1/RAD51/RAB1A/CD4/TFAP2B/DSTYK/ADORA3/GAPDH/HGF/HSF4/FGF1/HPRT1/CCND1/KDM5C/HEY1/OOEP/XLOC_028271/USP37/LEP/EPO/GFI1/TNF/PTGER2/UNK/WFDC2/DCN/P…	77	27	XLOC_034743/403802/445457/403657/403911/611923/403954/490344/403437/449029/476623/403790/481280/474176/490852/403931/403805/403441/491894/XLOC_028271/404002/403922/444855/403919/403869/403962/481756	50	475471/403502/403883/403924/479217/477032/403980/403897/403979/403856/442936/403474/403429/474839/100856359/484445/403424/403998/403884/403910/403606/442985/403693/476804/489433/449494/479794/494005/442859/403568/403774/403463/478942/403755/489766/607724/442945/449028/403420/474966/488523/403616/490156/403797/403904/442986/403816/476487/606754/403887
BP	GO:0009314	response to radiation	14/329	20/601	0.121052049325749	0.679459397425566	475471/403924/403972/403474/403609/494005/403568/403613/493763/449028/403928/448806/403869/403816	SFRP2/MYC/PRPH2/CAT/PPP1CA/PRKCD/RAD51/GNAT1/RHO/CCND1/GNAQ/DBH/TP53/TIMP1	14	6	403972/403613/493763/403928/448806/403869	8	475471/403924/403474/403609/494005/403568/449028/403816
BP	GO:0080135	regulation of cellular response to stress	14/329	20/601	0.121052049325749	0.679459397425566	475471/403924/403980/474839/403424/474176/476804/479794/403568/403441/474966/403616/403922/403797	SFRP2/MYC/CAV1/DDX39B/EDN1/PRKDC/RPS3/CLN3/RAD51/HGF/OOEP/LEP/TNF/PTGER2	14	3	474176/403441/403922	11	475471/403924/403980/474839/403424/476804/479794/403568/474966/403616/403797
BP	GO:0045892	negative regulation of transcription, DNA-templated	20/329	30/601	0.122854282191338	0.679459397425566	475471/445457/477032/403980/442936/403424/403998/403693/442859/403463/489766/449028/491894/403420/490156/403922/442986/403869/481756/403887	SFRP2/TRPV1/CTNNB1/CAV1/BIRC5/EDN1/TGFB1/MDM2/NFKB1/TFAP2B/HSF4/CCND1/KDM5C/HEY1/GFI1/TNF/PDGFB/TP53/PPARD/CREM	20	5	445457/491894/403922/403869/481756	15	475471/477032/403980/442936/403424/403998/403693/442859/403463/489766/449028/403420/490156/442986/403887
BP	GO:0051253	negative regulation of RNA metabolic process	20/329	30/601	0.122854282191338	0.679459397425566	475471/445457/477032/403980/442936/403424/403998/403693/442859/403463/489766/449028/491894/403420/490156/403922/442986/403869/481756/403887	SFRP2/TRPV1/CTNNB1/CAV1/BIRC5/EDN1/TGFB1/MDM2/NFKB1/TFAP2B/HSF4/CCND1/KDM5C/HEY1/GFI1/TNF/PDGFB/TP53/PPARD/CREM	20	5	445457/491894/403922/403869/481756	15	475471/477032/403980/442936/403424/403998/403693/442859/403463/489766/449028/403420/490156/442986/403887
BP	GO:1902679	negative regulation of RNA biosynthetic process	20/329	30/601	0.122854282191338	0.679459397425566	475471/445457/477032/403980/442936/403424/403998/403693/442859/403463/489766/449028/491894/403420/490156/403922/442986/403869/481756/403887	SFRP2/TRPV1/CTNNB1/CAV1/BIRC5/EDN1/TGFB1/MDM2/NFKB1/TFAP2B/HSF4/CCND1/KDM5C/HEY1/GFI1/TNF/PDGFB/TP53/PPARD/CREM	20	5	445457/491894/403922/403869/481756	15	475471/477032/403980/442936/403424/403998/403693/442859/403463/489766/449028/403420/490156/442986/403887
BP	GO:1903507	negative regulation of nucleic acid-templated transcription	20/329	30/601	0.122854282191338	0.679459397425566	475471/445457/477032/403980/442936/403424/403998/403693/442859/403463/489766/449028/491894/403420/490156/403922/442986/403869/481756/403887	SFRP2/TRPV1/CTNNB1/CAV1/BIRC5/EDN1/TGFB1/MDM2/NFKB1/TFAP2B/HSF4/CCND1/KDM5C/HEY1/GFI1/TNF/PDGFB/TP53/PPARD/CREM	20	5	445457/491894/403922/403869/481756	15	475471/477032/403980/442936/403424/403998/403693/442859/403463/489766/449028/403420/490156/442986/403887
BP	GO:0016311	dephosphorylation	9/329	12/601	0.128155918713868	0.694605079429164	403492/403937/403998/403609/403557/442985/403922/403558/XLOC_023449	G6PC1/INPP5A/TGFB1/PPP1CA/PPP1CC/PDGFRB/TNF/PPP1CB/XLOC_023449	9	2	403492/403922	7	403937/403998/403609/403557/442985/403558/XLOC_023449
BP	GO:0031334	positive regulation of protein complex assembly	9/329	12/601	0.128155918713868	0.694605079429164	403802/403790/403612/445452/403998/476804/403922/403844/448789	VEGFA/IL5/HSP70/CCL24/TGFB1/RPS3/TNF/OCLN/CCL26	9	3	403802/403790/403922	6	403612/445452/403998/476804/403844/448789
BP	GO:0032970	regulation of actin filament-based process	9/329	12/601	0.128155918713868	0.694605079429164	403980/490344/403886/445452/403424/481280/494005/483155/448789	CAV1/MYOC/PDPN/CCL24/EDN1/MYH9/PRKCD/GJA5/CCL26	9	3	490344/481280/483155	6	403980/403886/445452/403424/494005/448789
BP	GO:0010605	negative regulation of macromolecule metabolic process	34/329	54/601	0.129173715575594	0.695484971940119	475471/403502/445457/403924/477032/403980/442936/611923/403429/476623/403424/403998/403850/474176/403693/476804/489433/442859/403463/403441/489766/449028/491894/403420/490156/403922/403797/403919/442986/403869/403816/476487/481756/403887	SFRP2/TLR9/TRPV1/MYC/CTNNB1/CAV1/BIRC5/SRP9/CDKN1B/DAG1/EDN1/TGFB1/CXCL8/PRKDC/MDM2/RPS3/BIRC3/NFKB1/TFAP2B/HGF/HSF4/CCND1/KDM5C/HEY1/GFI1/TNF/PTGER2/WFDC2/PDGFB/TP53/TIMP1/FXYD1/PPARD/CREM	34	11	445457/611923/476623/403850/474176/403441/491894/403922/403919/403869/481756	23	475471/403502/403924/477032/403980/442936/403429/403424/403998/403693/476804/489433/442859/403463/489766/449028/403420/490156/403797/442986/403816/476487/403887
BP	GO:0009892	negative regulation of metabolic process	38/329	61/601	0.132267120354304	0.70745505821085	475471/403502/445457/403924/485058/477032/403980/442936/611923/403429/100856359/403437/476623/403424/403998/403850/474176/403693/476804/489433/442859/403463/403441/489766/449028/491894/403420/403616/490156/403922/403797/403919/442986/403869/403816/476487/481756/403887	SFRP2/TLR9/TRPV1/MYC/MFSD12/CTNNB1/CAV1/BIRC5/SRP9/CDKN1B/RAPGEF2/BRCA1/DAG1/EDN1/TGFB1/CXCL8/PRKDC/MDM2/RPS3/BIRC3/NFKB1/TFAP2B/HGF/HSF4/CCND1/KDM5C/HEY1/LEP/GFI1/TNF/PTGER2/WFDC2/PDGFB/TP53/TIMP1/FXYD1/PPARD/CREM	38	12	445457/611923/403437/476623/403850/474176/403441/491894/403922/403919/403869/481756	26	475471/403502/403924/485058/477032/403980/442936/403429/100856359/403424/403998/403693/476804/489433/442859/403463/489766/449028/403420/403616/490156/403797/442986/403816/476487/403887
BP	GO:0001934	positive regulation of protein phosphorylation	24/329	37/601	0.133923667479605	0.708178990147646	475471/403502/403802/403980/403911/403954/100856359/403790/403424/403998/403910/442985/476804/403931/478942/403441/607724/449028/403616/404002/403922/403797/442986/403962	SFRP2/TLR9/VEGFA/CAV1/PDE6G/RHOA/RAPGEF2/IL5/EDN1/TGFB1/ADRB2/PDGFRB/RPS3/CD4/DSTYK/HGF/FGF1/CCND1/LEP/EPO/TNF/PTGER2/PDGFB/ADRA1B	24	9	403802/403911/403954/403790/403931/403441/404002/403922/403962	15	475471/403502/403980/100856359/403424/403998/403910/442985/476804/478942/607724/449028/403616/403797/442986
BP	GO:0035556	intracellular signal transduction	50/329	82/601	0.135288434051911	0.708178990147646	475471/403502/403802/403883/403924/403408/403657/482663/403956/403980/403856/403474/403911/553102/403954/100856359/490344/481739/403886/476623/403424/403998/403884/403910/611939/403850/442985/476804/477625/403800/403947/403931/478942/403859/403862/403755/403441/607724/477794/612294/403616/403922/403797/403904/442986/403869/403962/100855637/481756/403968	SFRP2/TLR9/VEGFA/ERBB2/MYC/PSEN1/EGF/GUCY1A1/RAB4B/CAV1/MAPK14/CAT/PDE6G/GUCY1B1/RHOA/RAPGEF2/MYOC/RGL2/PDPN/DAG1/EDN1/TGFB1/TRIB2/ADRB2/MAP2K2/CXCL8/PDGFRB/RPS3/ADCY6/MT1E/RAB9A/CD4/DSTYK/ADCY5/EDNRB/GAPDH/HGF/FGF1/DNMBP/RAB13/LEP/TNF/PTGER2/DCN/PDGFB/TP53/ADRA1B/PTGER1/PPARD/TSHR	50	15	403802/403657/403911/403954/490344/476623/403850/403931/403441/403922/403869/403962/100855637/481756/403968	35	475471/403502/403883/403924/403408/482663/403956/403980/403856/403474/553102/100856359/481739/403886/403424/403998/403884/403910/611939/442985/476804/477625/403800/403947/478942/403859/403862/403755/607724/477794/612294/403616/403797/403904/442986
BP	GO:0055086	nucleobase-containing small molecule metabolic process	21/329	32/601	0.13785925190746	0.708178990147646	403825/482663/490425/553102/479780/477711/403807/607381/403998/612116/480558/448804/477625/489894/612614/403859/403755/442945/403669/476040/478370	PDE5A/GUCY1A1/PKLR/GUCY1B1/COX6A2/TPI1/MYH7/NAXD/TGFB1/NAXE/NME1/FUT8/ADCY6/NUDT1/COX7A1/ADCY5/GAPDH/HPRT1/ATP5F1B/COX8A/COX5A	21	5	403825/490425/479780/403807/478370	16	482663/553102/477711/607381/403998/612116/480558/448804/477625/489894/612614/403859/403755/442945/403669/476040
BP	GO:0010035	response to inorganic substance	12/329	17/601	0.138680536080737	0.708178990147646	403980/553102/476804/403800/403984/403568/476258/403441/403752/403922/403559/403768	CAV1/GUCY1B1/RPS3/MT1E/KCNMA1/RAD51/SOD2/HGF/TJP1/TNF/SOD1/MT2A	12	3	403984/403441/403922	9	403980/553102/476804/403800/403568/476258/403752/403559/403768
BP	GO:0045596	negative regulation of cell differentiation	12/329	17/601	0.138680536080737	0.708178990147646	475471/474697/403924/403980/100856359/403998/403884/403586/490156/403922/481756/478664	SFRP2/HSPA9/MYC/CAV1/RAPGEF2/TGFB1/TRIB2/CCL17/GFI1/TNF/PPARD/DNAJB11	12	5	474697/403586/403922/481756/478664	7	475471/403924/403980/100856359/403998/403884/490156
BP	GO:0000902	cell morphogenesis	18/329	27/601	0.140689093222075	0.708178990147646	403802/403845/477032/403954/403939/100856359/490344/403886/476623/445452/481280/474176/403774/403441/477794/490418/444855/403773	VEGFA/FN1/CTNNB1/RHOA/CD44/RAPGEF2/MYOC/PDPN/DAG1/CCL24/MYH9/PRKDC/RAB1A/HGF/DNMBP/RAB25/UNK/RAB8A	18	12	403802/403845/403954/403939/490344/476623/481280/474176/403441/490418/444855/403773	6	477032/100856359/403886/445452/403774/477794
BP	GO:0048534	hematopoietic or lymphoid organ development	18/329	27/601	0.140689093222075	0.708178990147646	475471/403502/403802/474697/403924/607183/403886/403998/481280/474176/403931/403953/403616/404002/490156/403922/442986/403968	SFRP2/TLR9/VEGFA/HSPA9/MYC/LTA/PDPN/TGFB1/MYH9/PRKDC/CD4/SRP54/LEP/EPO/GFI1/TNF/PDGFB/TSHR	18	10	403802/474697/607183/481280/474176/403931/403953/404002/403922/403968	8	475471/403502/403924/403886/403998/403616/490156/442986
BP	GO:0042327	positive regulation of phosphorylation	25/329	39/601	0.147152081256622	0.708178990147646	475471/403502/403802/403980/403856/403911/403954/100856359/403790/403424/403998/403910/442985/476804/403931/478942/403441/607724/449028/403616/404002/403922/403797/442986/403962	SFRP2/TLR9/VEGFA/CAV1/MAPK14/PDE6G/RHOA/RAPGEF2/IL5/EDN1/TGFB1/ADRB2/PDGFRB/RPS3/CD4/DSTYK/HGF/FGF1/CCND1/LEP/EPO/TNF/PTGER2/PDGFB/ADRA1B	25	9	403802/403911/403954/403790/403931/403441/404002/403922/403962	16	475471/403502/403980/403856/100856359/403424/403998/403910/442985/476804/478942/607724/449028/403616/403797/442986
BP	GO:0031326	regulation of cellular biosynthetic process	56/329	93/601	0.149100600734165	0.708178990147646	XLOC_034743/475471/403502/403802/445457/403883/403924/479217/403657/485058/477032/403980/403897/403856/442936/403474/611923/474839/100856359/403437/484445/449029/403790/403424/403998/403850/403606/474176/403693/476804/490852/479794/494005/442859/403931/403463/403805/403755/403441/489766/607724/449028/491894/403420/XLOC_028271/488523/478726/490156/403922/444855/403904/442986/403869/606754/481756/4…	XLOC_034743/SFRP2/TLR9/VEGFA/TRPV1/ERBB2/MYC/ARID5B/EGF/MFSD12/CTNNB1/CAV1/NR4A1/MAPK14/BIRC5/CAT/SRP9/DDX39B/RAPGEF2/BRCA1/FOSB/TBX19/IL5/EDN1/TGFB1/CXCL8/PPARG/PRKDC/MDM2/RPS3/SETD3/CLN3/PRKCD/NFKB1/CD4/TFAP2B/ADORA3/GAPDH/HGF/HSF4/FGF1/CCND1/KDM5C/HEY1/XLOC_028271/USP37/SIRT5/GFI1/TNF/UNK/DCN/PDGFB/TP53/QKI/PPARD/CREM	56	20	XLOC_034743/403802/445457/403657/611923/403437/449029/403790/403850/474176/490852/403931/403805/403441/491894/XLOC_028271/403922/444855/403869/481756	36	475471/403502/403883/403924/479217/485058/477032/403980/403897/403856/442936/403474/474839/100856359/484445/403424/403998/403606/403693/476804/479794/494005/442859/403463/403755/489766/607724/449028/403420/488523/478726/490156/403904/442986/606754/403887
BP	GO:0010557	positive regulation of macromolecule biosynthetic process	29/329	46/601	0.153109024895005	0.708178990147646	475471/403502/403802/403883/403924/479217/403657/477032/403897/474839/403437/449029/403790/403424/403998/403606/474176/490852/442859/403931/403463/403441/489766/607724/403922/403904/442986/403869/481756	SFRP2/TLR9/VEGFA/ERBB2/MYC/ARID5B/EGF/CTNNB1/NR4A1/DDX39B/BRCA1/TBX19/IL5/EDN1/TGFB1/PPARG/PRKDC/SETD3/NFKB1/CD4/TFAP2B/HGF/HSF4/FGF1/TNF/DCN/PDGFB/TP53/PPARD	29	12	403802/403657/403437/449029/403790/474176/490852/403931/403441/403922/403869/481756	17	475471/403502/403883/403924/479217/477032/403897/474839/403424/403998/403606/442859/403463/489766/607724/403904/442986
BP	GO:0060255	regulation of macromolecule metabolic process	79/329	134/601	0.155493543548877	0.708178990147646	XLOC_034743/475471/403502/403802/445457/403883/403924/479217/403657/477032/403980/403897/403979/403856/442936/403474/403911/611923/403429/403954/474839/100856359/490344/403437/484445/449029/476623/403790/403424/403998/403609/403884/403910/403850/403606/481280/474176/442985/403693/476804/490852/489433/449494/479794/494005/442859/403568/403774/403931/403463/478942/403805/403755/403441/481740/489766…	XLOC_034743/SFRP2/TLR9/VEGFA/TRPV1/ERBB2/MYC/ARID5B/EGF/CTNNB1/CAV1/NR4A1/HSPB1/MAPK14/BIRC5/CAT/PDE6G/SRP9/CDKN1B/RHOA/DDX39B/RAPGEF2/MYOC/BRCA1/FOSB/TBX19/DAG1/IL5/EDN1/TGFB1/PPP1CA/TRIB2/ADRB2/CXCL8/PPARG/MYH9/PRKDC/PDGFRB/MDM2/RPS3/SETD3/BIRC3/CCNB3/CLN3/PRKCD/NFKB1/RAD51/RAB1A/CD4/TFAP2B/DSTYK/ADORA3/GAPDH/HGF/TAPBP/HSF4/FGF1/CCND1/KDM5C/HEY1/OOEP/XLOC_028271/USP37/LEP/EPO/GFI1/TNF/PTGER2/UN…	79	29	XLOC_034743/403802/445457/403657/403911/611923/403954/490344/403437/449029/476623/403790/403850/481280/474176/490852/403931/403805/403441/481740/491894/XLOC_028271/404002/403922/444855/403919/403869/403962/481756	50	475471/403502/403883/403924/479217/477032/403980/403897/403979/403856/442936/403474/403429/474839/100856359/484445/403424/403998/403609/403884/403910/403606/442985/403693/476804/489433/449494/479794/494005/442859/403568/403774/403463/478942/403755/489766/607724/449028/403420/474966/488523/403616/490156/403797/403904/442986/403816/476487/606754/403887
BP	GO:0006753	nucleoside phosphate metabolic process	19/329	29/601	0.15776743363466	0.708178990147646	403825/482663/490425/553102/479780/477711/403807/607381/403998/612116/480558/477625/612614/403859/403755/442945/403669/476040/478370	PDE5A/GUCY1A1/PKLR/GUCY1B1/COX6A2/TPI1/MYH7/NAXD/TGFB1/NAXE/NME1/ADCY6/COX7A1/ADCY5/GAPDH/HPRT1/ATP5F1B/COX8A/COX5A	19	5	403825/490425/479780/403807/478370	14	482663/553102/477711/607381/403998/612116/480558/477625/612614/403859/403755/442945/403669/476040
BP	GO:0009117	nucleotide metabolic process	19/329	29/601	0.15776743363466	0.708178990147646	403825/482663/490425/553102/479780/477711/403807/607381/403998/612116/480558/477625/612614/403859/403755/442945/403669/476040/478370	PDE5A/GUCY1A1/PKLR/GUCY1B1/COX6A2/TPI1/MYH7/NAXD/TGFB1/NAXE/NME1/ADCY6/COX7A1/ADCY5/GAPDH/HPRT1/ATP5F1B/COX8A/COX5A	19	5	403825/490425/479780/403807/478370	14	482663/553102/477711/607381/403998/612116/480558/477625/612614/403859/403755/442945/403669/476040
BP	GO:0022604	regulation of cell morphogenesis	10/329	14/601	0.159420743769003	0.708178990147646	403802/403845/403939/100856359/490344/403886/445452/481280/474176/477794	VEGFA/FN1/CD44/RAPGEF2/MYOC/PDPN/CCL24/MYH9/PRKDC/DNMBP	10	6	403802/403845/403939/490344/481280/474176	4	100856359/403886/445452/477794
BP	GO:0035150	regulation of tube size	10/329	14/601	0.159420743769003	0.708178990147646	403980/403741/450187/403424/403508/403984/483155/403836/403862/448806	CAV1/HTR1B/EDNRA/EDN1/EDN2/KCNMA1/GJA5/AGTR1/EDNRB/DBH	10	3	403984/483155/448806	7	403980/403741/450187/403424/403508/403836/403862
BP	GO:0035296	regulation of tube diameter	10/329	14/601	0.159420743769003	0.708178990147646	403980/403741/450187/403424/403508/403984/483155/403836/403862/448806	CAV1/HTR1B/EDNRA/EDN1/EDN2/KCNMA1/GJA5/AGTR1/EDNRB/DBH	10	3	403984/483155/448806	7	403980/403741/450187/403424/403508/403836/403862
BP	GO:0045785	positive regulation of cell adhesion	10/329	14/601	0.159420743769003	0.708178990147646	475471/403802/403980/490344/403886/607104/482252/476804/403616/403922	SFRP2/VEGFA/CAV1/MYOC/PDPN/MIP/PODXL/RPS3/LEP/TNF	10	5	403802/490344/607104/482252/403922	5	475471/403980/403886/476804/403616
BP	GO:0048285	organelle fission	10/329	14/601	0.159420743769003	0.708178990147646	475294/442936/100856060/403612/403424/609426/611903/474966/403904/442986	CAV2/BIRC5/HORMAD1/HSP70/EDN1/TRIP13/HORMAD2/OOEP/DCN/PDGFB	10	2	100856060/611903	8	475294/442936/403612/403424/609426/474966/403904/442986
BP	GO:0050880	regulation of blood vessel size	10/329	14/601	0.159420743769003	0.708178990147646	403980/403741/450187/403424/403508/403984/483155/403836/403862/448806	CAV1/HTR1B/EDNRA/EDN1/EDN2/KCNMA1/GJA5/AGTR1/EDNRB/DBH	10	3	403984/483155/448806	7	403980/403741/450187/403424/403508/403836/403862
BP	GO:0070201	regulation of establishment of protein localization	10/329	14/601	0.159420743769003	0.708178990147646	403883/403998/479794/483155/403463/403859/474966/492302/403922/483332	ERBB2/TGFB1/CLN3/GJA5/TFAP2B/ADCY5/OOEP/CFTR/TNF/RHBDF2	10	4	483155/492302/403922/483332	6	403883/403998/479794/403463/403859/474966
BP	GO:0097746	regulation of blood vessel diameter	10/329	14/601	0.159420743769003	0.708178990147646	403980/403741/450187/403424/403508/403984/483155/403836/403862/448806	CAV1/HTR1B/EDNRA/EDN1/EDN2/KCNMA1/GJA5/AGTR1/EDNRB/DBH	10	3	403984/483155/448806	7	403980/403741/450187/403424/403508/403836/403862
BP	GO:0009653	anatomical structure morphogenesis	45/329	74/601	0.159797834220806	0.708178990147646	475471/403802/403845/477032/403980/403856/403954/403939/100856359/490344/403807/403886/476623/607905/445452/403424/478908/403998/482252/612116/403850/481280/474176/442985/403913/483155/403613/403774/403463/403441/403443/607724/477794/403420/492302/403616/403922/490418/607506/444855/403904/403773/478026/606754/403968	SFRP2/VEGFA/FN1/CTNNB1/CAV1/MAPK14/RHOA/CD44/RAPGEF2/MYOC/MYH7/PDPN/DAG1/RING1/CCL24/EDN1/AAMP/TGFB1/PODXL/NAXE/CXCL8/MYH9/PRKDC/PDGFRB/ANPEP/GJA5/GNAT1/RAB1A/TFAP2B/HGF/GLUL/FGF1/DNMBP/HEY1/CFTR/LEP/TNF/RAB25/CRYGS/UNK/DCN/RAB8A/ECSCR/QKI/TSHR	45	23	403802/403845/403954/403939/490344/403807/476623/482252/403850/481280/474176/403913/483155/403613/403441/492302/403922/490418/607506/444855/403773/478026/403968	22	475471/477032/403980/403856/100856359/403886/607905/445452/403424/478908/403998/612116/442985/403774/403463/403443/607724/477794/403420/403616/403904/606754
BP	GO:0045893	positive regulation of transcription, DNA-templated	26/329	41/601	0.160330313953084	0.708178990147646	475471/403502/403802/403883/403924/479217/477032/403897/474839/403437/449029/403790/403424/403998/403606/490852/442859/403931/403463/489766/607724/403922/403904/442986/403869/481756	SFRP2/TLR9/VEGFA/ERBB2/MYC/ARID5B/CTNNB1/NR4A1/DDX39B/BRCA1/TBX19/IL5/EDN1/TGFB1/PPARG/SETD3/NFKB1/CD4/TFAP2B/HSF4/FGF1/TNF/DCN/PDGFB/TP53/PPARD	26	9	403802/403437/449029/403790/490852/403931/403922/403869/481756	17	475471/403502/403883/403924/479217/477032/403897/474839/403424/403998/403606/442859/403463/489766/607724/403904/442986
BP	GO:0051254	positive regulation of RNA metabolic process	26/329	41/601	0.160330313953084	0.708178990147646	475471/403502/403802/403883/403924/479217/477032/403897/474839/403437/449029/403790/403424/403998/403606/490852/442859/403931/403463/489766/607724/403922/403904/442986/403869/481756	SFRP2/TLR9/VEGFA/ERBB2/MYC/ARID5B/CTNNB1/NR4A1/DDX39B/BRCA1/TBX19/IL5/EDN1/TGFB1/PPARG/SETD3/NFKB1/CD4/TFAP2B/HSF4/FGF1/TNF/DCN/PDGFB/TP53/PPARD	26	9	403802/403437/449029/403790/490852/403931/403922/403869/481756	17	475471/403502/403883/403924/479217/477032/403897/474839/403424/403998/403606/442859/403463/489766/607724/403904/442986
BP	GO:0072359	circulatory system development	26/329	41/601	0.160330313953084	0.708178990147646	475471/403802/403980/100856359/403418/403807/403886/445452/403424/478908/612116/403850/481280/442985/403913/483155/403463/403443/607724/403420/403616/403922/403904/442986/478026/606754	SFRP2/VEGFA/CAV1/RAPGEF2/GJA1/MYH7/PDPN/CCL24/EDN1/AAMP/NAXE/CXCL8/MYH9/PDGFRB/ANPEP/GJA5/TFAP2B/GLUL/FGF1/HEY1/LEP/TNF/DCN/PDGFB/ECSCR/QKI	26	8	403802/403807/403850/481280/403913/483155/403922/478026	18	475471/403980/100856359/403418/403886/445452/403424/478908/612116/442985/403463/403443/607724/403420/403616/403904/442986/606754
BP	GO:1902680	positive regulation of RNA biosynthetic process	26/329	41/601	0.160330313953084	0.708178990147646	475471/403502/403802/403883/403924/479217/477032/403897/474839/403437/449029/403790/403424/403998/403606/490852/442859/403931/403463/489766/607724/403922/403904/442986/403869/481756	SFRP2/TLR9/VEGFA/ERBB2/MYC/ARID5B/CTNNB1/NR4A1/DDX39B/BRCA1/TBX19/IL5/EDN1/TGFB1/PPARG/SETD3/NFKB1/CD4/TFAP2B/HSF4/FGF1/TNF/DCN/PDGFB/TP53/PPARD	26	9	403802/403437/449029/403790/490852/403931/403922/403869/481756	17	475471/403502/403883/403924/479217/477032/403897/474839/403424/403998/403606/442859/403463/489766/607724/403904/442986
BP	GO:1903508	positive regulation of nucleic acid-templated transcription	26/329	41/601	0.160330313953084	0.708178990147646	475471/403502/403802/403883/403924/479217/477032/403897/474839/403437/449029/403790/403424/403998/403606/490852/442859/403931/403463/489766/607724/403922/403904/442986/403869/481756	SFRP2/TLR9/VEGFA/ERBB2/MYC/ARID5B/CTNNB1/NR4A1/DDX39B/BRCA1/TBX19/IL5/EDN1/TGFB1/PPARG/SETD3/NFKB1/CD4/TFAP2B/HSF4/FGF1/TNF/DCN/PDGFB/TP53/PPARD	26	9	403802/403437/449029/403790/490852/403931/403922/403869/481756	17	475471/403502/403883/403924/479217/477032/403897/474839/403424/403998/403606/442859/403463/489766/607724/403904/442986
BP	GO:1901360	organic cyclic compound metabolic process	94/329	161/601	0.160401712230301	0.708178990147646	XLOC_034743/100686778/475471/403767/403502/403802/445457/403413/403825/403883/403924/479217/403657/482663/485058/477032/490425/403980/403897/403856/442936/415124/403474/553102/403892/474839/100856359/XLOC_019296/100856060/403437/403450/479780/477711/484445/449029/403807/403790/403424/483146/607381/608843/403998/612116/403971/480558/403606/403920/609426/474176/403693/448804/476804/490852/477625/48…	XLOC_034743/CYP1A1/SFRP2/CUBN/TLR9/VEGFA/TRPV1/DNASE1/PDE5A/ERBB2/MYC/ARID5B/EGF/GUCY1A1/MFSD12/CTNNB1/PKLR/CAV1/NR4A1/MAPK14/BIRC5/CYP21A2/CAT/GUCY1B1/SULT1A1/DDX39B/RAPGEF2/XLOC_019296/HORMAD1/BRCA1/MAOA/COX6A2/TPI1/FOSB/TBX19/MYH7/IL5/EDN1/HSD3B2/NAXD/CTSK/TGFB1/NAXE/CLNS1A/NME1/PPARG/NPC2/TRIP13/PRKDC/MDM2/FUT8/RPS3/SETD3/ADCY6/NUDT1/RPL27/COX7A1/NFKB1/KCNMA1/RAD51/CD4/TFAP2B/CYB5R3/ADCY5/ADO…	94	36	XLOC_034743/100686778/403767/403802/445457/403413/403825/403657/490425/415124/XLOC_019296/100856060/403437/479780/449029/403807/403790/483146/474176/490852/403984/403931/474479/403805/403441/491894/XLOC_028271/403412/492302/403922/448806/403869/494010/478370/481756/478664	58	475471/403502/403883/403924/479217/482663/485058/477032/403980/403897/403856/442936/403474/553102/403892/474839/100856359/403450/477711/484445/403424/607381/608843/403998/612116/403971/480558/403606/403920/609426/403693/448804/476804/477625/489894/403688/612614/442859/403568/403463/403859/403755/489766/607724/442945/449028/403669/403420/474966/488523/403423/490156/403904/476040/442986/477530/6067…
BP	GO:0006259	DNA metabolic process	16/329	24/601	0.1615472462146	0.708178990147646	403413/403924/403657/XLOC_019296/403998/609426/474176/476804/489894/403568/403441/474966/403412/488523/442986/403869	DNASE1/MYC/EGF/XLOC_019296/TGFB1/TRIP13/PRKDC/RPS3/NUDT1/RAD51/HGF/OOEP/TERT/USP37/PDGFB/TP53	16	7	403413/403657/XLOC_019296/474176/403441/403412/403869	9	403924/403998/609426/476804/489894/403568/474966/488523/442986
BP	GO:0045944	positive regulation of transcription by RNA polymerase II	16/329	24/601	0.1615472462146	0.708178990147646	475471/403502/403802/403924/477032/403897/449029/403424/403998/403606/403463/489766/607724/403922/403904/403869	SFRP2/TLR9/VEGFA/MYC/CTNNB1/NR4A1/TBX19/EDN1/TGFB1/PPARG/TFAP2B/HSF4/FGF1/TNF/DCN/TP53	16	4	403802/449029/403922/403869	12	475471/403502/403924/477032/403897/403424/403998/403606/403463/489766/607724/403904
BP	GO:0010564	regulation of cell cycle process	13/329	19/601	0.162954117719553	0.708178990147646	475294/477032/442936/403954/100856060/403612/403424/609426/474176/449494/449028/474966/442986	CAV2/CTNNB1/BIRC5/RHOA/HORMAD1/HSP70/EDN1/TRIP13/PRKDC/CCNB3/CCND1/OOEP/PDGFB	13	3	403954/100856060/474176	10	475294/477032/442936/403612/403424/609426/449494/449028/474966/442986
BP	GO:0006725	cellular aromatic compound metabolic process	85/329	145/601	0.163204017837304	0.708178990147646	XLOC_034743/475471/403502/403802/445457/403413/403825/403883/403924/479217/403657/482663/485058/477032/490425/403980/403897/403856/442936/403474/553102/403892/474839/100856359/XLOC_019296/100856060/403437/403450/479780/477711/484445/449029/403807/403790/403424/607381/608843/403998/612116/403971/480558/403606/609426/474176/403693/448804/476804/490852/477625/489894/403688/612614/442859/403568/40393…	XLOC_034743/SFRP2/TLR9/VEGFA/TRPV1/DNASE1/PDE5A/ERBB2/MYC/ARID5B/EGF/GUCY1A1/MFSD12/CTNNB1/PKLR/CAV1/NR4A1/MAPK14/BIRC5/CAT/GUCY1B1/SULT1A1/DDX39B/RAPGEF2/XLOC_019296/HORMAD1/BRCA1/MAOA/COX6A2/TPI1/FOSB/TBX19/MYH7/IL5/EDN1/NAXD/CTSK/TGFB1/NAXE/CLNS1A/NME1/PPARG/TRIP13/PRKDC/MDM2/FUT8/RPS3/SETD3/ADCY6/NUDT1/RPL27/COX7A1/NFKB1/RAD51/CD4/TFAP2B/ADCY5/ADORA3/GAPDH/HGF/HSF4/FGF1/HPRT1/CCND1/KDM5C/ATP5…	85	28	XLOC_034743/403802/445457/403413/403825/403657/490425/XLOC_019296/100856060/403437/479780/449029/403807/403790/474176/490852/403931/403805/403441/491894/XLOC_028271/403412/403922/448806/403869/478370/481756/478664	57	475471/403502/403883/403924/479217/482663/485058/477032/403980/403897/403856/442936/403474/553102/403892/474839/100856359/403450/477711/484445/403424/607381/608843/403998/612116/403971/480558/403606/609426/403693/448804/476804/477625/489894/403688/612614/442859/403568/403463/403859/403755/489766/607724/442945/449028/403669/403420/474966/488523/403423/490156/403904/476040/442986/477530/606754/4038…
BP	GO:0006629	lipid metabolic process	34/329	55/601	0.167613687055442	0.708178990147646	100686778/403767/445457/403937/403803/403980/415124/403403/403474/403892/403437/403424/483146/403998/403544/403920/442985/403740/479794/494005/403984/404007/474479/607724/492302/490156/403922/442986/494010/403848/403833/XLOC_038876/606754/481756	CYP1A1/CUBN/TRPV1/INPP5A/RPE65/CAV1/CYP21A2/PLA2G15/CAT/SULT1A1/BRCA1/EDN1/HSD3B2/TGFB1/PTGS1/NPC2/PDGFRB/PTGDS/CLN3/PRKCD/KCNMA1/RAB7A/CYB5R3/FGF1/CFTR/GFI1/TNF/PDGFB/CYP1A2/PLA2G7/GBGT1/XLOC_038876/QKI/PPARD	34	15	100686778/403767/445457/403803/415124/403437/483146/403544/403984/474479/492302/403922/494010/XLOC_038876/481756	19	403937/403980/403403/403474/403892/403424/403998/403920/442985/403740/479794/494005/404007/607724/490156/442986/403848/403833/606754
BP	GO:0048870	cell motility	38/329	62/601	0.168844406891589	0.708178990147646	475471/403802/403438/403981/403980/403856/403954/403939/100856359/490344/403886/476623/445452/403424/478908/403998/482252/485621/481280/403885/442985/479794/403774/403953/610750/403805/403441/403443/607724/488089/612294/403922/448806/490418/403904/442986/448789/481756	SFRP2/VEGFA/MET/CCL2/CAV1/MAPK14/RHOA/CD44/RAPGEF2/MYOC/PDPN/DAG1/CCL24/EDN1/AAMP/TGFB1/PODXL/POMGNT2/MYH9/MMP9/PDGFRB/CLN3/RAB1A/SRP54/ADGRE2/ADORA3/HGF/GLUL/FGF1/CCDC39/RAB13/TNF/DBH/RAB25/DCN/PDGFB/CCL26/PPARD	38	16	403802/403954/403939/490344/476623/482252/481280/403885/403953/610750/403805/403441/403922/448806/490418/481756	22	475471/403438/403981/403980/403856/100856359/403886/445452/403424/478908/403998/485621/442985/479794/403774/403443/607724/488089/612294/403904/442986/448789
BP	GO:0051674	localization of cell	38/329	62/601	0.168844406891589	0.708178990147646	475471/403802/403438/403981/403980/403856/403954/403939/100856359/490344/403886/476623/445452/403424/478908/403998/482252/485621/481280/403885/442985/479794/403774/403953/610750/403805/403441/403443/607724/488089/612294/403922/448806/490418/403904/442986/448789/481756	SFRP2/VEGFA/MET/CCL2/CAV1/MAPK14/RHOA/CD44/RAPGEF2/MYOC/PDPN/DAG1/CCL24/EDN1/AAMP/TGFB1/PODXL/POMGNT2/MYH9/MMP9/PDGFRB/CLN3/RAB1A/SRP54/ADGRE2/ADORA3/HGF/GLUL/FGF1/CCDC39/RAB13/TNF/DBH/RAB25/DCN/PDGFB/CCL26/PPARD	38	16	403802/403954/403939/490344/476623/482252/481280/403885/403953/610750/403805/403441/403922/448806/490418/481756	22	475471/403438/403981/403980/403856/100856359/403886/445452/403424/478908/403998/485621/442985/479794/403774/403443/607724/488089/612294/403904/442986/448789
BP	GO:0071840	cellular component organization or biogenesis	86/329	147/601	0.168865709783871	0.708178990147646	XLOC_034743/475471/403802/403845/445457/403546/491169/474697/403883/403924/403408/403972/475294/477032/403980/403856/442936/403954/403939/474839/100856359/XLOC_019296/100856060/490344/403418/403886/476623/403790/403612/445452/403424/607104/403998/482252/612116/485498/403910/403971/481280/609426/474176/476804/490852/479794/494005/403688/403984/483155/403568/404007/403591/403774/497091/403953/47658…	XLOC_034743/SFRP2/VEGFA/FN1/TRPV1/TUBD1/UNC119/HSPA9/ERBB2/MYC/PSEN1/PRPH2/CAV2/CTNNB1/CAV1/MAPK14/BIRC5/RHOA/CD44/DDX39B/RAPGEF2/XLOC_019296/HORMAD1/MYOC/GJA1/PDPN/DAG1/IL5/HSP70/CCL24/EDN1/MIP/TGFB1/PODXL/NAXE/CLN5/ADRB2/CLNS1A/MYH9/TRIP13/PRKDC/RPS3/SETD3/CLN3/PRKCD/RPL27/KCNMA1/GJA5/RAD51/RAB7A/OPTC/RAB1A/DES/SRP54/CCDC66/GAPDH/HGF/TAPBP/ACTB/HSF4/TJP1/MEN1/HORMAD2/DNMBP/PRNP/KDM5C/OOEP/COL17…	86	37	XLOC_034743/403802/403845/445457/474697/403972/403954/403939/XLOC_019296/100856060/490344/476623/403790/607104/482252/481280/474176/490852/403984/483155/403591/403953/476582/403441/481740/403580/611903/491894/403739/403412/403922/490418/444855/403869/403780/403773/403968	49	475471/403546/491169/403883/403924/403408/475294/477032/403980/403856/442936/474839/100856359/403418/403886/403612/445452/403424/403998/612116/485498/403910/403971/609426/476804/479794/494005/403688/403568/404007/403774/497091/403755/489766/403752/483758/477794/485783/474966/612294/490156/403844/403904/442986/477771/608244/403695/477530/448789
BP	GO:0048731	system development	77/329	131/601	0.171021138590246	0.708178990147646	403987/475471/403502/403802/474697/478180/403924/403408/403972/486334/479217/403630/475294/403949/477032/403980/445542/450187/100856359/490344/403418/607183/449029/403807/403886/476623/607905/445452/403424/607104/608843/478908/403998/482252/612116/485498/480558/403850/485621/481280/474176/485337/442985/403913/403912/403984/483155/403407/403613/403931/403953/403463/403862/403441/489766/403443/6077…	PTHLH/SFRP2/TLR9/VEGFA/HSPA9/MACO1/MYC/PSEN1/PRPH2/CRYBA4/ARID5B/TGM1/CAV2/TCF4/CTNNB1/CAV1/SLC5A3/EDNRA/RAPGEF2/MYOC/GJA1/LTA/TBX19/MYH7/PDPN/DAG1/RING1/CCL24/EDN1/MIP/CTSK/AAMP/TGFB1/PODXL/NAXE/CLN5/NME1/CXCL8/POMGNT2/MYH9/PRKDC/TPP1/PDGFRB/ANPEP/GNB1/KCNMA1/GJA5/APP/GNAT1/CD4/SRP54/TFAP2B/EDNRB/HGF/HSF4/GLUL/FGF1/HEY1/CFTR/RAB13/LEP/EPO/GFI1/TNF/UNK/DCN/PDGFB/TFIP11/CCKBR/RAB8A/BGLAP/ECSCR/FZD…	77	33	403802/474697/403972/486334/403630/490344/607183/449029/403807/476623/607104/482252/403850/481280/474176/485337/403913/403984/483155/403407/403613/403931/403953/403441/492302/404002/403922/444855/403773/478026/481756/478664/403968	44	403987/475471/403502/478180/403924/403408/479217/475294/403949/477032/403980/445542/450187/100856359/403418/403886/607905/445452/403424/608843/478908/403998/612116/485498/480558/485621/442985/403912/403463/403862/489766/403443/607724/403420/612294/403616/490156/403904/442986/477530/485333/403762/403610/606754
BP	GO:0035295	tube development	27/329	43/601	0.173424673565192	0.708178990147646	475471/403802/477032/403980/100856359/403886/476623/445452/403424/478908/482252/612116/403850/481280/442985/403913/483155/403463/403443/607724/403420/403616/403922/403904/485333/478026/606754	SFRP2/VEGFA/CTNNB1/CAV1/RAPGEF2/PDPN/DAG1/CCL24/EDN1/AAMP/PODXL/NAXE/CXCL8/MYH9/PDGFRB/ANPEP/GJA5/TFAP2B/GLUL/FGF1/HEY1/LEP/TNF/DCN/CCKBR/ECSCR/QKI	27	9	403802/476623/482252/403850/481280/403913/483155/403922/478026	18	475471/477032/403980/100856359/403886/445452/403424/478908/612116/442985/403463/403443/607724/403420/403616/403904/485333/606754
BP	GO:1901564	organonitrogen compound metabolic process	127/329	221/601	0.174108748760568	0.708178990147646	475471/403502/403802/403825/479796/403883/403924/403408/403438/482663/477032/490425/403980/493990/403979/403856/442936/481862/403403/403474/403911/553102/611923/403429/403954/403892/494000/100856359/490344/607481/403437/403450/404019/479780/477711/403552/403807/481737/476623/403790/403424/607381/608843/403685/403998/403609/479458/403557/612116/403884/485498/403910/611939/480558/485621/481280/4038…	SFRP2/TLR9/VEGFA/PDE5A/TUFM/ERBB2/MYC/PSEN1/MET/GUCY1A1/CTNNB1/PKLR/CAV1/XYLT2/HSPB1/MAPK14/BIRC5/LGSN/PLA2G15/CAT/PDE6G/GUCY1B1/SRP9/CDKN1B/RHOA/SULT1A1/VHL/RAPGEF2/MYOC/RPL32/BRCA1/MAOA/HSP90B1/COX6A2/TPI1/PGB1/MYH7/B3GALT4/DAG1/IL5/EDN1/NAXD/CTSK/RPS18/TGFB1/PPP1CA/CASP12/PPP1CC/NAXE/TRIB2/CLN5/ADRB2/MAP2K2/NME1/POMGNT2/MYH9/MMP9/PRKDC/TPP1/PDGFRB/OSTC/MDM2/FUT8/RPS3/SETD3/BIRC3/PRKACA/CCNB3/A…	127	40	403802/403825/490425/481862/403911/611923/403954/490344/607481/403437/404019/479780/403552/403807/476623/403790/481280/403885/474176/485337/477512/490852/403931/403441/493763/494221/491894/403602/404002/403922/448806/444855/403919/XLOC_028700/403962/XLOC_043244/485628/478370/XLOC_038876/478664	87	475471/403502/479796/403883/403924/403408/403438/482663/477032/403980/493990/403979/403856/442936/403403/403474/553102/403429/403892/494000/100856359/403450/477711/481737/403424/607381/608843/403685/403998/403609/479458/403557/612116/403884/485498/403910/611939/480558/485621/442985/403693/448804/476804/489433/403556/449494/477625/503548/479794/489894/476437/494005/403688/403722/612614/403568/4040…
BP	GO:0009891	positive regulation of biosynthetic process	31/329	50/601	0.17678308958309	0.708178990147646	475471/403502/403802/403883/403924/479217/403657/477032/403897/445542/474839/403437/449029/403790/403424/403998/403850/403606/474176/490852/442859/403931/403463/403441/489766/607724/403922/403904/442986/403869/481756	SFRP2/TLR9/VEGFA/ERBB2/MYC/ARID5B/EGF/CTNNB1/NR4A1/SLC5A3/DDX39B/BRCA1/TBX19/IL5/EDN1/TGFB1/CXCL8/PPARG/PRKDC/SETD3/NFKB1/CD4/TFAP2B/HGF/HSF4/FGF1/TNF/DCN/PDGFB/TP53/PPARD	31	13	403802/403657/403437/449029/403790/403850/474176/490852/403931/403441/403922/403869/481756	18	475471/403502/403883/403924/479217/477032/403897/445542/474839/403424/403998/403606/442859/403463/489766/607724/403904/442986
BP	GO:0010628	positive regulation of gene expression	31/329	50/601	0.17678308958309	0.708178990147646	475471/403502/403802/403883/403924/479217/477032/403980/403897/474839/403437/449029/403790/403424/403998/403850/403606/481280/474176/490852/442859/403931/403463/489766/607724/403922/403904/442986/403869/606754/481756	SFRP2/TLR9/VEGFA/ERBB2/MYC/ARID5B/CTNNB1/CAV1/NR4A1/DDX39B/BRCA1/TBX19/IL5/EDN1/TGFB1/CXCL8/PPARG/MYH9/PRKDC/SETD3/NFKB1/CD4/TFAP2B/HSF4/FGF1/TNF/DCN/PDGFB/TP53/QKI/PPARD	31	12	403802/403437/449029/403790/403850/481280/474176/490852/403931/403922/403869/481756	19	475471/403502/403883/403924/479217/477032/403980/403897/474839/403424/403998/403606/442859/403463/489766/607724/403904/442986/606754
BP	GO:0010647	positive regulation of cell communication	31/329	50/601	0.17678308958309	0.708178990147646	475471/403502/403802/403546/403981/475294/403980/403474/403911/403954/100856359/490344/403424/403998/403910/442985/476804/403931/478942/403755/403441/607724/492302/403616/490156/403922/403904/442986/403869/403962/481756	SFRP2/TLR9/VEGFA/TUBD1/CCL2/CAV2/CAV1/CAT/PDE6G/RHOA/RAPGEF2/MYOC/EDN1/TGFB1/ADRB2/PDGFRB/RPS3/CD4/DSTYK/GAPDH/HGF/FGF1/CFTR/LEP/GFI1/TNF/DCN/PDGFB/TP53/ADRA1B/PPARD	31	11	403802/403911/403954/490344/403931/403441/492302/403922/403869/403962/481756	20	475471/403502/403546/403981/475294/403980/403474/100856359/403424/403998/403910/442985/476804/478942/403755/607724/403616/490156/403904/442986
BP	GO:0023056	positive regulation of signaling	31/329	50/601	0.17678308958309	0.708178990147646	475471/403502/403802/403546/403981/475294/403980/403474/403911/403954/100856359/490344/403424/403998/403910/442985/476804/403931/478942/403755/403441/607724/492302/403616/490156/403922/403904/442986/403869/403962/481756	SFRP2/TLR9/VEGFA/TUBD1/CCL2/CAV2/CAV1/CAT/PDE6G/RHOA/RAPGEF2/MYOC/EDN1/TGFB1/ADRB2/PDGFRB/RPS3/CD4/DSTYK/GAPDH/HGF/FGF1/CFTR/LEP/GFI1/TNF/DCN/PDGFB/TP53/ADRA1B/PPARD	31	11	403802/403911/403954/490344/403931/403441/492302/403922/403869/403962/481756	20	475471/403502/403546/403981/475294/403980/403474/100856359/403424/403998/403910/442985/476804/478942/403755/607724/403616/490156/403904/442986
BP	GO:0048519	negative regulation of biological process	78/329	133/601	0.177180103615124	0.708178990147646	XLOC_034743/403550/475471/403502/403802/445457/403937/491169/474697/403924/475294/485058/477032/403980/403897/403741/442936/403474/611923/442990/403429/475293/474839/100856359/100856060/490344/403437/403418/403886/476623/611360/403424/608843/403998/482252/612116/403884/403910/403586/403850/481280/609426/474176/403693/476804/489433/479794/494005/474355/403800/442859/403984/404007/403463/478942/403…	XLOC_034743/ALB/SFRP2/TLR9/VEGFA/TRPV1/INPP5A/UNC119/HSPA9/MYC/CAV2/MFSD12/CTNNB1/CAV1/NR4A1/HTR1B/BIRC5/CAT/SRP9/IL13/CDKN1B/TES/DDX39B/RAPGEF2/HORMAD1/MYOC/BRCA1/GJA1/PDPN/DAG1/KLRD1/EDN1/CTSK/TGFB1/PODXL/NAXE/TRIB2/ADRB2/CCL17/CXCL8/MYH9/TRIP13/PRKDC/MDM2/RPS3/BIRC3/CLN3/PRKCD/THBD/MT1E/NFKB1/KCNMA1/RAB7A/TFAP2B/DSTYK/ADORA3/HGF/HSF4/CCND1/KDM5C/HEY1/PLG/LEP/GFI1/TNF/PTGER2/WFDC2/DCN/PDGFB/RHB…	78	28	XLOC_034743/403550/403802/445457/474697/611923/442990/100856060/490344/403437/476623/611360/482252/403586/403850/481280/474176/403984/403805/403441/491894/403602/403922/403919/483332/403869/481756/478664	50	475471/403502/403937/491169/403924/475294/485058/477032/403980/403897/403741/442936/403474/403429/475293/474839/100856359/403418/403886/403424/608843/403998/612116/403884/403910/609426/403693/476804/489433/479794/494005/474355/403800/442859/404007/403463/478942/489766/449028/403420/403616/490156/403797/403904/442986/403768/477530/403816/476487/403887
BP	GO:0006163	purine nucleotide metabolic process	17/329	26/601	0.180992488479461	0.708178990147646	403825/482663/490425/553102/479780/477711/403807/403998/480558/477625/612614/403859/403755/442945/403669/476040/478370	PDE5A/GUCY1A1/PKLR/GUCY1B1/COX6A2/TPI1/MYH7/TGFB1/NME1/ADCY6/COX7A1/ADCY5/GAPDH/HPRT1/ATP5F1B/COX8A/COX5A	17	5	403825/490425/479780/403807/478370	12	482663/553102/477711/403998/480558/477625/612614/403859/403755/442945/403669/476040
BP	GO:0009150	purine ribonucleotide metabolic process	17/329	26/601	0.180992488479461	0.708178990147646	403825/482663/490425/553102/479780/477711/403807/403998/480558/477625/612614/403859/403755/442945/403669/476040/478370	PDE5A/GUCY1A1/PKLR/GUCY1B1/COX6A2/TPI1/MYH7/TGFB1/NME1/ADCY6/COX7A1/ADCY5/GAPDH/HPRT1/ATP5F1B/COX8A/COX5A	17	5	403825/490425/479780/403807/478370	12	482663/553102/477711/403998/480558/477625/612614/403859/403755/442945/403669/476040
BP	GO:0009259	ribonucleotide metabolic process	17/329	26/601	0.180992488479461	0.708178990147646	403825/482663/490425/553102/479780/477711/403807/403998/480558/477625/612614/403859/403755/442945/403669/476040/478370	PDE5A/GUCY1A1/PKLR/GUCY1B1/COX6A2/TPI1/MYH7/TGFB1/NME1/ADCY6/COX7A1/ADCY5/GAPDH/HPRT1/ATP5F1B/COX8A/COX5A	17	5	403825/490425/479780/403807/478370	12	482663/553102/477711/403998/480558/477625/612614/403859/403755/442945/403669/476040
BP	GO:0019693	ribose phosphate metabolic process	17/329	26/601	0.180992488479461	0.708178990147646	403825/482663/490425/553102/479780/477711/403807/403998/480558/477625/612614/403859/403755/442945/403669/476040/478370	PDE5A/GUCY1A1/PKLR/GUCY1B1/COX6A2/TPI1/MYH7/TGFB1/NME1/ADCY6/COX7A1/ADCY5/GAPDH/HPRT1/ATP5F1B/COX8A/COX5A	17	5	403825/490425/479780/403807/478370	12	482663/553102/477711/403998/480558/477625/612614/403859/403755/442945/403669/476040
BP	GO:0031401	positive regulation of protein modification process	24/329	38/601	0.182128178524655	0.708178990147646	475471/403502/403802/403980/403911/403954/100856359/403790/403424/403998/403910/442985/476804/403931/478942/403441/607724/449028/403616/404002/403922/403797/442986/403962	SFRP2/TLR9/VEGFA/CAV1/PDE6G/RHOA/RAPGEF2/IL5/EDN1/TGFB1/ADRB2/PDGFRB/RPS3/CD4/DSTYK/HGF/FGF1/CCND1/LEP/EPO/TNF/PTGER2/PDGFB/ADRA1B	24	9	403802/403911/403954/403790/403931/403441/404002/403922/403962	15	475471/403502/403980/100856359/403424/403998/403910/442985/476804/478942/607724/449028/403616/403797/442986
BP	GO:0002703	regulation of leukocyte mediated immunity	8/329	11/601	0.184127350930987	0.708178990147646	403502/403413/442990/607183/611360/403998/403616/403922	TLR9/DNASE1/IL13/LTA/KLRD1/TGFB1/LEP/TNF	8	5	403413/442990/607183/611360/403922	3	403502/403998/403616
BP	GO:0003014	renal system process	8/329	11/601	0.184127350930987	0.708178990147646	445457/403424/477625/479794/403984/483155/403463/442986	TRPV1/EDN1/ADCY6/CLN3/KCNMA1/GJA5/TFAP2B/PDGFB	8	3	445457/403984/483155	5	403424/477625/479794/403463/442986
BP	GO:0019439	aromatic compound catabolic process	8/329	11/601	0.184127350930987	0.708178990147646	403413/403825/490425/477711/489894/403755/442945/448806	DNASE1/PDE5A/PKLR/TPI1/NUDT1/GAPDH/HPRT1/DBH	8	4	403413/403825/490425/448806	4	477711/489894/403755/442945
BP	GO:0043062	extracellular structure organization	8/329	11/601	0.184127350930987	0.708178990147646	475471/475294/403980/403886/476623/403998/403591/403922	SFRP2/CAV2/CAV1/PDPN/DAG1/TGFB1/OPTC/TNF	8	3	476623/403591/403922	5	475471/475294/403980/403886/403998
BP	GO:0045861	negative regulation of proteolysis	8/329	11/601	0.184127350930987	0.708178990147646	475471/442936/489433/403441/403922/403797/403919/403816	SFRP2/BIRC5/BIRC3/HGF/TNF/PTGER2/WFDC2/TIMP1	8	3	403441/403922/403919	5	475471/442936/489433/403797/403816
BP	GO:0055067	monovalent inorganic cation homeostasis	8/329	11/601	0.184127350930987	0.708178990147646	403424/485498/479794/403984/404007/403463/492302/485333	EDN1/CLN5/CLN3/KCNMA1/RAB7A/TFAP2B/CFTR/CCKBR	8	2	403984/492302	6	403424/485498/479794/404007/403463/485333
BP	GO:1901361	organic cyclic compound catabolic process	8/329	11/601	0.184127350930987	0.708178990147646	403413/403825/490425/477711/489894/403755/442945/448806	DNASE1/PDE5A/PKLR/TPI1/NUDT1/GAPDH/HPRT1/DBH	8	4	403413/403825/490425/448806	4	477711/489894/403755/442945
BP	GO:0031323	regulation of cellular metabolic process	84/329	144/601	0.184992029736617	0.708178990147646	XLOC_034743/475471/403502/403802/445457/403883/403924/479217/403657/485058/477032/403980/403897/445542/403979/403856/442936/403474/403911/611923/403429/403954/474839/100856359/490344/403437/484445/449029/476623/403790/XLOC_001181/403424/403998/403884/403910/403850/403606/481280/474176/442985/403693/476804/490852/489433/449494/479794/494005/442859/403984/403568/403774/403931/403463/478942/403805/4…	XLOC_034743/SFRP2/TLR9/VEGFA/TRPV1/ERBB2/MYC/ARID5B/EGF/MFSD12/CTNNB1/CAV1/NR4A1/SLC5A3/HSPB1/MAPK14/BIRC5/CAT/PDE6G/SRP9/CDKN1B/RHOA/DDX39B/RAPGEF2/MYOC/BRCA1/FOSB/TBX19/DAG1/IL5/XLOC_001181/EDN1/TGFB1/TRIB2/ADRB2/CXCL8/PPARG/MYH9/PRKDC/PDGFRB/MDM2/RPS3/SETD3/BIRC3/CCNB3/CLN3/PRKCD/NFKB1/KCNMA1/RAD51/RAB1A/CD4/TFAP2B/DSTYK/ADORA3/GAPDH/HGF/HSF4/FGF1/HPRT1/CCND1/KDM5C/HEY1/OOEP/XLOC_028271/USP37/…	84	30	XLOC_034743/403802/445457/403657/403911/611923/403954/490344/403437/449029/476623/403790/403850/481280/474176/490852/403984/403931/403805/403441/491894/XLOC_028271/404002/403922/444855/403919/403869/403773/403962/481756	54	475471/403502/403883/403924/479217/485058/477032/403980/403897/445542/403979/403856/442936/403474/403429/474839/100856359/484445/XLOC_001181/403424/403998/403884/403910/403606/442985/403693/476804/489433/449494/479794/494005/442859/403568/403774/403463/478942/403755/489766/607724/442945/449028/403420/474966/488523/478726/403616/490156/403797/403904/442986/403816/476487/606754/403887
BP	GO:0001667	ameboidal-type cell migration	14/329	21/601	0.186166647862469	0.708178990147646	403802/403438/478908/403998/481280/479794/403443/607724/612294/403922/490418/403904/442986/481756	VEGFA/MET/AAMP/TGFB1/MYH9/CLN3/GLUL/FGF1/RAB13/TNF/RAB25/DCN/PDGFB/PPARD	14	5	403802/481280/403922/490418/481756	9	403438/478908/403998/479794/403443/607724/612294/403904/442986
BP	GO:0006935	chemotaxis	14/329	21/601	0.186166647862469	0.708178990147646	403802/403438/403981/476623/403998/403850/442985/403953/610750/403441/612294/442986/478026/448789	VEGFA/MET/CCL2/DAG1/TGFB1/CXCL8/PDGFRB/SRP54/ADGRE2/HGF/RAB13/PDGFB/ECSCR/CCL26	14	7	403802/476623/403850/403953/610750/403441/478026	7	403438/403981/403998/442985/612294/442986/448789
BP	GO:0008202	steroid metabolic process	14/329	21/601	0.186166647862469	0.708178990147646	100686778/403767/415124/403474/403892/483146/403920/403984/474479/607724/492302/490156/403922/494010	CYP1A1/CUBN/CYP21A2/CAT/SULT1A1/HSD3B2/NPC2/KCNMA1/CYB5R3/FGF1/CFTR/GFI1/TNF/CYP1A2	14	9	100686778/403767/415124/483146/403984/474479/492302/403922/494010	5	403474/403892/403920/607724/490156
BP	GO:0042330	taxis	14/329	21/601	0.186166647862469	0.708178990147646	403802/403438/403981/476623/403998/403850/442985/403953/610750/403441/612294/442986/478026/448789	VEGFA/MET/CCL2/DAG1/TGFB1/CXCL8/PDGFRB/SRP54/ADGRE2/HGF/RAB13/PDGFB/ECSCR/CCL26	14	7	403802/476623/403850/403953/610750/403441/478026	7	403438/403981/403998/442985/612294/442986/448789
BP	GO:0032270	positive regulation of cellular protein metabolic process	28/329	45/601	0.186408737874042	0.708178990147646	475471/403502/403802/403883/403924/403980/403911/403954/100856359/403790/403424/403998/403910/481280/474176/442985/476804/403931/478942/403441/607724/449028/403616/404002/403922/403797/442986/403962	SFRP2/TLR9/VEGFA/ERBB2/MYC/CAV1/PDE6G/RHOA/RAPGEF2/IL5/EDN1/TGFB1/ADRB2/MYH9/PRKDC/PDGFRB/RPS3/CD4/DSTYK/HGF/FGF1/CCND1/LEP/EPO/TNF/PTGER2/PDGFB/ADRA1B	28	11	403802/403911/403954/403790/481280/474176/403931/403441/404002/403922/403962	17	475471/403502/403883/403924/403980/100856359/403424/403998/403910/442985/476804/478942/607724/449028/403616/403797/442986
BP	GO:0002443	leukocyte mediated immunity	11/329	16/601	0.188531395558918	0.709611224950928	403502/403413/442990/403880/607183/611360/403998/403740/403616/403922/448806	TLR9/DNASE1/IL13/STXBP2/LTA/KLRD1/TGFB1/PTGDS/LEP/TNF/DBH	11	6	403413/442990/607183/611360/403922/448806	5	403502/403880/403998/403740/403616
BP	GO:0009416	response to light stimulus	11/329	16/601	0.188531395558918	0.709611224950928	403972/403474/403609/494005/403613/493763/449028/403928/448806/403869/403816	PRPH2/CAT/PPP1CA/PRKCD/GNAT1/RHO/CCND1/GNAQ/DBH/TP53/TIMP1	11	6	403972/403613/493763/403928/448806/403869	5	403474/403609/494005/449028/403816
BP	GO:0042493	response to drug	21/329	33/601	0.190991170989448	0.712349492199466	403502/445457/477032/403980/553102/403886/403424/403998/476804/477625/442944/403984/403568/403859/403441/492302/403928/403922/448806/442957/442986	TLR9/TRPV1/CTNNB1/CAV1/GUCY1B1/PDPN/EDN1/TGFB1/RPS3/ADCY6/NGB/KCNMA1/RAD51/ADCY5/HGF/CFTR/GNAQ/TNF/DBH/GNAI2/PDGFB	21	8	445457/442944/403984/403441/492302/403928/403922/448806	13	403502/477032/403980/553102/403886/403424/403998/476804/477625/403568/403859/442957/442986
BP	GO:0016043	cellular component organization	85/329	146/601	0.191030417129908	0.712349492199466	XLOC_034743/475471/403802/403845/445457/403546/491169/474697/403883/403924/403408/403972/475294/477032/403980/403856/442936/403954/403939/474839/100856359/XLOC_019296/100856060/490344/403418/403886/476623/403790/403612/445452/403424/607104/403998/482252/612116/485498/403910/403971/481280/609426/474176/476804/490852/479794/494005/403984/483155/403568/404007/403591/403774/497091/403953/476582/40375…	XLOC_034743/SFRP2/VEGFA/FN1/TRPV1/TUBD1/UNC119/HSPA9/ERBB2/MYC/PSEN1/PRPH2/CAV2/CTNNB1/CAV1/MAPK14/BIRC5/RHOA/CD44/DDX39B/RAPGEF2/XLOC_019296/HORMAD1/MYOC/GJA1/PDPN/DAG1/IL5/HSP70/CCL24/EDN1/MIP/TGFB1/PODXL/NAXE/CLN5/ADRB2/CLNS1A/MYH9/TRIP13/PRKDC/RPS3/SETD3/CLN3/PRKCD/KCNMA1/GJA5/RAD51/RAB7A/OPTC/RAB1A/DES/SRP54/CCDC66/GAPDH/HGF/TAPBP/ACTB/HSF4/TJP1/MEN1/HORMAD2/DNMBP/PRNP/KDM5C/OOEP/COL17A1/TER…	85	37	XLOC_034743/403802/403845/445457/474697/403972/403954/403939/XLOC_019296/100856060/490344/476623/403790/607104/482252/481280/474176/490852/403984/483155/403591/403953/476582/403441/481740/403580/611903/491894/403739/403412/403922/490418/444855/403869/403780/403773/403968	48	475471/403546/491169/403883/403924/403408/475294/477032/403980/403856/442936/474839/100856359/403418/403886/403612/445452/403424/403998/612116/485498/403910/403971/609426/476804/479794/494005/403568/404007/403774/497091/403755/489766/403752/483758/477794/485783/474966/612294/490156/403844/403904/442986/477771/608244/403695/477530/448789
BP	GO:0048523	negative regulation of cellular process	71/329	121/601	0.192023598328076	0.712349492199466	XLOC_034743/403550/475471/403502/403802/445457/403937/491169/474697/403924/475294/485058/477032/403980/403897/403741/442936/403474/611923/442990/403429/475293/474839/100856359/100856060/490344/403437/403418/403886/476623/403424/403998/482252/403884/403910/403586/403850/481280/609426/474176/403693/476804/489433/479794/494005/403800/442859/404007/403463/478942/403805/403441/489766/449028/491894/403…	XLOC_034743/ALB/SFRP2/TLR9/VEGFA/TRPV1/INPP5A/UNC119/HSPA9/MYC/CAV2/MFSD12/CTNNB1/CAV1/NR4A1/HTR1B/BIRC5/CAT/SRP9/IL13/CDKN1B/TES/DDX39B/RAPGEF2/HORMAD1/MYOC/BRCA1/GJA1/PDPN/DAG1/EDN1/TGFB1/PODXL/TRIB2/ADRB2/CCL17/CXCL8/MYH9/TRIP13/PRKDC/MDM2/RPS3/BIRC3/CLN3/PRKCD/MT1E/NFKB1/RAB7A/TFAP2B/DSTYK/ADORA3/HGF/HSF4/CCND1/KDM5C/HEY1/LEP/GFI1/TNF/PTGER2/WFDC2/DCN/PDGFB/RHBDF2/TP53/TFIP11/TIMP1/FXYD1/PPAR…	71	25	XLOC_034743/403550/403802/445457/474697/611923/442990/100856060/490344/403437/476623/482252/403586/403850/481280/474176/403805/403441/491894/403922/403919/483332/403869/481756/478664	46	475471/403502/403937/491169/403924/475294/485058/477032/403980/403897/403741/442936/403474/403429/475293/474839/100856359/403418/403886/403424/403998/403884/403910/609426/403693/476804/489433/479794/494005/403800/442859/404007/403463/478942/489766/449028/403420/403616/490156/403797/403904/442986/477530/403816/476487/403887
BP	GO:1901576	organic substance biosynthetic process	100/329	173/601	0.192763700226178	0.712349492199466	XLOC_034743/100686778/475471/403502/403492/403802/445457/403825/479796/403883/403924/479217/403657/482663/485058/477032/490425/403803/403980/403897/493990/403856/442936/481862/403403/403474/553102/611923/474839/100856359/XLOC_019296/607481/403437/477711/484445/449029/481737/403790/403424/483146/403685/403998/403544/480558/403606/485621/474176/477512/403693/448804/476804/403740/490852/477625/50354…	XLOC_034743/CYP1A1/SFRP2/TLR9/G6PC1/VEGFA/TRPV1/PDE5A/TUFM/ERBB2/MYC/ARID5B/EGF/GUCY1A1/MFSD12/CTNNB1/PKLR/RPE65/CAV1/NR4A1/XYLT2/MAPK14/BIRC5/LGSN/PLA2G15/CAT/GUCY1B1/SRP9/DDX39B/RAPGEF2/XLOC_019296/RPL32/BRCA1/TPI1/FOSB/TBX19/B3GALT4/IL5/EDN1/HSD3B2/RPS18/TGFB1/PTGS1/NME1/PPARG/POMGNT2/PRKDC/OSTC/MDM2/FUT8/RPS3/PTGDS/SETD3/ADCY6/FUT10/CLN3/PRKCD/RPL27/UBA52/NFKB1/RAD51/RPL18/CD4/TFAP2B/CYB5R3/A…	100	38	XLOC_034743/100686778/403492/403802/445457/403825/403657/490425/403803/481862/611923/XLOC_019296/607481/403437/449029/403790/483146/403544/474176/477512/490852/403931/474479/403805/403441/494221/491894/XLOC_028271/403412/492302/403922/448806/444855/403869/XLOC_043244/485628/XLOC_038876/481756	62	475471/403502/479796/403883/403924/479217/482663/485058/477032/403980/403897/493990/403856/442936/403403/403474/553102/474839/100856359/477711/484445/481737/403424/403685/403998/480558/403606/485621/403693/448804/476804/403740/477625/503548/479794/494005/403688/403722/442859/403568/476422/403463/403859/403755/489766/403443/607724/442945/449028/403669/403420/474966/403684/488523/478726/490156/4039…
BP	GO:0009967	positive regulation of signal transduction	29/329	47/601	0.199261960421306	0.728558056086626	475471/403502/403802/403546/475294/403980/403474/403911/403954/100856359/490344/403424/403998/403910/442985/476804/403931/478942/403755/403441/607724/403616/490156/403922/403904/442986/403869/403962/481756	SFRP2/TLR9/VEGFA/TUBD1/CAV2/CAV1/CAT/PDE6G/RHOA/RAPGEF2/MYOC/EDN1/TGFB1/ADRB2/PDGFRB/RPS3/CD4/DSTYK/GAPDH/HGF/FGF1/LEP/GFI1/TNF/DCN/PDGFB/TP53/ADRA1B/PPARD	29	10	403802/403911/403954/490344/403931/403441/403922/403869/403962/481756	19	475471/403502/403546/475294/403980/403474/100856359/403424/403998/403910/442985/476804/478942/403755/607724/403616/490156/403904/442986
BP	GO:0002520	immune system development	18/329	28/601	0.199838187585876	0.728558056086626	475471/403502/403802/474697/403924/607183/403886/403998/481280/474176/403931/403953/403616/404002/490156/403922/442986/403968	SFRP2/TLR9/VEGFA/HSPA9/MYC/LTA/PDPN/TGFB1/MYH9/PRKDC/CD4/SRP54/LEP/EPO/GFI1/TNF/PDGFB/TSHR	18	10	403802/474697/607183/481280/474176/403931/403953/404002/403922/403968	8	475471/403502/403924/403886/403998/403616/490156/442986
BP	GO:0072521	purine-containing compound metabolic process	18/329	28/601	0.199838187585876	0.728558056086626	403825/482663/490425/553102/479780/477711/403807/403998/480558/477625/489894/612614/403859/403755/442945/403669/476040/478370	PDE5A/GUCY1A1/PKLR/GUCY1B1/COX6A2/TPI1/MYH7/TGFB1/NME1/ADCY6/NUDT1/COX7A1/ADCY5/GAPDH/HPRT1/ATP5F1B/COX8A/COX5A	18	5	403825/490425/479780/403807/478370	13	482663/553102/477711/403998/480558/477625/489894/612614/403859/403755/442945/403669/476040
BP	GO:0044283	small molecule biosynthetic process	22/329	35/601	0.207069855546577	0.737466505745869	403492/403825/490425/481862/403437/477711/403424/403998/403544/480558/403740/479794/474479/403755/607724/442945/478726/492302/490156/403922/442986/606754	G6PC1/PDE5A/PKLR/LGSN/BRCA1/TPI1/EDN1/TGFB1/PTGS1/NME1/PTGDS/CLN3/CYB5R3/GAPDH/FGF1/HPRT1/SIRT5/CFTR/GFI1/TNF/PDGFB/QKI	22	9	403492/403825/490425/481862/403437/403544/474479/492302/403922	13	477711/403424/403998/480558/403740/479794/403755/607724/442945/478726/490156/442986/606754
BP	GO:0030154	cell differentiation	64/329	109/601	0.207840901178038	0.737466505745869	475471/403502/403802/403656/403537/474697/403924/403408/403972/403630/475294/403949/477032/403980/403897/403856/403954/100856359/100856060/490344/449029/403886/476623/403424/478908/403998/482252/403884/485498/403586/480558/403606/485621/481280/474865/609426/474176/442985/403913/403984/403613/403774/403931/403953/403463/489766/607724/403420/492302/612294/403616/404002/490156/403922/490418/444855/4…	SFRP2/TLR9/VEGFA/ANGPT1/MCL1/HSPA9/MYC/PSEN1/PRPH2/TGM1/CAV2/TCF4/CTNNB1/CAV1/NR4A1/MAPK14/RHOA/RAPGEF2/HORMAD1/MYOC/TBX19/PDPN/DAG1/EDN1/AAMP/TGFB1/PODXL/TRIB2/CLN5/CCL17/NME1/PPARG/POMGNT2/MYH9/PSMB8/TRIP13/PRKDC/PDGFRB/ANPEP/KCNMA1/GNAT1/RAB1A/CD4/SRP54/TFAP2B/HSF4/FGF1/HEY1/CFTR/RAB13/LEP/EPO/GFI1/TNF/RAB25/UNK/PDGFB/NPHP1/RAB8A/ECSCR/QKI/PPARD/DNAJB11/TSHR	64	29	403802/474697/403972/403630/403954/100856060/490344/449029/476623/482252/403586/481280/474176/403913/403984/403613/403931/403953/492302/404002/403922/490418/444855/403780/403773/478026/481756/478664/403968	35	475471/403502/403656/403537/403924/403408/475294/403949/477032/403980/403897/403856/100856359/403886/403424/478908/403998/403884/485498/480558/403606/485621/474865/609426/442985/403774/403463/489766/607724/403420/612294/403616/490156/442986/606754
BP	GO:0032880	regulation of protein localization	15/329	23/601	0.208306207599218	0.737466505745869	403883/477032/445542/476623/403998/479794/483155/403947/403463/403859/476582/474966/492302/403922/483332	ERBB2/CTNNB1/SLC5A3/DAG1/TGFB1/CLN3/GJA5/RAB9A/TFAP2B/ADCY5/CCDC66/OOEP/CFTR/TNF/RHBDF2	15	6	476623/483155/476582/492302/403922/483332	9	403883/477032/445542/403998/479794/403947/403463/403859/474966
BP	GO:0048468	cell development	34/329	56/601	0.211791493105999	0.737466505745869	475471/403408/403972/475294/403949/477032/403954/100856359/100856060/490344/403886/476623/403424/403998/482252/481280/609426/474176/403984/403613/403774/489766/492302/612294/404002/490156/403922/490418/444855/442986/403773/606754/478664/403968	SFRP2/PSEN1/PRPH2/CAV2/TCF4/CTNNB1/RHOA/RAPGEF2/HORMAD1/MYOC/PDPN/DAG1/EDN1/TGFB1/PODXL/MYH9/TRIP13/PRKDC/KCNMA1/GNAT1/RAB1A/HSF4/CFTR/RAB13/EPO/GFI1/TNF/RAB25/UNK/PDGFB/RAB8A/QKI/DNAJB11/TSHR	34	18	403972/403954/100856060/490344/476623/482252/481280/474176/403984/403613/492302/404002/403922/490418/444855/403773/478664/403968	16	475471/403408/475294/403949/477032/100856359/403886/403424/403998/609426/403774/489766/612294/490156/442986/606754
BP	GO:0051247	positive regulation of protein metabolic process	30/329	49/601	0.21196854444529	0.737466505745869	475471/403502/403802/403883/403924/477032/403980/403911/403954/100856359/403790/403424/403998/403910/481280/474176/442985/476804/403774/403931/478942/403441/607724/449028/403616/404002/403922/403797/442986/403962	SFRP2/TLR9/VEGFA/ERBB2/MYC/CTNNB1/CAV1/PDE6G/RHOA/RAPGEF2/IL5/EDN1/TGFB1/ADRB2/MYH9/PRKDC/PDGFRB/RPS3/RAB1A/CD4/DSTYK/HGF/FGF1/CCND1/LEP/EPO/TNF/PTGER2/PDGFB/ADRA1B	30	11	403802/403911/403954/403790/481280/474176/403931/403441/404002/403922/403962	19	475471/403502/403883/403924/477032/403980/100856359/403424/403998/403910/442985/476804/403774/478942/607724/449028/403616/403797/442986
BP	GO:0006974	cellular response to DNA damage stimulus	12/329	18/601	0.215590851816767	0.737466505745869	475471/403924/474839/609426/474176/476804/489894/403568/449028/474966/403922/403869	SFRP2/MYC/DDX39B/TRIP13/PRKDC/RPS3/NUDT1/RAD51/CCND1/OOEP/TNF/TP53	12	3	474176/403922/403869	9	475471/403924/474839/609426/476804/489894/403568/449028/474966
BP	GO:1901342	regulation of vasculature development	12/329	18/601	0.215590851816767	0.737466505745869	475471/403802/100856359/445452/612116/403850/403443/607724/403616/403922/403904/442986	SFRP2/VEGFA/RAPGEF2/CCL24/NAXE/CXCL8/GLUL/FGF1/LEP/TNF/DCN/PDGFB	12	3	403802/403850/403922	9	475471/100856359/445452/612116/403443/607724/403616/403904/442986
BP	GO:1901615	organic hydroxy compound metabolic process	19/329	30/601	0.218071967945852	0.737466505745869	100686778/403767/485058/403803/403474/403892/100856359/403450/608843/403920/403984/474479/607724/442945/492302/490156/403922/448806/494010	CYP1A1/CUBN/MFSD12/RPE65/CAT/SULT1A1/RAPGEF2/MAOA/CTSK/NPC2/KCNMA1/CYB5R3/FGF1/HPRT1/CFTR/GFI1/TNF/DBH/CYP1A2	19	9	100686778/403767/403803/403984/474479/492302/403922/448806/494010	10	485058/403474/403892/100856359/403450/608843/403920/607724/442945/490156
BP	GO:0009059	macromolecule biosynthetic process	75/329	129/601	0.219426106125772	0.737466505745869	XLOC_034743/475471/403502/403802/445457/479796/403883/403924/479217/403657/477032/403980/403897/493990/403856/442936/403474/611923/474839/XLOC_019296/607481/403437/484445/449029/481737/403790/403424/403685/403998/403606/485621/474176/477512/403693/448804/476804/490852/503548/494005/403688/403722/442859/403568/476422/403931/403463/403805/403755/403441/489766/403443/607724/494221/449028/491894/4034…	XLOC_034743/SFRP2/TLR9/VEGFA/TRPV1/TUFM/ERBB2/MYC/ARID5B/EGF/CTNNB1/CAV1/NR4A1/XYLT2/MAPK14/BIRC5/CAT/SRP9/DDX39B/XLOC_019296/RPL32/BRCA1/FOSB/TBX19/B3GALT4/IL5/EDN1/RPS18/TGFB1/PPARG/POMGNT2/PRKDC/OSTC/MDM2/FUT8/RPS3/SETD3/FUT10/PRKCD/RPL27/UBA52/NFKB1/RAD51/RPL18/CD4/TFAP2B/ADORA3/GAPDH/HGF/HSF4/GLUL/FGF1/EOGT/CCND1/KDM5C/HEY1/OOEP/XLOC_028271/RPS11/TERT/USP37/GFI1/TNF/UNK/DCN/RPL36AL/PDGFB/TP5…	75	27	XLOC_034743/403802/445457/403657/611923/XLOC_019296/607481/403437/449029/403790/474176/477512/490852/403931/403805/403441/494221/491894/XLOC_028271/403412/403922/444855/403869/XLOC_043244/485628/XLOC_038876/481756	48	475471/403502/479796/403883/403924/479217/477032/403980/403897/493990/403856/442936/403474/474839/484445/481737/403424/403685/403998/403606/485621/403693/448804/476804/503548/494005/403688/403722/442859/403568/476422/403463/403755/489766/403443/607724/449028/403420/474966/403684/488523/490156/403904/480311/442986/403833/606754/403887
BP	GO:0000280	nuclear division	9/329	13/601	0.219667784970381	0.737466505745869	475294/442936/100856060/403612/403424/609426/611903/474966/442986	CAV2/BIRC5/HORMAD1/HSP70/EDN1/TRIP13/HORMAD2/OOEP/PDGFB	9	2	100856060/611903	7	475294/442936/403612/403424/609426/474966/442986
BP	GO:0051223	regulation of protein transport	9/329	13/601	0.219667784970381	0.737466505745869	403883/403998/479794/483155/403463/403859/492302/403922/483332	ERBB2/TGFB1/CLN3/GJA5/TFAP2B/ADCY5/CFTR/TNF/RHBDF2	9	4	483155/492302/403922/483332	5	403883/403998/479794/403463/403859
BP	GO:0007275	multicellular organism development	80/329	138/601	0.220648942065019	0.737466505745869	403987/475471/403502/403802/474697/478180/403924/403408/403972/486334/479217/403630/475294/403949/477032/403980/445542/450187/100856359/100856060/490344/403418/607183/449029/403807/403886/476623/607905/445452/403424/607104/608843/478908/403998/482252/612116/485498/480558/403850/485621/481280/474176/485337/442985/403913/403912/403984/483155/403407/403613/403931/403953/403463/403862/403441/489766/4…	PTHLH/SFRP2/TLR9/VEGFA/HSPA9/MACO1/MYC/PSEN1/PRPH2/CRYBA4/ARID5B/TGM1/CAV2/TCF4/CTNNB1/CAV1/SLC5A3/EDNRA/RAPGEF2/HORMAD1/MYOC/GJA1/LTA/TBX19/MYH7/PDPN/DAG1/RING1/CCL24/EDN1/MIP/CTSK/AAMP/TGFB1/PODXL/NAXE/CLN5/NME1/CXCL8/POMGNT2/MYH9/PRKDC/TPP1/PDGFRB/ANPEP/GNB1/KCNMA1/GJA5/APP/GNAT1/CD4/SRP54/TFAP2B/EDNRB/HGF/HSF4/GLUL/FGF1/SSR2/CCDC39/HEY1/CFTR/RAB13/LEP/EPO/GFI1/TNF/UNK/DCN/PDGFB/TFIP11/CCKBR/R…	80	34	403802/474697/403972/486334/403630/100856060/490344/607183/449029/403807/476623/607104/482252/403850/481280/474176/485337/403913/403984/483155/403407/403613/403931/403953/403441/492302/404002/403922/444855/403773/478026/481756/478664/403968	46	403987/475471/403502/478180/403924/403408/479217/475294/403949/477032/403980/445542/450187/100856359/403418/403886/607905/445452/403424/608843/478908/403998/612116/485498/480558/485621/442985/403912/403463/403862/489766/403443/607724/403950/488089/403420/612294/403616/490156/403904/442986/477530/485333/403762/403610/606754
BP	GO:0010629	negative regulation of gene expression	23/329	37/601	0.222771197641069	0.737466505745869	475471/445457/477032/403980/442936/611923/403424/403998/403850/403693/476804/442859/403463/489766/449028/491894/403420/490156/403922/442986/403869/481756/403887	SFRP2/TRPV1/CTNNB1/CAV1/BIRC5/SRP9/EDN1/TGFB1/CXCL8/MDM2/RPS3/NFKB1/TFAP2B/HSF4/CCND1/KDM5C/HEY1/GFI1/TNF/PDGFB/TP53/PPARD/CREM	23	7	445457/611923/403850/491894/403922/403869/481756	16	475471/477032/403980/442936/403424/403998/403693/476804/442859/403463/489766/449028/403420/490156/442986/403887
BP	GO:0022603	regulation of anatomical structure morphogenesis	23/329	37/601	0.222771197641069	0.737466505745869	475471/403802/403845/403856/403939/100856359/490344/403886/476623/445452/403424/612116/403850/481280/474176/403441/403443/607724/477794/492302/403616/403922/403904	SFRP2/VEGFA/FN1/MAPK14/CD44/RAPGEF2/MYOC/PDPN/DAG1/CCL24/EDN1/NAXE/CXCL8/MYH9/PRKDC/HGF/GLUL/FGF1/DNMBP/CFTR/LEP/TNF/DCN	23	11	403802/403845/403939/490344/476623/403850/481280/474176/403441/492302/403922	12	475471/403856/100856359/403886/445452/403424/612116/403443/607724/477794/403616/403904
BP	GO:0043603	cellular amide metabolic process	23/329	37/601	0.222771197641069	0.737466505745869	479796/403883/403408/403403/611923/607481/403685/485498/474176/485337/476804/494005/403688/403722/476422/403755/403684/403922/444855/480311/XLOC_043244/XLOC_038876/606754	TUFM/ERBB2/PSEN1/PLA2G15/SRP9/RPL32/RPS18/CLN5/PRKDC/TPP1/RPS3/PRKCD/RPL27/UBA52/RPL18/GAPDH/RPS11/TNF/UNK/RPL36AL/XLOC_043244/XLOC_038876/QKI	23	8	611923/607481/474176/485337/403922/444855/XLOC_043244/XLOC_038876	15	479796/403883/403408/403403/403685/485498/476804/494005/403688/403722/476422/403755/403684/480311/606754
BP	GO:0009889	regulation of biosynthetic process	57/329	97/601	0.22477357541596	0.737466505745869	XLOC_034743/475471/403502/403802/445457/403883/403924/479217/403657/485058/477032/403980/403897/445542/403856/442936/403474/611923/474839/100856359/403437/484445/449029/403790/403424/403998/403850/403606/474176/403693/476804/490852/479794/494005/442859/403931/403463/403805/403755/403441/489766/607724/449028/491894/403420/XLOC_028271/488523/478726/490156/403922/444855/403904/442986/403869/606754/4…	XLOC_034743/SFRP2/TLR9/VEGFA/TRPV1/ERBB2/MYC/ARID5B/EGF/MFSD12/CTNNB1/CAV1/NR4A1/SLC5A3/MAPK14/BIRC5/CAT/SRP9/DDX39B/RAPGEF2/BRCA1/FOSB/TBX19/IL5/EDN1/TGFB1/CXCL8/PPARG/PRKDC/MDM2/RPS3/SETD3/CLN3/PRKCD/NFKB1/CD4/TFAP2B/ADORA3/GAPDH/HGF/HSF4/FGF1/CCND1/KDM5C/HEY1/XLOC_028271/USP37/SIRT5/GFI1/TNF/UNK/DCN/PDGFB/TP53/QKI/PPARD/CREM	57	20	XLOC_034743/403802/445457/403657/611923/403437/449029/403790/403850/474176/490852/403931/403805/403441/491894/XLOC_028271/403922/444855/403869/481756	37	475471/403502/403883/403924/479217/485058/477032/403980/403897/445542/403856/442936/403474/474839/100856359/484445/403424/403998/403606/403693/476804/479794/494005/442859/403463/403755/489766/607724/449028/403420/488523/478726/490156/403904/442986/606754/403887
BP	GO:0007017	microtubule-based process	16/329	25/601	0.229403116230868	0.737466505745869	403883/477032/403979/403954/403418/476623/403612/476804/479794/403774/476582/403755/488089/474966/403844/403695	ERBB2/CTNNB1/HSPB1/RHOA/GJA1/DAG1/HSP70/RPS3/CLN3/RAB1A/CCDC66/GAPDH/CCDC39/OOEP/OCLN/TUBG1	16	3	403954/476623/476582	13	403883/477032/403979/403418/403612/476804/479794/403774/403755/488089/474966/403844/403695
BP	GO:0030097	hemopoiesis	16/329	25/601	0.229403116230868	0.737466505745869	475471/403502/403802/474697/403924/403998/481280/474176/403931/403953/403616/404002/490156/403922/442986/403968	SFRP2/TLR9/VEGFA/HSPA9/MYC/TGFB1/MYH9/PRKDC/CD4/SRP54/LEP/EPO/GFI1/TNF/PDGFB/TSHR	16	9	403802/474697/481280/474176/403931/403953/404002/403922/403968	7	475471/403502/403924/403998/403616/490156/442986
BP	GO:0034641	cellular nitrogen compound metabolic process	97/329	169/601	0.233964242288854	0.737466505745869	XLOC_034743/475471/403502/403802/445457/403413/403825/479796/403883/403924/403408/479217/403657/482663/477032/490425/403980/403897/403856/442936/403403/403474/553102/611923/474839/XLOC_019296/100856060/607481/403437/479780/477711/484445/449029/403807/403790/403424/607381/403685/403998/612116/485498/403971/480558/403606/609426/474176/485337/403693/448804/476804/490852/477625/479794/489894/494005/4…	XLOC_034743/SFRP2/TLR9/VEGFA/TRPV1/DNASE1/PDE5A/TUFM/ERBB2/MYC/PSEN1/ARID5B/EGF/GUCY1A1/CTNNB1/PKLR/CAV1/NR4A1/MAPK14/BIRC5/PLA2G15/CAT/GUCY1B1/SRP9/DDX39B/XLOC_019296/HORMAD1/RPL32/BRCA1/COX6A2/TPI1/FOSB/TBX19/MYH7/IL5/EDN1/NAXD/RPS18/TGFB1/NAXE/CLN5/CLNS1A/NME1/PPARG/TRIP13/PRKDC/TPP1/MDM2/FUT8/RPS3/SETD3/ADCY6/CLN3/NUDT1/PRKCD/RPL27/UBA52/COX7A1/NFKB1/RAD51/RPL18/CD4/TFAP2B/CYB5R3/ADCY5/ADORA3…	97	34	XLOC_034743/403802/445457/403413/403825/403657/490425/611923/XLOC_019296/100856060/607481/403437/479780/449029/403807/403790/474176/485337/490852/403931/474479/403805/403441/491894/XLOC_028271/403412/403922/444855/403869/XLOC_043244/478370/XLOC_038876/481756/478664	63	475471/403502/479796/403883/403924/403408/479217/482663/477032/403980/403897/403856/442936/403403/403474/553102/474839/477711/484445/403424/607381/403685/403998/612116/485498/403971/480558/403606/609426/403693/448804/476804/477625/479794/489894/494005/403688/403722/612614/442859/403568/476422/403463/403859/403755/489766/607724/442945/449028/403669/403420/474966/403684/488523/403423/490156/403904/…
BP	GO:0048699	generation of neurons	20/329	32/601	0.235697640119924	0.737466505745869	475471/403802/403408/403972/403949/477032/100856359/490344/476623/403998/485621/403984/403613/612294/490156/403922/444855/403773/478664/403968	SFRP2/VEGFA/PSEN1/PRPH2/TCF4/CTNNB1/RAPGEF2/MYOC/DAG1/TGFB1/POMGNT2/KCNMA1/GNAT1/RAB13/GFI1/TNF/UNK/RAB8A/DNAJB11/TSHR	20	11	403802/403972/490344/476623/403984/403613/403922/444855/403773/478664/403968	9	475471/403408/403949/477032/100856359/403998/485621/612294/490156
BP	GO:0016192	vesicle-mediated transport	28/329	46/601	0.238208291396988	0.737466505745869	403767/403802/491169/475294/403980/403741/442990/403880/485498/403910/480558/403850/481280/403721/403740/479794/404007/403947/403774/492302/612294/403616/404009/403922/490418/477771/477704/403773	CUBN/VEGFA/UNC119/CAV2/CAV1/HTR1B/IL13/STXBP2/CLN5/ADRB2/NME1/CXCL8/MYH9/GHR/PTGDS/CLN3/RAB7A/RAB9A/RAB1A/CFTR/RAB13/LEP/RAB2A/TNF/RAB25/EXOC6/CD163/RAB8A	28	9	403767/403802/442990/403850/481280/492302/403922/490418/403773	19	491169/475294/403980/403741/403880/485498/403910/480558/403721/403740/479794/404007/403947/403774/612294/403616/404009/477771/477704
BP	GO:0044093	positive regulation of molecular function	28/329	46/601	0.238208291396988	0.737466505745869	475471/403802/403924/403408/479217/403657/475294/403980/445542/403856/403474/403954/100856359/403790/403424/403998/485498/442985/476804/403931/478942/607724/449028/492302/403616/404002/403922/442986	SFRP2/VEGFA/MYC/PSEN1/ARID5B/EGF/CAV2/CAV1/SLC5A3/MAPK14/CAT/RHOA/RAPGEF2/IL5/EDN1/TGFB1/CLN5/PDGFRB/RPS3/CD4/DSTYK/FGF1/CCND1/CFTR/LEP/EPO/TNF/PDGFB	28	8	403802/403657/403954/403790/403931/492302/404002/403922	20	475471/403924/403408/479217/475294/403980/445542/403856/403474/100856359/403424/403998/485498/442985/476804/478942/607724/449028/403616/442986
BP	GO:0080090	regulation of primary metabolic process	78/329	135/601	0.240230989853033	0.737466505745869	XLOC_034743/475471/403502/403802/445457/403883/403924/479217/403657/477032/403980/403897/403979/403856/442936/403474/403911/611923/403429/403954/474839/100856359/490344/403437/484445/449029/476623/403790/403424/403998/403884/403910/403606/481280/474176/442985/403693/476804/490852/489433/449494/479794/494005/442859/403984/403568/403774/403931/403463/478942/403805/403755/403441/489766/607724/442945…	XLOC_034743/SFRP2/TLR9/VEGFA/TRPV1/ERBB2/MYC/ARID5B/EGF/CTNNB1/CAV1/NR4A1/HSPB1/MAPK14/BIRC5/CAT/PDE6G/SRP9/CDKN1B/RHOA/DDX39B/RAPGEF2/MYOC/BRCA1/FOSB/TBX19/DAG1/IL5/EDN1/TGFB1/TRIB2/ADRB2/PPARG/MYH9/PRKDC/PDGFRB/MDM2/RPS3/SETD3/BIRC3/CCNB3/CLN3/PRKCD/NFKB1/KCNMA1/RAD51/RAB1A/CD4/TFAP2B/DSTYK/ADORA3/GAPDH/HGF/HSF4/FGF1/HPRT1/CCND1/KDM5C/HEY1/OOEP/XLOC_028271/USP37/LEP/EPO/GFI1/TNF/PTGER2/UNK/WFDC…	78	28	XLOC_034743/403802/445457/403657/403911/611923/403954/490344/403437/449029/476623/403790/481280/474176/490852/403984/403931/403805/403441/491894/XLOC_028271/404002/403922/444855/403919/403869/403962/481756	50	475471/403502/403883/403924/479217/477032/403980/403897/403979/403856/442936/403474/403429/474839/100856359/484445/403424/403998/403884/403910/403606/442985/403693/476804/489433/449494/479794/494005/442859/403568/403774/403463/478942/403755/489766/607724/442945/449028/403420/474966/488523/403616/490156/403797/403904/442986/403816/476487/606754/403887
BP	GO:0010631	epithelial cell migration	13/329	20/601	0.240772244736617	0.737466505745869	403802/403438/478908/403998/481280/403443/607724/612294/403922/490418/403904/442986/481756	VEGFA/MET/AAMP/TGFB1/MYH9/GLUL/FGF1/RAB13/TNF/RAB25/DCN/PDGFB/PPARD	13	5	403802/481280/403922/490418/481756	8	403438/478908/403998/403443/607724/612294/403904/442986
BP	GO:0044089	positive regulation of cellular component biogenesis	13/329	20/601	0.240772244736617	0.737466505745869	403802/403980/490344/476623/403790/403612/445452/403424/403998/476804/403922/403844/448789	VEGFA/CAV1/MYOC/DAG1/IL5/HSP70/CCL24/EDN1/TGFB1/RPS3/TNF/OCLN/CCL26	13	5	403802/490344/476623/403790/403922	8	403980/403612/445452/403424/403998/476804/403844/448789
BP	GO:0050678	regulation of epithelial cell proliferation	13/329	20/601	0.240772244736617	0.737466505745869	475471/403802/403924/403630/475294/403897/445452/403998/403616/403922/442986/448789/481756	SFRP2/VEGFA/MYC/TGM1/CAV2/NR4A1/CCL24/TGFB1/LEP/TNF/PDGFB/CCL26/PPARD	13	4	403802/403630/403922/481756	9	475471/403924/475294/403897/445452/403998/403616/442986/448789
BP	GO:0090130	tissue migration	13/329	20/601	0.240772244736617	0.737466505745869	403802/403438/478908/403998/481280/403443/607724/612294/403922/490418/403904/442986/481756	VEGFA/MET/AAMP/TGFB1/MYH9/GLUL/FGF1/RAB13/TNF/RAB25/DCN/PDGFB/PPARD	13	5	403802/481280/403922/490418/481756	8	403438/478908/403998/403443/607724/612294/403904/442986
BP	GO:0090132	epithelium migration	13/329	20/601	0.240772244736617	0.737466505745869	403802/403438/478908/403998/481280/403443/607724/612294/403922/490418/403904/442986/481756	VEGFA/MET/AAMP/TGFB1/MYH9/GLUL/FGF1/RAB13/TNF/RAB25/DCN/PDGFB/PPARD	13	5	403802/481280/403922/490418/481756	8	403438/478908/403998/403443/607724/612294/403904/442986
BP	GO:0034645	cellular macromolecule biosynthetic process	74/329	128/601	0.246522305467795	0.737466505745869	XLOC_034743/475471/403502/403802/445457/479796/403883/403924/479217/403657/477032/403980/403897/493990/403856/442936/403474/611923/474839/XLOC_019296/607481/403437/484445/449029/481737/403790/403424/403685/403998/403606/485621/474176/477512/403693/448804/476804/490852/503548/403688/403722/442859/403568/476422/403931/403463/403805/403755/403441/489766/403443/607724/494221/449028/491894/403420/4749…	XLOC_034743/SFRP2/TLR9/VEGFA/TRPV1/TUFM/ERBB2/MYC/ARID5B/EGF/CTNNB1/CAV1/NR4A1/XYLT2/MAPK14/BIRC5/CAT/SRP9/DDX39B/XLOC_019296/RPL32/BRCA1/FOSB/TBX19/B3GALT4/IL5/EDN1/RPS18/TGFB1/PPARG/POMGNT2/PRKDC/OSTC/MDM2/FUT8/RPS3/SETD3/FUT10/RPL27/UBA52/NFKB1/RAD51/RPL18/CD4/TFAP2B/ADORA3/GAPDH/HGF/HSF4/GLUL/FGF1/EOGT/CCND1/KDM5C/HEY1/OOEP/XLOC_028271/RPS11/TERT/USP37/GFI1/TNF/UNK/DCN/RPL36AL/PDGFB/TP53/GBGT…	74	27	XLOC_034743/403802/445457/403657/611923/XLOC_019296/607481/403437/449029/403790/474176/477512/490852/403931/403805/403441/494221/491894/XLOC_028271/403412/403922/444855/403869/XLOC_043244/485628/XLOC_038876/481756	47	475471/403502/479796/403883/403924/479217/477032/403980/403897/493990/403856/442936/403474/474839/484445/481737/403424/403685/403998/403606/485621/403693/448804/476804/503548/403688/403722/442859/403568/476422/403463/403755/489766/403443/607724/449028/403420/474966/403684/488523/490156/403904/480311/442986/403833/606754/403887
BP	GO:0006139	nucleobase-containing compound metabolic process	79/329	137/601	0.247199687544334	0.737466505745869	XLOC_034743/475471/403502/403802/445457/403413/403825/403883/403924/479217/403657/482663/477032/490425/403980/403897/403856/442936/403474/553102/474839/XLOC_019296/100856060/403437/479780/477711/484445/449029/403807/403790/403424/607381/403998/612116/403971/480558/403606/609426/474176/403693/448804/476804/490852/477625/489894/403688/612614/442859/403568/403931/403463/403859/403805/403755/403441/4…	XLOC_034743/SFRP2/TLR9/VEGFA/TRPV1/DNASE1/PDE5A/ERBB2/MYC/ARID5B/EGF/GUCY1A1/CTNNB1/PKLR/CAV1/NR4A1/MAPK14/BIRC5/CAT/GUCY1B1/DDX39B/XLOC_019296/HORMAD1/BRCA1/COX6A2/TPI1/FOSB/TBX19/MYH7/IL5/EDN1/NAXD/TGFB1/NAXE/CLNS1A/NME1/PPARG/TRIP13/PRKDC/MDM2/FUT8/RPS3/SETD3/ADCY6/NUDT1/RPL27/COX7A1/NFKB1/RAD51/CD4/TFAP2B/ADCY5/ADORA3/GAPDH/HGF/HSF4/FGF1/HPRT1/CCND1/KDM5C/ATP5F1B/HEY1/OOEP/XLOC_028271/TERT/US…	79	27	XLOC_034743/403802/445457/403413/403825/403657/490425/XLOC_019296/100856060/403437/479780/449029/403807/403790/474176/490852/403931/403805/403441/491894/XLOC_028271/403412/403922/403869/478370/481756/478664	52	475471/403502/403883/403924/479217/482663/477032/403980/403897/403856/442936/403474/553102/474839/477711/484445/403424/607381/403998/612116/403971/480558/403606/609426/403693/448804/476804/477625/489894/403688/612614/442859/403568/403463/403859/403755/489766/607724/442945/449028/403669/403420/474966/488523/403423/490156/403904/476040/442986/477530/606754/403887
BP	GO:0046483	heterocycle metabolic process	79/329	137/601	0.247199687544334	0.737466505745869	XLOC_034743/475471/403502/403802/445457/403413/403825/403883/403924/479217/403657/482663/477032/490425/403980/403897/403856/442936/403474/553102/474839/XLOC_019296/100856060/403437/479780/477711/484445/449029/403807/403790/403424/607381/403998/612116/403971/480558/403606/609426/474176/403693/448804/476804/490852/477625/489894/403688/612614/442859/403568/403931/403463/403859/403805/403755/403441/4…	XLOC_034743/SFRP2/TLR9/VEGFA/TRPV1/DNASE1/PDE5A/ERBB2/MYC/ARID5B/EGF/GUCY1A1/CTNNB1/PKLR/CAV1/NR4A1/MAPK14/BIRC5/CAT/GUCY1B1/DDX39B/XLOC_019296/HORMAD1/BRCA1/COX6A2/TPI1/FOSB/TBX19/MYH7/IL5/EDN1/NAXD/TGFB1/NAXE/CLNS1A/NME1/PPARG/TRIP13/PRKDC/MDM2/FUT8/RPS3/SETD3/ADCY6/NUDT1/RPL27/COX7A1/NFKB1/RAD51/CD4/TFAP2B/ADCY5/ADORA3/GAPDH/HGF/HSF4/FGF1/HPRT1/CCND1/KDM5C/ATP5F1B/HEY1/OOEP/XLOC_028271/TERT/US…	79	27	XLOC_034743/403802/445457/403413/403825/403657/490425/XLOC_019296/100856060/403437/479780/449029/403807/403790/474176/490852/403931/403805/403441/491894/XLOC_028271/403412/403922/403869/478370/481756/478664	52	475471/403502/403883/403924/479217/482663/477032/403980/403897/403856/442936/403474/553102/474839/477711/484445/403424/607381/403998/612116/403971/480558/403606/609426/403693/448804/476804/477625/489894/403688/612614/442859/403568/403463/403859/403755/489766/607724/442945/449028/403669/403420/474966/488523/403423/490156/403904/476040/442986/477530/606754/403887
BP	GO:0007399	nervous system development	33/329	55/601	0.249103829297348	0.737466505745869	475471/403802/478180/403408/403972/403949/477032/445542/450187/100856359/490344/449029/476623/403998/485498/480558/485621/485337/403984/403407/403613/403463/403862/612294/490156/403922/444855/403773/403610/606754/481756/478664/403968	SFRP2/VEGFA/MACO1/PSEN1/PRPH2/TCF4/CTNNB1/SLC5A3/EDNRA/RAPGEF2/MYOC/TBX19/DAG1/TGFB1/CLN5/NME1/POMGNT2/TPP1/KCNMA1/APP/GNAT1/TFAP2B/EDNRB/RAB13/GFI1/TNF/UNK/RAB8A/FZD6/QKI/PPARD/DNAJB11/TSHR	33	15	403802/403972/490344/449029/476623/485337/403984/403407/403613/403922/444855/403773/481756/478664/403968	18	475471/478180/403408/403949/477032/445542/450187/100856359/403998/485498/480558/485621/403463/403862/612294/490156/403610/606754
BP	GO:0007167	enzyme linked receptor protein signaling pathway	17/329	27/601	0.249508260417017	0.737466505745869	475471/403802/403438/403657/475294/403980/100856359/490344/403998/608459/442985/404007/403463/478942/607724/403904/442986	SFRP2/VEGFA/MET/EGF/CAV2/CAV1/RAPGEF2/MYOC/TGFB1/FGF5/PDGFRB/RAB7A/TFAP2B/DSTYK/FGF1/DCN/PDGFB	17	3	403802/403657/490344	14	475471/403438/475294/403980/100856359/403998/608459/442985/404007/403463/478942/607724/403904/442986
BP	GO:0030335	positive regulation of cell migration	17/329	27/601	0.249508260417017	0.737466505745869	403802/403438/403980/403954/100856359/490344/403886/445452/403424/478908/403998/482252/442985/607724/490418/442986/448789	VEGFA/MET/CAV1/RHOA/RAPGEF2/MYOC/PDPN/CCL24/EDN1/AAMP/TGFB1/PODXL/PDGFRB/FGF1/RAB25/PDGFB/CCL26	17	5	403802/403954/490344/482252/490418	12	403438/403980/100856359/403886/445452/403424/478908/403998/442985/607724/442986/448789
BP	GO:0000226	microtubule cytoskeleton organization	10/329	15/601	0.251382155892401	0.737466505745869	477032/403954/476623/403612/476804/476582/403755/474966/403844/403695	CTNNB1/RHOA/DAG1/HSP70/RPS3/CCDC66/GAPDH/OOEP/OCLN/TUBG1	10	3	403954/476623/476582	7	477032/403612/476804/403755/474966/403844/403695
BP	GO:0002790	peptide secretion	10/329	15/601	0.251382155892401	0.737466505745869	445457/403424/403998/483155/403774/403463/403859/492302/403922/483332	TRPV1/EDN1/TGFB1/GJA5/RAB1A/TFAP2B/ADCY5/CFTR/TNF/RHBDF2	10	5	445457/483155/492302/403922/483332	5	403424/403998/403774/403463/403859
BP	GO:0003018	vascular process in circulatory system	10/329	15/601	0.251382155892401	0.737466505745869	403980/403741/450187/403424/403508/403984/483155/403836/403862/448806	CAV1/HTR1B/EDNRA/EDN1/EDN2/KCNMA1/GJA5/AGTR1/EDNRB/DBH	10	3	403984/483155/448806	7	403980/403741/450187/403424/403508/403836/403862
BP	GO:0045765	regulation of angiogenesis	10/329	15/601	0.251382155892401	0.737466505745869	475471/403802/445452/612116/403850/403443/607724/403616/403922/403904	SFRP2/VEGFA/CCL24/NAXE/CXCL8/GLUL/FGF1/LEP/TNF/DCN	10	3	403802/403850/403922	7	475471/445452/612116/403443/607724/403616/403904
BP	GO:0051302	regulation of cell division	10/329	15/601	0.251382155892401	0.737466505745869	475471/403802/403924/403474/403954/403998/608459/607724/474966/442986	SFRP2/VEGFA/MYC/CAT/RHOA/TGFB1/FGF5/FGF1/OOEP/PDGFB	10	2	403802/403954	8	475471/403924/403474/403998/608459/607724/474966/442986
BP	GO:0051493	regulation of cytoskeleton organization	10/329	15/601	0.251382155892401	0.737466505745869	477032/490344/403612/445452/403424/476804/479794/494005/403844/448789	CTNNB1/MYOC/HSP70/CCL24/EDN1/RPS3/CLN3/PRKCD/OCLN/CCL26	10	1	490344	9	477032/403612/445452/403424/476804/479794/494005/403844/448789
BP	GO:0010556	regulation of macromolecule biosynthetic process	51/329	87/601	0.252149932910177	0.737466505745869	XLOC_034743/475471/403502/403802/445457/403883/403924/479217/403657/477032/403980/403897/403856/442936/403474/611923/474839/403437/484445/449029/403790/403424/403998/403606/474176/403693/476804/490852/494005/442859/403931/403463/403805/403755/403441/489766/607724/449028/491894/403420/XLOC_028271/488523/490156/403922/444855/403904/442986/403869/606754/481756/403887	XLOC_034743/SFRP2/TLR9/VEGFA/TRPV1/ERBB2/MYC/ARID5B/EGF/CTNNB1/CAV1/NR4A1/MAPK14/BIRC5/CAT/SRP9/DDX39B/BRCA1/FOSB/TBX19/IL5/EDN1/TGFB1/PPARG/PRKDC/MDM2/RPS3/SETD3/PRKCD/NFKB1/CD4/TFAP2B/ADORA3/GAPDH/HGF/HSF4/FGF1/CCND1/KDM5C/HEY1/XLOC_028271/USP37/GFI1/TNF/UNK/DCN/PDGFB/TP53/QKI/PPARD/CREM	51	19	XLOC_034743/403802/445457/403657/611923/403437/449029/403790/474176/490852/403931/403805/403441/491894/XLOC_028271/403922/444855/403869/481756	32	475471/403502/403883/403924/479217/477032/403980/403897/403856/442936/403474/474839/484445/403424/403998/403606/403693/476804/494005/442859/403463/403755/489766/607724/449028/403420/488523/490156/403904/442986/606754/403887
BP	GO:0022008	neurogenesis	21/329	34/601	0.252728964288942	0.737466505745869	475471/403802/403408/403972/403949/477032/100856359/490344/476623/403998/485498/485621/403984/403613/612294/490156/403922/444855/403773/478664/403968	SFRP2/VEGFA/PSEN1/PRPH2/TCF4/CTNNB1/RAPGEF2/MYOC/DAG1/TGFB1/CLN5/POMGNT2/KCNMA1/GNAT1/RAB13/GFI1/TNF/UNK/RAB8A/DNAJB11/TSHR	21	11	403802/403972/490344/476623/403984/403613/403922/444855/403773/478664/403968	10	475471/403408/403949/477032/100856359/403998/485498/485621/612294/490156
BP	GO:0010562	positive regulation of phosphorus metabolic process	25/329	41/601	0.253026600950826	0.737466505745869	475471/403502/403802/403980/403856/403911/403954/100856359/403790/403424/403998/403910/442985/476804/403931/478942/403441/607724/449028/403616/404002/403922/403797/442986/403962	SFRP2/TLR9/VEGFA/CAV1/MAPK14/PDE6G/RHOA/RAPGEF2/IL5/EDN1/TGFB1/ADRB2/PDGFRB/RPS3/CD4/DSTYK/HGF/FGF1/CCND1/LEP/EPO/TNF/PTGER2/PDGFB/ADRA1B	25	9	403802/403911/403954/403790/403931/403441/404002/403922/403962	16	475471/403502/403980/403856/100856359/403424/403998/403910/442985/476804/478942/607724/449028/403616/403797/442986
BP	GO:0045937	positive regulation of phosphate metabolic process	25/329	41/601	0.253026600950826	0.737466505745869	475471/403502/403802/403980/403856/403911/403954/100856359/403790/403424/403998/403910/442985/476804/403931/478942/403441/607724/449028/403616/404002/403922/403797/442986/403962	SFRP2/TLR9/VEGFA/CAV1/MAPK14/PDE6G/RHOA/RAPGEF2/IL5/EDN1/TGFB1/ADRB2/PDGFRB/RPS3/CD4/DSTYK/HGF/FGF1/CCND1/LEP/EPO/TNF/PTGER2/PDGFB/ADRA1B	25	9	403802/403911/403954/403790/403931/403441/404002/403922/403962	16	475471/403502/403980/403856/100856359/403424/403998/403910/442985/476804/478942/607724/449028/403616/403797/442986
BP	GO:0044237	cellular metabolic process	172/329	306/601	0.256582308416984	0.737466505745869	XLOC_034743/100686778/475471/403502/403492/403802/445457/403413/403937/474697/403825/479796/403883/403924/403408/479217/403438/403657/482663/485058/477032/490425/403803/403980/403897/445542/493990/403979/403741/403856/442936/481862/403403/403474/403911/553102/611923/403429/403954/403892/474839/494000/100856359/476435/XLOC_019296/100856060/490344/607481/403437/403450/404019/479780/477711/484445/44…	XLOC_034743/CYP1A1/SFRP2/TLR9/G6PC1/VEGFA/TRPV1/DNASE1/INPP5A/HSPA9/PDE5A/TUFM/ERBB2/MYC/PSEN1/ARID5B/MET/EGF/GUCY1A1/MFSD12/CTNNB1/PKLR/RPE65/CAV1/NR4A1/SLC5A3/XYLT2/HSPB1/HTR1B/MAPK14/BIRC5/LGSN/PLA2G15/CAT/PDE6G/GUCY1B1/SRP9/CDKN1B/RHOA/SULT1A1/DDX39B/VHL/RAPGEF2/CKM/XLOC_019296/HORMAD1/MYOC/RPL32/BRCA1/MAOA/HSP90B1/COX6A2/TPI1/FOSB/TBX19/MYH7/B3GALT4/DAG1/IL5/XLOC_001181/EDN1/NAXD/CTSK/RPS18/…	172	63	XLOC_034743/100686778/403492/403802/445457/403413/474697/403825/403657/490425/403803/481862/403911/611923/403954/476435/XLOC_019296/100856060/490344/607481/403437/404019/479780/449029/403807/476623/403790/403544/403850/481280/474176/485337/477512/490852/403984/403931/474479/403805/403441/493763/494221/491894/XLOC_028271/403412/404002/403922/448806/444855/403919/403869/494010/XLOC_028700/403536/40…	109	475471/403502/403937/479796/403883/403924/403408/479217/403438/482663/485058/477032/403980/403897/445542/493990/403979/403741/403856/442936/403403/403474/553102/403429/403892/474839/494000/100856359/403450/477711/484445/481737/XLOC_001181/403424/607381/608843/403685/403998/403609/403557/612116/403884/485498/403910/611939/403971/480558/403606/485621/609426/442985/403693/448804/476804/403740/489433…
BP	GO:0051173	positive regulation of nitrogen compound metabolic process	47/329	80/601	0.257534367826061	0.737466505745869	475471/403502/403802/403883/403924/479217/403657/477032/403980/403897/403911/403954/474839/100856359/403437/449029/403790/403424/403998/403910/403606/481280/474176/442985/476804/490852/442859/403568/403774/403931/403463/478942/403441/489766/607724/442945/449028/474966/403616/404002/403922/403797/403904/442986/403869/403962/481756	SFRP2/TLR9/VEGFA/ERBB2/MYC/ARID5B/EGF/CTNNB1/CAV1/NR4A1/PDE6G/RHOA/DDX39B/RAPGEF2/BRCA1/TBX19/IL5/EDN1/TGFB1/ADRB2/PPARG/MYH9/PRKDC/PDGFRB/RPS3/SETD3/NFKB1/RAD51/RAB1A/CD4/TFAP2B/DSTYK/HGF/HSF4/FGF1/HPRT1/CCND1/OOEP/LEP/EPO/TNF/PTGER2/DCN/PDGFB/TP53/ADRA1B/PPARD	47	17	403802/403657/403911/403954/403437/449029/403790/481280/474176/490852/403931/403441/404002/403922/403869/403962/481756	30	475471/403502/403883/403924/479217/477032/403980/403897/474839/100856359/403424/403998/403910/403606/442985/476804/442859/403568/403774/403463/478942/489766/607724/442945/449028/474966/403616/403797/403904/442986
BP	GO:0006281	DNA repair	7/329	10/601	0.258713787990503	0.737466505745869	609426/474176/476804/489894/403568/474966/403869	TRIP13/PRKDC/RPS3/NUDT1/RAD51/OOEP/TP53	7	2	474176/403869	5	609426/476804/489894/403568/474966
BP	GO:0006325	chromatin organization	7/329	10/601	0.258713787990503	0.737466505745869	403924/XLOC_019296/490852/489766/483758/491894/490156	MYC/XLOC_019296/SETD3/HSF4/MEN1/KDM5C/GFI1	7	3	XLOC_019296/490852/491894	4	403924/489766/483758/490156
BP	GO:0006470	protein dephosphorylation	7/329	10/601	0.258713787990503	0.737466505745869	403998/403609/403557/442985/403922/403558/XLOC_023449	TGFB1/PPP1CA/PPP1CC/PDGFRB/TNF/PPP1CB/XLOC_023449	7	1	403922	6	403998/403609/403557/442985/403558/XLOC_023449
BP	GO:0008203	cholesterol metabolic process	7/329	10/601	0.258713787990503	0.737466505745869	403767/403474/403920/474479/607724/492302/494010	CUBN/CAT/NPC2/CYB5R3/FGF1/CFTR/CYP1A2	7	4	403767/474479/492302/494010	3	403474/403920/607724
BP	GO:0009306	protein secretion	7/329	10/601	0.258713787990503	0.737466505745869	403998/483155/403463/403859/492302/403922/483332	TGFB1/GJA5/TFAP2B/ADCY5/CFTR/TNF/RHBDF2	7	4	483155/492302/403922/483332	3	403998/403463/403859
BP	GO:0016125	sterol metabolic process	7/329	10/601	0.258713787990503	0.737466505745869	403767/403474/403920/474479/607724/492302/494010	CUBN/CAT/NPC2/CYB5R3/FGF1/CFTR/CYP1A2	7	4	403767/474479/492302/494010	3	403474/403920/607724
BP	GO:0018958	phenol-containing compound metabolic process	7/329	10/601	0.258713787990503	0.737466505745869	485058/403892/100856359/403450/608843/442945/448806	MFSD12/SULT1A1/RAPGEF2/MAOA/CTSK/HPRT1/DBH	7	1	448806	6	485058/403892/100856359/403450/608843/442945
BP	GO:0044270	cellular nitrogen compound catabolic process	7/329	10/601	0.258713787990503	0.737466505745869	403413/403825/490425/477711/489894/403755/442945	DNASE1/PDE5A/PKLR/TPI1/NUDT1/GAPDH/HPRT1	7	3	403413/403825/490425	4	477711/489894/403755/442945
BP	GO:0046700	heterocycle catabolic process	7/329	10/601	0.258713787990503	0.737466505745869	403413/403825/490425/477711/489894/403755/442945	DNASE1/PDE5A/PKLR/TPI1/NUDT1/GAPDH/HPRT1	7	3	403413/403825/490425	4	477711/489894/403755/442945
BP	GO:0050708	regulation of protein secretion	7/329	10/601	0.258713787990503	0.737466505745869	403998/483155/403463/403859/492302/403922/483332	TGFB1/GJA5/TFAP2B/ADCY5/CFTR/TNF/RHBDF2	7	4	483155/492302/403922/483332	3	403998/403463/403859
BP	GO:0051606	detection of stimulus	7/329	10/601	0.258713787990503	0.737466505745869	445457/403972/476804/403613/493763/489594/403928	TRPV1/PRPH2/RPS3/GNAT1/RHO/TAS1R3/GNAQ	7	6	445457/403972/403613/493763/489594/403928	1	476804
BP	GO:0051781	positive regulation of cell division	7/329	10/601	0.258713787990503	0.737466505745869	403802/403474/403954/403998/608459/607724/442986	VEGFA/CAT/RHOA/TGFB1/FGF5/FGF1/PDGFB	7	2	403802/403954	5	403474/403998/608459/607724/442986
BP	GO:0061448	connective tissue development	7/329	10/601	0.258713787990503	0.737466505745869	475471/479217/403424/608843/403998/442986/481756	SFRP2/ARID5B/EDN1/CTSK/TGFB1/PDGFB/PPARD	7	1	481756	6	475471/479217/403424/608843/403998/442986
BP	GO:0071236	cellular response to antibiotic	7/329	10/601	0.258713787990503	0.737466505745869	403502/476804/477625/403859/403441/492302/442986	TLR9/RPS3/ADCY6/ADCY5/HGF/CFTR/PDGFB	7	2	403441/492302	5	403502/476804/477625/403859/442986
BP	GO:1902652	secondary alcohol metabolic process	7/329	10/601	0.258713787990503	0.737466505745869	403767/403474/403920/474479/607724/492302/494010	CUBN/CAT/NPC2/CYB5R3/FGF1/CFTR/CYP1A2	7	4	403767/474479/492302/494010	3	403474/403920/607724
BP	GO:1904018	positive regulation of vasculature development	7/329	10/601	0.258713787990503	0.737466505745869	475471/403802/100856359/445452/403850/607724/442986	SFRP2/VEGFA/RAPGEF2/CCL24/CXCL8/FGF1/PDGFB	7	2	403802/403850	5	475471/100856359/445452/607724/442986
BP	GO:0044260	cellular macromolecule metabolic process	117/329	206/601	0.259895607401807	0.737466505745869	XLOC_034743/475471/403502/403802/445457/403413/479796/403883/403924/479217/403438/403657/477032/403980/403897/493990/403979/403741/403856/442936/403474/403911/611923/403429/403954/474839/494000/100856359/XLOC_019296/490344/607481/403437/404019/484445/449029/481737/476623/403790/403424/403685/403998/403609/403557/403884/485498/403910/611939/403850/403606/485621/481280/609426/474176/442985/477512/4…	XLOC_034743/SFRP2/TLR9/VEGFA/TRPV1/DNASE1/TUFM/ERBB2/MYC/ARID5B/MET/EGF/CTNNB1/CAV1/NR4A1/XYLT2/HSPB1/HTR1B/MAPK14/BIRC5/CAT/PDE6G/SRP9/CDKN1B/RHOA/DDX39B/VHL/RAPGEF2/XLOC_019296/MYOC/RPL32/BRCA1/HSP90B1/FOSB/TBX19/B3GALT4/DAG1/IL5/EDN1/RPS18/TGFB1/PPP1CA/PPP1CC/TRIB2/CLN5/ADRB2/MAP2K2/CXCL8/PPARG/POMGNT2/MYH9/TRIP13/PRKDC/PDGFRB/OSTC/MDM2/FUT8/RPS3/SETD3/BIRC3/PRKACA/CCNB3/FUT10/CLN3/NUDT1/PRKCD…	117	40	XLOC_034743/403802/445457/403413/403657/403911/611923/403954/XLOC_019296/490344/607481/403437/404019/449029/476623/403790/403850/481280/474176/477512/490852/403931/403805/403441/493763/494221/491894/XLOC_028271/403412/404002/403922/444855/403919/403869/XLOC_028700/403962/XLOC_043244/485628/XLOC_038876/481756	77	475471/403502/479796/403883/403924/479217/403438/477032/403980/403897/493990/403979/403741/403856/442936/403474/403429/474839/494000/100856359/484445/481737/403424/403685/403998/403609/403557/403884/485498/403910/611939/403606/485621/609426/442985/403693/448804/476804/489433/403556/449494/503548/479794/489894/494005/403688/403722/442859/403568/404007/403774/476422/403463/478942/403755/489766/4034…
BP	GO:0044271	cellular nitrogen compound biosynthetic process	71/329	123/601	0.260420553387213	0.737466505745869	XLOC_034743/475471/403502/403802/445457/403825/479796/403883/403924/479217/482663/477032/490425/403980/403897/403856/442936/403474/553102/611923/474839/607481/403437/477711/484445/449029/403790/403424/403685/403998/480558/403606/474176/403693/476804/490852/477625/494005/403688/403722/442859/476422/403931/403463/474479/403859/403805/403755/403441/489766/607724/442945/449028/491894/403669/403420/XL…	XLOC_034743/SFRP2/TLR9/VEGFA/TRPV1/PDE5A/TUFM/ERBB2/MYC/ARID5B/GUCY1A1/CTNNB1/PKLR/CAV1/NR4A1/MAPK14/BIRC5/CAT/GUCY1B1/SRP9/DDX39B/RPL32/BRCA1/TPI1/FOSB/TBX19/IL5/EDN1/RPS18/TGFB1/NME1/PPARG/PRKDC/MDM2/RPS3/SETD3/ADCY6/PRKCD/RPL27/UBA52/NFKB1/RPL18/CD4/TFAP2B/CYB5R3/ADCY5/ADORA3/GAPDH/HGF/HSF4/FGF1/HPRT1/CCND1/KDM5C/ATP5F1B/HEY1/XLOC_028271/RPS11/TERT/GFI1/TNF/UNK/DCN/RPL36AL/PDGFB/TP53/XLOC_0432…	71	25	XLOC_034743/403802/445457/403825/490425/611923/607481/403437/449029/403790/474176/490852/403931/474479/403805/403441/491894/XLOC_028271/403412/403922/444855/403869/XLOC_043244/XLOC_038876/481756	46	475471/403502/479796/403883/403924/479217/482663/477032/403980/403897/403856/442936/403474/553102/474839/477711/484445/403424/403685/403998/480558/403606/403693/476804/477625/494005/403688/403722/442859/476422/403463/403859/403755/489766/607724/442945/449028/403669/403420/403684/490156/403904/480311/442986/606754/403887
BP	GO:0065009	regulation of molecular function	52/329	89/601	0.261242747422891	0.737466505745869	475471/403802/403924/403408/479217/403657/475294/475607/403980/445542/403856/442936/403474/403781/403429/403954/100856359/481739/403790/607905/403424/403998/403884/485498/403910/442985/476804/489433/449494/403947/403931/478942/403805/403441/403435/607724/477794/449028/403420/492302/403966/403616/403928/404002/490156/403922/403797/403919/442986/477530/403816/476487	SFRP2/VEGFA/MYC/PSEN1/ARID5B/EGF/CAV2/DLC1/CAV1/SLC5A3/MAPK14/BIRC5/CAT/PDE6D/CDKN1B/RHOA/RAPGEF2/RGL2/IL5/RING1/EDN1/TGFB1/TRIB2/CLN5/ADRB2/PDGFRB/RPS3/BIRC3/CCNB3/RAB9A/CD4/DSTYK/ADORA3/HGF/ANXA2/FGF1/DNMBP/CCND1/HEY1/CFTR/ATP1B1/LEP/GNAQ/EPO/GFI1/TNF/PTGER2/WFDC2/PDGFB/TFIP11/TIMP1/FXYD1	52	12	403802/403657/403954/403790/403931/403805/403441/492302/403928/404002/403922/403919	40	475471/403924/403408/479217/475294/475607/403980/445542/403856/442936/403474/403781/403429/100856359/481739/607905/403424/403998/403884/485498/403910/442985/476804/489433/449494/403947/478942/403435/607724/477794/449028/403420/403966/403616/490156/403797/442986/477530/403816/476487
BP	GO:0050673	epithelial cell proliferation	14/329	22/601	0.264262066150582	0.743408511350946	475471/403802/403924/403630/475294/403897/445452/403998/403441/403616/403922/442986/448789/481756	SFRP2/VEGFA/MYC/TGM1/CAV2/NR4A1/CCL24/TGFB1/HGF/LEP/TNF/PDGFB/CCL26/PPARD	14	5	403802/403630/403441/403922/481756	9	475471/403924/475294/403897/445452/403998/403616/442986/448789
BP	GO:0006915	apoptotic process	39/329	66/601	0.268010844696349	0.748772566110417	XLOC_034743/403550/475471/403802/403537/403413/403924/403408/477032/403980/403856/442936/403474/442990/100856359/403418/403886/403998/479458/403693/476804/489433/479794/494005/403800/403984/403463/478942/403755/403441/403500/403704/482620/403922/403797/448806/403869/478026/481756	XLOC_034743/ALB/SFRP2/VEGFA/MCL1/DNASE1/MYC/PSEN1/CTNNB1/CAV1/MAPK14/BIRC5/CAT/IL13/RAPGEF2/GJA1/PDPN/TGFB1/CASP12/MDM2/RPS3/BIRC3/CLN3/PRKCD/MT1E/KCNMA1/TFAP2B/DSTYK/GAPDH/HGF/EBAG9/UACA/APAF1/TNF/PTGER2/DBH/TP53/ECSCR/PPARD	39	13	XLOC_034743/403550/403802/403413/442990/403984/403441/403704/403922/448806/403869/478026/481756	26	475471/403537/403924/403408/477032/403980/403856/442936/403474/100856359/403418/403886/403998/479458/403693/476804/489433/479794/494005/403800/403463/478942/403755/403500/482620/403797
BP	GO:0012501	programmed cell death	39/329	66/601	0.268010844696349	0.748772566110417	XLOC_034743/403550/475471/403802/403537/403413/403924/403408/477032/403980/403856/442936/403474/442990/100856359/403418/403886/403998/479458/403693/476804/489433/479794/494005/403800/403984/403463/478942/403755/403441/403500/403704/482620/403922/403797/448806/403869/478026/481756	XLOC_034743/ALB/SFRP2/VEGFA/MCL1/DNASE1/MYC/PSEN1/CTNNB1/CAV1/MAPK14/BIRC5/CAT/IL13/RAPGEF2/GJA1/PDPN/TGFB1/CASP12/MDM2/RPS3/BIRC3/CLN3/PRKCD/MT1E/KCNMA1/TFAP2B/DSTYK/GAPDH/HGF/EBAG9/UACA/APAF1/TNF/PTGER2/DBH/TP53/ECSCR/PPARD	39	13	XLOC_034743/403550/403802/403413/442990/403984/403441/403704/403922/448806/403869/478026/481756	26	475471/403537/403924/403408/477032/403980/403856/442936/403474/100856359/403418/403886/403998/479458/403693/476804/489433/479794/494005/403800/403463/478942/403755/403500/482620/403797
BP	GO:0044249	cellular biosynthetic process	98/329	172/601	0.272469006270713	0.753571955766986	XLOC_034743/475471/403502/403802/445457/403825/479796/403883/403924/479217/403657/482663/485058/477032/490425/403803/403980/403897/493990/403856/442936/481862/403403/403474/553102/611923/474839/100856359/XLOC_019296/607481/403437/477711/484445/449029/481737/403790/403424/403685/403998/403544/480558/403850/403606/485621/474176/477512/403693/448804/476804/403740/490852/487107/477625/503548/479794/4…	XLOC_034743/SFRP2/TLR9/VEGFA/TRPV1/PDE5A/TUFM/ERBB2/MYC/ARID5B/EGF/GUCY1A1/MFSD12/CTNNB1/PKLR/RPE65/CAV1/NR4A1/XYLT2/MAPK14/BIRC5/LGSN/PLA2G15/CAT/GUCY1B1/SRP9/DDX39B/RAPGEF2/XLOC_019296/RPL32/BRCA1/TPI1/FOSB/TBX19/B3GALT4/IL5/EDN1/RPS18/TGFB1/PTGS1/NME1/CXCL8/PPARG/POMGNT2/PRKDC/OSTC/MDM2/FUT8/RPS3/PTGDS/SETD3/GAD2/ADCY6/FUT10/CLN3/PRKCD/RPL27/UBA52/NFKB1/RAD51/RPL18/CD4/TFAP2B/CYB5R3/ADCY5/ADOR…	98	35	XLOC_034743/403802/445457/403825/403657/490425/403803/481862/611923/XLOC_019296/607481/403437/449029/403790/403544/403850/474176/477512/490852/403931/474479/403805/403441/494221/491894/XLOC_028271/403412/403922/448806/444855/403869/XLOC_043244/485628/XLOC_038876/481756	63	475471/403502/479796/403883/403924/479217/482663/485058/477032/403980/403897/493990/403856/442936/403403/403474/553102/474839/100856359/477711/484445/481737/403424/403685/403998/480558/403606/485621/403693/448804/476804/403740/487107/477625/503548/479794/494005/403688/403722/442859/403568/476422/403463/403859/403755/489766/403443/607724/442945/449028/403669/403420/474966/403684/488523/478726/4901…
BP	GO:1901566	organonitrogen compound biosynthetic process	44/329	75/601	0.273027880828853	0.753571955766986	479796/403883/482663/477032/490425/493990/481862/553102/611923/607481/477711/481737/403685/403998/480558/485621/474176/477512/448804/476804/477625/503548/479794/494005/403688/403722/476422/403859/403755/403443/442945/494221/403669/403684/403922/448806/444855/480311/442986/403833/XLOC_043244/485628/XLOC_038876/606754	TUFM/ERBB2/GUCY1A1/CTNNB1/PKLR/XYLT2/LGSN/GUCY1B1/SRP9/RPL32/TPI1/B3GALT4/RPS18/TGFB1/NME1/POMGNT2/PRKDC/OSTC/FUT8/RPS3/ADCY6/FUT10/CLN3/PRKCD/RPL27/UBA52/RPL18/ADCY5/GAPDH/GLUL/HPRT1/EOGT/ATP5F1B/RPS11/TNF/DBH/UNK/RPL36AL/PDGFB/GBGT1/XLOC_043244/STT3B/XLOC_038876/QKI	44	13	490425/481862/611923/607481/474176/477512/494221/403922/448806/444855/XLOC_043244/485628/XLOC_038876	31	479796/403883/482663/477032/493990/553102/477711/481737/403685/403998/480558/485621/448804/476804/477625/503548/479794/494005/403688/403722/476422/403859/403755/403443/442945/403669/403684/480311/442986/403833/606754
BP	GO:0006996	organelle organization	49/329	84/601	0.276677686917273	0.753571955766986	XLOC_034743/403924/475294/477032/403980/442936/403954/XLOC_019296/100856060/490344/476623/403790/403612/445452/403424/485498/403910/481280/609426/474176/476804/490852/479794/494005/403568/404007/403774/497091/476582/403755/403441/403580/489766/483758/611903/477794/491894/474966/403412/612294/490156/403922/403844/403904/442986/608244/403695/403773/448789	XLOC_034743/MYC/CAV2/CTNNB1/CAV1/BIRC5/RHOA/XLOC_019296/HORMAD1/MYOC/DAG1/IL5/HSP70/CCL24/EDN1/CLN5/ADRB2/MYH9/TRIP13/PRKDC/RPS3/SETD3/CLN3/PRKCD/RAD51/RAB7A/RAB1A/DES/CCDC66/GAPDH/HGF/ACTB/HSF4/MEN1/HORMAD2/DNMBP/KDM5C/OOEP/TERT/RAB13/GFI1/TNF/OCLN/DCN/PDGFB/NDUFA10/TUBG1/RAB8A/CCL26	49	18	XLOC_034743/403954/XLOC_019296/100856060/490344/476623/403790/481280/474176/490852/476582/403441/403580/611903/491894/403412/403922/403773	31	403924/475294/477032/403980/442936/403612/445452/403424/485498/403910/609426/476804/479794/494005/403568/404007/403774/497091/403755/489766/483758/477794/474966/612294/490156/403844/403904/442986/608244/403695/448789
BP	GO:1901135	carbohydrate derivative metabolic process	31/329	52/601	0.277630838027349	0.753571955766986	403825/482663/477032/490425/493990/553102/479780/477711/403807/481737/403998/480558/485621/477512/448804/477625/503548/489894/612614/403774/403859/403755/442945/494221/403669/403904/476040/442986/403833/485628/478370	PDE5A/GUCY1A1/CTNNB1/PKLR/XYLT2/GUCY1B1/COX6A2/TPI1/MYH7/B3GALT4/TGFB1/NME1/POMGNT2/OSTC/FUT8/ADCY6/FUT10/NUDT1/COX7A1/RAB1A/ADCY5/GAPDH/HPRT1/EOGT/ATP5F1B/DCN/COX8A/PDGFB/GBGT1/STT3B/COX5A	31	8	403825/490425/479780/403807/477512/494221/485628/478370	23	482663/477032/493990/553102/477711/481737/403998/480558/485621/448804/477625/503548/489894/612614/403774/403859/403755/442945/403669/403904/476040/442986/403833
BP	GO:0002521	leukocyte differentiation	11/329	17/601	0.279924637935584	0.753571955766986	403502/403802/403924/403998/481280/474176/403931/403953/403616/403922/403968	TLR9/VEGFA/MYC/TGFB1/MYH9/PRKDC/CD4/SRP54/LEP/TNF/TSHR	11	7	403802/481280/474176/403931/403953/403922/403968	4	403502/403924/403998/403616
BP	GO:0009123	nucleoside monophosphate metabolic process	11/329	17/601	0.279924637935584	0.753571955766986	490425/479780/477711/403807/403998/612614/403755/442945/403669/476040/478370	PKLR/COX6A2/TPI1/MYH7/TGFB1/COX7A1/GAPDH/HPRT1/ATP5F1B/COX8A/COX5A	11	4	490425/479780/403807/478370	7	477711/403998/612614/403755/442945/403669/476040
BP	GO:0009126	purine nucleoside monophosphate metabolic process	11/329	17/601	0.279924637935584	0.753571955766986	490425/479780/477711/403807/403998/612614/403755/442945/403669/476040/478370	PKLR/COX6A2/TPI1/MYH7/TGFB1/COX7A1/GAPDH/HPRT1/ATP5F1B/COX8A/COX5A	11	4	490425/479780/403807/478370	7	477711/403998/612614/403755/442945/403669/476040
BP	GO:0009161	ribonucleoside monophosphate metabolic process	11/329	17/601	0.279924637935584	0.753571955766986	490425/479780/477711/403807/403998/612614/403755/442945/403669/476040/478370	PKLR/COX6A2/TPI1/MYH7/TGFB1/COX7A1/GAPDH/HPRT1/ATP5F1B/COX8A/COX5A	11	4	490425/479780/403807/478370	7	477711/403998/612614/403755/442945/403669/476040
BP	GO:0009167	purine ribonucleoside monophosphate metabolic process	11/329	17/601	0.279924637935584	0.753571955766986	490425/479780/477711/403807/403998/612614/403755/442945/403669/476040/478370	PKLR/COX6A2/TPI1/MYH7/TGFB1/COX7A1/GAPDH/HPRT1/ATP5F1B/COX8A/COX5A	11	4	490425/479780/403807/478370	7	477711/403998/612614/403755/442945/403669/476040
BP	GO:0043254	regulation of protein complex assembly	11/329	17/601	0.279924637935584	0.753571955766986	403802/403790/403612/445452/403998/476804/494005/403922/403844/477530/448789	VEGFA/IL5/HSP70/CCL24/TGFB1/RPS3/PRKCD/TNF/OCLN/TFIP11/CCL26	11	3	403802/403790/403922	8	403612/445452/403998/476804/494005/403844/477530/448789
BP	GO:0061061	muscle structure development	11/329	17/601	0.279924637935584	0.753571955766986	475294/403980/403856/403807/403424/403998/403586/403420/403922/606754/481756	CAV2/CAV1/MAPK14/MYH7/EDN1/TGFB1/CCL17/HEY1/TNF/QKI/PPARD	11	4	403807/403586/403922/481756	7	475294/403980/403856/403424/403998/403420/606754
BP	GO:0018193	peptidyl-amino acid modification	23/329	38/601	0.285090493619572	0.758017392359353	475471/403802/403883/403438/403980/403790/403998/611939/474176/442985/448804/490852/494005/478942/403755/403441/490156/403922/403797/403904/442986/XLOC_028700/485628	SFRP2/VEGFA/ERBB2/MET/CAV1/IL5/TGFB1/MAP2K2/PRKDC/PDGFRB/FUT8/SETD3/PRKCD/DSTYK/GAPDH/HGF/GFI1/TNF/PTGER2/DCN/PDGFB/XLOC_028700/STT3B	23	8	403802/403790/474176/490852/403441/403922/XLOC_028700/485628	15	475471/403883/403438/403980/403998/611939/442985/448804/494005/478942/403755/490156/403797/403904/442986
BP	GO:0051130	positive regulation of cellular component organization	23/329	38/601	0.285090493619572	0.758017392359353	403802/403980/403856/442936/100856359/490344/403886/476623/403790/403612/445452/403424/403998/403910/474176/476804/479794/474966/403922/403844/403904/442986/448789	VEGFA/CAV1/MAPK14/BIRC5/RAPGEF2/MYOC/PDPN/DAG1/IL5/HSP70/CCL24/EDN1/TGFB1/ADRB2/PRKDC/RPS3/CLN3/OOEP/TNF/OCLN/DCN/PDGFB/CCL26	23	6	403802/490344/476623/403790/474176/403922	17	403980/403856/442936/100856359/403886/403612/445452/403424/403998/403910/476804/479794/474966/403844/403904/442986/448789
BP	GO:2000112	regulation of cellular macromolecule biosynthetic process	50/329	86/601	0.286144460816802	0.758017392359353	XLOC_034743/475471/403502/403802/445457/403883/403924/479217/403657/477032/403980/403897/403856/442936/403474/611923/474839/403437/484445/449029/403790/403424/403998/403606/474176/403693/476804/490852/442859/403931/403463/403805/403755/403441/489766/607724/449028/491894/403420/XLOC_028271/488523/490156/403922/444855/403904/442986/403869/606754/481756/403887	XLOC_034743/SFRP2/TLR9/VEGFA/TRPV1/ERBB2/MYC/ARID5B/EGF/CTNNB1/CAV1/NR4A1/MAPK14/BIRC5/CAT/SRP9/DDX39B/BRCA1/FOSB/TBX19/IL5/EDN1/TGFB1/PPARG/PRKDC/MDM2/RPS3/SETD3/NFKB1/CD4/TFAP2B/ADORA3/GAPDH/HGF/HSF4/FGF1/CCND1/KDM5C/HEY1/XLOC_028271/USP37/GFI1/TNF/UNK/DCN/PDGFB/TP53/QKI/PPARD/CREM	50	19	XLOC_034743/403802/445457/403657/611923/403437/449029/403790/474176/490852/403931/403805/403441/491894/XLOC_028271/403922/444855/403869/481756	31	475471/403502/403883/403924/479217/477032/403980/403897/403856/442936/403474/474839/484445/403424/403998/403606/403693/476804/442859/403463/403755/489766/607724/449028/403420/488523/490156/403904/442986/606754/403887
BP	GO:0032870	cellular response to hormone stimulus	15/329	24/601	0.286237809906914	0.758017392359353	403980/403897/481735/403606/477625/494005/403836/612294/403616/403928/442957/403773/403762/403795/403968	CAV1/NR4A1/RXRB/PPARG/ADCY6/PRKCD/AGTR1/RAB13/LEP/GNAQ/GNAI2/RAB8A/BGLAP/GH1/TSHR	15	4	403928/403773/403795/403968	11	403980/403897/481735/403606/477625/494005/403836/612294/403616/442957/403762
BP	GO:0043086	negative regulation of catalytic activity	15/329	24/601	0.286237809906914	0.758017392359353	475471/403980/442936/403781/403429/403884/489433/403947/403441/403435/490156/403922/403797/403919/403816	SFRP2/CAV1/BIRC5/PDE6D/CDKN1B/TRIB2/BIRC3/RAB9A/HGF/ANXA2/GFI1/TNF/PTGER2/WFDC2/TIMP1	15	3	403441/403922/403919	12	475471/403980/442936/403781/403429/403884/489433/403947/403435/490156/403797/403816
BP	GO:0048513	animal organ development	55/329	95/601	0.288232682274023	0.759705699870773	403987/475471/403502/403802/474697/478180/403924/403972/486334/479217/403630/475294/477032/403980/100856359/490344/403418/607183/449029/403807/403886/476623/607905/403424/607104/608843/403998/482252/485498/403850/481280/474176/442985/403912/403984/483155/403613/403931/403953/403463/403441/489766/607724/492302/612294/403616/404002/490156/403922/442986/477530/485333/403762/481756/403968	PTHLH/SFRP2/TLR9/VEGFA/HSPA9/MACO1/MYC/PRPH2/CRYBA4/ARID5B/TGM1/CAV2/CTNNB1/CAV1/RAPGEF2/MYOC/GJA1/LTA/TBX19/MYH7/PDPN/DAG1/RING1/EDN1/MIP/CTSK/TGFB1/PODXL/CLN5/CXCL8/MYH9/PRKDC/PDGFRB/GNB1/KCNMA1/GJA5/GNAT1/CD4/SRP54/TFAP2B/HGF/HSF4/FGF1/CFTR/RAB13/LEP/EPO/GFI1/TNF/PDGFB/TFIP11/CCKBR/BGLAP/PPARD/TSHR	55	26	403802/474697/403972/486334/403630/490344/607183/449029/403807/476623/607104/482252/403850/481280/474176/403984/483155/403613/403931/403953/403441/492302/404002/403922/481756/403968	29	403987/475471/403502/478180/403924/479217/475294/477032/403980/100856359/403418/403886/607905/403424/608843/403998/485498/442985/403912/403463/489766/607724/612294/403616/490156/442986/477530/485333/403762
BP	GO:0050793	regulation of developmental process	46/329	79/601	0.293117854435479	0.759705699870773	475471/403502/403802/403845/474697/403924/403408/403949/477032/403980/403856/403939/100856359/490344/449029/403886/476623/445452/403424/608843/403998/612116/403884/403586/403850/403606/481280/474176/403931/403463/403441/489766/403443/607724/477794/492302/403616/490156/403922/403904/442986/403762/403795/481756/478664/403968	SFRP2/TLR9/VEGFA/FN1/HSPA9/MYC/PSEN1/TCF4/CTNNB1/CAV1/MAPK14/CD44/RAPGEF2/MYOC/TBX19/PDPN/DAG1/CCL24/EDN1/CTSK/TGFB1/NAXE/TRIB2/CCL17/CXCL8/PPARG/MYH9/PRKDC/CD4/TFAP2B/HGF/HSF4/GLUL/FGF1/DNMBP/CFTR/LEP/GFI1/TNF/DCN/PDGFB/BGLAP/GH1/PPARD/DNAJB11/TSHR	46	19	403802/403845/474697/403939/490344/449029/476623/403586/403850/481280/474176/403931/403441/492302/403922/403795/481756/478664/403968	27	475471/403502/403924/403408/403949/477032/403980/403856/100856359/403886/445452/403424/608843/403998/612116/403884/403606/403463/489766/403443/607724/477794/403616/490156/403904/442986/403762
BP	GO:0031325	positive regulation of cellular metabolic process	51/329	88/601	0.295537732672376	0.759705699870773	475471/403502/403802/403883/403924/479217/403657/477032/403980/403897/445542/403856/403911/403954/474839/100856359/403437/449029/403790/403424/403998/403910/403850/403606/481280/474176/442985/476804/490852/494005/442859/403568/403774/403931/403463/478942/403441/489766/607724/442945/449028/474966/403616/404002/403922/403797/403904/442986/403869/403962/481756	SFRP2/TLR9/VEGFA/ERBB2/MYC/ARID5B/EGF/CTNNB1/CAV1/NR4A1/SLC5A3/MAPK14/PDE6G/RHOA/DDX39B/RAPGEF2/BRCA1/TBX19/IL5/EDN1/TGFB1/ADRB2/CXCL8/PPARG/MYH9/PRKDC/PDGFRB/RPS3/SETD3/PRKCD/NFKB1/RAD51/RAB1A/CD4/TFAP2B/DSTYK/HGF/HSF4/FGF1/HPRT1/CCND1/OOEP/LEP/EPO/TNF/PTGER2/DCN/PDGFB/TP53/ADRA1B/PPARD	51	18	403802/403657/403911/403954/403437/449029/403790/403850/481280/474176/490852/403931/403441/404002/403922/403869/403962/481756	33	475471/403502/403883/403924/479217/477032/403980/403897/445542/403856/474839/100856359/403424/403998/403910/403606/442985/476804/494005/442859/403568/403774/403463/478942/489766/607724/442945/449028/474966/403616/403797/403904/442986
BP	GO:0006898	receptor-mediated endocytosis	8/329	12/601	0.296070215365227	0.759705699870773	403802/491169/475294/403980/403741/403910/403850/479794	VEGFA/UNC119/CAV2/CAV1/HTR1B/ADRB2/CXCL8/CLN3	8	2	403802/403850	6	491169/475294/403980/403741/403910/479794
BP	GO:0031349	positive regulation of defense response	8/329	12/601	0.296070215365227	0.759705699870773	403502/403453/403980/607183/611360/445452/490156/403922	TLR9/ABCC1/CAV1/LTA/KLRD1/CCL24/GFI1/TNF	8	4	403453/607183/611360/403922	4	403502/403980/445452/490156
BP	GO:0046486	glycerolipid metabolic process	8/329	12/601	0.296070215365227	0.759705699870773	403937/403980/403403/403474/442985/479794/442986/403848	INPP5A/CAV1/PLA2G15/CAT/PDGFRB/CLN3/PDGFB/PLA2G7	8	0		8	403937/403980/403403/403474/442985/479794/442986/403848
BP	GO:0050867	positive regulation of cell activation	8/329	12/601	0.296070215365227	0.759705699870773	403502/403980/442990/403886/403998/474176/476804/403616	TLR9/CAV1/IL13/PDPN/TGFB1/PRKDC/RPS3/LEP	8	2	442990/474176	6	403502/403980/403886/403998/476804/403616
BP	GO:0051656	establishment of organelle localization	8/329	12/601	0.296070215365227	0.759705699870773	442936/442990/481280/403740/479794/403774/474966/477771	BIRC5/IL13/MYH9/PTGDS/CLN3/RAB1A/OOEP/EXOC6	8	2	442990/481280	6	442936/403740/479794/403774/474966/477771
BP	GO:0070372	regulation of ERK1 and ERK2 cascade	8/329	12/601	0.296070215365227	0.759705699870773	403502/403883/100856359/403998/442985/478942/607724/442986	TLR9/ERBB2/RAPGEF2/TGFB1/PDGFRB/DSTYK/FGF1/PDGFB	8	0		8	403502/403883/100856359/403998/442985/478942/607724/442986
BP	GO:0019222	regulation of metabolic process	86/329	151/601	0.296219811634729	0.759705699870773	XLOC_034743/475471/403502/403802/445457/403883/403924/479217/403657/485058/477032/403980/403897/445542/403979/403856/442936/403474/403911/611923/403429/403954/474839/100856359/490344/403437/484445/449029/476623/403790/XLOC_001181/403424/403998/403609/403884/403910/403850/403606/481280/474176/442985/403693/476804/490852/489433/449494/479794/494005/442859/403984/403568/403774/403931/403463/478942/4…	XLOC_034743/SFRP2/TLR9/VEGFA/TRPV1/ERBB2/MYC/ARID5B/EGF/MFSD12/CTNNB1/CAV1/NR4A1/SLC5A3/HSPB1/MAPK14/BIRC5/CAT/PDE6G/SRP9/CDKN1B/RHOA/DDX39B/RAPGEF2/MYOC/BRCA1/FOSB/TBX19/DAG1/IL5/XLOC_001181/EDN1/TGFB1/PPP1CA/TRIB2/ADRB2/CXCL8/PPARG/MYH9/PRKDC/PDGFRB/MDM2/RPS3/SETD3/BIRC3/CCNB3/CLN3/PRKCD/NFKB1/KCNMA1/RAD51/RAB1A/CD4/TFAP2B/DSTYK/ADORA3/GAPDH/HGF/TAPBP/HSF4/FGF1/HPRT1/CCND1/KDM5C/HEY1/OOEP/XLOC_…	86	31	XLOC_034743/403802/445457/403657/403911/611923/403954/490344/403437/449029/476623/403790/403850/481280/474176/490852/403984/403931/403805/403441/481740/491894/XLOC_028271/404002/403922/444855/403919/403869/403773/403962/481756	55	475471/403502/403883/403924/479217/485058/477032/403980/403897/445542/403979/403856/442936/403474/403429/474839/100856359/484445/XLOC_001181/403424/403998/403609/403884/403910/403606/442985/403693/476804/489433/449494/479794/494005/442859/403568/403774/403463/478942/403755/489766/607724/442945/449028/403420/474966/488523/478726/403616/490156/403797/403904/442986/403816/476487/606754/403887
BP	GO:0040011	locomotion	42/329	72/601	0.300212435761594	0.767524246145208	475471/403802/403438/403981/475294/403980/403856/403954/403939/100856359/490344/403886/476623/445452/403424/478908/403998/482252/403850/485621/481280/403885/442985/479794/403774/403953/610750/403805/403441/403443/607724/488089/612294/403922/448806/490418/403904/442986/478026/448789/481756/403968	SFRP2/VEGFA/MET/CCL2/CAV2/CAV1/MAPK14/RHOA/CD44/RAPGEF2/MYOC/PDPN/DAG1/CCL24/EDN1/AAMP/TGFB1/PODXL/CXCL8/POMGNT2/MYH9/MMP9/PDGFRB/CLN3/RAB1A/SRP54/ADGRE2/ADORA3/HGF/GLUL/FGF1/CCDC39/RAB13/TNF/DBH/RAB25/DCN/PDGFB/ECSCR/CCL26/PPARD/TSHR	42	19	403802/403954/403939/490344/476623/482252/403850/481280/403885/403953/610750/403805/403441/403922/448806/490418/478026/481756/403968	23	475471/403438/403981/475294/403980/403856/100856359/403886/445452/403424/478908/403998/485621/442985/479794/403774/403443/607724/488089/612294/403904/442986/448789
BP	GO:0044092	negative regulation of molecular function	20/329	33/601	0.304476823397578	0.769991598996067	475471/403980/442936/403474/403781/403429/403884/403910/489433/403947/403805/403441/403435/403420/490156/403922/403797/403919/477530/403816	SFRP2/CAV1/BIRC5/CAT/PDE6D/CDKN1B/TRIB2/ADRB2/BIRC3/RAB9A/ADORA3/HGF/ANXA2/HEY1/GFI1/TNF/PTGER2/WFDC2/TFIP11/TIMP1	20	4	403805/403441/403922/403919	16	475471/403980/442936/403474/403781/403429/403884/403910/489433/403947/403435/403420/490156/403797/477530/403816
BP	GO:0009058	biosynthetic process	103/329	182/601	0.304727626537281	0.769991598996067	XLOC_034743/100686778/475471/403502/403492/403802/445457/403825/479796/403883/403924/479217/403657/482663/485058/477032/490425/403803/403980/403897/445542/493990/403856/442936/481862/403403/403474/553102/611923/474839/100856359/XLOC_019296/607481/403437/477711/484445/449029/481737/403790/403424/483146/403685/403998/403544/480558/403850/403606/485621/474176/477512/403693/448804/476804/403740/49085…	XLOC_034743/CYP1A1/SFRP2/TLR9/G6PC1/VEGFA/TRPV1/PDE5A/TUFM/ERBB2/MYC/ARID5B/EGF/GUCY1A1/MFSD12/CTNNB1/PKLR/RPE65/CAV1/NR4A1/SLC5A3/XYLT2/MAPK14/BIRC5/LGSN/PLA2G15/CAT/GUCY1B1/SRP9/DDX39B/RAPGEF2/XLOC_019296/RPL32/BRCA1/TPI1/FOSB/TBX19/B3GALT4/IL5/EDN1/HSD3B2/RPS18/TGFB1/PTGS1/NME1/CXCL8/PPARG/POMGNT2/PRKDC/OSTC/MDM2/FUT8/RPS3/PTGDS/SETD3/GAD2/ADCY6/FUT10/CLN3/PRKCD/RPL27/UBA52/NFKB1/RAD51/RPL18/C…	103	39	XLOC_034743/100686778/403492/403802/445457/403825/403657/490425/403803/481862/611923/XLOC_019296/607481/403437/449029/403790/483146/403544/403850/474176/477512/490852/403931/474479/403805/403441/494221/491894/XLOC_028271/403412/492302/403922/448806/444855/403869/XLOC_043244/485628/XLOC_038876/481756	64	475471/403502/479796/403883/403924/479217/482663/485058/477032/403980/403897/445542/493990/403856/442936/403403/403474/553102/474839/100856359/477711/484445/481737/403424/403685/403998/480558/403606/485621/403693/448804/476804/403740/487107/477625/503548/479794/494005/403688/403722/442859/403568/476422/403463/403859/403755/489766/403443/607724/442945/449028/403669/403420/474966/403684/488523/4787…
BP	GO:0018108	peptidyl-tyrosine phosphorylation	12/329	19/601	0.305825253126276	0.769991598996067	475471/403802/403883/403438/403980/403790/611939/442985/494005/478942/403441/442986	SFRP2/VEGFA/ERBB2/MET/CAV1/IL5/MAP2K2/PDGFRB/PRKCD/DSTYK/HGF/PDGFB	12	3	403802/403790/403441	9	475471/403883/403438/403980/611939/442985/494005/478942/442986
BP	GO:0018212	peptidyl-tyrosine modification	12/329	19/601	0.305825253126276	0.769991598996067	475471/403802/403883/403438/403980/403790/611939/442985/494005/478942/403441/442986	SFRP2/VEGFA/ERBB2/MET/CAV1/IL5/MAP2K2/PDGFRB/PRKCD/DSTYK/HGF/PDGFB	12	3	403802/403790/403441	9	475471/403883/403438/403980/611939/442985/494005/478942/442986
BP	GO:1901362	organic cyclic compound biosynthetic process	62/329	108/601	0.306472259753157	0.769991598996067	XLOC_034743/100686778/475471/403502/403802/445457/403825/403883/403924/479217/482663/485058/477032/490425/403980/403897/403856/442936/403474/553102/474839/100856359/403437/477711/484445/449029/403790/403424/483146/403998/480558/403606/403693/476804/490852/477625/442859/403931/403463/474479/403859/403805/403755/403441/489766/607724/442945/449028/491894/403669/403420/XLOC_028271/403412/492302/49015…	XLOC_034743/CYP1A1/SFRP2/TLR9/VEGFA/TRPV1/PDE5A/ERBB2/MYC/ARID5B/GUCY1A1/MFSD12/CTNNB1/PKLR/CAV1/NR4A1/MAPK14/BIRC5/CAT/GUCY1B1/DDX39B/RAPGEF2/BRCA1/TPI1/FOSB/TBX19/IL5/EDN1/HSD3B2/TGFB1/NME1/PPARG/MDM2/RPS3/SETD3/ADCY6/NFKB1/CD4/TFAP2B/CYB5R3/ADCY5/ADORA3/GAPDH/HGF/HSF4/FGF1/HPRT1/CCND1/KDM5C/ATP5F1B/HEY1/XLOC_028271/TERT/CFTR/GFI1/TNF/DBH/DCN/PDGFB/TP53/PPARD/CREM	62	23	XLOC_034743/100686778/403802/445457/403825/490425/403437/449029/403790/483146/490852/403931/474479/403805/403441/491894/XLOC_028271/403412/492302/403922/448806/403869/481756	39	475471/403502/403883/403924/479217/482663/485058/477032/403980/403897/403856/442936/403474/553102/474839/100856359/477711/484445/403424/403998/480558/403606/403693/476804/477625/442859/403463/403859/403755/489766/607724/442945/449028/403669/403420/490156/403904/442986/403887
BP	GO:0032940	secretion by cell	16/329	26/601	0.306860120633119	0.769991598996067	403741/442990/403880/403424/403998/481280/403740/483155/403947/403774/403463/403859/492302/403922/483332/477771	HTR1B/IL13/STXBP2/EDN1/TGFB1/MYH9/PTGDS/GJA5/RAB9A/RAB1A/TFAP2B/ADCY5/CFTR/TNF/RHBDF2/EXOC6	16	6	442990/481280/483155/492302/403922/483332	10	403741/403880/403424/403998/403740/403947/403774/403463/403859/477771
BP	GO:0022607	cellular component assembly	48/329	83/601	0.312806363720495	0.781628691036142	XLOC_034743/403802/445457/474697/403972/475294/477032/403980/403954/474839/100856359/XLOC_019296/100856060/490344/476623/403790/403612/445452/403424/607104/403998/482252/403971/609426/474176/476804/479794/494005/403984/483155/403568/404007/403774/403953/476582/481740/403752/477794/485783/403739/612294/403922/403844/403869/608244/477530/403773/448789	XLOC_034743/VEGFA/TRPV1/HSPA9/PRPH2/CAV2/CTNNB1/CAV1/RHOA/DDX39B/RAPGEF2/XLOC_019296/HORMAD1/MYOC/DAG1/IL5/HSP70/CCL24/EDN1/MIP/TGFB1/PODXL/CLNS1A/TRIP13/PRKDC/RPS3/CLN3/PRKCD/KCNMA1/GJA5/RAD51/RAB7A/RAB1A/SRP54/CCDC66/TAPBP/TJP1/DNMBP/PRNP/COL17A1/RAB13/TNF/OCLN/TP53/NDUFA10/TFIP11/RAB8A/CCL26	48	23	XLOC_034743/403802/445457/474697/403972/403954/XLOC_019296/100856060/490344/476623/403790/607104/482252/474176/403984/483155/403953/476582/481740/403739/403922/403869/403773	25	475294/477032/403980/474839/100856359/403612/445452/403424/403998/403971/609426/476804/479794/494005/403568/404007/403774/403752/477794/485783/612294/403844/608244/477530/448789
BP	GO:0044281	small molecule metabolic process	53/329	92/601	0.314095461496574	0.781628691036142	100686778/403767/403492/403825/482663/490425/403803/403980/493990/481862/403403/403474/553102/403437/479780/477711/403807/403424/607381/403998/403544/612116/480558/403920/448804/403740/487107/477625/479794/489894/479066/612614/403984/403463/474479/403859/403755/607724/XLOC_030299/442945/484770/403669/478726/492302/490156/403922/403904/476040/442986/494010/478370/606754/481756	CYP1A1/CUBN/G6PC1/PDE5A/GUCY1A1/PKLR/RPE65/CAV1/XYLT2/LGSN/PLA2G15/CAT/GUCY1B1/BRCA1/COX6A2/TPI1/MYH7/EDN1/NAXD/TGFB1/PTGS1/NAXE/NME1/NPC2/FUT8/PTGDS/GAD2/ADCY6/CLN3/NUDT1/IDH3A/COX7A1/KCNMA1/TFAP2B/CYB5R3/ADCY5/GAPDH/FGF1/XLOC_030299/HPRT1/AMT/ATP5F1B/SIRT5/CFTR/GFI1/TNF/DCN/COX8A/PDGFB/CYP1A2/COX5A/QKI/PPARD	53	18	100686778/403767/403492/403825/490425/403803/481862/403437/479780/403807/403544/403984/474479/492302/403922/494010/478370/481756	35	482663/403980/493990/403403/403474/553102/477711/403424/607381/403998/612116/480558/403920/448804/403740/487107/477625/479794/489894/479066/612614/403463/403859/403755/607724/XLOC_030299/442945/484770/403669/478726/490156/403904/476040/442986/606754
BP	GO:0042886	amide transport	34/329	58/601	0.314770397999521	0.781628691036142	XLOC_034743/403767/445457/474362/491169/403883/403956/403980/403979/611923/475016/403886/403809/403424/403998/481280/479794/483155/404007/403947/403774/403953/403463/403859/489293/XLOC_030299/492302/482381/404009/403922/404017/490418/483332/477771	XLOC_034743/CUBN/TRPV1/AKAP8/UNC119/ERBB2/RAB4B/CAV1/HSPB1/SRP9/SEC63/PDPN/RRBP1/EDN1/TGFB1/MYH9/CLN3/GJA5/RAB7A/RAB9A/RAB1A/SRP54/TFAP2B/ADCY5/SRPRA/XLOC_030299/CFTR/PLEKHA8/RAB2A/TNF/SEC61G/RAB25/RHBDF2/EXOC6	34	13	XLOC_034743/403767/445457/611923/475016/481280/483155/403953/489293/492302/403922/490418/483332	21	474362/491169/403883/403956/403980/403979/403886/403809/403424/403998/479794/404007/403947/403774/403463/403859/XLOC_030299/482381/404009/404017/477771
BP	GO:0019637	organophosphate metabolic process	25/329	42/601	0.315343432545947	0.781628691036142	403937/403825/482663/490425/403403/553102/479780/477711/403807/607381/403998/612116/480558/442985/477625/479794/612614/403859/403755/442945/403669/476040/442986/403848/478370	INPP5A/PDE5A/GUCY1A1/PKLR/PLA2G15/GUCY1B1/COX6A2/TPI1/MYH7/NAXD/TGFB1/NAXE/NME1/PDGFRB/ADCY6/CLN3/COX7A1/ADCY5/GAPDH/HPRT1/ATP5F1B/COX8A/PDGFB/PLA2G7/COX5A	25	5	403825/490425/479780/403807/478370	20	403937/482663/403403/553102/477711/607381/403998/612116/480558/442985/477625/479794/612614/403859/403755/442945/403669/476040/442986/403848
BP	GO:0044085	cellular component biogenesis	49/329	85/601	0.322496582643861	0.796929245256715	XLOC_034743/403802/445457/474697/403972/475294/477032/403980/403954/474839/100856359/XLOC_019296/100856060/490344/476623/403790/403612/445452/403424/607104/403998/482252/403971/609426/474176/476804/479794/494005/403688/403984/483155/403568/404007/403774/403953/476582/481740/403752/477794/485783/403739/612294/403922/403844/403869/608244/477530/403773/448789	XLOC_034743/VEGFA/TRPV1/HSPA9/PRPH2/CAV2/CTNNB1/CAV1/RHOA/DDX39B/RAPGEF2/XLOC_019296/HORMAD1/MYOC/DAG1/IL5/HSP70/CCL24/EDN1/MIP/TGFB1/PODXL/CLNS1A/TRIP13/PRKDC/RPS3/CLN3/PRKCD/RPL27/KCNMA1/GJA5/RAD51/RAB7A/RAB1A/SRP54/CCDC66/TAPBP/TJP1/DNMBP/PRNP/COL17A1/RAB13/TNF/OCLN/TP53/NDUFA10/TFIP11/RAB8A/CCL26	49	23	XLOC_034743/403802/445457/474697/403972/403954/XLOC_019296/100856060/490344/476623/403790/607104/482252/474176/403984/483155/403953/476582/481740/403739/403922/403869/403773	26	475294/477032/403980/474839/100856359/403612/445452/403424/403998/403971/609426/476804/479794/494005/403688/403568/404007/403774/403752/477794/485783/612294/403844/608244/477530/448789
BP	GO:0006897	endocytosis	17/329	28/601	0.326271100246962	0.797855701082613	403767/403802/491169/475294/403980/403741/403910/480558/403850/481280/403721/479794/404007/403774/403616/403922/477704	CUBN/VEGFA/UNC119/CAV2/CAV1/HTR1B/ADRB2/NME1/CXCL8/MYH9/GHR/CLN3/RAB7A/RAB1A/LEP/TNF/CD163	17	5	403767/403802/403850/481280/403922	12	491169/475294/403980/403741/403910/480558/403721/479794/404007/403774/403616/477704
BP	GO:0044087	regulation of cellular component biogenesis	17/329	28/601	0.326271100246962	0.797855701082613	403802/403980/100856359/490344/476623/403790/403612/445452/403424/403998/482252/476804/494005/403922/403844/477530/448789	VEGFA/CAV1/RAPGEF2/MYOC/DAG1/IL5/HSP70/CCL24/EDN1/TGFB1/PODXL/RPS3/PRKCD/TNF/OCLN/TFIP11/CCL26	17	6	403802/490344/476623/403790/482252/403922	11	403980/100856359/403612/445452/403424/403998/476804/494005/403844/477530/448789
BP	GO:0009617	response to bacterium	9/329	14/601	0.328112459132861	0.797855701082613	403502/403980/607183/403998/494005/403774/490156/403922/100855637	TLR9/CAV1/LTA/TGFB1/PRKCD/RAB1A/GFI1/TNF/PTGER1	9	3	607183/403922/100855637	6	403502/403980/403998/494005/403774/490156
BP	GO:0014070	response to organic cyclic compound	13/329	21/601	0.329506339657108	0.797855701082613	403502/445457/477032/403980/100856359/481735/403998/477625/403568/403859/492302/403922/442986	TLR9/TRPV1/CTNNB1/CAV1/RAPGEF2/RXRB/TGFB1/ADCY6/RAD51/ADCY5/CFTR/TNF/PDGFB	13	3	445457/492302/403922	10	403502/477032/403980/100856359/481735/403998/477625/403568/403859/442986
BP	GO:0048666	neuron development	13/329	21/601	0.329506339657108	0.797855701082613	475471/403408/403972/477032/100856359/490344/476623/403613/612294/490156/444855/403773/403968	SFRP2/PSEN1/PRPH2/CTNNB1/RAPGEF2/MYOC/DAG1/GNAT1/RAB13/GFI1/UNK/RAB8A/TSHR	13	7	403972/490344/476623/403613/444855/403773/403968	6	475471/403408/477032/100856359/612294/490156
BP	GO:0060284	regulation of cell development	13/329	21/601	0.329506339657108	0.797855701082613	475471/403408/403949/477032/100856359/490344/403886/403424/403998/474176/490156/403922/478664	SFRP2/PSEN1/TCF4/CTNNB1/RAPGEF2/MYOC/PDPN/EDN1/TGFB1/PRKDC/GFI1/TNF/DNAJB11	13	4	490344/474176/403922/478664	9	475471/403408/403949/477032/100856359/403886/403424/403998/490156
BP	GO:0009628	response to abiotic stimulus	26/329	44/601	0.329741101554438	0.797855701082613	475471/403802/445457/403924/403972/403980/403741/403474/476435/403424/403609/403556/479794/494005/403984/403568/403613/493763/607724/449028/403928/403797/448806/403869/403816/481756	SFRP2/VEGFA/TRPV1/MYC/PRPH2/CAV1/HTR1B/CAT/CKM/EDN1/PPP1CA/PRKACA/CLN3/PRKCD/KCNMA1/RAD51/GNAT1/RHO/FGF1/CCND1/GNAQ/PTGER2/DBH/TP53/TIMP1/PPARD	26	11	403802/445457/403972/476435/403984/403613/493763/403928/448806/403869/481756	15	475471/403924/403980/403741/403474/403424/403609/403556/479794/494005/403568/607724/449028/403797/403816
BP	GO:0007010	cytoskeleton organization	22/329	37/601	0.337260067126005	0.813627402295081	477032/403954/490344/476623/403612/445452/403424/481280/476804/490852/479794/494005/497091/476582/403755/403580/474966/612294/403922/403844/403695/448789	CTNNB1/RHOA/MYOC/DAG1/HSP70/CCL24/EDN1/MYH9/RPS3/SETD3/CLN3/PRKCD/DES/CCDC66/GAPDH/ACTB/OOEP/RAB13/TNF/OCLN/TUBG1/CCL26	22	8	403954/490344/476623/481280/490852/476582/403580/403922	14	477032/403612/445452/403424/476804/479794/494005/497091/403755/474966/612294/403844/403695/448789
BP	GO:0008152	metabolic process	188/329	338/601	0.341441934179767	0.821278971858433	XLOC_034743/100686778/475471/403767/403502/403492/403802/445457/403413/403937/474697/403825/479796/403883/474442/403924/403408/479217/403438/403657/482663/485058/477032/490425/403803/403980/403897/445542/493990/403979/403741/403856/442936/481862/415124/403403/403474/403911/553102/611923/403429/403954/403892/474839/494000/100856359/476435/XLOC_019296/100856060/490344/607481/403437/403450/404019/47…	XLOC_034743/CYP1A1/SFRP2/CUBN/TLR9/G6PC1/VEGFA/TRPV1/DNASE1/INPP5A/HSPA9/PDE5A/TUFM/ERBB2/LYZ/MYC/PSEN1/ARID5B/MET/EGF/GUCY1A1/MFSD12/CTNNB1/PKLR/RPE65/CAV1/NR4A1/SLC5A3/XYLT2/HSPB1/HTR1B/MAPK14/BIRC5/LGSN/CYP21A2/PLA2G15/CAT/PDE6G/GUCY1B1/SRP9/CDKN1B/RHOA/SULT1A1/DDX39B/VHL/RAPGEF2/CKM/XLOC_019296/HORMAD1/MYOC/RPL32/BRCA1/MAOA/HSP90B1/COX6A2/TPI1/FOSB/PGB1/TBX19/MYH7/B3GALT4/DAG1/IL5/XLOC_001181…	188	73	XLOC_034743/100686778/403767/403492/403802/445457/403413/474697/403825/474442/403657/490425/403803/481862/415124/403911/611923/403954/476435/XLOC_019296/100856060/490344/607481/403437/404019/479780/403552/449029/403807/476623/403790/483146/403544/403850/481280/403885/474176/485337/477512/490852/403984/403931/474479/403805/403441/481740/493763/494221/491894/XLOC_028271/403412/492302/403602/404002/…	115	475471/403502/403937/479796/403883/403924/403408/479217/403438/482663/485058/477032/403980/403897/445542/493990/403979/403741/403856/442936/403403/403474/553102/403429/403892/474839/494000/100856359/403450/477711/484445/481737/XLOC_001181/403424/607381/608843/403685/403998/403609/479458/403557/612116/403884/485498/403910/611939/403971/480558/403606/485621/403920/609426/442985/XLOC_018741/403693/4…
BP	GO:0009725	response to hormone	18/329	30/601	0.344595146846344	0.826418449516453	477032/403980/403897/481735/403998/403606/477625/494005/403836/612294/403616/403928/403922/442957/403773/403762/403795/403968	CTNNB1/CAV1/NR4A1/RXRB/TGFB1/PPARG/ADCY6/PRKCD/AGTR1/RAB13/LEP/GNAQ/TNF/GNAI2/RAB8A/BGLAP/GH1/TSHR	18	5	403928/403922/403773/403795/403968	13	477032/403980/403897/481735/403998/403606/477625/494005/403836/612294/403616/442957/403762
BP	GO:2000026	regulation of multicellular organismal development	32/329	55/601	0.347521875483225	0.830583104888989	475471/403502/403802/474697/403924/403408/403949/477032/403980/100856359/403886/476623/445452/403424/608843/403998/612116/403850/474176/403931/403441/403443/607724/492302/403616/490156/403922/403904/442986/403762/481756/478664	SFRP2/TLR9/VEGFA/HSPA9/MYC/PSEN1/TCF4/CTNNB1/CAV1/RAPGEF2/PDPN/DAG1/CCL24/EDN1/CTSK/TGFB1/NAXE/CXCL8/PRKDC/CD4/HGF/GLUL/FGF1/CFTR/LEP/GFI1/TNF/DCN/PDGFB/BGLAP/PPARD/DNAJB11	32	11	403802/474697/476623/403850/474176/403931/403441/492302/403922/481756/478664	21	475471/403502/403924/403408/403949/477032/403980/100856359/403886/445452/403424/608843/403998/612116/403443/607724/403616/490156/403904/442986/403762
BP	GO:0006928	movement of cell or subcellular component	42/329	73/601	0.350849332254024	0.830583104888989	475471/403802/403438/403981/403980/403979/403856/403954/403939/100856359/490344/403418/403807/403886/476623/445452/403424/478908/403998/482252/485621/481280/403885/442985/479794/483155/403774/403953/610750/403805/403441/403443/607724/488089/612294/403922/448806/490418/403904/442986/448789/481756	SFRP2/VEGFA/MET/CCL2/CAV1/HSPB1/MAPK14/RHOA/CD44/RAPGEF2/MYOC/GJA1/MYH7/PDPN/DAG1/CCL24/EDN1/AAMP/TGFB1/PODXL/POMGNT2/MYH9/MMP9/PDGFRB/CLN3/GJA5/RAB1A/SRP54/ADGRE2/ADORA3/HGF/GLUL/FGF1/CCDC39/RAB13/TNF/DBH/RAB25/DCN/PDGFB/CCL26/PPARD	42	18	403802/403954/403939/490344/403807/476623/482252/481280/403885/483155/403953/610750/403805/403441/403922/448806/490418/481756	24	475471/403438/403981/403980/403979/403856/100856359/403418/403886/445452/403424/478908/403998/485621/442985/479794/403774/403443/607724/488089/612294/403904/442986/448789
BP	GO:0030155	regulation of cell adhesion	14/329	23/601	0.351304512786039	0.830583104888989	475471/403802/403980/490344/403886/607104/403998/482252/403850/476804/494005/403616/403922/403558	SFRP2/VEGFA/CAV1/MYOC/PDPN/MIP/TGFB1/PODXL/CXCL8/RPS3/PRKCD/LEP/TNF/PPP1CB	14	6	403802/490344/607104/482252/403850/403922	8	475471/403980/403886/403998/476804/494005/403616/403558
BP	GO:0097435	supramolecular fiber organization	14/329	23/601	0.351304512786039	0.830583104888989	475471/403954/490344/403612/445452/403424/476804/494005/403591/497091/474966/403844/403695/448789	SFRP2/RHOA/MYOC/HSP70/CCL24/EDN1/RPS3/PRKCD/OPTC/DES/OOEP/OCLN/TUBG1/CCL26	14	3	403954/490344/403591	11	475471/403612/445452/403424/476804/494005/497091/474966/403844/403695/448789
BP	GO:0031175	neuron projection development	10/329	16/601	0.356133423114872	0.830583104888989	475471/403408/477032/100856359/490344/476623/612294/490156/403773/403968	SFRP2/PSEN1/CTNNB1/RAPGEF2/MYOC/DAG1/RAB13/GFI1/RAB8A/TSHR	10	4	490344/476623/403773/403968	6	475471/403408/477032/100856359/612294/490156
BP	GO:0046034	ATP metabolic process	10/329	16/601	0.356133423114872	0.830583104888989	490425/479780/477711/403807/403998/612614/403755/403669/476040/478370	PKLR/COX6A2/TPI1/MYH7/TGFB1/COX7A1/GAPDH/ATP5F1B/COX8A/COX5A	10	4	490425/479780/403807/478370	6	477711/403998/612614/403755/403669/476040
BP	GO:0051704	multi-organism process	28/329	48/601	0.357198471558431	0.830583104888989	XLOC_034743/403502/475294/403980/474839/610702/100856060/403418/607183/476623/403998/403850/481280/609426/404005/403913/494005/403947/403774/403931/492302/403616/490156/403922/403780/606754/100855637/481756	XLOC_034743/TLR9/CAV2/CAV1/DDX39B/SPACA3/HORMAD1/GJA1/LTA/DAG1/TGFB1/CXCL8/MYH9/TRIP13/SPCS3/ANPEP/PRKCD/RAB9A/RAB1A/CD4/CFTR/LEP/GFI1/TNF/NPHP1/QKI/PTGER1/PPARD	28	15	XLOC_034743/610702/100856060/607183/476623/403850/481280/404005/403913/403931/492302/403922/403780/100855637/481756	13	403502/475294/403980/474839/403418/403998/609426/494005/403947/403774/403616/490156/606754
BP	GO:0019438	aromatic compound biosynthetic process	58/329	102/601	0.359090742442991	0.830583104888989	XLOC_034743/475471/403502/403802/445457/403825/403883/403924/479217/482663/485058/477032/490425/403980/403897/403856/442936/403474/553102/474839/100856359/403437/477711/484445/449029/403790/403424/403998/480558/403606/403693/476804/490852/477625/442859/403931/403463/403859/403805/403755/403441/489766/607724/442945/449028/491894/403669/403420/XLOC_028271/403412/490156/403922/448806/403904/442986/4…	XLOC_034743/SFRP2/TLR9/VEGFA/TRPV1/PDE5A/ERBB2/MYC/ARID5B/GUCY1A1/MFSD12/CTNNB1/PKLR/CAV1/NR4A1/MAPK14/BIRC5/CAT/GUCY1B1/DDX39B/RAPGEF2/BRCA1/TPI1/FOSB/TBX19/IL5/EDN1/TGFB1/NME1/PPARG/MDM2/RPS3/SETD3/ADCY6/NFKB1/CD4/TFAP2B/ADCY5/ADORA3/GAPDH/HGF/HSF4/FGF1/HPRT1/CCND1/KDM5C/ATP5F1B/HEY1/XLOC_028271/TERT/GFI1/TNF/DBH/DCN/PDGFB/TP53/PPARD/CREM	58	19	XLOC_034743/403802/445457/403825/490425/403437/449029/403790/490852/403931/403805/403441/491894/XLOC_028271/403412/403922/448806/403869/481756	39	475471/403502/403883/403924/479217/482663/485058/477032/403980/403897/403856/442936/403474/553102/474839/100856359/477711/484445/403424/403998/480558/403606/403693/476804/477625/442859/403463/403859/403755/489766/607724/442945/449028/403669/403420/490156/403904/442986/403887
BP	GO:0015833	peptide transport	33/329	57/601	0.359710274307173	0.830583104888989	XLOC_034743/403767/445457/474362/491169/403883/403956/403980/403979/611923/475016/403809/403424/403998/481280/479794/483155/404007/403947/403774/403953/403463/403859/489293/XLOC_030299/492302/482381/404009/403922/404017/490418/483332/477771	XLOC_034743/CUBN/TRPV1/AKAP8/UNC119/ERBB2/RAB4B/CAV1/HSPB1/SRP9/SEC63/RRBP1/EDN1/TGFB1/MYH9/CLN3/GJA5/RAB7A/RAB9A/RAB1A/SRP54/TFAP2B/ADCY5/SRPRA/XLOC_030299/CFTR/PLEKHA8/RAB2A/TNF/SEC61G/RAB25/RHBDF2/EXOC6	33	13	XLOC_034743/403767/445457/611923/475016/481280/483155/403953/489293/492302/403922/490418/483332	20	474362/491169/403883/403956/403980/403979/403809/403424/403998/479794/404007/403947/403774/403463/403859/XLOC_030299/482381/404009/404017/477771
BP	GO:0044238	primary metabolic process	168/329	302/601	0.360511561510572	0.830583104888989	XLOC_034743/100686778/475471/403767/403502/403492/403802/445457/403413/403937/403825/479796/403883/403924/403408/479217/403438/403657/482663/477032/490425/403803/403980/403897/493990/403979/403856/442936/481862/415124/403403/403474/403911/553102/611923/403429/403954/403892/474839/494000/100856359/XLOC_019296/100856060/490344/607481/403437/404019/479780/477711/484445/403552/449029/403807/481737/47…	XLOC_034743/CYP1A1/SFRP2/CUBN/TLR9/G6PC1/VEGFA/TRPV1/DNASE1/INPP5A/PDE5A/TUFM/ERBB2/MYC/PSEN1/ARID5B/MET/EGF/GUCY1A1/CTNNB1/PKLR/RPE65/CAV1/NR4A1/XYLT2/HSPB1/MAPK14/BIRC5/LGSN/CYP21A2/PLA2G15/CAT/PDE6G/GUCY1B1/SRP9/CDKN1B/RHOA/SULT1A1/DDX39B/VHL/RAPGEF2/XLOC_019296/HORMAD1/MYOC/RPL32/BRCA1/HSP90B1/COX6A2/TPI1/FOSB/PGB1/TBX19/MYH7/B3GALT4/DAG1/IL5/EDN1/HSD3B2/NAXD/RPS18/TGFB1/PTGS1/PPP1CA/CASP12/P…	168	62	XLOC_034743/100686778/403767/403492/403802/445457/403413/403825/403657/490425/403803/481862/415124/403911/611923/403954/XLOC_019296/100856060/490344/607481/403437/404019/479780/403552/449029/403807/476623/403790/483146/403544/481280/403885/474176/485337/477512/490852/403984/403931/474479/403805/403441/493763/494221/491894/XLOC_028271/403412/492302/403602/404002/403922/444855/403919/403869/494010/…	106	475471/403502/403937/479796/403883/403924/403408/479217/403438/482663/477032/403980/403897/493990/403979/403856/442936/403403/403474/553102/403429/403892/474839/494000/100856359/477711/484445/481737/403424/607381/403685/403998/403609/479458/403557/612116/403884/485498/403910/611939/403971/480558/403606/485621/403920/609426/442985/XLOC_018741/403693/448804/476804/403740/489433/403556/449494/477625…
BP	GO:0019219	regulation of nucleobase-containing compound metabolic process	48/329	84/601	0.360977932791459	0.830583104888989	XLOC_034743/475471/403502/403802/445457/403883/403924/479217/403657/477032/403980/403897/403856/442936/403474/474839/403437/484445/449029/403790/403424/403998/403606/474176/403693/476804/490852/442859/403568/403931/403463/403805/403441/489766/607724/449028/491894/403420/474966/XLOC_028271/488523/490156/403922/403904/442986/403869/481756/403887	XLOC_034743/SFRP2/TLR9/VEGFA/TRPV1/ERBB2/MYC/ARID5B/EGF/CTNNB1/CAV1/NR4A1/MAPK14/BIRC5/CAT/DDX39B/BRCA1/FOSB/TBX19/IL5/EDN1/TGFB1/PPARG/PRKDC/MDM2/RPS3/SETD3/NFKB1/RAD51/CD4/TFAP2B/ADORA3/HGF/HSF4/FGF1/CCND1/KDM5C/HEY1/OOEP/XLOC_028271/USP37/GFI1/TNF/DCN/PDGFB/TP53/PPARD/CREM	48	17	XLOC_034743/403802/445457/403657/403437/449029/403790/474176/490852/403931/403805/403441/491894/XLOC_028271/403922/403869/481756	31	475471/403502/403883/403924/479217/477032/403980/403897/403856/442936/403474/474839/484445/403424/403998/403606/403693/476804/442859/403568/403463/489766/607724/449028/403420/474966/488523/490156/403904/442986/403887
BP	GO:0009966	regulation of signal transduction	43/329	75/601	0.361268714121314	0.830583104888989	475471/403502/403802/403546/403883/403924/403408/403657/475294/403980/403741/403474/403911/403954/100856359/490344/476623/403424/403998/403884/403910/403850/442985/476804/404007/403931/403463/478942/403755/403441/607724/403420/403616/490156/403922/403797/448806/403904/442986/403869/403816/403962/481756	SFRP2/TLR9/VEGFA/TUBD1/ERBB2/MYC/PSEN1/EGF/CAV2/CAV1/HTR1B/CAT/PDE6G/RHOA/RAPGEF2/MYOC/DAG1/EDN1/TGFB1/TRIB2/ADRB2/CXCL8/PDGFRB/RPS3/RAB7A/CD4/TFAP2B/DSTYK/GAPDH/HGF/FGF1/HEY1/LEP/GFI1/TNF/PTGER2/DBH/DCN/PDGFB/TP53/TIMP1/ADRA1B/PPARD	43	14	403802/403657/403911/403954/490344/476623/403850/403931/403441/403922/448806/403869/403962/481756	29	475471/403502/403546/403883/403924/403408/475294/403980/403741/403474/100856359/403424/403998/403884/403910/442985/476804/404007/403463/478942/403755/607724/403420/403616/490156/403797/403904/442986/403816
BP	GO:0030334	regulation of cell migration	24/329	41/601	0.367444390109081	0.830583104888989	475471/403802/403438/403980/403954/100856359/490344/403886/476623/445452/403424/478908/403998/482252/442985/479794/403805/403443/607724/403922/490418/403904/442986/448789	SFRP2/VEGFA/MET/CAV1/RHOA/RAPGEF2/MYOC/PDPN/DAG1/CCL24/EDN1/AAMP/TGFB1/PODXL/PDGFRB/CLN3/ADORA3/GLUL/FGF1/TNF/RAB25/DCN/PDGFB/CCL26	24	8	403802/403954/490344/476623/482252/403805/403922/490418	16	475471/403438/403980/100856359/403886/445452/403424/478908/403998/442985/479794/403443/607724/403904/442986/448789
BP	GO:0010646	regulation of cell communication	49/329	86/601	0.370638581820237	0.830583104888989	475471/403502/403802/403546/403883/403924/403408/403657/403981/475294/403980/403741/403474/403911/553102/403954/100856359/490344/476623/403424/403998/403884/403910/403850/442985/476804/479794/483155/404007/403931/403463/478942/403859/403755/403441/607724/403420/492302/403616/490156/403922/403797/448806/403904/442986/403869/403816/403962/481756	SFRP2/TLR9/VEGFA/TUBD1/ERBB2/MYC/PSEN1/EGF/CCL2/CAV2/CAV1/HTR1B/CAT/PDE6G/GUCY1B1/RHOA/RAPGEF2/MYOC/DAG1/EDN1/TGFB1/TRIB2/ADRB2/CXCL8/PDGFRB/RPS3/CLN3/GJA5/RAB7A/CD4/TFAP2B/DSTYK/ADCY5/GAPDH/HGF/FGF1/HEY1/CFTR/LEP/GFI1/TNF/PTGER2/DBH/DCN/PDGFB/TP53/TIMP1/ADRA1B/PPARD	49	16	403802/403657/403911/403954/490344/476623/403850/483155/403931/403441/492302/403922/448806/403869/403962/481756	33	475471/403502/403546/403883/403924/403408/403981/475294/403980/403741/403474/553102/100856359/403424/403998/403884/403910/442985/476804/479794/404007/403463/478942/403859/403755/607724/403420/403616/490156/403797/403904/442986/403816
BP	GO:0023051	regulation of signaling	49/329	86/601	0.370638581820237	0.830583104888989	475471/403502/403802/403546/403883/403924/403408/403657/403981/475294/403980/403741/403474/403911/553102/403954/100856359/490344/476623/403424/403998/403884/403910/403850/442985/476804/479794/483155/404007/403931/403463/478942/403859/403755/403441/607724/403420/492302/403616/490156/403922/403797/448806/403904/442986/403869/403816/403962/481756	SFRP2/TLR9/VEGFA/TUBD1/ERBB2/MYC/PSEN1/EGF/CCL2/CAV2/CAV1/HTR1B/CAT/PDE6G/GUCY1B1/RHOA/RAPGEF2/MYOC/DAG1/EDN1/TGFB1/TRIB2/ADRB2/CXCL8/PDGFRB/RPS3/CLN3/GJA5/RAB7A/CD4/TFAP2B/DSTYK/ADCY5/GAPDH/HGF/FGF1/HEY1/CFTR/LEP/GFI1/TNF/PTGER2/DBH/DCN/PDGFB/TP53/TIMP1/ADRA1B/PPARD	49	16	403802/403657/403911/403954/490344/476623/403850/483155/403931/403441/492302/403922/448806/403869/403962/481756	33	475471/403502/403546/403883/403924/403408/403981/475294/403980/403741/403474/553102/100856359/403424/403998/403884/403910/442985/476804/479794/404007/403463/478942/403859/403755/607724/403420/403616/490156/403797/403904/442986/403816
BP	GO:0090066	regulation of anatomical structure size	15/329	25/601	0.371489850420984	0.830583104888989	403980/403741/450187/445452/403424/403971/403508/479794/494005/403984/483155/403836/403862/448806/448789	CAV1/HTR1B/EDNRA/CCL24/EDN1/CLNS1A/EDN2/CLN3/PRKCD/KCNMA1/GJA5/AGTR1/EDNRB/DBH/CCL26	15	3	403984/483155/448806	12	403980/403741/450187/445452/403424/403971/403508/479794/494005/403836/403862/448789
BP	GO:0006807	nitrogen compound metabolic process	154/329	277/601	0.379691672503773	0.830583104888989	XLOC_034743/475471/403502/403802/445457/403413/403825/479796/403883/403924/403408/479217/403438/403657/482663/477032/490425/403980/403897/493990/403979/403856/442936/481862/403403/403474/403911/553102/611923/403429/403954/403892/474839/494000/100856359/XLOC_019296/100856060/490344/607481/403437/403450/404019/479780/477711/484445/403552/449029/403807/481737/476623/403790/403424/607381/608843/40368…	XLOC_034743/SFRP2/TLR9/VEGFA/TRPV1/DNASE1/PDE5A/TUFM/ERBB2/MYC/PSEN1/ARID5B/MET/EGF/GUCY1A1/CTNNB1/PKLR/CAV1/NR4A1/XYLT2/HSPB1/MAPK14/BIRC5/LGSN/PLA2G15/CAT/PDE6G/GUCY1B1/SRP9/CDKN1B/RHOA/SULT1A1/DDX39B/VHL/RAPGEF2/XLOC_019296/HORMAD1/MYOC/RPL32/BRCA1/MAOA/HSP90B1/COX6A2/TPI1/FOSB/PGB1/TBX19/MYH7/B3GALT4/DAG1/IL5/EDN1/NAXD/CTSK/RPS18/TGFB1/PPP1CA/CASP12/PPP1CC/NAXE/TRIB2/CLN5/ADRB2/MAP2K2/CLNS1A/…	154	53	XLOC_034743/403802/445457/403413/403825/403657/490425/481862/403911/611923/403954/XLOC_019296/100856060/490344/607481/403437/404019/479780/403552/449029/403807/476623/403790/481280/403885/474176/485337/477512/490852/403931/474479/403805/403441/493763/494221/491894/XLOC_028271/403412/403602/404002/403922/448806/444855/403919/403869/XLOC_028700/403962/XLOC_043244/485628/478370/XLOC_038876/481756/47…	101	475471/403502/479796/403883/403924/403408/479217/403438/482663/477032/403980/403897/493990/403979/403856/442936/403403/403474/553102/403429/403892/474839/494000/100856359/403450/477711/484445/481737/403424/607381/608843/403685/403998/403609/479458/403557/612116/403884/485498/403910/611939/403971/480558/403606/485621/609426/442985/403693/448804/476804/489433/403556/449494/477625/503548/479794/4898…
BP	GO:0006066	alcohol metabolic process	11/329	18/601	0.381020587550868	0.830583104888989	100686778/403767/403803/403474/403920/474479/607724/492302/490156/403922/494010	CYP1A1/CUBN/RPE65/CAT/NPC2/CYB5R3/FGF1/CFTR/GFI1/TNF/CYP1A2	11	7	100686778/403767/403803/474479/492302/403922/494010	4	403474/403920/607724/490156
BP	GO:0007423	sensory organ development	11/329	18/601	0.381020587550868	0.830583104888989	403972/486334/607905/403424/607104/442985/403912/403984/403613/489766/403968	PRPH2/CRYBA4/RING1/EDN1/MIP/PDGFRB/GNB1/KCNMA1/GNAT1/HSF4/TSHR	11	6	403972/486334/607104/403984/403613/403968	5	607905/403424/442985/403912/489766
BP	GO:0007601	visual perception	11/329	18/601	0.381020587550868	0.830583104888989	403972/486334/403803/403911/403781/607104/485498/403613/489766/493763/403891	PRPH2/CRYBA4/RPE65/PDE6G/PDE6D/MIP/CLN5/GNAT1/HSF4/RHO/CNGA1	11	7	403972/486334/403803/403911/607104/403613/493763	4	403781/485498/489766/403891
BP	GO:0009141	nucleoside triphosphate metabolic process	11/329	18/601	0.381020587550868	0.830583104888989	490425/479780/477711/403807/403998/480558/612614/403755/403669/476040/478370	PKLR/COX6A2/TPI1/MYH7/TGFB1/NME1/COX7A1/GAPDH/ATP5F1B/COX8A/COX5A	11	4	490425/479780/403807/478370	7	477711/403998/480558/612614/403755/403669/476040
BP	GO:0009144	purine nucleoside triphosphate metabolic process	11/329	18/601	0.381020587550868	0.830583104888989	490425/479780/477711/403807/403998/480558/612614/403755/403669/476040/478370	PKLR/COX6A2/TPI1/MYH7/TGFB1/NME1/COX7A1/GAPDH/ATP5F1B/COX8A/COX5A	11	4	490425/479780/403807/478370	7	477711/403998/480558/612614/403755/403669/476040
BP	GO:0009199	ribonucleoside triphosphate metabolic process	11/329	18/601	0.381020587550868	0.830583104888989	490425/479780/477711/403807/403998/480558/612614/403755/403669/476040/478370	PKLR/COX6A2/TPI1/MYH7/TGFB1/NME1/COX7A1/GAPDH/ATP5F1B/COX8A/COX5A	11	4	490425/479780/403807/478370	7	477711/403998/480558/612614/403755/403669/476040
BP	GO:0009205	purine ribonucleoside triphosphate metabolic process	11/329	18/601	0.381020587550868	0.830583104888989	490425/479780/477711/403807/403998/480558/612614/403755/403669/476040/478370	PKLR/COX6A2/TPI1/MYH7/TGFB1/NME1/COX7A1/GAPDH/ATP5F1B/COX8A/COX5A	11	4	490425/479780/403807/478370	7	477711/403998/480558/612614/403755/403669/476040
BP	GO:0050953	sensory perception of light stimulus	11/329	18/601	0.381020587550868	0.830583104888989	403972/486334/403803/403911/403781/607104/485498/403613/489766/493763/403891	PRPH2/CRYBA4/RPE65/PDE6G/PDE6D/MIP/CLN5/GNAT1/HSF4/RHO/CNGA1	11	7	403972/486334/403803/403911/607104/403613/493763	4	403781/485498/489766/403891
BP	GO:0051640	organelle localization	11/329	18/601	0.381020587550868	0.830583104888989	403550/475294/442936/442990/481280/403740/479794/403774/474966/492302/477771	ALB/CAV2/BIRC5/IL13/MYH9/PTGDS/CLN3/RAB1A/OOEP/CFTR/EXOC6	11	4	403550/442990/481280/492302	7	475294/442936/403740/479794/403774/474966/477771
BP	GO:0008219	cell death	40/329	70/601	0.382667949967955	0.830583104888989	XLOC_034743/403550/475471/403802/403537/403413/403937/403924/403408/477032/403980/403856/442936/403474/442990/100856359/403418/403886/403998/479458/403693/476804/489433/479794/494005/403800/403984/403463/478942/403755/403441/403500/403704/482620/403922/403797/448806/403869/478026/481756	XLOC_034743/ALB/SFRP2/VEGFA/MCL1/DNASE1/INPP5A/MYC/PSEN1/CTNNB1/CAV1/MAPK14/BIRC5/CAT/IL13/RAPGEF2/GJA1/PDPN/TGFB1/CASP12/MDM2/RPS3/BIRC3/CLN3/PRKCD/MT1E/KCNMA1/TFAP2B/DSTYK/GAPDH/HGF/EBAG9/UACA/APAF1/TNF/PTGER2/DBH/TP53/ECSCR/PPARD	40	13	XLOC_034743/403550/403802/403413/442990/403984/403441/403704/403922/448806/403869/478026/481756	27	475471/403537/403937/403924/403408/477032/403980/403856/442936/403474/100856359/403418/403886/403998/479458/403693/476804/489433/479794/494005/403800/403463/478942/403755/403500/482620/403797
BP	GO:0015031	protein transport	30/329	52/601	0.383019695551309	0.830583104888989	XLOC_034743/403767/474362/491169/403883/403956/403980/403979/611923/475016/403809/403998/481280/479794/483155/404007/403947/403953/403463/403859/489293/XLOC_030299/492302/482381/404009/403922/404017/490418/483332/477771	XLOC_034743/CUBN/AKAP8/UNC119/ERBB2/RAB4B/CAV1/HSPB1/SRP9/SEC63/RRBP1/TGFB1/MYH9/CLN3/GJA5/RAB7A/RAB9A/SRP54/TFAP2B/ADCY5/SRPRA/XLOC_030299/CFTR/PLEKHA8/RAB2A/TNF/SEC61G/RAB25/RHBDF2/EXOC6	30	12	XLOC_034743/403767/611923/475016/481280/483155/403953/489293/492302/403922/490418/483332	18	474362/491169/403883/403956/403980/403979/403809/403998/479794/404007/403947/403463/403859/XLOC_030299/482381/404009/404017/477771
BP	GO:0001501	skeletal system development	7/329	11/601	0.389240052844655	0.830583104888989	475471/490344/403418/403424/608843/403998/483155	SFRP2/MYOC/GJA1/EDN1/CTSK/TGFB1/GJA5	7	2	490344/483155	5	475471/403418/403424/608843/403998
BP	GO:0002526	acute inflammatory response	7/329	11/601	0.389240052844655	0.830583104888989	403845/445457/403875/403413/751814/403922/477704	FN1/TRPV1/F8/DNASE1/LOC751814/TNF/CD163	7	6	403845/445457/403875/403413/751814/403922	1	477704
BP	GO:0002696	positive regulation of leukocyte activation	7/329	11/601	0.389240052844655	0.830583104888989	403502/403980/442990/403998/474176/476804/403616	TLR9/CAV1/IL13/TGFB1/PRKDC/RPS3/LEP	7	2	442990/474176	5	403502/403980/403998/476804/403616
BP	GO:0006887	exocytosis	7/329	11/601	0.389240052844655	0.830583104888989	442990/403880/481280/403740/403947/492302/477771	IL13/STXBP2/MYH9/PTGDS/RAB9A/CFTR/EXOC6	7	3	442990/481280/492302	4	403880/403740/403947/477771
BP	GO:0006914	autophagy	7/329	11/601	0.389240052844655	0.830583104888989	403910/479794/404007/403774/403616/403904/403773	ADRB2/CLN3/RAB7A/RAB1A/LEP/DCN/RAB8A	7	1	403773	6	403910/479794/404007/403774/403616/403904
BP	GO:0007264	small GTPase mediated signal transduction	7/329	11/601	0.389240052844655	0.830583104888989	403956/403954/100856359/490344/481739/403886/403947	RAB4B/RHOA/RAPGEF2/MYOC/RGL2/PDPN/RAB9A	7	2	403954/490344	5	403956/100856359/481739/403886/403947
BP	GO:0010634	positive regulation of epithelial cell migration	7/329	11/601	0.389240052844655	0.830583104888989	403802/403438/478908/403998/607724/490418/442986	VEGFA/MET/AAMP/TGFB1/FGF1/RAB25/PDGFB	7	2	403802/490418	5	403438/478908/403998/607724/442986
BP	GO:0030031	cell projection assembly	7/329	11/601	0.389240052844655	0.830583104888989	403980/482252/494005/476582/477794/403844/403773	CAV1/PODXL/PRKCD/CCDC66/DNMBP/OCLN/RAB8A	7	3	482252/476582/403773	4	403980/494005/477794/403844
BP	GO:0046434	organophosphate catabolic process	7/329	11/601	0.389240052844655	0.830583104888989	403825/490425/403403/477711/403755/442945/403848	PDE5A/PKLR/PLA2G15/TPI1/GAPDH/HPRT1/PLA2G7	7	2	403825/490425	5	403403/477711/403755/442945/403848
BP	GO:0050679	positive regulation of epithelial cell proliferation	7/329	11/601	0.389240052844655	0.830583104888989	403802/403924/403630/475294/445452/442986/448789	VEGFA/MYC/TGM1/CAV2/CCL24/PDGFB/CCL26	7	2	403802/403630	5	403924/475294/445452/442986/448789
BP	GO:0060249	anatomical structure homeostasis	7/329	11/601	0.389240052844655	0.830583104888989	403502/403924/608843/485337/403568/476582/403412	TLR9/MYC/CTSK/TPP1/RAD51/CCDC66/TERT	7	3	485337/476582/403412	4	403502/403924/608843/403568
BP	GO:0061919	process utilizing autophagic mechanism	7/329	11/601	0.389240052844655	0.830583104888989	403910/479794/404007/403774/403616/403904/403773	ADRB2/CLN3/RAB7A/RAB1A/LEP/DCN/RAB8A	7	1	403773	6	403910/479794/404007/403774/403616/403904
BP	GO:0071396	cellular response to lipid	7/329	11/601	0.389240052844655	0.830583104888989	481735/403998/477625/403859/492302/490156/403922	RXRB/TGFB1/ADCY6/ADCY5/CFTR/GFI1/TNF	7	2	492302/403922	5	481735/403998/477625/403859/490156
BP	GO:0120031	plasma membrane bounded cell projection assembly	7/329	11/601	0.389240052844655	0.830583104888989	403980/482252/494005/476582/477794/403844/403773	CAV1/PODXL/PRKCD/CCDC66/DNMBP/OCLN/RAB8A	7	3	482252/476582/403773	4	403980/494005/477794/403844
BP	GO:0051093	negative regulation of developmental process	16/329	27/601	0.390281008220175	0.830624240007859	475471/474697/403924/477032/403980/100856359/608843/403998/612116/403884/403586/490156/403922/403904/481756/478664	SFRP2/HSPA9/MYC/CTNNB1/CAV1/RAPGEF2/CTSK/TGFB1/NAXE/TRIB2/CCL17/GFI1/TNF/DCN/PPARD/DNAJB11	16	5	474697/403586/403922/481756/478664	11	475471/403924/477032/403980/100856359/608843/403998/612116/403884/490156/403904
BP	GO:0045184	establishment of protein localization	31/329	54/601	0.395367817643633	0.839253357034656	XLOC_034743/403767/474362/491169/403883/403956/403980/403979/611923/475016/403809/403998/481280/479794/483155/404007/403947/403953/403463/403859/489293/XLOC_030299/474966/492302/482381/404009/403922/404017/490418/483332/477771	XLOC_034743/CUBN/AKAP8/UNC119/ERBB2/RAB4B/CAV1/HSPB1/SRP9/SEC63/RRBP1/TGFB1/MYH9/CLN3/GJA5/RAB7A/RAB9A/SRP54/TFAP2B/ADCY5/SRPRA/XLOC_030299/OOEP/CFTR/PLEKHA8/RAB2A/TNF/SEC61G/RAB25/RHBDF2/EXOC6	31	12	XLOC_034743/403767/611923/475016/481280/483155/403953/489293/492302/403922/490418/483332	19	474362/491169/403883/403956/403980/403979/403809/403998/479794/404007/403947/403463/403859/XLOC_030299/474966/482381/404009/404017/477771
BP	GO:0010468	regulation of gene expression	52/329	92/601	0.398844807340386	0.844429240540973	XLOC_034743/475471/403502/403802/445457/403883/403924/479217/477032/403980/403897/403856/442936/403474/611923/474839/403437/484445/449029/403790/403424/403998/403609/403850/403606/481280/474176/403693/476804/490852/479794/442859/403931/403463/403805/403755/481740/489766/607724/449028/491894/403420/XLOC_028271/490156/403922/444855/403904/442986/403869/606754/481756/403887	XLOC_034743/SFRP2/TLR9/VEGFA/TRPV1/ERBB2/MYC/ARID5B/CTNNB1/CAV1/NR4A1/MAPK14/BIRC5/CAT/SRP9/DDX39B/BRCA1/FOSB/TBX19/IL5/EDN1/TGFB1/PPP1CA/CXCL8/PPARG/MYH9/PRKDC/MDM2/RPS3/SETD3/CLN3/NFKB1/CD4/TFAP2B/ADORA3/GAPDH/TAPBP/HSF4/FGF1/CCND1/KDM5C/HEY1/XLOC_028271/GFI1/TNF/UNK/DCN/PDGFB/TP53/QKI/PPARD/CREM	52	20	XLOC_034743/403802/445457/611923/403437/449029/403790/403850/481280/474176/490852/403931/403805/481740/491894/XLOC_028271/403922/444855/403869/481756	32	475471/403502/403883/403924/479217/477032/403980/403897/403856/442936/403474/474839/484445/403424/403998/403609/403606/403693/476804/479794/442859/403463/403755/489766/607724/449028/403420/490156/403904/442986/606754/403887
BP	GO:0006820	anion transport	12/329	20/601	0.403404765710765	0.851865128630785	404013/403453/403723/485058/403886/403971/479794/492302/482381/403616/403595/481756	SLC6A12/ABCC1/CLCN1/MFSD12/PDPN/CLNS1A/CLN3/CFTR/PLEKHA8/LEP/SLC35A2/PPARD	12	5	404013/403453/403723/492302/481756	7	485058/403886/403971/479794/482381/403616/403595
BP	GO:1901137	carbohydrate derivative biosynthetic process	22/329	38/601	0.408993230697352	0.860985738100113	482663/477032/490425/493990/553102/477711/481737/403998/480558/485621/477512/448804/477625/503548/403859/403755/442945/494221/403669/442986/403833/485628	GUCY1A1/CTNNB1/PKLR/XYLT2/GUCY1B1/TPI1/B3GALT4/TGFB1/NME1/POMGNT2/OSTC/FUT8/ADCY6/FUT10/ADCY5/GAPDH/HPRT1/EOGT/ATP5F1B/PDGFB/GBGT1/STT3B	22	4	490425/477512/494221/485628	18	482663/477032/493990/553102/477711/481737/403998/480558/485621/448804/477625/503548/403859/403755/442945/403669/442986/403833
BP	GO:0010604	positive regulation of macromolecule metabolic process	48/329	85/601	0.410899684334288	0.860985738100113	475471/403502/403802/403883/403924/479217/403657/477032/403980/403897/403911/403954/474839/100856359/403437/449029/403790/403424/403998/403910/403850/403606/481280/474176/442985/476804/490852/442859/403568/403774/403931/403463/478942/403441/489766/607724/449028/474966/403616/404002/403922/403797/403904/442986/403869/403962/606754/481756	SFRP2/TLR9/VEGFA/ERBB2/MYC/ARID5B/EGF/CTNNB1/CAV1/NR4A1/PDE6G/RHOA/DDX39B/RAPGEF2/BRCA1/TBX19/IL5/EDN1/TGFB1/ADRB2/CXCL8/PPARG/MYH9/PRKDC/PDGFRB/RPS3/SETD3/NFKB1/RAD51/RAB1A/CD4/TFAP2B/DSTYK/HGF/HSF4/FGF1/CCND1/OOEP/LEP/EPO/TNF/PTGER2/DCN/PDGFB/TP53/ADRA1B/QKI/PPARD	48	18	403802/403657/403911/403954/403437/449029/403790/403850/481280/474176/490852/403931/403441/404002/403922/403869/403962/481756	30	475471/403502/403883/403924/479217/477032/403980/403897/474839/100856359/403424/403998/403910/403606/442985/476804/442859/403568/403774/403463/478942/489766/607724/449028/474966/403616/403797/403904/442986/606754
BP	GO:0010720	positive regulation of cell development	8/329	13/601	0.41831410399698	0.860985738100113	403949/477032/100856359/490344/403424/403998/474176/403922	TCF4/CTNNB1/RAPGEF2/MYOC/EDN1/TGFB1/PRKDC/TNF	8	3	490344/474176/403922	5	403949/477032/100856359/403424/403998
BP	GO:0043010	camera-type eye development	8/329	13/601	0.41831410399698	0.860985738100113	403972/486334/607905/607104/442985/403912/403613/489766	PRPH2/CRYBA4/RING1/MIP/PDGFRB/GNB1/GNAT1/HSF4	8	4	403972/486334/607104/403613	4	607905/442985/403912/489766
BP	GO:0046677	response to antibiotic	8/329	13/601	0.41831410399698	0.860985738100113	403502/476804/477625/403859/403441/492302/448806/442986	TLR9/RPS3/ADCY6/ADCY5/HGF/CFTR/DBH/PDGFB	8	3	403441/492302/448806	5	403502/476804/477625/403859/442986
BP	GO:0051346	negative regulation of hydrolase activity	8/329	13/601	0.41831410399698	0.860985738100113	475471/442936/489433/403441/403922/403797/403919/403816	SFRP2/BIRC5/BIRC3/HGF/TNF/PTGER2/WFDC2/TIMP1	8	3	403441/403922/403919	5	475471/442936/489433/403797/403816
BP	GO:0070371	ERK1 and ERK2 cascade	8/329	13/601	0.41831410399698	0.860985738100113	403502/403883/100856359/403998/442985/478942/607724/442986	TLR9/ERBB2/RAPGEF2/TGFB1/PDGFRB/DSTYK/FGF1/PDGFB	8	0		8	403502/403883/100856359/403998/442985/478942/607724/442986
BP	GO:1902903	regulation of supramolecular fiber organization	8/329	13/601	0.41831410399698	0.860985738100113	490344/403612/445452/403424/476804/494005/403844/448789	MYOC/HSP70/CCL24/EDN1/RPS3/PRKCD/OCLN/CCL26	8	1	490344	7	403612/445452/403424/476804/494005/403844/448789
BP	GO:1903522	regulation of blood circulation	8/329	13/601	0.41831410399698	0.860985738100113	403980/403807/403424/403508/483155/403836/448806/403962	CAV1/MYH7/EDN1/EDN2/GJA5/AGTR1/DBH/ADRA1B	8	4	403807/483155/448806/403962	4	403980/403424/403508/403836
BP	GO:1903827	regulation of cellular protein localization	8/329	13/601	0.41831410399698	0.860985738100113	403883/477032/445542/476623/403998/479794/476582/403922	ERBB2/CTNNB1/SLC5A3/DAG1/TGFB1/CLN3/CCDC66/TNF	8	3	476623/476582/403922	5	403883/477032/445542/403998/479794
BP	GO:0030162	regulation of proteolysis	13/329	22/601	0.423748068055422	0.864682708764232	475471/403924/403980/442936/481280/476804/489433/479794/403441/403922/403797/403919/403816	SFRP2/MYC/CAV1/BIRC5/MYH9/RPS3/BIRC3/CLN3/HGF/TNF/PTGER2/WFDC2/TIMP1	13	4	481280/403441/403922/403919	9	475471/403924/403980/442936/476804/489433/479794/403797/403816
BP	GO:0000003	reproduction	18/329	31/601	0.424364576625988	0.864682708764232	475471/610702/100856060/403418/481280/609426/449494/403568/611903/474966/492302/612294/403616/448806/442986/403780/606754/481756	SFRP2/SPACA3/HORMAD1/GJA1/MYH9/TRIP13/CCNB3/RAD51/HORMAD2/OOEP/CFTR/RAB13/LEP/DBH/PDGFB/NPHP1/QKI/PPARD	18	8	610702/100856060/481280/611903/492302/448806/403780/481756	10	475471/403418/609426/449494/403568/474966/612294/403616/442986/606754
BP	GO:0017144	drug metabolic process	18/329	31/601	0.424364576625988	0.864682708764232	490425/403980/479780/477711/403807/403998/479066/612614/474479/403755/442945/484770/403669/403922/448806/476040/403848/478370	PKLR/CAV1/COX6A2/TPI1/MYH7/TGFB1/IDH3A/COX7A1/CYB5R3/GAPDH/HPRT1/AMT/ATP5F1B/TNF/DBH/COX8A/PLA2G7/COX5A	18	7	490425/479780/403807/474479/403922/448806/478370	11	403980/477711/403998/479066/612614/403755/442945/484770/403669/476040/403848
BP	GO:0022414	reproductive process	18/329	31/601	0.424364576625988	0.864682708764232	475471/610702/100856060/403418/481280/609426/449494/403568/611903/474966/492302/612294/403616/448806/442986/403780/606754/481756	SFRP2/SPACA3/HORMAD1/GJA1/MYH9/TRIP13/CCNB3/RAD51/HORMAD2/OOEP/CFTR/RAB13/LEP/DBH/PDGFB/NPHP1/QKI/PPARD	18	8	610702/100856060/481280/611903/492302/448806/403780/481756	10	475471/403418/609426/449494/403568/474966/612294/403616/442986/606754
BP	GO:0010033	response to organic substance	50/329	89/601	0.429660820146382	0.873285616947521	475471/403502/403802/445457/403883/475294/477032/403980/403897/403741/442990/403954/403939/100856359/404019/481735/403424/403998/608459/403850/403606/403721/476804/477625/494005/403984/403568/403836/403931/403463/478942/403859/607724/492302/612294/403616/403928/404002/490156/403922/448806/403904/442957/442986/403773/403762/403795/485628/100855637/403968	SFRP2/TLR9/VEGFA/TRPV1/ERBB2/CAV2/CTNNB1/CAV1/NR4A1/HTR1B/IL13/RHOA/CD44/RAPGEF2/HSP90B1/RXRB/EDN1/TGFB1/FGF5/CXCL8/PPARG/GHR/RPS3/ADCY6/PRKCD/KCNMA1/RAD51/AGTR1/CD4/TFAP2B/DSTYK/ADCY5/FGF1/CFTR/RAB13/LEP/GNAQ/EPO/GFI1/TNF/DBH/DCN/GNAI2/PDGFB/RAB8A/BGLAP/GH1/STT3B/PTGER1/TSHR	50	19	403802/445457/442990/403954/403939/404019/403850/403984/403931/492302/403928/404002/403922/448806/403773/403795/485628/100855637/403968	31	475471/403502/403883/475294/477032/403980/403897/403741/100856359/481735/403424/403998/608459/403606/403721/476804/477625/494005/403568/403836/403463/478942/403859/607724/612294/403616/490156/403904/442957/442986/403762
BP	GO:0040017	positive regulation of locomotion	19/329	33/601	0.439927440787927	0.876710545198922	403802/403438/475294/403980/403954/100856359/490344/403886/445452/403424/478908/403998/482252/403850/442985/607724/490418/442986/448789	VEGFA/MET/CAV2/CAV1/RHOA/RAPGEF2/MYOC/PDPN/CCL24/EDN1/AAMP/TGFB1/PODXL/CXCL8/PDGFRB/FGF1/RAB25/PDGFB/CCL26	19	6	403802/403954/490344/482252/403850/490418	13	403438/475294/403980/100856359/403886/445452/403424/478908/403998/442985/607724/442986/448789
BP	GO:0002697	regulation of immune effector process	9/329	15/601	0.443207913993551	0.876710545198922	403502/403413/442990/607183/403790/611360/403998/403616/403922	TLR9/DNASE1/IL13/LTA/IL5/KLRD1/TGFB1/LEP/TNF	9	6	403413/442990/607183/403790/611360/403922	3	403502/403998/403616
BP	GO:0050767	regulation of neurogenesis	9/329	15/601	0.443207913993551	0.876710545198922	475471/403408/403949/477032/100856359/403998/490156/403922/478664	SFRP2/PSEN1/TCF4/CTNNB1/RAPGEF2/TGFB1/GFI1/TNF/DNAJB11	9	2	403922/478664	7	475471/403408/403949/477032/100856359/403998/490156
BP	GO:0050778	positive regulation of immune response	9/329	15/601	0.443207913993551	0.876710545198922	403502/403980/442990/607183/611360/403998/476804/490156/403922	TLR9/CAV1/IL13/LTA/KLRD1/TGFB1/RPS3/GFI1/TNF	9	4	442990/607183/611360/403922	5	403502/403980/403998/476804/490156
BP	GO:0050900	leukocyte migration	9/329	15/601	0.443207913993551	0.876710545198922	403954/445452/403885/403953/610750/403922/448806/442986/448789	RHOA/CCL24/MMP9/SRP54/ADGRE2/TNF/DBH/PDGFB/CCL26	9	6	403954/403885/403953/610750/403922/448806	3	445452/442986/448789
BP	GO:0061041	regulation of wound healing	9/329	15/601	0.443207913993551	0.876710545198922	403980/403886/494005/474355/403602/403922/403844/442986/481756	CAV1/PDPN/PRKCD/THBD/PLG/TNF/OCLN/PDGFB/PPARD	9	3	403602/403922/481756	6	403980/403886/494005/474355/403844/442986
BP	GO:0070085	glycosylation	9/329	15/601	0.443207913993551	0.876710545198922	481737/485498/485621/477512/448804/503548/494221/403833/485628	B3GALT4/CLN5/POMGNT2/OSTC/FUT8/FUT10/EOGT/GBGT1/STT3B	9	3	477512/494221/485628	6	481737/485498/485621/448804/503548/403833
BP	GO:0071214	cellular response to abiotic stimulus	9/329	15/601	0.443207913993551	0.876710545198922	475471/445457/479794/494005/403568/403613/493763/403797/403816	SFRP2/TRPV1/CLN3/PRKCD/RAD51/GNAT1/RHO/PTGER2/TIMP1	9	3	445457/403613/493763	6	475471/479794/494005/403568/403797/403816
BP	GO:0090087	regulation of peptide transport	9/329	15/601	0.443207913993551	0.876710545198922	403883/403998/479794/483155/403463/403859/492302/403922/483332	ERBB2/TGFB1/CLN3/GJA5/TFAP2B/ADCY5/CFTR/TNF/RHBDF2	9	4	483155/492302/403922/483332	5	403883/403998/479794/403463/403859
BP	GO:0104004	cellular response to environmental stimulus	9/329	15/601	0.443207913993551	0.876710545198922	475471/445457/479794/494005/403568/403613/493763/403797/403816	SFRP2/TRPV1/CLN3/PRKCD/RAD51/GNAT1/RHO/PTGER2/TIMP1	9	3	445457/403613/493763	6	475471/479794/494005/403568/403797/403816
BP	GO:1903034	regulation of response to wounding	9/329	15/601	0.443207913993551	0.876710545198922	403980/403886/494005/474355/403602/403922/403844/442986/481756	CAV1/PDPN/PRKCD/THBD/PLG/TNF/OCLN/PDGFB/PPARD	9	3	403602/403922/481756	6	403980/403886/494005/474355/403844/442986
BP	GO:0044255	cellular lipid metabolic process	20/329	35/601	0.454648615086487	0.893230596156006	100686778/403937/403803/403980/403403/403474/403437/403424/403998/403544/442985/403740/479794/494005/442986/494010/403848/403833/606754/481756	CYP1A1/INPP5A/RPE65/CAV1/PLA2G15/CAT/BRCA1/EDN1/TGFB1/PTGS1/PDGFRB/PTGDS/CLN3/PRKCD/PDGFB/CYP1A2/PLA2G7/GBGT1/QKI/PPARD	20	6	100686778/403803/403437/403544/494010/481756	14	403937/403980/403403/403474/403424/403998/442985/403740/479794/494005/442986/403848/403833/606754
BP	GO:0050877	nervous system process	20/329	35/601	0.454648615086487	0.893230596156006	445457/403972/486334/403723/403981/403803/403911/403781/607104/485498/479794/403912/403984/403407/403613/489766/493763/489594/448806/403891	TRPV1/PRPH2/CRYBA4/CLCN1/CCL2/RPE65/PDE6G/PDE6D/MIP/CLN5/CLN3/GNB1/KCNMA1/APP/GNAT1/HSF4/RHO/TAS1R3/DBH/CNGA1	20	13	445457/403972/486334/403723/403803/403911/607104/403984/403407/403613/493763/489594/448806	7	403981/403781/485498/479794/403912/489766/403891
BP	GO:0002684	positive regulation of immune system process	15/329	26/601	0.459621300131709	0.893230596156006	403502/403980/442990/403954/607183/403790/611360/445452/403998/474176/476804/403931/403616/490156/403922	TLR9/CAV1/IL13/RHOA/LTA/IL5/KLRD1/CCL24/TGFB1/PRKDC/RPS3/CD4/LEP/GFI1/TNF	15	8	442990/403954/607183/403790/611360/474176/403931/403922	7	403502/403980/445452/403998/476804/403616/490156
BP	GO:0030182	neuron differentiation	15/329	26/601	0.459621300131709	0.893230596156006	475471/403408/403972/403949/477032/100856359/490344/476623/403984/403613/612294/490156/444855/403773/403968	SFRP2/PSEN1/PRPH2/TCF4/CTNNB1/RAPGEF2/MYOC/DAG1/KCNMA1/GNAT1/RAB13/GFI1/UNK/RAB8A/TSHR	15	8	403972/490344/476623/403984/403613/444855/403773/403968	7	475471/403408/403949/477032/100856359/612294/490156
BP	GO:0006631	fatty acid metabolic process	10/329	17/601	0.465003116228141	0.893230596156006	100686778/403980/403403/403437/403424/403544/403740/494010/606754/481756	CYP1A1/CAV1/PLA2G15/BRCA1/EDN1/PTGS1/PTGDS/CYP1A2/QKI/PPARD	10	5	100686778/403437/403544/494010/481756	5	403980/403403/403424/403740/606754
BP	GO:0009101	glycoprotein biosynthetic process	10/329	17/601	0.465003116228141	0.893230596156006	477032/493990/481737/485621/477512/448804/503548/494221/403833/485628	CTNNB1/XYLT2/B3GALT4/POMGNT2/OSTC/FUT8/FUT10/EOGT/GBGT1/STT3B	10	3	477512/494221/485628	7	477032/493990/481737/485621/448804/503548/403833
BP	GO:0010632	regulation of epithelial cell migration	10/329	17/601	0.465003116228141	0.893230596156006	403802/403438/478908/403998/403443/607724/403922/490418/403904/442986	VEGFA/MET/AAMP/TGFB1/GLUL/FGF1/TNF/RAB25/DCN/PDGFB	10	3	403802/403922/490418	7	403438/478908/403998/403443/607724/403904/442986
BP	GO:0019216	regulation of lipid metabolic process	10/329	17/601	0.465003116228141	0.893230596156006	403980/403437/403998/442985/494005/403984/607724/490156/403922/442986	CAV1/BRCA1/TGFB1/PDGFRB/PRKCD/KCNMA1/FGF1/GFI1/TNF/PDGFB	10	3	403437/403984/403922	7	403980/403998/442985/494005/607724/490156/442986
BP	GO:0062012	regulation of small molecule metabolic process	10/329	17/601	0.465003116228141	0.893230596156006	403980/403437/403998/479794/403984/607724/478726/490156/403922/442986	CAV1/BRCA1/TGFB1/CLN3/KCNMA1/FGF1/SIRT5/GFI1/TNF/PDGFB	10	3	403437/403984/403922	7	403980/403998/479794/607724/478726/490156/442986
BP	GO:0007267	cell-cell signaling	21/329	37/601	0.46861560041899	0.893230596156006	475471/445457/403408/403981/477032/403980/553102/490344/403418/476623/403424/479794/403984/483155/403774/403463/403859/403441/492302/403922/442986	SFRP2/TRPV1/PSEN1/CCL2/CTNNB1/CAV1/GUCY1B1/MYOC/GJA1/DAG1/EDN1/CLN3/KCNMA1/GJA5/RAB1A/TFAP2B/ADCY5/HGF/CFTR/TNF/PDGFB	21	8	445457/490344/476623/403984/483155/403441/492302/403922	13	475471/403408/403981/477032/403980/553102/403418/403424/479794/403774/403463/403859/442986
BP	GO:0090304	nucleic acid metabolic process	60/329	108/601	0.46867673283261	0.893230596156006	XLOC_034743/475471/403502/403802/445457/403413/403883/403924/479217/403657/477032/403980/403897/403856/442936/403474/474839/XLOC_019296/100856060/403437/484445/449029/403790/403424/403998/403971/403606/609426/474176/403693/476804/490852/489894/403688/442859/403568/403931/403463/403805/403441/489766/607724/449028/491894/403420/474966/XLOC_028271/403412/488523/403423/490156/403922/403904/442986/403…	XLOC_034743/SFRP2/TLR9/VEGFA/TRPV1/DNASE1/ERBB2/MYC/ARID5B/EGF/CTNNB1/CAV1/NR4A1/MAPK14/BIRC5/CAT/DDX39B/XLOC_019296/HORMAD1/BRCA1/FOSB/TBX19/IL5/EDN1/TGFB1/CLNS1A/PPARG/TRIP13/PRKDC/MDM2/RPS3/SETD3/NUDT1/RPL27/NFKB1/RAD51/CD4/TFAP2B/ADORA3/HGF/HSF4/FGF1/CCND1/KDM5C/HEY1/OOEP/XLOC_028271/TERT/USP37/RBM47/GFI1/TNF/DCN/PDGFB/TP53/TFIP11/QKI/PPARD/DNAJB11/CREM	60	22	XLOC_034743/403802/445457/403413/403657/XLOC_019296/100856060/403437/449029/403790/474176/490852/403931/403805/403441/491894/XLOC_028271/403412/403922/403869/481756/478664	38	475471/403502/403883/403924/479217/477032/403980/403897/403856/442936/403474/474839/484445/403424/403998/403971/403606/609426/403693/476804/489894/403688/442859/403568/403463/489766/607724/449028/403420/474966/488523/403423/490156/403904/442986/477530/606754/403887
BP	GO:0018130	heterocycle biosynthetic process	55/329	99/601	0.474058486158994	0.893230596156006	XLOC_034743/475471/403502/403802/445457/403825/403883/403924/479217/482663/477032/490425/403980/403897/403856/442936/403474/553102/474839/403437/477711/484445/449029/403790/403424/403998/480558/403606/403693/476804/490852/477625/442859/403931/403463/403859/403805/403755/403441/489766/607724/442945/449028/491894/403669/403420/XLOC_028271/403412/490156/403922/403904/442986/403869/481756/403887	XLOC_034743/SFRP2/TLR9/VEGFA/TRPV1/PDE5A/ERBB2/MYC/ARID5B/GUCY1A1/CTNNB1/PKLR/CAV1/NR4A1/MAPK14/BIRC5/CAT/GUCY1B1/DDX39B/BRCA1/TPI1/FOSB/TBX19/IL5/EDN1/TGFB1/NME1/PPARG/MDM2/RPS3/SETD3/ADCY6/NFKB1/CD4/TFAP2B/ADCY5/ADORA3/GAPDH/HGF/HSF4/FGF1/HPRT1/CCND1/KDM5C/ATP5F1B/HEY1/XLOC_028271/TERT/GFI1/TNF/DCN/PDGFB/TP53/PPARD/CREM	55	18	XLOC_034743/403802/445457/403825/490425/403437/449029/403790/490852/403931/403805/403441/491894/XLOC_028271/403412/403922/403869/481756	37	475471/403502/403883/403924/479217/482663/477032/403980/403897/403856/442936/403474/553102/474839/477711/484445/403424/403998/480558/403606/403693/476804/477625/442859/403463/403859/403755/489766/607724/442945/449028/403669/403420/490156/403904/442986/403887
BP	GO:0034654	nucleobase-containing compound biosynthetic process	55/329	99/601	0.474058486158994	0.893230596156006	XLOC_034743/475471/403502/403802/445457/403825/403883/403924/479217/482663/477032/490425/403980/403897/403856/442936/403474/553102/474839/403437/477711/484445/449029/403790/403424/403998/480558/403606/403693/476804/490852/477625/442859/403931/403463/403859/403805/403755/403441/489766/607724/442945/449028/491894/403669/403420/XLOC_028271/403412/490156/403922/403904/442986/403869/481756/403887	XLOC_034743/SFRP2/TLR9/VEGFA/TRPV1/PDE5A/ERBB2/MYC/ARID5B/GUCY1A1/CTNNB1/PKLR/CAV1/NR4A1/MAPK14/BIRC5/CAT/GUCY1B1/DDX39B/BRCA1/TPI1/FOSB/TBX19/IL5/EDN1/TGFB1/NME1/PPARG/MDM2/RPS3/SETD3/ADCY6/NFKB1/CD4/TFAP2B/ADCY5/ADORA3/GAPDH/HGF/HSF4/FGF1/HPRT1/CCND1/KDM5C/ATP5F1B/HEY1/XLOC_028271/TERT/GFI1/TNF/DCN/PDGFB/TP53/PPARD/CREM	55	18	XLOC_034743/403802/445457/403825/490425/403437/449029/403790/490852/403931/403805/403441/491894/XLOC_028271/403412/403922/403869/481756	37	475471/403502/403883/403924/479217/482663/477032/403980/403897/403856/442936/403474/553102/474839/477711/484445/403424/403998/480558/403606/403693/476804/477625/442859/403463/403859/403755/489766/607724/442945/449028/403669/403420/490156/403904/442986/403887
BP	GO:0007155	cell adhesion	27/329	48/601	0.474678796708488	0.893230596156006	475471/403802/403845/403408/403972/477032/403980/403954/490344/403886/607104/403998/482252/403982/403850/481280/476804/494005/403975/403774/403931/610750/403966/403616/403922/403558/481756	SFRP2/VEGFA/FN1/PSEN1/PRPH2/CTNNB1/CAV1/RHOA/MYOC/PDPN/MIP/TGFB1/PODXL/VCAM1/CXCL8/MYH9/RPS3/PRKCD/ICAM1/RAB1A/CD4/ADGRE2/ATP1B1/LEP/TNF/PPP1CB/PPARD	27	14	403802/403845/403972/403954/490344/607104/482252/403850/481280/403975/403931/610750/403922/481756	13	475471/403408/477032/403980/403886/403998/403982/476804/494005/403774/403966/403616/403558
BP	GO:0022610	biological adhesion	27/329	48/601	0.474678796708488	0.893230596156006	475471/403802/403845/403408/403972/477032/403980/403954/490344/403886/607104/403998/482252/403982/403850/481280/476804/494005/403975/403774/403931/610750/403966/403616/403922/403558/481756	SFRP2/VEGFA/FN1/PSEN1/PRPH2/CTNNB1/CAV1/RHOA/MYOC/PDPN/MIP/TGFB1/PODXL/VCAM1/CXCL8/MYH9/RPS3/PRKCD/ICAM1/RAB1A/CD4/ADGRE2/ATP1B1/LEP/TNF/PPP1CB/PPARD	27	14	403802/403845/403972/403954/490344/607104/482252/403850/481280/403975/403931/610750/403922/481756	13	475471/403408/477032/403980/403886/403998/403982/476804/494005/403774/403966/403616/403558
BP	GO:0065003	protein-containing complex assembly	27/329	48/601	0.474678796708488	0.893230596156006	XLOC_034743/403802/445457/403972/474839/XLOC_019296/403790/403612/445452/607104/403998/403971/474176/476804/494005/403984/403568/403774/403953/481740/485783/403922/403844/403869/608244/477530/448789	XLOC_034743/VEGFA/TRPV1/PRPH2/DDX39B/XLOC_019296/IL5/HSP70/CCL24/MIP/TGFB1/CLNS1A/PRKDC/RPS3/PRKCD/KCNMA1/RAD51/RAB1A/SRP54/TAPBP/PRNP/TNF/OCLN/TP53/NDUFA10/TFIP11/CCL26	27	13	XLOC_034743/403802/445457/403972/XLOC_019296/403790/607104/474176/403984/403953/481740/403922/403869	14	474839/403612/445452/403998/403971/476804/494005/403568/403774/485783/403844/608244/477530/448789
BP	GO:0009968	negative regulation of signal transduction	16/329	28/601	0.475627552184459	0.893230596156006	475471/403502/403924/475294/403980/403741/490344/476623/403910/403850/404007/403441/403420/403922/403797/403904	SFRP2/TLR9/MYC/CAV2/CAV1/HTR1B/MYOC/DAG1/ADRB2/CXCL8/RAB7A/HGF/HEY1/TNF/PTGER2/DCN	16	5	490344/476623/403850/403441/403922	11	475471/403502/403924/475294/403980/403741/403910/404007/403420/403797/403904
BP	GO:0071705	nitrogen compound transport	39/329	70/601	0.482865664912066	0.893230596156006	XLOC_034743/403767/445457/404013/474362/491169/403883/485058/403956/403980/403979/403741/611923/475016/403886/403809/403424/403998/481280/479794/483155/404007/403947/403774/403953/403463/403859/489293/XLOC_030299/492302/482381/404009/403922/404017/490418/483332/403595/477771/606754	XLOC_034743/CUBN/TRPV1/SLC6A12/AKAP8/UNC119/ERBB2/MFSD12/RAB4B/CAV1/HSPB1/HTR1B/SRP9/SEC63/PDPN/RRBP1/EDN1/TGFB1/MYH9/CLN3/GJA5/RAB7A/RAB9A/RAB1A/SRP54/TFAP2B/ADCY5/SRPRA/XLOC_030299/CFTR/PLEKHA8/RAB2A/TNF/SEC61G/RAB25/RHBDF2/SLC35A2/EXOC6/QKI	39	14	XLOC_034743/403767/445457/404013/611923/475016/481280/483155/403953/489293/492302/403922/490418/483332	25	474362/491169/403883/485058/403956/403980/403979/403741/403886/403809/403424/403998/479794/404007/403947/403774/403463/403859/XLOC_030299/482381/404009/404017/403595/477771/606754
BP	GO:0000904	cell morphogenesis involved in differentiation	11/329	19/601	0.48441417238468	0.893230596156006	403954/100856359/490344/403886/476623/481280/474176/403774/490418/444855/403773	RHOA/RAPGEF2/MYOC/PDPN/DAG1/MYH9/PRKDC/RAB1A/RAB25/UNK/RAB8A	11	8	403954/490344/476623/481280/474176/490418/444855/403773	3	100856359/403886/403774
BP	GO:0050865	regulation of cell activation	11/329	19/601	0.48441417238468	0.893230596156006	403502/403980/442990/403886/403998/474176/476804/494005/403931/403616/442986	TLR9/CAV1/IL13/PDPN/TGFB1/PRKDC/RPS3/PRKCD/CD4/LEP/PDGFB	11	3	442990/474176/403931	8	403502/403980/403886/403998/476804/494005/403616/442986
BP	GO:1903530	regulation of secretion by cell	11/329	19/601	0.48441417238468	0.893230596156006	403741/442990/403424/403998/483155/403947/403463/403859/492302/403922/483332	HTR1B/IL13/EDN1/TGFB1/GJA5/RAB9A/TFAP2B/ADCY5/CFTR/TNF/RHBDF2	11	5	442990/483155/492302/403922/483332	6	403741/403424/403998/403947/403463/403859
BP	GO:0043170	macromolecule metabolic process	131/329	238/601	0.485932398470662	0.893230596156006	XLOC_034743/475471/403502/403802/445457/403413/479796/403883/403924/403408/479217/403438/403657/477032/403980/403897/493990/403979/403741/403856/442936/403474/403911/611923/403429/403954/474839/494000/100856359/XLOC_019296/100856060/490344/607481/403437/404019/484445/403552/449029/481737/476623/403790/403424/403685/403998/403609/479458/403557/403884/485498/403910/611939/403971/403850/403606/48562…	XLOC_034743/SFRP2/TLR9/VEGFA/TRPV1/DNASE1/TUFM/ERBB2/MYC/PSEN1/ARID5B/MET/EGF/CTNNB1/CAV1/NR4A1/XYLT2/HSPB1/HTR1B/MAPK14/BIRC5/CAT/PDE6G/SRP9/CDKN1B/RHOA/DDX39B/VHL/RAPGEF2/XLOC_019296/HORMAD1/MYOC/RPL32/BRCA1/HSP90B1/FOSB/PGB1/TBX19/B3GALT4/DAG1/IL5/EDN1/RPS18/TGFB1/PPP1CA/CASP12/PPP1CC/TRIB2/CLN5/ADRB2/MAP2K2/CLNS1A/CXCL8/PPARG/POMGNT2/MYH9/MMP9/TRIP13/PRKDC/TPP1/PDGFRB/OSTC/MDM2/FUT8/RPS3/SETD…	131	47	XLOC_034743/403802/445457/403413/403657/403911/611923/403954/XLOC_019296/100856060/490344/607481/403437/404019/403552/449029/476623/403790/403850/481280/403885/474176/485337/477512/490852/403931/403805/403441/481740/493763/494221/491894/XLOC_028271/403412/403602/404002/403922/444855/403919/403869/XLOC_028700/403962/XLOC_043244/485628/XLOC_038876/481756/478664	84	475471/403502/479796/403883/403924/403408/479217/403438/477032/403980/403897/493990/403979/403741/403856/442936/403474/403429/474839/494000/100856359/484445/481737/403424/403685/403998/403609/479458/403557/403884/485498/403910/611939/403971/403606/485621/609426/442985/403693/448804/476804/489433/403556/449494/503548/479794/489894/476437/494005/403688/403722/442859/403568/404007/403774/476422/4034…
BP	GO:0042221	response to chemical	74/329	134/601	0.489260348935927	0.893230596156006	475471/403502/403802/445457/403883/403924/403453/403438/403981/475294/477032/403980/403897/403741/403474/553102/442990/403954/403939/100856359/404019/481735/403886/476623/403424/403998/403544/608459/403850/403606/442985/403721/476804/477625/494005/442944/403800/403984/403568/403836/403931/403953/610750/403463/478942/403859/476258/403441/403752/607724/492302/489594/612294/403616/403928/404002/4901…	SFRP2/TLR9/VEGFA/TRPV1/ERBB2/MYC/ABCC1/MET/CCL2/CAV2/CTNNB1/CAV1/NR4A1/HTR1B/CAT/GUCY1B1/IL13/RHOA/CD44/RAPGEF2/HSP90B1/RXRB/PDPN/DAG1/EDN1/TGFB1/PTGS1/FGF5/CXCL8/PPARG/PDGFRB/GHR/RPS3/ADCY6/PRKCD/NGB/MT1E/KCNMA1/RAD51/AGTR1/CD4/SRP54/ADGRE2/TFAP2B/DSTYK/ADCY5/SOD2/HGF/TJP1/FGF1/CFTR/TAS1R3/RAB13/LEP/GNAQ/EPO/GFI1/TNF/DBH/SOD1/DCN/GNAI2/PDGFB/MT2A/TPMT/RAB8A/BGLAP/ECSCR/GH1/CCL26/STT3B/PTGER1/PPA…	74	30	403802/445457/403453/442990/403954/403939/404019/476623/403544/403850/442944/403984/403931/403953/610750/403441/492302/489594/403928/404002/403922/448806/403536/403773/478026/403795/485628/100855637/481756/403968	44	475471/403502/403883/403924/403438/403981/475294/477032/403980/403897/403741/403474/553102/100856359/481735/403886/403424/403998/608459/403606/442985/403721/476804/477625/494005/403800/403568/403836/403463/478942/403859/476258/403752/607724/612294/403616/490156/403559/403904/442957/442986/403768/403762/448789
BP	GO:0030001	metal ion transport	17/329	30/601	0.490583430193064	0.893230596156006	445457/403992/477032/403980/445542/475738/477042/403971/484584/403983/403984/403931/403435/442986/403713/478909/476487	TRPV1/ATP1A1/CTNNB1/CAV1/SLC5A3/SLC8A1/FTL/CLNS1A/SCN1B/KCNMB1/KCNMA1/CD4/ANXA2/PDGFB/ATOX1/SLC11A1/FXYD1	17	4	445457/403992/403984/403931	13	477032/403980/445542/475738/477042/403971/484584/403983/403435/442986/403713/478909/476487
BP	GO:0051272	positive regulation of cellular component movement	17/329	30/601	0.490583430193064	0.893230596156006	403802/403438/403980/403954/100856359/490344/403886/445452/403424/478908/403998/482252/442985/607724/490418/442986/448789	VEGFA/MET/CAV1/RHOA/RAPGEF2/MYOC/PDPN/CCL24/EDN1/AAMP/TGFB1/PODXL/PDGFRB/FGF1/RAB25/PDGFB/CCL26	17	5	403802/403954/490344/482252/490418	12	403438/403980/100856359/403886/445452/403424/478908/403998/442985/607724/442986/448789
BP	GO:2000147	positive regulation of cell motility	17/329	30/601	0.490583430193064	0.893230596156006	403802/403438/403980/403954/100856359/490344/403886/445452/403424/478908/403998/482252/442985/607724/490418/442986/448789	VEGFA/MET/CAV1/RHOA/RAPGEF2/MYOC/PDPN/CCL24/EDN1/AAMP/TGFB1/PODXL/PDGFRB/FGF1/RAB25/PDGFB/CCL26	17	5	403802/403954/490344/482252/490418	12	403438/403980/100856359/403886/445452/403424/478908/403998/442985/607724/442986/448789
BP	GO:0009893	positive regulation of metabolic process	52/329	94/601	0.497166548774561	0.893230596156006	475471/403502/403802/403883/403924/479217/403657/477032/403980/403897/445542/403856/403911/403954/474839/100856359/403437/449029/403790/403424/403998/403910/403850/403606/481280/474176/442985/476804/490852/494005/442859/403568/403774/403931/403463/478942/403441/489766/607724/442945/449028/474966/403616/404002/403922/403797/403904/442986/403869/403962/606754/481756	SFRP2/TLR9/VEGFA/ERBB2/MYC/ARID5B/EGF/CTNNB1/CAV1/NR4A1/SLC5A3/MAPK14/PDE6G/RHOA/DDX39B/RAPGEF2/BRCA1/TBX19/IL5/EDN1/TGFB1/ADRB2/CXCL8/PPARG/MYH9/PRKDC/PDGFRB/RPS3/SETD3/PRKCD/NFKB1/RAD51/RAB1A/CD4/TFAP2B/DSTYK/HGF/HSF4/FGF1/HPRT1/CCND1/OOEP/LEP/EPO/TNF/PTGER2/DCN/PDGFB/TP53/ADRA1B/QKI/PPARD	52	18	403802/403657/403911/403954/403437/449029/403790/403850/481280/474176/490852/403931/403441/404002/403922/403869/403962/481756	34	475471/403502/403883/403924/479217/477032/403980/403897/445542/403856/474839/100856359/403424/403998/403910/403606/442985/476804/494005/442859/403568/403774/403463/478942/489766/607724/442945/449028/474966/403616/403797/403904/442986/606754
BP	GO:0001763	morphogenesis of a branching structure	6/329	10/601	0.497540483126119	0.893230596156006	475471/476623/403424/403441/607724/403922	SFRP2/DAG1/EDN1/HGF/FGF1/TNF	6	3	476623/403441/403922	3	475471/403424/607724
BP	GO:0002064	epithelial cell development	6/329	10/601	0.497540483126119	0.893230596156006	100856359/482252/612294/403922/490418/442986	RAPGEF2/PODXL/RAB13/TNF/RAB25/PDGFB	6	3	482252/403922/490418	3	100856359/612294/442986
BP	GO:0006813	potassium ion transport	6/329	10/601	0.497540483126119	0.893230596156006	403992/403980/403971/403983/403984/476487	ATP1A1/CAV1/CLNS1A/KCNMB1/KCNMA1/FXYD1	6	2	403992/403984	4	403980/403971/403983/476487
BP	GO:0010639	negative regulation of organelle organization	6/329	10/601	0.497540483126119	0.893230596156006	442936/100856060/490344/609426/494005/403441	BIRC5/HORMAD1/MYOC/TRIP13/PRKCD/HGF	6	3	100856060/490344/403441	3	442936/609426/494005
BP	GO:0014706	striated muscle tissue development	6/329	10/601	0.497540483126119	0.893230596156006	475294/403980/403807/403424/403998/483155	CAV2/CAV1/MYH7/EDN1/TGFB1/GJA5	6	2	403807/483155	4	475294/403980/403424/403998
BP	GO:0022409	positive regulation of cell-cell adhesion	6/329	10/601	0.497540483126119	0.893230596156006	403980/403886/482252/476804/403616/403922	CAV1/PDPN/PODXL/RPS3/LEP/TNF	6	2	482252/403922	4	403980/403886/476804/403616
BP	GO:0050730	regulation of peptidyl-tyrosine phosphorylation	6/329	10/601	0.497540483126119	0.893230596156006	475471/403802/403980/403790/403441/442986	SFRP2/VEGFA/CAV1/IL5/HGF/PDGFB	6	3	403802/403790/403441	3	475471/403980/442986
BP	GO:0050818	regulation of coagulation	6/329	10/601	0.497540483126119	0.893230596156006	403980/403886/494005/474355/403602/442986	CAV1/PDPN/PRKCD/THBD/PLG/PDGFB	6	1	403602	5	403980/403886/494005/474355/442986
BP	GO:0060537	muscle tissue development	6/329	10/601	0.497540483126119	0.893230596156006	475294/403980/403807/403424/403998/483155	CAV2/CAV1/MYH7/EDN1/TGFB1/GJA5	6	2	403807/483155	4	475294/403980/403424/403998
BP	GO:0061138	morphogenesis of a branching epithelium	6/329	10/601	0.497540483126119	0.893230596156006	475471/476623/403424/403441/607724/403922	SFRP2/DAG1/EDN1/HGF/FGF1/TNF	6	3	476623/403441/403922	3	475471/403424/607724
BP	GO:0097193	intrinsic apoptotic signaling pathway	6/329	10/601	0.497540483126119	0.893230596156006	475471/403980/476804/403922/403797/403869	SFRP2/CAV1/RPS3/TNF/PTGER2/TP53	6	2	403922/403869	4	475471/403980/476804/403797
BP	GO:2000377	regulation of reactive oxygen species metabolic process	6/329	10/601	0.497540483126119	0.893230596156006	403980/445542/403998/494005/403922/442986	CAV1/SLC5A3/TGFB1/PRKCD/TNF/PDGFB	6	1	403922	5	403980/445542/403998/494005/442986
BP	GO:0080134	regulation of response to stress	29/329	52/601	0.497572801555614	0.893230596156006	475471/403502/403413/403924/403453/403980/442990/474839/607183/403886/611360/445452/403424/474176/476804/479794/494005/474355/403568/403441/474966/403602/403616/490156/403922/403797/403844/442986/481756	SFRP2/TLR9/DNASE1/MYC/ABCC1/CAV1/IL13/DDX39B/LTA/PDPN/KLRD1/CCL24/EDN1/PRKDC/RPS3/CLN3/PRKCD/THBD/RAD51/HGF/OOEP/PLG/LEP/GFI1/TNF/PTGER2/OCLN/PDGFB/PPARD	29	10	403413/403453/442990/607183/611360/474176/403441/403602/403922/481756	19	475471/403502/403924/403980/474839/403886/445452/403424/476804/479794/494005/474355/403568/474966/403616/490156/403797/403844/442986
BP	GO:0009100	glycoprotein metabolic process	12/329	21/601	0.501936000448975	0.893230596156006	477032/493990/481737/485621/477512/448804/503548/403774/494221/403904/403833/485628	CTNNB1/XYLT2/B3GALT4/POMGNT2/OSTC/FUT8/FUT10/RAB1A/EOGT/DCN/GBGT1/STT3B	12	3	477512/494221/485628	9	477032/493990/481737/485621/448804/503548/403774/403904/403833
BP	GO:0051129	negative regulation of cellular component organization	12/329	21/601	0.501936000448975	0.893230596156006	491169/403980/442936/100856359/100856060/490344/609426/494005/403441/490156/403922/477530	UNC119/CAV1/BIRC5/RAPGEF2/HORMAD1/MYOC/TRIP13/PRKCD/HGF/GFI1/TNF/TFIP11	12	4	100856060/490344/403441/403922	8	491169/403980/442936/100856359/609426/494005/490156/477530
BP	GO:0098657	import into cell	18/329	32/601	0.504623818693753	0.893230596156006	403767/403802/445457/491169/475294/403980/403741/403910/480558/403850/481280/403721/479794/404007/403774/403616/403922/477704	CUBN/VEGFA/TRPV1/UNC119/CAV2/CAV1/HTR1B/ADRB2/NME1/CXCL8/MYH9/GHR/CLN3/RAB7A/RAB1A/LEP/TNF/CD163	18	6	403767/403802/445457/403850/481280/403922	12	491169/475294/403980/403741/403910/480558/403721/479794/404007/403774/403616/477704
BP	GO:0006355	regulation of transcription, DNA-templated	42/329	76/601	0.511387596649545	0.893230596156006	XLOC_034743/475471/403502/403802/445457/403883/403924/479217/477032/403980/403897/403856/442936/403474/474839/403437/484445/449029/403790/403424/403998/403606/403693/476804/490852/442859/403931/403463/403805/489766/607724/449028/491894/403420/XLOC_028271/490156/403922/403904/442986/403869/481756/403887	XLOC_034743/SFRP2/TLR9/VEGFA/TRPV1/ERBB2/MYC/ARID5B/CTNNB1/CAV1/NR4A1/MAPK14/BIRC5/CAT/DDX39B/BRCA1/FOSB/TBX19/IL5/EDN1/TGFB1/PPARG/MDM2/RPS3/SETD3/NFKB1/CD4/TFAP2B/ADORA3/HSF4/FGF1/CCND1/KDM5C/HEY1/XLOC_028271/GFI1/TNF/DCN/PDGFB/TP53/PPARD/CREM	42	14	XLOC_034743/403802/445457/403437/449029/403790/490852/403931/403805/491894/XLOC_028271/403922/403869/481756	28	475471/403502/403883/403924/479217/477032/403980/403897/403856/442936/403474/474839/484445/403424/403998/403606/403693/476804/442859/403463/489766/607724/449028/403420/490156/403904/442986/403887
BP	GO:0051252	regulation of RNA metabolic process	42/329	76/601	0.511387596649545	0.893230596156006	XLOC_034743/475471/403502/403802/445457/403883/403924/479217/477032/403980/403897/403856/442936/403474/474839/403437/484445/449029/403790/403424/403998/403606/403693/476804/490852/442859/403931/403463/403805/489766/607724/449028/491894/403420/XLOC_028271/490156/403922/403904/442986/403869/481756/403887	XLOC_034743/SFRP2/TLR9/VEGFA/TRPV1/ERBB2/MYC/ARID5B/CTNNB1/CAV1/NR4A1/MAPK14/BIRC5/CAT/DDX39B/BRCA1/FOSB/TBX19/IL5/EDN1/TGFB1/PPARG/MDM2/RPS3/SETD3/NFKB1/CD4/TFAP2B/ADORA3/HSF4/FGF1/CCND1/KDM5C/HEY1/XLOC_028271/GFI1/TNF/DCN/PDGFB/TP53/PPARD/CREM	42	14	XLOC_034743/403802/445457/403437/449029/403790/490852/403931/403805/491894/XLOC_028271/403922/403869/481756	28	475471/403502/403883/403924/479217/477032/403980/403897/403856/442936/403474/474839/484445/403424/403998/403606/403693/476804/442859/403463/489766/607724/449028/403420/490156/403904/442986/403887
BP	GO:1903506	regulation of nucleic acid-templated transcription	42/329	76/601	0.511387596649545	0.893230596156006	XLOC_034743/475471/403502/403802/445457/403883/403924/479217/477032/403980/403897/403856/442936/403474/474839/403437/484445/449029/403790/403424/403998/403606/403693/476804/490852/442859/403931/403463/403805/489766/607724/449028/491894/403420/XLOC_028271/490156/403922/403904/442986/403869/481756/403887	XLOC_034743/SFRP2/TLR9/VEGFA/TRPV1/ERBB2/MYC/ARID5B/CTNNB1/CAV1/NR4A1/MAPK14/BIRC5/CAT/DDX39B/BRCA1/FOSB/TBX19/IL5/EDN1/TGFB1/PPARG/MDM2/RPS3/SETD3/NFKB1/CD4/TFAP2B/ADORA3/HSF4/FGF1/CCND1/KDM5C/HEY1/XLOC_028271/GFI1/TNF/DCN/PDGFB/TP53/PPARD/CREM	42	14	XLOC_034743/403802/445457/403437/449029/403790/490852/403931/403805/491894/XLOC_028271/403922/403869/481756	28	475471/403502/403883/403924/479217/477032/403980/403897/403856/442936/403474/474839/484445/403424/403998/403606/403693/476804/442859/403463/489766/607724/449028/403420/490156/403904/442986/403887
BP	GO:2001141	regulation of RNA biosynthetic process	42/329	76/601	0.511387596649545	0.893230596156006	XLOC_034743/475471/403502/403802/445457/403883/403924/479217/477032/403980/403897/403856/442936/403474/474839/403437/484445/449029/403790/403424/403998/403606/403693/476804/490852/442859/403931/403463/403805/489766/607724/449028/491894/403420/XLOC_028271/490156/403922/403904/442986/403869/481756/403887	XLOC_034743/SFRP2/TLR9/VEGFA/TRPV1/ERBB2/MYC/ARID5B/CTNNB1/CAV1/NR4A1/MAPK14/BIRC5/CAT/DDX39B/BRCA1/FOSB/TBX19/IL5/EDN1/TGFB1/PPARG/MDM2/RPS3/SETD3/NFKB1/CD4/TFAP2B/ADORA3/HSF4/FGF1/CCND1/KDM5C/HEY1/XLOC_028271/GFI1/TNF/DCN/PDGFB/TP53/PPARD/CREM	42	14	XLOC_034743/403802/445457/403437/449029/403790/490852/403931/403805/491894/XLOC_028271/403922/403869/481756	28	475471/403502/403883/403924/479217/477032/403980/403897/403856/442936/403474/474839/484445/403424/403998/403606/403693/476804/442859/403463/489766/607724/449028/403420/490156/403904/442986/403887
BP	GO:0071704	organic substance metabolic process	176/329	321/601	0.514482319949717	0.893230596156006	XLOC_034743/100686778/475471/403767/403502/403492/403802/445457/403413/403937/403825/479796/403883/403924/403408/479217/403438/403657/482663/485058/477032/490425/403803/403980/403897/493990/403979/403741/403856/442936/481862/415124/403403/403474/403911/553102/611923/403429/403954/403892/474839/494000/100856359/XLOC_019296/100856060/490344/607481/403437/403450/404019/479780/477711/484445/403552/44…	XLOC_034743/CYP1A1/SFRP2/CUBN/TLR9/G6PC1/VEGFA/TRPV1/DNASE1/INPP5A/PDE5A/TUFM/ERBB2/MYC/PSEN1/ARID5B/MET/EGF/GUCY1A1/MFSD12/CTNNB1/PKLR/RPE65/CAV1/NR4A1/XYLT2/HSPB1/HTR1B/MAPK14/BIRC5/LGSN/CYP21A2/PLA2G15/CAT/PDE6G/GUCY1B1/SRP9/CDKN1B/RHOA/SULT1A1/DDX39B/VHL/RAPGEF2/XLOC_019296/HORMAD1/MYOC/RPL32/BRCA1/MAOA/HSP90B1/COX6A2/TPI1/FOSB/PGB1/TBX19/MYH7/B3GALT4/DAG1/IL5/EDN1/HSD3B2/NAXD/CTSK/RPS18/TGFB…	176	65	XLOC_034743/100686778/403767/403492/403802/445457/403413/403825/403657/490425/403803/481862/415124/403911/611923/403954/XLOC_019296/100856060/490344/607481/403437/404019/479780/403552/449029/403807/476623/403790/483146/403544/403850/481280/403885/474176/485337/477512/490852/403984/403931/474479/403805/403441/481740/493763/494221/491894/XLOC_028271/403412/492302/403602/404002/403922/448806/444855/…	111	475471/403502/403937/479796/403883/403924/403408/479217/403438/482663/485058/477032/403980/403897/493990/403979/403741/403856/442936/403403/403474/553102/403429/403892/474839/494000/100856359/403450/477711/484445/481737/403424/607381/608843/403685/403998/403609/479458/403557/612116/403884/485498/403910/611939/403971/480558/403606/485621/403920/609426/442985/XLOC_018741/403693/448804/476804/403740…
BP	GO:0006091	generation of precursor metabolites and energy	13/329	23/601	0.517924689905619	0.893230596156006	490425/403474/479780/477711/403609/403557/479066/612614/403755/403558/476040/478370/480204	PKLR/CAT/COX6A2/TPI1/PPP1CA/PPP1CC/IDH3A/COX7A1/GAPDH/PPP1CB/COX8A/COX5A/NDUFV2	13	4	490425/479780/478370/480204	9	403474/477711/403609/403557/479066/612614/403755/403558/476040
BP	GO:0010817	regulation of hormone levels	13/329	23/601	0.517924689905619	0.893230596156006	100686778/403803/403892/403424/608843/403984/403774/403463/403859/492302/490156/403922/494010	CYP1A1/RPE65/SULT1A1/EDN1/CTSK/KCNMA1/RAB1A/TFAP2B/ADCY5/CFTR/GFI1/TNF/CYP1A2	13	6	100686778/403803/403984/492302/403922/494010	7	403892/403424/608843/403774/403463/403859/490156
BP	GO:0070925	organelle assembly	13/329	23/601	0.517924689905619	0.893230596156006	XLOC_034743/403790/403612/403424/474176/476804/479794/404007/403774/476582/477794/403922/403773	XLOC_034743/IL5/HSP70/EDN1/PRKDC/RPS3/CLN3/RAB7A/RAB1A/CCDC66/DNMBP/TNF/RAB8A	13	6	XLOC_034743/403790/474176/476582/403922/403773	7	403612/403424/476804/479794/404007/403774/477794
BP	GO:0097190	apoptotic signaling pathway	13/329	23/601	0.517924689905619	0.893230596156006	475471/403537/403980/403998/479458/476804/403441/403704/403922/403797/448806/403869/481756	SFRP2/MCL1/CAV1/TGFB1/CASP12/RPS3/HGF/UACA/TNF/PTGER2/DBH/TP53/PPARD	13	6	403441/403704/403922/448806/403869/481756	7	475471/403537/403980/403998/479458/476804/403797
BP	GO:0008284	positive regulation of cell proliferation	25/329	45/601	0.518288680970812	0.893230596156006	475471/403502/403802/403924/403630/475294/477032/403741/445452/403424/403998/442985/476804/403463/489766/607724/403616/403922/490418/442957/442986/403816/485333/448789/481756	SFRP2/TLR9/VEGFA/MYC/TGM1/CAV2/CTNNB1/HTR1B/CCL24/EDN1/TGFB1/PDGFRB/RPS3/TFAP2B/HSF4/FGF1/LEP/TNF/RAB25/GNAI2/PDGFB/TIMP1/CCKBR/CCL26/PPARD	25	5	403802/403630/403922/490418/481756	20	475471/403502/403924/475294/477032/403741/445452/403424/403998/442985/476804/403463/489766/607724/403616/442957/442986/403816/485333/448789
BP	GO:0002791	regulation of peptide secretion	7/329	12/601	0.519677825315856	0.893230596156006	403998/483155/403463/403859/492302/403922/483332	TGFB1/GJA5/TFAP2B/ADCY5/CFTR/TNF/RHBDF2	7	4	483155/492302/403922/483332	3	403998/403463/403859
BP	GO:0006396	RNA processing	7/329	12/601	0.519677825315856	0.893230596156006	474839/403971/474176/403688/403922/477530/606754	DDX39B/CLNS1A/PRKDC/RPL27/TNF/TFIP11/QKI	7	2	474176/403922	5	474839/403971/403688/477530/606754
BP	GO:0006644	phospholipid metabolic process	7/329	12/601	0.519677825315856	0.893230596156006	403937/403403/403998/442985/479794/442986/403848	INPP5A/PLA2G15/TGFB1/PDGFRB/CLN3/PDGFB/PLA2G7	7	0		7	403937/403403/403998/442985/479794/442986/403848
BP	GO:0008643	carbohydrate transport	7/329	12/601	0.519677825315856	0.893230596156006	485058/445542/403424/403616/403922/403595/403997	MFSD12/SLC5A3/EDN1/LEP/TNF/SLC35A2/SLC2A3	7	2	403922/403997	5	485058/445542/403424/403616/403595
BP	GO:0015849	organic acid transport	7/329	12/601	0.519677825315856	0.893230596156006	404013/403453/485058/403886/479794/403616/481756	SLC6A12/ABCC1/MFSD12/PDPN/CLN3/LEP/PPARD	7	3	404013/403453/481756	4	485058/403886/479794/403616
BP	GO:0016049	cell growth	7/329	12/601	0.519677825315856	0.893230596156006	475471/403883/477032/403418/403424/403998/403869	SFRP2/ERBB2/CTNNB1/GJA1/EDN1/TGFB1/TP53	7	1	403869	6	475471/403883/477032/403418/403424/403998
BP	GO:0031329	regulation of cellular catabolic process	7/329	12/601	0.519677825315856	0.893230596156006	403980/403910/479794/403616/403922/403904/403773	CAV1/ADRB2/CLN3/LEP/TNF/DCN/RAB8A	7	2	403922/403773	5	403980/403910/479794/403616/403904
BP	GO:0046942	carboxylic acid transport	7/329	12/601	0.519677825315856	0.893230596156006	404013/403453/485058/403886/479794/403616/481756	SLC6A12/ABCC1/MFSD12/PDPN/CLN3/LEP/PPARD	7	3	404013/403453/481756	4	485058/403886/479794/403616
BP	GO:0097191	extrinsic apoptotic signaling pathway	7/329	12/601	0.519677825315856	0.893230596156006	475471/403537/403980/403998/403441/403922/448806	SFRP2/MCL1/CAV1/TGFB1/HGF/TNF/DBH	7	3	403441/403922/448806	4	475471/403537/403980/403998
BP	GO:0009888	tissue development	32/329	58/601	0.529083674791122	0.905995317294444	403987/475471/479217/403630/475294/477032/403980/403954/403939/100856359/403807/403886/476623/403424/608843/403998/482252/403984/483155/403463/403441/489766/607724/492302/612294/403922/490418/607506/442986/477530/403762/481756	PTHLH/SFRP2/ARID5B/TGM1/CAV2/CTNNB1/CAV1/RHOA/CD44/RAPGEF2/MYH7/PDPN/DAG1/EDN1/CTSK/TGFB1/PODXL/KCNMA1/GJA5/TFAP2B/HGF/HSF4/FGF1/CFTR/RAB13/TNF/RAB25/CRYGS/PDGFB/TFIP11/BGLAP/PPARD	32	14	403630/403954/403939/403807/476623/482252/403984/483155/403441/492302/403922/490418/607506/481756	18	403987/475471/479217/475294/477032/403980/100856359/403886/403424/608843/403998/403463/489766/607724/612294/442986/477530/403762
BP	GO:0009605	response to external stimulus	44/329	80/601	0.529333057459853	0.905995317294444	403550/475471/403502/403802/445457/403413/403972/403453/403438/403981/403980/442990/607183/403886/476623/445452/403998/403609/403850/442985/489894/494005/474355/403984/403613/403774/403953/610750/403441/493763/403602/612294/403616/403928/490156/403922/442986/403869/403762/478026/403795/448789/100855637/481756	ALB/SFRP2/TLR9/VEGFA/TRPV1/DNASE1/PRPH2/ABCC1/MET/CCL2/CAV1/IL13/LTA/PDPN/DAG1/CCL24/TGFB1/PPP1CA/CXCL8/PDGFRB/NUDT1/PRKCD/THBD/KCNMA1/GNAT1/RAB1A/SRP54/ADGRE2/HGF/RHO/PLG/RAB13/LEP/GNAQ/GFI1/TNF/PDGFB/TP53/BGLAP/ECSCR/GH1/CCL26/PTGER1/PPARD	44	24	403550/403802/445457/403413/403972/403453/442990/607183/476623/403850/403984/403613/403953/610750/403441/493763/403602/403928/403922/403869/478026/403795/100855637/481756	20	475471/403502/403438/403981/403980/403886/445452/403998/403609/442985/489894/494005/474355/403774/612294/403616/490156/442986/403762/448789
BP	GO:0032787	monocarboxylic acid metabolic process	14/329	25/601	0.532644501320596	0.906558901826604	100686778/490425/403980/403403/403437/477711/403424/403544/403740/403755/XLOC_030299/494010/606754/481756	CYP1A1/PKLR/CAV1/PLA2G15/BRCA1/TPI1/EDN1/PTGS1/PTGDS/GAPDH/XLOC_030299/CYP1A2/QKI/PPARD	14	6	100686778/490425/403437/403544/494010/481756	8	403980/403403/477711/403424/403740/403755/XLOC_030299/606754
BP	GO:0045597	positive regulation of cell differentiation	14/329	25/601	0.532644501320596	0.906558901826604	475471/403949/477032/403856/100856359/490344/403886/403424/403998/403606/474176/403931/489766/403922	SFRP2/TCF4/CTNNB1/MAPK14/RAPGEF2/MYOC/PDPN/EDN1/TGFB1/PPARG/PRKDC/CD4/HSF4/TNF	14	4	490344/474176/403931/403922	10	475471/403949/477032/403856/100856359/403886/403424/403998/403606/489766
BP	GO:0001654	eye development	8/329	14/601	0.538582963815805	0.906558901826604	403972/486334/607905/607104/442985/403912/403613/489766	PRPH2/CRYBA4/RING1/MIP/PDGFRB/GNB1/GNAT1/HSF4	8	4	403972/486334/607104/403613	4	607905/442985/403912/489766
BP	GO:0006486	protein glycosylation	8/329	14/601	0.538582963815805	0.906558901826604	481737/485621/477512/448804/503548/494221/403833/485628	B3GALT4/POMGNT2/OSTC/FUT8/FUT10/EOGT/GBGT1/STT3B	8	3	477512/494221/485628	5	481737/485621/448804/503548/403833
BP	GO:0042445	hormone metabolic process	8/329	14/601	0.538582963815805	0.906558901826604	100686778/403803/403892/608843/403984/490156/403922/494010	CYP1A1/RPE65/SULT1A1/CTSK/KCNMA1/GFI1/TNF/CYP1A2	8	5	100686778/403803/403984/403922/494010	3	403892/608843/490156
BP	GO:0043413	macromolecule glycosylation	8/329	14/601	0.538582963815805	0.906558901826604	481737/485621/477512/448804/503548/494221/403833/485628	B3GALT4/POMGNT2/OSTC/FUT8/FUT10/EOGT/GBGT1/STT3B	8	3	477512/494221/485628	5	481737/485621/448804/503548/403833
BP	GO:0072330	monocarboxylic acid biosynthetic process	8/329	14/601	0.538582963815805	0.906558901826604	490425/403437/477711/403424/403544/403740/403755/606754	PKLR/BRCA1/TPI1/EDN1/PTGS1/PTGDS/GAPDH/QKI	8	3	490425/403437/403544	5	477711/403424/403740/403755/606754
BP	GO:0097237	cellular response to toxic substance	8/329	14/601	0.538582963815805	0.906558901826604	403474/403544/476804/476258/403441/403922/403559/442986	CAT/PTGS1/RPS3/SOD2/HGF/TNF/SOD1/PDGFB	8	3	403544/403441/403922	5	403474/476804/476258/403559/442986
BP	GO:0040012	regulation of locomotion	27/329	49/601	0.540120532985156	0.90726858123333	475471/403802/403438/475294/403980/403954/100856359/490344/403886/476623/445452/403424/478908/403998/482252/403850/442985/479794/403805/403443/607724/403922/490418/403904/442986/448789/403968	SFRP2/VEGFA/MET/CAV2/CAV1/RHOA/RAPGEF2/MYOC/PDPN/DAG1/CCL24/EDN1/AAMP/TGFB1/PODXL/CXCL8/PDGFRB/CLN3/ADORA3/GLUL/FGF1/TNF/RAB25/DCN/PDGFB/CCL26/TSHR	27	10	403802/403954/490344/476623/482252/403850/403805/403922/490418/403968	17	475471/403438/475294/403980/100856359/403886/445452/403424/478908/403998/442985/479794/403443/607724/403904/442986/448789
BP	GO:0046903	secretion	21/329	38/601	0.542266763016308	0.908230898258936	445457/403980/403741/442990/403880/403424/403998/481280/403740/403984/483155/403947/403774/403463/403859/492302/403616/403922/483332/477771/485333	TRPV1/CAV1/HTR1B/IL13/STXBP2/EDN1/TGFB1/MYH9/PTGDS/KCNMA1/GJA5/RAB9A/RAB1A/TFAP2B/ADCY5/CFTR/LEP/TNF/RHBDF2/EXOC6/CCKBR	21	8	445457/442990/481280/403984/483155/492302/403922/483332	13	403980/403741/403880/403424/403998/403740/403947/403774/403463/403859/403616/477771/485333
BP	GO:0051336	regulation of hydrolase activity	15/329	27/601	0.546296665021127	0.908230898258936	475471/403924/475294/403980/442936/100856359/442985/476804/489433/403441/403922/403797/403919/403816/476487	SFRP2/MYC/CAV2/CAV1/BIRC5/RAPGEF2/PDGFRB/RPS3/BIRC3/HGF/TNF/PTGER2/WFDC2/TIMP1/FXYD1	15	3	403441/403922/403919	12	475471/403924/475294/403980/442936/100856359/442985/476804/489433/403797/403816/476487
BP	GO:0048583	regulation of response to stimulus	65/329	119/601	0.553350082658793	0.908230898258936	475471/403502/403802/403413/403546/403883/403924/403408/403453/403438/403657/475294/403980/403741/403474/403911/442990/403954/474839/100856359/490344/607183/403807/403886/476623/611360/445452/403424/403998/403884/403910/403850/474176/442985/476804/479794/494005/474355/403568/404007/403931/403463/478942/403859/403755/403441/607724/403420/474966/492302/403602/403616/490156/403922/403797/448806/4038…	SFRP2/TLR9/VEGFA/DNASE1/TUBD1/ERBB2/MYC/PSEN1/ABCC1/MET/EGF/CAV2/CAV1/HTR1B/CAT/PDE6G/IL13/RHOA/DDX39B/RAPGEF2/MYOC/LTA/MYH7/PDPN/DAG1/KLRD1/CCL24/EDN1/TGFB1/TRIB2/ADRB2/CXCL8/PRKDC/PDGFRB/RPS3/CLN3/PRKCD/THBD/RAD51/RAB7A/CD4/TFAP2B/DSTYK/ADCY5/GAPDH/HGF/FGF1/HEY1/OOEP/CFTR/PLG/LEP/GFI1/TNF/PTGER2/DBH/OCLN/DCN/PDGFB/TP53/TIMP1/ADRA1B/BGLAP/CCL26/PPARD	65	23	403802/403413/403453/403657/403911/442990/403954/490344/607183/403807/476623/611360/403850/474176/403931/403441/492302/403602/403922/448806/403869/403962/481756	42	475471/403502/403546/403883/403924/403408/403438/475294/403980/403741/403474/474839/100856359/403886/445452/403424/403998/403884/403910/442985/476804/479794/494005/474355/403568/404007/403463/478942/403859/403755/607724/403420/474966/403616/490156/403797/403844/403904/442986/403816/403762/448789
BP	GO:0051091	positive regulation of DNA binding transcription factor activity	9/329	16/601	0.555160830837567	0.908230898258936	403802/479217/403980/403856/403474/403790/403424/476804/403922	VEGFA/ARID5B/CAV1/MAPK14/CAT/IL5/EDN1/RPS3/TNF	9	3	403802/403790/403922	6	479217/403980/403856/403474/403424/476804
BP	GO:0051960	regulation of nervous system development	9/329	16/601	0.555160830837567	0.908230898258936	475471/403408/403949/477032/100856359/403998/490156/403922/478664	SFRP2/PSEN1/TCF4/CTNNB1/RAPGEF2/TGFB1/GFI1/TNF/DNAJB11	9	2	403922/478664	7	475471/403408/403949/477032/100856359/403998/490156
BP	GO:0061024	membrane organization	9/329	16/601	0.555160830837567	0.908230898258936	475294/403980/403954/490344/612116/481280/479794/404007/403774	CAV2/CAV1/RHOA/MYOC/NAXE/MYH9/CLN3/RAB7A/RAB1A	9	3	403954/490344/481280	6	475294/403980/612116/479794/404007/403774
BP	GO:0007600	sensory perception	16/329	29/601	0.559037787123374	0.908230898258936	445457/403972/486334/403981/403803/403911/403781/607104/485498/403912/403984/403613/489766/493763/489594/403891	TRPV1/PRPH2/CRYBA4/CCL2/RPE65/PDE6G/PDE6D/MIP/CLN5/GNB1/KCNMA1/GNAT1/HSF4/RHO/TAS1R3/CNGA1	16	10	445457/403972/486334/403803/403911/607104/403984/403613/493763/489594	6	403981/403781/485498/403912/489766/403891
BP	GO:1901565	organonitrogen compound catabolic process	16/329	29/601	0.559037787123374	0.908230898258936	403825/403980/403403/404019/403998/485337/479794/489894/404007/442945/484770/488523/403922/448806/403848/485628	PDE5A/CAV1/PLA2G15/HSP90B1/TGFB1/TPP1/CLN3/NUDT1/RAB7A/HPRT1/AMT/USP37/TNF/DBH/PLA2G7/STT3B	16	6	403825/404019/485337/403922/448806/485628	10	403980/403403/403998/479794/489894/404007/442945/484770/488523/403848
BP	GO:0010942	positive regulation of cell death	10/329	18/601	0.569981277074733	0.908230898258936	475471/403924/477032/403980/100856359/476804/403984/403463/403922/403869	SFRP2/MYC/CTNNB1/CAV1/RAPGEF2/RPS3/KCNMA1/TFAP2B/TNF/TP53	10	3	403984/403922/403869	7	475471/403924/477032/403980/100856359/476804/403463
BP	GO:0015711	organic anion transport	10/329	18/601	0.569981277074733	0.908230898258936	404013/403453/485058/403886/479794/492302/482381/403616/403595/481756	SLC6A12/ABCC1/MFSD12/PDPN/CLN3/CFTR/PLEKHA8/LEP/SLC35A2/PPARD	10	4	404013/403453/492302/481756	6	485058/403886/479794/482381/403616/403595
BP	GO:0033993	response to lipid	10/329	18/601	0.569981277074733	0.908230898258936	477032/403980/481735/403998/477625/403859/492302/490156/403922/100855637	CTNNB1/CAV1/RXRB/TGFB1/ADCY6/ADCY5/CFTR/GFI1/TNF/PTGER1	10	3	492302/403922/100855637	7	477032/403980/481735/403998/477625/403859/490156
BP	GO:0043065	positive regulation of apoptotic process	10/329	18/601	0.569981277074733	0.908230898258936	475471/403924/477032/403980/100856359/476804/403984/403463/403922/403869	SFRP2/MYC/CTNNB1/CAV1/RAPGEF2/RPS3/KCNMA1/TFAP2B/TNF/TP53	10	3	403984/403922/403869	7	475471/403924/477032/403980/100856359/476804/403463
BP	GO:0043068	positive regulation of programmed cell death	10/329	18/601	0.569981277074733	0.908230898258936	475471/403924/477032/403980/100856359/476804/403984/403463/403922/403869	SFRP2/MYC/CTNNB1/CAV1/RAPGEF2/RPS3/KCNMA1/TFAP2B/TNF/TP53	10	3	403984/403922/403869	7	475471/403924/477032/403980/100856359/476804/403463
BP	GO:2000145	regulation of cell motility	24/329	44/601	0.574706150444984	0.908230898258936	475471/403802/403438/403980/403954/100856359/490344/403886/476623/445452/403424/478908/403998/482252/442985/479794/403805/403443/607724/403922/490418/403904/442986/448789	SFRP2/VEGFA/MET/CAV1/RHOA/RAPGEF2/MYOC/PDPN/DAG1/CCL24/EDN1/AAMP/TGFB1/PODXL/PDGFRB/CLN3/ADORA3/GLUL/FGF1/TNF/RAB25/DCN/PDGFB/CCL26	24	8	403802/403954/490344/476623/482252/403805/403922/490418	16	475471/403438/403980/100856359/403886/445452/403424/478908/403998/442985/479794/403443/607724/403904/442986/448789
BP	GO:0043933	protein-containing complex subunit organization	31/329	57/601	0.579207220052739	0.908230898258936	XLOC_034743/475471/403802/445457/403972/474839/XLOC_019296/403790/403612/445452/607104/403998/403910/403971/474176/476804/479794/494005/403984/403568/403591/403774/403953/481740/485783/403922/403844/403869/608244/477530/448789	XLOC_034743/SFRP2/VEGFA/TRPV1/PRPH2/DDX39B/XLOC_019296/IL5/HSP70/CCL24/MIP/TGFB1/ADRB2/CLNS1A/PRKDC/RPS3/CLN3/PRKCD/KCNMA1/RAD51/OPTC/RAB1A/SRP54/TAPBP/PRNP/TNF/OCLN/TP53/NDUFA10/TFIP11/CCL26	31	14	XLOC_034743/403802/445457/403972/XLOC_019296/403790/607104/474176/403984/403591/403953/481740/403922/403869	17	475471/474839/403612/445452/403998/403910/403971/476804/479794/494005/403568/403774/485783/403844/608244/477530/448789
BP	GO:0001775	cell activation	18/329	33/601	0.582259472180744	0.908230898258936	403502/403413/403980/442990/403880/403886/403998/403850/481280/474176/476804/403740/494005/403931/403616/403922/442986/403968	TLR9/DNASE1/CAV1/IL13/STXBP2/PDPN/TGFB1/CXCL8/MYH9/PRKDC/RPS3/PTGDS/PRKCD/CD4/LEP/TNF/PDGFB/TSHR	18	8	403413/442990/403850/481280/474176/403931/403922/403968	10	403502/403980/403880/403886/403998/476804/403740/494005/403616/442986
BP	GO:0006950	response to stress	63/329	116/601	0.583034038955754	0.908230898258936	403550/475471/403502/403802/403845/445457/403875/403413/474362/403924/403453/403981/403980/403856/553102/442990/403954/403939/474839/476435/404019/607183/403807/403886/611360/445452/403424/403998/403544/403850/609426/474176/476804/403556/479794/489894/494005/474355/403984/403568/403774/610750/751814/476258/403755/403441/607724/449028/474966/492302/403602/403616/490156/403922/403797/448806/403559/…	ALB/SFRP2/TLR9/VEGFA/FN1/TRPV1/F8/DNASE1/AKAP8/MYC/ABCC1/CCL2/CAV1/MAPK14/GUCY1B1/IL13/RHOA/CD44/DDX39B/CKM/HSP90B1/LTA/MYH7/PDPN/KLRD1/CCL24/EDN1/TGFB1/PTGS1/CXCL8/TRIP13/PRKDC/RPS3/PRKACA/CLN3/NUDT1/PRKCD/THBD/KCNMA1/RAD51/RAB1A/ADGRE2/LOC751814/SOD2/GAPDH/HGF/FGF1/CCND1/OOEP/CFTR/PLG/LEP/GFI1/TNF/PTGER2/DBH/SOD1/OCLN/PDGFB/TP53/CD163/STT3B/PPARD	63	29	403550/403802/403845/445457/403875/403413/403453/442990/403954/403939/476435/404019/607183/403807/611360/403544/403850/474176/403984/610750/751814/403441/492302/403602/403922/448806/403869/485628/481756	34	475471/403502/474362/403924/403981/403980/403856/553102/474839/403886/445452/403424/403998/609426/476804/403556/479794/489894/494005/474355/403568/403774/476258/403755/607724/449028/474966/403616/490156/403797/403559/403844/442986/477704
BP	GO:0006164	purine nucleotide biosynthetic process	11/329	20/601	0.583425669430577	0.908230898258936	482663/490425/553102/477711/403998/480558/477625/403859/403755/442945/403669	GUCY1A1/PKLR/GUCY1B1/TPI1/TGFB1/NME1/ADCY6/ADCY5/GAPDH/HPRT1/ATP5F1B	11	1	490425	10	482663/553102/477711/403998/480558/477625/403859/403755/442945/403669
BP	GO:0006886	intracellular protein transport	11/329	20/601	0.583425669430577	0.908230898258936	403883/403979/611923/475016/403998/404007/403953/489293/XLOC_030299/404017/477771	ERBB2/HSPB1/SRP9/SEC63/TGFB1/RAB7A/SRP54/SRPRA/XLOC_030299/SEC61G/EXOC6	11	4	611923/475016/403953/489293	7	403883/403979/403998/404007/XLOC_030299/404017/477771
BP	GO:0009152	purine ribonucleotide biosynthetic process	11/329	20/601	0.583425669430577	0.908230898258936	482663/490425/553102/477711/403998/480558/477625/403859/403755/442945/403669	GUCY1A1/PKLR/GUCY1B1/TPI1/TGFB1/NME1/ADCY6/ADCY5/GAPDH/HPRT1/ATP5F1B	11	1	490425	10	482663/553102/477711/403998/480558/477625/403859/403755/442945/403669
BP	GO:0009165	nucleotide biosynthetic process	11/329	20/601	0.583425669430577	0.908230898258936	482663/490425/553102/477711/403998/480558/477625/403859/403755/442945/403669	GUCY1A1/PKLR/GUCY1B1/TPI1/TGFB1/NME1/ADCY6/ADCY5/GAPDH/HPRT1/ATP5F1B	11	1	490425	10	482663/553102/477711/403998/480558/477625/403859/403755/442945/403669
BP	GO:0009260	ribonucleotide biosynthetic process	11/329	20/601	0.583425669430577	0.908230898258936	482663/490425/553102/477711/403998/480558/477625/403859/403755/442945/403669	GUCY1A1/PKLR/GUCY1B1/TPI1/TGFB1/NME1/ADCY6/ADCY5/GAPDH/HPRT1/ATP5F1B	11	1	490425	10	482663/553102/477711/403998/480558/477625/403859/403755/442945/403669
BP	GO:0046390	ribose phosphate biosynthetic process	11/329	20/601	0.583425669430577	0.908230898258936	482663/490425/553102/477711/403998/480558/477625/403859/403755/442945/403669	GUCY1A1/PKLR/GUCY1B1/TPI1/TGFB1/NME1/ADCY6/ADCY5/GAPDH/HPRT1/ATP5F1B	11	1	490425	10	482663/553102/477711/403998/480558/477625/403859/403755/442945/403669
BP	GO:0072522	purine-containing compound biosynthetic process	11/329	20/601	0.583425669430577	0.908230898258936	482663/490425/553102/477711/403998/480558/477625/403859/403755/442945/403669	GUCY1A1/PKLR/GUCY1B1/TPI1/TGFB1/NME1/ADCY6/ADCY5/GAPDH/HPRT1/ATP5F1B	11	1	490425	10	482663/553102/477711/403998/480558/477625/403859/403755/442945/403669
BP	GO:1901293	nucleoside phosphate biosynthetic process	11/329	20/601	0.583425669430577	0.908230898258936	482663/490425/553102/477711/403998/480558/477625/403859/403755/442945/403669	GUCY1A1/PKLR/GUCY1B1/TPI1/TGFB1/NME1/ADCY6/ADCY5/GAPDH/HPRT1/ATP5F1B	11	1	490425	10	482663/553102/477711/403998/480558/477625/403859/403755/442945/403669
BP	GO:0051270	regulation of cellular component movement	25/329	46/601	0.584606749533078	0.908230898258936	475471/403802/403438/403980/403954/100856359/490344/403886/476623/445452/403424/478908/403998/482252/442985/479794/483155/403805/403443/607724/403922/490418/403904/442986/448789	SFRP2/VEGFA/MET/CAV1/RHOA/RAPGEF2/MYOC/PDPN/DAG1/CCL24/EDN1/AAMP/TGFB1/PODXL/PDGFRB/CLN3/GJA5/ADORA3/GLUL/FGF1/TNF/RAB25/DCN/PDGFB/CCL26	25	9	403802/403954/490344/476623/482252/483155/403805/403922/490418	16	475471/403438/403980/100856359/403886/445452/403424/478908/403998/442985/479794/403443/607724/403904/442986/448789
BP	GO:0008104	protein localization	39/329	72/601	0.592286931210365	0.908230898258936	XLOC_034743/403767/474362/491169/403883/477032/403956/403980/445542/403979/611923/475016/476623/403809/403998/481280/479794/483155/404007/403947/403931/403953/403463/403859/476582/489293/XLOC_030299/474966/492302/482381/612294/404009/403922/404017/490418/403844/483332/477771/403773	XLOC_034743/CUBN/AKAP8/UNC119/ERBB2/CTNNB1/RAB4B/CAV1/SLC5A3/HSPB1/SRP9/SEC63/DAG1/RRBP1/TGFB1/MYH9/CLN3/GJA5/RAB7A/RAB9A/CD4/SRP54/TFAP2B/ADCY5/CCDC66/SRPRA/XLOC_030299/OOEP/CFTR/PLEKHA8/RAB13/RAB2A/TNF/SEC61G/RAB25/OCLN/RHBDF2/EXOC6/RAB8A	39	16	XLOC_034743/403767/611923/475016/476623/481280/483155/403931/403953/476582/489293/492302/403922/490418/483332/403773	23	474362/491169/403883/477032/403956/403980/445542/403979/403809/403998/479794/404007/403947/403463/403859/XLOC_030299/474966/482381/612294/404009/404017/403844/477771
BP	GO:0006508	proteolysis	26/329	48/601	0.594115364896598	0.908230898258936	475471/403924/403408/403980/442936/404019/403552/476623/403998/479458/485498/481280/403885/485337/476804/489433/479794/403441/488523/403602/403922/403797/403919/476592/403816/485628	SFRP2/MYC/PSEN1/CAV1/BIRC5/HSP90B1/PGB1/DAG1/TGFB1/CASP12/CLN5/MYH9/MMP9/TPP1/RPS3/BIRC3/CLN3/HGF/USP37/PLG/TNF/PTGER2/WFDC2/SPCS1/TIMP1/STT3B	26	11	404019/403552/476623/481280/403885/485337/403441/403602/403922/403919/485628	15	475471/403924/403408/403980/442936/403998/479458/485498/476804/489433/479794/488523/403797/476592/403816
BP	GO:0002009	morphogenesis of an epithelium	12/329	22/601	0.59576151932124	0.908230898258936	475471/477032/403954/403939/403886/476623/403424/482252/403441/607724/403922/607506	SFRP2/CTNNB1/RHOA/CD44/PDPN/DAG1/EDN1/PODXL/HGF/FGF1/TNF/CRYGS	12	7	403954/403939/476623/482252/403441/403922/607506	5	475471/477032/403886/403424/607724
BP	GO:0002252	immune effector process	12/329	22/601	0.59576151932124	0.908230898258936	403502/403413/442990/403880/607183/403790/611360/403998/403740/403616/403922/448806	TLR9/DNASE1/IL13/STXBP2/LTA/IL5/KLRD1/TGFB1/PTGDS/LEP/TNF/DBH	12	7	403413/442990/607183/403790/611360/403922/448806	5	403502/403880/403998/403740/403616
BP	GO:0016053	organic acid biosynthetic process	12/329	22/601	0.59576151932124	0.908230898258936	490425/481862/403437/477711/403424/403998/403544/403740/479794/403755/442986/606754	PKLR/LGSN/BRCA1/TPI1/EDN1/TGFB1/PTGS1/PTGDS/CLN3/GAPDH/PDGFB/QKI	12	4	490425/481862/403437/403544	8	477711/403424/403998/403740/479794/403755/442986/606754
BP	GO:0046394	carboxylic acid biosynthetic process	12/329	22/601	0.59576151932124	0.908230898258936	490425/481862/403437/477711/403424/403998/403544/403740/479794/403755/442986/606754	PKLR/LGSN/BRCA1/TPI1/EDN1/TGFB1/PTGS1/PTGDS/CLN3/GAPDH/PDGFB/QKI	12	4	490425/481862/403437/403544	8	477711/403424/403998/403740/479794/403755/442986/606754
BP	GO:0060341	regulation of cellular localization	12/329	22/601	0.59576151932124	0.908230898258936	403883/477032/403980/445542/442990/476623/403998/479794/403859/476582/492302/403922	ERBB2/CTNNB1/CAV1/SLC5A3/IL13/DAG1/TGFB1/CLN3/ADCY5/CCDC66/CFTR/TNF	12	5	442990/476623/476582/492302/403922	7	403883/477032/403980/445542/403998/479794/403859
BP	GO:0003008	system process	40/329	74/601	0.600360360892432	0.908230898258936	403502/445457/403972/486334/403723/403981/403803/403980/403741/403856/450187/403911/403781/490344/403807/403424/607104/403544/485498/490852/403508/477625/479794/403912/403984/483155/403407/403613/403836/403463/403862/489766/493763/489594/403616/448806/403891/442986/485333/403962	TLR9/TRPV1/PRPH2/CRYBA4/CLCN1/CCL2/RPE65/CAV1/HTR1B/MAPK14/EDNRA/PDE6G/PDE6D/MYOC/MYH7/EDN1/MIP/PTGS1/CLN5/SETD3/EDN2/ADCY6/CLN3/GNB1/KCNMA1/GJA5/APP/GNAT1/AGTR1/TFAP2B/EDNRB/HSF4/RHO/TAS1R3/LEP/DBH/CNGA1/PDGFB/CCKBR/ADRA1B	40	19	445457/403972/486334/403723/403803/403911/490344/403807/607104/403544/490852/403984/483155/403407/403613/493763/489594/448806/403962	21	403502/403981/403980/403741/403856/450187/403781/403424/485498/403508/477625/479794/403912/403836/403463/403862/489766/403616/403891/442986/485333
BP	GO:0071702	organic substance transport	47/329	87/601	0.604280405621054	0.908230898258936	XLOC_034743/403767/445457/404013/474362/491169/403883/403453/485058/403956/403980/445542/403979/403741/611923/475016/403886/403809/403424/403998/612116/403920/481280/479794/476437/483155/404007/403947/403774/403953/403463/403859/489293/XLOC_030299/492302/482381/403616/404009/403922/404017/490418/483332/403595/403997/477771/606754/481756	XLOC_034743/CUBN/TRPV1/SLC6A12/AKAP8/UNC119/ERBB2/ABCC1/MFSD12/RAB4B/CAV1/SLC5A3/HSPB1/HTR1B/SRP9/SEC63/PDPN/RRBP1/EDN1/TGFB1/NAXE/NPC2/MYH9/CLN3/APOC1/GJA5/RAB7A/RAB9A/RAB1A/SRP54/TFAP2B/ADCY5/SRPRA/XLOC_030299/CFTR/PLEKHA8/LEP/RAB2A/TNF/SEC61G/RAB25/RHBDF2/SLC35A2/SLC2A3/EXOC6/QKI/PPARD	47	17	XLOC_034743/403767/445457/404013/403453/611923/475016/481280/483155/403953/489293/492302/403922/490418/483332/403997/481756	30	474362/491169/403883/485058/403956/403980/445542/403979/403741/403886/403809/403424/403998/612116/403920/479794/476437/404007/403947/403774/403463/403859/XLOC_030299/482381/403616/404009/404017/403595/477771/606754
BP	GO:0042127	regulation of cell proliferation	34/329	63/601	0.605285471330742	0.908230898258936	475471/403502/403802/403924/403630/475294/477032/403897/403741/403429/475293/100856359/449029/403886/445452/403424/403998/474176/442985/476804/403463/403805/489766/607724/403616/403922/448806/490418/442957/442986/403816/485333/448789/481756	SFRP2/TLR9/VEGFA/MYC/TGM1/CAV2/CTNNB1/NR4A1/HTR1B/CDKN1B/TES/RAPGEF2/TBX19/PDPN/CCL24/EDN1/TGFB1/PRKDC/PDGFRB/RPS3/TFAP2B/ADORA3/HSF4/FGF1/LEP/TNF/DBH/RAB25/GNAI2/PDGFB/TIMP1/CCKBR/CCL26/PPARD	34	9	403802/403630/449029/474176/403805/403922/448806/490418/481756	25	475471/403502/403924/475294/477032/403897/403741/403429/475293/100856359/403886/445452/403424/403998/442985/476804/403463/489766/607724/403616/442957/442986/403816/485333/448789
BP	GO:0048729	tissue morphogenesis	13/329	24/601	0.607183627192391	0.908230898258936	475471/477032/403954/403939/403807/403886/476623/403424/482252/403441/607724/403922/607506	SFRP2/CTNNB1/RHOA/CD44/MYH7/PDPN/DAG1/EDN1/PODXL/HGF/FGF1/TNF/CRYGS	13	8	403954/403939/403807/476623/482252/403441/403922/607506	5	475471/477032/403886/403424/607724
BP	GO:0010467	gene expression	67/329	124/601	0.610698171947047	0.908230898258936	XLOC_034743/475471/403502/403802/445457/479796/403883/403924/403408/479217/477032/403980/403897/403856/442936/403474/611923/474839/607481/403437/484445/449029/403790/403424/403685/403998/403609/485498/403971/403850/403606/481280/474176/403693/476804/490852/479794/403688/403722/442859/476422/403931/403463/403805/403755/481740/489766/607724/449028/491894/403420/XLOC_028271/403684/490156/403922/4448…	XLOC_034743/SFRP2/TLR9/VEGFA/TRPV1/TUFM/ERBB2/MYC/PSEN1/ARID5B/CTNNB1/CAV1/NR4A1/MAPK14/BIRC5/CAT/SRP9/DDX39B/RPL32/BRCA1/FOSB/TBX19/IL5/EDN1/RPS18/TGFB1/PPP1CA/CLN5/CLNS1A/CXCL8/PPARG/MYH9/PRKDC/MDM2/RPS3/SETD3/CLN3/RPL27/UBA52/NFKB1/RPL18/CD4/TFAP2B/ADORA3/GAPDH/TAPBP/HSF4/FGF1/CCND1/KDM5C/HEY1/XLOC_028271/RPS11/GFI1/TNF/UNK/DCN/RPL36AL/PDGFB/TP53/TFIP11/XLOC_043244/XLOC_038876/QKI/PPARD/DNAJB1…	67	24	XLOC_034743/403802/445457/611923/607481/403437/449029/403790/403850/481280/474176/490852/403931/403805/481740/491894/XLOC_028271/403922/444855/403869/XLOC_043244/XLOC_038876/481756/478664	43	475471/403502/479796/403883/403924/403408/479217/477032/403980/403897/403856/442936/403474/474839/484445/403424/403685/403998/403609/485498/403971/403606/403693/476804/479794/403688/403722/442859/476422/403463/403755/489766/607724/449028/403420/403684/490156/403904/480311/442986/477530/606754/403887
BP	GO:0032101	regulation of response to external stimulus	21/329	39/601	0.61269105407295	0.908230898258936	403502/403802/403413/403453/403438/403980/442990/607183/403886/445452/403998/403850/494005/474355/403441/403602/403616/403922/442986/448789/481756	TLR9/VEGFA/DNASE1/ABCC1/MET/CAV1/IL13/LTA/PDPN/CCL24/TGFB1/CXCL8/PRKCD/THBD/HGF/PLG/LEP/TNF/PDGFB/CCL26/PPARD	21	10	403802/403413/403453/442990/607183/403850/403441/403602/403922/481756	11	403502/403438/403980/403886/445452/403998/494005/474355/403616/442986/448789
BP	GO:0006351	transcription, DNA-templated	42/329	78/601	0.615905687193911	0.908230898258936	XLOC_034743/475471/403502/403802/445457/403883/403924/479217/477032/403980/403897/403856/442936/403474/474839/403437/484445/449029/403790/403424/403998/403606/403693/476804/490852/442859/403931/403463/403805/489766/607724/449028/491894/403420/XLOC_028271/490156/403922/403904/442986/403869/481756/403887	XLOC_034743/SFRP2/TLR9/VEGFA/TRPV1/ERBB2/MYC/ARID5B/CTNNB1/CAV1/NR4A1/MAPK14/BIRC5/CAT/DDX39B/BRCA1/FOSB/TBX19/IL5/EDN1/TGFB1/PPARG/MDM2/RPS3/SETD3/NFKB1/CD4/TFAP2B/ADORA3/HSF4/FGF1/CCND1/KDM5C/HEY1/XLOC_028271/GFI1/TNF/DCN/PDGFB/TP53/PPARD/CREM	42	14	XLOC_034743/403802/445457/403437/449029/403790/490852/403931/403805/491894/XLOC_028271/403922/403869/481756	28	475471/403502/403883/403924/479217/477032/403980/403897/403856/442936/403474/474839/484445/403424/403998/403606/403693/476804/442859/403463/489766/607724/449028/403420/490156/403904/442986/403887
BP	GO:0032774	RNA biosynthetic process	42/329	78/601	0.615905687193911	0.908230898258936	XLOC_034743/475471/403502/403802/445457/403883/403924/479217/477032/403980/403897/403856/442936/403474/474839/403437/484445/449029/403790/403424/403998/403606/403693/476804/490852/442859/403931/403463/403805/489766/607724/449028/491894/403420/XLOC_028271/490156/403922/403904/442986/403869/481756/403887	XLOC_034743/SFRP2/TLR9/VEGFA/TRPV1/ERBB2/MYC/ARID5B/CTNNB1/CAV1/NR4A1/MAPK14/BIRC5/CAT/DDX39B/BRCA1/FOSB/TBX19/IL5/EDN1/TGFB1/PPARG/MDM2/RPS3/SETD3/NFKB1/CD4/TFAP2B/ADORA3/HSF4/FGF1/CCND1/KDM5C/HEY1/XLOC_028271/GFI1/TNF/DCN/PDGFB/TP53/PPARD/CREM	42	14	XLOC_034743/403802/445457/403437/449029/403790/490852/403931/403805/491894/XLOC_028271/403922/403869/481756	28	475471/403502/403883/403924/479217/477032/403980/403897/403856/442936/403474/474839/484445/403424/403998/403606/403693/476804/442859/403463/489766/607724/449028/403420/490156/403904/442986/403887
BP	GO:0097659	nucleic acid-templated transcription	42/329	78/601	0.615905687193911	0.908230898258936	XLOC_034743/475471/403502/403802/445457/403883/403924/479217/477032/403980/403897/403856/442936/403474/474839/403437/484445/449029/403790/403424/403998/403606/403693/476804/490852/442859/403931/403463/403805/489766/607724/449028/491894/403420/XLOC_028271/490156/403922/403904/442986/403869/481756/403887	XLOC_034743/SFRP2/TLR9/VEGFA/TRPV1/ERBB2/MYC/ARID5B/CTNNB1/CAV1/NR4A1/MAPK14/BIRC5/CAT/DDX39B/BRCA1/FOSB/TBX19/IL5/EDN1/TGFB1/PPARG/MDM2/RPS3/SETD3/NFKB1/CD4/TFAP2B/ADORA3/HSF4/FGF1/CCND1/KDM5C/HEY1/XLOC_028271/GFI1/TNF/DCN/PDGFB/TP53/PPARD/CREM	42	14	XLOC_034743/403802/445457/403437/449029/403790/490852/403931/403805/491894/XLOC_028271/403922/403869/481756	28	475471/403502/403883/403924/479217/477032/403980/403897/403856/442936/403474/474839/484445/403424/403998/403606/403693/476804/442859/403463/489766/607724/449028/403420/490156/403904/442986/403887
BP	GO:0016070	RNA metabolic process	49/329	91/601	0.618990341262613	0.908230898258936	XLOC_034743/475471/403502/403802/445457/403883/403924/479217/477032/403980/403897/403856/442936/403474/474839/403437/484445/449029/403790/403424/403998/403971/403606/474176/403693/476804/490852/403688/442859/403931/403463/403805/489766/607724/449028/491894/403420/XLOC_028271/403423/490156/403922/403904/442986/403869/477530/606754/481756/478664/403887	XLOC_034743/SFRP2/TLR9/VEGFA/TRPV1/ERBB2/MYC/ARID5B/CTNNB1/CAV1/NR4A1/MAPK14/BIRC5/CAT/DDX39B/BRCA1/FOSB/TBX19/IL5/EDN1/TGFB1/CLNS1A/PPARG/PRKDC/MDM2/RPS3/SETD3/RPL27/NFKB1/CD4/TFAP2B/ADORA3/HSF4/FGF1/CCND1/KDM5C/HEY1/XLOC_028271/RBM47/GFI1/TNF/DCN/PDGFB/TP53/TFIP11/QKI/PPARD/DNAJB11/CREM	49	16	XLOC_034743/403802/445457/403437/449029/403790/474176/490852/403931/403805/491894/XLOC_028271/403922/403869/481756/478664	33	475471/403502/403883/403924/479217/477032/403980/403897/403856/442936/403474/474839/484445/403424/403998/403971/403606/403693/476804/403688/442859/403463/489766/607724/449028/403420/403423/490156/403904/442986/477530/606754/403887
BP	GO:0006939	smooth muscle contraction	6/329	11/601	0.627500999463876	0.908230898258936	445457/403980/403856/403424/490852/403984	TRPV1/CAV1/MAPK14/EDN1/SETD3/KCNMA1	6	3	445457/490852/403984	3	403980/403856/403424
BP	GO:0007283	spermatogenesis	6/329	11/601	0.627500999463876	0.908230898258936	100856060/403418/609426/492302/403780/606754	HORMAD1/GJA1/TRIP13/CFTR/NPHP1/QKI	6	3	100856060/492302/403780	3	403418/609426/606754
BP	GO:0009914	hormone transport	6/329	11/601	0.627500999463876	0.908230898258936	403424/403774/403463/403859/492302/403922	EDN1/RAB1A/TFAP2B/ADCY5/CFTR/TNF	6	2	492302/403922	4	403424/403774/403463/403859
BP	GO:0010959	regulation of metal ion transport	6/329	11/601	0.627500999463876	0.908230898258936	403992/477032/403980/403931/442986/476487	ATP1A1/CTNNB1/CAV1/CD4/PDGFB/FXYD1	6	2	403992/403931	4	477032/403980/442986/476487
BP	GO:0016567	protein ubiquitination	6/329	11/601	0.627500999463876	0.908230898258936	403980/494000/403437/403693/476804/489433	CAV1/VHL/BRCA1/MDM2/RPS3/BIRC3	6	1	403437	5	403980/494000/403693/476804/489433
BP	GO:0030072	peptide hormone secretion	6/329	11/601	0.627500999463876	0.908230898258936	403424/403774/403463/403859/492302/403922	EDN1/RAB1A/TFAP2B/ADCY5/CFTR/TNF	6	2	492302/403922	4	403424/403774/403463/403859
BP	GO:0031589	cell-substrate adhesion	6/329	11/601	0.627500999463876	0.908230898258936	403802/403954/490344/403886/403774/481756	VEGFA/RHOA/MYOC/PDPN/RAB1A/PPARD	6	4	403802/403954/490344/481756	2	403886/403774
BP	GO:0032446	protein modification by small protein conjugation	6/329	11/601	0.627500999463876	0.908230898258936	403980/494000/403437/403693/476804/489433	CAV1/VHL/BRCA1/MDM2/RPS3/BIRC3	6	1	403437	5	403980/494000/403693/476804/489433
BP	GO:0032990	cell part morphogenesis	6/329	11/601	0.627500999463876	0.908230898258936	477032/403939/100856359/403886/476623/403773	CTNNB1/CD44/RAPGEF2/PDPN/DAG1/RAB8A	6	3	403939/476623/403773	3	477032/100856359/403886
BP	GO:0042752	regulation of circadian rhythm	6/329	11/601	0.627500999463876	0.908230898258936	403609/403606/474176/403740/403928/403869	PPP1CA/PPARG/PRKDC/PTGDS/GNAQ/TP53	6	3	474176/403928/403869	3	403609/403606/403740
BP	GO:0045862	positive regulation of proteolysis	6/329	11/601	0.627500999463876	0.908230898258936	475471/403924/403980/481280/476804/403922	SFRP2/MYC/CAV1/MYH9/RPS3/TNF	6	2	481280/403922	4	475471/403924/403980/476804
BP	GO:0046879	hormone secretion	6/329	11/601	0.627500999463876	0.908230898258936	403424/403774/403463/403859/492302/403922	EDN1/RAB1A/TFAP2B/ADCY5/CFTR/TNF	6	2	492302/403922	4	403424/403774/403463/403859
BP	GO:0048232	male gamete generation	6/329	11/601	0.627500999463876	0.908230898258936	100856060/403418/609426/492302/403780/606754	HORMAD1/GJA1/TRIP13/CFTR/NPHP1/QKI	6	3	100856060/492302/403780	3	403418/609426/606754
BP	GO:0048858	cell projection morphogenesis	6/329	11/601	0.627500999463876	0.908230898258936	477032/403939/100856359/403886/476623/403773	CTNNB1/CD44/RAPGEF2/PDPN/DAG1/RAB8A	6	3	403939/476623/403773	3	477032/100856359/403886
BP	GO:0120039	plasma membrane bounded cell projection morphogenesis	6/329	11/601	0.627500999463876	0.908230898258936	477032/403939/100856359/403886/476623/403773	CTNNB1/CD44/RAPGEF2/PDPN/DAG1/RAB8A	6	3	403939/476623/403773	3	477032/100856359/403886
BP	GO:0043436	oxoacid metabolic process	23/329	43/601	0.630721356322193	0.908230898258936	100686778/490425/403980/493990/481862/403403/403437/477711/403424/403998/403544/403740/487107/479794/479066/403755/XLOC_030299/484770/403904/442986/494010/606754/481756	CYP1A1/PKLR/CAV1/XYLT2/LGSN/PLA2G15/BRCA1/TPI1/EDN1/TGFB1/PTGS1/PTGDS/GAD2/CLN3/IDH3A/GAPDH/XLOC_030299/AMT/DCN/PDGFB/CYP1A2/QKI/PPARD	23	7	100686778/490425/481862/403437/403544/494010/481756	16	403980/493990/403403/477711/403424/403998/403740/487107/479794/479066/403755/XLOC_030299/484770/403904/442986/606754
BP	GO:0010648	negative regulation of cell communication	16/329	30/601	0.637271337900872	0.908230898258936	475471/403502/403924/475294/403980/403741/490344/476623/403910/403850/404007/403441/403420/403922/403797/403904	SFRP2/TLR9/MYC/CAV2/CAV1/HTR1B/MYOC/DAG1/ADRB2/CXCL8/RAB7A/HGF/HEY1/TNF/PTGER2/DCN	16	5	490344/476623/403850/403441/403922	11	475471/403502/403924/475294/403980/403741/403910/404007/403420/403797/403904
BP	GO:0023057	negative regulation of signaling	16/329	30/601	0.637271337900872	0.908230898258936	475471/403502/403924/475294/403980/403741/490344/476623/403910/403850/404007/403441/403420/403922/403797/403904	SFRP2/TLR9/MYC/CAV2/CAV1/HTR1B/MYOC/DAG1/ADRB2/CXCL8/RAB7A/HGF/HEY1/TNF/PTGER2/DCN	16	5	490344/476623/403850/403441/403922	11	475471/403502/403924/475294/403980/403741/403910/404007/403420/403797/403904
BP	GO:0030029	actin filament-based process	16/329	30/601	0.637271337900872	0.908230898258936	403980/403954/490344/403807/403886/445452/403424/481280/490852/494005/483155/403580/474966/612294/403922/448789	CAV1/RHOA/MYOC/MYH7/PDPN/CCL24/EDN1/MYH9/SETD3/PRKCD/GJA5/ACTB/OOEP/RAB13/TNF/CCL26	16	8	403954/490344/403807/481280/490852/483155/403580/403922	8	403980/403886/445452/403424/494005/474966/612294/448789
BP	GO:0006816	calcium ion transport	7/329	13/601	0.637935500187878	0.908230898258936	445457/477032/403980/475738/403931/403435/442986	TRPV1/CTNNB1/CAV1/SLC8A1/CD4/ANXA2/PDGFB	7	2	445457/403931	5	477032/403980/475738/403435/442986
BP	GO:0006937	regulation of muscle contraction	7/329	13/601	0.637935500187878	0.908230898258936	403980/403807/403424/490852/403984/483155/403962	CAV1/MYH7/EDN1/SETD3/KCNMA1/GJA5/ADRA1B	7	5	403807/490852/403984/483155/403962	2	403980/403424
BP	GO:0006979	response to oxidative stress	7/329	13/601	0.637935500187878	0.908230898258936	553102/403544/476804/476258/403441/403922/403559	GUCY1B1/PTGS1/RPS3/SOD2/HGF/TNF/SOD1	7	3	403544/403441/403922	4	553102/476804/476258/403559
BP	GO:0007623	circadian rhythm	7/329	13/601	0.637935500187878	0.908230898258936	403609/403606/474176/403740/403984/403928/403869	PPP1CA/PPARG/PRKDC/PTGDS/KCNMA1/GNAQ/TP53	7	4	474176/403984/403928/403869	3	403609/403606/403740
BP	GO:0032535	regulation of cellular component size	7/329	13/601	0.637935500187878	0.908230898258936	445452/403424/403971/479794/494005/403984/448789	CCL24/EDN1/CLNS1A/CLN3/PRKCD/KCNMA1/CCL26	7	1	403984	6	445452/403424/403971/479794/494005/448789
BP	GO:0060562	epithelial tube morphogenesis	7/329	13/601	0.637935500187878	0.908230898258936	475471/477032/476623/403424/482252/607724/403922	SFRP2/CTNNB1/DAG1/EDN1/PODXL/FGF1/TNF	7	3	476623/482252/403922	4	475471/477032/403424/607724
BP	GO:0070647	protein modification by small protein conjugation or removal	7/329	13/601	0.637935500187878	0.908230898258936	403980/494000/403437/403693/476804/489433/488523	CAV1/VHL/BRCA1/MDM2/RPS3/BIRC3/USP37	7	1	403437	6	403980/494000/403693/476804/489433/488523
BP	GO:0090150	establishment of protein localization to membrane	7/329	13/601	0.637935500187878	0.908230898258936	403883/611923/475016/479794/404007/403953/489293	ERBB2/SRP9/SEC63/CLN3/RAB7A/SRP54/SRPRA	7	4	611923/475016/403953/489293	3	403883/479794/404007
BP	GO:1902532	negative regulation of intracellular signal transduction	7/329	13/601	0.637935500187878	0.908230898258936	475471/403502/403924/403980/490344/476623/403797	SFRP2/TLR9/MYC/CAV1/MYOC/DAG1/PTGER2	7	2	490344/476623	5	475471/403502/403924/403980/403797
BP	GO:0051094	positive regulation of developmental process	25/329	47/601	0.647318331811532	0.908230898258936	475471/403802/403949/477032/403856/100856359/490344/403886/476623/445452/403424/403998/403850/403606/474176/403931/489766/607724/492302/403922/403904/442986/403795/481756/403968	SFRP2/VEGFA/TCF4/CTNNB1/MAPK14/RAPGEF2/MYOC/PDPN/DAG1/CCL24/EDN1/TGFB1/CXCL8/PPARG/PRKDC/CD4/HSF4/FGF1/CFTR/TNF/DCN/PDGFB/GH1/PPARD/TSHR	25	11	403802/490344/476623/403850/474176/403931/492302/403922/403795/481756/403968	14	475471/403949/477032/403856/100856359/403886/445452/403424/403998/403606/489766/607724/403904/442986
BP	GO:0022407	regulation of cell-cell adhesion	8/329	15/601	0.647583020755524	0.908230898258936	403980/403886/403998/482252/476804/494005/403616/403922	CAV1/PDPN/TGFB1/PODXL/RPS3/PRKCD/LEP/TNF	8	2	482252/403922	6	403980/403886/403998/476804/494005/403616
BP	GO:0042391	regulation of membrane potential	8/329	15/601	0.647583020755524	0.908230898258936	445457/403723/403980/490344/403984/483155/492302/403904	TRPV1/CLCN1/CAV1/MYOC/KCNMA1/GJA5/CFTR/DCN	8	6	445457/403723/490344/403984/483155/492302	2	403980/403904
BP	GO:0048511	rhythmic process	8/329	15/601	0.647583020755524	0.908230898258936	403609/403606/474176/403740/403984/491894/403928/403869	PPP1CA/PPARG/PRKDC/PTGDS/KCNMA1/KDM5C/GNAQ/TP53	8	5	474176/403984/491894/403928/403869	3	403609/403606/403740
BP	GO:0051345	positive regulation of hydrolase activity	8/329	15/601	0.647583020755524	0.908230898258936	475471/403924/475294/403980/100856359/442985/476804/403922	SFRP2/MYC/CAV2/CAV1/RAPGEF2/PDGFRB/RPS3/TNF	8	1	403922	7	475471/403924/475294/403980/100856359/442985/476804
BP	GO:0099536	synaptic signaling	8/329	15/601	0.647583020755524	0.908230898258936	445457/403981/553102/476623/403424/479794/403984/403922	TRPV1/CCL2/GUCY1B1/DAG1/EDN1/CLN3/KCNMA1/TNF	8	4	445457/476623/403984/403922	4	403981/553102/403424/479794
BP	GO:0099537	trans-synaptic signaling	8/329	15/601	0.647583020755524	0.908230898258936	445457/403981/553102/476623/403424/479794/403984/403922	TRPV1/CCL2/GUCY1B1/DAG1/EDN1/CLN3/KCNMA1/TNF	8	4	445457/476623/403984/403922	4	403981/553102/403424/479794
BP	GO:0019953	sexual reproduction	9/329	17/601	0.656588259773171	0.908230898258936	610702/100856060/403418/481280/609426/492302/403616/403780/606754	SPACA3/HORMAD1/GJA1/MYH9/TRIP13/CFTR/LEP/NPHP1/QKI	9	5	610702/100856060/481280/492302/403780	4	403418/609426/403616/606754
BP	GO:0043207	response to external biotic stimulus	9/329	17/601	0.656588259773171	0.908230898258936	403502/403980/607183/403998/494005/403774/490156/403922/100855637	TLR9/CAV1/LTA/TGFB1/PRKCD/RAB1A/GFI1/TNF/PTGER1	9	3	607183/403922/100855637	6	403502/403980/403998/494005/403774/490156
BP	GO:0051707	response to other organism	9/329	17/601	0.656588259773171	0.908230898258936	403502/403980/607183/403998/494005/403774/490156/403922/100855637	TLR9/CAV1/LTA/TGFB1/PRKCD/RAB1A/GFI1/TNF/PTGER1	9	3	607183/403922/100855637	6	403502/403980/403998/494005/403774/490156
BP	GO:0072593	reactive oxygen species metabolic process	9/329	17/601	0.656588259773171	0.908230898258936	403980/445542/403998/494005/474479/476258/403922/403559/442986	CAV1/SLC5A3/TGFB1/PRKCD/CYB5R3/SOD2/TNF/SOD1/PDGFB	9	2	474479/403922	7	403980/445542/403998/494005/476258/403559/442986
BP	GO:0006936	muscle contraction	10/329	19/601	0.665055837841457	0.908230898258936	445457/403723/403980/403856/403807/403424/490852/403984/483155/403962	TRPV1/CLCN1/CAV1/MAPK14/MYH7/EDN1/SETD3/KCNMA1/GJA5/ADRA1B	10	7	445457/403723/403807/490852/403984/483155/403962	3	403980/403856/403424
BP	GO:0009636	response to toxic substance	10/329	19/601	0.665055837841457	0.908230898258936	403474/403544/476804/403984/476258/403441/403922/448806/403559/442986	CAT/PTGS1/RPS3/KCNMA1/SOD2/HGF/TNF/DBH/SOD1/PDGFB	10	5	403544/403984/403441/403922/448806	5	403474/476804/476258/403559/442986
BP	GO:0048871	multicellular organismal homeostasis	10/329	19/601	0.665055837841457	0.908230898258936	403502/445457/608843/485337/477625/403463/476582/492302/403922/448806	TLR9/TRPV1/CTSK/TPP1/ADCY6/TFAP2B/CCDC66/CFTR/TNF/DBH	10	6	445457/485337/476582/492302/403922/448806	4	403502/608843/477625/403463
BP	GO:0050776	regulation of immune response	10/329	19/601	0.665055837841457	0.908230898258936	403502/403980/442990/607183/611360/403998/476804/403616/490156/403922	TLR9/CAV1/IL13/LTA/KLRD1/TGFB1/RPS3/LEP/GFI1/TNF	10	4	442990/607183/611360/403922	6	403502/403980/403998/476804/403616/490156
BP	GO:0044248	cellular catabolic process	28/329	53/601	0.670011044517544	0.908230898258936	403413/403825/490425/403980/403403/403450/404019/477711/403998/403910/485337/479794/489894/404007/403774/403755/XLOC_030299/442945/484770/488523/403616/403922/448806/403904/403848/403773/485628/481756	DNASE1/PDE5A/PKLR/CAV1/PLA2G15/MAOA/HSP90B1/TPI1/TGFB1/ADRB2/TPP1/CLN3/NUDT1/RAB7A/RAB1A/GAPDH/XLOC_030299/HPRT1/AMT/USP37/LEP/TNF/DBH/DCN/PLA2G7/RAB8A/STT3B/PPARD	28	10	403413/403825/490425/404019/485337/403922/448806/403773/485628/481756	18	403980/403403/403450/477711/403998/403910/479794/489894/404007/403774/403755/XLOC_030299/442945/484770/488523/403616/403904/403848
BP	GO:0051649	establishment of localization in cell	28/329	53/601	0.670011044517544	0.908230898258936	445457/403883/403980/403979/442936/611923/442990/475016/403998/485498/403920/481280/403740/403534/479794/404007/403774/403953/403859/489293/XLOC_030299/474966/492302/482381/612294/404017/477771/403773	TRPV1/ERBB2/CAV1/HSPB1/BIRC5/SRP9/IL13/SEC63/TGFB1/CLN5/NPC2/MYH9/PTGDS/ANP32A/CLN3/RAB7A/RAB1A/SRP54/ADCY5/SRPRA/XLOC_030299/OOEP/CFTR/PLEKHA8/RAB13/SEC61G/EXOC6/RAB8A	28	9	445457/611923/442990/475016/481280/403953/489293/492302/403773	19	403883/403980/403979/442936/403998/485498/403920/403740/403534/479794/404007/403774/403859/XLOC_030299/474966/482381/612294/404017/477771
BP	GO:0043069	negative regulation of programmed cell death	20/329	38/601	0.670580277142164	0.908230898258936	XLOC_034743/403550/475471/403802/403924/403980/442936/403474/442990/403886/403693/489433/479794/494005/403800/403463/478942/403441/403922/403797	XLOC_034743/ALB/SFRP2/VEGFA/MYC/CAV1/BIRC5/CAT/IL13/PDPN/MDM2/BIRC3/CLN3/PRKCD/MT1E/TFAP2B/DSTYK/HGF/TNF/PTGER2	20	6	XLOC_034743/403550/403802/442990/403441/403922	14	475471/403924/403980/442936/403474/403886/403693/489433/479794/494005/403800/403463/478942/403797
BP	GO:0051241	negative regulation of multicellular organismal process	20/329	38/601	0.670580277142164	0.908230898258936	475471/403502/474697/403924/477032/100856359/608843/403998/612116/403884/494005/474355/403984/403441/403602/490156/403922/403904/442986/478664	SFRP2/TLR9/HSPA9/MYC/CTNNB1/RAPGEF2/CTSK/TGFB1/NAXE/TRIB2/PRKCD/THBD/KCNMA1/HGF/PLG/GFI1/TNF/DCN/PDGFB/DNAJB11	20	6	474697/403984/403441/403602/403922/478664	14	475471/403502/403924/477032/100856359/608843/403998/612116/403884/494005/474355/490156/403904/442986
BP	GO:0065007	biological regulation	207/329	382/601	0.671697737075346	0.908230898258936	XLOC_034743/403550/100686778/475471/403502/403802/403845/445457/403875/403537/403413/403546/403992/403906/403937/403511/491169/474697/478180/403883/403924/403408/477509/479217/403630/403453/403438/403723/403657/403981/475294/403949/482663/475607/485058/477032/403956/403803/403980/403897/445542/403979/403741/403856/442936/450187/403474/403911/553102/611923/442990/403781/403429/403518/403954/403892…	XLOC_034743/ALB/CYP1A1/SFRP2/TLR9/VEGFA/FN1/TRPV1/F8/MCL1/DNASE1/TUBD1/ATP1A1/SAG/INPP5A/GNB3/UNC119/HSPA9/MACO1/ERBB2/MYC/PSEN1/GATC/ARID5B/TGM1/ABCC1/MET/CLCN1/EGF/CCL2/CAV2/TCF4/GUCY1A1/DLC1/MFSD12/CTNNB1/RAB4B/RPE65/CAV1/NR4A1/SLC5A3/HSPB1/HTR1B/MAPK14/BIRC5/EDNRA/CAT/PDE6G/GUCY1B1/SRP9/IL13/PDE6D/CDKN1B/RHPN2/RHOA/SULT1A1/CD44/TES/DDX39B/RAPGEF2/HORMAD1/MYOC/RGL2/BRCA1/MAOA/GJA1/COPA/FOSB/LT…	207	80	XLOC_034743/403550/100686778/403802/403845/445457/403875/403413/403992/403906/474697/403630/403453/403723/403657/403803/403911/611923/442990/403954/403939/100856060/490344/403437/478973/607183/449029/403807/476623/403790/611360/607104/403544/482252/403505/403586/403850/481280/474176/485337/490852/608246/403984/483155/403613/403931/610750/474479/403805/476582/403441/481740/493763/403704/491894/XLO…	127	475471/403502/403537/403546/403937/403511/491169/478180/403883/403924/403408/477509/479217/403438/403981/475294/403949/482663/475607/485058/477032/403956/403980/403897/445542/403979/403741/403856/442936/450187/403474/553102/403781/403429/403518/403892/475293/474839/100856359/481739/403450/403418/484445/481735/403886/XLOC_001181/607905/403612/403809/475738/445452/403424/608843/478908/403998/403609…
BP	GO:0003012	muscle system process	11/329	21/601	0.673064305310339	0.908230898258936	445457/403723/403980/403856/490344/403807/403424/490852/403984/483155/403962	TRPV1/CLCN1/CAV1/MAPK14/MYOC/MYH7/EDN1/SETD3/KCNMA1/GJA5/ADRA1B	11	8	445457/403723/490344/403807/490852/403984/483155/403962	3	403980/403856/403424
BP	GO:0008285	negative regulation of cell proliferation	11/329	21/601	0.673064305310339	0.908230898258936	475471/475294/477032/475293/100856359/403886/403998/403463/403805/403922/481756	SFRP2/CAV2/CTNNB1/TES/RAPGEF2/PDPN/TGFB1/TFAP2B/ADORA3/TNF/PPARD	11	3	403805/403922/481756	8	475471/475294/477032/475293/100856359/403886/403998/403463
BP	GO:0043269	regulation of ion transport	11/329	21/601	0.673064305310339	0.908230898258936	403992/403723/477032/403980/403741/403984/483155/403931/492302/442986/476487	ATP1A1/CLCN1/CTNNB1/CAV1/HTR1B/KCNMA1/GJA5/CD4/CFTR/PDGFB/FXYD1	11	6	403992/403723/403984/483155/403931/492302	5	477032/403980/403741/442986/476487
BP	GO:0019752	carboxylic acid metabolic process	21/329	40/601	0.678023796834431	0.908230898258936	100686778/490425/403980/481862/403403/403437/477711/403424/403998/403544/403740/487107/479794/479066/403755/XLOC_030299/484770/442986/494010/606754/481756	CYP1A1/PKLR/CAV1/LGSN/PLA2G15/BRCA1/TPI1/EDN1/TGFB1/PTGS1/PTGDS/GAD2/CLN3/IDH3A/GAPDH/XLOC_030299/AMT/PDGFB/CYP1A2/QKI/PPARD	21	7	100686778/490425/481862/403437/403544/494010/481756	14	403980/403403/477711/403424/403998/403740/487107/479794/479066/403755/XLOC_030299/484770/442986/606754
BP	GO:0046907	intracellular transport	21/329	40/601	0.678023796834431	0.908230898258936	403883/403979/611923/442990/475016/403998/485498/403920/403740/403534/479794/404007/403774/403953/489293/XLOC_030299/482381/612294/404017/477771/403773	ERBB2/HSPB1/SRP9/IL13/SEC63/TGFB1/CLN5/NPC2/PTGDS/ANP32A/CLN3/RAB7A/RAB1A/SRP54/SRPRA/XLOC_030299/PLEKHA8/RAB13/SEC61G/EXOC6/RAB8A	21	6	611923/442990/475016/403953/489293/403773	15	403883/403979/403998/485498/403920/403740/403534/479794/404007/403774/XLOC_030299/482381/612294/404017/477771
BP	GO:0050789	regulation of biological process	186/329	344/601	0.679241281331176	0.908230898258936	XLOC_034743/403550/475471/403502/403802/403845/445457/403537/403413/403546/403992/403906/403937/403511/491169/474697/478180/403883/403924/403408/479217/403630/403453/403438/403723/403657/403981/475294/403949/482663/475607/485058/477032/403956/403980/403897/445542/403979/403741/403856/442936/450187/403474/403911/553102/611923/442990/403429/403518/403954/403939/475293/474839/100856359/100856060/490…	XLOC_034743/ALB/SFRP2/TLR9/VEGFA/FN1/TRPV1/MCL1/DNASE1/TUBD1/ATP1A1/SAG/INPP5A/GNB3/UNC119/HSPA9/MACO1/ERBB2/MYC/PSEN1/ARID5B/TGM1/ABCC1/MET/CLCN1/EGF/CCL2/CAV2/TCF4/GUCY1A1/DLC1/MFSD12/CTNNB1/RAB4B/CAV1/NR4A1/SLC5A3/HSPB1/HTR1B/MAPK14/BIRC5/EDNRA/CAT/PDE6G/GUCY1B1/SRP9/IL13/CDKN1B/RHPN2/RHOA/CD44/TES/DDX39B/RAPGEF2/HORMAD1/MYOC/RGL2/BRCA1/GJA1/COPA/FOSB/LTA/TBX19/RXRB/MYH7/PDPN/DAG1/IL5/XLOC_001…	186	72	XLOC_034743/403550/403802/403845/445457/403413/403992/403906/474697/403630/403453/403723/403657/403911/611923/442990/403954/403939/100856060/490344/403437/478973/607183/449029/403807/476623/403790/611360/607104/482252/403505/403586/403850/481280/474176/490852/608246/403984/483155/403613/403931/610750/403805/476582/403441/481740/493763/403704/491894/XLOC_028271/492302/489594/403602/403742/403928/4…	114	475471/403502/403537/403546/403937/403511/491169/478180/403883/403924/403408/479217/403438/403981/475294/403949/482663/475607/485058/477032/403956/403980/403897/445542/403979/403741/403856/442936/450187/403474/553102/403429/403518/475293/474839/100856359/481739/403418/484445/481735/403886/XLOC_001181/403612/403809/445452/403424/608843/478908/403998/403609/479458/612116/403884/403910/611939/608459…
BP	GO:0050794	regulation of cellular process	169/329	313/601	0.679463927483968	0.908230898258936	XLOC_034743/403550/475471/403502/403802/403845/445457/403537/403546/403906/403937/403511/491169/474697/478180/403883/403924/403408/479217/403630/403438/403657/403981/475294/403949/482663/475607/485058/477032/403956/403980/403897/445542/403979/403741/403856/442936/450187/403474/403911/553102/611923/442990/403429/403518/403954/403939/475293/474839/100856359/100856060/490344/481739/403437/403418/478…	XLOC_034743/ALB/SFRP2/TLR9/VEGFA/FN1/TRPV1/MCL1/TUBD1/SAG/INPP5A/GNB3/UNC119/HSPA9/MACO1/ERBB2/MYC/PSEN1/ARID5B/TGM1/MET/EGF/CCL2/CAV2/TCF4/GUCY1A1/DLC1/MFSD12/CTNNB1/RAB4B/CAV1/NR4A1/SLC5A3/HSPB1/HTR1B/MAPK14/BIRC5/EDNRA/CAT/PDE6G/GUCY1B1/SRP9/IL13/CDKN1B/RHPN2/RHOA/CD44/TES/DDX39B/RAPGEF2/HORMAD1/MYOC/RGL2/BRCA1/GJA1/COPA/FOSB/LTA/TBX19/RXRB/PDPN/DAG1/IL5/XLOC_001181/HSP70/RRBP1/KLRD1/CCL24/EDN…	169	62	XLOC_034743/403550/403802/403845/445457/403906/474697/403630/403657/403911/611923/442990/403954/403939/100856060/490344/403437/478973/607183/449029/476623/403790/611360/482252/403505/403586/403850/481280/474176/490852/608246/403984/483155/403613/403931/610750/403805/403441/493763/403704/491894/XLOC_028271/492302/489594/403742/403928/404002/403922/448806/490418/444855/403919/607641/483332/403869/4…	107	475471/403502/403537/403546/403937/403511/491169/478180/403883/403924/403408/479217/403438/403981/475294/403949/482663/475607/485058/477032/403956/403980/403897/445542/403979/403741/403856/442936/450187/403474/553102/403429/403518/475293/474839/100856359/481739/403418/484445/481735/403886/XLOC_001181/403612/403809/445452/403424/478908/403998/479458/403884/403910/611939/608459/403606/609426/442985…
BP	GO:0030036	actin cytoskeleton organization	12/329	23/601	0.680674424138281	0.908230898258936	403954/490344/445452/403424/481280/490852/494005/403580/474966/612294/403922/448789	RHOA/MYOC/CCL24/EDN1/MYH9/SETD3/PRKCD/ACTB/OOEP/RAB13/TNF/CCL26	12	6	403954/490344/481280/490852/403580/403922	6	445452/403424/494005/474966/612294/448789
BP	GO:0050878	regulation of body fluid levels	12/329	23/601	0.680674424138281	0.908230898258936	403875/403980/403886/403424/477625/494005/474355/403984/403463/492302/403602/442986	F8/CAV1/PDPN/EDN1/ADCY6/PRKCD/THBD/KCNMA1/TFAP2B/CFTR/PLG/PDGFB	12	4	403875/403984/492302/403602	8	403980/403886/403424/477625/494005/474355/403463/442986
BP	GO:0034613	cellular protein localization	22/329	42/601	0.685179287708308	0.908230898258936	403883/477032/403980/445542/403979/611923/475016/476623/403998/479794/404007/403931/403953/476582/489293/XLOC_030299/612294/403922/404017/403844/477771/403773	ERBB2/CTNNB1/CAV1/SLC5A3/HSPB1/SRP9/SEC63/DAG1/TGFB1/CLN3/RAB7A/CD4/SRP54/CCDC66/SRPRA/XLOC_030299/RAB13/TNF/SEC61G/OCLN/EXOC6/RAB8A	22	9	611923/475016/476623/403931/403953/476582/489293/403922/403773	13	403883/477032/403980/445542/403979/403998/479794/404007/XLOC_030299/612294/404017/403844/477771
BP	GO:0060429	epithelium development	22/329	42/601	0.685179287708308	0.908230898258936	475471/403630/477032/403980/403954/403939/100856359/403886/476623/403424/482252/403984/483155/403463/403441/489766/607724/612294/403922/490418/607506/442986	SFRP2/TGM1/CTNNB1/CAV1/RHOA/CD44/RAPGEF2/PDPN/DAG1/EDN1/PODXL/KCNMA1/GJA5/TFAP2B/HGF/HSF4/FGF1/RAB13/TNF/RAB25/CRYGS/PDGFB	22	11	403630/403954/403939/476623/482252/403984/483155/403441/403922/490418/607506	11	475471/477032/403980/100856359/403886/403424/403463/489766/607724/612294/442986
BP	GO:0070727	cellular macromolecule localization	22/329	42/601	0.685179287708308	0.908230898258936	403883/477032/403980/445542/403979/611923/475016/476623/403998/479794/404007/403931/403953/476582/489293/XLOC_030299/612294/403922/404017/403844/477771/403773	ERBB2/CTNNB1/CAV1/SLC5A3/HSPB1/SRP9/SEC63/DAG1/TGFB1/CLN3/RAB7A/CD4/SRP54/CCDC66/SRPRA/XLOC_030299/RAB13/TNF/SEC61G/OCLN/EXOC6/RAB8A	22	9	611923/475016/476623/403931/403953/476582/489293/403922/403773	13	403883/477032/403980/445542/403979/403998/479794/404007/XLOC_030299/612294/404017/403844/477771
BP	GO:0009611	response to wounding	13/329	25/601	0.687934346886836	0.908230898258936	403875/403980/403954/403939/403886/403998/494005/474355/403602/403922/403844/442986/481756	F8/CAV1/RHOA/CD44/PDPN/TGFB1/PRKCD/THBD/PLG/TNF/OCLN/PDGFB/PPARD	13	6	403875/403954/403939/403602/403922/481756	7	403980/403886/403998/494005/474355/403844/442986
BP	GO:0030003	cellular cation homeostasis	13/329	25/601	0.687934346886836	0.908230898258936	445457/403924/403408/403980/475738/403424/485498/479794/403984/404007/403859/492302/485333	TRPV1/MYC/PSEN1/CAV1/SLC8A1/EDN1/CLN5/CLN3/KCNMA1/RAB7A/ADCY5/CFTR/CCKBR	13	3	445457/403984/492302	10	403924/403408/403980/475738/403424/485498/479794/404007/403859/485333
BP	GO:0072657	protein localization to membrane	13/329	25/601	0.687934346886836	0.908230898258936	403883/403980/445542/611923/475016/476623/479794/404007/403953/489293/612294/403922/403773	ERBB2/CAV1/SLC5A3/SRP9/SEC63/DAG1/CLN3/RAB7A/SRP54/SRPRA/RAB13/TNF/RAB8A	13	7	611923/475016/476623/403953/489293/403922/403773	6	403883/403980/445542/479794/404007/612294
BP	GO:0090407	organophosphate biosynthetic process	13/329	25/601	0.687934346886836	0.908230898258936	482663/490425/553102/477711/403998/480558/477625/479794/403859/403755/442945/403669/442986	GUCY1A1/PKLR/GUCY1B1/TPI1/TGFB1/NME1/ADCY6/CLN3/ADCY5/GAPDH/HPRT1/ATP5F1B/PDGFB	13	1	490425	12	482663/553102/477711/403998/480558/477625/479794/403859/403755/442945/403669/442986
BP	GO:0051179	localization	118/329	220/601	0.691240042989192	0.908230898258936	XLOC_034743/XLOC_004496/403550/475471/403767/403802/445457/404013/403992/404000/474362/491169/403883/403453/403438/403723/403981/475294/485058/477032/403956/403980/445542/403979/403741/403856/442936/611923/442990/403954/403939/403575/474839/100856359/490344/403418/403880/475016/403886/490936/476623/403809/475738/445452/403424/477042/607104/478908/403998/482252/612116/485498/403910/403971/480558/4…	XLOC_034743/XLOC_004496/ALB/SFRP2/CUBN/VEGFA/TRPV1/SLC6A12/ATP1A1/SLC6A6/AKAP8/UNC119/ERBB2/ABCC1/MET/CLCN1/CCL2/CAV2/MFSD12/CTNNB1/RAB4B/CAV1/SLC5A3/HSPB1/HTR1B/MAPK14/BIRC5/SRP9/IL13/RHOA/CD44/UCP3/DDX39B/RAPGEF2/MYOC/GJA1/STXBP2/SEC63/PDPN/GJC1/DAG1/RRBP1/SLC8A1/CCL24/EDN1/FTL/MIP/AAMP/TGFB1/PODXL/NAXE/CLN5/ADRB2/CLNS1A/NME1/CXCL8/POMGNT2/NPC2/MYH9/MMP9/SCN1B/PDGFRB/GHR/PTGDS/UCP2/KCNMB1/ANP32…	118	42	XLOC_034743/XLOC_004496/403550/403767/403802/445457/404013/403992/403453/403723/611923/442990/403954/403939/403575/490344/475016/476623/607104/482252/403850/481280/403885/403576/442944/403984/483155/403931/403953/610750/403805/476582/403441/489293/492302/403922/448806/490418/483332/403997/403773/481756	76	475471/404000/474362/491169/403883/403438/403981/475294/485058/477032/403956/403980/445542/403979/403741/403856/442936/474839/100856359/403418/403880/403886/490936/403809/475738/445452/403424/477042/478908/403998/612116/485498/403910/403971/480558/485621/403920/484584/442985/403721/403740/403983/403534/479794/476437/403729/404007/403947/403774/403463/403859/403443/403435/607724/XLOC_030299/488089…
BP	GO:0003013	circulatory system process	14/329	27/601	0.694883004831557	0.908230898258936	403980/403741/450187/403807/403424/403544/403508/403984/483155/403836/403862/448806/442986/403962	CAV1/HTR1B/EDNRA/MYH7/EDN1/PTGS1/EDN2/KCNMA1/GJA5/AGTR1/EDNRB/DBH/PDGFB/ADRA1B	14	6	403807/403544/403984/483155/448806/403962	8	403980/403741/450187/403424/403508/403836/403862/442986
BP	GO:0008015	blood circulation	14/329	27/601	0.694883004831557	0.908230898258936	403980/403741/450187/403807/403424/403544/403508/403984/483155/403836/403862/448806/442986/403962	CAV1/HTR1B/EDNRA/MYH7/EDN1/PTGS1/EDN2/KCNMA1/GJA5/AGTR1/EDNRB/DBH/PDGFB/ADRA1B	14	6	403807/403544/403984/483155/448806/403962	8	403980/403741/450187/403424/403508/403836/403862/442986
BP	GO:0051240	positive regulation of multicellular organismal process	32/329	61/601	0.696979123240597	0.908230898258936	475471/403502/403802/403438/403949/477032/403980/442990/100856359/607183/403886/476623/445452/403424/478908/403998/403850/474176/476804/403774/403931/403755/403441/607724/492302/403616/403922/448806/490418/442986/403795/403968	SFRP2/TLR9/VEGFA/MET/TCF4/CTNNB1/CAV1/IL13/RAPGEF2/LTA/PDPN/DAG1/CCL24/EDN1/AAMP/TGFB1/CXCL8/PRKDC/RPS3/RAB1A/CD4/GAPDH/HGF/FGF1/CFTR/LEP/TNF/DBH/RAB25/PDGFB/GH1/TSHR	32	14	403802/442990/607183/476623/403850/474176/403931/403441/492302/403922/448806/490418/403795/403968	18	475471/403502/403438/403949/477032/403980/100856359/403886/445452/403424/478908/403998/476804/403774/403755/607724/403616/442986
BP	GO:0007154	cell communication	114/329	213/601	0.702539307693632	0.908230898258936	403550/475471/403502/403802/445457/403537/403546/403906/403511/478180/403883/403924/403408/403438/403723/403657/403981/475294/482663/475607/477032/403956/403980/403897/403741/403856/450187/403474/403911/553102/442990/403518/403954/403939/100856359/490344/481739/403418/478973/607183/481735/403886/476623/403790/403809/475738/611360/403424/403998/479458/403884/403910/611939/608459/403850/403606/4429…	ALB/SFRP2/TLR9/VEGFA/TRPV1/MCL1/TUBD1/SAG/GNB3/MACO1/ERBB2/MYC/PSEN1/MET/CLCN1/EGF/CCL2/CAV2/GUCY1A1/DLC1/CTNNB1/RAB4B/CAV1/NR4A1/HTR1B/MAPK14/EDNRA/CAT/PDE6G/GUCY1B1/IL13/RHPN2/RHOA/CD44/RAPGEF2/MYOC/RGL2/GJA1/COPA/LTA/RXRB/PDPN/DAG1/IL5/RRBP1/SLC8A1/KLRD1/EDN1/TGFB1/CASP12/TRIB2/ADRB2/MAP2K2/FGF5/CXCL8/PPARG/PDGFRB/ADORA2B/GHR/RPS3/EDN2/ADCY6/CSF3/CLN3/NUDT1/MT1E/NFKB1/GNB1/KCNMA1/GJA5/RAB7A/RA…	114	41	403550/403802/445457/403906/403723/403657/403911/442990/403954/403939/490344/478973/607183/476623/403790/611360/403850/608246/403984/483155/403613/403931/610750/403805/403441/493763/403704/492302/489594/403742/403928/404002/403922/448806/607641/403869/403817/403962/100855637/481756/403968	73	475471/403502/403537/403546/403511/478180/403883/403924/403408/403438/403981/475294/482663/475607/477032/403956/403980/403897/403741/403856/450187/403474/553102/403518/100856359/481739/403418/481735/403886/403809/475738/403424/403998/479458/403884/403910/611939/608459/403606/442985/403410/403721/476804/403508/477625/479794/489894/403800/442859/403912/404007/403947/403774/403836/403463/478942/4038…
BP	GO:0006812	cation transport	26/329	50/601	0.711366784012105	0.908230898258936	XLOC_004496/445457/403992/485058/477032/403980/445542/403741/403575/475738/477042/403971/484584/403983/479794/403984/403729/403931/403435/XLOC_030299/403669/403891/442986/403713/478909/476487	XLOC_004496/TRPV1/ATP1A1/MFSD12/CTNNB1/CAV1/SLC5A3/HTR1B/UCP3/SLC8A1/FTL/CLNS1A/SCN1B/KCNMB1/CLN3/KCNMA1/ATP6V0E1/CD4/ANXA2/XLOC_030299/ATP5F1B/CNGA1/PDGFB/ATOX1/SLC11A1/FXYD1	26	6	XLOC_004496/445457/403992/403575/403984/403931	20	485058/477032/403980/445542/403741/475738/477042/403971/484584/403983/479794/403729/403435/XLOC_030299/403669/403891/442986/403713/478909/476487
BP	GO:0048585	negative regulation of response to stimulus	26/329	50/601	0.711366784012105	0.908230898258936	475471/403502/403924/475294/403980/403741/442990/474839/490344/476623/611360/403998/403910/403850/476804/494005/474355/404007/403441/403420/403602/403616/403922/403797/403904/442986	SFRP2/TLR9/MYC/CAV2/CAV1/HTR1B/IL13/DDX39B/MYOC/DAG1/KLRD1/TGFB1/ADRB2/CXCL8/RPS3/PRKCD/THBD/RAB7A/HGF/HEY1/PLG/LEP/TNF/PTGER2/DCN/PDGFB	26	8	442990/490344/476623/611360/403850/403441/403602/403922	18	475471/403502/403924/475294/403980/403741/474839/403998/403910/476804/494005/474355/404007/403420/403616/403797/403904/442986
BP	GO:0042981	regulation of apoptotic process	27/329	52/601	0.71739309446734	0.908230898258936	XLOC_034743/403550/475471/403802/403924/477032/403980/442936/403474/442990/100856359/403418/403886/403693/476804/489433/479794/494005/403800/403984/403463/478942/403441/403922/403797/448806/403869	XLOC_034743/ALB/SFRP2/VEGFA/MYC/CTNNB1/CAV1/BIRC5/CAT/IL13/RAPGEF2/GJA1/PDPN/MDM2/RPS3/BIRC3/CLN3/PRKCD/MT1E/KCNMA1/TFAP2B/DSTYK/HGF/TNF/PTGER2/DBH/TP53	27	9	XLOC_034743/403550/403802/442990/403984/403441/403922/448806/403869	18	475471/403924/477032/403980/442936/403474/100856359/403418/403886/403693/476804/489433/479794/494005/403800/403463/478942/403797
BP	GO:0043067	regulation of programmed cell death	27/329	52/601	0.71739309446734	0.908230898258936	XLOC_034743/403550/475471/403802/403924/477032/403980/442936/403474/442990/100856359/403418/403886/403693/476804/489433/479794/494005/403800/403984/403463/478942/403441/403922/403797/448806/403869	XLOC_034743/ALB/SFRP2/VEGFA/MYC/CTNNB1/CAV1/BIRC5/CAT/IL13/RAPGEF2/GJA1/PDPN/MDM2/RPS3/BIRC3/CLN3/PRKCD/MT1E/KCNMA1/TFAP2B/DSTYK/HGF/TNF/PTGER2/DBH/TP53	27	9	XLOC_034743/403550/403802/442990/403984/403441/403922/448806/403869	18	475471/403924/477032/403980/442936/403474/100856359/403418/403886/403693/476804/489433/479794/494005/403800/403463/478942/403797
BP	GO:0050801	ion homeostasis	18/329	35/601	0.720132192185921	0.908230898258936	445457/403924/403408/403980/490344/475738/403424/485498/479794/403984/483155/404007/403463/403859/492302/403904/485333/478909	TRPV1/MYC/PSEN1/CAV1/MYOC/SLC8A1/EDN1/CLN5/CLN3/KCNMA1/GJA5/RAB7A/TFAP2B/ADCY5/CFTR/DCN/CCKBR/SLC11A1	18	5	445457/490344/403984/483155/492302	13	403924/403408/403980/475738/403424/485498/479794/404007/403463/403859/403904/485333/478909
BP	GO:0002376	immune system process	44/329	84/601	0.7218725919483	0.908230898258936	475471/403502/403802/403413/474362/474697/403924/484483/403981/403400/403980/442990/403954/403880/607183/403886/403790/611360/445452/474860/403998/403850/481280/403885/474865/474176/476804/403740/608246/403931/403953/610750/403755/481740/403616/404002/490156/403922/448806/442986/100855741/403977/448789/403968	SFRP2/TLR9/VEGFA/DNASE1/AKAP8/HSPA9/MYC/CD79A/CCL2/CTSS/CAV1/IL13/RHOA/STXBP2/LTA/PDPN/IL5/KLRD1/CCL24/HLA-DRB1/TGFB1/CXCL8/MYH9/MMP9/PSMB8/PRKDC/RPS3/PTGDS/CSF3/CD4/SRP54/ADGRE2/GAPDH/TAPBP/LEP/EPO/GFI1/TNF/DBH/PDGFB/B2M/IL12A/CCL26/TSHR	44	24	403802/403413/474697/484483/403400/442990/403954/607183/403790/611360/474860/403850/481280/403885/474176/608246/403931/403953/610750/481740/404002/403922/448806/403968	20	475471/403502/474362/403924/403981/403980/403880/403886/445452/403998/474865/476804/403740/403755/403616/490156/442986/100855741/403977/448789
BP	GO:0043066	negative regulation of apoptotic process	19/329	37/601	0.725914118547881	0.908230898258936	403550/475471/403802/403924/403980/442936/403474/442990/403886/403693/489433/479794/494005/403800/403463/478942/403441/403922/403797	ALB/SFRP2/VEGFA/MYC/CAV1/BIRC5/CAT/IL13/PDPN/MDM2/BIRC3/CLN3/PRKCD/MT1E/TFAP2B/DSTYK/HGF/TNF/PTGER2	19	5	403550/403802/442990/403441/403922	14	475471/403924/403980/442936/403474/403886/403693/489433/479794/494005/403800/403463/478942/403797
BP	GO:0008283	cell proliferation	37/329	71/601	0.726601287040656	0.908230898258936	475471/403502/403802/403924/403630/475294/477032/403897/403741/403429/475293/100856359/449029/403886/445452/403424/403998/474176/442985/476804/403912/403613/403463/403805/403441/489766/607724/403616/403922/448806/490418/442957/442986/403816/485333/448789/481756	SFRP2/TLR9/VEGFA/MYC/TGM1/CAV2/CTNNB1/NR4A1/HTR1B/CDKN1B/TES/RAPGEF2/TBX19/PDPN/CCL24/EDN1/TGFB1/PRKDC/PDGFRB/RPS3/GNB1/GNAT1/TFAP2B/ADORA3/HGF/HSF4/FGF1/LEP/TNF/DBH/RAB25/GNAI2/PDGFB/TIMP1/CCKBR/CCL26/PPARD	37	11	403802/403630/449029/474176/403613/403805/403441/403922/448806/490418/481756	26	475471/403502/403924/475294/477032/403897/403741/403429/475293/100856359/403886/445452/403424/403998/442985/476804/403912/403463/489766/607724/403616/442957/442986/403816/485333/448789
BP	GO:0048878	chemical homeostasis	20/329	39/601	0.731516301425547	0.908230898258936	445457/403924/403408/403980/490344/475738/403424/485498/477625/479794/403984/483155/404007/403463/403859/492302/448806/403904/485333/478909	TRPV1/MYC/PSEN1/CAV1/MYOC/SLC8A1/EDN1/CLN5/ADCY6/CLN3/KCNMA1/GJA5/RAB7A/TFAP2B/ADCY5/CFTR/DBH/DCN/CCKBR/SLC11A1	20	6	445457/490344/403984/483155/492302/448806	14	403924/403408/403980/475738/403424/485498/477625/479794/404007/403463/403859/403904/485333/478909
BP	GO:0002449	lymphocyte mediated immunity	5/329	10/601	0.734598091631101	0.908230898258936	607183/611360/403998/403616/403922	LTA/KLRD1/TGFB1/LEP/TNF	5	3	607183/611360/403922	2	403998/403616
BP	GO:0002683	negative regulation of immune system process	5/329	10/601	0.734598091631101	0.908230898258936	474697/403924/611360/403998/403922	HSPA9/MYC/KLRD1/TGFB1/TNF	5	3	474697/611360/403922	2	403924/403998
BP	GO:0003015	heart process	5/329	10/601	0.734598091631101	0.908230898258936	403980/403807/403424/483155/403962	CAV1/MYH7/EDN1/GJA5/ADRA1B	5	3	403807/483155/403962	2	403980/403424
BP	GO:0005976	polysaccharide metabolic process	5/329	10/601	0.734598091631101	0.908230898258936	403998/403609/403557/403558/442986	TGFB1/PPP1CA/PPP1CC/PPP1CB/PDGFB	5	0		5	403998/403609/403557/403558/442986
BP	GO:0006006	glucose metabolic process	5/329	10/601	0.734598091631101	0.908230898258936	403492/477711/403463/403755/403922	G6PC1/TPI1/TFAP2B/GAPDH/TNF	5	2	403492/403922	3	477711/403463/403755
BP	GO:0006612	protein targeting to membrane	5/329	10/601	0.734598091631101	0.908230898258936	403883/611923/475016/403953/489293	ERBB2/SRP9/SEC63/SRP54/SRPRA	5	4	611923/475016/403953/489293	1	403883
BP	GO:0007517	muscle organ development	5/329	10/601	0.734598091631101	0.908230898258936	475294/403980/403807/403424/403998	CAV2/CAV1/MYH7/EDN1/TGFB1	5	1	403807	4	475294/403980/403424/403998
BP	GO:0009266	response to temperature stimulus	5/329	10/601	0.734598091631101	0.908230898258936	445457/403741/476435/403556/607724	TRPV1/HTR1B/CKM/PRKACA/FGF1	5	2	445457/476435	3	403741/403556/607724
BP	GO:0030098	lymphocyte differentiation	5/329	10/601	0.734598091631101	0.908230898258936	403502/474176/403931/403616/403968	TLR9/PRKDC/CD4/LEP/TSHR	5	3	474176/403931/403968	2	403502/403616
BP	GO:0045047	protein targeting to ER	5/329	10/601	0.734598091631101	0.908230898258936	611923/475016/403953/489293/404017	SRP9/SEC63/SRP54/SRPRA/SEC61G	5	4	611923/475016/403953/489293	1	404017
BP	GO:0046883	regulation of hormone secretion	5/329	10/601	0.734598091631101	0.908230898258936	403424/403463/403859/492302/403922	EDN1/TFAP2B/ADCY5/CFTR/TNF	5	2	492302/403922	3	403424/403463/403859
BP	GO:0050804	modulation of chemical synaptic transmission	5/329	10/601	0.734598091631101	0.908230898258936	403981/553102/403424/479794/403922	CCL2/GUCY1B1/EDN1/CLN3/TNF	5	1	403922	4	403981/553102/403424/479794
BP	GO:0051962	positive regulation of nervous system development	5/329	10/601	0.734598091631101	0.908230898258936	403949/477032/100856359/403998/403922	TCF4/CTNNB1/RAPGEF2/TGFB1/TNF	5	1	403922	4	403949/477032/100856359/403998
BP	GO:0060047	heart contraction	5/329	10/601	0.734598091631101	0.908230898258936	403980/403807/403424/483155/403962	CAV1/MYH7/EDN1/GJA5/ADRA1B	5	3	403807/483155/403962	2	403980/403424
BP	GO:0060485	mesenchyme development	5/329	10/601	0.734598091631101	0.908230898258936	475471/403886/476623/403424/403998	SFRP2/PDPN/DAG1/EDN1/TGFB1	5	1	476623	4	475471/403886/403424/403998
BP	GO:0061045	negative regulation of wound healing	5/329	10/601	0.734598091631101	0.908230898258936	494005/474355/403602/403922/442986	PRKCD/THBD/PLG/TNF/PDGFB	5	2	403602/403922	3	494005/474355/442986
BP	GO:0070972	protein localization to endoplasmic reticulum	5/329	10/601	0.734598091631101	0.908230898258936	611923/475016/403953/489293/404017	SRP9/SEC63/SRP54/SRPRA/SEC61G	5	4	611923/475016/403953/489293	1	404017
BP	GO:0072599	establishment of protein localization to endoplasmic reticulum	5/329	10/601	0.734598091631101	0.908230898258936	611923/475016/403953/489293/404017	SRP9/SEC63/SRP54/SRPRA/SEC61G	5	4	611923/475016/403953/489293	1	404017
BP	GO:0099177	regulation of trans-synaptic signaling	5/329	10/601	0.734598091631101	0.908230898258936	403981/553102/403424/479794/403922	CCL2/GUCY1B1/EDN1/CLN3/TNF	5	1	403922	4	403981/553102/403424/479794
BP	GO:1903035	negative regulation of response to wounding	5/329	10/601	0.734598091631101	0.908230898258936	494005/474355/403602/403922/442986	PRKCD/THBD/PLG/TNF/PDGFB	5	2	403602/403922	3	494005/474355/442986
BP	GO:1903532	positive regulation of secretion by cell	5/329	10/601	0.734598091631101	0.908230898258936	442990/403424/403998/403947/492302	IL13/EDN1/TGFB1/RAB9A/CFTR	5	2	442990/492302	3	403424/403998/403947
BP	GO:2001236	regulation of extrinsic apoptotic signaling pathway	5/329	10/601	0.734598091631101	0.908230898258936	475471/403980/403441/403922/448806	SFRP2/CAV1/HGF/TNF/DBH	5	3	403441/403922/448806	2	475471/403980
BP	GO:0005996	monosaccharide metabolic process	6/329	12/601	0.735324173611896	0.908230898258936	403492/477711/403463/403755/XLOC_030299/403922	G6PC1/TPI1/TFAP2B/GAPDH/XLOC_030299/TNF	6	2	403492/403922	4	477711/403463/403755/XLOC_030299
BP	GO:0006605	protein targeting	6/329	12/601	0.735324173611896	0.908230898258936	403883/611923/475016/403953/489293/404017	ERBB2/SRP9/SEC63/SRP54/SRPRA/SEC61G	6	4	611923/475016/403953/489293	2	403883/404017
BP	GO:0007015	actin filament organization	6/329	12/601	0.735324173611896	0.908230898258936	403954/490344/445452/494005/474966/448789	RHOA/MYOC/CCL24/PRKCD/OOEP/CCL26	6	2	403954/490344	4	445452/494005/474966/448789
BP	GO:0009124	nucleoside monophosphate biosynthetic process	6/329	12/601	0.735324173611896	0.908230898258936	490425/477711/403998/403755/442945/403669	PKLR/TPI1/TGFB1/GAPDH/HPRT1/ATP5F1B	6	1	490425	5	477711/403998/403755/442945/403669
BP	GO:0009127	purine nucleoside monophosphate biosynthetic process	6/329	12/601	0.735324173611896	0.908230898258936	490425/477711/403998/403755/442945/403669	PKLR/TPI1/TGFB1/GAPDH/HPRT1/ATP5F1B	6	1	490425	5	477711/403998/403755/442945/403669
BP	GO:0009156	ribonucleoside monophosphate biosynthetic process	6/329	12/601	0.735324173611896	0.908230898258936	490425/477711/403998/403755/442945/403669	PKLR/TPI1/TGFB1/GAPDH/HPRT1/ATP5F1B	6	1	490425	5	477711/403998/403755/442945/403669
BP	GO:0009168	purine ribonucleoside monophosphate biosynthetic process	6/329	12/601	0.735324173611896	0.908230898258936	490425/477711/403998/403755/442945/403669	PKLR/TPI1/TGFB1/GAPDH/HPRT1/ATP5F1B	6	1	490425	5	477711/403998/403755/442945/403669
BP	GO:0015980	energy derivation by oxidation of organic compounds	6/329	12/601	0.735324173611896	0.908230898258936	403474/403609/403557/479066/612614/403558	CAT/PPP1CA/PPP1CC/IDH3A/COX7A1/PPP1CB	6	0		6	403474/403609/403557/479066/612614/403558
BP	GO:0021700	developmental maturation	6/329	12/601	0.735324173611896	0.908230898258936	490344/476623/609426/403984/492302/404002	MYOC/DAG1/TRIP13/KCNMA1/CFTR/EPO	6	5	490344/476623/403984/492302/404002	1	609426
BP	GO:0023061	signal release	6/329	12/601	0.735324173611896	0.908230898258936	403424/403774/403463/403859/492302/403922	EDN1/RAB1A/TFAP2B/ADCY5/CFTR/TNF	6	2	492302/403922	4	403424/403774/403463/403859
BP	GO:0030336	negative regulation of cell migration	6/329	12/601	0.735324173611896	0.908230898258936	475471/476623/403998/403805/403922/403904	SFRP2/DAG1/TGFB1/ADORA3/TNF/DCN	6	3	476623/403805/403922	3	475471/403998/403904
BP	GO:0044282	small molecule catabolic process	6/329	12/601	0.735324173611896	0.908230898258936	403998/489894/XLOC_030299/442945/484770/481756	TGFB1/NUDT1/XLOC_030299/HPRT1/AMT/PPARD	6	1	481756	5	403998/489894/XLOC_030299/442945/484770
BP	GO:0045927	positive regulation of growth	6/329	12/601	0.735324173611896	0.908230898258936	475471/403883/403424/403795/481756/403968	SFRP2/ERBB2/EDN1/GH1/PPARD/TSHR	6	3	403795/481756/403968	3	475471/403883/403424
BP	GO:0048568	embryonic organ development	6/329	12/601	0.735324173611896	0.908230898258936	403424/403850/483155/403922/442986/403968	EDN1/CXCL8/GJA5/TNF/PDGFB/TSHR	6	4	403850/483155/403922/403968	2	403424/442986
BP	GO:0051051	negative regulation of transport	6/329	12/601	0.735324173611896	0.908230898258936	491169/403980/403741/403616/403922/483332	UNC119/CAV1/HTR1B/LEP/TNF/RHBDF2	6	2	403922/483332	4	491169/403980/403741/403616
BP	GO:0051271	negative regulation of cellular component movement	6/329	12/601	0.735324173611896	0.908230898258936	475471/476623/403998/403805/403922/403904	SFRP2/DAG1/TGFB1/ADORA3/TNF/DCN	6	3	476623/403805/403922	3	475471/403998/403904
BP	GO:2000146	negative regulation of cell motility	6/329	12/601	0.735324173611896	0.908230898258936	475471/476623/403998/403805/403922/403904	SFRP2/DAG1/TGFB1/ADORA3/TNF/DCN	6	3	476623/403805/403922	3	475471/403998/403904
BP	GO:0060548	negative regulation of cell death	21/329	41/601	0.736951368736944	0.908230898258936	XLOC_034743/403550/475471/403802/403937/403924/403980/442936/403474/442990/403886/403693/489433/479794/494005/403800/403463/478942/403441/403922/403797	XLOC_034743/ALB/SFRP2/VEGFA/INPP5A/MYC/CAV1/BIRC5/CAT/IL13/PDPN/MDM2/BIRC3/CLN3/PRKCD/MT1E/TFAP2B/DSTYK/HGF/TNF/PTGER2	21	6	XLOC_034743/403550/403802/442990/403441/403922	15	475471/403937/403924/403980/442936/403474/403886/403693/489433/479794/494005/403800/403463/478942/403797
BP	GO:0001503	ossification	7/329	14/601	0.737288036559951	0.908230898258936	403987/475471/490344/403998/403885/403922/403762	PTHLH/SFRP2/MYOC/TGFB1/MMP9/TNF/BGLAP	7	3	490344/403885/403922	4	403987/475471/403998/403762
BP	GO:0007268	chemical synaptic transmission	7/329	14/601	0.737288036559951	0.908230898258936	445457/403981/553102/403424/479794/403984/403922	TRPV1/CCL2/GUCY1B1/EDN1/CLN3/KCNMA1/TNF	7	3	445457/403984/403922	4	403981/553102/403424/479794
BP	GO:0009410	response to xenobiotic stimulus	7/329	14/601	0.737288036559951	0.908230898258936	475471/403924/403453/403741/448806/442986/403536	SFRP2/MYC/ABCC1/HTR1B/DBH/PDGFB/TPMT	7	3	403453/448806/403536	4	475471/403924/403741/442986
BP	GO:0009894	regulation of catabolic process	7/329	14/601	0.737288036559951	0.908230898258936	403980/403910/479794/403616/403922/403904/403773	CAV1/ADRB2/CLN3/LEP/TNF/DCN/RAB8A	7	2	403922/403773	5	403980/403910/479794/403616/403904
BP	GO:0009991	response to extracellular stimulus	7/329	14/601	0.737288036559951	0.908230898258936	403550/475471/445457/489894/403616/403762/403795	ALB/SFRP2/TRPV1/NUDT1/LEP/BGLAP/GH1	7	3	403550/445457/403795	4	475471/489894/403616/403762
BP	GO:0051249	regulation of lymphocyte activation	7/329	14/601	0.737288036559951	0.908230898258936	403502/403980/403998/474176/476804/403931/403616	TLR9/CAV1/TGFB1/PRKDC/RPS3/CD4/LEP	7	2	474176/403931	5	403502/403980/403998/476804/403616
BP	GO:0070838	divalent metal ion transport	7/329	14/601	0.737288036559951	0.908230898258936	445457/477032/403980/475738/403931/403435/442986	TRPV1/CTNNB1/CAV1/SLC8A1/CD4/ANXA2/PDGFB	7	2	445457/403931	5	477032/403980/475738/403435/442986
BP	GO:0072511	divalent inorganic cation transport	7/329	14/601	0.737288036559951	0.908230898258936	445457/477032/403980/475738/403931/403435/442986	TRPV1/CTNNB1/CAV1/SLC8A1/CD4/ANXA2/PDGFB	7	2	445457/403931	5	477032/403980/475738/403435/442986
BP	GO:0072594	establishment of protein localization to organelle	7/329	14/601	0.737288036559951	0.908230898258936	611923/475016/403998/403953/489293/XLOC_030299/404017	SRP9/SEC63/TGFB1/SRP54/SRPRA/XLOC_030299/SEC61G	7	4	611923/475016/403953/489293	3	403998/XLOC_030299/404017
BP	GO:0090257	regulation of muscle system process	7/329	14/601	0.737288036559951	0.908230898258936	403980/403807/403424/490852/403984/483155/403962	CAV1/MYH7/EDN1/SETD3/KCNMA1/GJA5/ADRA1B	7	5	403807/490852/403984/483155/403962	2	403980/403424
BP	GO:0098916	anterograde trans-synaptic signaling	7/329	14/601	0.737288036559951	0.908230898258936	445457/403981/553102/403424/479794/403984/403922	TRPV1/CCL2/GUCY1B1/EDN1/CLN3/KCNMA1/TNF	7	3	445457/403984/403922	4	403981/553102/403424/479794
BP	GO:0042592	homeostatic process	31/329	60/601	0.739806260614736	0.908230898258936	403502/445457/474697/403924/403408/403980/490344/475738/403424/608843/485498/403971/474176/485337/477625/479794/403984/483155/403568/404007/403463/403859/476582/403412/492302/404002/403922/448806/403904/485333/478909	TLR9/TRPV1/HSPA9/MYC/PSEN1/CAV1/MYOC/SLC8A1/EDN1/CTSK/CLN5/CLNS1A/PRKDC/TPP1/ADCY6/CLN3/KCNMA1/GJA5/RAD51/RAB7A/TFAP2B/ADCY5/CCDC66/TERT/CFTR/EPO/TNF/DBH/DCN/CCKBR/SLC11A1	31	13	445457/474697/490344/474176/485337/403984/483155/476582/403412/492302/404002/403922/448806	18	403502/403924/403408/403980/475738/403424/608843/485498/403971/477625/479794/403568/404007/403463/403859/403904/485333/478909
BP	GO:0002694	regulation of leukocyte activation	8/329	16/601	0.740005210673481	0.908230898258936	403502/403980/442990/403998/474176/476804/403931/403616	TLR9/CAV1/IL13/TGFB1/PRKDC/RPS3/CD4/LEP	8	3	442990/474176/403931	5	403502/403980/403998/476804/403616
BP	GO:2001233	regulation of apoptotic signaling pathway	8/329	16/601	0.740005210673481	0.908230898258936	475471/403980/476804/403441/403922/403797/448806/403869	SFRP2/CAV1/RPS3/HGF/TNF/PTGER2/DBH/TP53	8	4	403441/403922/448806/403869	4	475471/403980/476804/403797
BP	GO:0009607	response to biotic stimulus	9/329	18/601	0.74319524247161	0.908230898258936	403502/403980/607183/403998/494005/403774/490156/403922/100855637	TLR9/CAV1/LTA/TGFB1/PRKCD/RAB1A/GFI1/TNF/PTGER1	9	3	607183/403922/100855637	6	403502/403980/403998/494005/403774/490156
BP	GO:0033365	protein localization to organelle	9/329	18/601	0.74319524247161	0.908230898258936	611923/475016/476623/403998/403953/476582/489293/XLOC_030299/404017	SRP9/SEC63/DAG1/TGFB1/SRP54/CCDC66/SRPRA/XLOC_030299/SEC61G	9	6	611923/475016/476623/403953/476582/489293	3	403998/XLOC_030299/404017
BP	GO:0034762	regulation of transmembrane transport	9/329	18/601	0.74319524247161	0.908230898258936	403723/403980/403424/403984/483155/492302/403616/403922/476487	CLCN1/CAV1/EDN1/KCNMA1/GJA5/CFTR/LEP/TNF/FXYD1	9	5	403723/403984/483155/492302/403922	4	403980/403424/403616/476487
BP	GO:0060627	regulation of vesicle-mediated transport	9/329	18/601	0.74319524247161	0.908230898258936	403802/491169/403980/442990/479794/403947/492302/403922/490418	VEGFA/UNC119/CAV1/IL13/CLN3/RAB9A/CFTR/TNF/RAB25	9	5	403802/442990/492302/403922/490418	4	491169/403980/479794/403947
BP	GO:0051234	establishment of localization	91/329	172/601	0.746512418733429	0.908230898258936	XLOC_034743/XLOC_004496/403767/403802/445457/404013/403992/404000/474362/491169/403883/403453/403723/475294/485058/477032/403956/403980/445542/403979/403741/442936/611923/442990/403575/474839/403418/403880/475016/403886/490936/403809/475738/403424/477042/607104/403998/612116/485498/403910/403971/480558/403850/403920/481280/484584/403721/403740/403576/403983/403534/479794/476437/442944/403984/4831…	XLOC_034743/XLOC_004496/CUBN/VEGFA/TRPV1/SLC6A12/ATP1A1/SLC6A6/AKAP8/UNC119/ERBB2/ABCC1/CLCN1/CAV2/MFSD12/CTNNB1/RAB4B/CAV1/SLC5A3/HSPB1/HTR1B/BIRC5/SRP9/IL13/UCP3/DDX39B/GJA1/STXBP2/SEC63/PDPN/GJC1/RRBP1/SLC8A1/EDN1/FTL/MIP/TGFB1/NAXE/CLN5/ADRB2/CLNS1A/NME1/CXCL8/NPC2/MYH9/SCN1B/GHR/PTGDS/UCP2/KCNMB1/ANP32A/CLN3/APOC1/NGB/KCNMA1/GJA5/ATP6V0E1/RAB7A/RAB9A/RAB1A/CD4/SRP54/TFAP2B/ADCY5/SRPRA/ANXA2/…	91	30	XLOC_034743/XLOC_004496/403767/403802/445457/404013/403992/403453/403723/611923/442990/403575/475016/607104/403850/481280/403576/442944/403984/483155/403931/403953/489293/492302/403922/490418/483332/403997/403773/481756	61	404000/474362/491169/403883/475294/485058/477032/403956/403980/445542/403979/403741/442936/474839/403418/403880/403886/490936/403809/475738/403424/477042/403998/612116/485498/403910/403971/480558/403920/484584/403721/403740/403983/403534/479794/476437/403729/404007/403947/403774/403463/403859/403435/XLOC_030299/403669/474966/482381/612294/403616/404009/404017/403891/442986/403595/477771/403713/47…
BP	GO:0001819	positive regulation of cytokine production	10/329	20/601	0.746686006252338	0.908230898258936	403502/442990/607183/403998/476804/403774/403755/403441/403616/403922	TLR9/IL13/LTA/TGFB1/RPS3/RAB1A/GAPDH/HGF/LEP/TNF	10	4	442990/607183/403441/403922	6	403502/403998/476804/403774/403755/403616
BP	GO:0010876	lipid localization	10/329	20/601	0.746686006252338	0.908230898258936	403980/612116/403920/479794/476437/492302/482381/403616/403922/481756	CAV1/NAXE/NPC2/CLN3/APOC1/CFTR/PLEKHA8/LEP/TNF/PPARD	10	3	492302/403922/481756	7	403980/612116/403920/479794/476437/482381/403616
BP	GO:0044703	multi-organism reproductive process	10/329	20/601	0.746686006252338	0.908230898258936	610702/100856060/403418/481280/609426/492302/403616/403780/606754/481756	SPACA3/HORMAD1/GJA1/MYH9/TRIP13/CFTR/LEP/NPHP1/QKI/PPARD	10	6	610702/100856060/481280/492302/403780/481756	4	403418/609426/403616/606754
BP	GO:0051090	regulation of DNA binding transcription factor activity	10/329	20/601	0.746686006252338	0.908230898258936	403802/479217/403980/403856/403474/403790/403424/476804/403805/403922	VEGFA/ARID5B/CAV1/MAPK14/CAT/IL5/EDN1/RPS3/ADORA3/TNF	10	4	403802/403790/403805/403922	6	479217/403980/403856/403474/403424/476804
BP	GO:0006082	organic acid metabolic process	23/329	45/601	0.74736343288466	0.908230898258936	100686778/490425/403980/493990/481862/403403/403437/477711/403424/403998/403544/403740/487107/479794/479066/403755/XLOC_030299/484770/403904/442986/494010/606754/481756	CYP1A1/PKLR/CAV1/XYLT2/LGSN/PLA2G15/BRCA1/TPI1/EDN1/TGFB1/PTGS1/PTGDS/GAD2/CLN3/IDH3A/GAPDH/XLOC_030299/AMT/DCN/PDGFB/CYP1A2/QKI/PPARD	23	7	100686778/490425/481862/403437/403544/494010/481756	16	403980/493990/403403/477711/403424/403998/403740/487107/479794/479066/403755/XLOC_030299/484770/403904/442986/606754
BP	GO:0040008	regulation of growth	11/329	22/601	0.750367091299438	0.909163107640004	475471/403883/403418/403424/403998/403800/403869/403768/403795/481756/403968	SFRP2/ERBB2/GJA1/EDN1/TGFB1/MT1E/TP53/MT2A/GH1/PPARD/TSHR	11	4	403869/403795/481756/403968	7	475471/403883/403418/403424/403998/403800/403768
BP	GO:0051046	regulation of secretion	11/329	22/601	0.750367091299438	0.909163107640004	403741/442990/403424/403998/483155/403947/403463/403859/492302/403922/483332	HTR1B/IL13/EDN1/TGFB1/GJA5/RAB9A/TFAP2B/ADCY5/CFTR/TNF/RHBDF2	11	5	442990/483155/492302/403922/483332	6	403741/403424/403998/403947/403463/403859
BP	GO:0042060	wound healing	12/329	24/601	0.754165221084172	0.91240524515094	403875/403980/403954/403939/403886/494005/474355/403602/403922/403844/442986/481756	F8/CAV1/RHOA/CD44/PDPN/PRKCD/THBD/PLG/TNF/OCLN/PDGFB/PPARD	12	6	403875/403954/403939/403602/403922/481756	6	403980/403886/494005/474355/403844/442986
BP	GO:0006873	cellular ion homeostasis	13/329	26/601	0.758030457732708	0.912515706320682	445457/403924/403408/403980/475738/403424/485498/479794/403984/404007/403859/492302/485333	TRPV1/MYC/PSEN1/CAV1/SLC8A1/EDN1/CLN5/CLN3/KCNMA1/RAB7A/ADCY5/CFTR/CCKBR	13	3	445457/403984/492302	10	403924/403408/403980/475738/403424/485498/479794/404007/403859/485333
BP	GO:0015672	monovalent inorganic cation transport	14/329	28/601	0.761928060599678	0.912515706320682	XLOC_004496/403992/403980/445542/403575/475738/403971/484584/403983/403984/403729/XLOC_030299/403669/476487	XLOC_004496/ATP1A1/CAV1/SLC5A3/UCP3/SLC8A1/CLNS1A/SCN1B/KCNMB1/KCNMA1/ATP6V0E1/XLOC_030299/ATP5F1B/FXYD1	14	4	XLOC_004496/403992/403575/403984	10	403980/445542/475738/403971/484584/403983/403729/XLOC_030299/403669/476487
BP	GO:0045321	leukocyte activation	14/329	28/601	0.761928060599678	0.912515706320682	403502/403413/403980/442990/403880/403998/403850/474176/476804/403740/403931/403616/403922/403968	TLR9/DNASE1/CAV1/IL13/STXBP2/TGFB1/CXCL8/PRKDC/RPS3/PTGDS/CD4/LEP/TNF/TSHR	14	7	403413/442990/403850/474176/403931/403922/403968	7	403502/403980/403880/403998/476804/403740/403616
BP	GO:0055082	cellular chemical homeostasis	14/329	28/601	0.761928060599678	0.912515706320682	445457/403924/403408/403980/475738/403424/485498/479794/403984/404007/403463/403859/492302/485333	TRPV1/MYC/PSEN1/CAV1/SLC8A1/EDN1/CLN5/CLN3/KCNMA1/RAB7A/TFAP2B/ADCY5/CFTR/CCKBR	14	3	445457/403984/492302	11	403924/403408/403980/475738/403424/485498/479794/404007/403463/403859/485333
BP	GO:0006811	ion transport	36/329	70/601	0.764684192117519	0.912515706320682	XLOC_004496/445457/404013/403992/403453/403723/485058/477032/403980/445542/403741/403575/403886/475738/477042/403971/484584/403983/479794/403984/483155/403729/403931/403435/XLOC_030299/403669/492302/482381/403616/403891/442986/403595/403713/478909/476487/481756	XLOC_004496/TRPV1/SLC6A12/ATP1A1/ABCC1/CLCN1/MFSD12/CTNNB1/CAV1/SLC5A3/HTR1B/UCP3/PDPN/SLC8A1/FTL/CLNS1A/SCN1B/KCNMB1/CLN3/KCNMA1/GJA5/ATP6V0E1/CD4/ANXA2/XLOC_030299/ATP5F1B/CFTR/PLEKHA8/LEP/CNGA1/PDGFB/SLC35A2/ATOX1/SLC11A1/FXYD1/PPARD	36	12	XLOC_004496/445457/404013/403992/403453/403723/403575/403984/483155/403931/492302/481756	24	485058/477032/403980/445542/403741/403886/475738/477042/403971/484584/403983/479794/403729/403435/XLOC_030299/403669/482381/403616/403891/442986/403595/403713/478909/476487
BP	GO:0019725	cellular homeostasis	15/329	30/601	0.765833478668988	0.912515706320682	445457/403924/403408/403980/475738/403424/485498/403971/479794/403984/404007/403463/403859/492302/485333	TRPV1/MYC/PSEN1/CAV1/SLC8A1/EDN1/CLN5/CLNS1A/CLN3/KCNMA1/RAB7A/TFAP2B/ADCY5/CFTR/CCKBR	15	3	445457/403984/492302	12	403924/403408/403980/475738/403424/485498/403971/479794/404007/403463/403859/485333
BP	GO:0055080	cation homeostasis	15/329	30/601	0.765833478668988	0.912515706320682	445457/403924/403408/403980/475738/403424/485498/479794/403984/404007/403463/403859/492302/485333/478909	TRPV1/MYC/PSEN1/CAV1/SLC8A1/EDN1/CLN5/CLN3/KCNMA1/RAB7A/TFAP2B/ADCY5/CFTR/CCKBR/SLC11A1	15	3	445457/403984/492302	12	403924/403408/403980/475738/403424/485498/479794/404007/403463/403859/485333/478909
BP	GO:0098771	inorganic ion homeostasis	15/329	30/601	0.765833478668988	0.912515706320682	445457/403924/403408/403980/475738/403424/485498/479794/403984/404007/403463/403859/492302/485333/478909	TRPV1/MYC/PSEN1/CAV1/SLC8A1/EDN1/CLN5/CLN3/KCNMA1/RAB7A/TFAP2B/ADCY5/CFTR/CCKBR/SLC11A1	15	3	445457/403984/492302	12	403924/403408/403980/475738/403424/485498/479794/404007/403463/403859/485333/478909
BP	GO:0033036	macromolecule localization	45/329	87/601	0.766993815745865	0.912515706320682	XLOC_034743/403767/474362/491169/403883/477032/403956/403980/445542/403979/611923/475016/476623/403809/403998/612116/403920/481280/479794/476437/483155/404007/403947/403931/403953/403463/403859/476582/489293/XLOC_030299/474966/492302/482381/612294/403616/404009/403922/404017/490418/403844/483332/477771/403773/606754/481756	XLOC_034743/CUBN/AKAP8/UNC119/ERBB2/CTNNB1/RAB4B/CAV1/SLC5A3/HSPB1/SRP9/SEC63/DAG1/RRBP1/TGFB1/NAXE/NPC2/MYH9/CLN3/APOC1/GJA5/RAB7A/RAB9A/CD4/SRP54/TFAP2B/ADCY5/CCDC66/SRPRA/XLOC_030299/OOEP/CFTR/PLEKHA8/RAB13/LEP/RAB2A/TNF/SEC61G/RAB25/OCLN/RHBDF2/EXOC6/RAB8A/QKI/PPARD	45	17	XLOC_034743/403767/611923/475016/476623/481280/483155/403931/403953/476582/489293/492302/403922/490418/483332/403773/481756	28	474362/491169/403883/477032/403956/403980/445542/403979/403809/403998/612116/403920/479794/476437/404007/403947/403463/403859/XLOC_030299/474966/482381/612294/403616/404009/404017/403844/477771/606754
BP	GO:0006810	transport	89/329	169/601	0.767977086713666	0.912515706320682	XLOC_034743/XLOC_004496/403767/403802/445457/404013/403992/404000/474362/491169/403883/403453/403723/475294/485058/477032/403956/403980/445542/403979/403741/611923/442990/403575/474839/403418/403880/475016/403886/490936/403809/475738/403424/477042/607104/403998/612116/485498/403910/403971/480558/403850/403920/481280/484584/403721/403740/403576/403983/403534/479794/476437/442944/403984/483155/4037…	XLOC_034743/XLOC_004496/CUBN/VEGFA/TRPV1/SLC6A12/ATP1A1/SLC6A6/AKAP8/UNC119/ERBB2/ABCC1/CLCN1/CAV2/MFSD12/CTNNB1/RAB4B/CAV1/SLC5A3/HSPB1/HTR1B/SRP9/IL13/UCP3/DDX39B/GJA1/STXBP2/SEC63/PDPN/GJC1/RRBP1/SLC8A1/EDN1/FTL/MIP/TGFB1/NAXE/CLN5/ADRB2/CLNS1A/NME1/CXCL8/NPC2/MYH9/SCN1B/GHR/PTGDS/UCP2/KCNMB1/ANP32A/CLN3/APOC1/NGB/KCNMA1/GJA5/ATP6V0E1/RAB7A/RAB9A/RAB1A/CD4/SRP54/TFAP2B/ADCY5/SRPRA/ANXA2/XLOC_0…	89	30	XLOC_034743/XLOC_004496/403767/403802/445457/404013/403992/403453/403723/611923/442990/403575/475016/607104/403850/481280/403576/442944/403984/483155/403931/403953/489293/492302/403922/490418/483332/403997/403773/481756	59	404000/474362/491169/403883/475294/485058/477032/403956/403980/445542/403979/403741/474839/403418/403880/403886/490936/403809/475738/403424/477042/403998/612116/485498/403910/403971/480558/403920/484584/403721/403740/403983/403534/479794/476437/403729/404007/403947/403774/403463/403859/403435/XLOC_030299/403669/482381/612294/403616/404009/404017/403891/442986/403595/477771/403713/477704/485333/47…
BP	GO:0051641	cellular localization	38/329	74/601	0.773830576011607	0.912515706320682	403550/445457/403883/475294/477032/403980/445542/403979/442936/611923/442990/475016/476623/403998/612116/485498/403920/481280/403740/403534/479794/404007/403774/403931/403953/403859/476582/489293/XLOC_030299/474966/492302/482381/612294/403922/404017/403844/477771/403773	ALB/TRPV1/ERBB2/CAV2/CTNNB1/CAV1/SLC5A3/HSPB1/BIRC5/SRP9/IL13/SEC63/DAG1/TGFB1/NAXE/CLN5/NPC2/MYH9/PTGDS/ANP32A/CLN3/RAB7A/RAB1A/CD4/SRP54/ADCY5/CCDC66/SRPRA/XLOC_030299/OOEP/CFTR/PLEKHA8/RAB13/TNF/SEC61G/OCLN/EXOC6/RAB8A	38	14	403550/445457/611923/442990/475016/476623/481280/403931/403953/476582/489293/492302/403922/403773	24	403883/475294/477032/403980/445542/403979/442936/403998/612116/485498/403920/403740/403534/479794/404007/403774/403859/XLOC_030299/474966/482381/612294/404017/403844/477771
BP	GO:0002682	regulation of immune system process	18/329	36/601	0.777444269282535	0.912515706320682	403502/403413/474697/403924/403980/442990/403954/607183/403790/611360/445452/403998/474176/476804/403931/403616/490156/403922	TLR9/DNASE1/HSPA9/MYC/CAV1/IL13/RHOA/LTA/IL5/KLRD1/CCL24/TGFB1/PRKDC/RPS3/CD4/LEP/GFI1/TNF	18	10	403413/474697/442990/403954/607183/403790/611360/474176/403931/403922	8	403502/403924/403980/445452/403998/476804/403616/490156
BP	GO:0006954	inflammatory response	18/329	36/601	0.777444269282535	0.912515706320682	403502/403845/445457/403875/403413/403453/403981/442990/607183/445452/403998/403544/610750/751814/403441/403616/403922/477704	TLR9/FN1/TRPV1/F8/DNASE1/ABCC1/CCL2/IL13/LTA/CCL24/TGFB1/PTGS1/ADGRE2/LOC751814/HGF/LEP/TNF/CD163	18	12	403845/445457/403875/403413/403453/442990/607183/403544/610750/751814/403441/403922	6	403502/403981/445452/403998/403616/477704
BP	GO:0009056	catabolic process	30/329	59/601	0.779842711055186	0.912515706320682	403413/403825/490425/403980/403403/403450/404019/477711/608843/403998/403910/403885/485337/479794/489894/404007/403774/403755/XLOC_030299/442945/484770/488523/403616/403922/448806/403904/403848/403773/485628/481756	DNASE1/PDE5A/PKLR/CAV1/PLA2G15/MAOA/HSP90B1/TPI1/CTSK/TGFB1/ADRB2/MMP9/TPP1/CLN3/NUDT1/RAB7A/RAB1A/GAPDH/XLOC_030299/HPRT1/AMT/USP37/LEP/TNF/DBH/DCN/PLA2G7/RAB8A/STT3B/PPARD	30	11	403413/403825/490425/404019/403885/485337/403922/448806/403773/485628/481756	19	403980/403403/403450/477711/608843/403998/403910/479794/489894/404007/403774/403755/XLOC_030299/442945/484770/488523/403616/403904/403848
BP	GO:0055085	transmembrane transport	33/329	65/601	0.792227524076754	0.912515706320682	XLOC_004496/445457/403992/403453/403723/485058/403980/445542/403575/403418/475016/490936/475738/403424/607104/403971/484584/403983/403984/483155/403729/403953/403435/XLOC_030299/403669/492302/403616/403922/403891/403595/403997/478909/476487	XLOC_004496/TRPV1/ATP1A1/ABCC1/CLCN1/MFSD12/CAV1/SLC5A3/UCP3/GJA1/SEC63/GJC1/SLC8A1/EDN1/MIP/CLNS1A/SCN1B/KCNMB1/KCNMA1/GJA5/ATP6V0E1/SRP54/ANXA2/XLOC_030299/ATP5F1B/CFTR/LEP/TNF/CNGA1/SLC35A2/SLC2A3/SLC11A1/FXYD1	33	14	XLOC_004496/445457/403992/403453/403723/403575/475016/607104/403984/483155/403953/492302/403922/403997	19	485058/403980/445542/403418/490936/475738/403424/403971/484584/403983/403729/403435/XLOC_030299/403669/403616/403891/403595/478909/476487
BP	GO:0023052	signaling	111/329	211/601	0.805005906375983	0.912515706320682	475471/403502/403802/445457/403537/403546/403906/403511/478180/403883/403924/403408/403438/403723/403657/403981/475294/482663/475607/477032/403956/403980/403897/403741/403856/450187/403474/403911/553102/442990/403518/403954/403939/100856359/490344/481739/403418/478973/607183/481735/403886/476623/403790/403809/611360/403424/403998/479458/403884/403910/611939/608459/403850/403606/442985/403410/4037…	SFRP2/TLR9/VEGFA/TRPV1/MCL1/TUBD1/SAG/GNB3/MACO1/ERBB2/MYC/PSEN1/MET/CLCN1/EGF/CCL2/CAV2/GUCY1A1/DLC1/CTNNB1/RAB4B/CAV1/NR4A1/HTR1B/MAPK14/EDNRA/CAT/PDE6G/GUCY1B1/IL13/RHPN2/RHOA/CD44/RAPGEF2/MYOC/RGL2/GJA1/COPA/LTA/RXRB/PDPN/DAG1/IL5/RRBP1/KLRD1/EDN1/TGFB1/CASP12/TRIB2/ADRB2/MAP2K2/FGF5/CXCL8/PPARG/PDGFRB/ADORA2B/GHR/RPS3/EDN2/ADCY6/CSF3/CLN3/MT1E/NFKB1/GNB1/KCNMA1/GJA5/RAB7A/RAB9A/GNAT1/RAB1A/A…	111	40	403802/445457/403906/403723/403657/403911/442990/403954/403939/490344/478973/607183/476623/403790/611360/403850/608246/403984/483155/403613/403931/610750/403805/403441/493763/403704/492302/489594/403742/403928/404002/403922/448806/607641/403869/403817/403962/100855637/481756/403968	71	475471/403502/403537/403546/403511/478180/403883/403924/403408/403438/403981/475294/482663/475607/477032/403956/403980/403897/403741/403856/450187/403474/553102/403518/100856359/481739/403418/481735/403886/403809/403424/403998/479458/403884/403910/611939/608459/403606/442985/403410/403721/476804/403508/477625/479794/403800/442859/403912/404007/403947/403774/403836/403463/478942/403859/403862/4037…
BP	GO:0032501	multicellular organismal process	118/329	224/601	0.807381792473734	0.912515706320682	403987/475471/403502/403802/445457/403875/474697/478180/403924/403408/403972/486334/479217/403630/403438/403723/403981/475294/403949/477032/403803/403980/445542/403741/403856/450187/403911/442990/403781/100856359/100856060/490344/403418/607183/403552/449029/403807/403886/476623/607905/445452/403424/607104/608843/478908/403998/403544/403609/482252/612116/403884/485498/480558/403850/485621/481280/4…	PTHLH/SFRP2/TLR9/VEGFA/TRPV1/F8/HSPA9/MACO1/MYC/PSEN1/PRPH2/CRYBA4/ARID5B/TGM1/MET/CLCN1/CCL2/CAV2/TCF4/CTNNB1/RPE65/CAV1/SLC5A3/HTR1B/MAPK14/EDNRA/PDE6G/IL13/PDE6D/RAPGEF2/HORMAD1/MYOC/GJA1/LTA/PGB1/TBX19/MYH7/PDPN/DAG1/RING1/CCL24/EDN1/MIP/CTSK/AAMP/TGFB1/PTGS1/PPP1CA/PODXL/NAXE/TRIB2/CLN5/NME1/CXCL8/POMGNT2/MYH9/MMP9/TRIP13/PRKDC/TPP1/PDGFRB/RPS3/PTGDS/SETD3/EDN2/ADCY6/CLN3/ANPEP/PRKCD/THBD/GN…	118	53	403802/445457/403875/474697/403972/486334/403630/403723/403803/403911/442990/100856060/490344/607183/403552/449029/403807/476623/607104/403544/482252/403850/481280/403885/474176/485337/490852/403913/403984/483155/403407/403613/403931/403953/476582/403441/493763/492302/489594/403602/404002/403922/448806/490418/444855/403780/403773/403962/478026/403795/481756/478664/403968	65	403987/475471/403502/478180/403924/403408/479217/403438/403981/475294/403949/477032/403980/445542/403741/403856/450187/403781/100856359/403418/403886/607905/445452/403424/608843/478908/403998/403609/612116/403884/485498/480558/485621/609426/442985/476804/403740/403508/477625/479794/494005/474355/403912/403774/403836/403463/403862/403755/489766/403443/607724/403950/488089/403420/612294/403616/4901…
BP	GO:0051239	regulation of multicellular organismal process	56/329	109/601	0.812465013916077	0.912515706320682	475471/403502/403802/474697/403924/403408/403438/403949/477032/403980/445542/442990/100856359/607183/403807/403886/476623/445452/403424/608843/478908/403998/612116/403884/403850/474176/476804/403740/490852/403508/494005/474355/403984/483155/403774/403836/403931/403755/403441/403443/607724/492302/403602/403616/490156/403922/448806/490418/403904/442986/403962/403762/403795/481756/478664/403968	SFRP2/TLR9/VEGFA/HSPA9/MYC/PSEN1/MET/TCF4/CTNNB1/CAV1/SLC5A3/IL13/RAPGEF2/LTA/MYH7/PDPN/DAG1/CCL24/EDN1/CTSK/AAMP/TGFB1/NAXE/TRIB2/CXCL8/PRKDC/RPS3/PTGDS/SETD3/EDN2/PRKCD/THBD/KCNMA1/GJA5/RAB1A/AGTR1/CD4/GAPDH/HGF/GLUL/FGF1/CFTR/PLG/LEP/GFI1/TNF/DBH/RAB25/DCN/PDGFB/ADRA1B/BGLAP/GH1/PPARD/DNAJB11/TSHR	56	23	403802/474697/442990/607183/403807/476623/403850/474176/490852/403984/483155/403931/403441/492302/403602/403922/448806/490418/403962/403795/481756/478664/403968	33	475471/403502/403924/403408/403438/403949/477032/403980/445542/100856359/403886/445452/403424/608843/478908/403998/612116/403884/476804/403740/403508/494005/474355/403774/403836/403755/403443/607724/403616/490156/403904/442986/403762
BP	GO:0010941	regulation of cell death	28/329	56/601	0.813314314985745	0.912515706320682	XLOC_034743/403550/475471/403802/403937/403924/477032/403980/442936/403474/442990/100856359/403418/403886/403693/476804/489433/479794/494005/403800/403984/403463/478942/403441/403922/403797/448806/403869	XLOC_034743/ALB/SFRP2/VEGFA/INPP5A/MYC/CTNNB1/CAV1/BIRC5/CAT/IL13/RAPGEF2/GJA1/PDPN/MDM2/RPS3/BIRC3/CLN3/PRKCD/MT1E/KCNMA1/TFAP2B/DSTYK/HGF/TNF/PTGER2/DBH/TP53	28	9	XLOC_034743/403550/403802/442990/403984/403441/403922/448806/403869	19	475471/403937/403924/477032/403980/442936/403474/100856359/403418/403886/403693/476804/489433/479794/494005/403800/403463/478942/403797
BP	GO:0006869	lipid transport	9/329	19/601	0.813520706638746	0.912515706320682	403980/612116/403920/479794/476437/492302/482381/403616/481756	CAV1/NAXE/NPC2/CLN3/APOC1/CFTR/PLEKHA8/LEP/PPARD	9	2	492302/481756	7	403980/612116/403920/479794/476437/482381/403616
BP	GO:0007610	behavior	9/329	19/601	0.813520706638746	0.912515706320682	445457/403741/403740/479794/403984/403616/448806/403869/403968	TRPV1/HTR1B/PTGDS/CLN3/KCNMA1/LEP/DBH/TP53/TSHR	9	5	445457/403984/448806/403869/403968	4	403741/403740/479794/403616
BP	GO:0050727	regulation of inflammatory response	9/329	19/601	0.813520706638746	0.912515706320682	403502/403413/403453/442990/607183/445452/403441/403616/403922	TLR9/DNASE1/ABCC1/IL13/LTA/CCL24/HGF/LEP/TNF	9	6	403413/403453/442990/607183/403441/403922	3	403502/445452/403616
BP	GO:0019932	second-messenger-mediated signaling	10/329	21/601	0.813614825290518	0.912515706320682	553102/100856359/403424/477625/403800/403859/403862/403922/100855637/403968	GUCY1B1/RAPGEF2/EDN1/ADCY6/MT1E/ADCY5/EDNRB/TNF/PTGER1/TSHR	10	3	403922/100855637/403968	7	553102/100856359/403424/477625/403800/403859/403862
BP	GO:0048732	gland development	8/329	17/601	0.814153611473757	0.912515706320682	403980/449029/476623/403998/403953/403441/403922/485333	CAV1/TBX19/DAG1/TGFB1/SRP54/HGF/TNF/CCKBR	8	5	449029/476623/403953/403441/403922	3	403980/403998/485333
BP	GO:0001817	regulation of cytokine production	11/329	23/601	0.814252036197164	0.912515706320682	403502/442990/607183/403998/403884/476804/403774/403755/403441/403616/403922	TLR9/IL13/LTA/TGFB1/TRIB2/RPS3/RAB1A/GAPDH/HGF/LEP/TNF	11	4	442990/607183/403441/403922	7	403502/403998/403884/476804/403774/403755/403616
BP	GO:0030855	epithelial cell differentiation	12/329	25/601	0.815301412650944	0.912515706320682	403630/403980/403954/100856359/403886/482252/403984/489766/612294/403922/490418/442986	TGM1/CAV1/RHOA/RAPGEF2/PDPN/PODXL/KCNMA1/HSF4/RAB13/TNF/RAB25/PDGFB	12	6	403630/403954/482252/403984/403922/490418	6	403980/100856359/403886/489766/612294/442986
BP	GO:0031347	regulation of defense response	12/329	25/601	0.815301412650944	0.912515706320682	403502/403413/403453/403980/442990/607183/611360/445452/403441/403616/490156/403922	TLR9/DNASE1/ABCC1/CAV1/IL13/LTA/KLRD1/CCL24/HGF/LEP/GFI1/TNF	12	7	403413/403453/442990/607183/611360/403441/403922	5	403502/403980/445452/403616/490156
BP	GO:0034097	response to cytokine	12/329	25/601	0.815301412650944	0.912515706320682	403980/442990/403954/403939/403424/403850/403721/476804/403931/403616/404002/490156	CAV1/IL13/RHOA/CD44/EDN1/CXCL8/GHR/RPS3/CD4/LEP/EPO/GFI1	12	6	442990/403954/403939/403850/403931/404002	6	403980/403424/403721/476804/403616/490156
BP	GO:0071345	cellular response to cytokine stimulus	12/329	25/601	0.815301412650944	0.912515706320682	403980/442990/403954/403939/403424/403850/403721/476804/403931/403616/404002/490156	CAV1/IL13/RHOA/CD44/EDN1/CXCL8/GHR/RPS3/CD4/LEP/EPO/GFI1	12	6	442990/403954/403939/403850/403931/404002	6	403980/403424/403721/476804/403616/490156
BP	GO:0002250	adaptive immune response	7/329	15/601	0.815779925388825	0.912515706320682	484483/607183/611360/474860/403998/403931/403922	CD79A/LTA/KLRD1/HLA-DRB1/TGFB1/CD4/TNF	7	6	484483/607183/611360/474860/403931/403922	1	403998
BP	GO:0007187	G-protein coupled receptor signaling pathway, coupled to cyclic nucleotide second messenger	7/329	15/601	0.815779925388825	0.912515706320682	403741/100856359/403424/477625/403859/100855637/403968	HTR1B/RAPGEF2/EDN1/ADCY6/ADCY5/PTGER1/TSHR	7	2	100855637/403968	5	403741/100856359/403424/477625/403859
BP	GO:0007188	adenylate cyclase-modulating G-protein coupled receptor signaling pathway	7/329	15/601	0.815779925388825	0.912515706320682	403741/100856359/403424/477625/403859/100855637/403968	HTR1B/RAPGEF2/EDN1/ADCY6/ADCY5/PTGER1/TSHR	7	2	100855637/403968	5	403741/100856359/403424/477625/403859
BP	GO:0007596	blood coagulation	7/329	15/601	0.815779925388825	0.912515706320682	403875/403980/403886/494005/474355/403602/442986	F8/CAV1/PDPN/PRKCD/THBD/PLG/PDGFB	7	2	403875/403602	5	403980/403886/494005/474355/442986
BP	GO:0007599	hemostasis	7/329	15/601	0.815779925388825	0.912515706320682	403875/403980/403886/494005/474355/403602/442986	F8/CAV1/PDPN/PRKCD/THBD/PLG/PDGFB	7	2	403875/403602	5	403980/403886/494005/474355/442986
BP	GO:0050817	coagulation	7/329	15/601	0.815779925388825	0.912515706320682	403875/403980/403886/494005/474355/403602/442986	F8/CAV1/PDPN/PRKCD/THBD/PLG/PDGFB	7	2	403875/403602	5	403980/403886/494005/474355/442986
BP	GO:1990778	protein localization to cell periphery	7/329	15/601	0.815779925388825	0.912515706320682	403980/476623/479794/404007/612294/403922/403773	CAV1/DAG1/CLN3/RAB7A/RAB13/TNF/RAB8A	7	3	476623/403922/403773	4	403980/479794/404007/612294
BP	GO:0040007	growth	14/329	29/601	0.818278669426776	0.912515706320682	475471/403883/477032/403418/403424/403998/403800/607724/403616/403869/403768/403795/481756/403968	SFRP2/ERBB2/CTNNB1/GJA1/EDN1/TGFB1/MT1E/FGF1/LEP/TP53/MT2A/GH1/PPARD/TSHR	14	4	403869/403795/481756/403968	10	475471/403883/477032/403418/403424/403998/403800/607724/403616/403768
BP	GO:0007166	cell surface receptor signaling pathway	40/329	79/601	0.818320486792289	0.912515706320682	475471/403802/445457/403537/403546/403408/403438/403657/475294/477032/403980/403954/403939/100856359/490344/611360/403424/403998/608459/442985/403410/403721/476804/404007/610750/403463/478942/403805/403441/607724/403420/403616/404002/490156/403922/448806/403904/442986/403816/403968	SFRP2/VEGFA/TRPV1/MCL1/TUBD1/PSEN1/MET/EGF/CAV2/CTNNB1/CAV1/RHOA/CD44/RAPGEF2/MYOC/KLRD1/EDN1/TGFB1/FGF5/PDGFRB/ADORA2B/GHR/RPS3/RAB7A/ADGRE2/TFAP2B/DSTYK/ADORA3/HGF/FGF1/HEY1/LEP/EPO/GFI1/TNF/DBH/DCN/PDGFB/TIMP1/TSHR	40	14	403802/445457/403657/403954/403939/490344/611360/610750/403805/403441/404002/403922/448806/403968	26	475471/403537/403546/403408/403438/475294/477032/403980/100856359/403424/403998/608459/442985/403410/403721/476804/404007/403463/478942/607724/403420/403616/490156/403904/442986/403816
BP	GO:0007276	gamete generation	6/329	13/601	0.818800179403912	0.912515706320682	100856060/403418/609426/492302/403780/606754	HORMAD1/GJA1/TRIP13/CFTR/NPHP1/QKI	6	3	100856060/492302/403780	3	403418/609426/606754
BP	GO:0009142	nucleoside triphosphate biosynthetic process	6/329	13/601	0.818800179403912	0.912515706320682	490425/477711/403998/480558/403755/403669	PKLR/TPI1/TGFB1/NME1/GAPDH/ATP5F1B	6	1	490425	5	477711/403998/480558/403755/403669
BP	GO:0009145	purine nucleoside triphosphate biosynthetic process	6/329	13/601	0.818800179403912	0.912515706320682	490425/477711/403998/480558/403755/403669	PKLR/TPI1/TGFB1/NME1/GAPDH/ATP5F1B	6	1	490425	5	477711/403998/480558/403755/403669
BP	GO:0009201	ribonucleoside triphosphate biosynthetic process	6/329	13/601	0.818800179403912	0.912515706320682	490425/477711/403998/480558/403755/403669	PKLR/TPI1/TGFB1/NME1/GAPDH/ATP5F1B	6	1	490425	5	477711/403998/480558/403755/403669
BP	GO:0009206	purine ribonucleoside triphosphate biosynthetic process	6/329	13/601	0.818800179403912	0.912515706320682	490425/477711/403998/480558/403755/403669	PKLR/TPI1/TGFB1/NME1/GAPDH/ATP5F1B	6	1	490425	5	477711/403998/480558/403755/403669
BP	GO:0034765	regulation of ion transmembrane transport	6/329	13/601	0.818800179403912	0.912515706320682	403723/403980/403984/483155/492302/476487	CLCN1/CAV1/KCNMA1/GJA5/CFTR/FXYD1	6	4	403723/403984/483155/492302	2	403980/476487
BP	GO:0040013	negative regulation of locomotion	6/329	13/601	0.818800179403912	0.912515706320682	475471/476623/403998/403805/403922/403904	SFRP2/DAG1/TGFB1/ADORA3/TNF/DCN	6	3	476623/403805/403922	3	475471/403998/403904
BP	GO:0051480	regulation of cytosolic calcium ion concentration	6/329	13/601	0.818800179403912	0.912515706320682	445457/403980/475738/403424/403859/485333	TRPV1/CAV1/SLC8A1/EDN1/ADCY5/CCKBR	6	1	445457	5	403980/475738/403424/403859/485333
BP	GO:0005975	carbohydrate metabolic process	15/329	31/601	0.820081185834169	0.912515706320682	403492/490425/477711/403998/403609/403557/XLOC_018741/403463/403755/XLOC_030299/403922/403831/403558/442986/403833	G6PC1/PKLR/TPI1/TGFB1/PPP1CA/PPP1CC/XLOC_018741/TFAP2B/GAPDH/XLOC_030299/TNF/GUSB/PPP1CB/PDGFB/GBGT1	15	3	403492/490425/403922	12	477711/403998/403609/403557/XLOC_018741/403463/403755/XLOC_030299/403831/403558/442986/403833
BP	GO:0048522	positive regulation of cellular process	81/329	156/601	0.820094427225305	0.912515706320682	475471/403502/403802/403546/403883/403924/479217/403630/403438/403657/403981/475294/403949/477032/403980/403897/445542/403741/403856/442936/403474/403911/442990/403954/474839/100856359/490344/403437/449029/403886/476623/403790/403612/445452/403424/478908/403998/482252/403910/608459/403850/403606/481280/474176/442985/476804/490852/479794/494005/442859/403984/403568/403947/403774/403931/403463/4789…	SFRP2/TLR9/VEGFA/TUBD1/ERBB2/MYC/ARID5B/TGM1/MET/EGF/CCL2/CAV2/TCF4/CTNNB1/CAV1/NR4A1/SLC5A3/HTR1B/MAPK14/BIRC5/CAT/PDE6G/IL13/RHOA/DDX39B/RAPGEF2/MYOC/BRCA1/TBX19/PDPN/DAG1/IL5/HSP70/CCL24/EDN1/AAMP/TGFB1/PODXL/ADRB2/FGF5/CXCL8/PPARG/MYH9/PRKDC/PDGFRB/RPS3/SETD3/CLN3/PRKCD/NFKB1/KCNMA1/RAD51/RAB9A/RAB1A/CD4/TFAP2B/DSTYK/GAPDH/HGF/HSF4/FGF1/HPRT1/CCND1/OOEP/CFTR/LEP/EPO/GFI1/TNF/PTGER2/RAB25/OCLN…	81	26	403802/403630/403657/403911/442990/403954/490344/403437/449029/476623/403790/482252/403850/481280/474176/490852/403984/403931/403441/492302/404002/403922/490418/403869/403962/481756	55	475471/403502/403546/403883/403924/479217/403438/403981/475294/403949/477032/403980/403897/445542/403741/403856/442936/403474/474839/100856359/403886/403612/445452/403424/478908/403998/403910/608459/403606/442985/476804/479794/494005/442859/403568/403947/403774/403463/478942/403755/489766/607724/442945/449028/474966/403616/490156/403797/403844/403904/442957/442986/403816/485333/448789
BP	GO:0001666	response to hypoxia	5/329	11/601	0.823845668437123	0.912515706320682	403802/403980/403424/403984/481756	VEGFA/CAV1/EDN1/KCNMA1/PPARD	5	3	403802/403984/481756	2	403980/403424
BP	GO:0006754	ATP biosynthetic process	5/329	11/601	0.823845668437123	0.912515706320682	490425/477711/403998/403755/403669	PKLR/TPI1/TGFB1/GAPDH/ATP5F1B	5	1	490425	4	477711/403998/403755/403669
BP	GO:0007204	positive regulation of cytosolic calcium ion concentration	5/329	11/601	0.823845668437123	0.912515706320682	445457/403980/403424/403859/485333	TRPV1/CAV1/EDN1/ADCY5/CCKBR	5	1	445457	4	403980/403424/403859/485333
BP	GO:0008217	regulation of blood pressure	5/329	11/601	0.823845668437123	0.912515706320682	450187/403544/483155/403862/442986	EDNRA/PTGS1/GJA5/EDNRB/PDGFB	5	2	403544/483155	3	450187/403862/442986
BP	GO:0016055	Wnt signaling pathway	5/329	11/601	0.823845668437123	0.912515706320682	475471/403408/477032/403980/490344	SFRP2/PSEN1/CTNNB1/CAV1/MYOC	5	1	490344	4	475471/403408/477032/403980
BP	GO:0016071	mRNA metabolic process	5/329	11/601	0.823845668437123	0.912515706320682	474839/403971/477530/606754/478664	DDX39B/CLNS1A/TFIP11/QKI/DNAJB11	5	1	478664	4	474839/403971/477530/606754
BP	GO:0019318	hexose metabolic process	5/329	11/601	0.823845668437123	0.912515706320682	403492/477711/403463/403755/403922	G6PC1/TPI1/TFAP2B/GAPDH/TNF	5	2	403492/403922	3	477711/403463/403755
BP	GO:0030100	regulation of endocytosis	5/329	11/601	0.823845668437123	0.912515706320682	403802/491169/403980/479794/403922	VEGFA/UNC119/CAV1/CLN3/TNF	5	2	403802/403922	3	491169/403980/479794
BP	GO:0031667	response to nutrient levels	5/329	11/601	0.823845668437123	0.912515706320682	403550/445457/403616/403762/403795	ALB/TRPV1/LEP/BGLAP/GH1	5	3	403550/445457/403795	2	403616/403762
BP	GO:0036293	response to decreased oxygen levels	5/329	11/601	0.823845668437123	0.912515706320682	403802/403980/403424/403984/481756	VEGFA/CAV1/EDN1/KCNMA1/PPARD	5	3	403802/403984/481756	2	403980/403424
BP	GO:0045664	regulation of neuron differentiation	5/329	11/601	0.823845668437123	0.912515706320682	475471/403408/403949/100856359/490156	SFRP2/PSEN1/TCF4/RAPGEF2/GFI1	5	0		5	475471/403408/403949/100856359/490156
BP	GO:0048598	embryonic morphogenesis	5/329	11/601	0.823845668437123	0.912515706320682	475471/476623/403424/483155/403968	SFRP2/DAG1/EDN1/GJA5/TSHR	5	3	476623/483155/403968	2	475471/403424
BP	GO:0070482	response to oxygen levels	5/329	11/601	0.823845668437123	0.912515706320682	403802/403980/403424/403984/481756	VEGFA/CAV1/EDN1/KCNMA1/PPARD	5	3	403802/403984/481756	2	403980/403424
BP	GO:0198738	cell-cell signaling by wnt	5/329	11/601	0.823845668437123	0.912515706320682	475471/403408/477032/403980/490344	SFRP2/PSEN1/CTNNB1/CAV1/MYOC	5	1	490344	4	475471/403408/477032/403980
BP	GO:0098655	cation transmembrane transport	18/329	37/601	0.826262306820628	0.912705510115721	XLOC_004496/445457/403992/485058/403980/403575/475738/403971/484584/403983/403984/403729/403435/XLOC_030299/403669/403891/478909/476487	XLOC_004496/TRPV1/ATP1A1/MFSD12/CAV1/UCP3/SLC8A1/CLNS1A/SCN1B/KCNMB1/KCNMA1/ATP6V0E1/ANXA2/XLOC_030299/ATP5F1B/CNGA1/SLC11A1/FXYD1	18	5	XLOC_004496/445457/403992/403575/403984	13	485058/403980/475738/403971/484584/403983/403729/403435/XLOC_030299/403669/403891/478909/476487
BP	GO:0098660	inorganic ion transmembrane transport	18/329	37/601	0.826262306820628	0.912705510115721	XLOC_004496/445457/403992/403723/403980/403575/475738/403971/484584/403983/403984/403729/403435/XLOC_030299/403669/492302/478909/476487	XLOC_004496/TRPV1/ATP1A1/CLCN1/CAV1/UCP3/SLC8A1/CLNS1A/SCN1B/KCNMB1/KCNMA1/ATP6V0E1/ANXA2/XLOC_030299/ATP5F1B/CFTR/SLC11A1/FXYD1	18	7	XLOC_004496/445457/403992/403723/403575/403984/492302	11	403980/475738/403971/484584/403983/403729/403435/XLOC_030299/403669/478909/476487
BP	GO:0032879	regulation of localization	46/329	91/601	0.838091008822065	0.924515590464503	475471/403802/445457/403992/491169/403883/403438/403723/477032/403980/445542/403741/442990/403954/100856359/490344/403886/476623/445452/403424/478908/403998/482252/612116/442985/479794/403984/483155/403947/403931/403463/403859/403805/476582/403443/607724/474966/492302/403616/403922/490418/403904/442986/483332/476487/448789	SFRP2/VEGFA/TRPV1/ATP1A1/UNC119/ERBB2/MET/CLCN1/CTNNB1/CAV1/SLC5A3/HTR1B/IL13/RHOA/RAPGEF2/MYOC/PDPN/DAG1/CCL24/EDN1/AAMP/TGFB1/PODXL/NAXE/PDGFRB/CLN3/KCNMA1/GJA5/RAB9A/CD4/TFAP2B/ADCY5/ADORA3/CCDC66/GLUL/FGF1/OOEP/CFTR/LEP/TNF/RAB25/DCN/PDGFB/RHBDF2/FXYD1/CCL26	46	18	403802/445457/403992/403723/442990/403954/490344/476623/482252/403984/483155/403931/403805/476582/492302/403922/490418/483332	28	475471/491169/403883/403438/477032/403980/445542/403741/100856359/403886/445452/403424/478908/403998/612116/442985/479794/403947/403463/403859/403443/607724/474966/403616/403904/442986/476487/448789
BP	GO:0006955	immune response	24/329	49/601	0.840221967279485	0.925610378588375	403502/403413/474362/484483/403981/403980/442990/403880/607183/403790/611360/474860/403998/474176/476804/403740/608246/403931/403755/403616/490156/403922/100855741/403977	TLR9/DNASE1/AKAP8/CD79A/CCL2/CAV1/IL13/STXBP2/LTA/IL5/KLRD1/HLA-DRB1/TGFB1/PRKDC/RPS3/PTGDS/CSF3/CD4/GAPDH/LEP/GFI1/TNF/B2M/IL12A	24	11	403413/484483/442990/607183/403790/611360/474860/474176/608246/403931/403922	13	403502/474362/403981/403980/403880/403998/476804/403740/403755/403616/490156/100855741/403977
BP	GO:0051716	cellular response to stimulus	129/329	246/601	0.847924439913853	0.932831623342304	403550/475471/403502/403802/445457/403537/403546/403906/403511/478180/403883/403924/403408/403438/403657/403981/475294/482663/475607/477032/403956/403980/403897/403741/403856/450187/403474/403911/553102/442990/403518/403954/403939/474839/100856359/490344/481739/404019/478973/607183/481735/403886/476623/403790/403809/611360/403424/403998/403544/479458/403884/403910/611939/608459/403850/403606/6094…	ALB/SFRP2/TLR9/VEGFA/TRPV1/MCL1/TUBD1/SAG/GNB3/MACO1/ERBB2/MYC/PSEN1/MET/EGF/CCL2/CAV2/GUCY1A1/DLC1/CTNNB1/RAB4B/CAV1/NR4A1/HTR1B/MAPK14/EDNRA/CAT/PDE6G/GUCY1B1/IL13/RHPN2/RHOA/CD44/DDX39B/RAPGEF2/MYOC/RGL2/HSP90B1/COPA/LTA/RXRB/PDPN/DAG1/IL5/RRBP1/KLRD1/EDN1/TGFB1/PTGS1/CASP12/TRIB2/ADRB2/MAP2K2/FGF5/CXCL8/PPARG/TRIP13/PRKDC/PDGFRB/ADORA2B/GHR/RPS3/PRKACA/EDN2/ADCY6/CSF3/CLN3/NUDT1/PRKCD/MT1E/NF…	129	46	403550/403802/445457/403906/403657/403911/442990/403954/403939/490344/404019/478973/607183/476623/403790/611360/403544/403850/474176/608246/403613/403931/403953/610750/403805/403441/493763/403704/492302/489594/403742/403928/404002/403922/448806/607641/403869/403817/403536/403773/403962/403795/485628/100855637/481756/403968	83	475471/403502/403537/403546/403511/478180/403883/403924/403408/403438/403981/475294/482663/475607/477032/403956/403980/403897/403741/403856/450187/403474/553102/403518/474839/100856359/481739/481735/403886/403809/403424/403998/479458/403884/403910/611939/608459/403606/609426/442985/403410/403721/476804/403556/403508/477625/479794/489894/494005/403800/442859/403912/403568/404007/403947/403836/4034…
BP	GO:0001816	cytokine production	11/329	24/601	0.865094725908158	0.940867986928894	403502/442990/607183/403998/403884/476804/403774/403755/403441/403616/403922	TLR9/IL13/LTA/TGFB1/TRIB2/RPS3/RAB1A/GAPDH/HGF/LEP/TNF	11	4	442990/607183/403441/403922	7	403502/403998/403884/476804/403774/403755/403616
BP	GO:0098609	cell-cell adhesion	11/329	24/601	0.865094725908158	0.940867986928894	477032/403980/403886/403998/482252/403982/476804/494005/403975/403616/403922	CTNNB1/CAV1/PDPN/TGFB1/PODXL/VCAM1/RPS3/PRKCD/ICAM1/LEP/TNF	11	3	482252/403975/403922	8	477032/403980/403886/403998/403982/476804/494005/403616
BP	GO:0006875	cellular metal ion homeostasis	9/329	20/601	0.868203643318535	0.940867986928894	445457/403924/403408/403980/475738/403424/403984/403859/485333	TRPV1/MYC/PSEN1/CAV1/SLC8A1/EDN1/KCNMA1/ADCY5/CCKBR	9	2	445457/403984	7	403924/403408/403980/475738/403424/403859/485333
BP	GO:0045087	innate immune response	8/329	18/601	0.870920306675474	0.940867986928894	403502/474362/403980/611360/474176/403755/403616/490156	TLR9/AKAP8/CAV1/KLRD1/PRKDC/GAPDH/LEP/GFI1	8	2	611360/474176	6	403502/474362/403980/403755/403616/490156
BP	GO:0055074	calcium ion homeostasis	8/329	18/601	0.870920306675474	0.940867986928894	445457/403408/403980/475738/403424/403463/403859/485333	TRPV1/PSEN1/CAV1/SLC8A1/EDN1/TFAP2B/ADCY5/CCKBR	8	1	445457	7	403408/403980/475738/403424/403463/403859/485333
BP	GO:0072507	divalent inorganic cation homeostasis	8/329	18/601	0.870920306675474	0.940867986928894	445457/403408/403980/475738/403424/403463/403859/485333	TRPV1/PSEN1/CAV1/SLC8A1/EDN1/TFAP2B/ADCY5/CCKBR	8	1	445457	7	403408/403980/475738/403424/403463/403859/485333
BP	GO:0034220	ion transmembrane transport	22/329	46/601	0.871622774018785	0.940867986928894	XLOC_004496/445457/403992/403723/485058/403980/403575/475738/403971/484584/403983/403984/483155/403729/403435/XLOC_030299/403669/492302/403891/403595/478909/476487	XLOC_004496/TRPV1/ATP1A1/CLCN1/MFSD12/CAV1/UCP3/SLC8A1/CLNS1A/SCN1B/KCNMB1/KCNMA1/GJA5/ATP6V0E1/ANXA2/XLOC_030299/ATP5F1B/CFTR/CNGA1/SLC35A2/SLC11A1/FXYD1	22	8	XLOC_004496/445457/403992/403723/403575/403984/483155/492302	14	485058/403980/475738/403971/484584/403983/403729/403435/XLOC_030299/403669/403891/403595/478909/476487
BP	GO:1901575	organic substance catabolic process	22/329	46/601	0.871622774018785	0.940867986928894	403413/403825/490425/403980/403403/404019/477711/403998/485337/479794/489894/404007/403755/XLOC_030299/442945/484770/488523/403922/448806/403848/485628/481756	DNASE1/PDE5A/PKLR/CAV1/PLA2G15/HSP90B1/TPI1/TGFB1/TPP1/CLN3/NUDT1/RAB7A/GAPDH/XLOC_030299/HPRT1/AMT/USP37/TNF/DBH/PLA2G7/STT3B/PPARD	22	9	403413/403825/490425/404019/485337/403922/448806/485628/481756	13	403980/403403/477711/403998/479794/489894/404007/403755/XLOC_030299/442945/484770/488523/403848
BP	GO:0007165	signal transduction	104/329	201/601	0.871676887440715	0.940867986928894	475471/403502/403802/445457/403537/403546/403906/403511/478180/403883/403924/403408/403438/403657/403981/475294/482663/475607/477032/403956/403980/403897/403741/403856/450187/403474/403911/553102/442990/403518/403954/403939/100856359/490344/481739/478973/607183/481735/403886/476623/403790/403809/611360/403424/403998/479458/403884/403910/611939/608459/403850/403606/442985/403410/403721/476804/4035…	SFRP2/TLR9/VEGFA/TRPV1/MCL1/TUBD1/SAG/GNB3/MACO1/ERBB2/MYC/PSEN1/MET/EGF/CCL2/CAV2/GUCY1A1/DLC1/CTNNB1/RAB4B/CAV1/NR4A1/HTR1B/MAPK14/EDNRA/CAT/PDE6G/GUCY1B1/IL13/RHPN2/RHOA/CD44/RAPGEF2/MYOC/RGL2/COPA/LTA/RXRB/PDPN/DAG1/IL5/RRBP1/KLRD1/EDN1/TGFB1/CASP12/TRIB2/ADRB2/MAP2K2/FGF5/CXCL8/PPARG/PDGFRB/ADORA2B/GHR/RPS3/EDN2/ADCY6/CSF3/MT1E/NFKB1/GNB1/RAB7A/RAB9A/GNAT1/AGTR1/CD4/ADGRE2/TFAP2B/DSTYK/ADCY5…	104	36	403802/445457/403906/403657/403911/442990/403954/403939/490344/478973/607183/476623/403790/611360/403850/608246/403613/403931/610750/403805/403441/493763/403704/489594/403742/403928/404002/403922/448806/607641/403869/403817/403962/100855637/481756/403968	68	475471/403502/403537/403546/403511/478180/403883/403924/403408/403438/403981/475294/482663/475607/477032/403956/403980/403897/403741/403856/450187/403474/553102/403518/100856359/481739/481735/403886/403809/403424/403998/479458/403884/403910/611939/608459/403606/442985/403410/403721/476804/403508/477625/403800/442859/403912/404007/403947/403836/403463/478942/403859/403862/403755/607724/477794/4034…
BP	GO:0007507	heart development	7/329	16/601	0.87471581461187	0.940867986928894	475471/403418/403807/403424/442985/483155/442986	SFRP2/GJA1/MYH7/EDN1/PDGFRB/GJA5/PDGFB	7	2	403807/483155	5	475471/403418/403424/442985/442986
BP	GO:0032504	multicellular organism reproduction	7/329	16/601	0.87471581461187	0.940867986928894	100856060/403418/609426/492302/448806/403780/606754	HORMAD1/GJA1/TRIP13/CFTR/DBH/NPHP1/QKI	7	4	100856060/492302/448806/403780	3	403418/609426/606754
BP	GO:0048609	multicellular organismal reproductive process	7/329	16/601	0.87471581461187	0.940867986928894	100856060/403418/609426/492302/448806/403780/606754	HORMAD1/GJA1/TRIP13/CFTR/DBH/NPHP1/QKI	7	4	100856060/492302/448806/403780	3	403418/609426/606754
BP	GO:0006952	defense response	26/329	54/601	0.877568681834629	0.940867986928894	403502/403845/445457/403875/403413/474362/403453/403981/403980/442990/607183/611360/445452/403998/403544/474176/494005/403774/610750/751814/403755/403441/403616/490156/403922/477704	TLR9/FN1/TRPV1/F8/DNASE1/AKAP8/ABCC1/CCL2/CAV1/IL13/LTA/KLRD1/CCL24/TGFB1/PTGS1/PRKDC/PRKCD/RAB1A/ADGRE2/LOC751814/GAPDH/HGF/LEP/GFI1/TNF/CD163	26	14	403845/445457/403875/403413/403453/442990/607183/611360/403544/474176/610750/751814/403441/403922	12	403502/474362/403981/403980/445452/403998/494005/403774/403755/403616/490156/477704
BP	GO:0015850	organic hydroxy compound transport	6/329	14/601	0.879934286536882	0.940867986928894	403980/445542/403741/612116/403920/492302	CAV1/SLC5A3/HTR1B/NAXE/NPC2/CFTR	6	1	492302	5	403980/445542/403741/612116/403920
BP	GO:0044257	cellular protein catabolic process	6/329	14/601	0.879934286536882	0.940867986928894	403980/404019/479794/404007/488523/485628	CAV1/HSP90B1/CLN3/RAB7A/USP37/STT3B	6	2	404019/485628	4	403980/479794/404007/488523
BP	GO:0051186	cofactor metabolic process	6/329	14/601	0.879934286536882	0.940867986928894	474697/490425/477711/607381/612116/403755	HSPA9/PKLR/TPI1/NAXD/NAXE/GAPDH	6	2	474697/490425	4	477711/607381/612116/403755
BP	GO:0006909	phagocytosis	5/329	12/601	0.887075307597999	0.940867986928894	481280/479794/404007/403616/403922	MYH9/CLN3/RAB7A/LEP/TNF	5	2	481280/403922	3	479794/404007/403616
BP	GO:0007189	adenylate cyclase-activating G-protein coupled receptor signaling pathway	5/329	12/601	0.887075307597999	0.940867986928894	100856359/477625/403859/100855637/403968	RAPGEF2/ADCY6/ADCY5/PTGER1/TSHR	5	2	100855637/403968	3	100856359/477625/403859
BP	GO:0007420	brain development	5/329	12/601	0.887075307597999	0.940867986928894	475471/478180/100856359/449029/485498	SFRP2/MACO1/RAPGEF2/TBX19/CLN5	5	1	449029	4	475471/478180/100856359/485498
BP	GO:0009792	embryo development ending in birth or egg hatching	5/329	12/601	0.887075307597999	0.940867986928894	475471/100856060/403424/403950/442986	SFRP2/HORMAD1/EDN1/SSR2/PDGFB	5	1	100856060	4	475471/403424/403950/442986
BP	GO:0016042	lipid catabolic process	5/329	12/601	0.887075307597999	0.940867986928894	403403/404007/403922/403848/481756	PLA2G15/RAB7A/TNF/PLA2G7/PPARD	5	2	403922/481756	3	403403/404007/403848
[truncated: 332 more rows]
