# Supplementary material for: RNA sequencing reveals dynamic expression of genes related to innate immune responses in canine small intestinal epithelial cells induced by Echinococcus granulosus protoscoleces
Source: Front Vet Sci. 2024 Nov 29;11:1503995. doi: 10.3389/fvets.2024.1503995 (PMC11638162; doi:10.3389/fvets.2024.1503995)
Supplement: Supplementary file 7 [file Table_7.XLS]

Category	GOID	Description	GeneRatio	BgRatio	pvalue	padj	geneID	geneName	Count	Up	Up_Gene_id	Down	Down_Gene_id
BP	GO:0016071	mRNA metabolic process	10/320	11/592	0.0113146448749659	0.998752757315781	474839/478664/606754/404021/403907/608109/403971/XLOC_018166/477530/403896	DDX39B/DNAJB11/QKI/LGALS3/PNN/SNRPC/CLNS1A/XLOC_018166/TFIP11/SMN	10	5	478664/404021/608109/XLOC_018166/403896	5	474839/606754/403907/403971/477530
BP	GO:0043281	regulation of cysteine-type endopeptidase activity involved in apoptotic process	9/320	10/592	0.0194362461555255	0.998752757315781	475471/403924/403441/489433/403797/442936/100502558/476804/403922	SFRP2/MYC/HGF/BIRC3/PTGER2/BIRC5/PMAIP1/RPS3/TNF	9	5	403441/403797/100502558/476804/403922	4	475471/403924/489433/442936
BP	GO:0097193	intrinsic apoptotic signaling pathway	9/320	10/592	0.0194362461555255	0.998752757315781	475471/403980/403797/403869/100502558/476804/403922/403498/403567	SFRP2/CAV1/PTGER2/TP53/PMAIP1/RPS3/TNF/ARHGEF2/CASP3	9	6	403797/100502558/476804/403922/403498/403567	3	475471/403980/403869
BP	GO:2000116	regulation of cysteine-type endopeptidase activity	9/320	10/592	0.0194362461555255	0.998752757315781	475471/403924/403441/489433/403797/442936/100502558/476804/403922	SFRP2/MYC/HGF/BIRC3/PTGER2/BIRC5/PMAIP1/RPS3/TNF	9	5	403441/403797/100502558/476804/403922	4	475471/403924/489433/442936
BP	GO:0022008	neurogenesis	23/320	32/592	0.0273152746148876	0.998752757315781	475471/403802/403949/444855/403408/403972/478664/403984/403998/403773/403955/490344/403957/485498/612294/403543/477032/403613/490740/403922/403498/485621/100856359	SFRP2/VEGFA/TCF4/UNK/PSEN1/PRPH2/DNAJB11/KCNMA1/TGFB1/RAB8A/RAC1/MYOC/RAB11A/CLN5/RAB13/ARHGAP35/CTNNB1/GNAT1/MPP5/TNF/ARHGEF2/POMGNT2/RAPGEF2	23	10	403802/403972/478664/403984/403955/490344/403957/403613/403922/403498	13	475471/403949/444855/403408/403998/403773/485498/612294/403543/477032/490740/485621/100856359
BP	GO:0046907	intracellular transport	27/320	39/592	0.0344890470595611	0.998752757315781	403883/403865/442990/403953/403979/403998/491153/403773/403774/403726/404018/404008/474871/403740/403957/414755/485498/612294/403948/480396/404006/477771/482381/609416/XLOC_030299/611923/489293	ERBB2/RAB12/IL13/SRP54/HSPB1/TGFB1/MYO1D/RAB8A/RAB1A/RPGR/SEC61B/RAB5A/VPS52/PTGDS/RAB11A/PLN/CLN5/RAB13/TRAM1/IFT43/SEC61A1/EXOC6/PLEKHA8/SEC62/XLOC_030299/SRP9/SRPRA	27	13	403865/442990/403953/404018/404008/403957/403948/404006/477771/482381/609416/611923/489293	14	403883/403979/403998/491153/403773/403774/403726/474871/403740/414755/485498/612294/480396/XLOC_030299
BP	GO:0002703	regulation of leukocyte mediated immunity	10/320	12/592	0.0352251422766823	0.998752757315781	403413/403502/611360/607183/442990/403998/403616/403922/403170/403703	DNASE1/TLR9/KLRD1/LTA/IL13/TGFB1/LEP/TNF/HMGB1/TFRC	10	6	403413/611360/607183/442990/403922/403170	4	403502/403998/403616/403703
BP	GO:0006396	RNA processing	10/320	12/592	0.0352251422766823	0.998752757315781	474839/606754/404021/403907/608109/403922/403971/XLOC_018166/477530/403896	DDX39B/QKI/LGALS3/PNN/SNRPC/TNF/CLNS1A/XLOC_018166/TFIP11/SMN	10	5	404021/608109/403922/XLOC_018166/403896	5	474839/606754/403907/403971/477530
BP	GO:0048699	generation of neurons	22/320	31/592	0.037937382673309	0.998752757315781	475471/403802/403949/444855/403408/403972/478664/403984/403998/403773/403955/490344/403957/612294/403543/477032/403613/490740/403922/403498/485621/100856359	SFRP2/VEGFA/TCF4/UNK/PSEN1/PRPH2/DNAJB11/KCNMA1/TGFB1/RAB8A/RAC1/MYOC/RAB11A/RAB13/ARHGAP35/CTNNB1/GNAT1/MPP5/TNF/ARHGEF2/POMGNT2/RAPGEF2	22	10	403802/403972/478664/403984/403955/490344/403957/403613/403922/403498	12	475471/403949/444855/403408/403998/403773/612294/403543/477032/490740/485621/100856359
BP	GO:0010608	posttranscriptional regulation of gene expression	9/320	11/592	0.0559834519180439	0.998752757315781	403883/403980/444855/606754/476804/403680/403922/403755/611923	ERBB2/CAV1/UNK/QKI/RPS3/RPL13A/TNF/GAPDH/SRP9	9	5	476804/403680/403922/403755/611923	4	403883/403980/444855/606754
BP	GO:0016032	viral process	9/320	11/592	0.0559834519180439	0.998752757315781	XLOC_034743/403980/404005/403774/404008/403931/403913/475294/403922	XLOC_034743/CAV1/SPCS3/RAB1A/RAB5A/CD4/ANPEP/CAV2/TNF	9	5	XLOC_034743/404005/404008/403931/403922	4	403980/403774/403913/475294
BP	GO:0031349	positive regulation of defense response	9/320	11/592	0.0559834519180439	0.998752757315781	403502/403980/611360/607183/445452/403501/403922/403170/448807	TLR9/CAV1/KLRD1/LTA/CCL24/SLC46A2/TNF/HMGB1/TLR2	9	4	611360/607183/403922/403170	5	403502/403980/445452/403501/448807
BP	GO:0034248	regulation of cellular amide metabolic process	9/320	11/592	0.0559834519180439	0.998752757315781	403883/444855/606754/476804/403680/403922/403755/611923/403567	ERBB2/UNK/QKI/RPS3/RPL13A/TNF/GAPDH/SRP9/CASP3	9	6	476804/403680/403922/403755/611923/403567	3	403883/444855/606754
BP	GO:0048771	tissue remodeling	9/320	11/592	0.0559834519180439	0.998752757315781	608843/403980/403741/403998/403616/485337/403418/403170/403779	CTSK/CAV1/HTR1B/TGFB1/LEP/TPP1/GJA1/HMGB1/PTH1R	9	3	403418/403170/403779	6	608843/403980/403741/403998/403616/485337
BP	GO:0007399	nervous system development	34/320	52/592	0.0571673009834557	0.998752757315781	475471/403547/403802/403949/450187/444855/403408/403972/478664/403984/403998/449029/403773/403955/480558/474868/445542/490344/606754/403957/485498/612294/403543/477032/485337/403613/403927/478180/490740/403922/403498/485621/100856359/403896	SFRP2/ID3/VEGFA/TCF4/EDNRA/UNK/PSEN1/PRPH2/DNAJB11/KCNMA1/TGFB1/TBX19/RAB8A/RAC1/NME1/BRD2/SLC5A3/MYOC/QKI/RAB11A/CLN5/RAB13/ARHGAP35/CTNNB1/TPP1/GNAT1/PAX8/MACO1/MPP5/TNF/ARHGEF2/POMGNT2/RAPGEF2/SMN	34	13	403802/403972/478664/403984/449029/403955/474868/490344/403957/403613/403922/403498/403896	21	475471/403547/403949/450187/444855/403408/403998/403773/480558/445542/606754/485498/612294/403543/477032/485337/403927/478180/490740/485621/100856359
BP	GO:0009987	cellular process	276/320	497/592	0.0620341575309603	0.998752757315781	XLOC_034743/403550/475471/100686778/484445/479217/403880/403413/403924/403656/403441/403897/403492/403981/403883/489433/403502/403537/607481/403511/403906/403547/403802/485058/403949/403424/445457/608843/610702/474839/474442/612532/403980/612614/403546/481739/404019/479796/450187/611360/491169/444855/403809/403892/403937/403865/403630/480050/403536/607895/403408/403438/481862/100856060/607183/442…	XLOC_034743/ALB/SFRP2/CYP1A1/FOSB/ARID5B/STXBP2/DNASE1/MYC/ANGPT1/HGF/NR4A1/G6PC1/CCL2/ERBB2/BIRC3/TLR9/MCL1/RPL32/GNB3/SAG/ID3/VEGFA/MFSD12/TCF4/EDN1/TRPV1/CTSK/SPACA3/DDX39B/LYZ/RENBP/CAV1/COX7A1/TUBD1/RGL2/HSP90B1/TUFM/EDNRA/KLRD1/UNC119/UNK/RRBP1/SULT1A1/INPP5A/RAB12/TGM1/TDRD5/TPMT/HSD17B8/PSEN1/MET/LGSN/HORMAD1/LTA/IL13/PRPH2/PTGER2/SRP54/HSPB1/BGLAP/DAD1/DNAJB11/XYLT2/RPN1/KCNMA1/FUT10/AMT…	276	131	XLOC_034743/403550/100686778/403413/403441/403492/607481/403906/403802/445457/610702/474442/404019/611360/403865/403630/403536/481862/100856060/607183/442990/403972/403797/403953/478664/476516/403984/608246/609491/553102/XLOC_038876/485448/442957/403723/449029/XLOC_039760/478973/403742/403955/403938/474868/403936/XLOC_019078/XLOC_006213/492296/403911/607216/474697/490344/403805/403817/100855637/4…	145	475471/484445/479217/403880/403924/403656/403897/403981/403883/489433/403502/403537/403511/403547/485058/403949/403424/608843/474839/612532/403980/612614/403546/481739/479796/450187/491169/444855/403809/403892/403937/480050/607895/403408/403438/403979/403762/480238/493990/503548/484770/403741/403752/445452/403998/403450/403869/486397/403754/403704/XLOC_001181/XLOC_042223/475738/442936/494000/4036…
BP	GO:0080135	regulation of cellular response to stress	14/320	19/592	0.0633200472854078	0.998752757315781	475471/403924/403441/403424/474839/403980/403797/403616/100502558/476804/442946/474966/403922/403498	SFRP2/MYC/HGF/EDN1/DDX39B/CAV1/PTGER2/LEP/PMAIP1/RPS3/HMGA1/OOEP/TNF/ARHGEF2	14	7	403441/403797/100502558/476804/442946/403922/403498	7	475471/403924/403424/474839/403980/403616/474966
BP	GO:0050778	positive regulation of immune response	12/320	16/592	0.0713642741979247	0.998752757315781	403502/403980/611360/607183/442990/403998/476804/403501/403922/403170/403703/448807	TLR9/CAV1/KLRD1/LTA/IL13/TGFB1/RPS3/SLC46A2/TNF/HMGB1/TFRC/TLR2	12	6	611360/607183/442990/476804/403922/403170	6	403502/403980/403998/403501/403703/448807
BP	GO:0051345	positive regulation of hydrolase activity	12/320	16/592	0.0713642741979247	0.998752757315781	475471/403924/403980/442985/100502558/403543/476804/403943/475294/403922/493972/100856359	SFRP2/MYC/CAV1/PDGFRB/PMAIP1/ARHGAP35/RPS3/GNAS/CAV2/TNF/ADRB1/RAPGEF2	12	5	100502558/476804/403943/403922/493972	7	475471/403924/403980/442985/403543/475294/100856359
BP	GO:0010720	positive regulation of cell development	10/320	13/592	0.079748137438499	0.998752757315781	403949/403424/403998/490344/403957/403543/477032/403922/403498/100856359	TCF4/EDN1/TGFB1/MYOC/RAB11A/ARHGAP35/CTNNB1/TNF/ARHGEF2/RAPGEF2	10	4	490344/403957/403922/403498	6	403949/403424/403998/403543/477032/100856359
BP	GO:0044403	symbiont process	10/320	13/592	0.079748137438499	0.998752757315781	XLOC_034743/474839/403980/404005/403774/404008/403931/403913/475294/403922	XLOC_034743/DDX39B/CAV1/SPCS3/RAB1A/RAB5A/CD4/ANPEP/CAV2/TNF	10	5	XLOC_034743/404005/404008/403931/403922	5	474839/403980/403774/403913/475294
BP	GO:0044419	interspecies interaction between organisms	10/320	13/592	0.079748137438499	0.998752757315781	XLOC_034743/474839/403980/404005/403774/404008/403931/403913/475294/403922	XLOC_034743/DDX39B/CAV1/SPCS3/RAB1A/RAB5A/CD4/ANPEP/CAV2/TNF	10	5	XLOC_034743/404005/404008/403931/403922	5	474839/403980/403774/403913/475294
BP	GO:0052548	regulation of endopeptidase activity	10/320	13/592	0.079748137438499	0.998752757315781	475471/403924/403441/489433/403797/442936/100502558/476804/403922/403919	SFRP2/MYC/HGF/BIRC3/PTGER2/BIRC5/PMAIP1/RPS3/TNF/WFDC2	10	6	403441/403797/100502558/476804/403922/403919	4	475471/403924/489433/442936
BP	GO:0006518	peptide metabolic process	21/320	31/592	0.0817828869064322	0.998752757315781	403883/607481/479796/444855/403408/609491/XLOC_038876/XLOC_042223/480311/606754/485498/476804/403680/485337/403684/403922/XLOC_043244/403755/403682/611923/403567	ERBB2/RPL32/TUFM/UNK/PSEN1/RPL4/XLOC_038876/XLOC_042223/RPL36AL/QKI/CLN5/RPS3/RPL13A/TPP1/RPS11/TNF/XLOC_043244/GAPDH/RPL19/SRP9/CASP3	21	12	607481/609491/XLOC_038876/476804/403680/403684/403922/XLOC_043244/403755/403682/611923/403567	9	403883/479796/444855/403408/XLOC_042223/480311/606754/485498/485337
BP	GO:0002699	positive regulation of immune effector process	8/320	10/592	0.0876108415202232	0.998752757315781	403502/611360/607183/442990/403998/403790/403922/403703	TLR9/KLRD1/LTA/IL13/TGFB1/IL5/TNF/TFRC	8	5	611360/607183/442990/403790/403922	3	403502/403998/403703
BP	GO:0050863	regulation of T cell activation	8/320	10/592	0.0876108415202232	0.998752757315781	403980/403616/403960/404021/476804/403931/403501/403703	CAV1/LEP/ADORA2A/LGALS3/RPS3/CD4/SLC46A2/TFRC	8	3	404021/476804/403931	5	403980/403616/403960/403501/403703
BP	GO:0051962	positive regulation of nervous system development	8/320	10/592	0.0876108415202232	0.998752757315781	403949/403998/403957/403543/477032/403922/403498/100856359	TCF4/TGFB1/RAB11A/ARHGAP35/CTNNB1/TNF/ARHGEF2/RAPGEF2	8	3	403957/403922/403498	5	403949/403998/403543/477032/100856359
BP	GO:0097190	apoptotic signaling pathway	16/320	23/592	0.0940598561916603	0.998752757315781	475471/403441/403537/403980/403797/403998/403869/403704/403960/479458/404021/100502558/476804/403922/403498/403567	SFRP2/HGF/MCL1/CAV1/PTGER2/TGFB1/TP53/UACA/ADORA2A/CASP12/LGALS3/PMAIP1/RPS3/TNF/ARHGEF2/CASP3	16	8	403441/403797/404021/100502558/476804/403922/403498/403567	8	475471/403537/403980/403998/403869/403704/403960/479458
BP	GO:0051336	regulation of hydrolase activity	19/320	28/592	0.094553126782548	0.998752757315781	475471/403924/403441/489433/403980/403797/442936/607216/442985/414755/100502558/403543/476804/403943/475294/403922/493972/403919/100856359	SFRP2/MYC/HGF/BIRC3/CAV1/PTGER2/BIRC5/MASTL/PDGFRB/PLN/PMAIP1/ARHGAP35/RPS3/GNAS/CAV2/TNF/ADRB1/WFDC2/RAPGEF2	19	9	403441/403797/607216/100502558/476804/403943/403922/493972/403919	10	475471/403924/489433/403980/442936/442985/414755/403543/475294/100856359
BP	GO:0016192	vesicle-mediated transport	29/320	45/592	0.0962303139956597	0.998752757315781	403880/403767/403802/403980/491169/403865/442990/403741/491153/403773/480558/403938/403908/403774/403616/404008/474871/403740/490418/403957/485498/492302/612294/403721/477771/475294/403922/403170/403703	STXBP2/CUBN/VEGFA/CAV1/UNC119/RAB12/IL13/HTR1B/MYO1D/RAB8A/NME1/LMAN2/CANX/RAB1A/LEP/RAB5A/VPS52/PTGDS/RAB25/RAB11A/CLN5/CFTR/RAB13/GHR/EXOC6/CAV2/TNF/HMGB1/TFRC	29	13	403767/403802/403865/442990/403938/403908/404008/490418/403957/492302/477771/403922/403170	16	403880/403980/491169/403741/491153/403773/480558/403774/403616/474871/403740/485498/612294/403721/475294/403703
BP	GO:0048869	cellular developmental process	66/320	110/592	0.0998557305556335	0.998752757315781	475471/403924/403656/403441/403897/403502/403537/403547/403802/403949/403424/403980/444855/403630/480050/403408/100856060/403972/403953/478664/403984/445452/403998/403869/449029/489766/403773/403955/480558/403774/403616/474865/474697/490344/606754/442985/490418/404021/403957/485498/492302/612294/403543/477032/403613/491006/403931/442946/403927/403586/403954/403939/403913/475294/403501/490740/4789…	SFRP2/MYC/ANGPT1/HGF/NR4A1/TLR9/MCL1/ID3/VEGFA/TCF4/EDN1/CAV1/UNK/TGM1/TDRD5/PSEN1/HORMAD1/PRPH2/SRP54/DNAJB11/KCNMA1/CCL24/TGFB1/TP53/TBX19/HSF4/RAB8A/RAC1/NME1/RAB1A/LEP/PSMB8/HSPA9/MYOC/QKI/PDGFRB/RAB25/LGALS3/RAB11A/CLN5/CFTR/RAB13/ARHGAP35/CTNNB1/GNAT1/KRT10/CD4/HMGA1/PAX8/CCL17/RHOA/CD44/ANPEP/CAV2/SLC46A2/MPP5/AAMP/IL6/TNF/ARHGEF2/POMGNT2/NPHP1/GATA4/RAPGEF2/PTH1R/FN1	66	24	403441/403802/403630/100856060/403972/403953/478664/403984/449029/403955/474697/490344/490418/404021/403957/492302/403613/403931/442946/403586/403922/403498/486079/403779	42	475471/403924/403656/403897/403502/403537/403547/403949/403424/403980/444855/480050/403408/445452/403998/403869/489766/403773/480558/403774/403616/474865/606754/442985/485498/612294/403543/477032/491006/403927/403954/403939/403913/475294/403501/490740/478908/403985/485621/403780/100856359/403845
BP	GO:0044237	cellular metabolic process	172/320	303/592	0.101479887986425	0.998752757315781	XLOC_034743/475471/100686778/484445/479217/403413/403924/403441/403897/403492/403883/489433/403502/607481/403547/403802/485058/403424/445457/608843/474839/612532/403980/612614/404019/479796/444855/403892/403937/403865/480050/403536/607895/403408/403438/481862/100856060/403797/403979/480238/478664/493990/476516/403984/503548/484770/403741/609491/553102/XLOC_038876/403998/403450/403869/485448/40375…	XLOC_034743/SFRP2/CYP1A1/FOSB/ARID5B/DNASE1/MYC/HGF/NR4A1/G6PC1/ERBB2/BIRC3/TLR9/RPL32/ID3/VEGFA/MFSD12/EDN1/TRPV1/CTSK/DDX39B/RENBP/CAV1/COX7A1/HSP90B1/TUFM/UNK/SULT1A1/INPP5A/RAB12/TDRD5/TPMT/HSD17B8/PSEN1/MET/LGSN/HORMAD1/PTGER2/HSPB1/DAD1/DNAJB11/XYLT2/RPN1/KCNMA1/FUT10/AMT/HTR1B/RPL4/GUCY1B1/XLOC_038876/TGFB1/MAOA/TP53/SUCLA2/FER/XLOC_001181/XLOC_042223/BIRC5/TBX19/VHL/XLOC_039760/GALK1/USP1…	172	82	XLOC_034743/100686778/403413/403441/403492/607481/403802/445457/404019/403865/403536/481862/100856060/403797/478664/476516/403984/609491/553102/XLOC_038876/485448/449029/XLOC_039760/403955/474868/XLOC_006213/403911/607216/474697/490344/403805/404018/404008/442949/404012/493763/404021/100502558/403443/403803/403825/490425/476804/476435/403680/479780/403931/403557/442946/477223/608109/XLOC_019296/4…	90	475471/484445/479217/403924/403897/403883/489433/403502/403547/485058/403424/608843/474839/612532/403980/612614/479796/444855/403892/403937/480050/607895/403408/403438/403979/480238/493990/503548/484770/403741/403998/403450/403869/403754/XLOC_001181/XLOC_042223/442936/494000/403694/404014/489766/403773/481737/480558/403774/403616/477625/612116/445542/403904/486415/100505382/480311/606754/403740/6…
BP	GO:0002694	regulation of leukocyte activation	11/320	15/592	0.103335618371202	0.998752757315781	403502/403980/442990/403998/403616/403960/404021/476804/403931/403501/403703	TLR9/CAV1/IL13/TGFB1/LEP/ADORA2A/LGALS3/RPS3/CD4/SLC46A2/TFRC	11	4	442990/404021/476804/403931	7	403502/403980/403998/403616/403960/403501/403703
BP	GO:0050767	regulation of neurogenesis	11/320	15/592	0.103335618371202	0.998752757315781	475471/403949/403408/478664/403998/403957/403543/477032/403922/403498/100856359	SFRP2/TCF4/PSEN1/DNAJB11/TGFB1/RAB11A/ARHGAP35/CTNNB1/TNF/ARHGEF2/RAPGEF2	11	4	478664/403957/403922/403498	7	475471/403949/403408/403998/403543/477032/100856359
BP	GO:0052547	regulation of peptidase activity	11/320	15/592	0.103335618371202	0.998752757315781	475471/403924/403441/489433/403980/403797/442936/100502558/476804/403922/403919	SFRP2/MYC/HGF/BIRC3/CAV1/PTGER2/BIRC5/PMAIP1/RPS3/TNF/WFDC2	11	6	403441/403797/100502558/476804/403922/403919	5	475471/403924/489433/403980/442936
BP	GO:2001233	regulation of apoptotic signaling pathway	11/320	15/592	0.103335618371202	0.998752757315781	475471/403441/403980/403797/403869/403960/404021/100502558/476804/403922/403498	SFRP2/HGF/CAV1/PTGER2/TP53/ADORA2A/LGALS3/PMAIP1/RPS3/TNF/ARHGEF2	11	7	403441/403797/404021/100502558/476804/403922/403498	4	475471/403980/403869/403960
BP	GO:0032940	secretion by cell	17/320	25/592	0.109527143652912	0.998752757315781	403880/403424/442990/403741/403998/403774/404008/403740/403957/492302/403927/477771/403985/403922/483332/403859/487230	STXBP2/EDN1/IL13/HTR1B/TGFB1/RAB1A/RAB5A/PTGDS/RAB11A/CFTR/PAX8/EXOC6/IL6/TNF/RHBDF2/ADCY5/HTR1A	17	8	442990/404008/403957/492302/477771/403922/483332/487230	9	403880/403424/403741/403998/403774/403740/403927/403985/403859
BP	GO:0023061	signal release	9/320	12/592	0.118258380842128	0.998752757315781	403424/403774/404008/492302/403927/403985/403922/403859/487230	EDN1/RAB1A/RAB5A/CFTR/PAX8/IL6/TNF/ADCY5/HTR1A	9	4	404008/492302/403922/487230	5	403424/403774/403927/403985/403859
BP	GO:0097191	extrinsic apoptotic signaling pathway	9/320	12/592	0.118258380842128	0.998752757315781	475471/403441/403537/403980/403998/404021/100502558/403922/403498	SFRP2/HGF/MCL1/CAV1/TGFB1/LGALS3/PMAIP1/TNF/ARHGEF2	9	5	403441/404021/100502558/403922/403498	4	475471/403537/403980/403998
BP	GO:0002684	positive regulation of immune system process	18/320	27/592	0.124872352317393	0.998752757315781	403502/403980/611360/607183/442990/445452/403998/403616/404021/476804/403931/403954/403790/403501/403922/403170/403703/448807	TLR9/CAV1/KLRD1/LTA/IL13/CCL24/TGFB1/LEP/LGALS3/RPS3/CD4/RHOA/IL5/SLC46A2/TNF/HMGB1/TFRC/TLR2	18	9	611360/607183/442990/404021/476804/403931/403790/403922/403170	9	403502/403980/445452/403998/403616/403954/403501/403703/448807
BP	GO:0002443	leukocyte mediated immunity	12/320	17/592	0.126248415028718	0.998752757315781	403880/403413/403502/611360/607183/442990/403998/403616/403740/403922/403170/403703	STXBP2/DNASE1/TLR9/KLRD1/LTA/IL13/TGFB1/LEP/PTGDS/TNF/HMGB1/TFRC	12	6	403413/611360/607183/442990/403922/403170	6	403880/403502/403998/403616/403740/403703
BP	GO:0010942	positive regulation of cell death	12/320	17/592	0.126248415028718	0.998752757315781	475471/403924/403980/403984/403869/403960/100502558/477032/476804/403922/403567/100856359	SFRP2/MYC/CAV1/KCNMA1/TP53/ADORA2A/PMAIP1/CTNNB1/RPS3/TNF/CASP3/RAPGEF2	12	5	403984/100502558/476804/403922/403567	7	475471/403924/403980/403869/403960/477032/100856359
BP	GO:0043065	positive regulation of apoptotic process	12/320	17/592	0.126248415028718	0.998752757315781	475471/403924/403980/403984/403869/403960/100502558/477032/476804/403922/403567/100856359	SFRP2/MYC/CAV1/KCNMA1/TP53/ADORA2A/PMAIP1/CTNNB1/RPS3/TNF/CASP3/RAPGEF2	12	5	403984/100502558/476804/403922/403567	7	475471/403924/403980/403869/403960/477032/100856359
BP	GO:0043068	positive regulation of programmed cell death	12/320	17/592	0.126248415028718	0.998752757315781	475471/403924/403980/403984/403869/403960/100502558/477032/476804/403922/403567/100856359	SFRP2/MYC/CAV1/KCNMA1/TP53/ADORA2A/PMAIP1/CTNNB1/RPS3/TNF/CASP3/RAPGEF2	12	5	403984/100502558/476804/403922/403567	7	475471/403924/403980/403869/403960/477032/100856359
BP	GO:0070848	response to growth factor	12/320	17/592	0.126248415028718	0.998752757315781	475471/403883/403802/403980/403998/403904/608459/477032/475294/490740/100856359/491160	SFRP2/ERBB2/VEGFA/CAV1/TGFB1/DCN/FGF5/CTNNB1/CAV2/MPP5/RAPGEF2/NLK	12	2	403802/491160	10	475471/403883/403980/403998/403904/608459/477032/475294/490740/100856359
BP	GO:0071363	cellular response to growth factor stimulus	12/320	17/592	0.126248415028718	0.998752757315781	475471/403883/403802/403980/403998/403904/608459/477032/475294/490740/100856359/491160	SFRP2/ERBB2/VEGFA/CAV1/TGFB1/DCN/FGF5/CTNNB1/CAV2/MPP5/RAPGEF2/NLK	12	2	403802/491160	10	475471/403883/403980/403998/403904/608459/477032/475294/490740/100856359
BP	GO:0071407	cellular response to organic cyclic compound	12/320	17/592	0.126248415028718	0.998752757315781	403502/403547/445457/403980/403998/477625/481735/492302/477032/403922/403859/100856359	TLR9/ID3/TRPV1/CAV1/TGFB1/ADCY6/RXRB/CFTR/CTNNB1/TNF/ADCY5/RAPGEF2	12	3	445457/492302/403922	9	403502/403547/403980/403998/477625/481735/477032/403859/100856359
BP	GO:0016053	organic acid biosynthetic process	15/320	22/592	0.127204138836337	0.998752757315781	403424/607895/481862/403998/XLOC_039760/403694/XLOC_006213/606754/403740/490425/403544/403755/XLOC_036768/XLOC_000332/574011	EDN1/HSD17B8/LGSN/TGFB1/XLOC_039760/GALK1/XLOC_006213/QKI/PTGDS/PKLR/PTGS1/GAPDH/XLOC_036768/XLOC_000332/HACD1	15	8	481862/XLOC_039760/XLOC_006213/490425/403544/403755/XLOC_036768/XLOC_000332	7	403424/607895/403998/403694/606754/403740/574011
BP	GO:0046394	carboxylic acid biosynthetic process	15/320	22/592	0.127204138836337	0.998752757315781	403424/607895/481862/403998/XLOC_039760/403694/XLOC_006213/606754/403740/490425/403544/403755/XLOC_036768/XLOC_000332/574011	EDN1/HSD17B8/LGSN/TGFB1/XLOC_039760/GALK1/XLOC_006213/QKI/PTGDS/PKLR/PTGS1/GAPDH/XLOC_036768/XLOC_000332/HACD1	15	8	481862/XLOC_039760/XLOC_006213/490425/403544/403755/XLOC_036768/XLOC_000332	7	403424/607895/403998/403694/606754/403740/574011
BP	GO:0071495	cellular response to endogenous stimulus	29/320	46/592	0.131106384604479	0.998752757315781	475471/403897/403883/403502/445457/403980/403762/403741/403998/442957/403773/403616/492296/477625/481735/608459/492302/403928/612294/477032/403927/403673/403455/475294/490740/403922/403498/100856359/491160	SFRP2/NR4A1/ERBB2/TLR9/TRPV1/CAV1/BGLAP/HTR1B/TGFB1/GNAI2/RAB8A/LEP/ASIP/ADCY6/RXRB/FGF5/CFTR/GNAQ/RAB13/CTNNB1/PAX8/SLC2A4/SSTR1/CAV2/MPP5/TNF/ARHGEF2/RAPGEF2/NLK	29	8	445457/442957/492296/492302/403673/403922/403498/491160	21	475471/403897/403883/403502/403980/403762/403741/403998/403773/403616/477625/481735/608459/403928/612294/477032/403927/403455/475294/490740/100856359
BP	GO:0051641	cellular localization	46/320	76/592	0.137840615948399	0.998752757315781	403550/403883/445457/403980/403865/442990/403953/403979/403998/442936/491153/403773/403908/403774/403726/612116/445542/404018/404008/474871/403740/404021/403878/403957/414755/485498/492302/612294/477032/403931/403948/480396/404006/477771/475294/474966/482381/483490/490740/609416/403922/442955/XLOC_030299/611923/403859/489293	ALB/ERBB2/TRPV1/CAV1/RAB12/IL13/SRP54/HSPB1/TGFB1/BIRC5/MYO1D/RAB8A/CANX/RAB1A/RPGR/NAXE/SLC5A3/SEC61B/RAB5A/VPS52/PTGDS/LGALS3/ATP2A2/RAB11A/PLN/CLN5/CFTR/RAB13/CTNNB1/CD4/TRAM1/IFT43/SEC61A1/EXOC6/CAV2/OOEP/PLEKHA8/ZDHHC5/MPP5/SEC62/TNF/EPB41/XLOC_030299/SRP9/ADCY5/SRPRA	46	21	403550/445457/403865/442990/403953/403908/404018/404008/404021/403957/492302/403931/403948/404006/477771/482381/609416/403922/442955/611923/489293	25	403883/403980/403979/403998/442936/491153/403773/403774/403726/612116/445542/474871/403740/403878/414755/485498/612294/477032/480396/475294/474966/483490/490740/XLOC_030299/403859
BP	GO:0051649	establishment of localization in cell	34/320	55/592	0.141922245683717	0.998752757315781	403883/445457/403980/403865/442990/403953/403979/403998/442936/491153/403773/403908/403774/403726/404018/404008/474871/403740/403957/414755/485498/492302/612294/403948/480396/404006/477771/474966/482381/609416/XLOC_030299/611923/403859/489293	ERBB2/TRPV1/CAV1/RAB12/IL13/SRP54/HSPB1/TGFB1/BIRC5/MYO1D/RAB8A/CANX/RAB1A/RPGR/SEC61B/RAB5A/VPS52/PTGDS/RAB11A/PLN/CLN5/CFTR/RAB13/TRAM1/IFT43/SEC61A1/EXOC6/OOEP/PLEKHA8/SEC62/XLOC_030299/SRP9/ADCY5/SRPRA	34	16	445457/403865/442990/403953/403908/404018/404008/403957/492302/403948/404006/477771/482381/609416/611923/489293	18	403883/403980/403979/403998/442936/491153/403773/403774/403726/474871/403740/414755/485498/612294/480396/474966/XLOC_030299/403859
BP	GO:0046903	secretion	23/320	36/592	0.146901129365628	0.998752757315781	403880/403424/445457/403980/442990/403984/403741/403998/403774/403616/404008/403740/403957/492302/403927/488390/403812/477771/403985/403922/483332/403859/487230	STXBP2/EDN1/TRPV1/CAV1/IL13/KCNMA1/HTR1B/TGFB1/RAB1A/LEP/RAB5A/PTGDS/RAB11A/CFTR/PAX8/ABCB11/HRH2/EXOC6/IL6/TNF/RHBDF2/ADCY5/HTR1A	23	10	445457/442990/403984/404008/403957/492302/477771/403922/483332/487230	13	403880/403424/403980/403741/403998/403774/403616/403740/403927/488390/403812/403985/403859
BP	GO:0002790	peptide secretion	10/320	14/592	0.146974784278255	0.998752757315781	403424/445457/403998/403774/492302/403927/403985/403922/483332/403859	EDN1/TRPV1/TGFB1/RAB1A/CFTR/PAX8/IL6/TNF/RHBDF2/ADCY5	10	4	445457/492302/403922/483332	6	403424/403998/403774/403927/403985/403859
BP	GO:0051249	regulation of lymphocyte activation	10/320	14/592	0.146974784278255	0.998752757315781	403502/403980/403998/403616/403960/404021/476804/403931/403501/403703	TLR9/CAV1/TGFB1/LEP/ADORA2A/LGALS3/RPS3/CD4/SLC46A2/TFRC	10	3	404021/476804/403931	7	403502/403980/403998/403616/403960/403501/403703
BP	GO:0035690	cellular response to drug	13/320	19/592	0.1482631830767	0.998752757315781	403441/403502/445457/553102/442957/477625/492302/403928/477032/476804/403922/403498/403859	HGF/TLR9/TRPV1/GUCY1B1/GNAI2/ADCY6/CFTR/GNAQ/CTNNB1/RPS3/TNF/ARHGEF2/ADCY5	13	8	403441/445457/553102/442957/492302/476804/403922/403498	5	403502/477625/403928/477032/403859
BP	GO:0050790	regulation of catalytic activity	40/320	66/592	0.15814902010273	0.998752757315781	475471/403924/403441/489433/403802/403424/607905/403980/481739/403966/403408/403797/403781/403998/442936/403616/403726/607216/445542/475607/442949/442985/414755/100502558/403928/403543/476804/403931/403429/403954/403943/475294/403922/403498/493972/403919/403435/574011/100856359/100855706	SFRP2/MYC/HGF/BIRC3/VEGFA/EDN1/RING1/CAV1/RGL2/ATP1B1/PSEN1/PTGER2/PDE6D/TGFB1/BIRC5/LEP/RPGR/MASTL/SLC5A3/DLC1/SOCS3/PDGFRB/PLN/PMAIP1/GNAQ/ARHGAP35/RPS3/CD4/CDKN1B/RHOA/GNAS/CAV2/TNF/ARHGEF2/ADRB1/WFDC2/ANXA2/HACD1/RAPGEF2/PPP1R1A	40	15	403441/403802/403966/403797/607216/442949/100502558/476804/403931/403943/403922/403498/493972/403919/100855706	25	475471/403924/489433/403424/607905/403980/481739/403408/403781/403998/442936/403616/403726/445542/475607/442985/414755/403928/403543/403429/403954/475294/403435/574011/100856359
BP	GO:1902531	regulation of intracellular signal transduction	32/320	52/592	0.16155219322391	0.998752757315781	475471/403924/403441/403883/403502/403802/403424/403980/403797/403998/403869/403616/403911/403904/490344/442985/414755/100502558/403962/403543/476804/403931/403954/403943/403501/403985/403922/403498/403755/100856359/403657/491160	SFRP2/MYC/HGF/ERBB2/TLR9/VEGFA/EDN1/CAV1/PTGER2/TGFB1/TP53/LEP/PDE6G/DCN/MYOC/PDGFRB/PLN/PMAIP1/ADRA1B/ARHGAP35/RPS3/CD4/RHOA/GNAS/SLC46A2/IL6/TNF/ARHGEF2/GAPDH/RAPGEF2/EGF/NLK	32	14	403441/403802/403797/403911/490344/100502558/476804/403931/403943/403922/403498/403755/403657/491160	18	475471/403924/403883/403502/403424/403980/403998/403869/403616/403904/442985/414755/403962/403543/403954/403501/403985/100856359
BP	GO:0032269	negative regulation of cellular protein metabolic process	17/320	26/592	0.162562918713845	0.998752757315781	475471/403924/403441/489433/403502/403424/403980/403797/403998/442936/607216/476804/403680/403429/403922/611923/403919	SFRP2/MYC/HGF/BIRC3/TLR9/EDN1/CAV1/PTGER2/TGFB1/BIRC5/MASTL/RPS3/RPL13A/CDKN1B/TNF/SRP9/WFDC2	17	8	403441/403797/607216/476804/403680/403922/611923/403919	9	475471/403924/489433/403502/403424/403980/403998/442936/403429
BP	GO:0009100	glycoprotein metabolic process	14/320	21/592	0.169299150216608	0.998752757315781	480238/493990/476516/503548/481737/403774/403904/404012/100505382/477032/477223/477512/403833/485621	DAD1/XYLT2/RPN1/FUT10/B3GALT4/RAB1A/DCN/DDOST/IDUA/CTNNB1/RPN2/OSTC/GBGT1/POMGNT2	14	4	476516/404012/477223/477512	10	480238/493990/503548/481737/403774/403904/100505382/477032/403833/485621
BP	GO:0006914	autophagy	8/320	11/592	0.171950547126035	0.998752757315781	403865/403773/403774/403616/403904/403878/484022/403170	RAB12/RAB8A/RAB1A/LEP/DCN/ATP2A2/EPM2A/HMGB1	8	2	403865/403170	6	403773/403774/403616/403904/403878/484022
BP	GO:0009914	hormone transport	8/320	11/592	0.171950547126035	0.998752757315781	403424/403774/492302/403927/403985/403922/403859/487230	EDN1/RAB1A/CFTR/PAX8/IL6/TNF/ADCY5/HTR1A	8	3	492302/403922/487230	5	403424/403774/403927/403985/403859
BP	GO:0046879	hormone secretion	8/320	11/592	0.171950547126035	0.998752757315781	403424/403774/492302/403927/403985/403922/403859/487230	EDN1/RAB1A/CFTR/PAX8/IL6/TNF/ADCY5/HTR1A	8	3	492302/403922/487230	5	403424/403774/403927/403985/403859
BP	GO:0051054	positive regulation of DNA metabolic process	8/320	11/592	0.171950547126035	0.998752757315781	403924/403441/403998/476804/474966/403170/403703/403657	MYC/HGF/TGFB1/RPS3/OOEP/HMGB1/TFRC/EGF	8	4	403441/476804/403170/403657	4	403924/403998/474966/403703
BP	GO:0061919	process utilizing autophagic mechanism	8/320	11/592	0.171950547126035	0.998752757315781	403865/403773/403774/403616/403904/403878/484022/403170	RAB12/RAB8A/RAB1A/LEP/DCN/ATP2A2/EPM2A/HMGB1	8	2	403865/403170	6	403773/403774/403616/403904/403878/484022
BP	GO:0002697	regulation of immune effector process	11/320	16/592	0.173672575552413	0.998752757315781	403413/403502/611360/607183/442990/403998/403616/403790/403922/403170/403703	DNASE1/TLR9/KLRD1/LTA/IL13/TGFB1/LEP/IL5/TNF/HMGB1/TFRC	11	7	403413/611360/607183/442990/403790/403922/403170	4	403502/403998/403616/403703
BP	GO:0051960	regulation of nervous system development	11/320	16/592	0.173672575552413	0.998752757315781	475471/403949/403408/478664/403998/403957/403543/477032/403922/403498/100856359	SFRP2/TCF4/PSEN1/DNAJB11/TGFB1/RAB11A/ARHGAP35/CTNNB1/TNF/ARHGEF2/RAPGEF2	11	4	478664/403957/403922/403498	7	475471/403949/403408/403998/403543/477032/100856359
BP	GO:0051248	negative regulation of protein metabolic process	18/320	28/592	0.179446958280114	0.998752757315781	475471/403924/403441/489433/403502/403424/403980/403797/403998/442936/607216/476804/403680/403429/403922/611923/403919/476438	SFRP2/MYC/HGF/BIRC3/TLR9/EDN1/CAV1/PTGER2/TGFB1/BIRC5/MASTL/RPS3/RPL13A/CDKN1B/TNF/SRP9/WFDC2/APOE	18	8	403441/403797/607216/476804/403680/403922/611923/403919	10	475471/403924/489433/403502/403424/403980/403998/442936/403429/476438
BP	GO:0015833	peptide transport	34/320	56/592	0.181573948146065	0.998752757315781	XLOC_034743/403883/403767/403424/445457/403980/491169/403809/403953/403979/403998/474362/491153/403938/403774/403956/404018/474871/490418/492302/403948/403927/404006/477771/482381/609416/403985/403922/483332/XLOC_030299/611923/403703/403859/489293	XLOC_034743/ERBB2/CUBN/EDN1/TRPV1/CAV1/UNC119/RRBP1/SRP54/HSPB1/TGFB1/AKAP8/MYO1D/LMAN2/RAB1A/RAB4B/SEC61B/VPS52/RAB25/CFTR/TRAM1/PAX8/SEC61A1/EXOC6/PLEKHA8/SEC62/IL6/TNF/RHBDF2/XLOC_030299/SRP9/TFRC/ADCY5/SRPRA	34	17	XLOC_034743/403767/445457/403953/403938/404018/490418/492302/403948/404006/477771/482381/609416/403922/483332/611923/489293	17	403883/403424/403980/491169/403809/403979/403998/474362/491153/403774/403956/474871/403927/403985/XLOC_030299/403703/403859
BP	GO:1901698	response to nitrogen compound	22/320	35/592	0.183716569165412	0.998752757315781	403897/403502/445457/403980/404019/403762/403741/553102/442957/403773/403960/477625/404018/492302/100502558/403928/612294/477032/403673/403922/403498/100856359	NR4A1/TLR9/TRPV1/CAV1/HSP90B1/BGLAP/HTR1B/GUCY1B1/GNAI2/RAB8A/ADORA2A/ADCY6/SEC61B/CFTR/PMAIP1/GNAQ/RAB13/CTNNB1/SLC2A4/TNF/ARHGEF2/RAPGEF2	22	10	445457/404019/553102/442957/404018/492302/100502558/403673/403922/403498	12	403897/403502/403980/403762/403741/403773/403960/477625/403928/612294/477032/100856359
BP	GO:0048731	system development	73/320	126/592	0.188220091041604	0.998752757315781	475471/479217/403987/403924/486334/403441/403502/403547/403802/403949/403424/608843/607905/403980/450187/444855/403630/403408/607183/403972/403953/403762/478664/403984/445452/403998/449029/489766/403773/403955/480558/474868/403616/612116/445542/474697/403904/490344/399518/606754/442985/403957/414755/485498/492302/403443/612294/403543/477032/485337/403613/491006/403931/403927/478180/404006/403913/…	SFRP2/ARID5B/PTHLH/MYC/CRYBA4/HGF/TLR9/ID3/VEGFA/TCF4/EDN1/CTSK/RING1/CAV1/EDNRA/UNK/TGM1/PSEN1/LTA/PRPH2/SRP54/BGLAP/DNAJB11/KCNMA1/CCL24/TGFB1/TBX19/HSF4/RAB8A/RAC1/NME1/BRD2/LEP/NAXE/SLC5A3/HSPA9/DCN/MYOC/NPY1R/QKI/PDGFRB/RAB11A/PLN/CLN5/CFTR/GLUL/RAB13/ARHGAP35/CTNNB1/TPP1/GNAT1/KRT10/CD4/PAX8/MACO1/SEC61A1/ANPEP/GJA1/CAV2/SLC46A2/MYH7/MPP5/AAMP/IL6/TNF/ARHGEF2/POMGNT2/TFRC/TFIP11/GATA4/RAPGE…	73	27	486334/403441/403802/403630/607183/403972/403953/478664/403984/449029/403955/474868/474697/490344/403957/492302/403443/403613/403931/404006/403418/403807/403922/403498/486079/403896/403779	46	475471/479217/403987/403924/403502/403547/403949/403424/608843/607905/403980/450187/444855/403408/403762/445452/403998/489766/403773/480558/403616/612116/445542/403904/399518/606754/442985/414755/485498/612294/403543/477032/485337/491006/403927/478180/403913/475294/403501/490740/478908/403985/485621/403703/477530/100856359
BP	GO:0007187	G-protein coupled receptor signaling pathway, coupled to cyclic nucleotide second messenger	12/320	18/592	0.1984568542261	0.998752757315781	403424/403741/403960/477625/100855637/414755/403943/493972/403859/487230/100856359/403779	EDN1/HTR1B/ADORA2A/ADCY6/PTGER1/PLN/GNAS/ADRB1/ADCY5/HTR1A/RAPGEF2/PTH1R	12	5	100855637/403943/493972/487230/403779	7	403424/403741/403960/477625/414755/403859/100856359
BP	GO:0007188	adenylate cyclase-modulating G-protein coupled receptor signaling pathway	12/320	18/592	0.1984568542261	0.998752757315781	403424/403741/403960/477625/100855637/414755/403943/493972/403859/487230/100856359/403779	EDN1/HTR1B/ADORA2A/ADCY6/PTGER1/PLN/GNAS/ADRB1/ADCY5/HTR1A/RAPGEF2/PTH1R	12	5	100855637/403943/493972/487230/403779	7	403424/403741/403960/477625/414755/403859/100856359
BP	GO:0051640	organelle localization	12/320	18/592	0.1984568542261	0.998752757315781	403550/442990/442936/403774/404008/403740/403878/403957/492302/477771/475294/474966	ALB/IL13/BIRC5/RAB1A/RAB5A/PTGDS/ATP2A2/RAB11A/CFTR/EXOC6/CAV2/OOEP	12	6	403550/442990/404008/403957/492302/477771	6	442936/403774/403740/403878/475294/474966
BP	GO:1903530	regulation of secretion by cell	12/320	18/592	0.1984568542261	0.998752757315781	403424/442990/403741/403998/404008/492302/403927/403985/403922/483332/403859/487230	EDN1/IL13/HTR1B/TGFB1/RAB5A/CFTR/PAX8/IL6/TNF/RHBDF2/ADCY5/HTR1A	12	6	442990/404008/492302/403922/483332/487230	6	403424/403741/403998/403927/403985/403859
BP	GO:0008152	metabolic process	185/320	332/592	0.201111503899539	0.998752757315781	XLOC_034743/475471/100686778/484445/479217/403413/403924/403441/403897/403492/403883/489433/403502/607481/403767/403547/403802/485058/403424/445457/608843/474839/474442/612532/403980/612614/404019/479796/444855/403892/403937/403865/480050/403536/607895/403408/403438/481862/100856060/403797/403979/480238/478664/493990/476516/403984/503548/484770/403741/609491/553102/XLOC_038876/403998/403450/40386…	XLOC_034743/SFRP2/CYP1A1/FOSB/ARID5B/DNASE1/MYC/HGF/NR4A1/G6PC1/ERBB2/BIRC3/TLR9/RPL32/CUBN/ID3/VEGFA/MFSD12/EDN1/TRPV1/CTSK/DDX39B/LYZ/RENBP/CAV1/COX7A1/HSP90B1/TUFM/UNK/SULT1A1/INPP5A/RAB12/TDRD5/TPMT/HSD17B8/PSEN1/MET/LGSN/HORMAD1/PTGER2/HSPB1/DAD1/DNAJB11/XYLT2/RPN1/KCNMA1/FUT10/AMT/HTR1B/RPL4/GUCY1B1/XLOC_038876/TGFB1/MAOA/TP53/SUCLA2/FER/XLOC_001181/XLOC_042223/BIRC5/TBX19/VHL/XLOC_039760/G…	185	90	XLOC_034743/100686778/403413/403441/403492/607481/403767/403802/445457/474442/404019/403865/403536/481862/100856060/403797/478664/476516/403984/609491/553102/XLOC_038876/485448/449029/XLOC_039760/403552/403955/474868/XLOC_006213/483146/403911/607216/474697/490344/403805/404018/404008/442949/404012/493763/403885/404021/492302/403483/100502558/403443/403803/403825/490425/476804/476435/403680/479780…	95	475471/484445/479217/403924/403897/403883/489433/403502/403547/485058/403424/608843/474839/612532/403980/612614/479796/444855/403892/403937/480050/607895/403408/403438/403979/480238/493990/503548/484770/403741/403998/403450/403869/403754/XLOC_001181/XLOC_042223/442936/494000/403694/404014/489766/403773/481737/480558/403774/403616/477625/476437/612116/445542/403904/479458/486415/399518/100505382/4…
BP	GO:0010646	regulation of cell communication	50/320	85/592	0.201866722210399	0.998752757315781	475471/403924/403441/403981/403883/403502/403802/403424/403980/403546/403408/403797/403741/553102/403998/403869/403754/403616/403960/403911/403904/490344/404008/442949/442985/404021/414755/492302/403483/100502558/403962/403543/476804/403931/403927/403954/403943/475294/403501/490740/403985/403922/403498/403755/403170/403859/487230/100856359/403657/491160	SFRP2/MYC/HGF/CCL2/ERBB2/TLR9/VEGFA/EDN1/CAV1/TUBD1/PSEN1/PTGER2/HTR1B/GUCY1B1/TGFB1/TP53/FER/LEP/ADORA2A/PDE6G/DCN/MYOC/RAB5A/SOCS3/PDGFRB/LGALS3/PLN/CFTR/CGA/PMAIP1/ADRA1B/ARHGAP35/RPS3/CD4/PAX8/RHOA/GNAS/CAV2/SLC46A2/MPP5/IL6/TNF/ARHGEF2/GAPDH/HMGB1/ADCY5/HTR1A/RAPGEF2/EGF/NLK	50	22	403441/403802/403797/553102/403911/490344/404008/442949/404021/492302/403483/100502558/476804/403931/403943/403922/403498/403755/403170/487230/403657/491160	28	475471/403924/403981/403883/403502/403424/403980/403546/403408/403741/403998/403869/403754/403616/403960/403904/442985/414755/403962/403543/403927/403954/475294/403501/490740/403985/403859/100856359
BP	GO:0023051	regulation of signaling	50/320	85/592	0.201866722210399	0.998752757315781	475471/403924/403441/403981/403883/403502/403802/403424/403980/403546/403408/403797/403741/553102/403998/403869/403754/403616/403960/403911/403904/490344/404008/442949/442985/404021/414755/492302/403483/100502558/403962/403543/476804/403931/403927/403954/403943/475294/403501/490740/403985/403922/403498/403755/403170/403859/487230/100856359/403657/491160	SFRP2/MYC/HGF/CCL2/ERBB2/TLR9/VEGFA/EDN1/CAV1/TUBD1/PSEN1/PTGER2/HTR1B/GUCY1B1/TGFB1/TP53/FER/LEP/ADORA2A/PDE6G/DCN/MYOC/RAB5A/SOCS3/PDGFRB/LGALS3/PLN/CFTR/CGA/PMAIP1/ADRA1B/ARHGAP35/RPS3/CD4/PAX8/RHOA/GNAS/CAV2/SLC46A2/MPP5/IL6/TNF/ARHGEF2/GAPDH/HMGB1/ADCY5/HTR1A/RAPGEF2/EGF/NLK	50	22	403441/403802/403797/553102/403911/490344/404008/442949/404021/492302/403483/100502558/476804/403931/403943/403922/403498/403755/403170/487230/403657/491160	28	475471/403924/403981/403883/403502/403424/403980/403546/403408/403741/403998/403869/403754/403616/403960/403904/442985/414755/403962/403543/403927/403954/475294/403501/490740/403985/403859/100856359
BP	GO:0030154	cell differentiation	60/320	103/592	0.202926118319845	0.998752757315781	475471/403924/403656/403897/403502/403537/403547/403802/403949/403424/403980/444855/403630/480050/403408/100856060/403972/403953/478664/403984/403998/449029/489766/403773/403955/480558/403774/403616/474865/474697/490344/606754/442985/490418/404021/403957/485498/492302/612294/403543/477032/403613/491006/403931/403927/403586/403954/403913/475294/403501/490740/478908/403985/403922/403498/485621/4037…	SFRP2/MYC/ANGPT1/NR4A1/TLR9/MCL1/ID3/VEGFA/TCF4/EDN1/CAV1/UNK/TGM1/TDRD5/PSEN1/HORMAD1/PRPH2/SRP54/DNAJB11/KCNMA1/TGFB1/TBX19/HSF4/RAB8A/RAC1/NME1/RAB1A/LEP/PSMB8/HSPA9/MYOC/QKI/PDGFRB/RAB25/LGALS3/RAB11A/CLN5/CFTR/RAB13/ARHGAP35/CTNNB1/GNAT1/KRT10/CD4/PAX8/CCL17/RHOA/ANPEP/CAV2/SLC46A2/MPP5/AAMP/IL6/TNF/ARHGEF2/POMGNT2/NPHP1/GATA4/RAPGEF2/PTH1R	60	22	403802/403630/100856060/403972/403953/478664/403984/449029/403955/474697/490344/490418/404021/403957/492302/403613/403931/403586/403922/403498/486079/403779	38	475471/403924/403656/403897/403502/403537/403547/403949/403424/403980/444855/480050/403408/403998/489766/403773/480558/403774/403616/474865/606754/442985/485498/612294/403543/477032/491006/403927/403954/403913/475294/403501/490740/478908/403985/485621/403780/100856359
BP	GO:0007189	adenylate cyclase-activating G-protein coupled receptor signaling pathway	9/320	13/592	0.204906428500294	0.998752757315781	403960/477625/100855637/414755/403943/493972/403859/100856359/403779	ADORA2A/ADCY6/PTGER1/PLN/GNAS/ADRB1/ADCY5/RAPGEF2/PTH1R	9	4	100855637/403943/493972/403779	5	403960/477625/414755/403859/100856359
BP	GO:0009617	response to bacterium	9/320	13/592	0.204906428500294	0.998752757315781	403502/403980/607183/403998/403774/100855637/403922/490847/448807	TLR9/CAV1/LTA/TGFB1/RAB1A/PTGER1/TNF/BDKRB1/TLR2	9	3	607183/100855637/403922	6	403502/403980/403998/403774/490847/448807
BP	GO:0018209	peptidyl-serine modification	9/320	13/592	0.204906428500294	0.998752757315781	475471/403441/403802/403980/403797/403998/403904/403922/491160	SFRP2/HGF/VEGFA/CAV1/PTGER2/TGFB1/DCN/TNF/NLK	9	5	403441/403802/403797/403922/491160	4	475471/403980/403998/403904
BP	GO:0042110	T cell activation	9/320	13/592	0.204906428500294	0.998752757315781	403980/403616/403960/404021/476804/403931/403501/403985/403703	CAV1/LEP/ADORA2A/LGALS3/RPS3/CD4/SLC46A2/IL6/TFRC	9	3	404021/476804/403931	6	403980/403616/403960/403501/403985/403703
BP	GO:0051346	negative regulation of hydrolase activity	9/320	13/592	0.204906428500294	0.998752757315781	475471/403441/489433/403797/442936/607216/414755/403922/403919	SFRP2/HGF/BIRC3/PTGER2/BIRC5/MASTL/PLN/TNF/WFDC2	9	5	403441/403797/607216/403922/403919	4	475471/489433/442936/414755
BP	GO:0006412	translation	16/320	25/592	0.208445842533008	0.998752757315781	403883/607481/479796/444855/609491/XLOC_038876/480311/606754/476804/403680/403684/403922/XLOC_043244/403755/403682/611923	ERBB2/RPL32/TUFM/UNK/RPL4/XLOC_038876/RPL36AL/QKI/RPS3/RPL13A/RPS11/TNF/XLOC_043244/GAPDH/RPL19/SRP9	16	11	607481/609491/XLOC_038876/476804/403680/403684/403922/XLOC_043244/403755/403682/611923	5	403883/479796/444855/480311/606754
BP	GO:0030182	neuron differentiation	16/320	25/592	0.208445842533008	0.998752757315781	475471/403949/444855/403408/403972/403984/403773/490344/403957/612294/403543/477032/403613/490740/403498/100856359	SFRP2/TCF4/UNK/PSEN1/PRPH2/KCNMA1/RAB8A/MYOC/RAB11A/RAB13/ARHGAP35/CTNNB1/GNAT1/MPP5/ARHGEF2/RAPGEF2	16	6	403972/403984/490344/403957/403613/403498	10	475471/403949/444855/403408/403773/612294/403543/477032/490740/100856359
BP	GO:0043043	peptide biosynthetic process	16/320	25/592	0.208445842533008	0.998752757315781	403883/607481/479796/444855/609491/XLOC_038876/480311/606754/476804/403680/403684/403922/XLOC_043244/403755/403682/611923	ERBB2/RPL32/TUFM/UNK/RPL4/XLOC_038876/RPL36AL/QKI/RPS3/RPL13A/RPS11/TNF/XLOC_043244/GAPDH/RPL19/SRP9	16	11	607481/609491/XLOC_038876/476804/403680/403684/403922/XLOC_043244/403755/403682/611923	5	403883/479796/444855/480311/606754
BP	GO:0045944	positive regulation of transcription by RNA polymerase II	16/320	25/592	0.208445842533008	0.998752757315781	475471/403924/403897/403502/403802/403424/403998/403869/449029/489766/403904/477032/403927/403922/403498/486079	SFRP2/MYC/NR4A1/TLR9/VEGFA/EDN1/TGFB1/TP53/TBX19/HSF4/DCN/CTNNB1/PAX8/TNF/ARHGEF2/GATA4	16	5	403802/449029/403922/403498/486079	11	475471/403924/403897/403502/403424/403998/403869/489766/403904/477032/403927
BP	GO:0043085	positive regulation of catalytic activity	20/320	32/592	0.211568989879198	0.998752757315781	475471/403924/403802/403424/403980/403408/403998/403616/445542/442985/100502558/403543/476804/403931/403954/403943/475294/403922/493972/100856359	SFRP2/MYC/VEGFA/EDN1/CAV1/PSEN1/TGFB1/LEP/SLC5A3/PDGFRB/PMAIP1/ARHGAP35/RPS3/CD4/RHOA/GNAS/CAV2/TNF/ADRB1/RAPGEF2	20	7	403802/100502558/476804/403931/403943/403922/493972	13	475471/403924/403424/403980/403408/403998/403616/445542/442985/403543/403954/475294/100856359
BP	GO:0048856	anatomical structure development	83/320	145/592	0.214820651568041	0.998752757315781	475471/479217/403987/403924/486334/403441/403502/403547/403802/403949/403424/608843/607905/403980/450187/444855/403630/480050/403408/100856060/607183/403972/403953/403762/478664/403984/445452/403998/449029/489766/403773/403955/480558/474868/403774/403616/612116/445542/474697/403904/490344/399518/606754/442985/490418/404021/403957/414755/485498/492302/403443/612294/403543/477032/485337/403613/4910…	SFRP2/ARID5B/PTHLH/MYC/CRYBA4/HGF/TLR9/ID3/VEGFA/TCF4/EDN1/CTSK/RING1/CAV1/EDNRA/UNK/TGM1/TDRD5/PSEN1/HORMAD1/LTA/PRPH2/SRP54/BGLAP/DNAJB11/KCNMA1/CCL24/TGFB1/TBX19/HSF4/RAB8A/RAC1/NME1/BRD2/RAB1A/LEP/NAXE/SLC5A3/HSPA9/DCN/MYOC/NPY1R/QKI/PDGFRB/RAB25/LGALS3/RAB11A/PLN/CLN5/CFTR/GLUL/RAB13/ARHGAP35/CTNNB1/TPP1/GNAT1/KRT10/CD4/PAX8/CCL17/MACO1/CCDC39/RHOA/SEC61A1/CD44/ANPEP/GJA1/CAV2/SLC46A2/MYH7/M…	83	31	486334/403441/403802/403630/100856060/607183/403972/403953/478664/403984/449029/403955/474868/474697/490344/490418/404021/403957/492302/403443/403613/403931/403586/404006/403418/403807/403922/403498/486079/403896/403779	52	475471/479217/403987/403924/403502/403547/403949/403424/608843/607905/403980/450187/444855/480050/403408/403762/445452/403998/489766/403773/480558/403774/403616/612116/445542/403904/399518/606754/442985/414755/485498/612294/403543/477032/485337/491006/403927/478180/488089/403954/403939/403913/475294/403501/490740/478908/403985/485621/403703/477530/100856359/403845
BP	GO:0048666	neuron development	13/320	20/592	0.221495136097466	0.998752757315781	475471/444855/403408/403972/403773/490344/403957/612294/403543/477032/403613/490740/100856359	SFRP2/UNK/PSEN1/PRPH2/RAB8A/MYOC/RAB11A/RAB13/ARHGAP35/CTNNB1/GNAT1/MPP5/RAPGEF2	13	4	403972/490344/403957/403613	9	475471/444855/403408/403773/612294/403543/477032/490740/100856359
BP	GO:0050776	regulation of immune response	13/320	20/592	0.221495136097466	0.998752757315781	403502/403980/611360/607183/442990/403998/403616/476804/403501/403922/403170/403703/448807	TLR9/CAV1/KLRD1/LTA/IL13/TGFB1/LEP/RPS3/SLC46A2/TNF/HMGB1/TFRC/TLR2	13	6	611360/607183/442990/476804/403922/403170	7	403502/403980/403998/403616/403501/403703/448807
BP	GO:0051276	chromosome organization	13/320	20/592	0.221495136097466	0.998752757315781	XLOC_034743/403924/100856060/442936/489766/474868/403957/XLOC_040448/477032/XLOC_019296/483758/403170/490852	XLOC_034743/MYC/HORMAD1/BIRC5/HSF4/BRD2/RAB11A/XLOC_040448/CTNNB1/XLOC_019296/MEN1/HMGB1/SETD3	13	7	XLOC_034743/100856060/474868/403957/XLOC_019296/403170/490852	6	403924/442936/489766/XLOC_040448/477032/483758
BP	GO:0060284	regulation of cell development	13/320	20/592	0.221495136097466	0.998752757315781	475471/403949/403424/403408/478664/403998/490344/403957/403543/477032/403922/403498/100856359	SFRP2/TCF4/EDN1/PSEN1/DNAJB11/TGFB1/MYOC/RAB11A/ARHGAP35/CTNNB1/TNF/ARHGEF2/RAPGEF2	13	5	478664/490344/403957/403922/403498	8	475471/403949/403424/403408/403998/403543/477032/100856359
BP	GO:0042886	amide transport	34/320	57/592	0.226603461000776	0.998752757315781	XLOC_034743/403883/403767/403424/445457/403980/491169/403809/403953/403979/403998/474362/491153/403938/403774/403956/404018/474871/490418/492302/403948/403927/404006/477771/482381/609416/403985/403922/483332/XLOC_030299/611923/403703/403859/489293	XLOC_034743/ERBB2/CUBN/EDN1/TRPV1/CAV1/UNC119/RRBP1/SRP54/HSPB1/TGFB1/AKAP8/MYO1D/LMAN2/RAB1A/RAB4B/SEC61B/VPS52/RAB25/CFTR/TRAM1/PAX8/SEC61A1/EXOC6/PLEKHA8/SEC62/IL6/TNF/RHBDF2/XLOC_030299/SRP9/TFRC/ADCY5/SRPRA	34	17	XLOC_034743/403767/445457/403953/403938/404018/490418/492302/403948/404006/477771/482381/609416/403922/483332/611923/489293	17	403883/403424/403980/491169/403809/403979/403998/474362/491153/403774/403956/474871/403927/403985/XLOC_030299/403703/403859
BP	GO:0010647	positive regulation of cell communication	30/320	50/592	0.232282865955544	0.998752757315781	475471/403441/403981/403502/403802/403424/403980/403546/403998/403869/403616/403960/403911/403904/490344/442985/492302/100502558/403962/476804/403931/403954/403943/475294/403501/403985/403922/403755/403170/100856359	SFRP2/HGF/CCL2/TLR9/VEGFA/EDN1/CAV1/TUBD1/TGFB1/TP53/LEP/ADORA2A/PDE6G/DCN/MYOC/PDGFRB/CFTR/PMAIP1/ADRA1B/RPS3/CD4/RHOA/GNAS/CAV2/SLC46A2/IL6/TNF/GAPDH/HMGB1/RAPGEF2	30	12	403441/403802/403911/490344/492302/100502558/476804/403931/403943/403922/403755/403170	18	475471/403981/403502/403424/403980/403546/403998/403869/403616/403960/403904/442985/403962/403954/475294/403501/403985/100856359
BP	GO:0023056	positive regulation of signaling	30/320	50/592	0.232282865955544	0.998752757315781	475471/403441/403981/403502/403802/403424/403980/403546/403998/403869/403616/403960/403911/403904/490344/442985/492302/100502558/403962/476804/403931/403954/403943/475294/403501/403985/403922/403755/403170/100856359	SFRP2/HGF/CCL2/TLR9/VEGFA/EDN1/CAV1/TUBD1/TGFB1/TP53/LEP/ADORA2A/PDE6G/DCN/MYOC/PDGFRB/CFTR/PMAIP1/ADRA1B/RPS3/CD4/RHOA/GNAS/CAV2/SLC46A2/IL6/TNF/GAPDH/HMGB1/RAPGEF2	30	12	403441/403802/403911/490344/492302/100502558/476804/403931/403943/403922/403755/403170	18	475471/403981/403502/403424/403980/403546/403998/403869/403616/403960/403904/442985/403962/403954/475294/403501/403985/100856359
BP	GO:0045935	positive regulation of nucleobase-containing compound metabolic process	30/320	50/592	0.232282865955544	0.998752757315781	475471/479217/403924/403441/403897/403883/403502/403802/403424/474839/403998/403869/449029/489766/403904/477032/476804/403931/442859/442946/403927/403790/474966/403922/403498/403170/403703/490852/486079/403657	SFRP2/ARID5B/MYC/HGF/NR4A1/ERBB2/TLR9/VEGFA/EDN1/DDX39B/TGFB1/TP53/TBX19/HSF4/DCN/CTNNB1/RPS3/CD4/NFKB1/HMGA1/PAX8/IL5/OOEP/TNF/ARHGEF2/HMGB1/TFRC/SETD3/GATA4/EGF	30	13	403441/403802/449029/476804/403931/442946/403790/403922/403498/403170/490852/486079/403657	17	475471/479217/403924/403897/403883/403502/403424/474839/403998/403869/489766/403904/477032/442859/403927/474966/403703
BP	GO:0007417	central nervous system development	10/320	15/592	0.234253116092359	0.998752757315781	475471/403547/403998/449029/485498/403543/403927/478180/490740/100856359	SFRP2/ID3/TGFB1/TBX19/CLN5/ARHGAP35/PAX8/MACO1/MPP5/RAPGEF2	10	1	449029	9	475471/403547/403998/485498/403543/403927/478180/490740/100856359
BP	GO:0031400	negative regulation of protein modification process	10/320	15/592	0.234253116092359	0.998752757315781	475471/403924/403441/403502/403980/403998/607216/476804/403429/403922	SFRP2/MYC/HGF/TLR9/CAV1/TGFB1/MASTL/RPS3/CDKN1B/TNF	10	4	403441/607216/476804/403922	6	475471/403924/403502/403980/403998/403429
BP	GO:0070085	glycosylation	10/320	15/592	0.234253116092359	0.998752757315781	480238/476516/503548/481737/404012/485498/477223/477512/403833/485621	DAD1/RPN1/FUT10/B3GALT4/DDOST/CLN5/RPN2/OSTC/GBGT1/POMGNT2	10	4	476516/404012/477223/477512	6	480238/503548/481737/485498/403833/485621
BP	GO:0007275	multicellular organism development	76/320	133/592	0.23820183362624	0.998752757315781	475471/479217/403987/403924/486334/403441/403502/403547/403802/403949/403424/608843/607905/403980/450187/444855/403630/480050/403408/100856060/607183/403972/403953/403762/478664/403984/445452/403998/449029/489766/403773/403955/480558/474868/403616/612116/445542/474697/403904/490344/399518/606754/442985/403957/414755/485498/492302/403443/612294/403543/477032/485337/403613/491006/403931/403927/4781…	SFRP2/ARID5B/PTHLH/MYC/CRYBA4/HGF/TLR9/ID3/VEGFA/TCF4/EDN1/CTSK/RING1/CAV1/EDNRA/UNK/TGM1/TDRD5/PSEN1/HORMAD1/LTA/PRPH2/SRP54/BGLAP/DNAJB11/KCNMA1/CCL24/TGFB1/TBX19/HSF4/RAB8A/RAC1/NME1/BRD2/LEP/NAXE/SLC5A3/HSPA9/DCN/MYOC/NPY1R/QKI/PDGFRB/RAB11A/PLN/CLN5/CFTR/GLUL/RAB13/ARHGAP35/CTNNB1/TPP1/GNAT1/KRT10/CD4/PAX8/MACO1/CCDC39/SEC61A1/ANPEP/GJA1/CAV2/SLC46A2/MYH7/MPP5/AAMP/IL6/TNF/ARHGEF2/POMGNT2/TF…	76	28	486334/403441/403802/403630/100856060/607183/403972/403953/478664/403984/449029/403955/474868/474697/490344/403957/492302/403443/403613/403931/404006/403418/403807/403922/403498/486079/403896/403779	48	475471/479217/403987/403924/403502/403547/403949/403424/608843/607905/403980/450187/444855/480050/403408/403762/445452/403998/489766/403773/480558/403616/612116/445542/403904/399518/606754/442985/414755/485498/612294/403543/477032/485337/491006/403927/478180/488089/403913/475294/403501/490740/478908/403985/485621/403703/477530/100856359
BP	GO:1901699	cellular response to nitrogen compound	18/320	29/592	0.243979406594512	0.998752757315781	403897/403502/445457/403980/403762/403741/553102/442957/403773/477625/492302/403928/612294/477032/403673/403922/403498/100856359	NR4A1/TLR9/TRPV1/CAV1/BGLAP/HTR1B/GUCY1B1/GNAI2/RAB8A/ADCY6/CFTR/GNAQ/RAB13/CTNNB1/SLC2A4/TNF/ARHGEF2/RAPGEF2	18	7	445457/553102/442957/492302/403673/403922/403498	11	403897/403502/403980/403762/403741/403773/477625/403928/612294/477032/100856359
BP	GO:0002696	positive regulation of leukocyte activation	7/320	10/592	0.244434191879911	0.998752757315781	403502/403980/442990/403998/403616/476804/403703	TLR9/CAV1/IL13/TGFB1/LEP/RPS3/TFRC	7	2	442990/476804	5	403502/403980/403998/403616/403703
BP	GO:0006325	chromatin organization	7/320	10/592	0.244434191879911	0.998752757315781	403924/489766/474868/XLOC_040448/XLOC_019296/483758/490852	MYC/HSF4/BRD2/XLOC_040448/XLOC_019296/MEN1/SETD3	7	3	474868/XLOC_019296/490852	4	403924/489766/XLOC_040448/483758
BP	GO:0006612	protein targeting to membrane	7/320	10/592	0.244434191879911	0.998752757315781	403883/403953/403948/404006/609416/611923/489293	ERBB2/SRP54/TRAM1/SEC61A1/SEC62/SRP9/SRPRA	7	6	403953/403948/404006/609416/611923/489293	1	403883
BP	GO:0006887	exocytosis	7/320	10/592	0.244434191879911	0.998752757315781	403880/442990/404008/403740/403957/492302/477771	STXBP2/IL13/RAB5A/PTGDS/RAB11A/CFTR/EXOC6	7	5	442990/404008/403957/492302/477771	2	403880/403740
BP	GO:0010256	endomembrane system organization	7/320	10/592	0.244434191879911	0.998752757315781	403980/403774/403957/403948/404006/475294/490740	CAV1/RAB1A/RAB11A/TRAM1/SEC61A1/CAV2/MPP5	7	3	403957/403948/404006	4	403980/403774/475294/490740
BP	GO:0010466	negative regulation of peptidase activity	7/320	10/592	0.244434191879911	0.998752757315781	475471/403441/489433/403797/442936/403922/403919	SFRP2/HGF/BIRC3/PTGER2/BIRC5/TNF/WFDC2	7	4	403441/403797/403922/403919	3	475471/489433/442936
BP	GO:0010594	regulation of endothelial cell migration	7/320	10/592	0.244434191879911	0.998752757315781	403802/403438/403998/403904/403443/478908/403922	VEGFA/MET/TGFB1/DCN/GLUL/AAMP/TNF	7	3	403802/403443/403922	4	403438/403998/403904/478908
BP	GO:0010951	negative regulation of endopeptidase activity	7/320	10/592	0.244434191879911	0.998752757315781	475471/403441/489433/403797/442936/403922/403919	SFRP2/HGF/BIRC3/PTGER2/BIRC5/TNF/WFDC2	7	4	403441/403797/403922/403919	3	475471/489433/442936
BP	GO:0030072	peptide hormone secretion	7/320	10/592	0.244434191879911	0.998752757315781	403424/403774/492302/403927/403985/403922/403859	EDN1/RAB1A/CFTR/PAX8/IL6/TNF/ADCY5	7	2	492302/403922	5	403424/403774/403927/403985/403859
BP	GO:0042310	vasoconstriction	7/320	10/592	0.244434191879911	0.998752757315781	403424/403980/450187/403741/403508/403812/487230	EDN1/CAV1/EDNRA/HTR1B/EDN2/HRH2/HTR1A	7	1	487230	6	403424/403980/450187/403741/403508/403812
BP	GO:0043405	regulation of MAP kinase activity	7/320	10/592	0.244434191879911	0.998752757315781	475471/403802/403424/403980/403998/476804/403922	SFRP2/VEGFA/EDN1/CAV1/TGFB1/RPS3/TNF	7	3	403802/476804/403922	4	475471/403424/403980/403998
BP	GO:0046883	regulation of hormone secretion	7/320	10/592	0.244434191879911	0.998752757315781	403424/492302/403927/403985/403922/403859/487230	EDN1/CFTR/PAX8/IL6/TNF/ADCY5/HTR1A	7	3	492302/403922/487230	4	403424/403927/403985/403859
BP	GO:0051098	regulation of binding	7/320	10/592	0.244434191879911	0.998752757315781	403980/403998/414755/485498/477530/100856359/403657	CAV1/TGFB1/PLN/CLN5/TFIP11/RAPGEF2/EGF	7	1	403657	6	403980/403998/414755/485498/477530/100856359
BP	GO:0071236	cellular response to antibiotic	7/320	10/592	0.244434191879911	0.998752757315781	403441/403502/403547/477625/492302/476804/403859	HGF/TLR9/ID3/ADCY6/CFTR/RPS3/ADCY5	7	3	403441/492302/476804	4	403502/403547/477625/403859
BP	GO:0097756	negative regulation of blood vessel diameter	7/320	10/592	0.244434191879911	0.998752757315781	403424/403980/450187/403741/403508/403812/487230	EDN1/CAV1/EDNRA/HTR1B/EDN2/HRH2/HTR1A	7	1	487230	6	403424/403980/450187/403741/403508/403812
BP	GO:0010033	response to organic substance	51/320	88/592	0.248771691680928	0.998752757315781	475471/403897/403883/403502/403547/403802/403424/445457/403980/404019/442990/403762/403984/403741/403998/442957/403773/403616/403960/492296/477625/403904/100855637/404018/481735/608459/492302/100502558/403928/612294/477032/476804/449478/403931/403948/403927/403721/403673/403954/403939/403455/475294/490740/403985/403922/403498/490847/403859/100856359/448807/491160	SFRP2/NR4A1/ERBB2/TLR9/ID3/VEGFA/EDN1/TRPV1/CAV1/HSP90B1/IL13/BGLAP/KCNMA1/HTR1B/TGFB1/GNAI2/RAB8A/LEP/ADORA2A/ASIP/ADCY6/DCN/PTGER1/SEC61B/RXRB/FGF5/CFTR/PMAIP1/GNAQ/RAB13/CTNNB1/RPS3/LIFR/CD4/TRAM1/PAX8/GHR/SLC2A4/RHOA/CD44/SSTR1/CAV2/MPP5/IL6/TNF/ARHGEF2/BDKRB1/ADCY5/RAPGEF2/TLR2/NLK	51	18	403802/445457/404019/442990/403984/442957/492296/100855637/404018/492302/100502558/476804/403931/403948/403673/403922/403498/491160	33	475471/403897/403883/403502/403547/403424/403980/403762/403741/403998/403773/403616/403960/477625/403904/481735/608459/403928/612294/477032/449478/403927/403721/403954/403939/403455/475294/490740/403985/490847/403859/100856359/448807
BP	GO:0071705	nitrogen compound transport	41/320	70/592	0.248837781345548	0.998752757315781	XLOC_034743/403883/403767/485058/403424/445457/403980/404013/491169/403809/403953/403979/403741/403998/474362/491153/403938/403774/403956/404018/474871/606754/490418/492302/403948/403927/404006/403538/477771/482381/609416/479040/403985/403922/483332/XLOC_030299/611923/403703/403859/489293/487230	XLOC_034743/ERBB2/CUBN/MFSD12/EDN1/TRPV1/CAV1/SLC6A12/UNC119/RRBP1/SRP54/HSPB1/HTR1B/TGFB1/AKAP8/MYO1D/LMAN2/RAB1A/RAB4B/SEC61B/VPS52/QKI/RAB25/CFTR/TRAM1/PAX8/SEC61A1/RHBG/EXOC6/PLEKHA8/SEC62/RHCG/IL6/TNF/RHBDF2/XLOC_030299/SRP9/TFRC/ADCY5/SRPRA/HTR1A	41	21	XLOC_034743/403767/445457/404013/403953/403938/404018/490418/492302/403948/404006/403538/477771/482381/609416/479040/403922/483332/611923/489293/487230	20	403883/485058/403424/403980/491169/403809/403979/403741/403998/474362/491153/403774/403956/474871/606754/403927/403985/XLOC_030299/403703/403859
BP	GO:0045184	establishment of protein localization	32/320	54/592	0.254755171658348	0.998752757315781	XLOC_034743/403883/403767/403980/491169/403809/403953/403979/403998/474362/491153/403938/403956/404018/474871/490418/403957/492302/403948/404006/477771/474966/482381/609416/403985/403922/483332/XLOC_030299/611923/403703/403859/489293	XLOC_034743/ERBB2/CUBN/CAV1/UNC119/RRBP1/SRP54/HSPB1/TGFB1/AKAP8/MYO1D/LMAN2/RAB4B/SEC61B/VPS52/RAB25/RAB11A/CFTR/TRAM1/SEC61A1/EXOC6/OOEP/PLEKHA8/SEC62/IL6/TNF/RHBDF2/XLOC_030299/SRP9/TFRC/ADCY5/SRPRA	32	17	XLOC_034743/403767/403953/403938/404018/490418/403957/492302/403948/404006/477771/482381/609416/403922/483332/611923/489293	15	403883/403980/491169/403809/403979/403998/474362/491153/403956/474871/474966/403985/XLOC_030299/403703/403859
BP	GO:1902533	positive regulation of intracellular signal transduction	23/320	38/592	0.255821859317162	0.998752757315781	403441/403502/403802/403424/403980/403998/403869/403616/403911/403904/490344/442985/100502558/403962/476804/403931/403954/403943/403501/403985/403922/403755/100856359	HGF/TLR9/VEGFA/EDN1/CAV1/TGFB1/TP53/LEP/PDE6G/DCN/MYOC/PDGFRB/PMAIP1/ADRA1B/RPS3/CD4/RHOA/GNAS/SLC46A2/IL6/TNF/GAPDH/RAPGEF2	23	10	403441/403802/403911/490344/100502558/476804/403931/403943/403922/403755	13	403502/403424/403980/403998/403869/403616/403904/442985/403962/403954/403501/403985/100856359
BP	GO:0071310	cellular response to organic substance	42/320	72/592	0.258037630431558	0.998752757315781	475471/403897/403883/403502/403547/403802/403424/445457/403980/442990/403762/403741/403998/442957/403773/403616/492296/477625/403904/481735/608459/492302/403928/612294/477032/476804/449478/403931/403927/403721/403673/403954/403939/403455/475294/490740/403985/403922/403498/403859/100856359/491160	SFRP2/NR4A1/ERBB2/TLR9/ID3/VEGFA/EDN1/TRPV1/CAV1/IL13/BGLAP/HTR1B/TGFB1/GNAI2/RAB8A/LEP/ASIP/ADCY6/DCN/RXRB/FGF5/CFTR/GNAQ/RAB13/CTNNB1/RPS3/LIFR/CD4/PAX8/GHR/SLC2A4/RHOA/CD44/SSTR1/CAV2/MPP5/IL6/TNF/ARHGEF2/ADCY5/RAPGEF2/NLK	42	12	403802/445457/442990/442957/492296/492302/476804/403931/403673/403922/403498/491160	30	475471/403897/403883/403502/403547/403424/403980/403762/403741/403998/403773/403616/477625/403904/481735/608459/403928/612294/477032/449478/403927/403721/403954/403939/403455/475294/490740/403985/403859/100856359
BP	GO:0009101	glycoprotein biosynthetic process	11/320	17/592	0.260616869845854	0.998752757315781	480238/493990/476516/503548/481737/404012/477032/477223/477512/403833/485621	DAD1/XYLT2/RPN1/FUT10/B3GALT4/DDOST/CTNNB1/RPN2/OSTC/GBGT1/POMGNT2	11	4	476516/404012/477223/477512	7	480238/493990/503548/481737/477032/403833/485621
BP	GO:0010638	positive regulation of organelle organization	11/320	17/592	0.260616869845854	0.998752757315781	403424/445452/442936/403904/490344/100502558/403543/476804/403790/474966/403922	EDN1/CCL24/BIRC5/DCN/MYOC/PMAIP1/ARHGAP35/RPS3/IL5/OOEP/TNF	11	5	490344/100502558/476804/403790/403922	6	403424/445452/442936/403904/403543/474966
BP	GO:0045087	innate immune response	11/320	17/592	0.260616869845854	0.998752757315781	403502/403980/611360/474362/403616/404021/403501/403498/403755/403170/448807	TLR9/CAV1/KLRD1/AKAP8/LEP/LGALS3/SLC46A2/ARHGEF2/GAPDH/HMGB1/TLR2	11	5	611360/404021/403498/403755/403170	6	403502/403980/474362/403616/403501/448807
BP	GO:0009967	positive regulation of signal transduction	28/320	47/592	0.262300523760287	0.998752757315781	475471/403441/403502/403802/403424/403980/403546/403998/403869/403616/403960/403911/403904/490344/442985/100502558/403962/476804/403931/403954/403943/475294/403501/403985/403922/403755/403170/100856359	SFRP2/HGF/TLR9/VEGFA/EDN1/CAV1/TUBD1/TGFB1/TP53/LEP/ADORA2A/PDE6G/DCN/MYOC/PDGFRB/PMAIP1/ADRA1B/RPS3/CD4/RHOA/GNAS/CAV2/SLC46A2/IL6/TNF/GAPDH/HMGB1/RAPGEF2	28	11	403441/403802/403911/490344/100502558/476804/403931/403943/403922/403755/403170	17	475471/403502/403424/403980/403546/403998/403869/403616/403960/403904/442985/403962/403954/475294/403501/403985/100856359
BP	GO:0002252	immune effector process	15/320	24/592	0.263035991370705	0.998752757315781	403880/403413/403502/611360/607183/442990/403998/403616/403740/100502558/403790/403985/403922/403170/403703	STXBP2/DNASE1/TLR9/KLRD1/LTA/IL13/TGFB1/LEP/PTGDS/PMAIP1/IL5/IL6/TNF/HMGB1/TFRC	15	8	403413/611360/607183/442990/100502558/403790/403922/403170	7	403880/403502/403998/403616/403740/403985/403703
BP	GO:0043086	negative regulation of catalytic activity	15/320	24/592	0.263035991370705	0.998752757315781	475471/403441/489433/403980/403797/403781/442936/607216/414755/403429/403922/403919/403435/574011/100855706	SFRP2/HGF/BIRC3/CAV1/PTGER2/PDE6D/BIRC5/MASTL/PLN/CDKN1B/TNF/WFDC2/ANXA2/HACD1/PPP1R1A	15	6	403441/403797/607216/403922/403919/100855706	9	475471/489433/403980/403781/442936/414755/403429/403435/574011
BP	GO:0009056	catabolic process	33/320	56/592	0.265670878076814	0.998752757315781	403413/608843/612532/403980/404019/403865/484770/403998/403450/403694/404014/403773/403774/403616/403904/404018/100505382/403885/403878/100502558/489894/403825/403916/490425/485337/488390/484022/403922/XLOC_035772/403755/XLOC_030299/403170/479931	DNASE1/CTSK/RENBP/CAV1/HSP90B1/RAB12/AMT/TGFB1/MAOA/GALK1/USP11/RAB8A/RAB1A/LEP/DCN/SEC61B/IDUA/MMP9/ATP2A2/PMAIP1/NUDT1/PDE5A/GALC/PKLR/TPP1/ABCB11/EPM2A/TNF/XLOC_035772/GAPDH/XLOC_030299/HMGB1/AGL	33	13	403413/404019/403865/404018/403885/100502558/403825/490425/403922/XLOC_035772/403755/403170/479931	20	608843/612532/403980/484770/403998/403450/403694/404014/403773/403774/403616/403904/100505382/403878/489894/403916/485337/488390/484022/XLOC_030299
BP	GO:0009966	regulation of signal transduction	43/320	74/592	0.267130543957237	0.998752757315781	475471/403924/403441/403883/403502/403802/403424/403980/403546/403408/403797/403741/403998/403869/403754/403616/403960/403911/403904/490344/442949/442985/404021/414755/403483/100502558/403962/403543/476804/403931/403954/403943/475294/403501/490740/403985/403922/403498/403755/403170/100856359/403657/491160	SFRP2/MYC/HGF/ERBB2/TLR9/VEGFA/EDN1/CAV1/TUBD1/PSEN1/PTGER2/HTR1B/TGFB1/TP53/FER/LEP/ADORA2A/PDE6G/DCN/MYOC/SOCS3/PDGFRB/LGALS3/PLN/CGA/PMAIP1/ADRA1B/ARHGAP35/RPS3/CD4/RHOA/GNAS/CAV2/SLC46A2/MPP5/IL6/TNF/ARHGEF2/GAPDH/HMGB1/RAPGEF2/EGF/NLK	43	18	403441/403802/403797/403911/490344/442949/404021/403483/100502558/476804/403931/403943/403922/403498/403755/403170/403657/491160	25	475471/403924/403883/403502/403424/403980/403546/403408/403741/403998/403869/403754/403616/403960/403904/442985/414755/403962/403543/403954/475294/403501/490740/403985/100856359
BP	GO:0009719	response to endogenous stimulus	29/320	49/592	0.274285211203589	0.998752757315781	475471/403897/403883/403502/445457/403980/403762/403741/403998/442957/403773/403616/492296/477625/481735/608459/492302/403928/612294/477032/403927/403673/403455/475294/490740/403922/403498/100856359/491160	SFRP2/NR4A1/ERBB2/TLR9/TRPV1/CAV1/BGLAP/HTR1B/TGFB1/GNAI2/RAB8A/LEP/ASIP/ADCY6/RXRB/FGF5/CFTR/GNAQ/RAB13/CTNNB1/PAX8/SLC2A4/SSTR1/CAV2/MPP5/TNF/ARHGEF2/RAPGEF2/NLK	29	8	445457/442957/492296/492302/403673/403922/403498/491160	21	475471/403897/403883/403502/403980/403762/403741/403998/403773/403616/477625/481735/608459/403928/612294/477032/403927/403455/475294/490740/100856359
BP	GO:0006898	receptor-mediated endocytosis	8/320	12/592	0.279334879693847	0.998752757315781	403802/403980/491169/403741/403908/404008/475294/403703	VEGFA/CAV1/UNC119/HTR1B/CANX/RAB5A/CAV2/TFRC	8	3	403802/403908/404008	5	403980/491169/403741/475294/403703
BP	GO:0016049	cell growth	8/320	12/592	0.279334879693847	0.998752757315781	475471/403883/403424/403998/403869/403957/477032/403418	SFRP2/ERBB2/EDN1/TGFB1/TP53/RAB11A/CTNNB1/GJA1	8	2	403957/403418	6	475471/403883/403424/403998/403869/477032
BP	GO:0016311	dephosphorylation	8/320	12/592	0.279334879693847	0.998752757315781	403492/403937/403998/607216/442985/403557/484022/403922	G6PC1/INPP5A/TGFB1/MASTL/PDGFRB/PPP1CC/EPM2A/TNF	8	4	403492/607216/403557/403922	4	403937/403998/442985/484022
BP	GO:0018105	peptidyl-serine phosphorylation	8/320	12/592	0.279334879693847	0.998752757315781	475471/403441/403802/403980/403797/403998/403922/491160	SFRP2/HGF/VEGFA/CAV1/PTGER2/TGFB1/TNF/NLK	8	5	403441/403802/403797/403922/491160	3	475471/403980/403998
BP	GO:0044282	small molecule catabolic process	8/320	12/592	0.279334879693847	0.998752757315781	612532/484770/403998/403694/100505382/489894/488390/XLOC_030299	RENBP/AMT/TGFB1/GALK1/IDUA/NUDT1/ABCB11/XLOC_030299	8	0		8	612532/484770/403998/403694/100505382/489894/488390/XLOC_030299
BP	GO:0051052	regulation of DNA metabolic process	8/320	12/592	0.279334879693847	0.998752757315781	403924/403441/403998/476804/474966/403170/403703/403657	MYC/HGF/TGFB1/RPS3/OOEP/HMGB1/TFRC/EGF	8	4	403441/476804/403170/403657	4	403924/403998/474966/403703
BP	GO:0051656	establishment of organelle localization	8/320	12/592	0.279334879693847	0.998752757315781	442990/442936/403774/404008/403740/403957/477771/474966	IL13/BIRC5/RAB1A/RAB5A/PTGDS/RAB11A/EXOC6/OOEP	8	4	442990/404008/403957/477771	4	442936/403774/403740/474966
BP	GO:0070887	cellular response to chemical stimulus	55/320	96/592	0.280304287403577	0.998752757315781	475471/403441/403897/403981/403883/403502/403547/403802/403424/445457/403980/403536/403438/442990/403953/403762/403741/403752/553102/403998/442957/403773/403616/492296/477625/403904/481735/608459/492302/100502558/403928/612294/477032/476804/449478/403931/403927/403721/403673/403954/403939/488390/476258/403455/475294/403544/490740/403985/403922/403498/403768/403859/100856359/403604/491160	SFRP2/HGF/NR4A1/CCL2/ERBB2/TLR9/ID3/VEGFA/EDN1/TRPV1/CAV1/TPMT/MET/IL13/SRP54/BGLAP/HTR1B/TJP1/GUCY1B1/TGFB1/GNAI2/RAB8A/LEP/ASIP/ADCY6/DCN/RXRB/FGF5/CFTR/PMAIP1/GNAQ/RAB13/CTNNB1/RPS3/LIFR/CD4/PAX8/GHR/SLC2A4/RHOA/CD44/ABCB11/SOD2/SSTR1/CAV2/PTGS1/MPP5/IL6/TNF/ARHGEF2/MT2A/ADCY5/RAPGEF2/FMO1/NLK	55	19	403441/403802/445457/403536/442990/403953/553102/442957/492296/492302/100502558/476804/403931/403673/403544/403922/403498/403768/491160	36	475471/403897/403981/403883/403502/403547/403424/403980/403438/403762/403741/403752/403998/403773/403616/477625/403904/481735/608459/403928/612294/477032/449478/403927/403721/403954/403939/488390/476258/403455/475294/490740/403985/403859/100856359/403604
BP	GO:0043604	amide biosynthetic process	16/320	26/592	0.281858520643668	0.998752757315781	403883/607481/479796/444855/609491/XLOC_038876/480311/606754/476804/403680/403684/403922/XLOC_043244/403755/403682/611923	ERBB2/RPL32/TUFM/UNK/RPL4/XLOC_038876/RPL36AL/QKI/RPS3/RPL13A/RPS11/TNF/XLOC_043244/GAPDH/RPL19/SRP9	16	11	607481/609491/XLOC_038876/476804/403680/403684/403922/XLOC_043244/403755/403682/611923	5	403883/479796/444855/480311/606754
BP	GO:0009607	response to biotic stimulus	12/320	19/592	0.284503147625072	0.998752757315781	403502/403980/607183/403998/403774/100855637/100502558/442946/403922/403170/490847/448807	TLR9/CAV1/LTA/TGFB1/RAB1A/PTGER1/PMAIP1/HMGA1/TNF/HMGB1/BDKRB1/TLR2	12	6	607183/100855637/100502558/442946/403922/403170	6	403502/403980/403998/403774/490847/448807
BP	GO:0032502	developmental process	90/320	160/592	0.288180162916479	0.998752757315781	475471/479217/403987/403924/486334/403656/403441/403897/403502/403537/403547/403802/403949/403424/608843/607905/403980/450187/444855/403630/480050/403408/100856060/607183/403972/403953/403762/478664/403984/445452/403998/403869/449029/489766/403773/403955/480558/474868/403774/403616/474865/612116/445542/474697/403904/490344/399518/606754/442985/490418/404021/403957/414755/485498/492302/403443/6122…	SFRP2/ARID5B/PTHLH/MYC/CRYBA4/ANGPT1/HGF/NR4A1/TLR9/MCL1/ID3/VEGFA/TCF4/EDN1/CTSK/RING1/CAV1/EDNRA/UNK/TGM1/TDRD5/PSEN1/HORMAD1/LTA/PRPH2/SRP54/BGLAP/DNAJB11/KCNMA1/CCL24/TGFB1/TP53/TBX19/HSF4/RAB8A/RAC1/NME1/BRD2/RAB1A/LEP/PSMB8/NAXE/SLC5A3/HSPA9/DCN/MYOC/NPY1R/QKI/PDGFRB/RAB25/LGALS3/RAB11A/PLN/CLN5/CFTR/GLUL/RAB13/ARHGAP35/CTNNB1/TPP1/GNAT1/KRT10/CD4/HMGA1/PAX8/CCL17/MACO1/CCDC39/RHOA/SEC61A1/…	90	32	486334/403441/403802/403630/100856060/607183/403972/403953/478664/403984/449029/403955/474868/474697/490344/490418/404021/403957/492302/403443/403613/403931/442946/403586/404006/403418/403807/403922/403498/486079/403896/403779	58	475471/479217/403987/403924/403656/403897/403502/403537/403547/403949/403424/608843/607905/403980/450187/444855/480050/403408/403762/445452/403998/403869/489766/403773/480558/403774/403616/474865/612116/445542/403904/399518/606754/442985/414755/485498/612294/403543/477032/485337/491006/403927/478180/488089/403954/403939/403913/475294/403501/490740/478908/403985/485621/403703/403780/477530/1008563…
BP	GO:0044283	small molecule biosynthetic process	21/320	35/592	0.291489239807207	0.998752757315781	403492/403424/607895/481862/403998/XLOC_039760/403694/480558/XLOC_006213/606754/403740/492302/403825/490425/403544/403922/403755/XLOC_036768/478726/XLOC_000332/574011	G6PC1/EDN1/HSD17B8/LGSN/TGFB1/XLOC_039760/GALK1/NME1/XLOC_006213/QKI/PTGDS/CFTR/PDE5A/PKLR/PTGS1/TNF/GAPDH/XLOC_036768/SIRT5/XLOC_000332/HACD1	21	12	403492/481862/XLOC_039760/XLOC_006213/492302/403825/490425/403544/403922/403755/XLOC_036768/XLOC_000332	9	403424/607895/403998/403694/480558/606754/403740/478726/574011
BP	GO:0043436	oxoacid metabolic process	26/320	44/592	0.295860429232617	0.998752757315781	100686778/403424/612532/403980/607895/481862/493990/484770/403998/485448/XLOC_039760/403694/XLOC_006213/403904/100505382/606754/403740/490425/488390/487107/403544/403755/XLOC_036768/XLOC_030299/XLOC_000332/574011	CYP1A1/EDN1/RENBP/CAV1/HSD17B8/LGSN/XYLT2/AMT/TGFB1/SUCLA2/XLOC_039760/GALK1/XLOC_006213/DCN/IDUA/QKI/PTGDS/PKLR/ABCB11/GAD2/PTGS1/GAPDH/XLOC_036768/XLOC_030299/XLOC_000332/HACD1	26	10	100686778/481862/485448/XLOC_039760/XLOC_006213/490425/403544/403755/XLOC_036768/XLOC_000332	16	403424/612532/403980/607895/493990/484770/403998/403694/403904/100505382/606754/403740/488390/487107/XLOC_030299/574011
BP	GO:0044248	cellular catabolic process	31/320	53/592	0.29738304339321	0.998752757315781	403413/612532/403980/404019/403865/484770/403998/403450/403694/404014/403773/403774/403616/403904/404018/100505382/403878/100502558/489894/403825/403916/490425/485337/488390/484022/403922/XLOC_035772/403755/XLOC_030299/403170/479931	DNASE1/RENBP/CAV1/HSP90B1/RAB12/AMT/TGFB1/MAOA/GALK1/USP11/RAB8A/RAB1A/LEP/DCN/SEC61B/IDUA/ATP2A2/PMAIP1/NUDT1/PDE5A/GALC/PKLR/TPP1/ABCB11/EPM2A/TNF/XLOC_035772/GAPDH/XLOC_030299/HMGB1/AGL	31	12	403413/404019/403865/404018/100502558/403825/490425/403922/XLOC_035772/403755/403170/479931	19	612532/403980/484770/403998/403450/403694/404014/403773/403774/403616/403904/100505382/403878/489894/403916/485337/488390/484022/XLOC_030299
BP	GO:0006897	endocytosis	17/320	28/592	0.299566763063349	0.998752757315781	403767/403802/403980/491169/403741/491153/480558/403938/403908/403774/403616/404008/403721/475294/403922/403170/403703	CUBN/VEGFA/CAV1/UNC119/HTR1B/MYO1D/NME1/LMAN2/CANX/RAB1A/LEP/RAB5A/GHR/CAV2/TNF/HMGB1/TFRC	17	7	403767/403802/403938/403908/404008/403922/403170	10	403980/491169/403741/491153/480558/403774/403616/403721/475294/403703
BP	GO:0032989	cellular component morphogenesis	17/320	28/592	0.299566763063349	0.998752757315781	403441/403802/403424/444855/445452/403773/403774/490344/490418/403957/403543/477032/403954/403939/403498/100856359/403845	HGF/VEGFA/EDN1/UNK/CCL24/RAB8A/RAB1A/MYOC/RAB25/RAB11A/ARHGAP35/CTNNB1/RHOA/CD44/ARHGEF2/RAPGEF2/FN1	17	6	403441/403802/490344/490418/403957/403498	11	403424/444855/445452/403773/403774/403543/477032/403954/403939/100856359/403845
BP	GO:0002682	regulation of immune system process	22/320	37/592	0.305998314638117	0.998752757315781	403413/403924/403502/403980/611360/607183/442990/445452/403998/403616/403960/474697/404021/476804/403931/403954/403790/403501/403922/403170/403703/448807	DNASE1/MYC/TLR9/CAV1/KLRD1/LTA/IL13/CCL24/TGFB1/LEP/ADORA2A/HSPA9/LGALS3/RPS3/CD4/RHOA/IL5/SLC46A2/TNF/HMGB1/TFRC/TLR2	22	11	403413/611360/607183/442990/474697/404021/476804/403931/403790/403922/403170	11	403924/403502/403980/445452/403998/403616/403960/403954/403501/403703/448807
BP	GO:0007267	cell-cell signaling	22/320	37/592	0.305998314638117	0.998752757315781	475471/403441/403981/403424/445457/403980/403408/403984/553102/403774/403960/490344/404008/492302/477032/403927/403418/403985/403922/403859/487230/491160	SFRP2/HGF/CCL2/EDN1/TRPV1/CAV1/PSEN1/KCNMA1/GUCY1B1/RAB1A/ADORA2A/MYOC/RAB5A/CFTR/CTNNB1/PAX8/GJA1/IL6/TNF/ADCY5/HTR1A/NLK	22	11	403441/445457/403984/553102/490344/404008/492302/403418/403922/487230/491160	11	475471/403981/403424/403980/403408/403774/403960/477032/403927/403985/403859
BP	GO:0043603	cellular amide metabolic process	22/320	37/592	0.305998314638117	0.998752757315781	403883/607481/479796/444855/403408/609491/XLOC_038876/XLOC_042223/480311/606754/485498/403916/476804/403680/485337/403684/403922/XLOC_043244/403755/403682/611923/403567	ERBB2/RPL32/TUFM/UNK/PSEN1/RPL4/XLOC_038876/XLOC_042223/RPL36AL/QKI/CLN5/GALC/RPS3/RPL13A/TPP1/RPS11/TNF/XLOC_043244/GAPDH/RPL19/SRP9/CASP3	22	12	607481/609491/XLOC_038876/476804/403680/403684/403922/XLOC_043244/403755/403682/611923/403567	10	403883/479796/444855/403408/XLOC_042223/480311/606754/485498/403916/485337
BP	GO:1901701	cellular response to oxygen-containing compound	22/320	37/592	0.305998314638117	0.998752757315781	403441/403897/403547/445457/403980/403762/553102/403998/442957/403773/477625/492302/403928/612294/477032/476804/403673/476258/403922/403498/403859/100856359	HGF/NR4A1/ID3/TRPV1/CAV1/BGLAP/GUCY1B1/TGFB1/GNAI2/RAB8A/ADCY6/CFTR/GNAQ/RAB13/CTNNB1/RPS3/SLC2A4/SOD2/TNF/ARHGEF2/ADCY5/RAPGEF2	22	9	403441/445457/553102/442957/492302/476804/403673/403922/403498	13	403897/403547/403980/403762/403998/403773/477625/403928/612294/477032/476258/403859/100856359
BP	GO:0014070	response to organic cyclic compound	13/320	21/592	0.306313613153859	0.998752757315781	403502/403547/445457/403980/403998/477625/481735/492302/100502558/477032/403922/403859/100856359	TLR9/ID3/TRPV1/CAV1/TGFB1/ADCY6/RXRB/CFTR/PMAIP1/CTNNB1/TNF/ADCY5/RAPGEF2	13	4	445457/492302/100502558/403922	9	403502/403547/403980/403998/477625/481735/477032/403859/100856359
BP	GO:0006082	organic acid metabolic process	27/320	46/592	0.308375870155796	0.998752757315781	100686778/403424/612532/403980/607895/481862/493990/484770/403998/485448/XLOC_039760/403694/XLOC_006213/403904/100505382/606754/403740/490425/488390/487107/403544/403755/XLOC_036768/XLOC_030299/XLOC_000332/574011/403604	CYP1A1/EDN1/RENBP/CAV1/HSD17B8/LGSN/XYLT2/AMT/TGFB1/SUCLA2/XLOC_039760/GALK1/XLOC_006213/DCN/IDUA/QKI/PTGDS/PKLR/ABCB11/GAD2/PTGS1/GAPDH/XLOC_036768/XLOC_030299/XLOC_000332/HACD1/FMO1	27	10	100686778/481862/485448/XLOC_039760/XLOC_006213/490425/403544/403755/XLOC_036768/XLOC_000332	17	403424/612532/403980/607895/493990/484770/403998/403694/403904/100505382/606754/403740/488390/487107/XLOC_030299/574011/403604
BP	GO:0001503	ossification	9/320	14/592	0.309183388099966	0.998752757315781	475471/403987/403547/403762/403998/490344/403885/403922/403779	SFRP2/PTHLH/ID3/BGLAP/TGFB1/MYOC/MMP9/TNF/PTH1R	9	4	490344/403885/403922/403779	5	475471/403987/403547/403762/403998
BP	GO:0006486	protein glycosylation	9/320	14/592	0.309183388099966	0.998752757315781	480238/476516/503548/481737/404012/477223/477512/403833/485621	DAD1/RPN1/FUT10/B3GALT4/DDOST/RPN2/OSTC/GBGT1/POMGNT2	9	4	476516/404012/477223/477512	5	480238/503548/481737/403833/485621
BP	GO:0010563	negative regulation of phosphorus metabolic process	9/320	14/592	0.309183388099966	0.998752757315781	475471/403924/403441/403502/403980/403998/607216/403429/403922	SFRP2/MYC/HGF/TLR9/CAV1/TGFB1/MASTL/CDKN1B/TNF	9	3	403441/607216/403922	6	475471/403924/403502/403980/403998/403429
BP	GO:0015850	organic hydroxy compound transport	9/320	14/592	0.309183388099966	0.998752757315781	403980/403741/612116/445542/486415/492302/488390/476438/487230	CAV1/HTR1B/NAXE/SLC5A3/ZDHHC8/CFTR/ABCB11/APOE/HTR1A	9	2	492302/487230	7	403980/403741/612116/445542/486415/488390/476438
BP	GO:0019933	cAMP-mediated signaling	9/320	14/592	0.309183388099966	0.998752757315781	403960/477625/100855637/414755/403943/493972/403859/100856359/403779	ADORA2A/ADCY6/PTGER1/PLN/GNAS/ADRB1/ADCY5/RAPGEF2/PTH1R	9	4	100855637/403943/493972/403779	5	403960/477625/414755/403859/100856359
BP	GO:0043413	macromolecule glycosylation	9/320	14/592	0.309183388099966	0.998752757315781	480238/476516/503548/481737/404012/477223/477512/403833/485621	DAD1/RPN1/FUT10/B3GALT4/DDOST/RPN2/OSTC/GBGT1/POMGNT2	9	4	476516/404012/477223/477512	5	480238/503548/481737/403833/485621
BP	GO:0045860	positive regulation of protein kinase activity	9/320	14/592	0.309183388099966	0.998752757315781	403802/403424/403998/403616/476804/403931/403954/403922/100856359	VEGFA/EDN1/TGFB1/LEP/RPS3/CD4/RHOA/TNF/RAPGEF2	9	4	403802/476804/403931/403922	5	403424/403998/403616/403954/100856359
BP	GO:0045936	negative regulation of phosphate metabolic process	9/320	14/592	0.309183388099966	0.998752757315781	475471/403924/403441/403502/403980/403998/607216/403429/403922	SFRP2/MYC/HGF/TLR9/CAV1/TGFB1/MASTL/CDKN1B/TNF	9	3	403441/607216/403922	6	475471/403924/403502/403980/403998/403429
BP	GO:0072330	monocarboxylic acid biosynthetic process	9/320	14/592	0.309183388099966	0.998752757315781	403424/607895/403694/606754/403740/490425/403544/403755/574011	EDN1/HSD17B8/GALK1/QKI/PTGDS/PKLR/PTGS1/GAPDH/HACD1	9	3	490425/403544/403755	6	403424/607895/403694/606754/403740/574011
BP	GO:0072594	establishment of protein localization to organelle	9/320	14/592	0.309183388099966	0.998752757315781	403953/403998/403957/403948/404006/609416/XLOC_030299/611923/489293	SRP54/TGFB1/RAB11A/TRAM1/SEC61A1/SEC62/XLOC_030299/SRP9/SRPRA	9	7	403953/403957/403948/404006/609416/611923/489293	2	403998/XLOC_030299
BP	GO:0016043	cellular component organization	82/320	146/592	0.311109372255057	0.998752757315781	XLOC_034743/475471/403924/403441/403883/403802/403424/445457/474839/403980/403546/491169/444855/480050/607895/403408/100856060/403972/403953/403984/403752/445452/403998/403869/403754/442936/489766/403773/403580/403938/474868/403774/403936/403726/612116/474697/403904/490344/404008/490418/404021/403878/403957/XLOC_040448/485498/100502558/612294/403543/477032/476804/403680/491006/403948/608109/XLOC_…	XLOC_034743/SFRP2/MYC/HGF/ERBB2/VEGFA/EDN1/TRPV1/DDX39B/CAV1/TUBD1/UNC119/UNK/TDRD5/HSD17B8/PSEN1/HORMAD1/PRPH2/SRP54/KCNMA1/TJP1/CCL24/TGFB1/TP53/FER/BIRC5/HSF4/RAB8A/ACTB/LMAN2/BRD2/RAB1A/VASP/RPGR/NAXE/HSPA9/DCN/MYOC/RAB5A/RAB25/LGALS3/ATP2A2/RAB11A/XLOC_040448/CLN5/PMAIP1/RAB13/ARHGAP35/CTNNB1/RPS3/RPL13A/KRT10/TRAM1/SNRPC/XLOC_019296/IFT43/MEN1/RHOA/IL5/SEC61A1/CD44/OPTC/GJA1/EXOC6/CAV2/OOEP…	82	37	XLOC_034743/403441/403802/445457/100856060/403972/403953/403984/403938/474868/403936/474697/490344/404008/490418/404021/403957/100502558/476804/403680/403948/608109/XLOC_019296/403790/404006/403591/403418/477771/403922/403498/403755/442955/403170/608244/490852/486552/403896	45	475471/403924/403883/403424/474839/403980/403546/491169/444855/480050/607895/403408/403752/445452/403998/403869/403754/442936/489766/403773/403580/403774/403726/612116/403904/403878/XLOC_040448/485498/612294/403543/477032/491006/480396/483758/403954/403939/475294/474966/490740/403971/403780/476438/477530/100856359/403845
BP	GO:0010243	response to organonitrogen compound	18/320	30/592	0.316277526975162	0.998752757315781	403897/403502/445457/403980/404019/403762/403741/403773/403960/477625/404018/492302/612294/477032/403673/403922/403498/100856359	NR4A1/TLR9/TRPV1/CAV1/HSP90B1/BGLAP/HTR1B/RAB8A/ADORA2A/ADCY6/SEC61B/CFTR/RAB13/CTNNB1/SLC2A4/TNF/ARHGEF2/RAPGEF2	18	7	445457/404019/404018/492302/403673/403922/403498	11	403897/403502/403980/403762/403741/403773/403960/477625/612294/477032/100856359
BP	GO:0010817	regulation of hormone levels	14/320	23/592	0.326367699989603	0.998752757315781	100686778/403424/608843/403892/607895/403984/403774/492302/403803/403927/403985/403922/403859/487230	CYP1A1/EDN1/CTSK/SULT1A1/HSD17B8/KCNMA1/RAB1A/CFTR/RPE65/PAX8/IL6/TNF/ADCY5/HTR1A	14	6	100686778/403984/492302/403803/403922/487230	8	403424/608843/403892/607895/403774/403927/403985/403859
BP	GO:0030036	actin cytoskeleton organization	14/320	23/592	0.326367699989603	0.998752757315781	403424/445452/403754/403580/403936/490344/612294/403543/403954/474966/403922/403498/442955/490852	EDN1/CCL24/FER/ACTB/VASP/MYOC/RAB13/ARHGAP35/RHOA/OOEP/TNF/ARHGEF2/EPB41/SETD3	14	6	403936/490344/403922/403498/442955/490852	8	403424/445452/403754/403580/612294/403543/403954/474966
BP	GO:0019752	carboxylic acid metabolic process	24/320	41/592	0.333307403801388	0.998752757315781	100686778/403424/612532/403980/607895/481862/484770/403998/485448/XLOC_039760/403694/XLOC_006213/100505382/606754/403740/490425/488390/487107/403544/403755/XLOC_036768/XLOC_030299/XLOC_000332/574011	CYP1A1/EDN1/RENBP/CAV1/HSD17B8/LGSN/AMT/TGFB1/SUCLA2/XLOC_039760/GALK1/XLOC_006213/IDUA/QKI/PTGDS/PKLR/ABCB11/GAD2/PTGS1/GAPDH/XLOC_036768/XLOC_030299/XLOC_000332/HACD1	24	10	100686778/481862/485448/XLOC_039760/XLOC_006213/490425/403544/403755/XLOC_036768/XLOC_000332	14	403424/612532/403980/607895/484770/403998/403694/100505382/606754/403740/488390/487107/XLOC_030299/574011
BP	GO:0045893	positive regulation of transcription, DNA-templated	24/320	41/592	0.333307403801388	0.998752757315781	475471/479217/403924/403897/403883/403502/403802/403424/474839/403998/403869/449029/489766/403904/477032/403931/442859/442946/403927/403790/403922/403498/490852/486079	SFRP2/ARID5B/MYC/NR4A1/ERBB2/TLR9/VEGFA/EDN1/DDX39B/TGFB1/TP53/TBX19/HSF4/DCN/CTNNB1/CD4/NFKB1/HMGA1/PAX8/IL5/TNF/ARHGEF2/SETD3/GATA4	24	9	403802/449029/403931/442946/403790/403922/403498/490852/486079	15	475471/479217/403924/403897/403883/403502/403424/474839/403998/403869/489766/403904/477032/442859/403927
BP	GO:0051254	positive regulation of RNA metabolic process	24/320	41/592	0.333307403801388	0.998752757315781	475471/479217/403924/403897/403883/403502/403802/403424/474839/403998/403869/449029/489766/403904/477032/403931/442859/442946/403927/403790/403922/403498/490852/486079	SFRP2/ARID5B/MYC/NR4A1/ERBB2/TLR9/VEGFA/EDN1/DDX39B/TGFB1/TP53/TBX19/HSF4/DCN/CTNNB1/CD4/NFKB1/HMGA1/PAX8/IL5/TNF/ARHGEF2/SETD3/GATA4	24	9	403802/449029/403931/442946/403790/403922/403498/490852/486079	15	475471/479217/403924/403897/403883/403502/403424/474839/403998/403869/489766/403904/477032/442859/403927
BP	GO:1902680	positive regulation of RNA biosynthetic process	24/320	41/592	0.333307403801388	0.998752757315781	475471/479217/403924/403897/403883/403502/403802/403424/474839/403998/403869/449029/489766/403904/477032/403931/442859/442946/403927/403790/403922/403498/490852/486079	SFRP2/ARID5B/MYC/NR4A1/ERBB2/TLR9/VEGFA/EDN1/DDX39B/TGFB1/TP53/TBX19/HSF4/DCN/CTNNB1/CD4/NFKB1/HMGA1/PAX8/IL5/TNF/ARHGEF2/SETD3/GATA4	24	9	403802/449029/403931/442946/403790/403922/403498/490852/486079	15	475471/479217/403924/403897/403883/403502/403424/474839/403998/403869/489766/403904/477032/442859/403927
BP	GO:1903508	positive regulation of nucleic acid-templated transcription	24/320	41/592	0.333307403801388	0.998752757315781	475471/479217/403924/403897/403883/403502/403802/403424/474839/403998/403869/449029/489766/403904/477032/403931/442859/442946/403927/403790/403922/403498/490852/486079	SFRP2/ARID5B/MYC/NR4A1/ERBB2/TLR9/VEGFA/EDN1/DDX39B/TGFB1/TP53/TBX19/HSF4/DCN/CTNNB1/CD4/NFKB1/HMGA1/PAX8/IL5/TNF/ARHGEF2/SETD3/GATA4	24	9	403802/449029/403931/442946/403790/403922/403498/490852/486079	15	475471/479217/403924/403897/403883/403502/403424/474839/403998/403869/489766/403904/477032/442859/403927
BP	GO:0007601	visual perception	10/320	16/592	0.335220683658936	0.998752757315781	486334/403972/403781/489766/403911/403726/493763/485498/403803/403613	CRYBA4/PRPH2/PDE6D/HSF4/PDE6G/RPGR/RHO/CLN5/RPE65/GNAT1	10	6	486334/403972/403911/493763/403803/403613	4	403781/489766/403726/485498
BP	GO:0019935	cyclic-nucleotide-mediated signaling	10/320	16/592	0.335220683658936	0.998752757315781	553102/403960/477625/100855637/414755/403943/493972/403859/100856359/403779	GUCY1B1/ADORA2A/ADCY6/PTGER1/PLN/GNAS/ADRB1/ADCY5/RAPGEF2/PTH1R	10	5	553102/100855637/403943/493972/403779	5	403960/477625/414755/403859/100856359
BP	GO:0050953	sensory perception of light stimulus	10/320	16/592	0.335220683658936	0.998752757315781	486334/403972/403781/489766/403911/403726/493763/485498/403803/403613	CRYBA4/PRPH2/PDE6D/HSF4/PDE6G/RPGR/RHO/CLN5/RPE65/GNAT1	10	6	486334/403972/403911/493763/403803/403613	4	403781/489766/403726/485498
BP	GO:0061024	membrane organization	10/320	16/592	0.335220683658936	0.998752757315781	403980/403774/612116/490344/100502558/403948/403954/404006/475294/490740	CAV1/RAB1A/NAXE/MYOC/PMAIP1/TRAM1/RHOA/SEC61A1/CAV2/MPP5	10	4	490344/100502558/403948/404006	6	403980/403774/612116/403954/475294/490740
BP	GO:0071900	regulation of protein serine/threonine kinase activity	10/320	16/592	0.335220683658936	0.998752757315781	475471/403802/403424/403980/403998/476804/403429/403954/403922/100856359	SFRP2/VEGFA/EDN1/CAV1/TGFB1/RPS3/CDKN1B/RHOA/TNF/RAPGEF2	10	3	403802/476804/403922	7	475471/403424/403980/403998/403429/403954/100856359
BP	GO:0015031	protein transport	30/320	52/592	0.343724559907056	0.998752757315781	XLOC_034743/403883/403767/403980/491169/403809/403953/403979/403998/474362/491153/403938/403956/404018/474871/490418/492302/403948/404006/477771/482381/609416/403985/403922/483332/XLOC_030299/611923/403703/403859/489293	XLOC_034743/ERBB2/CUBN/CAV1/UNC119/RRBP1/SRP54/HSPB1/TGFB1/AKAP8/MYO1D/LMAN2/RAB4B/SEC61B/VPS52/RAB25/CFTR/TRAM1/SEC61A1/EXOC6/PLEKHA8/SEC62/IL6/TNF/RHBDF2/XLOC_030299/SRP9/TFRC/ADCY5/SRPRA	30	16	XLOC_034743/403767/403953/403938/404018/490418/492302/403948/404006/477771/482381/609416/403922/483332/611923/489293	14	403883/403980/491169/403809/403979/403998/474362/491153/403956/474871/403985/XLOC_030299/403703/403859
BP	GO:0048468	cell development	30/320	52/592	0.343724559907056	0.998752757315781	475471/403949/403424/444855/480050/403408/100856060/403972/478664/403984/403998/489766/403773/403774/490344/606754/490418/403957/492302/612294/403543/477032/403613/403954/475294/490740/403922/403498/100856359/403779	SFRP2/TCF4/EDN1/UNK/TDRD5/PSEN1/HORMAD1/PRPH2/DNAJB11/KCNMA1/TGFB1/HSF4/RAB8A/RAB1A/MYOC/QKI/RAB25/RAB11A/CFTR/RAB13/ARHGAP35/CTNNB1/GNAT1/RHOA/CAV2/MPP5/TNF/ARHGEF2/RAPGEF2/PTH1R	30	12	100856060/403972/478664/403984/490344/490418/403957/492302/403613/403922/403498/403779	18	475471/403949/403424/444855/480050/403408/403998/489766/403773/403774/606754/612294/403543/477032/403954/475294/490740/100856359
BP	GO:0071417	cellular response to organonitrogen compound	15/320	25/592	0.344921214627252	0.998752757315781	403897/403502/445457/403980/403762/403741/403773/477625/492302/612294/477032/403673/403922/403498/100856359	NR4A1/TLR9/TRPV1/CAV1/BGLAP/HTR1B/RAB8A/ADCY6/CFTR/RAB13/CTNNB1/SLC2A4/TNF/ARHGEF2/RAPGEF2	15	5	445457/492302/403673/403922/403498	10	403897/403502/403980/403762/403741/403773/477625/612294/477032/100856359
BP	GO:0072657	protein localization to membrane	15/320	25/592	0.344921214627252	0.998752757315781	403883/403980/403953/403773/445542/404021/403957/612294/403948/404006/483490/609416/403922/611923/489293	ERBB2/CAV1/SRP54/RAB8A/SLC5A3/LGALS3/RAB11A/RAB13/TRAM1/SEC61A1/ZDHHC5/SEC62/TNF/SRP9/SRPRA	15	9	403953/404021/403957/403948/404006/609416/403922/611923/489293	6	403883/403980/403773/445542/612294/483490
BP	GO:0044238	primary metabolic process	164/320	298/592	0.344963523130254	0.998752757315781	XLOC_034743/475471/100686778/484445/479217/403413/403924/403441/403897/403492/403883/489433/403502/607481/403767/403547/403802/403424/445457/474839/403980/612614/404019/479796/444855/403892/403937/403865/480050/607895/403408/403438/481862/100856060/403797/403979/480238/478664/493990/476516/403984/503548/484770/609491/553102/XLOC_038876/403998/403869/485448/403754/442936/449029/494000/XLOC_039760/…	XLOC_034743/SFRP2/CYP1A1/FOSB/ARID5B/DNASE1/MYC/HGF/NR4A1/G6PC1/ERBB2/BIRC3/TLR9/RPL32/CUBN/ID3/VEGFA/EDN1/TRPV1/DDX39B/CAV1/COX7A1/HSP90B1/TUFM/UNK/SULT1A1/INPP5A/RAB12/TDRD5/HSD17B8/PSEN1/MET/LGSN/HORMAD1/PTGER2/HSPB1/DAD1/DNAJB11/XYLT2/RPN1/KCNMA1/FUT10/AMT/RPL4/GUCY1B1/XLOC_038876/TGFB1/TP53/SUCLA2/FER/BIRC5/TBX19/VHL/XLOC_039760/GALK1/USP11/PGB1/HSF4/B3GALT4/RAC1/NME1/BRD2/RAB1A/LEP/XLOC_006…	164	83	XLOC_034743/100686778/403413/403441/403492/607481/403767/403802/445457/404019/403865/481862/100856060/403797/478664/476516/403984/609491/553102/XLOC_038876/485448/449029/XLOC_039760/403552/403955/474868/XLOC_006213/483146/403911/607216/490344/403805/404018/442949/404012/493763/403885/404021/492302/403483/100502558/403443/403803/403825/490425/476804/403680/479780/403931/403557/442946/477223/608109…	81	475471/484445/479217/403924/403897/403883/489433/403502/403547/403424/474839/403980/612614/479796/444855/403892/403937/480050/607895/403408/403438/403979/480238/493990/503548/484770/403998/403869/403754/442936/494000/403694/404014/489766/481737/480558/403774/403616/477625/476437/612116/403904/479458/486415/399518/100505382/480311/606754/403740/607381/442985/403978/485498/489894/403962/403907/4039…
BP	GO:0008104	protein localization	41/320	72/592	0.345889872468927	0.998752757315781	XLOC_034743/403883/403767/403980/491169/403809/403953/403979/403998/474362/491153/403773/403938/403956/445542/404018/474871/490418/404021/403957/492302/612294/477032/403931/403948/404006/477771/474966/482381/483490/490740/609416/403985/403922/483332/442955/XLOC_030299/611923/403703/403859/489293	XLOC_034743/ERBB2/CUBN/CAV1/UNC119/RRBP1/SRP54/HSPB1/TGFB1/AKAP8/MYO1D/RAB8A/LMAN2/RAB4B/SLC5A3/SEC61B/VPS52/RAB25/LGALS3/RAB11A/CFTR/RAB13/CTNNB1/CD4/TRAM1/SEC61A1/EXOC6/OOEP/PLEKHA8/ZDHHC5/MPP5/SEC62/IL6/TNF/RHBDF2/EPB41/XLOC_030299/SRP9/TFRC/ADCY5/SRPRA	41	20	XLOC_034743/403767/403953/403938/404018/490418/404021/403957/492302/403931/403948/404006/477771/482381/609416/403922/483332/442955/611923/489293	21	403883/403980/491169/403809/403979/403998/474362/491153/403773/403956/445542/474871/612294/477032/474966/483490/490740/403985/XLOC_030299/403703/403859
BP	GO:0045595	regulation of cell differentiation	25/320	43/592	0.346188114938397	0.998752757315781	475471/403924/403502/403547/403949/403424/403980/403408/478664/403998/449029/489766/403616/474697/490344/403957/403543/477032/403931/403927/403586/403501/403922/403498/100856359	SFRP2/MYC/TLR9/ID3/TCF4/EDN1/CAV1/PSEN1/DNAJB11/TGFB1/TBX19/HSF4/LEP/HSPA9/MYOC/RAB11A/ARHGAP35/CTNNB1/CD4/PAX8/CCL17/SLC46A2/TNF/ARHGEF2/RAPGEF2	25	9	478664/449029/474697/490344/403957/403931/403586/403922/403498	16	475471/403924/403502/403547/403949/403424/403980/403408/403998/489766/403616/403543/477032/403927/403501/100856359
BP	GO:0071840	cellular component organization or biogenesis	82/320	147/592	0.348897067562223	0.998752757315781	XLOC_034743/475471/403924/403441/403883/403802/403424/445457/474839/403980/403546/491169/444855/480050/607895/403408/100856060/403972/403953/403984/403752/445452/403998/403869/403754/442936/489766/403773/403580/403938/474868/403774/403936/403726/612116/474697/403904/490344/404008/490418/404021/403878/403957/XLOC_040448/485498/100502558/612294/403543/477032/476804/403680/491006/403948/608109/XLOC_…	XLOC_034743/SFRP2/MYC/HGF/ERBB2/VEGFA/EDN1/TRPV1/DDX39B/CAV1/TUBD1/UNC119/UNK/TDRD5/HSD17B8/PSEN1/HORMAD1/PRPH2/SRP54/KCNMA1/TJP1/CCL24/TGFB1/TP53/FER/BIRC5/HSF4/RAB8A/ACTB/LMAN2/BRD2/RAB1A/VASP/RPGR/NAXE/HSPA9/DCN/MYOC/RAB5A/RAB25/LGALS3/ATP2A2/RAB11A/XLOC_040448/CLN5/PMAIP1/RAB13/ARHGAP35/CTNNB1/RPS3/RPL13A/KRT10/TRAM1/SNRPC/XLOC_019296/IFT43/MEN1/RHOA/IL5/SEC61A1/CD44/OPTC/GJA1/EXOC6/CAV2/OOEP…	82	37	XLOC_034743/403441/403802/445457/100856060/403972/403953/403984/403938/474868/403936/474697/490344/404008/490418/404021/403957/100502558/476804/403680/403948/608109/XLOC_019296/403790/404006/403591/403418/477771/403922/403498/403755/442955/403170/608244/490852/486552/403896	45	475471/403924/403883/403424/474839/403980/403546/491169/444855/480050/607895/403408/403752/445452/403998/403869/403754/442936/489766/403773/403580/403774/403726/612116/403904/403878/XLOC_040448/485498/612294/403543/477032/491006/480396/483758/403954/403939/475294/474966/490740/403971/403780/476438/477530/100856359/403845
BP	GO:0051179	localization	120/320	217/592	0.353309793214645	0.998752757315781	XLOC_034743/403550/475471/403880/403441/403981/403883/403767/403802/485058/403424/445457/474839/XLOC_004496/403980/404013/491169/478909/403809/403865/403729/403438/403997/442990/490936/403953/403979/403984/403741/445452/403998/474362/404000/403754/475738/442936/403723/491153/403773/403955/480558/403938/403908/403774/403616/403726/403956/476437/612116/445542/403904/490344/403805/404018/404008/4748…	XLOC_034743/ALB/SFRP2/STXBP2/HGF/CCL2/ERBB2/CUBN/VEGFA/MFSD12/EDN1/TRPV1/DDX39B/XLOC_004496/CAV1/SLC6A12/UNC119/SLC11A1/RRBP1/RAB12/ATP6V0E1/MET/SLC2A3/IL13/GJC1/SRP54/HSPB1/KCNMA1/HTR1B/CCL24/TGFB1/AKAP8/SLC6A6/FER/SLC8A1/BIRC5/CLCN1/MYO1D/RAB8A/RAC1/NME1/LMAN2/CANX/RAB1A/LEP/RPGR/RAB4B/APOC1/NAXE/SLC5A3/DCN/MYOC/ADORA3/SEC61B/RAB5A/VPS52/ZDHHC8/QKI/PTGDS/PDGFRB/MMP9/RAB25/LGALS3/ATP2A2/RAB11A/P…	120	49	XLOC_034743/403550/403441/403767/403802/445457/XLOC_004496/404013/403865/403997/442990/403953/403984/403723/403955/403938/403908/490344/403805/404018/404008/403885/490418/404021/403957/492302/100502558/403443/403575/403931/403948/403673/404006/403538/403418/477771/482381/609416/479040/403922/483332/403498/442955/403170/611923/486552/489293/487230/431686	71	475471/403880/403981/403883/485058/403424/474839/403980/491169/478909/403809/403729/403438/490936/403979/403741/445452/403998/474362/404000/403754/475738/442936/491153/403773/480558/403774/403616/403726/403956/476437/612116/445542/403904/474871/486415/606754/403740/442985/403878/414755/485498/612294/403543/477032/403927/403721/480396/488089/403954/403939/488390/484584/403812/475294/474966/403501/…
BP	GO:0016477	cell migration	31/320	54/592	0.354838000948894	0.998752757315781	475471/403441/403981/403802/403424/403980/403438/403953/445452/403998/403754/403955/403774/403904/490344/403805/442985/403885/490418/404021/403957/403443/612294/403543/403954/403939/478908/403922/403498/485621/100856359	SFRP2/HGF/CCL2/VEGFA/EDN1/CAV1/MET/SRP54/CCL24/TGFB1/FER/RAC1/RAB1A/DCN/MYOC/ADORA3/PDGFRB/MMP9/RAB25/LGALS3/RAB11A/GLUL/RAB13/ARHGAP35/RHOA/CD44/AAMP/TNF/ARHGEF2/POMGNT2/RAPGEF2	31	13	403441/403802/403953/403955/490344/403805/403885/490418/404021/403957/403443/403922/403498	18	475471/403981/403424/403980/403438/445452/403998/403754/403774/403904/442985/612294/403543/403954/403939/478908/485621/100856359
BP	GO:0071704	organic substance metabolic process	173/320	315/592	0.356208064175397	0.998752757315781	XLOC_034743/475471/100686778/484445/479217/403413/403924/403441/403897/403492/403883/489433/403502/607481/403767/403547/403802/485058/403424/445457/608843/474839/612532/403980/612614/404019/479796/444855/403892/403937/403865/480050/607895/403408/403438/481862/100856060/403797/403979/480238/478664/493990/476516/403984/503548/484770/403741/609491/553102/XLOC_038876/403998/403450/403869/485448/40375…	XLOC_034743/SFRP2/CYP1A1/FOSB/ARID5B/DNASE1/MYC/HGF/NR4A1/G6PC1/ERBB2/BIRC3/TLR9/RPL32/CUBN/ID3/VEGFA/MFSD12/EDN1/TRPV1/CTSK/DDX39B/RENBP/CAV1/COX7A1/HSP90B1/TUFM/UNK/SULT1A1/INPP5A/RAB12/TDRD5/HSD17B8/PSEN1/MET/LGSN/HORMAD1/PTGER2/HSPB1/DAD1/DNAJB11/XYLT2/RPN1/KCNMA1/FUT10/AMT/HTR1B/RPL4/GUCY1B1/XLOC_038876/TGFB1/MAOA/TP53/SUCLA2/FER/XLOC_042223/BIRC5/TBX19/VHL/XLOC_039760/GALK1/USP11/PGB1/HSF4/…	173	84	XLOC_034743/100686778/403413/403441/403492/607481/403767/403802/445457/404019/403865/481862/100856060/403797/478664/476516/403984/609491/553102/XLOC_038876/485448/449029/XLOC_039760/403552/403955/474868/XLOC_006213/483146/403911/607216/490344/403805/404018/404008/442949/404012/493763/403885/404021/492302/403483/100502558/403443/403803/403825/490425/476804/403680/479780/403931/403557/442946/477223…	89	475471/484445/479217/403924/403897/403883/489433/403502/403547/485058/403424/608843/474839/612532/403980/612614/479796/444855/403892/403937/480050/607895/403408/403438/403979/480238/493990/503548/484770/403741/403998/403450/403869/403754/XLOC_042223/442936/494000/403694/404014/489766/481737/480558/403774/403616/477625/476437/612116/403904/479458/486415/399518/100505382/480311/606754/403740/607381…
BP	GO:0033036	macromolecule localization	48/320	85/592	0.358199293523357	0.998752757315781	XLOC_034743/403883/403767/403980/491169/403809/403953/403979/403998/474362/491153/403773/403938/403616/403956/476437/612116/445542/404018/474871/486415/606754/490418/404021/403957/492302/612294/477032/403931/403948/404006/488390/477771/474966/482381/483490/490740/609416/403985/403922/483332/442955/XLOC_030299/611923/403703/476438/403859/489293	XLOC_034743/ERBB2/CUBN/CAV1/UNC119/RRBP1/SRP54/HSPB1/TGFB1/AKAP8/MYO1D/RAB8A/LMAN2/LEP/RAB4B/APOC1/NAXE/SLC5A3/SEC61B/VPS52/ZDHHC8/QKI/RAB25/LGALS3/RAB11A/CFTR/RAB13/CTNNB1/CD4/TRAM1/SEC61A1/ABCB11/EXOC6/OOEP/PLEKHA8/ZDHHC5/MPP5/SEC62/IL6/TNF/RHBDF2/EPB41/XLOC_030299/SRP9/TFRC/APOE/ADCY5/SRPRA	48	20	XLOC_034743/403767/403953/403938/404018/490418/404021/403957/492302/403931/403948/404006/477771/482381/609416/403922/483332/442955/611923/489293	28	403883/403980/491169/403809/403979/403998/474362/491153/403773/403616/403956/476437/612116/445542/474871/486415/606754/612294/477032/488390/474966/483490/490740/403985/XLOC_030299/403703/476438/403859
BP	GO:0006974	cellular response to DNA damage stimulus	11/320	18/592	0.358296894391181	0.998752757315781	475471/403924/474839/403869/607216/100502558/489894/476804/474966/403922/403170	SFRP2/MYC/DDX39B/TP53/MASTL/PMAIP1/NUDT1/RPS3/OOEP/TNF/HMGB1	11	5	607216/100502558/476804/403922/403170	6	475471/403924/474839/403869/489894/474966
BP	GO:0033993	response to lipid	11/320	18/592	0.358296894391181	0.998752757315781	403547/403980/403998/477625/100855637/481735/492302/477032/403922/490847/403859	ID3/CAV1/TGFB1/ADCY6/PTGER1/RXRB/CFTR/CTNNB1/TNF/BDKRB1/ADCY5	11	3	100855637/492302/403922	8	403547/403980/403998/477625/481735/477032/490847/403859
BP	GO:0043207	response to external biotic stimulus	11/320	18/592	0.358296894391181	0.998752757315781	403502/403980/607183/403998/403774/100855637/100502558/442946/403922/490847/448807	TLR9/CAV1/LTA/TGFB1/RAB1A/PTGER1/PMAIP1/HMGA1/TNF/BDKRB1/TLR2	11	5	607183/100855637/100502558/442946/403922	6	403502/403980/403998/403774/490847/448807
BP	GO:0050865	regulation of cell activation	11/320	18/592	0.358296894391181	0.998752757315781	403502/403980/442990/403998/403616/403960/404021/476804/403931/403501/403703	TLR9/CAV1/IL13/TGFB1/LEP/ADORA2A/LGALS3/RPS3/CD4/SLC46A2/TFRC	11	4	442990/404021/476804/403931	7	403502/403980/403998/403616/403960/403501/403703
BP	GO:0051707	response to other organism	11/320	18/592	0.358296894391181	0.998752757315781	403502/403980/607183/403998/403774/100855637/100502558/442946/403922/490847/448807	TLR9/CAV1/LTA/TGFB1/RAB1A/PTGER1/PMAIP1/HMGA1/TNF/BDKRB1/TLR2	11	5	607183/100855637/100502558/442946/403922	6	403502/403980/403998/403774/490847/448807
BP	GO:0000902	cell morphogenesis	16/320	27/592	0.362180904724911	0.998752757315781	403441/403802/444855/445452/403773/403774/490344/490418/403957/403543/477032/403954/403939/403498/100856359/403845	HGF/VEGFA/UNK/CCL24/RAB8A/RAB1A/MYOC/RAB25/RAB11A/ARHGAP35/CTNNB1/RHOA/CD44/ARHGEF2/RAPGEF2/FN1	16	6	403441/403802/490344/490418/403957/403498	10	444855/445452/403773/403774/403543/477032/403954/403939/100856359/403845
BP	GO:0007167	enzyme linked receptor protein signaling pathway	16/320	27/592	0.362180904724911	0.998752757315781	475471/403802/403980/403438/403998/403754/403904/490344/608459/442985/449478/475294/490740/100856359/403657/491160	SFRP2/VEGFA/CAV1/MET/TGFB1/FER/DCN/MYOC/FGF5/PDGFRB/LIFR/CAV2/MPP5/RAPGEF2/EGF/NLK	16	4	403802/490344/403657/491160	12	475471/403980/403438/403998/403754/403904/608459/442985/449478/475294/490740/100856359
BP	GO:0030335	positive regulation of cell migration	16/320	27/592	0.362180904724911	0.998752757315781	403802/403424/403980/403438/445452/403998/403754/490344/442985/490418/404021/403957/403954/478908/403498/100856359	VEGFA/EDN1/CAV1/MET/CCL24/TGFB1/FER/MYOC/PDGFRB/RAB25/LGALS3/RAB11A/RHOA/AAMP/ARHGEF2/RAPGEF2	16	6	403802/490344/490418/404021/403957/403498	10	403424/403980/403438/445452/403998/403754/442985/403954/478908/100856359
BP	GO:0045321	leukocyte activation	16/320	27/592	0.362180904724911	0.998752757315781	403880/403413/403502/403980/442990/403998/403616/403960/403740/404021/476804/403931/403501/403985/403922/403703	STXBP2/DNASE1/TLR9/CAV1/IL13/TGFB1/LEP/ADORA2A/PTGDS/LGALS3/RPS3/CD4/SLC46A2/IL6/TNF/TFRC	16	6	403413/442990/404021/476804/403931/403922	10	403880/403502/403980/403998/403616/403960/403740/403501/403985/403703
BP	GO:1901566	organonitrogen compound biosynthetic process	43/320	76/592	0.364157756943183	0.998752757315781	403883/607481/479796/444855/481862/480238/493990/476516/503548/609491/553102/XLOC_038876/403998/XLOC_039760/403694/481737/480558/XLOC_006213/477625/486415/404012/480311/606754/403443/477032/490425/476804/403680/477223/403684/477512/403833/403922/XLOC_043244/403755/XLOC_036768/403682/485621/611923/XLOC_000332/476438/403859/574011	ERBB2/RPL32/TUFM/UNK/LGSN/DAD1/XYLT2/RPN1/FUT10/RPL4/GUCY1B1/XLOC_038876/TGFB1/XLOC_039760/GALK1/B3GALT4/NME1/XLOC_006213/ADCY6/ZDHHC8/DDOST/RPL36AL/QKI/GLUL/CTNNB1/PKLR/RPS3/RPL13A/RPN2/RPS11/OSTC/GBGT1/TNF/XLOC_043244/GAPDH/XLOC_036768/RPL19/POMGNT2/SRP9/XLOC_000332/APOE/ADCY5/HACD1	43	23	607481/481862/476516/609491/553102/XLOC_038876/XLOC_039760/XLOC_006213/404012/403443/490425/476804/403680/477223/403684/477512/403922/XLOC_043244/403755/XLOC_036768/403682/611923/XLOC_000332	20	403883/479796/444855/480238/493990/503548/403998/403694/481737/480558/477625/486415/480311/606754/477032/403833/485621/476438/403859/574011
BP	GO:0001501	skeletal system development	7/320	11/592	0.371280570199195	0.998752757315781	475471/403424/608843/403998/490344/403418/403779	SFRP2/EDN1/CTSK/TGFB1/MYOC/GJA1/PTH1R	7	3	490344/403418/403779	4	475471/403424/608843/403998
BP	GO:0001933	negative regulation of protein phosphorylation	7/320	11/592	0.371280570199195	0.998752757315781	475471/403924/403441/403502/403980/403998/403429	SFRP2/MYC/HGF/TLR9/CAV1/TGFB1/CDKN1B	7	1	403441	6	475471/403924/403502/403980/403998/403429
BP	GO:0002791	regulation of peptide secretion	7/320	11/592	0.371280570199195	0.998752757315781	403998/492302/403927/403985/403922/483332/403859	TGFB1/CFTR/PAX8/IL6/TNF/RHBDF2/ADCY5	7	3	492302/403922/483332	4	403998/403927/403985/403859
BP	GO:0005996	monosaccharide metabolic process	7/320	11/592	0.371280570199195	0.998752757315781	403492/403694/399518/100502558/403922/403755/XLOC_030299	G6PC1/GALK1/NPY1R/PMAIP1/TNF/GAPDH/XLOC_030299	7	4	403492/100502558/403922/403755	3	403694/399518/XLOC_030299
BP	GO:0007264	small GTPase mediated signal transduction	7/320	11/592	0.371280570199195	0.998752757315781	481739/403865/403956/490344/403543/403954/100856359	RGL2/RAB12/RAB4B/MYOC/ARHGAP35/RHOA/RAPGEF2	7	2	403865/490344	5	481739/403956/403543/403954/100856359
BP	GO:0007420	brain development	7/320	11/592	0.371280570199195	0.998752757315781	475471/449029/485498/403543/478180/490740/100856359	SFRP2/TBX19/CLN5/ARHGAP35/MACO1/MPP5/RAPGEF2	7	1	449029	6	475471/485498/403543/478180/490740/100856359
BP	GO:0016055	Wnt signaling pathway	7/320	11/592	0.371280570199195	0.998752757315781	475471/403980/403408/490344/404008/477032/491160	SFRP2/CAV1/PSEN1/MYOC/RAB5A/CTNNB1/NLK	7	3	490344/404008/491160	4	475471/403980/403408/477032
BP	GO:0018958	phenol-containing compound metabolic process	7/320	11/592	0.371280570199195	0.998752757315781	485058/608843/403892/403450/403927/487230/100856359	MFSD12/CTSK/SULT1A1/MAOA/PAX8/HTR1A/RAPGEF2	7	1	487230	6	485058/608843/403892/403450/403927/100856359
BP	GO:0042326	negative regulation of phosphorylation	7/320	11/592	0.371280570199195	0.998752757315781	475471/403924/403441/403502/403980/403998/403429	SFRP2/MYC/HGF/TLR9/CAV1/TGFB1/CDKN1B	7	1	403441	6	475471/403924/403502/403980/403998/403429
BP	GO:0043062	extracellular structure organization	7/320	11/592	0.371280570199195	0.998752757315781	475471/403980/403998/403591/475294/403922/476438	SFRP2/CAV1/TGFB1/OPTC/CAV2/TNF/APOE	7	2	403591/403922	5	475471/403980/403998/475294/476438
BP	GO:0045664	regulation of neuron differentiation	7/320	11/592	0.371280570199195	0.998752757315781	475471/403949/403408/403957/403543/403498/100856359	SFRP2/TCF4/PSEN1/RAB11A/ARHGAP35/ARHGEF2/RAPGEF2	7	2	403957/403498	5	475471/403949/403408/403543/100856359
BP	GO:0045861	negative regulation of proteolysis	7/320	11/592	0.371280570199195	0.998752757315781	475471/403441/489433/403797/442936/403922/403919	SFRP2/HGF/BIRC3/PTGER2/BIRC5/TNF/WFDC2	7	4	403441/403797/403922/403919	3	475471/489433/442936
BP	GO:0050867	positive regulation of cell activation	7/320	11/592	0.371280570199195	0.998752757315781	403502/403980/442990/403998/403616/476804/403703	TLR9/CAV1/IL13/TGFB1/LEP/RPS3/TFRC	7	2	442990/476804	5	403502/403980/403998/403616/403703
BP	GO:0060322	head development	7/320	11/592	0.371280570199195	0.998752757315781	475471/449029/485498/403543/478180/490740/100856359	SFRP2/TBX19/CLN5/ARHGAP35/MACO1/MPP5/RAPGEF2	7	1	449029	6	475471/485498/403543/478180/490740/100856359
BP	GO:0071396	cellular response to lipid	7/320	11/592	0.371280570199195	0.998752757315781	403547/403998/477625/481735/492302/403922/403859	ID3/TGFB1/ADCY6/RXRB/CFTR/TNF/ADCY5	7	2	492302/403922	5	403547/403998/477625/481735/403859
BP	GO:0198738	cell-cell signaling by wnt	7/320	11/592	0.371280570199195	0.998752757315781	475471/403980/403408/490344/404008/477032/491160	SFRP2/CAV1/PSEN1/MYOC/RAB5A/CTNNB1/NLK	7	3	490344/404008/491160	4	475471/403980/403408/477032
BP	GO:0009888	tissue development	33/320	58/592	0.376162661469037	0.998752757315781	475471/479217/403987/403441/403547/403424/608843/403980/403630/403762/403984/403998/489766/474868/490418/404021/414755/492302/612294/403543/477032/491006/403927/403954/403939/475294/403807/490740/403922/477530/486079/100856359/403779	SFRP2/ARID5B/PTHLH/HGF/ID3/EDN1/CTSK/CAV1/TGM1/BGLAP/KCNMA1/TGFB1/HSF4/BRD2/RAB25/LGALS3/PLN/CFTR/RAB13/ARHGAP35/CTNNB1/KRT10/PAX8/RHOA/CD44/CAV2/MYH7/MPP5/TNF/TFIP11/GATA4/RAPGEF2/PTH1R	33	11	403441/403630/403984/474868/490418/404021/492302/403807/403922/486079/403779	22	475471/479217/403987/403547/403424/608843/403980/403762/403998/489766/414755/612294/403543/477032/491006/403927/403954/403939/475294/490740/477530/100856359
BP	GO:0043933	protein-containing complex subunit organization	33/320	58/592	0.376162661469037	0.998752757315781	XLOC_034743/475471/403802/445457/474839/480050/607895/403972/403953/403984/445452/403998/403869/474868/403774/403936/404021/403878/476804/403680/491006/608109/XLOC_019296/403790/403591/403922/403498/608244/403971/476438/486552/477530/403896	XLOC_034743/SFRP2/VEGFA/TRPV1/DDX39B/TDRD5/HSD17B8/PRPH2/SRP54/KCNMA1/CCL24/TGFB1/TP53/BRD2/RAB1A/VASP/LGALS3/ATP2A2/RPS3/RPL13A/KRT10/SNRPC/XLOC_019296/IL5/OPTC/TNF/ARHGEF2/NDUFA10/CLNS1A/APOE/AQP2/TFIP11/SMN	33	20	XLOC_034743/403802/445457/403972/403953/403984/474868/403936/404021/476804/403680/608109/XLOC_019296/403790/403591/403922/403498/608244/486552/403896	13	475471/474839/480050/607895/445452/403998/403869/403774/403878/491006/403971/476438/477530
BP	GO:0006886	intracellular protein transport	12/320	20/592	0.379015164916482	0.998752757315781	403883/403953/403979/403998/404018/403948/404006/477771/609416/XLOC_030299/611923/489293	ERBB2/SRP54/HSPB1/TGFB1/SEC61B/TRAM1/SEC61A1/EXOC6/SEC62/XLOC_030299/SRP9/SRPRA	12	8	403953/404018/403948/404006/477771/609416/611923/489293	4	403883/403979/403998/XLOC_030299
BP	GO:0006955	immune response	28/320	49/592	0.38214739819331	0.998752757315781	403880/403413/403981/403502/484483/403980/611360/607183/442990/608246/403998/474362/403616/403740/404021/476804/403931/403790/474836/403501/403985/403922/403498/403755/403170/403703/403977/448807	STXBP2/DNASE1/CCL2/TLR9/CD79A/CAV1/KLRD1/LTA/IL13/CSF3/TGFB1/AKAP8/LEP/PTGDS/LGALS3/RPS3/CD4/IL5/DLA88/SLC46A2/IL6/TNF/ARHGEF2/GAPDH/HMGB1/TFRC/IL12A/TLR2	28	16	403413/484483/611360/607183/442990/608246/404021/476804/403931/403790/474836/403922/403498/403755/403170/403977	12	403880/403981/403502/403980/403998/474362/403616/403740/403501/403985/403703/448807
BP	GO:0065003	protein-containing complex assembly	28/320	49/592	0.38214739819331	0.998752757315781	XLOC_034743/403802/445457/474839/607895/403972/403953/403984/445452/403998/403869/474868/403774/403936/404021/476804/403680/491006/608109/XLOC_019296/403790/403922/608244/403971/476438/486552/477530/403896	XLOC_034743/VEGFA/TRPV1/DDX39B/HSD17B8/PRPH2/SRP54/KCNMA1/CCL24/TGFB1/TP53/BRD2/RAB1A/VASP/LGALS3/RPS3/RPL13A/KRT10/SNRPC/XLOC_019296/IL5/TNF/NDUFA10/CLNS1A/APOE/AQP2/TFIP11/SMN	28	18	XLOC_034743/403802/445457/403972/403953/403984/474868/403936/404021/476804/403680/608109/XLOC_019296/403790/403922/608244/486552/403896	10	474839/607895/445452/403998/403869/403774/491006/403971/476438/477530
BP	GO:0098657	import into cell	18/320	31/592	0.393464132363757	0.998752757315781	403767/403802/445457/403980/491169/403741/491153/480558/403938/403908/403774/403616/404008/403721/475294/403922/403170/403703	CUBN/VEGFA/TRPV1/CAV1/UNC119/HTR1B/MYO1D/NME1/LMAN2/CANX/RAB1A/LEP/RAB5A/GHR/CAV2/TNF/HMGB1/TFRC	18	8	403767/403802/445457/403938/403908/404008/403922/403170	10	403980/491169/403741/491153/480558/403774/403616/403721/475294/403703
BP	GO:0045859	regulation of protein kinase activity	13/320	22/592	0.397816558629759	0.998752757315781	475471/403441/403802/403424/403980/403998/403616/476804/403931/403429/403954/403922/100856359	SFRP2/HGF/VEGFA/EDN1/CAV1/TGFB1/LEP/RPS3/CD4/CDKN1B/RHOA/TNF/RAPGEF2	13	5	403441/403802/476804/403931/403922	8	475471/403424/403980/403998/403616/403429/403954/100856359
BP	GO:0009991	response to extracellular stimulus	8/320	13/592	0.398420401603532	0.998752757315781	403550/475471/445457/403762/403616/100502558/489894/403543	ALB/SFRP2/TRPV1/BGLAP/LEP/PMAIP1/NUDT1/ARHGAP35	8	3	403550/445457/100502558	5	475471/403762/403616/489894/403543
BP	GO:0043542	endothelial cell migration	8/320	13/592	0.398420401603532	0.998752757315781	403802/403438/403998/403904/403443/612294/478908/403922	VEGFA/MET/TGFB1/DCN/GLUL/RAB13/AAMP/TNF	8	3	403802/403443/403922	5	403438/403998/403904/612294/478908
BP	GO:0045786	negative regulation of cell cycle	8/320	13/592	0.398420401603532	0.998752757315781	403897/474839/100856060/403998/442936/477032/403429/403922	NR4A1/DDX39B/HORMAD1/TGFB1/BIRC5/CTNNB1/CDKN1B/TNF	8	2	100856060/403922	6	403897/474839/403998/442936/477032/403429
BP	GO:1903522	regulation of blood circulation	8/320	13/592	0.398420401603532	0.998752757315781	403424/403980/414755/403962/403508/403812/403807/487230	EDN1/CAV1/PLN/ADRA1B/EDN2/HRH2/MYH7/HTR1A	8	2	403807/487230	6	403424/403980/414755/403962/403508/403812
BP	GO:1903827	regulation of cellular protein localization	8/320	13/592	0.398420401603532	0.998752757315781	403883/403998/445542/404021/477032/483490/403922/442955	ERBB2/TGFB1/SLC5A3/LGALS3/CTNNB1/ZDHHC5/TNF/EPB41	8	3	404021/403922/442955	5	403883/403998/445542/477032/483490
BP	GO:2000026	regulation of multicellular organismal development	30/320	53/592	0.404170016229464	0.998752757315781	475471/403924/403441/403502/403802/403949/403424/608843/403980/403408/403762/478664/445452/403998/403616/612116/474697/403904/403957/492302/403443/403543/477032/403931/403927/403501/403922/403498/403703/100856359	SFRP2/MYC/HGF/TLR9/VEGFA/TCF4/EDN1/CTSK/CAV1/PSEN1/BGLAP/DNAJB11/CCL24/TGFB1/LEP/NAXE/HSPA9/DCN/RAB11A/CFTR/GLUL/ARHGAP35/CTNNB1/CD4/PAX8/SLC46A2/TNF/ARHGEF2/TFRC/RAPGEF2	30	10	403441/403802/478664/474697/403957/492302/403443/403931/403922/403498	20	475471/403924/403502/403949/403424/608843/403980/403408/403762/445452/403998/403616/612116/403904/403543/477032/403927/403501/403703/100856359
BP	GO:0071702	organic substance transport	48/320	86/592	0.407138704376898	0.998752757315781	XLOC_034743/403883/403767/485058/403424/445457/403980/404013/491169/403809/403997/403953/403979/403741/403998/474362/491153/403938/403774/403616/403956/476437/612116/445542/404018/474871/486415/606754/490418/492302/403948/403927/403673/404006/488390/477771/482381/609416/403985/403922/483332/XLOC_030299/611923/403703/476438/403859/489293/487230	XLOC_034743/ERBB2/CUBN/MFSD12/EDN1/TRPV1/CAV1/SLC6A12/UNC119/RRBP1/SLC2A3/SRP54/HSPB1/HTR1B/TGFB1/AKAP8/MYO1D/LMAN2/RAB1A/LEP/RAB4B/APOC1/NAXE/SLC5A3/SEC61B/VPS52/ZDHHC8/QKI/RAB25/CFTR/TRAM1/PAX8/SLC2A4/SEC61A1/ABCB11/EXOC6/PLEKHA8/SEC62/IL6/TNF/RHBDF2/XLOC_030299/SRP9/TFRC/APOE/ADCY5/SRPRA/HTR1A	48	21	XLOC_034743/403767/445457/404013/403997/403953/403938/404018/490418/492302/403948/403673/404006/477771/482381/609416/403922/483332/611923/489293/487230	27	403883/485058/403424/403980/491169/403809/403979/403741/403998/474362/491153/403774/403616/403956/476437/612116/445542/474871/486415/606754/403927/488390/403985/XLOC_030299/403703/476438/403859
BP	GO:0042493	response to drug	19/320	33/592	0.407742442280009	0.998752757315781	403441/403502/403424/445457/403980/403984/553102/403998/442957/403960/477625/492302/403928/477032/476804/488390/403922/403498/403859	HGF/TLR9/EDN1/TRPV1/CAV1/KCNMA1/GUCY1B1/TGFB1/GNAI2/ADORA2A/ADCY6/CFTR/GNAQ/CTNNB1/RPS3/ABCB11/TNF/ARHGEF2/ADCY5	19	9	403441/445457/403984/553102/442957/492302/476804/403922/403498	10	403502/403424/403980/403998/403960/477625/403928/477032/488390/403859
BP	GO:1901700	response to oxygen-containing compound	25/320	44/592	0.412408754024949	0.998752757315781	403441/403897/403547/445457/403980/403762/403984/553102/403998/442957/403773/477625/100855637/492302/403928/612294/477032/476804/403673/476258/403922/403498/490847/403859/100856359	HGF/NR4A1/ID3/TRPV1/CAV1/BGLAP/KCNMA1/GUCY1B1/TGFB1/GNAI2/RAB8A/ADCY6/PTGER1/CFTR/GNAQ/RAB13/CTNNB1/RPS3/SLC2A4/SOD2/TNF/ARHGEF2/BDKRB1/ADCY5/RAPGEF2	25	11	403441/445457/403984/553102/442957/100855637/492302/476804/403673/403922/403498	14	403897/403547/403980/403762/403998/403773/477625/403928/612294/477032/476258/490847/403859/100856359
BP	GO:0006259	DNA metabolic process	14/320	24/592	0.415032092056059	0.998752757315781	403413/403924/403441/480050/403998/403869/489894/476804/XLOC_019296/474966/XLOC_035772/403170/403703/403657	DNASE1/MYC/HGF/TDRD5/TGFB1/TP53/NUDT1/RPS3/XLOC_019296/OOEP/XLOC_035772/HMGB1/TFRC/EGF	14	7	403413/403441/476804/XLOC_019296/XLOC_035772/403170/403657	7	403924/480050/403998/403869/489894/474966/403703
BP	GO:0030855	epithelial cell differentiation	14/320	24/592	0.415032092056059	0.998752757315781	403547/403980/403630/403984/489766/490418/404021/612294/491006/403927/403954/403922/486079/100856359	ID3/CAV1/TGM1/KCNMA1/HSF4/RAB25/LGALS3/RAB13/KRT10/PAX8/RHOA/TNF/GATA4/RAPGEF2	14	6	403630/403984/490418/404021/403922/486079	8	403547/403980/489766/612294/491006/403927/403954/100856359
BP	GO:0031347	regulation of defense response	14/320	24/592	0.415032092056059	0.998752757315781	403413/403441/403502/403980/611360/607183/442990/445452/403616/403960/403501/403922/403170/448807	DNASE1/HGF/TLR9/CAV1/KLRD1/LTA/IL13/CCL24/LEP/ADORA2A/SLC46A2/TNF/HMGB1/TLR2	14	7	403413/403441/611360/607183/442990/403922/403170	7	403502/403980/445452/403616/403960/403501/448807
BP	GO:0032870	cellular response to hormone stimulus	14/320	24/592	0.415032092056059	0.998752757315781	403897/403980/403762/442957/403773/403616/492296/477625/481735/403928/612294/403927/403673/403455	NR4A1/CAV1/BGLAP/GNAI2/RAB8A/LEP/ASIP/ADCY6/RXRB/GNAQ/RAB13/PAX8/SLC2A4/SSTR1	14	3	442957/492296/403673	11	403897/403980/403762/403773/403616/477625/481735/403928/612294/403927/403455
BP	GO:0060341	regulation of cellular localization	14/320	24/592	0.415032092056059	0.998752757315781	403883/403980/442990/403998/445542/404008/404021/414755/492302/477032/483490/403922/442955/403859	ERBB2/CAV1/IL13/TGFB1/SLC5A3/RAB5A/LGALS3/PLN/CFTR/CTNNB1/ZDHHC5/TNF/EPB41/ADCY5	14	6	442990/404008/404021/492302/403922/442955	8	403883/403980/403998/445542/414755/477032/483490/403859
BP	GO:0003018	vascular process in circulatory system	9/320	15/592	0.421578796111378	0.998752757315781	403424/403980/450187/403984/403741/403543/403508/403812/487230	EDN1/CAV1/EDNRA/KCNMA1/HTR1B/ARHGAP35/EDN2/HRH2/HTR1A	9	2	403984/487230	7	403424/403980/450187/403741/403543/403508/403812
BP	GO:0034329	cell junction assembly	9/320	15/592	0.421578796111378	0.998752757315781	403802/403980/403752/490344/612294/477032/403954/403922/100856359	VEGFA/CAV1/TJP1/MYOC/RAB13/CTNNB1/RHOA/TNF/RAPGEF2	9	3	403802/490344/403922	6	403980/403752/612294/477032/403954/100856359
BP	GO:0042391	regulation of membrane potential	9/320	15/592	0.421578796111378	0.998752757315781	445457/403980/403984/403723/403960/403904/490344/403878/492302	TRPV1/CAV1/KCNMA1/CLCN1/ADORA2A/DCN/MYOC/ATP2A2/CFTR	9	5	445457/403984/403723/490344/492302	4	403980/403960/403904/403878
BP	GO:0045216	cell-cell junction organization	9/320	15/592	0.421578796111378	0.998752757315781	403802/403980/403752/403998/490344/612294/477032/403954/403922	VEGFA/CAV1/TJP1/TGFB1/MYOC/RAB13/CTNNB1/RHOA/TNF	9	3	403802/490344/403922	6	403980/403752/403998/612294/477032/403954
BP	GO:1905114	cell surface receptor signaling pathway involved in cell-cell signaling	9/320	15/592	0.421578796111378	0.998752757315781	475471/445457/403980/403408/403960/490344/404008/477032/491160	SFRP2/TRPV1/CAV1/PSEN1/ADORA2A/MYOC/RAB5A/CTNNB1/NLK	9	4	445457/490344/404008/491160	5	475471/403980/403408/403960/477032
BP	GO:0065009	regulation of molecular function	50/320	90/592	0.423350158358385	0.998752757315781	475471/479217/403924/403441/489433/403547/403802/403424/607905/403980/481739/403966/403408/403797/403781/403998/403754/442936/403616/403726/607216/445542/403805/475607/442949/442985/414755/485498/492302/403483/100502558/403928/403543/476804/403931/403429/403954/403790/403943/475294/403922/403498/493972/403919/403435/477530/574011/100856359/403657/100855706	SFRP2/ARID5B/MYC/HGF/BIRC3/ID3/VEGFA/EDN1/RING1/CAV1/RGL2/ATP1B1/PSEN1/PTGER2/PDE6D/TGFB1/FER/BIRC5/LEP/RPGR/MASTL/SLC5A3/ADORA3/DLC1/SOCS3/PDGFRB/PLN/CLN5/CFTR/CGA/PMAIP1/GNAQ/ARHGAP35/RPS3/CD4/CDKN1B/RHOA/IL5/GNAS/CAV2/TNF/ARHGEF2/ADRB1/WFDC2/ANXA2/TFIP11/HACD1/RAPGEF2/EGF/PPP1R1A	50	20	403441/403802/403966/403797/607216/403805/442949/492302/403483/100502558/476804/403931/403790/403943/403922/403498/493972/403919/403657/100855706	30	475471/479217/403924/489433/403547/403424/607905/403980/481739/403408/403781/403998/403754/442936/403616/403726/445542/475607/442985/414755/485498/403928/403543/403429/403954/475294/403435/477530/574011/100856359
BP	GO:0010557	positive regulation of macromolecule biosynthetic process	26/320	46/592	0.423893345761678	0.998752757315781	475471/479217/403924/403441/403897/403883/403502/403802/403424/474839/403998/403869/449029/489766/403904/477032/403931/442859/442946/403927/403790/403922/403498/490852/486079/403657	SFRP2/ARID5B/MYC/HGF/NR4A1/ERBB2/TLR9/VEGFA/EDN1/DDX39B/TGFB1/TP53/TBX19/HSF4/DCN/CTNNB1/CD4/NFKB1/HMGA1/PAX8/IL5/TNF/ARHGEF2/SETD3/GATA4/EGF	26	11	403441/403802/449029/403931/442946/403790/403922/403498/490852/486079/403657	15	475471/479217/403924/403897/403883/403502/403424/474839/403998/403869/489766/403904/477032/442859/403927
BP	GO:0007154	cell communication	114/320	208/592	0.427117751947641	0.998752757315781	403550/475471/403924/403441/403897/403981/403883/403502/403537/403511/403906/403802/403424/445457/403980/403546/481739/450187/611360/403809/403865/403408/403438/607183/442990/403797/403984/403741/608246/553102/403998/403869/403754/403704/475738/442957/403723/478973/403742/403955/403774/403616/XLOC_019078/403960/492296/403911/403956/477625/403904/490344/403805/403817/475607/100855637/404008/479458…	ALB/SFRP2/MYC/HGF/NR4A1/CCL2/ERBB2/TLR9/MCL1/GNB3/SAG/VEGFA/EDN1/TRPV1/CAV1/TUBD1/RGL2/EDNRA/KLRD1/RRBP1/RAB12/PSEN1/MET/LTA/IL13/PTGER2/KCNMA1/HTR1B/CSF3/GUCY1B1/TGFB1/TP53/FER/UACA/SLC8A1/GNAI2/CLCN1/COPA/RLN2/RAC1/RAB1A/LEP/XLOC_019078/ADORA2A/ASIP/PDE6G/RAB4B/ADCY6/DCN/MYOC/ADORA3/ADM/DLC1/PTGER1/RAB5A/CASP12/SOCS3/RXRB/NPY1R/RHO/XLOC_006984/FGF5/PDGFRB/XLOC_004697/LGALS3/PLN/RHPN2/CFTR/CGA/P…	114	54	403550/403441/403906/403802/445457/611360/403865/607183/442990/403797/403984/608246/553102/442957/403723/478973/403742/403955/XLOC_019078/492296/403911/490344/403805/403817/100855637/404008/442949/493763/XLOC_006984/XLOC_004697/404021/403518/492302/403483/100502558/476804/403613/403931/403790/403418/403943/403922/403498/403755/493972/403170/403567/XLOC_002534/492281/403977/487230/403657/403779/49…	60	475471/403924/403897/403981/403883/403502/403537/403511/403424/403980/403546/481739/450187/403809/403408/403438/403741/403998/403869/403754/403704/475738/403774/403616/403960/403956/477625/403904/475607/479458/481735/399518/608459/442985/414755/489894/403928/403962/612294/403543/477032/403508/449478/442859/403927/403721/478180/403954/403939/403812/403455/475294/403501/403410/490740/403985/490847/…
BP	GO:0043549	regulation of kinase activity	15/320	26/592	0.430915797332139	0.998752757315781	475471/403441/403802/403424/403980/403998/403616/442949/442985/476804/403931/403429/403954/403922/100856359	SFRP2/HGF/VEGFA/EDN1/CAV1/TGFB1/LEP/SOCS3/PDGFRB/RPS3/CD4/CDKN1B/RHOA/TNF/RAPGEF2	15	6	403441/403802/442949/476804/403931/403922	9	475471/403424/403980/403998/403616/442985/403429/403954/100856359
BP	GO:0051093	negative regulation of developmental process	15/320	26/592	0.430915797332139	0.998752757315781	475471/403924/403547/608843/403980/478664/403998/612116/474697/403904/477032/403927/403586/403922/100856359	SFRP2/MYC/ID3/CTSK/CAV1/DNAJB11/TGFB1/NAXE/HSPA9/DCN/CTNNB1/PAX8/CCL17/TNF/RAPGEF2	15	4	478664/474697/403586/403922	11	475471/403924/403547/608843/403980/403998/612116/403904/477032/403927/100856359
BP	GO:0051338	regulation of transferase activity	15/320	26/592	0.430915797332139	0.998752757315781	475471/403441/403802/403424/403980/403998/403616/442949/442985/476804/403931/403429/403954/403922/100856359	SFRP2/HGF/VEGFA/EDN1/CAV1/TGFB1/LEP/SOCS3/PDGFRB/RPS3/CD4/CDKN1B/RHOA/TNF/RAPGEF2	15	6	403441/403802/442949/476804/403931/403922	9	475471/403424/403980/403998/403616/442985/403429/403954/100856359
BP	GO:0033554	cellular response to stress	27/320	48/592	0.434947805671457	0.998752757315781	403550/475471/403924/403441/403802/403424/445457/474839/403980/404019/403797/553102/403869/403616/607216/404018/492302/100502558/489894/476804/442946/476258/474966/403922/403498/403170/403567	ALB/SFRP2/MYC/HGF/VEGFA/EDN1/TRPV1/DDX39B/CAV1/HSP90B1/PTGER2/GUCY1B1/TP53/LEP/MASTL/SEC61B/CFTR/PMAIP1/NUDT1/RPS3/HMGA1/SOD2/OOEP/TNF/ARHGEF2/HMGB1/CASP3	27	17	403550/403441/403802/445457/404019/403797/553102/607216/404018/492302/100502558/476804/442946/403922/403498/403170/403567	10	475471/403924/403424/474839/403980/403869/403616/489894/476258/474966
BP	GO:0044093	positive regulation of molecular function	27/320	48/592	0.434947805671457	0.998752757315781	475471/479217/403924/403802/403424/403980/403408/403998/403754/403616/445542/442985/485498/492302/100502558/403543/476804/403931/403954/403790/403943/475294/403922/403498/493972/100856359/403657	SFRP2/ARID5B/MYC/VEGFA/EDN1/CAV1/PSEN1/TGFB1/FER/LEP/SLC5A3/PDGFRB/CLN5/CFTR/PMAIP1/ARHGAP35/RPS3/CD4/RHOA/IL5/GNAS/CAV2/TNF/ARHGEF2/ADRB1/RAPGEF2/EGF	27	11	403802/492302/100502558/476804/403931/403790/403943/403922/403498/493972/403657	16	475471/479217/403924/403424/403980/403408/403998/403754/403616/445542/442985/485498/403543/403954/475294/100856359
BP	GO:0022607	cellular component assembly	46/320	83/592	0.440981620012321	0.998752757315781	XLOC_034743/403802/403424/445457/474839/403980/480050/607895/100856060/403972/403953/403984/403752/445452/403998/403869/403773/474868/403774/403936/403726/474697/490344/404021/403878/403957/612294/403543/477032/476804/403680/491006/608109/XLOC_019296/480396/403954/403790/475294/403922/608244/403971/476438/486552/477530/100856359/403896	XLOC_034743/VEGFA/EDN1/TRPV1/DDX39B/CAV1/TDRD5/HSD17B8/HORMAD1/PRPH2/SRP54/KCNMA1/TJP1/CCL24/TGFB1/TP53/RAB8A/BRD2/RAB1A/VASP/RPGR/HSPA9/MYOC/LGALS3/ATP2A2/RAB11A/RAB13/ARHGAP35/CTNNB1/RPS3/RPL13A/KRT10/SNRPC/XLOC_019296/IFT43/RHOA/IL5/CAV2/TNF/NDUFA10/CLNS1A/APOE/AQP2/TFIP11/RAPGEF2/SMN	46	22	XLOC_034743/403802/445457/100856060/403972/403953/403984/474868/403936/474697/490344/404021/403957/476804/403680/608109/XLOC_019296/403790/403922/608244/486552/403896	24	403424/474839/403980/480050/607895/403752/445452/403998/403869/403773/403774/403726/403878/612294/403543/477032/491006/480396/403954/475294/403971/476438/477530/100856359
BP	GO:0002521	leukocyte differentiation	10/320	17/592	0.441797560534767	0.998752757315781	403924/403502/403802/403953/403998/403616/403931/403501/403985/403922	MYC/TLR9/VEGFA/SRP54/TGFB1/LEP/CD4/SLC46A2/IL6/TNF	10	4	403802/403953/403931/403922	6	403924/403502/403998/403616/403501/403985
BP	GO:0007169	transmembrane receptor protein tyrosine kinase signaling pathway	10/320	17/592	0.441797560534767	0.998752757315781	403802/403438/403998/403754/403904/490344/608459/442985/100856359/403657	VEGFA/MET/TGFB1/FER/DCN/MYOC/FGF5/PDGFRB/RAPGEF2/EGF	10	3	403802/490344/403657	7	403438/403998/403754/403904/608459/442985/100856359
BP	GO:0033674	positive regulation of kinase activity	10/320	17/592	0.441797560534767	0.998752757315781	403802/403424/403998/403616/442985/476804/403931/403954/403922/100856359	VEGFA/EDN1/TGFB1/LEP/PDGFRB/RPS3/CD4/RHOA/TNF/RAPGEF2	10	4	403802/476804/403931/403922	6	403424/403998/403616/442985/403954/100856359
BP	GO:0045596	negative regulation of cell differentiation	10/320	17/592	0.441797560534767	0.998752757315781	475471/403924/403547/403980/478664/403998/474697/403586/403922/100856359	SFRP2/MYC/ID3/CAV1/DNAJB11/TGFB1/HSPA9/CCL17/TNF/RAPGEF2	10	4	478664/474697/403586/403922	6	475471/403924/403547/403980/403998/100856359
BP	GO:0048732	gland development	10/320	17/592	0.441797560534767	0.998752757315781	403441/403980/403953/403998/449029/403543/403927/403501/403985/403922	HGF/CAV1/SRP54/TGFB1/TBX19/ARHGAP35/PAX8/SLC46A2/IL6/TNF	10	4	403441/403953/449029/403922	6	403980/403998/403543/403927/403501/403985
BP	GO:0060627	regulation of vesicle-mediated transport	10/320	17/592	0.441797560534767	0.998752757315781	403802/403980/491169/442990/403938/404008/490418/403957/492302/403922	VEGFA/CAV1/UNC119/IL13/LMAN2/RAB5A/RAB25/RAB11A/CFTR/TNF	10	8	403802/442990/403938/404008/490418/403957/492302/403922	2	403980/491169
BP	GO:0009725	response to hormone	17/320	30/592	0.459442121788332	0.998752757315781	403897/403980/403762/403998/442957/403773/403616/492296/477625/481735/403928/612294/477032/403927/403673/403455/403922	NR4A1/CAV1/BGLAP/TGFB1/GNAI2/RAB8A/LEP/ASIP/ADCY6/RXRB/GNAQ/RAB13/CTNNB1/PAX8/SLC2A4/SSTR1/TNF	17	4	442957/492296/403673/403922	13	403897/403980/403762/403998/403773/403616/477625/481735/403928/612294/477032/403927/403455
BP	GO:0030029	actin filament-based process	17/320	30/592	0.459442121788332	0.998752757315781	403424/403980/445452/403754/403580/403936/490344/414755/612294/403543/403954/474966/403807/403922/403498/442955/490852	EDN1/CAV1/CCL24/FER/ACTB/VASP/MYOC/PLN/RAB13/ARHGAP35/RHOA/OOEP/MYH7/TNF/ARHGEF2/EPB41/SETD3	17	7	403936/490344/403807/403922/403498/442955/490852	10	403424/403980/445452/403754/403580/414755/612294/403543/403954/474966
BP	GO:0001819	positive regulation of cytokine production	11/320	19/592	0.45976329619458	0.998752757315781	403441/403502/607183/442990/403998/403774/403616/476804/403922/403498/403755	HGF/TLR9/LTA/IL13/TGFB1/RAB1A/LEP/RPS3/TNF/ARHGEF2/GAPDH	11	7	403441/607183/442990/476804/403922/403498/403755	4	403502/403998/403774/403616
BP	GO:1901564	organonitrogen compound metabolic process	120/320	220/592	0.460742712163159	0.998752757315781	475471/403924/403441/403883/489433/403502/607481/403802/403424/608843/403980/612614/404019/479796/444855/403892/403865/403408/403438/481862/403797/403979/480238/478664/493990/476516/503548/484770/609491/553102/XLOC_038876/403998/403450/403754/XLOC_042223/442936/494000/XLOC_039760/403694/404014/403552/489766/481737/403955/480558/474868/403774/403616/XLOC_006213/403911/607216/477625/476437/612116/4…	SFRP2/MYC/HGF/ERBB2/BIRC3/TLR9/RPL32/VEGFA/EDN1/CTSK/CAV1/COX7A1/HSP90B1/TUFM/UNK/SULT1A1/RAB12/PSEN1/MET/LGSN/PTGER2/HSPB1/DAD1/DNAJB11/XYLT2/RPN1/FUT10/AMT/RPL4/GUCY1B1/XLOC_038876/TGFB1/MAOA/FER/XLOC_042223/BIRC5/VHL/XLOC_039760/GALK1/USP11/PGB1/HSF4/B3GALT4/RAC1/NME1/BRD2/RAB1A/LEP/XLOC_006213/PDE6G/MASTL/ADCY6/APOC1/NAXE/DCN/MYOC/SEC61B/CASP12/SOCS3/ZDHHC8/DDOST/RHO/IDUA/RPL36AL/QKI/NAXD/PDG…	120	54	403441/607481/403802/404019/403865/481862/403797/478664/476516/609491/553102/XLOC_038876/XLOC_039760/403552/403955/474868/XLOC_006213/403911/607216/490344/404018/442949/404012/493763/403885/100502558/403443/403825/490425/476804/403680/479780/403931/403557/477223/403684/403790/477512/XLOC_028700/403807/403922/403498/XLOC_035772/XLOC_043244/403755/XLOC_036768/403682/611923/403567/490852/403919/XLOC…	66	475471/403924/403883/489433/403502/403424/608843/403980/612614/479796/444855/403892/403408/403438/403979/480238/493990/503548/484770/403998/403450/403754/XLOC_042223/442936/494000/403694/404014/489766/481737/480558/403774/403616/477625/476437/612116/403904/479458/486415/100505382/480311/606754/607381/442985/403978/485498/489894/403962/403916/477032/485337/491006/403927/403429/403954/488390/403833…
BP	GO:0051234	establishment of localization	95/320	174/592	0.468235934776237	0.998752757315781	XLOC_034743/403880/403883/403767/403802/485058/403424/445457/474839/XLOC_004496/403980/404013/491169/478909/403809/403865/403729/403997/442990/490936/403953/403979/403984/403741/403998/474362/404000/475738/442936/403723/491153/403773/480558/403938/403908/403774/403616/403726/403956/476437/612116/445542/404018/404008/474871/486415/606754/403740/490418/403878/403957/414755/485498/492302/100502558/6…	XLOC_034743/STXBP2/ERBB2/CUBN/VEGFA/MFSD12/EDN1/TRPV1/DDX39B/XLOC_004496/CAV1/SLC6A12/UNC119/SLC11A1/RRBP1/RAB12/ATP6V0E1/SLC2A3/IL13/GJC1/SRP54/HSPB1/KCNMA1/HTR1B/TGFB1/AKAP8/SLC6A6/SLC8A1/BIRC5/CLCN1/MYO1D/RAB8A/NME1/LMAN2/CANX/RAB1A/LEP/RPGR/RAB4B/APOC1/NAXE/SLC5A3/SEC61B/RAB5A/VPS52/ZDHHC8/QKI/PTGDS/RAB25/ATP2A2/RAB11A/PLN/CLN5/CFTR/PMAIP1/RAB13/UCP3/CTNNB1/CD4/TRAM1/PAX8/GHR/IFT43/SLC2A4/SEC…	95	40	XLOC_034743/403767/403802/445457/XLOC_004496/404013/403865/403997/442990/403953/403984/403723/403938/403908/404018/404008/490418/403957/492302/100502558/403575/403931/403948/403673/404006/403538/403418/477771/482381/609416/479040/403922/483332/442955/403170/611923/486552/489293/487230/431686	55	403880/403883/485058/403424/474839/403980/491169/478909/403809/403729/490936/403979/403741/403998/474362/404000/475738/442936/491153/403773/480558/403774/403616/403726/403956/476437/612116/445542/474871/486415/606754/403740/403878/414755/485498/612294/477032/403927/403721/480396/488390/484584/403812/475294/474966/403501/403985/403983/XLOC_030299/403703/403971/403435/476438/403859/403713
BP	GO:0034613	cellular protein localization	24/320	43/592	0.469009502973929	0.998752757315781	403883/403980/403953/403979/403998/403773/445542/404018/404021/403957/612294/477032/403931/403948/404006/477771/483490/490740/609416/403922/442955/XLOC_030299/611923/489293	ERBB2/CAV1/SRP54/HSPB1/TGFB1/RAB8A/SLC5A3/SEC61B/LGALS3/RAB11A/RAB13/CTNNB1/CD4/TRAM1/SEC61A1/EXOC6/ZDHHC5/MPP5/SEC62/TNF/EPB41/XLOC_030299/SRP9/SRPRA	24	13	403953/404018/404021/403957/403931/403948/404006/477771/609416/403922/442955/611923/489293	11	403883/403980/403979/403998/403773/445542/612294/477032/483490/490740/XLOC_030299
BP	GO:0070727	cellular macromolecule localization	24/320	43/592	0.469009502973929	0.998752757315781	403883/403980/403953/403979/403998/403773/445542/404018/404021/403957/612294/477032/403931/403948/404006/477771/483490/490740/609416/403922/442955/XLOC_030299/611923/489293	ERBB2/CAV1/SRP54/HSPB1/TGFB1/RAB8A/SLC5A3/SEC61B/LGALS3/RAB11A/RAB13/CTNNB1/CD4/TRAM1/SEC61A1/EXOC6/ZDHHC5/MPP5/SEC62/TNF/EPB41/XLOC_030299/SRP9/SRPRA	24	13	403953/404018/404021/403957/403931/403948/404006/477771/609416/403922/442955/611923/489293	11	403883/403980/403979/403998/403773/445542/612294/477032/483490/490740/XLOC_030299
BP	GO:0048513	animal organ development	50/320	91/592	0.472542747484086	0.998752757315781	475471/479217/403987/403924/486334/403441/403502/403547/403802/403424/608843/607905/403980/403630/607183/403972/403953/403762/403984/403998/449029/489766/403616/474697/490344/399518/442985/414755/485498/492302/612294/403543/477032/403613/491006/403931/403927/478180/404006/403418/475294/403501/403807/490740/403985/403922/477530/486079/100856359/403779	SFRP2/ARID5B/PTHLH/MYC/CRYBA4/HGF/TLR9/ID3/VEGFA/EDN1/CTSK/RING1/CAV1/TGM1/LTA/PRPH2/SRP54/BGLAP/KCNMA1/TGFB1/TBX19/HSF4/LEP/HSPA9/MYOC/NPY1R/PDGFRB/PLN/CLN5/CFTR/RAB13/ARHGAP35/CTNNB1/GNAT1/KRT10/CD4/PAX8/MACO1/SEC61A1/GJA1/CAV2/SLC46A2/MYH7/MPP5/IL6/TNF/TFIP11/GATA4/RAPGEF2/PTH1R	50	20	486334/403441/403802/403630/607183/403972/403953/403984/449029/474697/490344/492302/403613/403931/404006/403418/403807/403922/486079/403779	30	475471/479217/403987/403924/403502/403547/403424/608843/607905/403980/403762/403998/489766/403616/399518/442985/414755/485498/612294/403543/477032/491006/403927/478180/475294/403501/490740/403985/477530/100856359
BP	GO:0051046	regulation of secretion	12/320	21/592	0.475950567266646	0.998752757315781	403424/442990/403741/403998/404008/492302/403927/403985/403922/483332/403859/487230	EDN1/IL13/HTR1B/TGFB1/RAB5A/CFTR/PAX8/IL6/TNF/RHBDF2/ADCY5/HTR1A	12	6	442990/404008/492302/403922/483332/487230	6	403424/403741/403998/403927/403985/403859
BP	GO:0002683	negative regulation of immune system process	6/320	10/592	0.479544358064061	0.998752757315781	403924/611360/403998/403960/474697/403922	MYC/KLRD1/TGFB1/ADORA2A/HSPA9/TNF	6	3	611360/474697/403922	3	403924/403998/403960
BP	GO:0006470	protein dephosphorylation	6/320	10/592	0.479544358064061	0.998752757315781	403998/607216/442985/403557/484022/403922	TGFB1/MASTL/PDGFRB/PPP1CC/EPM2A/TNF	6	3	607216/403557/403922	3	403998/442985/484022
BP	GO:0006520	cellular amino acid metabolic process	6/320	10/592	0.479544358064061	0.998752757315781	481862/484770/XLOC_039760/XLOC_006213/XLOC_036768/XLOC_000332	LGSN/AMT/XLOC_039760/XLOC_006213/XLOC_036768/XLOC_000332	6	5	481862/XLOC_039760/XLOC_006213/XLOC_036768/XLOC_000332	1	484770
BP	GO:0006732	coenzyme metabolic process	6/320	10/592	0.479544358064061	0.998752757315781	403694/612116/607381/490425/403755/403604	GALK1/NAXE/NAXD/PKLR/GAPDH/FMO1	6	2	490425/403755	4	403694/612116/607381/403604
BP	GO:0007517	muscle organ development	6/320	10/592	0.479544358064061	0.998752757315781	403547/403424/403980/403998/475294/403807	ID3/EDN1/CAV1/TGFB1/CAV2/MYH7	6	1	403807	5	403547/403424/403980/403998/475294
BP	GO:0009306	protein secretion	6/320	10/592	0.479544358064061	0.998752757315781	403998/492302/403985/403922/483332/403859	TGFB1/CFTR/IL6/TNF/RHBDF2/ADCY5	6	3	492302/403922/483332	3	403998/403985/403859
BP	GO:0014706	striated muscle tissue development	6/320	10/592	0.479544358064061	0.998752757315781	403424/403980/403998/414755/475294/403807	EDN1/CAV1/TGFB1/PLN/CAV2/MYH7	6	1	403807	5	403424/403980/403998/414755/475294
BP	GO:0019318	hexose metabolic process	6/320	10/592	0.479544358064061	0.998752757315781	403492/403694/399518/100502558/403922/403755	G6PC1/GALK1/NPY1R/PMAIP1/TNF/GAPDH	6	4	403492/100502558/403922/403755	2	403694/399518
BP	GO:0034655	nucleobase-containing compound catabolic process	6/320	10/592	0.479544358064061	0.998752757315781	403413/403694/489894/403825/490425/403755	DNASE1/GALK1/NUDT1/PDE5A/PKLR/GAPDH	6	4	403413/403825/490425/403755	2	403694/489894
BP	GO:0045047	protein targeting to ER	6/320	10/592	0.479544358064061	0.998752757315781	403953/403948/404006/609416/611923/489293	SRP54/TRAM1/SEC61A1/SEC62/SRP9/SRPRA	6	6	403953/403948/404006/609416/611923/489293	0
BP	GO:0050708	regulation of protein secretion	6/320	10/592	0.479544358064061	0.998752757315781	403998/492302/403985/403922/483332/403859	TGFB1/CFTR/IL6/TNF/RHBDF2/ADCY5	6	3	492302/403922/483332	3	403998/403985/403859
BP	GO:0050730	regulation of peptidyl-tyrosine phosphorylation	6/320	10/592	0.479544358064061	0.998752757315781	475471/403441/403802/403980/403790/403498	SFRP2/HGF/VEGFA/CAV1/IL5/ARHGEF2	6	4	403441/403802/403790/403498	2	475471/403980
BP	GO:0051606	detection of stimulus	6/320	10/592	0.479544358064061	0.998752757315781	445457/403972/493763/403928/476804/403613	TRPV1/PRPH2/RHO/GNAQ/RPS3/GNAT1	6	5	445457/403972/493763/476804/403613	1	403928
BP	GO:0060537	muscle tissue development	6/320	10/592	0.479544358064061	0.998752757315781	403424/403980/403998/414755/475294/403807	EDN1/CAV1/TGFB1/PLN/CAV2/MYH7	6	1	403807	5	403424/403980/403998/414755/475294
BP	GO:0061448	connective tissue development	6/320	10/592	0.479544358064061	0.998752757315781	475471/479217/403424/608843/403998/403779	SFRP2/ARID5B/EDN1/CTSK/TGFB1/PTH1R	6	1	403779	5	475471/479217/403424/608843/403998
BP	GO:0070972	protein localization to endoplasmic reticulum	6/320	10/592	0.479544358064061	0.998752757315781	403953/403948/404006/609416/611923/489293	SRP54/TRAM1/SEC61A1/SEC62/SRP9/SRPRA	6	6	403953/403948/404006/609416/611923/489293	0
BP	GO:0072599	establishment of protein localization to endoplasmic reticulum	6/320	10/592	0.479544358064061	0.998752757315781	403953/403948/404006/609416/611923/489293	SRP54/TRAM1/SEC61A1/SEC62/SRP9/SRPRA	6	6	403953/403948/404006/609416/611923/489293	0
BP	GO:2000027	regulation of organ morphogenesis	6/320	10/592	0.479544358064061	0.998752757315781	475471/403441/492302/403543/403927/403922	SFRP2/HGF/CFTR/ARHGAP35/PAX8/TNF	6	3	403441/492302/403922	3	475471/403543/403927
BP	GO:0006928	movement of cell or subcellular component	38/320	69/592	0.480312112241804	0.998752757315781	475471/403441/403981/403802/403424/403980/403438/403953/403979/445452/403998/403754/403955/403774/403726/403904/490344/403805/442985/403885/490418/404021/403957/414755/403443/612294/403543/480396/488089/403954/403939/403418/403807/478908/403922/403498/485621/100856359	SFRP2/HGF/CCL2/VEGFA/EDN1/CAV1/MET/SRP54/HSPB1/CCL24/TGFB1/FER/RAC1/RAB1A/RPGR/DCN/MYOC/ADORA3/PDGFRB/MMP9/RAB25/LGALS3/RAB11A/PLN/GLUL/RAB13/ARHGAP35/IFT43/CCDC39/RHOA/CD44/GJA1/MYH7/AAMP/TNF/ARHGEF2/POMGNT2/RAPGEF2	38	15	403441/403802/403953/403955/490344/403805/403885/490418/404021/403957/403443/403418/403807/403922/403498	23	475471/403981/403424/403980/403438/403979/445452/403998/403754/403774/403726/403904/442985/414755/612294/403543/480396/488089/403954/403939/478908/485621/100856359
BP	GO:0048870	cell motility	32/320	58/592	0.484782525312374	0.998752757315781	475471/403441/403981/403802/403424/403980/403438/403953/445452/403998/403754/403955/403774/403904/490344/403805/442985/403885/490418/404021/403957/403443/612294/403543/488089/403954/403939/478908/403922/403498/485621/100856359	SFRP2/HGF/CCL2/VEGFA/EDN1/CAV1/MET/SRP54/CCL24/TGFB1/FER/RAC1/RAB1A/DCN/MYOC/ADORA3/PDGFRB/MMP9/RAB25/LGALS3/RAB11A/GLUL/RAB13/ARHGAP35/CCDC39/RHOA/CD44/AAMP/TNF/ARHGEF2/POMGNT2/RAPGEF2	32	13	403441/403802/403953/403955/490344/403805/403885/490418/404021/403957/403443/403922/403498	19	475471/403981/403424/403980/403438/445452/403998/403754/403774/403904/442985/612294/403543/488089/403954/403939/478908/485621/100856359
BP	GO:0051674	localization of cell	32/320	58/592	0.484782525312374	0.998752757315781	475471/403441/403981/403802/403424/403980/403438/403953/445452/403998/403754/403955/403774/403904/490344/403805/442985/403885/490418/404021/403957/403443/612294/403543/488089/403954/403939/478908/403922/403498/485621/100856359	SFRP2/HGF/CCL2/VEGFA/EDN1/CAV1/MET/SRP54/CCL24/TGFB1/FER/RAC1/RAB1A/DCN/MYOC/ADORA3/PDGFRB/MMP9/RAB25/LGALS3/RAB11A/GLUL/RAB13/ARHGAP35/CCDC39/RHOA/CD44/AAMP/TNF/ARHGEF2/POMGNT2/RAPGEF2	32	13	403441/403802/403953/403955/490344/403805/403885/490418/404021/403957/403443/403922/403498	19	475471/403981/403424/403980/403438/445452/403998/403754/403774/403904/442985/612294/403543/488089/403954/403939/478908/485621/100856359
BP	GO:0048584	positive regulation of response to stimulus	39/320	71/592	0.488742848717533	0.998752757315781	475471/403924/403441/403502/403802/403424/403980/403546/611360/403438/607183/442990/445452/403998/403869/403616/403960/403911/403904/490344/442985/492302/100502558/403962/476804/403931/442946/403954/403943/475294/474966/403501/403985/403922/403755/403170/403703/100856359/448807	SFRP2/MYC/HGF/TLR9/VEGFA/EDN1/CAV1/TUBD1/KLRD1/MET/LTA/IL13/CCL24/TGFB1/TP53/LEP/ADORA2A/PDE6G/DCN/MYOC/PDGFRB/CFTR/PMAIP1/ADRA1B/RPS3/CD4/HMGA1/RHOA/GNAS/CAV2/OOEP/SLC46A2/IL6/TNF/GAPDH/HMGB1/TFRC/RAPGEF2/TLR2	39	16	403441/403802/611360/607183/442990/403911/490344/492302/100502558/476804/403931/442946/403943/403922/403755/403170	23	475471/403924/403502/403424/403980/403546/403438/445452/403998/403869/403616/403960/403904/442985/403962/403954/475294/474966/403501/403985/403703/100856359/448807
BP	GO:0019538	protein metabolic process	92/320	169/592	0.489598898184702	0.998752757315781	475471/403924/403441/403883/489433/403502/607481/403802/403424/403980/404019/479796/444855/403865/403408/403438/403797/403979/480238/478664/493990/476516/503548/609491/XLOC_038876/403998/403754/442936/494000/404014/403552/489766/481737/403955/474868/403774/403616/403911/607216/476437/403904/490344/404018/479458/442949/486415/404012/493763/100505382/480311/606754/442985/403885/403978/485498/100502…	SFRP2/MYC/HGF/ERBB2/BIRC3/TLR9/RPL32/VEGFA/EDN1/CAV1/HSP90B1/TUFM/UNK/RAB12/PSEN1/MET/PTGER2/HSPB1/DAD1/DNAJB11/XYLT2/RPN1/FUT10/RPL4/XLOC_038876/TGFB1/FER/BIRC5/VHL/USP11/PGB1/HSF4/B3GALT4/RAC1/BRD2/RAB1A/LEP/PDE6G/MASTL/APOC1/DCN/MYOC/SEC61B/CASP12/SOCS3/ZDHHC8/DDOST/RHO/IDUA/RPL36AL/QKI/PDGFRB/MMP9/DLD/CLN5/PMAIP1/GLUL/ADRA1B/CTNNB1/RPS3/RPL13A/TPP1/KRT10/CD4/PPP1CC/RPN2/RPS11/CDKN1B/RHOA/IL5/…	92	43	403441/607481/403802/404019/403865/403797/478664/476516/609491/XLOC_038876/403552/403955/474868/403911/607216/490344/404018/442949/404012/493763/403885/100502558/403443/476804/403680/403931/403557/477223/403684/403790/477512/XLOC_028700/403922/403498/XLOC_035772/XLOC_043244/403755/403682/611923/403567/490852/403919/491160	49	475471/403924/403883/489433/403502/403424/403980/479796/444855/403408/403438/403979/480238/493990/503548/403998/403754/442936/494000/404014/489766/481737/403774/403616/476437/403904/479458/486415/100505382/480311/606754/442985/403978/485498/403962/477032/485337/491006/403429/403954/488390/403833/484022/403432/485621/403703/478726/476438/100856359
BP	GO:0031328	positive regulation of cellular biosynthetic process	26/320	47/592	0.489903331822182	0.998752757315781	475471/479217/403924/403441/403897/403883/403502/403802/403424/474839/403998/403869/449029/489766/403904/477032/403931/442859/442946/403927/403790/403922/403498/490852/486079/403657	SFRP2/ARID5B/MYC/HGF/NR4A1/ERBB2/TLR9/VEGFA/EDN1/DDX39B/TGFB1/TP53/TBX19/HSF4/DCN/CTNNB1/CD4/NFKB1/HMGA1/PAX8/IL5/TNF/ARHGEF2/SETD3/GATA4/EGF	26	11	403441/403802/449029/403931/442946/403790/403922/403498/490852/486079/403657	15	475471/479217/403924/403897/403883/403502/403424/474839/403998/403869/489766/403904/477032/442859/403927
BP	GO:0001816	cytokine production	13/320	23/592	0.490700074861961	0.998752757315781	403441/403502/607183/442990/403998/403774/403616/476804/403985/403922/403498/403755/448807	HGF/TLR9/LTA/IL13/TGFB1/RAB1A/LEP/RPS3/IL6/TNF/ARHGEF2/GAPDH/TLR2	13	7	403441/607183/442990/476804/403922/403498/403755	6	403502/403998/403774/403616/403985/448807
BP	GO:0032880	regulation of protein localization	13/320	23/592	0.490700074861961	0.998752757315781	403883/403998/445542/404021/492302/477032/474966/483490/403985/403922/483332/442955/403859	ERBB2/TGFB1/SLC5A3/LGALS3/CFTR/CTNNB1/OOEP/ZDHHC5/IL6/TNF/RHBDF2/EPB41/ADCY5	13	5	404021/492302/403922/483332/442955	8	403883/403998/445542/477032/474966/483490/403985/403859
BP	GO:0097435	supramolecular fiber organization	13/320	23/592	0.490700074861961	0.998752757315781	475471/403424/445452/403936/490344/403957/403543/476804/403954/403591/474966/403498/476438	SFRP2/EDN1/CCL24/VASP/MYOC/RAB11A/ARHGAP35/RPS3/RHOA/OPTC/OOEP/ARHGEF2/APOE	13	6	403936/490344/403957/476804/403591/403498	7	475471/403424/445452/403543/403954/474966/476438
BP	GO:0006810	transport	93/320	171/592	0.495512136177787	0.998752757315781	XLOC_034743/403880/403883/403767/403802/485058/403424/445457/474839/XLOC_004496/403980/404013/491169/478909/403809/403865/403729/403997/442990/490936/403953/403979/403984/403741/403998/474362/404000/475738/403723/491153/403773/480558/403938/403908/403774/403616/403726/403956/476437/612116/445542/404018/404008/474871/486415/606754/403740/490418/403878/403957/414755/485498/492302/100502558/612294/4…	XLOC_034743/STXBP2/ERBB2/CUBN/VEGFA/MFSD12/EDN1/TRPV1/DDX39B/XLOC_004496/CAV1/SLC6A12/UNC119/SLC11A1/RRBP1/RAB12/ATP6V0E1/SLC2A3/IL13/GJC1/SRP54/HSPB1/KCNMA1/HTR1B/TGFB1/AKAP8/SLC6A6/SLC8A1/CLCN1/MYO1D/RAB8A/NME1/LMAN2/CANX/RAB1A/LEP/RPGR/RAB4B/APOC1/NAXE/SLC5A3/SEC61B/RAB5A/VPS52/ZDHHC8/QKI/PTGDS/RAB25/ATP2A2/RAB11A/PLN/CLN5/CFTR/PMAIP1/RAB13/UCP3/CTNNB1/CD4/TRAM1/PAX8/GHR/IFT43/SLC2A4/SEC61A1/A…	93	40	XLOC_034743/403767/403802/445457/XLOC_004496/404013/403865/403997/442990/403953/403984/403723/403938/403908/404018/404008/490418/403957/492302/100502558/403575/403931/403948/403673/404006/403538/403418/477771/482381/609416/479040/403922/483332/442955/403170/611923/486552/489293/487230/431686	53	403880/403883/485058/403424/474839/403980/491169/478909/403809/403729/490936/403979/403741/403998/474362/404000/475738/491153/403773/480558/403774/403616/403726/403956/476437/612116/445542/474871/486415/606754/403740/403878/414755/485498/612294/477032/403927/403721/480396/488390/484584/403812/475294/403501/403985/403983/XLOC_030299/403703/403971/403435/476438/403859/403713
BP	GO:0009653	anatomical structure morphogenesis	40/320	73/592	0.496972512326249	0.998752757315781	475471/403441/403547/403802/403424/607905/403980/444855/445452/403998/403773/474868/403774/403616/612116/403904/490344/399518/606754/442985/490418/403957/492302/403443/403543/477032/403613/403927/403954/403939/403913/403807/490740/478908/403985/403922/403498/486079/100856359/403845	SFRP2/HGF/ID3/VEGFA/EDN1/RING1/CAV1/UNK/CCL24/TGFB1/RAB8A/BRD2/RAB1A/LEP/NAXE/DCN/MYOC/NPY1R/QKI/PDGFRB/RAB25/RAB11A/CFTR/GLUL/ARHGAP35/CTNNB1/GNAT1/PAX8/RHOA/CD44/ANPEP/MYH7/MPP5/AAMP/IL6/TNF/ARHGEF2/GATA4/RAPGEF2/FN1	40	13	403441/403802/474868/490344/490418/403957/492302/403443/403613/403807/403922/403498/486079	27	475471/403547/403424/607905/403980/444855/445452/403998/403773/403774/403616/612116/403904/399518/606754/442985/403543/477032/403927/403954/403939/403913/490740/478908/403985/100856359/403845
BP	GO:0051704	multi-organism process	27/320	49/592	0.499748305758274	0.998752757315781	XLOC_034743/403502/610702/474839/403980/480050/100856060/607183/404005/403998/403774/403616/100855637/404008/606754/492302/100502558/403931/442946/403913/403418/475294/403922/403780/490847/399530/448807	XLOC_034743/TLR9/SPACA3/DDX39B/CAV1/TDRD5/HORMAD1/LTA/SPCS3/TGFB1/RAB1A/LEP/PTGER1/RAB5A/QKI/CFTR/PMAIP1/CD4/HMGA1/ANPEP/GJA1/CAV2/TNF/NPHP1/BDKRB1/ELSPBP1/TLR2	27	13	XLOC_034743/610702/100856060/607183/404005/100855637/404008/492302/100502558/403931/442946/403418/403922	14	403502/474839/403980/480050/403998/403774/403616/606754/403913/475294/403780/490847/399530/448807
BP	GO:0002449	lymphocyte mediated immunity	7/320	12/592	0.500004536906681	0.998752757315781	611360/607183/403998/403616/403922/403170/403703	KLRD1/LTA/TGFB1/LEP/TNF/HMGB1/TFRC	7	4	611360/607183/403922/403170	3	403998/403616/403703
BP	GO:0002460	adaptive immune response based on somatic recombination of immune receptors built from immunoglobulin superfamily domains	7/320	12/592	0.500004536906681	0.998752757315781	611360/607183/403998/403985/403922/403170/403703	KLRD1/LTA/TGFB1/IL6/TNF/HMGB1/TFRC	7	4	611360/607183/403922/403170	3	403998/403985/403703
BP	GO:0006605	protein targeting	7/320	12/592	0.500004536906681	0.998752757315781	403883/403953/403948/404006/609416/611923/489293	ERBB2/SRP54/TRAM1/SEC61A1/SEC62/SRP9/SRPRA	7	6	403953/403948/404006/609416/611923/489293	1	403883
BP	GO:0006937	regulation of muscle contraction	7/320	12/592	0.500004536906681	0.998752757315781	403424/403980/403984/414755/403962/403807/490852	EDN1/CAV1/KCNMA1/PLN/ADRA1B/MYH7/SETD3	7	3	403984/403807/490852	4	403424/403980/414755/403962
BP	GO:0007015	actin filament organization	7/320	12/592	0.500004536906681	0.998752757315781	445452/403936/490344/403543/403954/474966/403498	CCL24/VASP/MYOC/ARHGAP35/RHOA/OOEP/ARHGEF2	7	3	403936/490344/403498	4	445452/403543/403954/474966
BP	GO:0008643	carbohydrate transport	7/320	12/592	0.500004536906681	0.998752757315781	485058/403424/403997/403616/445542/403673/403922	MFSD12/EDN1/SLC2A3/LEP/SLC5A3/SLC2A4/TNF	7	3	403997/403673/403922	4	485058/403424/403616/445542
BP	GO:0030099	myeloid cell differentiation	7/320	12/592	0.500004536906681	0.998752757315781	403924/403802/403953/403998/474697/403931/403922	MYC/VEGFA/SRP54/TGFB1/HSPA9/CD4/TNF	7	5	403802/403953/474697/403931/403922	2	403924/403998
BP	GO:0031334	positive regulation of protein complex assembly	7/320	12/592	0.500004536906681	0.998752757315781	403802/445452/403998/404021/476804/403790/403922	VEGFA/CCL24/TGFB1/LGALS3/RPS3/IL5/TNF	7	5	403802/404021/476804/403790/403922	2	445452/403998
BP	GO:0046677	response to antibiotic	7/320	12/592	0.500004536906681	0.998752757315781	403441/403502/403547/477625/492302/476804/403859	HGF/TLR9/ID3/ADCY6/CFTR/RPS3/ADCY5	7	3	403441/492302/476804	4	403502/403547/477625/403859
BP	GO:0007017	microtubule-based process	14/320	25/592	0.504264117874542	0.998752757315781	403883/403979/403774/403726/403957/477032/476804/480396/488089/403954/403418/474966/403498/403755	ERBB2/HSPB1/RAB1A/RPGR/RAB11A/CTNNB1/RPS3/IFT43/CCDC39/RHOA/GJA1/OOEP/ARHGEF2/GAPDH	14	5	403957/476804/403418/403498/403755	9	403883/403979/403774/403726/477032/480396/488089/403954/474966
BP	GO:0032787	monocarboxylic acid metabolic process	14/320	25/592	0.504264117874542	0.998752757315781	100686778/403424/403980/607895/403694/100505382/606754/403740/490425/488390/403544/403755/XLOC_030299/574011	CYP1A1/EDN1/CAV1/HSD17B8/GALK1/IDUA/QKI/PTGDS/PKLR/ABCB11/PTGS1/GAPDH/XLOC_030299/HACD1	14	4	100686778/490425/403544/403755	10	403424/403980/607895/403694/100505382/606754/403740/488390/XLOC_030299/574011
BP	GO:0034622	cellular protein-containing complex assembly	14/320	25/592	0.504264117874542	0.998752757315781	XLOC_034743/474839/403953/445452/403998/474868/403774/476804/403680/608109/XLOC_019296/608244/403971/403896	XLOC_034743/DDX39B/SRP54/CCL24/TGFB1/BRD2/RAB1A/RPS3/RPL13A/SNRPC/XLOC_019296/NDUFA10/CLNS1A/SMN	14	9	XLOC_034743/403953/474868/476804/403680/608109/XLOC_019296/608244/403896	5	474839/445452/403998/403774/403971
BP	GO:0045597	positive regulation of cell differentiation	14/320	25/592	0.504264117874542	0.998752757315781	475471/403949/403424/403998/489766/490344/403957/403543/477032/403931/403927/403922/403498/100856359	SFRP2/TCF4/EDN1/TGFB1/HSF4/MYOC/RAB11A/ARHGAP35/CTNNB1/CD4/PAX8/TNF/ARHGEF2/RAPGEF2	14	5	490344/403957/403931/403922/403498	9	475471/403949/403424/403998/489766/403543/477032/403927/100856359
BP	GO:0043170	macromolecule metabolic process	128/320	236/592	0.504724058515302	0.998752757315781	XLOC_034743/475471/484445/479217/403413/403924/403441/403897/403883/489433/403502/607481/403547/403802/403424/445457/474839/403980/404019/479796/444855/403865/480050/403408/403438/100856060/403797/403979/480238/478664/493990/476516/503548/403741/609491/XLOC_038876/403998/403869/403754/442936/449029/494000/404014/403552/489766/481737/403955/474868/403774/403616/403911/607216/476437/403904/490344/4…	XLOC_034743/SFRP2/FOSB/ARID5B/DNASE1/MYC/HGF/NR4A1/ERBB2/BIRC3/TLR9/RPL32/ID3/VEGFA/EDN1/TRPV1/DDX39B/CAV1/HSP90B1/TUFM/UNK/RAB12/TDRD5/PSEN1/MET/HORMAD1/PTGER2/HSPB1/DAD1/DNAJB11/XYLT2/RPN1/FUT10/HTR1B/RPL4/XLOC_038876/TGFB1/TP53/FER/BIRC5/TBX19/VHL/USP11/PGB1/HSF4/B3GALT4/RAC1/BRD2/RAB1A/LEP/PDE6G/MASTL/APOC1/DCN/MYOC/ADORA3/SEC61B/RAB5A/CASP12/SOCS3/ZDHHC8/DDOST/RHO/IDUA/RPL36AL/QKI/PDGFRB/MMP…	128	62	XLOC_034743/403413/403441/607481/403802/445457/404019/403865/100856060/403797/478664/476516/609491/XLOC_038876/449029/403552/403955/474868/403911/607216/490344/403805/404018/404008/442949/404012/493763/403885/404021/100502558/403443/476804/403680/403931/403557/442946/477223/608109/XLOC_019296/403684/403790/477512/XLOC_028700/403922/403498/XLOC_035772/XLOC_043244/403755/403682/403170/611923/XLOC_0…	66	475471/484445/479217/403924/403897/403883/489433/403502/403547/403424/474839/403980/479796/444855/480050/403408/403438/403979/480238/493990/503548/403741/403998/403869/403754/442936/494000/404014/489766/481737/403774/403616/476437/403904/479458/486415/100505382/480311/606754/442985/403978/485498/489894/403962/403907/477032/485337/491006/442859/403927/442943/403429/403954/488390/403833/484022/4749…
BP	GO:0009891	positive regulation of biosynthetic process	28/320	51/592	0.509234158183755	0.998752757315781	475471/479217/403924/403441/403897/403883/403502/403802/403424/474839/403998/403869/449029/489766/445542/403904/403483/477032/403931/442859/442946/403927/403790/403922/403498/490852/486079/403657	SFRP2/ARID5B/MYC/HGF/NR4A1/ERBB2/TLR9/VEGFA/EDN1/DDX39B/TGFB1/TP53/TBX19/HSF4/SLC5A3/DCN/CGA/CTNNB1/CD4/NFKB1/HMGA1/PAX8/IL5/TNF/ARHGEF2/SETD3/GATA4/EGF	28	12	403441/403802/449029/403483/403931/442946/403790/403922/403498/490852/486079/403657	16	475471/479217/403924/403897/403883/403502/403424/474839/403998/403869/489766/445542/403904/477032/442859/403927
BP	GO:0006807	nitrogen compound metabolic process	149/320	275/592	0.509867058871106	0.998752757315781	XLOC_034743/475471/484445/479217/403413/403924/403441/403897/403883/489433/403502/607481/403547/403802/403424/445457/608843/474839/403980/612614/404019/479796/444855/403892/403865/480050/403408/403438/481862/100856060/403797/403979/480238/478664/493990/476516/503548/484770/609491/553102/XLOC_038876/403998/403450/403869/403754/XLOC_042223/442936/449029/494000/XLOC_039760/403694/404014/403552/48976…	XLOC_034743/SFRP2/FOSB/ARID5B/DNASE1/MYC/HGF/NR4A1/ERBB2/BIRC3/TLR9/RPL32/ID3/VEGFA/EDN1/TRPV1/CTSK/DDX39B/CAV1/COX7A1/HSP90B1/TUFM/UNK/SULT1A1/RAB12/TDRD5/PSEN1/MET/LGSN/HORMAD1/PTGER2/HSPB1/DAD1/DNAJB11/XYLT2/RPN1/FUT10/AMT/RPL4/GUCY1B1/XLOC_038876/TGFB1/MAOA/TP53/FER/XLOC_042223/BIRC5/TBX19/VHL/XLOC_039760/GALK1/USP11/PGB1/HSF4/B3GALT4/RAC1/NME1/BRD2/RAB1A/LEP/XLOC_006213/PDE6G/MASTL/ADCY6/APO…	149	70	XLOC_034743/403413/403441/607481/403802/445457/404019/403865/481862/100856060/403797/478664/476516/609491/553102/XLOC_038876/449029/XLOC_039760/403552/403955/474868/XLOC_006213/403911/607216/490344/403805/404018/442949/404012/493763/403885/404021/100502558/403443/403825/490425/476804/403680/479780/403931/403557/442946/477223/608109/XLOC_019296/403684/403790/477512/XLOC_028700/403807/403922/403498…	79	475471/484445/479217/403924/403897/403883/489433/403502/403547/403424/608843/474839/403980/612614/479796/444855/403892/480050/403408/403438/403979/480238/493990/503548/484770/403998/403450/403869/403754/XLOC_042223/442936/494000/403694/404014/489766/481737/480558/403774/403616/477625/476437/612116/403904/479458/486415/100505382/480311/606754/607381/442985/403978/485498/489894/403962/403907/403916…
BP	GO:0007268	chemical synaptic transmission	8/320	14/592	0.517403086274953	0.998752757315781	403981/403424/445457/403984/553102/403960/404008/403922	CCL2/EDN1/TRPV1/KCNMA1/GUCY1B1/ADORA2A/RAB5A/TNF	8	5	445457/403984/553102/404008/403922	3	403981/403424/403960
BP	GO:0009410	response to xenobiotic stimulus	8/320	14/592	0.517403086274953	0.998752757315781	475471/403924/403536/403741/403960/488390/486079/403604	SFRP2/MYC/TPMT/HTR1B/ADORA2A/ABCB11/GATA4/FMO1	8	2	403536/486079	6	475471/403924/403741/403960/488390/403604
BP	GO:0022604	regulation of cell morphogenesis	8/320	14/592	0.517403086274953	0.998752757315781	403802/445452/490344/403957/403543/403939/100856359/403845	VEGFA/CCL24/MYOC/RAB11A/ARHGAP35/CD44/RAPGEF2/FN1	8	3	403802/490344/403957	5	445452/403543/403939/100856359/403845
BP	GO:0035150	regulation of tube size	8/320	14/592	0.517403086274953	0.998752757315781	403424/403980/450187/403984/403741/403508/403812/487230	EDN1/CAV1/EDNRA/KCNMA1/HTR1B/EDN2/HRH2/HTR1A	8	2	403984/487230	6	403424/403980/450187/403741/403508/403812
BP	GO:0035296	regulation of tube diameter	8/320	14/592	0.517403086274953	0.998752757315781	403424/403980/450187/403984/403741/403508/403812/487230	EDN1/CAV1/EDNRA/KCNMA1/HTR1B/EDN2/HRH2/HTR1A	8	2	403984/487230	6	403424/403980/450187/403741/403508/403812
BP	GO:0042445	hormone metabolic process	8/320	14/592	0.517403086274953	0.998752757315781	100686778/608843/403892/607895/403984/403803/403927/403922	CYP1A1/CTSK/SULT1A1/HSD17B8/KCNMA1/RPE65/PAX8/TNF	8	4	100686778/403984/403803/403922	4	608843/403892/607895/403927
BP	GO:0045765	regulation of angiogenesis	8/320	14/592	0.517403086274953	0.998752757315781	475471/403802/445452/403616/612116/403904/403443/403922	SFRP2/VEGFA/CCL24/LEP/NAXE/DCN/GLUL/TNF	8	3	403802/403443/403922	5	475471/445452/403616/612116/403904
BP	GO:0045785	positive regulation of cell adhesion	8/320	14/592	0.517403086274953	0.998752757315781	475471/403802/403980/403616/490344/476804/403922/403703	SFRP2/VEGFA/CAV1/LEP/MYOC/RPS3/TNF/TFRC	8	4	403802/490344/476804/403922	4	475471/403980/403616/403703
BP	GO:0050880	regulation of blood vessel size	8/320	14/592	0.517403086274953	0.998752757315781	403424/403980/450187/403984/403741/403508/403812/487230	EDN1/CAV1/EDNRA/KCNMA1/HTR1B/EDN2/HRH2/HTR1A	8	2	403984/487230	6	403424/403980/450187/403741/403508/403812
BP	GO:0070201	regulation of establishment of protein localization	8/320	14/592	0.517403086274953	0.998752757315781	403883/403998/492302/474966/403985/403922/483332/403859	ERBB2/TGFB1/CFTR/OOEP/IL6/TNF/RHBDF2/ADCY5	8	3	492302/403922/483332	5	403883/403998/474966/403985/403859
BP	GO:0090087	regulation of peptide transport	8/320	14/592	0.517403086274953	0.998752757315781	403883/403998/492302/403927/403985/403922/483332/403859	ERBB2/TGFB1/CFTR/PAX8/IL6/TNF/RHBDF2/ADCY5	8	3	492302/403922/483332	5	403883/403998/403927/403985/403859
BP	GO:0097746	regulation of blood vessel diameter	8/320	14/592	0.517403086274953	0.998752757315781	403424/403980/450187/403984/403741/403508/403812/487230	EDN1/CAV1/EDNRA/KCNMA1/HTR1B/EDN2/HRH2/HTR1A	8	2	403984/487230	6	403424/403980/450187/403741/403508/403812
BP	GO:0098916	anterograde trans-synaptic signaling	8/320	14/592	0.517403086274953	0.998752757315781	403981/403424/445457/403984/553102/403960/404008/403922	CCL2/EDN1/TRPV1/KCNMA1/GUCY1B1/ADORA2A/RAB5A/TNF	8	5	445457/403984/553102/404008/403922	3	403981/403424/403960
BP	GO:1901652	response to peptide	8/320	14/592	0.517403086274953	0.998752757315781	403897/403980/403762/403773/477625/612294/403673/403498	NR4A1/CAV1/BGLAP/RAB8A/ADCY6/RAB13/SLC2A4/ARHGEF2	8	2	403673/403498	6	403897/403980/403762/403773/477625/612294
BP	GO:1901653	cellular response to peptide	8/320	14/592	0.517403086274953	0.998752757315781	403897/403980/403762/403773/477625/612294/403673/403498	NR4A1/CAV1/BGLAP/RAB8A/ADCY6/RAB13/SLC2A4/ARHGEF2	8	2	403673/403498	6	403897/403980/403762/403773/477625/612294
BP	GO:1902532	negative regulation of intracellular signal transduction	8/320	14/592	0.517403086274953	0.998752757315781	475471/403924/403502/403980/403797/490344/403543/403498	SFRP2/MYC/TLR9/CAV1/PTGER2/MYOC/ARHGAP35/ARHGEF2	8	3	403797/490344/403498	5	475471/403924/403502/403980/403543
BP	GO:0030334	regulation of cell migration	22/320	40/592	0.517453639479365	0.998752757315781	475471/403802/403424/403980/403438/445452/403998/403754/403955/403904/490344/403805/442985/490418/404021/403957/403443/403954/478908/403922/403498/100856359	SFRP2/VEGFA/EDN1/CAV1/MET/CCL24/TGFB1/FER/RAC1/DCN/MYOC/ADORA3/PDGFRB/RAB25/LGALS3/RAB11A/GLUL/RHOA/AAMP/TNF/ARHGEF2/RAPGEF2	22	10	403802/403955/490344/403805/490418/404021/403957/403443/403922/403498	12	475471/403424/403980/403438/445452/403998/403754/403904/442985/403954/478908/100856359
BP	GO:1901135	carbohydrate derivative metabolic process	29/320	53/592	0.518388041299169	0.998752757315781	612532/612614/480238/493990/476516/503548/553102/403998/403694/481737/480558/403774/477625/403904/404012/100505382/489894/403825/403916/477032/490425/479780/477223/477512/403833/403807/403755/485621/403859	RENBP/COX7A1/DAD1/XYLT2/RPN1/FUT10/GUCY1B1/TGFB1/GALK1/B3GALT4/NME1/RAB1A/ADCY6/DCN/DDOST/IDUA/NUDT1/PDE5A/GALC/CTNNB1/PKLR/COX6A2/RPN2/OSTC/GBGT1/MYH7/GAPDH/POMGNT2/ADCY5	29	10	476516/553102/404012/403825/490425/479780/477223/477512/403807/403755	19	612532/612614/480238/493990/503548/403998/403694/481737/480558/403774/477625/403904/100505382/489894/403916/477032/403833/485621/403859
BP	GO:0044267	cellular protein metabolic process	77/320	142/592	0.520310190046979	0.998752757315781	475471/403924/403441/403883/489433/403502/607481/403802/403424/403980/404019/479796/444855/403865/403438/403797/403979/480238/476516/503548/609491/XLOC_038876/403998/403754/442936/494000/404014/489766/481737/403955/474868/403616/403911/607216/403904/490344/404018/442949/486415/404012/493763/480311/606754/442985/403978/485498/100502558/403443/403962/476804/403680/491006/403931/403557/477223/403684…	SFRP2/MYC/HGF/ERBB2/BIRC3/TLR9/RPL32/VEGFA/EDN1/CAV1/HSP90B1/TUFM/UNK/RAB12/MET/PTGER2/HSPB1/DAD1/RPN1/FUT10/RPL4/XLOC_038876/TGFB1/FER/BIRC5/VHL/USP11/HSF4/B3GALT4/RAC1/BRD2/LEP/PDE6G/MASTL/DCN/MYOC/SEC61B/SOCS3/ZDHHC8/DDOST/RHO/RPL36AL/QKI/PDGFRB/DLD/CLN5/PMAIP1/GLUL/ADRA1B/RPS3/RPL13A/KRT10/CD4/PPP1CC/RPN2/RPS11/CDKN1B/RHOA/IL5/ABCB11/OSTC/XLOC_028700/GBGT1/EPM2A/TNF/ARHGEF2/XLOC_035772/XLOC_0…	77	39	403441/607481/403802/404019/403865/403797/476516/609491/XLOC_038876/403955/474868/403911/607216/490344/404018/442949/404012/493763/100502558/403443/476804/403680/403931/403557/477223/403684/403790/477512/XLOC_028700/403922/403498/XLOC_035772/XLOC_043244/403755/403682/611923/490852/403919/491160	38	475471/403924/403883/489433/403502/403424/403980/479796/444855/403438/403979/480238/503548/403998/403754/442936/494000/404014/489766/481737/403616/403904/486415/480311/606754/442985/403978/485498/403962/491006/403429/403954/488390/403833/484022/485621/478726/100856359
BP	GO:0009887	animal organ morphogenesis	16/320	29/592	0.528559853253506	0.998752757315781	475471/403441/403547/403424/607905/403980/403998/399518/492302/403543/403613/403927/403807/403985/403922/486079	SFRP2/HGF/ID3/EDN1/RING1/CAV1/TGFB1/NPY1R/CFTR/ARHGAP35/GNAT1/PAX8/MYH7/IL6/TNF/GATA4	16	6	403441/492302/403613/403807/403922/486079	10	475471/403547/403424/607905/403980/403998/399518/403543/403927/403985
BP	GO:0051272	positive regulation of cellular component movement	16/320	29/592	0.528559853253506	0.998752757315781	403802/403424/403980/403438/445452/403998/403754/490344/442985/490418/404021/403957/403954/478908/403498/100856359	VEGFA/EDN1/CAV1/MET/CCL24/TGFB1/FER/MYOC/PDGFRB/RAB25/LGALS3/RAB11A/RHOA/AAMP/ARHGEF2/RAPGEF2	16	6	403802/490344/490418/404021/403957/403498	10	403424/403980/403438/445452/403998/403754/442985/403954/478908/100856359
BP	GO:0051726	regulation of cell cycle	16/320	29/592	0.528559853253506	0.998752757315781	403897/403424/474839/403630/100856060/403998/442936/403616/403957/477032/403429/403954/475294/474966/403922/403505	NR4A1/EDN1/DDX39B/TGM1/HORMAD1/TGFB1/BIRC5/LEP/RAB11A/CTNNB1/CDKN1B/RHOA/CAV2/OOEP/TNF/DYNLT3	16	5	403630/100856060/403957/403922/403505	11	403897/403424/474839/403998/442936/403616/477032/403429/403954/475294/474966
BP	GO:2000147	positive regulation of cell motility	16/320	29/592	0.528559853253506	0.998752757315781	403802/403424/403980/403438/445452/403998/403754/490344/442985/490418/404021/403957/403954/478908/403498/100856359	VEGFA/EDN1/CAV1/MET/CCL24/TGFB1/FER/MYOC/PDGFRB/RAB25/LGALS3/RAB11A/RHOA/AAMP/ARHGEF2/RAPGEF2	16	6	403802/490344/490418/404021/403957/403498	10	403424/403980/403438/445452/403998/403754/442985/403954/478908/100856359
BP	GO:0006464	cellular protein modification process	58/320	107/592	0.529580094649746	0.998752757315781	475471/403924/403441/403883/489433/403502/403802/403424/403980/403438/403797/403979/480238/476516/503548/403998/403754/442936/494000/404014/489766/481737/403955/474868/403616/403911/607216/403904/490344/442949/486415/404012/493763/442985/403978/403443/403962/476804/491006/403931/403557/477223/403429/403954/403790/488390/477512/XLOC_028700/403833/484022/403922/403498/403755/485621/490852/478726/10…	SFRP2/MYC/HGF/ERBB2/BIRC3/TLR9/VEGFA/EDN1/CAV1/MET/PTGER2/HSPB1/DAD1/RPN1/FUT10/TGFB1/FER/BIRC5/VHL/USP11/HSF4/B3GALT4/RAC1/BRD2/LEP/PDE6G/MASTL/DCN/MYOC/SOCS3/ZDHHC8/DDOST/RHO/PDGFRB/DLD/GLUL/ADRA1B/RPS3/KRT10/CD4/PPP1CC/RPN2/CDKN1B/RHOA/IL5/ABCB11/OSTC/XLOC_028700/GBGT1/EPM2A/TNF/ARHGEF2/GAPDH/POMGNT2/SETD3/SIRT5/RAPGEF2/NLK	58	25	403441/403802/403797/476516/403955/474868/403911/607216/490344/442949/404012/493763/403443/476804/403931/403557/477223/403790/477512/XLOC_028700/403922/403498/403755/490852/491160	33	475471/403924/403883/489433/403502/403424/403980/403438/403979/480238/503548/403998/403754/442936/494000/404014/489766/481737/403616/403904/486415/442985/403978/403962/491006/403429/403954/488390/403833/484022/485621/478726/100856359
BP	GO:0036211	protein modification process	58/320	107/592	0.529580094649746	0.998752757315781	475471/403924/403441/403883/489433/403502/403802/403424/403980/403438/403797/403979/480238/476516/503548/403998/403754/442936/494000/404014/489766/481737/403955/474868/403616/403911/607216/403904/490344/442949/486415/404012/493763/442985/403978/403443/403962/476804/491006/403931/403557/477223/403429/403954/403790/488390/477512/XLOC_028700/403833/484022/403922/403498/403755/485621/490852/478726/10…	SFRP2/MYC/HGF/ERBB2/BIRC3/TLR9/VEGFA/EDN1/CAV1/MET/PTGER2/HSPB1/DAD1/RPN1/FUT10/TGFB1/FER/BIRC5/VHL/USP11/HSF4/B3GALT4/RAC1/BRD2/LEP/PDE6G/MASTL/DCN/MYOC/SOCS3/ZDHHC8/DDOST/RHO/PDGFRB/DLD/GLUL/ADRA1B/RPS3/KRT10/CD4/PPP1CC/RPN2/CDKN1B/RHOA/IL5/ABCB11/OSTC/XLOC_028700/GBGT1/EPM2A/TNF/ARHGEF2/GAPDH/POMGNT2/SETD3/SIRT5/RAPGEF2/NLK	58	25	403441/403802/403797/476516/403955/474868/403911/607216/490344/442949/404012/493763/403443/476804/403931/403557/477223/403790/477512/XLOC_028700/403922/403498/403755/490852/491160	33	475471/403924/403883/489433/403502/403424/403980/403438/403979/480238/503548/403998/403754/442936/494000/404014/489766/481737/403616/403904/486415/442985/403978/403962/491006/403429/403954/488390/403833/484022/485621/478726/100856359
BP	GO:0006631	fatty acid metabolic process	9/320	16/592	0.532610654978803	0.998752757315781	100686778/403424/403980/607895/606754/403740/488390/403544/574011	CYP1A1/EDN1/CAV1/HSD17B8/QKI/PTGDS/ABCB11/PTGS1/HACD1	9	2	100686778/403544	7	403424/403980/607895/606754/403740/488390/574011
BP	GO:0007507	heart development	9/320	16/592	0.532610654978803	0.998752757315781	475471/403547/403424/399518/442985/414755/403418/403807/486079	SFRP2/ID3/EDN1/NPY1R/PDGFRB/PLN/GJA1/MYH7/GATA4	9	3	403418/403807/486079	6	475471/403547/403424/399518/442985/414755
BP	GO:0010632	regulation of epithelial cell migration	9/320	16/592	0.532610654978803	0.998752757315781	403802/403438/403998/403904/490418/403957/403443/478908/403922	VEGFA/MET/TGFB1/DCN/RAB25/RAB11A/GLUL/AAMP/TNF	9	5	403802/490418/403957/403443/403922	4	403438/403998/403904/478908
BP	GO:0031175	neuron projection development	9/320	16/592	0.532610654978803	0.998752757315781	475471/403408/403773/490344/403957/612294/403543/477032/100856359	SFRP2/PSEN1/RAB8A/MYOC/RAB11A/RAB13/ARHGAP35/CTNNB1/RAPGEF2	9	2	490344/403957	7	475471/403408/403773/612294/403543/477032/100856359
BP	GO:0043408	regulation of MAPK cascade	17/320	31/592	0.539558251803887	0.998752757315781	475471/403924/403441/403883/403502/403802/403424/403980/403998/403616/403911/490344/442985/403962/476804/403922/100856359	SFRP2/MYC/HGF/ERBB2/TLR9/VEGFA/EDN1/CAV1/TGFB1/LEP/PDE6G/MYOC/PDGFRB/ADRA1B/RPS3/TNF/RAPGEF2	17	6	403441/403802/403911/490344/476804/403922	11	475471/403924/403883/403502/403424/403980/403998/403616/442985/403962/100856359
BP	GO:0035556	intracellular signal transduction	46/320	85/592	0.542627897094468	0.998752757315781	475471/403924/403441/403883/403502/403802/403424/403980/481739/403865/403408/403797/553102/403998/403869/403616/403960/403911/403956/477625/403904/490344/100855637/442949/442985/414755/100502558/403962/612294/403543/476804/403931/403954/403943/403501/403985/403922/403498/403755/493972/403567/403859/100856359/403657/403779/491160	SFRP2/MYC/HGF/ERBB2/TLR9/VEGFA/EDN1/CAV1/RGL2/RAB12/PSEN1/PTGER2/GUCY1B1/TGFB1/TP53/LEP/ADORA2A/PDE6G/RAB4B/ADCY6/DCN/MYOC/PTGER1/SOCS3/PDGFRB/PLN/PMAIP1/ADRA1B/RAB13/ARHGAP35/RPS3/CD4/RHOA/GNAS/SLC46A2/IL6/TNF/ARHGEF2/GAPDH/ADRB1/CASP3/ADCY5/RAPGEF2/EGF/PTH1R/NLK	46	21	403441/403802/403865/403797/553102/403911/490344/100855637/442949/100502558/476804/403931/403943/403922/403498/403755/493972/403567/403657/403779/491160	25	475471/403924/403883/403502/403424/403980/481739/403408/403998/403869/403616/403960/403956/477625/403904/442985/414755/403962/612294/403543/403954/403501/403985/403859/100856359
BP	GO:0044085	cellular component biogenesis	46/320	85/592	0.542627897094468	0.998752757315781	XLOC_034743/403802/403424/445457/474839/403980/480050/607895/100856060/403972/403953/403984/403752/445452/403998/403869/403773/474868/403774/403936/403726/474697/490344/404021/403878/403957/612294/403543/477032/476804/403680/491006/608109/XLOC_019296/480396/403954/403790/475294/403922/608244/403971/476438/486552/477530/100856359/403896	XLOC_034743/VEGFA/EDN1/TRPV1/DDX39B/CAV1/TDRD5/HSD17B8/HORMAD1/PRPH2/SRP54/KCNMA1/TJP1/CCL24/TGFB1/TP53/RAB8A/BRD2/RAB1A/VASP/RPGR/HSPA9/MYOC/LGALS3/ATP2A2/RAB11A/RAB13/ARHGAP35/CTNNB1/RPS3/RPL13A/KRT10/SNRPC/XLOC_019296/IFT43/RHOA/IL5/CAV2/TNF/NDUFA10/CLNS1A/APOE/AQP2/TFIP11/RAPGEF2/SMN	46	22	XLOC_034743/403802/445457/100856060/403972/403953/403984/474868/403936/474697/490344/404021/403957/476804/403680/608109/XLOC_019296/403790/403922/608244/486552/403896	24	403424/474839/403980/480050/607895/403752/445452/403998/403869/403773/403774/403726/403878/612294/403543/477032/491006/480396/403954/475294/403971/476438/477530/100856359
BP	GO:0010876	lipid localization	10/320	18/592	0.546173393214249	0.998752757315781	403980/403616/476437/612116/486415/492302/488390/482381/403922/476438	CAV1/LEP/APOC1/NAXE/ZDHHC8/CFTR/ABCB11/PLEKHA8/TNF/APOE	10	3	492302/482381/403922	7	403980/403616/476437/612116/486415/488390/476438
BP	GO:0018108	peptidyl-tyrosine phosphorylation	10/320	18/592	0.546173393214249	0.998752757315781	475471/403441/403883/403802/403980/403438/403754/442985/403790/403498	SFRP2/HGF/ERBB2/VEGFA/CAV1/MET/FER/PDGFRB/IL5/ARHGEF2	10	4	403441/403802/403790/403498	6	475471/403883/403980/403438/403754/442985
BP	GO:0018212	peptidyl-tyrosine modification	10/320	18/592	0.546173393214249	0.998752757315781	475471/403441/403883/403802/403980/403438/403754/442985/403790/403498	SFRP2/HGF/ERBB2/VEGFA/CAV1/MET/FER/PDGFRB/IL5/ARHGEF2	10	4	403441/403802/403790/403498	6	475471/403883/403980/403438/403754/442985
BP	GO:0034330	cell junction organization	10/320	18/592	0.546173393214249	0.998752757315781	403802/403980/403752/403998/490344/612294/477032/403954/403922/100856359	VEGFA/CAV1/TJP1/TGFB1/MYOC/RAB13/CTNNB1/RHOA/TNF/RAPGEF2	10	3	403802/490344/403922	7	403980/403752/403998/612294/477032/403954/100856359
BP	GO:0051347	positive regulation of transferase activity	10/320	18/592	0.546173393214249	0.998752757315781	403802/403424/403998/403616/442985/476804/403931/403954/403922/100856359	VEGFA/EDN1/TGFB1/LEP/PDGFRB/RPS3/CD4/RHOA/TNF/RAPGEF2	10	4	403802/476804/403931/403922	6	403424/403998/403616/442985/403954/100856359
BP	GO:0051301	cell division	18/320	33/592	0.549924349446056	0.998752757315781	475471/403924/403802/491169/403998/486397/442936/442957/607216/608459/403957/476804/403557/403954/474966/403498/442955/403505	SFRP2/MYC/VEGFA/UNC119/TGFB1/SPECC1L/BIRC5/GNAI2/MASTL/FGF5/RAB11A/RPS3/PPP1CC/RHOA/OOEP/ARHGEF2/EPB41/DYNLT3	18	9	403802/442957/607216/403957/476804/403557/403498/442955/403505	9	475471/403924/491169/403998/486397/442936/608459/403954/474966
BP	GO:0007049	cell cycle	26/320	48/592	0.554850771818493	0.998752757315781	XLOC_034743/403897/403424/474839/491169/403630/100856060/403998/403869/486397/442936/442957/403616/607216/403957/477032/476804/403557/403429/403954/475294/474966/403922/403498/442955/403505	XLOC_034743/NR4A1/EDN1/DDX39B/UNC119/TGM1/HORMAD1/TGFB1/TP53/SPECC1L/BIRC5/GNAI2/LEP/MASTL/RAB11A/CTNNB1/RPS3/PPP1CC/CDKN1B/RHOA/CAV2/OOEP/TNF/ARHGEF2/EPB41/DYNLT3	26	12	XLOC_034743/403630/100856060/442957/607216/403957/476804/403557/403922/403498/442955/403505	14	403897/403424/474839/491169/403998/403869/486397/442936/403616/477032/403429/403954/475294/474966
BP	GO:0044089	positive regulation of cellular component biogenesis	11/320	20/592	0.558455456645589	0.998752757315781	403802/403424/403980/445452/403998/490344/404021/403543/476804/403790/403922	VEGFA/EDN1/CAV1/CCL24/TGFB1/MYOC/LGALS3/ARHGAP35/RPS3/IL5/TNF	11	6	403802/490344/404021/476804/403790/403922	5	403424/403980/445452/403998/403543
BP	GO:0046649	lymphocyte activation	11/320	20/592	0.558455456645589	0.998752757315781	403502/403980/403998/403616/403960/404021/476804/403931/403501/403985/403703	TLR9/CAV1/TGFB1/LEP/ADORA2A/LGALS3/RPS3/CD4/SLC46A2/IL6/TFRC	11	3	404021/476804/403931	8	403502/403980/403998/403616/403960/403501/403985/403703
BP	GO:0023052	signaling	111/320	206/592	0.55885665487047	0.998752757315781	475471/403924/403441/403897/403981/403883/403502/403537/403511/403906/403802/403424/445457/403980/403546/481739/450187/611360/403809/403865/403408/403438/607183/442990/403797/403984/403741/608246/553102/403998/403869/403754/403704/442957/403723/478973/403742/403955/403774/403616/XLOC_019078/403960/492296/403911/403956/477625/403904/490344/403805/403817/475607/100855637/404008/479458/442949/481735…	SFRP2/MYC/HGF/NR4A1/CCL2/ERBB2/TLR9/MCL1/GNB3/SAG/VEGFA/EDN1/TRPV1/CAV1/TUBD1/RGL2/EDNRA/KLRD1/RRBP1/RAB12/PSEN1/MET/LTA/IL13/PTGER2/KCNMA1/HTR1B/CSF3/GUCY1B1/TGFB1/TP53/FER/UACA/GNAI2/CLCN1/COPA/RLN2/RAC1/RAB1A/LEP/XLOC_019078/ADORA2A/ASIP/PDE6G/RAB4B/ADCY6/DCN/MYOC/ADORA3/ADM/DLC1/PTGER1/RAB5A/CASP12/SOCS3/RXRB/NPY1R/RHO/XLOC_006984/FGF5/PDGFRB/XLOC_004697/LGALS3/PLN/RHPN2/CFTR/CGA/PMAIP1/GNAQ/…	111	53	403441/403906/403802/445457/611360/403865/607183/442990/403797/403984/608246/553102/442957/403723/478973/403742/403955/XLOC_019078/492296/403911/490344/403805/403817/100855637/404008/442949/493763/XLOC_006984/XLOC_004697/404021/403518/492302/403483/100502558/476804/403613/403931/403790/403418/403943/403922/403498/403755/493972/403170/403567/XLOC_002534/492281/403977/487230/403657/403779/491160	58	475471/403924/403897/403981/403883/403502/403537/403511/403424/403980/403546/481739/450187/403809/403408/403438/403741/403998/403869/403754/403704/403774/403616/403960/403956/477625/403904/475607/479458/481735/399518/608459/442985/414755/403928/403962/612294/403543/477032/403508/449478/442859/403927/403721/478180/403954/403939/403812/403455/475294/403501/403410/490740/403985/490847/403859/1008563…
BP	GO:0010628	positive regulation of gene expression	27/320	50/592	0.563308729015822	0.998752757315781	475471/479217/403924/403897/403883/403502/403547/403802/403424/474839/403980/403998/403869/449029/489766/403904/606754/477032/403931/442859/442946/403927/403790/403922/403498/490852/486079	SFRP2/ARID5B/MYC/NR4A1/ERBB2/TLR9/ID3/VEGFA/EDN1/DDX39B/CAV1/TGFB1/TP53/TBX19/HSF4/DCN/QKI/CTNNB1/CD4/NFKB1/HMGA1/PAX8/IL5/TNF/ARHGEF2/SETD3/GATA4	27	9	403802/449029/403931/442946/403790/403922/403498/490852/486079	18	475471/479217/403924/403897/403883/403502/403547/403424/474839/403980/403998/403869/489766/403904/606754/477032/442859/403927
BP	GO:0007166	cell surface receptor signaling pathway	42/320	78/592	0.565018428593994	0.998752757315781	475471/403441/403537/403802/403424/445457/403980/403546/611360/403408/403438/403998/403754/403955/403616/403960/403904/490344/403805/404008/608459/442985/404021/414755/100502558/477032/476804/449478/403721/403954/403939/403455/475294/403410/490740/403985/403922/403498/100856359/403657/403779/491160	SFRP2/HGF/MCL1/VEGFA/EDN1/TRPV1/CAV1/TUBD1/KLRD1/PSEN1/MET/TGFB1/FER/RAC1/LEP/ADORA2A/DCN/MYOC/ADORA3/RAB5A/FGF5/PDGFRB/LGALS3/PLN/PMAIP1/CTNNB1/RPS3/LIFR/GHR/RHOA/CD44/SSTR1/CAV2/ADORA2B/MPP5/IL6/TNF/ARHGEF2/RAPGEF2/EGF/PTH1R/NLK	42	16	403441/403802/445457/611360/403955/490344/403805/404008/404021/100502558/476804/403922/403498/403657/403779/491160	26	475471/403537/403424/403980/403546/403408/403438/403998/403754/403616/403960/403904/608459/442985/414755/477032/449478/403721/403954/403939/403455/475294/403410/490740/403985/100856359
BP	GO:0001934	positive regulation of protein phosphorylation	20/320	37/592	0.569055266977446	0.998752757315781	475471/403441/403502/403802/403424/403980/403797/403998/403955/403616/403911/442985/403962/476804/403931/403954/403790/403922/403498/100856359	SFRP2/HGF/TLR9/VEGFA/EDN1/CAV1/PTGER2/TGFB1/RAC1/LEP/PDE6G/PDGFRB/ADRA1B/RPS3/CD4/RHOA/IL5/TNF/ARHGEF2/RAPGEF2	20	10	403441/403802/403797/403955/403911/476804/403931/403790/403922/403498	10	475471/403502/403424/403980/403998/403616/442985/403962/403954/100856359
BP	GO:0001817	regulation of cytokine production	12/320	22/592	0.569711377630912	0.998752757315781	403441/403502/607183/442990/403998/403774/403616/476804/403922/403498/403755/448807	HGF/TLR9/LTA/IL13/TGFB1/RAB1A/LEP/RPS3/TNF/ARHGEF2/GAPDH/TLR2	12	7	403441/607183/442990/476804/403922/403498/403755	5	403502/403998/403774/403616/448807
BP	GO:0009057	macromolecule catabolic process	12/320	22/592	0.569711377630912	0.998752757315781	403413/403980/404019/403865/403998/404014/404018/100505382/100502558/403922/XLOC_035772/479931	DNASE1/CAV1/HSP90B1/RAB12/TGFB1/USP11/SEC61B/IDUA/PMAIP1/TNF/XLOC_035772/AGL	12	8	403413/404019/403865/404018/100502558/403922/XLOC_035772/479931	4	403980/403998/404014/100505382
BP	GO:0043410	positive regulation of MAPK cascade	12/320	22/592	0.569711377630912	0.998752757315781	403441/403502/403802/403424/403998/403616/403911/442985/403962/476804/403922/100856359	HGF/TLR9/VEGFA/EDN1/TGFB1/LEP/PDE6G/PDGFRB/ADRA1B/RPS3/TNF/RAPGEF2	12	5	403441/403802/403911/476804/403922	7	403502/403424/403998/403616/442985/403962/100856359
BP	GO:0050673	epithelial cell proliferation	12/320	22/592	0.569711377630912	0.998752757315781	475471/403924/403441/403897/403802/403630/445452/403998/403616/475294/403985/403922	SFRP2/MYC/HGF/NR4A1/VEGFA/TGM1/CCL24/TGFB1/LEP/CAV2/IL6/TNF	12	4	403441/403802/403630/403922	8	475471/403924/403897/445452/403998/403616/475294/403985
BP	GO:0051129	negative regulation of cellular component organization	12/320	22/592	0.569711377630912	0.998752757315781	403441/403980/491169/100856060/442936/490344/403680/403922/403498/476438/477530/100856359	HGF/CAV1/UNC119/HORMAD1/BIRC5/MYOC/RPL13A/TNF/ARHGEF2/APOE/TFIP11/RAPGEF2	12	6	403441/100856060/490344/403680/403922/403498	6	403980/491169/442936/476438/477530/100856359
BP	GO:0070925	organelle assembly	12/320	22/592	0.569711377630912	0.998752757315781	XLOC_034743/403424/403773/403774/403726/403878/403957/403543/476804/480396/403790/403922	XLOC_034743/EDN1/RAB8A/RAB1A/RPGR/ATP2A2/RAB11A/ARHGAP35/RPS3/IFT43/IL5/TNF	12	5	XLOC_034743/403957/476804/403790/403922	7	403424/403773/403774/403726/403878/403543/480396
BP	GO:1901576	organic substance biosynthetic process	93/320	173/592	0.573279746073339	0.998752757315781	XLOC_034743/475471/100686778/484445/479217/403924/403441/403897/403492/403883/403502/607481/403547/403802/485058/403424/445457/474839/403980/479796/444855/607895/481862/480238/493990/476516/503548/609491/553102/XLOC_038876/403998/403869/403754/442936/449029/XLOC_039760/403694/489766/481737/480558/474868/XLOC_006213/483146/477625/403904/403805/486415/404012/480311/606754/403740/492302/403483/40344…	XLOC_034743/SFRP2/CYP1A1/FOSB/ARID5B/MYC/HGF/NR4A1/G6PC1/ERBB2/TLR9/RPL32/ID3/VEGFA/MFSD12/EDN1/TRPV1/DDX39B/CAV1/TUFM/UNK/HSD17B8/LGSN/DAD1/XYLT2/RPN1/FUT10/RPL4/GUCY1B1/XLOC_038876/TGFB1/TP53/FER/BIRC5/TBX19/XLOC_039760/GALK1/HSF4/B3GALT4/NME1/BRD2/XLOC_006213/HSD3B2/ADCY6/DCN/ADORA3/ZDHHC8/DDOST/RPL36AL/QKI/PTGDS/CFTR/CGA/GLUL/RPE65/PDE5A/CTNNB1/PKLR/RPS3/RPL13A/CD4/NFKB1/HMGA1/PAX8/RPN2/XLOC_…	93	50	XLOC_034743/100686778/403441/403492/607481/403802/445457/481862/476516/609491/553102/XLOC_038876/449029/XLOC_039760/474868/XLOC_006213/483146/403805/404012/492302/403483/403443/403803/403825/490425/476804/403680/403931/442946/477223/XLOC_019296/403684/403790/477512/403544/403922/403498/XLOC_043244/403755/XLOC_036768/403682/611923/XLOC_028271/490852/XLOC_000332/486079/403657/403896/479931/491160	43	475471/484445/479217/403924/403897/403883/403502/403547/485058/403424/474839/403980/479796/444855/607895/480238/493990/503548/403998/403869/403754/442936/403694/489766/481737/480558/477625/403904/486415/480311/606754/403740/477032/442859/403927/403833/474966/485621/478726/476438/403859/574011/100856359
BP	GO:0006996	organelle organization	44/320	82/592	0.578833560535536	0.998752757315781	XLOC_034743/403924/403441/403424/403980/480050/100856060/445452/403754/442936/489766/403773/403580/474868/403774/403936/403726/403904/490344/403878/403957/XLOC_040448/485498/100502558/612294/403543/477032/476804/403948/XLOC_019296/480396/483758/403954/403790/404006/475294/474966/403922/403498/403755/442955/403170/608244/490852	XLOC_034743/MYC/HGF/EDN1/CAV1/TDRD5/HORMAD1/CCL24/FER/BIRC5/HSF4/RAB8A/ACTB/BRD2/RAB1A/VASP/RPGR/DCN/MYOC/ATP2A2/RAB11A/XLOC_040448/CLN5/PMAIP1/RAB13/ARHGAP35/CTNNB1/RPS3/TRAM1/XLOC_019296/IFT43/MEN1/RHOA/IL5/SEC61A1/CAV2/OOEP/TNF/ARHGEF2/GAPDH/EPB41/HMGB1/NDUFA10/SETD3	44	20	XLOC_034743/403441/100856060/474868/403936/490344/403957/100502558/476804/403948/XLOC_019296/403790/404006/403922/403498/403755/442955/403170/608244/490852	24	403924/403424/403980/480050/445452/403754/442936/489766/403773/403580/403774/403726/403904/403878/XLOC_040448/485498/612294/403543/477032/480396/483758/403954/475294/474966
BP	GO:0001525	angiogenesis	13/320	24/592	0.58012587272348	0.998752757315781	475471/403802/403424/403980/445452/403616/612116/403904/442985/403443/403913/478908/403922	SFRP2/VEGFA/EDN1/CAV1/CCL24/LEP/NAXE/DCN/PDGFRB/GLUL/ANPEP/AAMP/TNF	13	3	403802/403443/403922	10	475471/403424/403980/445452/403616/612116/403904/442985/403913/478908
BP	GO:0006357	regulation of transcription by RNA polymerase II	22/320	41/592	0.586426102014413	0.998752757315781	XLOC_034743/475471/484445/403924/403897/403502/403802/403424/445457/403980/403998/403869/449029/489766/474868/403904/477032/442859/403927/403922/403498/486079	XLOC_034743/SFRP2/FOSB/MYC/NR4A1/TLR9/VEGFA/EDN1/TRPV1/CAV1/TGFB1/TP53/TBX19/HSF4/BRD2/DCN/CTNNB1/NFKB1/PAX8/TNF/ARHGEF2/GATA4	22	8	XLOC_034743/403802/445457/449029/474868/403922/403498/486079	14	475471/484445/403924/403897/403502/403424/403980/403998/403869/489766/403904/477032/442859/403927
BP	GO:0043412	macromolecule modification	60/320	112/592	0.587333453966312	0.998752757315781	475471/403924/403441/403883/489433/403502/403802/403424/403980/480050/403438/403797/403979/480238/478664/476516/503548/403998/403754/442936/494000/404014/489766/481737/403955/474868/403616/403911/607216/403904/490344/442949/486415/404012/493763/442985/403978/403443/403962/476804/491006/403931/403557/477223/403429/403954/403790/488390/477512/XLOC_028700/403833/484022/403922/403498/403755/485621/49…	SFRP2/MYC/HGF/ERBB2/BIRC3/TLR9/VEGFA/EDN1/CAV1/TDRD5/MET/PTGER2/HSPB1/DAD1/DNAJB11/RPN1/FUT10/TGFB1/FER/BIRC5/VHL/USP11/HSF4/B3GALT4/RAC1/BRD2/LEP/PDE6G/MASTL/DCN/MYOC/SOCS3/ZDHHC8/DDOST/RHO/PDGFRB/DLD/GLUL/ADRA1B/RPS3/KRT10/CD4/PPP1CC/RPN2/CDKN1B/RHOA/IL5/ABCB11/OSTC/XLOC_028700/GBGT1/EPM2A/TNF/ARHGEF2/GAPDH/POMGNT2/SETD3/SIRT5/RAPGEF2/NLK	60	26	403441/403802/403797/478664/476516/403955/474868/403911/607216/490344/442949/404012/493763/403443/476804/403931/403557/477223/403790/477512/XLOC_028700/403922/403498/403755/490852/491160	34	475471/403924/403883/489433/403502/403424/403980/480050/403438/403979/480238/503548/403998/403754/442936/494000/404014/489766/481737/403616/403904/486415/442985/403978/403962/491006/403429/403954/488390/403833/484022/485621/478726/100856359
BP	GO:0003013	circulatory system process	14/320	26/592	0.589837158507346	0.998752757315781	403424/403980/450187/403984/403741/399518/414755/403962/403543/403508/403812/403544/403807/487230	EDN1/CAV1/EDNRA/KCNMA1/HTR1B/NPY1R/PLN/ADRA1B/ARHGAP35/EDN2/HRH2/PTGS1/MYH7/HTR1A	14	4	403984/403544/403807/487230	10	403424/403980/450187/403741/399518/414755/403962/403543/403508/403812
BP	GO:0008015	blood circulation	14/320	26/592	0.589837158507346	0.998752757315781	403424/403980/450187/403984/403741/399518/414755/403962/403543/403508/403812/403544/403807/487230	EDN1/CAV1/EDNRA/KCNMA1/HTR1B/NPY1R/PLN/ADRA1B/ARHGAP35/EDN2/HRH2/PTGS1/MYH7/HTR1A	14	4	403984/403544/403807/487230	10	403424/403980/450187/403741/399518/414755/403962/403543/403508/403812
BP	GO:0044260	cellular macromolecule metabolic process	110/320	205/592	0.590119528298238	0.998752757315781	XLOC_034743/475471/484445/479217/403413/403924/403441/403897/403883/489433/403502/607481/403547/403802/403424/445457/474839/403980/404019/479796/444855/403865/480050/403438/403797/403979/480238/493990/476516/503548/403741/609491/XLOC_038876/403998/403869/403754/442936/449029/494000/404014/489766/481737/403955/474868/403774/403616/403911/607216/403904/490344/403805/404018/404008/442949/486415/4040…	XLOC_034743/SFRP2/FOSB/ARID5B/DNASE1/MYC/HGF/NR4A1/ERBB2/BIRC3/TLR9/RPL32/ID3/VEGFA/EDN1/TRPV1/DDX39B/CAV1/HSP90B1/TUFM/UNK/RAB12/TDRD5/MET/PTGER2/HSPB1/DAD1/XYLT2/RPN1/FUT10/HTR1B/RPL4/XLOC_038876/TGFB1/TP53/FER/BIRC5/TBX19/VHL/USP11/HSF4/B3GALT4/RAC1/BRD2/RAB1A/LEP/PDE6G/MASTL/DCN/MYOC/ADORA3/SEC61B/RAB5A/SOCS3/ZDHHC8/DDOST/RHO/IDUA/RPL36AL/QKI/PDGFRB/DLD/CLN5/PMAIP1/NUDT1/GLUL/ADRA1B/CTNNB1/RP…	110	54	XLOC_034743/403413/403441/607481/403802/445457/404019/403865/403797/476516/609491/XLOC_038876/449029/403955/474868/403911/607216/490344/403805/404018/404008/442949/404012/493763/100502558/403443/476804/403680/403931/403557/442946/477223/XLOC_019296/403684/403790/477512/XLOC_028700/403922/403498/XLOC_035772/XLOC_043244/403755/403682/403170/611923/XLOC_028271/490852/403919/486079/403657/403896/1008…	56	475471/484445/479217/403924/403897/403883/489433/403502/403547/403424/474839/403980/479796/444855/480050/403438/403979/480238/493990/503548/403741/403998/403869/403754/442936/494000/404014/489766/481737/403774/403616/403904/486415/100505382/480311/606754/442985/403978/485498/489894/403962/477032/491006/442859/403927/403429/403954/488390/403833/484022/474966/485621/403703/478726/476438/100856359
BP	GO:1901575	organic substance catabolic process	23/320	43/592	0.594560255188027	0.998752757315781	403413/612532/403980/404019/403865/484770/403998/403694/404014/404018/100505382/100502558/489894/403825/403916/490425/485337/488390/403922/XLOC_035772/403755/XLOC_030299/479931	DNASE1/RENBP/CAV1/HSP90B1/RAB12/AMT/TGFB1/GALK1/USP11/SEC61B/IDUA/PMAIP1/NUDT1/PDE5A/GALC/PKLR/TPP1/ABCB11/TNF/XLOC_035772/GAPDH/XLOC_030299/AGL	23	11	403413/404019/403865/404018/100502558/403825/490425/403922/XLOC_035772/403755/479931	12	612532/403980/484770/403998/403694/404014/100505382/489894/403916/485337/488390/XLOC_030299
BP	GO:0016310	phosphorylation	39/320	73/592	0.59594972348062	0.998752757315781	475471/403924/403441/403883/403502/403802/403424/403980/612614/403438/403797/403979/403998/403754/XLOC_001181/442936/403694/403955/480558/474868/403616/403911/490344/442949/442985/403962/490425/476804/476435/479780/403931/403429/403954/403790/403922/403498/403755/100856359/491160	SFRP2/MYC/HGF/ERBB2/TLR9/VEGFA/EDN1/CAV1/COX7A1/MET/PTGER2/HSPB1/TGFB1/FER/XLOC_001181/BIRC5/GALK1/RAC1/NME1/BRD2/LEP/PDE6G/MYOC/SOCS3/PDGFRB/ADRA1B/PKLR/RPS3/CKM/COX6A2/CD4/CDKN1B/RHOA/IL5/TNF/ARHGEF2/GAPDH/RAPGEF2/NLK	39	18	403441/403802/403797/403955/474868/403911/490344/442949/490425/476804/476435/479780/403931/403790/403922/403498/403755/491160	21	475471/403924/403883/403502/403424/403980/612614/403438/403979/403998/403754/XLOC_001181/442936/403694/480558/403616/442985/403962/403429/403954/100856359
BP	GO:1901565	organonitrogen compound catabolic process	15/320	28/592	0.598951320188303	0.998752757315781	403980/404019/403865/484770/403998/404014/404018/100505382/100502558/489894/403825/403916/485337/403922/XLOC_035772	CAV1/HSP90B1/RAB12/AMT/TGFB1/USP11/SEC61B/IDUA/PMAIP1/NUDT1/PDE5A/GALC/TPP1/TNF/XLOC_035772	15	7	404019/403865/404018/100502558/403825/403922/XLOC_035772	8	403980/484770/403998/404014/100505382/489894/403916/485337
BP	GO:0007165	signal transduction	105/320	196/592	0.600288867412192	0.998752757315781	475471/403924/403441/403897/403981/403883/403502/403537/403511/403906/403802/403424/445457/403980/403546/481739/450187/611360/403809/403865/403408/403438/607183/442990/403797/403741/608246/553102/403998/403869/403754/403704/442957/478973/403742/403955/403616/XLOC_019078/403960/492296/403911/403956/477625/403904/490344/403805/403817/475607/100855637/404008/479458/442949/481735/399518/493763/XLOC_0…	SFRP2/MYC/HGF/NR4A1/CCL2/ERBB2/TLR9/MCL1/GNB3/SAG/VEGFA/EDN1/TRPV1/CAV1/TUBD1/RGL2/EDNRA/KLRD1/RRBP1/RAB12/PSEN1/MET/LTA/IL13/PTGER2/HTR1B/CSF3/GUCY1B1/TGFB1/TP53/FER/UACA/GNAI2/COPA/RLN2/RAC1/LEP/XLOC_019078/ADORA2A/ASIP/PDE6G/RAB4B/ADCY6/DCN/MYOC/ADORA3/ADM/DLC1/PTGER1/RAB5A/CASP12/SOCS3/RXRB/NPY1R/RHO/XLOC_006984/FGF5/PDGFRB/XLOC_004697/LGALS3/PLN/RHPN2/CGA/PMAIP1/GNAQ/ADRA1B/RAB13/ARHGAP35/CT…	105	49	403441/403906/403802/445457/611360/403865/607183/442990/403797/608246/553102/442957/478973/403742/403955/XLOC_019078/492296/403911/490344/403805/403817/100855637/404008/442949/493763/XLOC_006984/XLOC_004697/404021/403518/403483/100502558/476804/403613/403931/403790/403943/403922/403498/403755/493972/403170/403567/XLOC_002534/492281/403977/487230/403657/403779/491160	56	475471/403924/403897/403981/403883/403502/403537/403511/403424/403980/403546/481739/450187/403809/403408/403438/403741/403998/403869/403754/403704/403616/403960/403956/477625/403904/475607/479458/481735/399518/608459/442985/414755/403928/403962/612294/403543/477032/403508/449478/442859/403721/478180/403954/403939/403812/403455/475294/403501/403410/490740/403985/490847/403859/100856359/448807
BP	GO:0030030	cell projection organization	16/320	30/592	0.607551546356562	0.998752757315781	475471/403980/403546/403408/403773/403726/490344/490418/403957/612294/403543/477032/480396/403939/403780/100856359	SFRP2/CAV1/TUBD1/PSEN1/RAB8A/RPGR/MYOC/RAB25/RAB11A/RAB13/ARHGAP35/CTNNB1/IFT43/CD44/NPHP1/RAPGEF2	16	3	490344/490418/403957	13	475471/403980/403546/403408/403773/403726/612294/403543/477032/480396/403939/403780/100856359
BP	GO:0002440	production of molecular mediator of immune response	6/320	11/592	0.609460903501901	0.998752757315781	403502/442990/403998/403790/403922/403703	TLR9/IL13/TGFB1/IL5/TNF/TFRC	6	3	442990/403790/403922	3	403502/403998/403703
BP	GO:0002526	acute inflammatory response	6/320	11/592	0.609460903501901	0.998752757315781	403413/445457/403875/403985/403922/403845	DNASE1/TRPV1/F8/IL6/TNF/FN1	6	4	403413/445457/403875/403922	2	403985/403845
BP	GO:0002700	regulation of production of molecular mediator of immune response	6/320	11/592	0.609460903501901	0.998752757315781	403502/442990/403998/403790/403922/403703	TLR9/IL13/TGFB1/IL5/TNF/TFRC	6	3	442990/403790/403922	3	403502/403998/403703
BP	GO:0007276	gamete generation	6/320	11/592	0.609460903501901	0.998752757315781	480050/100856060/606754/492302/403418/403780	TDRD5/HORMAD1/QKI/CFTR/GJA1/NPHP1	6	3	100856060/492302/403418	3	480050/606754/403780
BP	GO:0007283	spermatogenesis	6/320	11/592	0.609460903501901	0.998752757315781	480050/100856060/606754/492302/403418/403780	TDRD5/HORMAD1/QKI/CFTR/GJA1/NPHP1	6	3	100856060/492302/403418	3	480050/606754/403780
BP	GO:0009792	embryo development ending in birth or egg hatching	6/320	11/592	0.609460903501901	0.998752757315781	475471/403424/100856060/474868/403543/403779	SFRP2/EDN1/HORMAD1/BRD2/ARHGAP35/PTH1R	6	3	100856060/474868/403779	3	475471/403424/403543
BP	GO:0010634	positive regulation of epithelial cell migration	6/320	11/592	0.609460903501901	0.998752757315781	403802/403438/403998/490418/403957/478908	VEGFA/MET/TGFB1/RAB25/RAB11A/AAMP	6	3	403802/490418/403957	3	403438/403998/478908
BP	GO:0016567	protein ubiquitination	6/320	11/592	0.609460903501901	0.998752757315781	489433/403980/494000/442949/476804/488390	BIRC3/CAV1/VHL/SOCS3/RPS3/ABCB11	6	2	442949/476804	4	489433/403980/494000/488390
BP	GO:0019439	aromatic compound catabolic process	6/320	11/592	0.609460903501901	0.998752757315781	403413/403694/489894/403825/490425/403755	DNASE1/GALK1/NUDT1/PDE5A/PKLR/GAPDH	6	4	403413/403825/490425/403755	2	403694/489894
BP	GO:0032446	protein modification by small protein conjugation	6/320	11/592	0.609460903501901	0.998752757315781	489433/403980/494000/442949/476804/488390	BIRC3/CAV1/VHL/SOCS3/RPS3/ABCB11	6	2	442949/476804	4	489433/403980/494000/488390
BP	GO:0032990	cell part morphogenesis	6/320	11/592	0.609460903501901	0.998752757315781	403773/403957/403543/477032/403939/100856359	RAB8A/RAB11A/ARHGAP35/CTNNB1/CD44/RAPGEF2	6	1	403957	5	403773/403543/477032/403939/100856359
BP	GO:0043009	chordate embryonic development	6/320	11/592	0.609460903501901	0.998752757315781	475471/403424/100856060/474868/403543/403779	SFRP2/EDN1/HORMAD1/BRD2/ARHGAP35/PTH1R	6	3	100856060/474868/403779	3	475471/403424/403543
BP	GO:0044270	cellular nitrogen compound catabolic process	6/320	11/592	0.609460903501901	0.998752757315781	403413/403694/489894/403825/490425/403755	DNASE1/GALK1/NUDT1/PDE5A/PKLR/GAPDH	6	4	403413/403825/490425/403755	2	403694/489894
BP	GO:0045862	positive regulation of proteolysis	6/320	11/592	0.609460903501901	0.998752757315781	475471/403924/403980/100502558/476804/403922	SFRP2/MYC/CAV1/PMAIP1/RPS3/TNF	6	3	100502558/476804/403922	3	475471/403924/403980
BP	GO:0046700	heterocycle catabolic process	6/320	11/592	0.609460903501901	0.998752757315781	403413/403694/489894/403825/490425/403755	DNASE1/GALK1/NUDT1/PDE5A/PKLR/GAPDH	6	4	403413/403825/490425/403755	2	403694/489894
BP	GO:0048015	phosphatidylinositol-mediated signaling	6/320	11/592	0.609460903501901	0.998752757315781	403441/403424/403616/403904/490344/442985	HGF/EDN1/LEP/DCN/MYOC/PDGFRB	6	2	403441/490344	4	403424/403616/403904/442985
BP	GO:0048017	inositol lipid-mediated signaling	6/320	11/592	0.609460903501901	0.998752757315781	403441/403424/403616/403904/490344/442985	HGF/EDN1/LEP/DCN/MYOC/PDGFRB	6	2	403441/490344	4	403424/403616/403904/442985
BP	GO:0048232	male gamete generation	6/320	11/592	0.609460903501901	0.998752757315781	480050/100856060/606754/492302/403418/403780	TDRD5/HORMAD1/QKI/CFTR/GJA1/NPHP1	6	3	100856060/492302/403418	3	480050/606754/403780
BP	GO:0048858	cell projection morphogenesis	6/320	11/592	0.609460903501901	0.998752757315781	403773/403957/403543/477032/403939/100856359	RAB8A/RAB11A/ARHGAP35/CTNNB1/CD44/RAPGEF2	6	1	403957	5	403773/403543/477032/403939/100856359
BP	GO:0051262	protein tetramerization	6/320	11/592	0.609460903501901	0.998752757315781	445457/607895/403869/403936/491006/486552	TRPV1/HSD17B8/TP53/VASP/KRT10/AQP2	6	3	445457/403936/486552	3	607895/403869/491006
BP	GO:0051603	proteolysis involved in cellular protein catabolic process	6/320	11/592	0.609460903501901	0.998752757315781	403980/404019/404014/404018/100502558/XLOC_035772	CAV1/HSP90B1/USP11/SEC61B/PMAIP1/XLOC_035772	6	4	404019/404018/100502558/XLOC_035772	2	403980/404014
BP	GO:0060326	cell chemotaxis	6/320	11/592	0.609460903501901	0.998752757315781	403441/403981/403802/403438/403953/612294	HGF/CCL2/VEGFA/MET/SRP54/RAB13	6	3	403441/403802/403953	3	403981/403438/612294
BP	GO:0120039	plasma membrane bounded cell projection morphogenesis	6/320	11/592	0.609460903501901	0.998752757315781	403773/403957/403543/477032/403939/100856359	RAB8A/RAB11A/ARHGAP35/CTNNB1/CD44/RAPGEF2	6	1	403957	5	403773/403543/477032/403939/100856359
BP	GO:1901361	organic cyclic compound catabolic process	6/320	11/592	0.609460903501901	0.998752757315781	403413/403694/489894/403825/490425/403755	DNASE1/GALK1/NUDT1/PDE5A/PKLR/GAPDH	6	4	403413/403825/490425/403755	2	403694/489894
BP	GO:0033043	regulation of organelle organization	17/320	32/592	0.615704277693894	0.998752757315781	403924/403441/403424/100856060/445452/442936/403904/490344/100502558/403543/477032/476804/403790/475294/474966/403922/403498	MYC/HGF/EDN1/HORMAD1/CCL24/BIRC5/DCN/MYOC/PMAIP1/ARHGAP35/CTNNB1/RPS3/IL5/CAV2/OOEP/TNF/ARHGEF2	17	8	403441/100856060/490344/100502558/476804/403790/403922/403498	9	403924/403424/445452/442936/403904/403543/477032/475294/474966
BP	GO:0040017	positive regulation of locomotion	17/320	32/592	0.615704277693894	0.998752757315781	403802/403424/403980/403438/445452/403998/403754/490344/442985/490418/404021/403957/403954/475294/478908/403498/100856359	VEGFA/EDN1/CAV1/MET/CCL24/TGFB1/FER/MYOC/PDGFRB/RAB25/LGALS3/RAB11A/RHOA/CAV2/AAMP/ARHGEF2/RAPGEF2	17	6	403802/490344/490418/404021/403957/403498	11	403424/403980/403438/445452/403998/403754/442985/403954/475294/478908/100856359
BP	GO:0051247	positive regulation of protein metabolic process	26/320	49/592	0.617140516060479	0.998752757315781	475471/403924/403441/403883/403502/403802/403424/403980/403797/403998/403955/403774/403616/403911/442985/100502558/403962/477032/476804/403931/403954/403790/403922/403498/403567/100856359	SFRP2/MYC/HGF/ERBB2/TLR9/VEGFA/EDN1/CAV1/PTGER2/TGFB1/RAC1/RAB1A/LEP/PDE6G/PDGFRB/PMAIP1/ADRA1B/CTNNB1/RPS3/CD4/RHOA/IL5/TNF/ARHGEF2/CASP3/RAPGEF2	26	12	403441/403802/403797/403955/403911/100502558/476804/403931/403790/403922/403498/403567	14	475471/403924/403883/403502/403424/403980/403998/403774/403616/442985/403962/477032/403954/100856359
BP	GO:0031344	regulation of cell projection organization	7/320	13/592	0.618519361427022	0.998752757315781	475471/403980/403408/403957/403543/403939/100856359	SFRP2/CAV1/PSEN1/RAB11A/ARHGAP35/CD44/RAPGEF2	7	1	403957	6	475471/403980/403408/403543/403939/100856359
BP	GO:0032535	regulation of cellular component size	7/320	13/592	0.618519361427022	0.998752757315781	403424/403984/445452/404008/403957/403543/403971	EDN1/KCNMA1/CCL24/RAB5A/RAB11A/ARHGAP35/CLNS1A	7	3	403984/404008/403957	4	403424/445452/403543/403971
BP	GO:0043434	response to peptide hormone	7/320	13/592	0.618519361427022	0.998752757315781	403897/403980/403762/403773/477625/612294/403673	NR4A1/CAV1/BGLAP/RAB8A/ADCY6/RAB13/SLC2A4	7	1	403673	6	403897/403980/403762/403773/477625/612294
BP	GO:0048285	organelle fission	7/320	13/592	0.618519361427022	0.998752757315781	403424/100856060/442936/403904/403957/475294/474966	EDN1/HORMAD1/BIRC5/DCN/RAB11A/CAV2/OOEP	7	2	100856060/403957	5	403424/442936/403904/475294/474966
BP	GO:0051051	negative regulation of transport	7/320	13/592	0.618519361427022	0.998752757315781	403980/491169/403741/403616/414755/403922/483332	CAV1/UNC119/HTR1B/LEP/PLN/TNF/RHBDF2	7	2	403922/483332	5	403980/491169/403741/403616/414755
BP	GO:0051223	regulation of protein transport	7/320	13/592	0.618519361427022	0.998752757315781	403883/403998/492302/403985/403922/483332/403859	ERBB2/TGFB1/CFTR/IL6/TNF/RHBDF2/ADCY5	7	3	492302/403922/483332	4	403883/403998/403985/403859
BP	GO:0070647	protein modification by small protein conjugation or removal	7/320	13/592	0.618519361427022	0.998752757315781	489433/403980/494000/404014/442949/476804/488390	BIRC3/CAV1/VHL/USP11/SOCS3/RPS3/ABCB11	7	2	442949/476804	5	489433/403980/494000/404014/488390
BP	GO:0071375	cellular response to peptide hormone stimulus	7/320	13/592	0.618519361427022	0.998752757315781	403897/403980/403762/403773/477625/612294/403673	NR4A1/CAV1/BGLAP/RAB8A/ADCY6/RAB13/SLC2A4	7	1	403673	6	403897/403980/403762/403773/477625/612294
BP	GO:0090150	establishment of protein localization to membrane	7/320	13/592	0.618519361427022	0.998752757315781	403883/403953/403948/404006/609416/611923/489293	ERBB2/SRP54/TRAM1/SEC61A1/SEC62/SRP9/SRPRA	7	6	403953/403948/404006/609416/611923/489293	1	403883
BP	GO:0090257	regulation of muscle system process	7/320	13/592	0.618519361427022	0.998752757315781	403424/403980/403984/414755/403962/403807/490852	EDN1/CAV1/KCNMA1/PLN/ADRA1B/MYH7/SETD3	7	3	403984/403807/490852	4	403424/403980/414755/403962
BP	GO:0120035	regulation of plasma membrane bounded cell projection organization	7/320	13/592	0.618519361427022	0.998752757315781	475471/403980/403408/403957/403543/403939/100856359	SFRP2/CAV1/PSEN1/RAB11A/ARHGAP35/CD44/RAPGEF2	7	1	403957	6	475471/403980/403408/403543/403939/100856359
BP	GO:1902903	regulation of supramolecular fiber organization	7/320	13/592	0.618519361427022	0.998752757315781	403424/445452/490344/403543/476804/403498/476438	EDN1/CCL24/MYOC/ARHGAP35/RPS3/ARHGEF2/APOE	7	3	490344/476804/403498	4	403424/445452/403543/476438
BP	GO:0009890	negative regulation of biosynthetic process	18/320	34/592	0.623463426207027	0.998752757315781	475471/403547/485058/403424/445457/403980/403998/403869/442936/489766/477032/476804/403680/442859/442946/403922/611923/100856359	SFRP2/ID3/MFSD12/EDN1/TRPV1/CAV1/TGFB1/TP53/BIRC5/HSF4/CTNNB1/RPS3/RPL13A/NFKB1/HMGA1/TNF/SRP9/RAPGEF2	18	6	445457/476804/403680/442946/403922/611923	12	475471/403547/485058/403424/403980/403998/403869/442936/489766/477032/442859/100856359
BP	GO:0031327	negative regulation of cellular biosynthetic process	18/320	34/592	0.623463426207027	0.998752757315781	475471/403547/485058/403424/445457/403980/403998/403869/442936/489766/477032/476804/403680/442859/442946/403922/611923/100856359	SFRP2/ID3/MFSD12/EDN1/TRPV1/CAV1/TGFB1/TP53/BIRC5/HSF4/CTNNB1/RPS3/RPL13A/NFKB1/HMGA1/TNF/SRP9/RAPGEF2	18	6	445457/476804/403680/442946/403922/611923	12	475471/403547/485058/403424/403980/403998/403869/442936/489766/477032/442859/100856359
BP	GO:0044092	negative regulation of molecular function	18/320	34/592	0.623463426207027	0.998752757315781	475471/403441/489433/403547/403980/403797/403781/442936/607216/403805/414755/403429/403922/403919/403435/477530/574011/100855706	SFRP2/HGF/BIRC3/ID3/CAV1/PTGER2/PDE6D/BIRC5/MASTL/ADORA3/PLN/CDKN1B/TNF/WFDC2/ANXA2/TFIP11/HACD1/PPP1R1A	18	7	403441/403797/607216/403805/403922/403919/100855706	11	475471/489433/403547/403980/403781/442936/414755/403429/403435/477530/574011
BP	GO:0042325	regulation of phosphorylation	27/320	51/592	0.624142621201896	0.998752757315781	475471/403924/403441/403883/403502/403802/403424/403980/403797/403979/403998/XLOC_001181/403955/403616/403911/490344/442949/442985/403962/476804/403931/403429/403954/403790/403922/403498/100856359	SFRP2/MYC/HGF/ERBB2/TLR9/VEGFA/EDN1/CAV1/PTGER2/HSPB1/TGFB1/XLOC_001181/RAC1/LEP/PDE6G/MYOC/SOCS3/PDGFRB/ADRA1B/RPS3/CD4/CDKN1B/RHOA/IL5/TNF/ARHGEF2/RAPGEF2	27	12	403441/403802/403797/403955/403911/490344/442949/476804/403931/403790/403922/403498	15	475471/403924/403883/403502/403424/403980/403979/403998/XLOC_001181/403616/442985/403962/403429/403954/100856359
BP	GO:0051186	cofactor metabolic process	8/320	15/592	0.626916560747609	0.998752757315781	XLOC_042223/403694/612116/474697/607381/490425/403755/403604	XLOC_042223/GALK1/NAXE/HSPA9/NAXD/PKLR/GAPDH/FMO1	8	3	474697/490425/403755	5	XLOC_042223/403694/612116/607381/403604
BP	GO:0051259	protein complex oligomerization	8/320	15/592	0.626916560747609	0.998752757315781	445457/607895/403972/403984/403869/403936/491006/486552	TRPV1/HSD17B8/PRPH2/KCNMA1/TP53/VASP/KRT10/AQP2	8	5	445457/403972/403984/403936/486552	3	607895/403869/491006
BP	GO:0099536	synaptic signaling	8/320	15/592	0.626916560747609	0.998752757315781	403981/403424/445457/403984/553102/403960/404008/403922	CCL2/EDN1/TRPV1/KCNMA1/GUCY1B1/ADORA2A/RAB5A/TNF	8	5	445457/403984/553102/404008/403922	3	403981/403424/403960
BP	GO:0099537	trans-synaptic signaling	8/320	15/592	0.626916560747609	0.998752757315781	403981/403424/445457/403984/553102/403960/404008/403922	CCL2/EDN1/TRPV1/KCNMA1/GUCY1B1/ADORA2A/RAB5A/TNF	8	5	445457/403984/553102/404008/403922	3	403981/403424/403960
BP	GO:1990778	protein localization to cell periphery	8/320	15/592	0.626916560747609	0.998752757315781	403980/403773/404021/403957/612294/483490/403922/442955	CAV1/RAB8A/LGALS3/RAB11A/RAB13/ZDHHC5/TNF/EPB41	8	4	404021/403957/403922/442955	4	403980/403773/612294/483490
BP	GO:0034645	cellular macromolecule biosynthetic process	68/320	128/592	0.632938681144831	0.998752757315781	XLOC_034743/475471/484445/479217/403924/403441/403897/403883/403502/607481/403547/403802/403424/445457/474839/403980/479796/444855/480238/493990/476516/503548/609491/XLOC_038876/403998/403869/403754/442936/449029/489766/481737/474868/403904/403805/486415/404012/480311/606754/403443/477032/476804/403680/403931/442859/442946/403927/477223/XLOC_019296/403684/403790/477512/403833/474966/403922/403498…	XLOC_034743/SFRP2/FOSB/ARID5B/MYC/HGF/NR4A1/ERBB2/TLR9/RPL32/ID3/VEGFA/EDN1/TRPV1/DDX39B/CAV1/TUFM/UNK/DAD1/XYLT2/RPN1/FUT10/RPL4/XLOC_038876/TGFB1/TP53/FER/BIRC5/TBX19/HSF4/B3GALT4/BRD2/DCN/ADORA3/ZDHHC8/DDOST/RPL36AL/QKI/GLUL/CTNNB1/RPS3/RPL13A/CD4/NFKB1/HMGA1/PAX8/RPN2/XLOC_019296/RPS11/IL5/OSTC/GBGT1/OOEP/TNF/ARHGEF2/XLOC_043244/GAPDH/RPL19/POMGNT2/SRP9/XLOC_028271/SETD3/APOE/GATA4/EGF/SMN/AG…	68	35	XLOC_034743/403441/607481/403802/445457/476516/609491/XLOC_038876/449029/474868/403805/404012/403443/476804/403680/403931/442946/477223/XLOC_019296/403684/403790/477512/403922/403498/XLOC_043244/403755/403682/611923/XLOC_028271/490852/486079/403657/403896/479931/491160	33	475471/484445/479217/403924/403897/403883/403502/403547/403424/474839/403980/479796/444855/480238/493990/503548/403998/403869/403754/442936/489766/481737/403904/486415/480311/606754/477032/442859/403927/403833/474966/485621/476438
BP	GO:0002250	adaptive immune response	9/320	17/592	0.634775386228343	0.998752757315781	484483/611360/607183/403998/403931/403985/403922/403170/403703	CD79A/KLRD1/LTA/TGFB1/CD4/IL6/TNF/HMGB1/TFRC	9	6	484483/611360/607183/403931/403922/403170	3	403998/403985/403703
BP	GO:0006816	calcium ion transport	9/320	17/592	0.634775386228343	0.998752757315781	445457/403980/475738/403878/414755/477032/403931/442955/403435	TRPV1/CAV1/SLC8A1/ATP2A2/PLN/CTNNB1/CD4/EPB41/ANXA2	9	3	445457/403931/442955	6	403980/475738/403878/414755/477032/403435
BP	GO:0006869	lipid transport	9/320	17/592	0.634775386228343	0.998752757315781	403980/403616/476437/612116/486415/492302/488390/482381/476438	CAV1/LEP/APOC1/NAXE/ZDHHC8/CFTR/ABCB11/PLEKHA8/APOE	9	2	492302/482381	7	403980/403616/476437/612116/486415/488390/476438
BP	GO:0010035	response to inorganic substance	9/320	17/592	0.634775386228343	0.998752757315781	403441/403980/403984/403752/553102/476804/476258/403922/403768	HGF/CAV1/KCNMA1/TJP1/GUCY1B1/RPS3/SOD2/TNF/MT2A	9	6	403441/403984/553102/476804/403922/403768	3	403980/403752/476258
BP	GO:0019953	sexual reproduction	9/320	17/592	0.634775386228343	0.998752757315781	610702/480050/100856060/403616/606754/492302/403418/403780/399530	SPACA3/TDRD5/HORMAD1/LEP/QKI/CFTR/GJA1/NPHP1/ELSPBP1	9	4	610702/100856060/492302/403418	5	480050/403616/606754/403780/399530
BP	GO:0043254	regulation of protein complex assembly	9/320	17/592	0.634775386228343	0.998752757315781	403802/445452/403998/404021/476804/403680/403790/403922/477530	VEGFA/CCL24/TGFB1/LGALS3/RPS3/RPL13A/IL5/TNF/TFIP11	9	6	403802/404021/476804/403680/403790/403922	3	445452/403998/477530
BP	GO:0051091	positive regulation of DNA binding transcription factor activity	9/320	17/592	0.634775386228343	0.998752757315781	479217/403802/403424/403980/403754/476804/403790/403922/403498	ARID5B/VEGFA/EDN1/CAV1/FER/RPS3/IL5/TNF/ARHGEF2	9	5	403802/476804/403790/403922/403498	4	479217/403424/403980/403754
BP	GO:1901342	regulation of vasculature development	9/320	17/592	0.634775386228343	0.998752757315781	475471/403802/445452/403616/612116/403904/403443/403922/100856359	SFRP2/VEGFA/CCL24/LEP/NAXE/DCN/GLUL/TNF/RAPGEF2	9	3	403802/403443/403922	6	475471/445452/403616/612116/403904/100856359
BP	GO:0006952	defense response	29/320	55/592	0.637478232297601	0.998752757315781	403413/403441/403981/403502/445457/403980/611360/607183/442990/445452/403998/474362/403875/403774/403616/403960/404021/100502558/403501/403544/403985/403922/403498/403755/403170/490847/487230/448807/403845	DNASE1/HGF/CCL2/TLR9/TRPV1/CAV1/KLRD1/LTA/IL13/CCL24/TGFB1/AKAP8/F8/RAB1A/LEP/ADORA2A/LGALS3/PMAIP1/SLC46A2/PTGS1/IL6/TNF/ARHGEF2/GAPDH/HMGB1/BDKRB1/HTR1A/TLR2/FN1	29	15	403413/403441/445457/611360/607183/442990/403875/404021/100502558/403544/403922/403498/403755/403170/487230	14	403981/403502/403980/445452/403998/474362/403774/403616/403960/403501/403985/490847/448807/403845
BP	GO:0031401	positive regulation of protein modification process	20/320	38/592	0.637970978187498	0.998752757315781	475471/403441/403502/403802/403424/403980/403797/403998/403955/403616/403911/442985/403962/476804/403931/403954/403790/403922/403498/100856359	SFRP2/HGF/TLR9/VEGFA/EDN1/CAV1/PTGER2/TGFB1/RAC1/LEP/PDE6G/PDGFRB/ADRA1B/RPS3/CD4/RHOA/IL5/TNF/ARHGEF2/RAPGEF2	20	10	403441/403802/403797/403955/403911/476804/403931/403790/403922/403498	10	475471/403502/403424/403980/403998/403616/442985/403962/403954/100856359
BP	GO:0042327	positive regulation of phosphorylation	20/320	38/592	0.637970978187498	0.998752757315781	475471/403441/403502/403802/403424/403980/403797/403998/403955/403616/403911/442985/403962/476804/403931/403954/403790/403922/403498/100856359	SFRP2/HGF/TLR9/VEGFA/EDN1/CAV1/PTGER2/TGFB1/RAC1/LEP/PDE6G/PDGFRB/ADRA1B/RPS3/CD4/RHOA/IL5/TNF/ARHGEF2/RAPGEF2	20	10	403441/403802/403797/403955/403911/476804/403931/403790/403922/403498	10	475471/403502/403424/403980/403998/403616/442985/403962/403954/100856359
BP	GO:0007423	sensory organ development	10/320	19/592	0.642184612124993	0.998752757315781	486334/403424/607905/403972/403984/489766/442985/403543/403613/403927	CRYBA4/EDN1/RING1/PRPH2/KCNMA1/HSF4/PDGFRB/ARHGAP35/GNAT1/PAX8	10	4	486334/403972/403984/403613	6	403424/607905/489766/442985/403543/403927
BP	GO:0007610	behavior	10/320	19/592	0.642184612124993	0.998752757315781	445457/403984/403741/403869/403616/403960/399518/403740/493972/487230	TRPV1/KCNMA1/HTR1B/TP53/LEP/ADORA2A/NPY1R/PTGDS/ADRB1/HTR1A	10	4	445457/403984/493972/487230	6	403741/403869/403616/403960/399518/403740
BP	GO:0010631	epithelial cell migration	10/320	19/592	0.642184612124993	0.998752757315781	403802/403438/403998/403904/490418/403957/403443/612294/478908/403922	VEGFA/MET/TGFB1/DCN/RAB25/RAB11A/GLUL/RAB13/AAMP/TNF	10	5	403802/490418/403957/403443/403922	5	403438/403998/403904/612294/478908
BP	GO:0033365	protein localization to organelle	10/320	19/592	0.642184612124993	0.998752757315781	403953/403998/403957/403948/404006/483490/609416/XLOC_030299/611923/489293	SRP54/TGFB1/RAB11A/TRAM1/SEC61A1/ZDHHC5/SEC62/XLOC_030299/SRP9/SRPRA	10	7	403953/403957/403948/404006/609416/611923/489293	3	403998/483490/XLOC_030299
BP	GO:0090130	tissue migration	10/320	19/592	0.642184612124993	0.998752757315781	403802/403438/403998/403904/490418/403957/403443/612294/478908/403922	VEGFA/MET/TGFB1/DCN/RAB25/RAB11A/GLUL/RAB13/AAMP/TNF	10	5	403802/490418/403957/403443/403922	5	403438/403998/403904/612294/478908
BP	GO:0090132	epithelium migration	10/320	19/592	0.642184612124993	0.998752757315781	403802/403438/403998/403904/490418/403957/403443/612294/478908/403922	VEGFA/MET/TGFB1/DCN/RAB25/RAB11A/GLUL/RAB13/AAMP/TNF	10	5	403802/490418/403957/403443/403922	5	403438/403998/403904/612294/478908
BP	GO:0072359	circulatory system development	21/320	40/592	0.644787416467146	0.998752757315781	475471/403547/403802/403424/403980/445452/403616/612116/403904/399518/606754/442985/414755/403443/403913/403418/403807/478908/403922/486079/100856359	SFRP2/ID3/VEGFA/EDN1/CAV1/CCL24/LEP/NAXE/DCN/NPY1R/QKI/PDGFRB/PLN/GLUL/ANPEP/GJA1/MYH7/AAMP/TNF/GATA4/RAPGEF2	21	6	403802/403443/403418/403807/403922/486079	15	475471/403547/403424/403980/445452/403616/612116/403904/399518/606754/442985/414755/403913/478908/100856359
BP	GO:0051246	regulation of protein metabolic process	39/320	74/592	0.64652536201268	0.998752757315781	475471/403924/403441/403883/489433/403502/403802/403424/403980/444855/403797/403979/403998/442936/403955/403774/403616/403911/607216/490344/606754/442985/100502558/403962/477032/476804/403680/403931/403429/403954/403790/403922/403498/403755/611923/403567/403919/476438/100856359	SFRP2/MYC/HGF/ERBB2/BIRC3/TLR9/VEGFA/EDN1/CAV1/UNK/PTGER2/HSPB1/TGFB1/BIRC5/RAC1/RAB1A/LEP/PDE6G/MASTL/MYOC/QKI/PDGFRB/PMAIP1/ADRA1B/CTNNB1/RPS3/RPL13A/CD4/CDKN1B/RHOA/IL5/TNF/ARHGEF2/GAPDH/SRP9/CASP3/WFDC2/APOE/RAPGEF2	39	18	403441/403802/403797/403955/403911/607216/490344/100502558/476804/403680/403931/403790/403922/403498/403755/611923/403567/403919	21	475471/403924/403883/489433/403502/403424/403980/444855/403979/403998/442936/403774/403616/606754/442985/403962/477032/403429/403954/476438/100856359
BP	GO:0008202	steroid metabolic process	11/320	21/592	0.649210834962425	0.998752757315781	100686778/403767/403892/607895/403984/483146/492302/403483/488390/415124/403922	CYP1A1/CUBN/SULT1A1/HSD17B8/KCNMA1/HSD3B2/CFTR/CGA/ABCB11/CYP21A2/TNF	11	8	100686778/403767/403984/483146/492302/403483/415124/403922	3	403892/607895/488390
BP	GO:0051090	regulation of DNA binding transcription factor activity	11/320	21/592	0.649210834962425	0.998752757315781	479217/403547/403802/403424/403980/403754/403805/476804/403790/403922/403498	ARID5B/ID3/VEGFA/EDN1/CAV1/FER/ADORA3/RPS3/IL5/TNF/ARHGEF2	11	6	403802/403805/476804/403790/403922/403498	5	479217/403547/403424/403980/403754
BP	GO:0006366	transcription by RNA polymerase II	22/320	42/592	0.65134909238429	0.998752757315781	XLOC_034743/475471/484445/403924/403897/403502/403802/403424/445457/403980/403998/403869/449029/489766/474868/403904/477032/442859/403927/403922/403498/486079	XLOC_034743/SFRP2/FOSB/MYC/NR4A1/TLR9/VEGFA/EDN1/TRPV1/CAV1/TGFB1/TP53/TBX19/HSF4/BRD2/DCN/CTNNB1/NFKB1/PAX8/TNF/ARHGEF2/GATA4	22	8	XLOC_034743/403802/445457/449029/474868/403922/403498/486079	14	475471/484445/403924/403897/403502/403424/403980/403998/403869/489766/403904/477032/442859/403927
BP	GO:0060429	epithelium development	22/320	42/592	0.65134909238429	0.998752757315781	475471/403441/403547/403424/403980/403630/403984/489766/474868/490418/404021/612294/403543/477032/491006/403927/403954/403939/490740/403922/486079/100856359	SFRP2/HGF/ID3/EDN1/CAV1/TGM1/KCNMA1/HSF4/BRD2/RAB25/LGALS3/RAB13/ARHGAP35/CTNNB1/KRT10/PAX8/RHOA/CD44/MPP5/TNF/GATA4/RAPGEF2	22	8	403441/403630/403984/474868/490418/404021/403922/486079	14	475471/403547/403424/403980/489766/612294/403543/477032/491006/403927/403954/403939/490740/100856359
BP	GO:2000145	regulation of cell motility	22/320	42/592	0.65134909238429	0.998752757315781	475471/403802/403424/403980/403438/445452/403998/403754/403955/403904/490344/403805/442985/490418/404021/403957/403443/403954/478908/403922/403498/100856359	SFRP2/VEGFA/EDN1/CAV1/MET/CCL24/TGFB1/FER/RAC1/DCN/MYOC/ADORA3/PDGFRB/RAB25/LGALS3/RAB11A/GLUL/RHOA/AAMP/TNF/ARHGEF2/RAPGEF2	22	10	403802/403955/490344/403805/490418/404021/403957/403443/403922/403498	12	475471/403424/403980/403438/445452/403998/403754/403904/442985/403954/478908/100856359
BP	GO:0000278	mitotic cell cycle	12/320	23/592	0.655905526106131	0.998752757315781	XLOC_034743/403424/491169/403998/442936/607216/403957/477032/403954/475294/403922/403505	XLOC_034743/EDN1/UNC119/TGFB1/BIRC5/MASTL/RAB11A/CTNNB1/RHOA/CAV2/TNF/DYNLT3	12	5	XLOC_034743/607216/403957/403922/403505	7	403424/491169/403998/442936/477032/403954/475294
BP	GO:0008610	lipid biosynthetic process	12/320	23/592	0.655905526106131	0.998752757315781	100686778/403424/607895/483146/606754/403740/492302/403483/403803/403544/403922/574011	CYP1A1/EDN1/HSD17B8/HSD3B2/QKI/PTGDS/CFTR/CGA/RPE65/PTGS1/TNF/HACD1	12	7	100686778/483146/492302/403483/403803/403544/403922	5	403424/607895/606754/403740/574011
BP	GO:0019932	second-messenger-mediated signaling	12/320	23/592	0.655905526106131	0.998752757315781	403424/553102/403960/477625/100855637/414755/403943/403922/493972/403859/100856359/403779	EDN1/GUCY1B1/ADORA2A/ADCY6/PTGER1/PLN/GNAS/TNF/ADRB1/ADCY5/RAPGEF2/PTH1R	12	6	553102/100855637/403943/403922/493972/403779	6	403424/403960/477625/414755/403859/100856359
BP	GO:0090304	nucleic acid metabolic process	57/320	108/592	0.656335911930376	0.998752757315781	XLOC_034743/475471/484445/479217/403413/403924/403441/403897/403883/403502/403547/403802/403424/445457/474839/403980/480050/100856060/478664/403998/403869/403754/442936/449029/489766/474868/403904/403805/606754/404021/489894/403907/477032/476804/403931/442859/442946/403927/608109/XLOC_019296/442943/403790/474966/403922/403498/XLOC_035772/403170/403703/XLOC_028271/403971/490852/XLOC_018166/477530/…	XLOC_034743/SFRP2/FOSB/ARID5B/DNASE1/MYC/HGF/NR4A1/ERBB2/TLR9/ID3/VEGFA/EDN1/TRPV1/DDX39B/CAV1/TDRD5/HORMAD1/DNAJB11/TGFB1/TP53/FER/BIRC5/TBX19/HSF4/BRD2/DCN/ADORA3/QKI/LGALS3/NUDT1/PNN/CTNNB1/RPS3/CD4/NFKB1/HMGA1/PAX8/SNRPC/XLOC_019296/APTX/IL5/OOEP/TNF/ARHGEF2/XLOC_035772/HMGB1/TFRC/XLOC_028271/CLNS1A/SETD3/XLOC_018166/TFIP11/GATA4/EGF/SMN/NLK	57	28	XLOC_034743/403413/403441/403802/445457/100856060/478664/449029/474868/403805/404021/476804/403931/442946/608109/XLOC_019296/403790/403922/403498/XLOC_035772/403170/XLOC_028271/490852/XLOC_018166/486079/403657/403896/491160	29	475471/484445/479217/403924/403897/403883/403502/403547/403424/474839/403980/480050/403998/403869/403754/442936/489766/403904/606754/489894/403907/477032/442859/403927/442943/474966/403703/403971/477530
BP	GO:0051270	regulation of cellular component movement	23/320	44/592	0.657678666137192	0.998752757315781	475471/403802/403424/403980/403438/445452/403998/403754/403955/403904/490344/403805/442985/490418/404021/403957/414755/403443/403954/478908/403922/403498/100856359	SFRP2/VEGFA/EDN1/CAV1/MET/CCL24/TGFB1/FER/RAC1/DCN/MYOC/ADORA3/PDGFRB/RAB25/LGALS3/RAB11A/PLN/GLUL/RHOA/AAMP/TNF/ARHGEF2/RAPGEF2	23	10	403802/403955/490344/403805/490418/404021/403957/403443/403922/403498	13	475471/403424/403980/403438/445452/403998/403754/403904/442985/414755/403954/478908/100856359
BP	GO:0034097	response to cytokine	13/320	25/592	0.662309440476496	0.998752757315781	403424/403980/442990/403616/476804/449478/403931/403721/403954/403939/403455/403985/403498	EDN1/CAV1/IL13/LEP/RPS3/LIFR/CD4/GHR/RHOA/CD44/SSTR1/IL6/ARHGEF2	13	4	442990/476804/403931/403498	9	403424/403980/403616/449478/403721/403954/403939/403455/403985
BP	GO:0071345	cellular response to cytokine stimulus	13/320	25/592	0.662309440476496	0.998752757315781	403424/403980/442990/403616/476804/449478/403931/403721/403954/403939/403455/403985/403498	EDN1/CAV1/IL13/LEP/RPS3/LIFR/CD4/GHR/RHOA/CD44/SSTR1/IL6/ARHGEF2	13	4	442990/476804/403931/403498	9	403424/403980/403616/449478/403721/403954/403939/403455/403985
BP	GO:0090066	regulation of anatomical structure size	13/320	25/592	0.662309440476496	0.998752757315781	403424/403980/450187/403984/403741/445452/404008/403957/403543/403508/403812/403971/487230	EDN1/CAV1/EDNRA/KCNMA1/HTR1B/CCL24/RAB5A/RAB11A/ARHGAP35/EDN2/HRH2/CLNS1A/HTR1A	13	4	403984/404008/403957/487230	9	403424/403980/450187/403741/445452/403543/403508/403812/403971
BP	GO:0051173	positive regulation of nitrogen compound metabolic process	42/320	80/592	0.663570455371132	0.998752757315781	475471/479217/403924/403441/403897/403883/403502/403802/403424/474839/403980/403797/403998/403869/449029/489766/403955/403774/403616/403911/403904/442985/100502558/403962/477032/476804/403931/442859/442946/403927/403954/403790/474966/403922/403498/403170/403703/403567/490852/486079/100856359/403657	SFRP2/ARID5B/MYC/HGF/NR4A1/ERBB2/TLR9/VEGFA/EDN1/DDX39B/CAV1/PTGER2/TGFB1/TP53/TBX19/HSF4/RAC1/RAB1A/LEP/PDE6G/DCN/PDGFRB/PMAIP1/ADRA1B/CTNNB1/RPS3/CD4/NFKB1/HMGA1/PAX8/RHOA/IL5/OOEP/TNF/ARHGEF2/HMGB1/TFRC/CASP3/SETD3/GATA4/RAPGEF2/EGF	42	18	403441/403802/403797/449029/403955/403911/100502558/476804/403931/442946/403790/403922/403498/403170/403567/490852/486079/403657	24	475471/479217/403924/403897/403883/403502/403424/474839/403980/403998/403869/489766/403774/403616/403904/442985/403962/477032/442859/403927/403954/474966/403703/100856359
BP	GO:0002520	immune system development	14/320	27/592	0.668455499724763	0.998752757315781	475471/403924/403502/403802/607183/403953/403998/403616/474697/403931/403501/403985/403922/403703	SFRP2/MYC/TLR9/VEGFA/LTA/SRP54/TGFB1/LEP/HSPA9/CD4/SLC46A2/IL6/TNF/TFRC	14	6	403802/607183/403953/474697/403931/403922	8	475471/403924/403502/403998/403616/403501/403985/403703
BP	GO:0007600	sensory perception	14/320	27/592	0.668455499724763	0.998752757315781	486334/403981/445457/403972/403781/403984/489766/403911/403726/399518/493763/485498/403803/403613	CRYBA4/CCL2/TRPV1/PRPH2/PDE6D/KCNMA1/HSF4/PDE6G/RPGR/NPY1R/RHO/CLN5/RPE65/GNAT1	14	8	486334/445457/403972/403984/403911/493763/403803/403613	6	403981/403781/489766/403726/399518/485498
BP	GO:0001932	regulation of protein phosphorylation	25/320	48/592	0.669717283234223	0.998752757315781	475471/403924/403441/403883/403502/403802/403424/403980/403797/403979/403998/403955/403616/403911/490344/442985/403962/476804/403931/403429/403954/403790/403922/403498/100856359	SFRP2/MYC/HGF/ERBB2/TLR9/VEGFA/EDN1/CAV1/PTGER2/HSPB1/TGFB1/RAC1/LEP/PDE6G/MYOC/PDGFRB/ADRA1B/RPS3/CD4/CDKN1B/RHOA/IL5/TNF/ARHGEF2/RAPGEF2	25	11	403441/403802/403797/403955/403911/490344/476804/403931/403790/403922/403498	14	475471/403924/403883/403502/403424/403980/403979/403998/403616/442985/403962/403429/403954/100856359
BP	GO:0006508	proteolysis	25/320	48/592	0.669717283234223	0.998752757315781	475471/403924/403441/489433/403980/404019/403408/403797/403998/442936/404014/403552/404018/479458/403885/485498/100502558/476804/485337/403432/403922/XLOC_035772/403703/403567/403919	SFRP2/MYC/HGF/BIRC3/CAV1/HSP90B1/PSEN1/PTGER2/TGFB1/BIRC5/USP11/PGB1/SEC61B/CASP12/MMP9/CLN5/PMAIP1/RPS3/TPP1/HGFAC/TNF/XLOC_035772/TFRC/CASP3/WFDC2	25	12	403441/404019/403797/403552/404018/403885/100502558/476804/403922/XLOC_035772/403567/403919	13	475471/403924/489433/403980/403408/403998/442936/404014/479458/485498/485337/403432/403703
BP	GO:0009059	macromolecule biosynthetic process	68/320	129/592	0.672389055321579	0.998752757315781	XLOC_034743/475471/484445/479217/403924/403441/403897/403883/403502/607481/403547/403802/403424/445457/474839/403980/479796/444855/480238/493990/476516/503548/609491/XLOC_038876/403998/403869/403754/442936/449029/489766/481737/474868/403904/403805/486415/404012/480311/606754/403443/477032/476804/403680/403931/442859/442946/403927/477223/XLOC_019296/403684/403790/477512/403833/474966/403922/403498…	XLOC_034743/SFRP2/FOSB/ARID5B/MYC/HGF/NR4A1/ERBB2/TLR9/RPL32/ID3/VEGFA/EDN1/TRPV1/DDX39B/CAV1/TUFM/UNK/DAD1/XYLT2/RPN1/FUT10/RPL4/XLOC_038876/TGFB1/TP53/FER/BIRC5/TBX19/HSF4/B3GALT4/BRD2/DCN/ADORA3/ZDHHC8/DDOST/RPL36AL/QKI/GLUL/CTNNB1/RPS3/RPL13A/CD4/NFKB1/HMGA1/PAX8/RPN2/XLOC_019296/RPS11/IL5/OSTC/GBGT1/OOEP/TNF/ARHGEF2/XLOC_043244/GAPDH/RPL19/POMGNT2/SRP9/XLOC_028271/SETD3/APOE/GATA4/EGF/SMN/AG…	68	35	XLOC_034743/403441/607481/403802/445457/476516/609491/XLOC_038876/449029/474868/403805/404012/403443/476804/403680/403931/442946/477223/XLOC_019296/403684/403790/477512/403922/403498/XLOC_043244/403755/403682/611923/XLOC_028271/490852/486079/403657/403896/479931/491160	33	475471/484445/479217/403924/403897/403883/403502/403547/403424/474839/403980/479796/444855/480238/493990/503548/403998/403869/403754/442936/489766/481737/403904/486415/480311/606754/477032/442859/403927/403833/474966/485621/476438
BP	GO:0009968	negative regulation of signal transduction	15/320	29/592	0.674370749047015	0.998752757315781	475471/403924/403441/403502/403980/403797/403741/403904/490344/442949/403543/475294/403922/403498/491160	SFRP2/MYC/HGF/TLR9/CAV1/PTGER2/HTR1B/DCN/MYOC/SOCS3/ARHGAP35/CAV2/TNF/ARHGEF2/NLK	15	7	403441/403797/490344/442949/403922/403498/491160	8	475471/403924/403502/403980/403741/403904/403543/475294
BP	GO:0048514	blood vessel morphogenesis	15/320	29/592	0.674370749047015	0.998752757315781	475471/403802/403424/403980/445452/403616/612116/403904/606754/442985/403443/403913/478908/403922/100856359	SFRP2/VEGFA/EDN1/CAV1/CCL24/LEP/NAXE/DCN/QKI/PDGFRB/GLUL/ANPEP/AAMP/TNF/RAPGEF2	15	3	403802/403443/403922	12	475471/403424/403980/445452/403616/612116/403904/606754/442985/403913/478908/100856359
BP	GO:0051716	cellular response to stimulus	127/320	239/592	0.674476871467588	0.998752757315781	403550/475471/403924/403441/403897/403981/403883/403502/403537/403511/403906/403547/403802/403424/445457/474839/403980/403546/481739/404019/450187/611360/403809/403865/403536/403408/403438/607183/442990/403797/403953/403762/403741/608246/403752/553102/403998/403869/403754/403704/442957/478973/403773/403742/403955/403616/XLOC_019078/403960/492296/403911/607216/403956/477625/403904/490344/403805/40…	ALB/SFRP2/MYC/HGF/NR4A1/CCL2/ERBB2/TLR9/MCL1/GNB3/SAG/ID3/VEGFA/EDN1/TRPV1/DDX39B/CAV1/TUBD1/RGL2/HSP90B1/EDNRA/KLRD1/RRBP1/RAB12/TPMT/PSEN1/MET/LTA/IL13/PTGER2/SRP54/BGLAP/HTR1B/CSF3/TJP1/GUCY1B1/TGFB1/TP53/FER/UACA/GNAI2/COPA/RAB8A/RLN2/RAC1/LEP/XLOC_019078/ADORA2A/ASIP/PDE6G/MASTL/RAB4B/ADCY6/DCN/MYOC/ADORA3/ADM/DLC1/PTGER1/SEC61B/RAB5A/CASP12/SOCS3/RXRB/NPY1R/RHO/XLOC_006984/FGF5/PDGFRB/XLOC_…	127	60	403550/403441/403906/403802/445457/404019/611360/403865/403536/607183/442990/403797/403953/608246/553102/442957/478973/403742/403955/XLOC_019078/492296/403911/607216/490344/403805/403817/100855637/404018/404008/442949/493763/XLOC_006984/XLOC_004697/404021/403518/492302/403483/100502558/476804/403613/403931/442946/403673/403790/403943/403544/403922/403498/403755/493972/403768/403170/403567/XLOC_00…	67	475471/403924/403897/403981/403883/403502/403537/403511/403547/403424/474839/403980/403546/481739/450187/403809/403408/403438/403762/403741/403752/403998/403869/403754/403704/403773/403616/403960/403956/477625/403904/475607/479458/481735/399518/608459/442985/414755/489894/403928/403962/612294/403543/477032/403508/449478/442859/403927/403721/478180/403954/403939/488390/403812/476258/403455/475294/…
BP	GO:0010558	negative regulation of macromolecule biosynthetic process	16/320	31/592	0.680077727212748	0.998752757315781	475471/403547/403424/445457/403980/403998/403869/442936/489766/477032/476804/403680/442859/442946/403922/611923	SFRP2/ID3/EDN1/TRPV1/CAV1/TGFB1/TP53/BIRC5/HSF4/CTNNB1/RPS3/RPL13A/NFKB1/HMGA1/TNF/SRP9	16	6	445457/476804/403680/442946/403922/611923	10	475471/403547/403424/403980/403998/403869/442936/489766/477032/442859
BP	GO:2000113	negative regulation of cellular macromolecule biosynthetic process	16/320	31/592	0.680077727212748	0.998752757315781	475471/403547/403424/445457/403980/403998/403869/442936/489766/477032/476804/403680/442859/442946/403922/611923	SFRP2/ID3/EDN1/TRPV1/CAV1/TGFB1/TP53/BIRC5/HSF4/CTNNB1/RPS3/RPL13A/NFKB1/HMGA1/TNF/SRP9	16	6	445457/476804/403680/442946/403922/611923	10	475471/403547/403424/403980/403998/403869/442936/489766/477032/442859
BP	GO:0031324	negative regulation of cellular metabolic process	27/320	52/592	0.681031868401118	0.998752757315781	475471/403924/403441/489433/403502/403547/485058/403424/445457/403980/403797/403998/403869/442936/489766/403616/607216/477032/476804/403680/442859/442946/403429/403922/611923/403919/100856359	SFRP2/MYC/HGF/BIRC3/TLR9/ID3/MFSD12/EDN1/TRPV1/CAV1/PTGER2/TGFB1/TP53/BIRC5/HSF4/LEP/MASTL/CTNNB1/RPS3/RPL13A/NFKB1/HMGA1/CDKN1B/TNF/SRP9/WFDC2/RAPGEF2	27	10	403441/445457/403797/607216/476804/403680/442946/403922/611923/403919	17	475471/403924/489433/403502/403547/485058/403424/403980/403998/403869/442936/489766/403616/477032/442859/403429/100856359
BP	GO:1901360	organic cyclic compound metabolic process	86/320	163/592	0.685200140403796	0.998752757315781	XLOC_034743/475471/100686778/484445/479217/403413/403924/403441/403897/403883/403502/403767/403547/403802/485058/403424/445457/608843/474839/403980/612614/403892/480050/607895/100856060/478664/403984/553102/403998/403450/403869/403754/442936/449029/403694/489766/480558/474868/483146/477625/612116/403904/403805/606754/607381/404021/492302/403483/489894/403907/403825/477032/490425/476804/479780/403…	XLOC_034743/SFRP2/CYP1A1/FOSB/ARID5B/DNASE1/MYC/HGF/NR4A1/ERBB2/TLR9/CUBN/ID3/VEGFA/MFSD12/EDN1/TRPV1/CTSK/DDX39B/CAV1/COX7A1/SULT1A1/TDRD5/HSD17B8/HORMAD1/DNAJB11/KCNMA1/GUCY1B1/TGFB1/MAOA/TP53/FER/BIRC5/TBX19/GALK1/HSF4/NME1/BRD2/HSD3B2/ADCY6/NAXE/DCN/ADORA3/QKI/NAXD/LGALS3/CFTR/CGA/NUDT1/PNN/PDE5A/CTNNB1/PKLR/RPS3/COX6A2/CD4/NFKB1/HMGA1/PAX8/SNRPC/XLOC_019296/APTX/IL5/ABCB11/CYP21A2/OOEP/MYH7/…	86	42	XLOC_034743/100686778/403413/403441/403767/403802/445457/100856060/478664/403984/553102/449029/474868/483146/403805/404021/492302/403483/403825/490425/476804/479780/403931/442946/608109/XLOC_019296/403790/415124/403807/403922/403498/XLOC_035772/403755/403170/XLOC_028271/490852/XLOC_018166/486079/487230/403657/403896/491160	44	475471/484445/479217/403924/403897/403883/403502/403547/485058/403424/608843/474839/403980/612614/403892/480050/607895/403998/403450/403869/403754/442936/403694/489766/480558/477625/612116/403904/606754/607381/489894/403907/477032/442859/403927/442943/488390/474966/403703/403971/477530/403859/100856359/403604
BP	GO:0019220	regulation of phosphate metabolic process	28/320	54/592	0.68644967477124	0.998752757315781	475471/403924/403441/403883/403502/403802/403424/403980/403797/403979/403998/XLOC_001181/403955/403616/403911/607216/490344/442949/442985/403962/476804/403931/403429/403954/403790/403922/403498/100856359	SFRP2/MYC/HGF/ERBB2/TLR9/VEGFA/EDN1/CAV1/PTGER2/HSPB1/TGFB1/XLOC_001181/RAC1/LEP/PDE6G/MASTL/MYOC/SOCS3/PDGFRB/ADRA1B/RPS3/CD4/CDKN1B/RHOA/IL5/TNF/ARHGEF2/RAPGEF2	28	13	403441/403802/403797/403955/403911/607216/490344/442949/476804/403931/403790/403922/403498	15	475471/403924/403883/403502/403424/403980/403979/403998/XLOC_001181/403616/442985/403962/403429/403954/100856359
BP	GO:0051174	regulation of phosphorus metabolic process	28/320	54/592	0.68644967477124	0.998752757315781	475471/403924/403441/403883/403502/403802/403424/403980/403797/403979/403998/XLOC_001181/403955/403616/403911/607216/490344/442949/442985/403962/476804/403931/403429/403954/403790/403922/403498/100856359	SFRP2/MYC/HGF/ERBB2/TLR9/VEGFA/EDN1/CAV1/PTGER2/HSPB1/TGFB1/XLOC_001181/RAC1/LEP/PDE6G/MASTL/MYOC/SOCS3/PDGFRB/ADRA1B/RPS3/CD4/CDKN1B/RHOA/IL5/TNF/ARHGEF2/RAPGEF2	28	13	403441/403802/403797/403955/403911/607216/490344/442949/476804/403931/403790/403922/403498	15	475471/403924/403883/403502/403424/403980/403979/403998/XLOC_001181/403616/442985/403962/403429/403954/100856359
BP	GO:0051239	regulation of multicellular organismal process	55/320	105/592	0.687396395089909	0.998752757315781	475471/403924/403441/403502/403547/403802/403949/403424/608843/403980/403408/403438/607183/442990/403762/478664/403984/445452/403998/403774/403616/474355/612116/445542/474697/403904/399518/403740/490418/403957/414755/492302/403443/403962/403543/477032/403508/476804/403931/403927/403812/403501/403807/478908/403922/403498/403755/493972/442955/403703/490852/476438/487230/100856359/448807	SFRP2/MYC/HGF/TLR9/ID3/VEGFA/TCF4/EDN1/CTSK/CAV1/PSEN1/MET/LTA/IL13/BGLAP/DNAJB11/KCNMA1/CCL24/TGFB1/RAB1A/LEP/THBD/NAXE/SLC5A3/HSPA9/DCN/NPY1R/PTGDS/RAB25/RAB11A/PLN/CFTR/GLUL/ADRA1B/ARHGAP35/CTNNB1/EDN2/RPS3/CD4/PAX8/HRH2/SLC46A2/MYH7/AAMP/TNF/ARHGEF2/GAPDH/ADRB1/EPB41/TFRC/SETD3/APOE/HTR1A/RAPGEF2/TLR2	55	21	403441/403802/607183/442990/478664/403984/474697/490418/403957/492302/403443/476804/403931/403807/403922/403498/403755/493972/442955/490852/487230	34	475471/403924/403502/403547/403949/403424/608843/403980/403408/403438/403762/445452/403998/403774/403616/474355/612116/445542/403904/399518/403740/414755/403962/403543/477032/403508/403927/403812/403501/478908/403703/476438/100856359/448807
BP	GO:0000165	MAPK cascade	18/320	35/592	0.690940141801324	0.998752757315781	475471/403924/403441/403883/403502/403802/403424/403980/403998/403616/403911/490344/442985/403962/476804/403922/100856359/491160	SFRP2/MYC/HGF/ERBB2/TLR9/VEGFA/EDN1/CAV1/TGFB1/LEP/PDE6G/MYOC/PDGFRB/ADRA1B/RPS3/TNF/RAPGEF2/NLK	18	7	403441/403802/403911/490344/476804/403922/491160	11	475471/403924/403883/403502/403424/403980/403998/403616/442985/403962/100856359
BP	GO:0023014	signal transduction by protein phosphorylation	18/320	35/592	0.690940141801324	0.998752757315781	475471/403924/403441/403883/403502/403802/403424/403980/403998/403616/403911/490344/442985/403962/476804/403922/100856359/491160	SFRP2/MYC/HGF/ERBB2/TLR9/VEGFA/EDN1/CAV1/TGFB1/LEP/PDE6G/MYOC/PDGFRB/ADRA1B/RPS3/TNF/RAPGEF2/NLK	18	7	403441/403802/403911/490344/476804/403922/491160	11	475471/403924/403883/403502/403424/403980/403998/403616/442985/403962/100856359
BP	GO:0018193	peptidyl-amino acid modification	19/320	37/592	0.69612576439133	0.998752757315781	475471/403441/403883/403802/403980/403438/403797/403998/403754/403904/486415/442985/403790/XLOC_028700/403922/403498/403755/490852/491160	SFRP2/HGF/ERBB2/VEGFA/CAV1/MET/PTGER2/TGFB1/FER/DCN/ZDHHC8/PDGFRB/IL5/XLOC_028700/TNF/ARHGEF2/GAPDH/SETD3/NLK	19	10	403441/403802/403797/403790/XLOC_028700/403922/403498/403755/490852/491160	9	475471/403883/403980/403438/403998/403754/403904/486415/442985
BP	GO:0035239	tube morphogenesis	19/320	37/592	0.69612576439133	0.998752757315781	475471/403802/403424/403980/445452/474868/403616/612116/403904/606754/442985/403443/403543/477032/403927/403913/478908/403922/100856359	SFRP2/VEGFA/EDN1/CAV1/CCL24/BRD2/LEP/NAXE/DCN/QKI/PDGFRB/GLUL/ARHGAP35/CTNNB1/PAX8/ANPEP/AAMP/TNF/RAPGEF2	19	4	403802/474868/403443/403922	15	475471/403424/403980/445452/403616/612116/403904/606754/442985/403543/477032/403927/403913/478908/100856359
BP	GO:0050793	regulation of developmental process	40/320	77/592	0.699041994672899	0.998752757315781	475471/403924/403441/403502/403547/403802/403949/403424/608843/403980/403408/403762/478664/445452/403998/449029/489766/403616/612116/474697/403904/490344/399518/403957/492302/403443/403543/477032/491006/403931/442946/403927/403586/403939/403501/403922/403498/403703/100856359/403845	SFRP2/MYC/HGF/TLR9/ID3/VEGFA/TCF4/EDN1/CTSK/CAV1/PSEN1/BGLAP/DNAJB11/CCL24/TGFB1/TBX19/HSF4/LEP/NAXE/HSPA9/DCN/MYOC/NPY1R/RAB11A/CFTR/GLUL/ARHGAP35/CTNNB1/KRT10/CD4/HMGA1/PAX8/CCL17/CD44/SLC46A2/TNF/ARHGEF2/TFRC/RAPGEF2/FN1	40	14	403441/403802/478664/449029/474697/490344/403957/492302/403443/403931/442946/403586/403922/403498	26	475471/403924/403502/403547/403949/403424/608843/403980/403408/403762/445452/403998/489766/403616/612116/403904/399518/403543/477032/491006/403927/403939/403501/403703/100856359/403845
BP	GO:0006725	cellular aromatic compound metabolic process	77/320	147/592	0.714197827726945	0.998752757315781	XLOC_034743/475471/484445/479217/403413/403924/403441/403897/403883/403502/403547/403802/485058/403424/445457/608843/474839/403980/612614/403892/480050/100856060/478664/553102/403998/403450/403869/403754/442936/449029/403694/489766/480558/474868/477625/612116/403904/403805/606754/607381/404021/489894/403907/403825/477032/490425/476804/479780/403931/442859/442946/403927/608109/XLOC_019296/442943/4…	XLOC_034743/SFRP2/FOSB/ARID5B/DNASE1/MYC/HGF/NR4A1/ERBB2/TLR9/ID3/VEGFA/MFSD12/EDN1/TRPV1/CTSK/DDX39B/CAV1/COX7A1/SULT1A1/TDRD5/HORMAD1/DNAJB11/GUCY1B1/TGFB1/MAOA/TP53/FER/BIRC5/TBX19/GALK1/HSF4/NME1/BRD2/ADCY6/NAXE/DCN/ADORA3/QKI/NAXD/LGALS3/NUDT1/PNN/PDE5A/CTNNB1/PKLR/RPS3/COX6A2/CD4/NFKB1/HMGA1/PAX8/SNRPC/XLOC_019296/APTX/IL5/OOEP/MYH7/TNF/ARHGEF2/XLOC_035772/GAPDH/HMGB1/TFRC/XLOC_028271/CLNS1…	77	35	XLOC_034743/403413/403441/403802/445457/100856060/478664/553102/449029/474868/403805/404021/403825/490425/476804/479780/403931/442946/608109/XLOC_019296/403790/403807/403922/403498/XLOC_035772/403755/403170/XLOC_028271/490852/XLOC_018166/486079/487230/403657/403896/491160	42	475471/484445/479217/403924/403897/403883/403502/403547/485058/403424/608843/474839/403980/612614/403892/480050/403998/403450/403869/403754/442936/403694/489766/480558/477625/612116/403904/606754/607381/489894/403907/477032/442859/403927/442943/474966/403703/403971/477530/403859/100856359/403604
BP	GO:0032270	positive regulation of cellular protein metabolic process	23/320	45/592	0.715498816313251	0.998752757315781	475471/403924/403441/403883/403502/403802/403424/403980/403797/403998/403955/403616/403911/442985/100502558/403962/476804/403931/403954/403790/403922/403498/100856359	SFRP2/MYC/HGF/ERBB2/TLR9/VEGFA/EDN1/CAV1/PTGER2/TGFB1/RAC1/LEP/PDE6G/PDGFRB/PMAIP1/ADRA1B/RPS3/CD4/RHOA/IL5/TNF/ARHGEF2/RAPGEF2	23	11	403441/403802/403797/403955/403911/100502558/476804/403931/403790/403922/403498	12	475471/403924/403883/403502/403424/403980/403998/403616/442985/403962/403954/100856359
BP	GO:0006915	apoptotic process	34/320	66/592	0.716196570842043	0.998752757315781	XLOC_034743/403550/475471/403413/403924/403441/489433/403537/403802/403980/403408/442990/403797/403984/403998/403869/403704/442936/475258/403960/479458/442949/404021/100502558/477032/476804/403927/403418/403501/403922/403498/403755/403567/100856359	XLOC_034743/ALB/SFRP2/DNASE1/MYC/HGF/BIRC3/MCL1/VEGFA/CAV1/PSEN1/IL13/PTGER2/KCNMA1/TGFB1/TP53/UACA/BIRC5/CYCS/ADORA2A/CASP12/SOCS3/LGALS3/PMAIP1/CTNNB1/RPS3/PAX8/GJA1/SLC46A2/TNF/ARHGEF2/GAPDH/CASP3/RAPGEF2	34	17	XLOC_034743/403550/403413/403441/403802/442990/403797/403984/442949/404021/100502558/476804/403418/403922/403498/403755/403567	17	475471/403924/489433/403537/403980/403408/403998/403869/403704/442936/475258/403960/479458/477032/403927/403501/100856359
BP	GO:0012501	programmed cell death	34/320	66/592	0.716196570842043	0.998752757315781	XLOC_034743/403550/475471/403413/403924/403441/489433/403537/403802/403980/403408/442990/403797/403984/403998/403869/403704/442936/475258/403960/479458/442949/404021/100502558/477032/476804/403927/403418/403501/403922/403498/403755/403567/100856359	XLOC_034743/ALB/SFRP2/DNASE1/MYC/HGF/BIRC3/MCL1/VEGFA/CAV1/PSEN1/IL13/PTGER2/KCNMA1/TGFB1/TP53/UACA/BIRC5/CYCS/ADORA2A/CASP12/SOCS3/LGALS3/PMAIP1/CTNNB1/RPS3/PAX8/GJA1/SLC46A2/TNF/ARHGEF2/GAPDH/CASP3/RAPGEF2	34	17	XLOC_034743/403550/403413/403441/403802/442990/403797/403984/442949/404021/100502558/476804/403418/403922/403498/403755/403567	17	475471/403924/489433/403537/403980/403408/403998/403869/403704/442936/475258/403960/479458/477032/403927/403501/100856359
BP	GO:0010604	positive regulation of macromolecule metabolic process	44/320	85/592	0.717858426716725	0.998752757315781	475471/479217/403924/403441/403897/403883/403502/403547/403802/403424/474839/403980/403797/403998/403869/449029/489766/403955/403774/403616/403911/403904/606754/442985/100502558/403962/477032/476804/403931/442859/442946/403927/403954/403790/474966/403922/403498/403170/403703/403567/490852/486079/100856359/403657	SFRP2/ARID5B/MYC/HGF/NR4A1/ERBB2/TLR9/ID3/VEGFA/EDN1/DDX39B/CAV1/PTGER2/TGFB1/TP53/TBX19/HSF4/RAC1/RAB1A/LEP/PDE6G/DCN/QKI/PDGFRB/PMAIP1/ADRA1B/CTNNB1/RPS3/CD4/NFKB1/HMGA1/PAX8/RHOA/IL5/OOEP/TNF/ARHGEF2/HMGB1/TFRC/CASP3/SETD3/GATA4/RAPGEF2/EGF	44	18	403441/403802/403797/449029/403955/403911/100502558/476804/403931/442946/403790/403922/403498/403170/403567/490852/486079/403657	26	475471/479217/403924/403897/403883/403502/403547/403424/474839/403980/403998/403869/489766/403774/403616/403904/606754/442985/403962/477032/442859/403927/403954/474966/403703/100856359
BP	GO:0000280	nuclear division	6/320	12/592	0.71891727009712	0.998752757315781	403424/100856060/442936/403957/475294/474966	EDN1/HORMAD1/BIRC5/RAB11A/CAV2/OOEP	6	2	100856060/403957	4	403424/442936/475294/474966
BP	GO:0006979	response to oxidative stress	6/320	12/592	0.71891727009712	0.998752757315781	403441/553102/476804/476258/403544/403922	HGF/GUCY1B1/RPS3/SOD2/PTGS1/TNF	6	5	403441/553102/476804/403544/403922	1	476258
BP	GO:0007586	digestion	6/320	12/592	0.71891727009712	0.998752757315781	403502/403984/403552/403616/403812/442955	TLR9/KCNMA1/PGB1/LEP/HRH2/EPB41	6	3	403984/403552/442955	3	403502/403616/403812
BP	GO:0015980	energy derivation by oxidation of organic compounds	6/320	12/592	0.71891727009712	0.998752757315781	612614/485448/403557/484022/100855706/479931	COX7A1/SUCLA2/PPP1CC/EPM2A/PPP1R1A/AGL	6	4	485448/403557/100855706/479931	2	612614/484022
BP	GO:0032970	regulation of actin filament-based process	6/320	12/592	0.71891727009712	0.998752757315781	403424/403980/445452/490344/414755/403543	EDN1/CAV1/CCL24/MYOC/PLN/ARHGAP35	6	1	490344	5	403424/403980/445452/414755/403543
BP	GO:0051235	maintenance of location	6/320	12/592	0.71891727009712	0.998752757315781	403550/445457/403980/414755/403931/403922	ALB/TRPV1/CAV1/PLN/CD4/TNF	6	4	403550/445457/403931/403922	2	403980/414755
BP	GO:0072659	protein localization to plasma membrane	6/320	12/592	0.71891727009712	0.998752757315781	403773/404021/403957/612294/483490/403922	RAB8A/LGALS3/RAB11A/RAB13/ZDHHC5/TNF	6	3	404021/403957/403922	3	403773/612294/483490
BP	GO:0001666	response to hypoxia	5/320	10/592	0.719580642015879	0.998752757315781	403802/403424/403980/403984/100502558	VEGFA/EDN1/CAV1/KCNMA1/PMAIP1	5	3	403802/403984/100502558	2	403424/403980
BP	GO:0001763	morphogenesis of a branching structure	5/320	10/592	0.719580642015879	0.998752757315781	475471/403441/403424/403927/403922	SFRP2/HGF/EDN1/PAX8/TNF	5	2	403441/403922	3	475471/403424/403927
BP	GO:0003015	heart process	5/320	10/592	0.719580642015879	0.998752757315781	403424/403980/414755/403962/403807	EDN1/CAV1/PLN/ADRA1B/MYH7	5	1	403807	4	403424/403980/414755/403962
BP	GO:0005976	polysaccharide metabolic process	5/320	10/592	0.719580642015879	0.998752757315781	403998/403557/484022/100855706/479931	TGFB1/PPP1CC/EPM2A/PPP1R1A/AGL	5	3	403557/100855706/479931	2	403998/484022
BP	GO:0006281	DNA repair	5/320	10/592	0.719580642015879	0.998752757315781	403869/489894/476804/474966/403170	TP53/NUDT1/RPS3/OOEP/HMGB1	5	2	476804/403170	3	403869/489894/474966
BP	GO:0006511	ubiquitin-dependent protein catabolic process	5/320	10/592	0.719580642015879	0.998752757315781	403980/404019/404014/404018/XLOC_035772	CAV1/HSP90B1/USP11/SEC61B/XLOC_035772	5	3	404019/404018/XLOC_035772	2	403980/404014
BP	GO:0006939	smooth muscle contraction	5/320	10/592	0.719580642015879	0.998752757315781	403424/445457/403980/403984/490852	EDN1/TRPV1/CAV1/KCNMA1/SETD3	5	3	445457/403984/490852	2	403424/403980
BP	GO:0006953	acute-phase response	5/320	10/592	0.719580642015879	0.998752757315781	445457/403875/403985/403922/403845	TRPV1/F8/IL6/TNF/FN1	5	3	445457/403875/403922	2	403985/403845
BP	GO:0010639	negative regulation of organelle organization	5/320	10/592	0.719580642015879	0.998752757315781	403441/100856060/442936/490344/403498	HGF/HORMAD1/BIRC5/MYOC/ARHGEF2	5	4	403441/100856060/490344/403498	1	442936
BP	GO:0014065	phosphatidylinositol 3-kinase signaling	5/320	10/592	0.719580642015879	0.998752757315781	403441/403424/403616/403904/490344	HGF/EDN1/LEP/DCN/MYOC	5	2	403441/490344	3	403424/403616/403904
BP	GO:0019941	modification-dependent protein catabolic process	5/320	10/592	0.719580642015879	0.998752757315781	403980/404019/404014/404018/XLOC_035772	CAV1/HSP90B1/USP11/SEC61B/XLOC_035772	5	3	404019/404018/XLOC_035772	2	403980/404014
BP	GO:0022409	positive regulation of cell-cell adhesion	5/320	10/592	0.719580642015879	0.998752757315781	403980/403616/476804/403922/403703	CAV1/LEP/RPS3/TNF/TFRC	5	2	476804/403922	3	403980/403616/403703
BP	GO:0030098	lymphocyte differentiation	5/320	10/592	0.719580642015879	0.998752757315781	403502/403616/403931/403501/403985	TLR9/LEP/CD4/SLC46A2/IL6	5	1	403931	4	403502/403616/403501/403985
BP	GO:0031667	response to nutrient levels	5/320	10/592	0.719580642015879	0.998752757315781	403550/445457/403762/403616/100502558	ALB/TRPV1/BGLAP/LEP/PMAIP1	5	3	403550/445457/100502558	2	403762/403616
BP	GO:0033002	muscle cell proliferation	5/320	10/592	0.719580642015879	0.998752757315781	403424/403741/442985/477032/403922	EDN1/HTR1B/PDGFRB/CTNNB1/TNF	5	1	403922	4	403424/403741/442985/477032
BP	GO:0034404	nucleobase-containing small molecule biosynthetic process	5/320	10/592	0.719580642015879	0.998752757315781	403694/480558/403825/490425/403755	GALK1/NME1/PDE5A/PKLR/GAPDH	5	3	403825/490425/403755	2	403694/480558
BP	GO:0036293	response to decreased oxygen levels	5/320	10/592	0.719580642015879	0.998752757315781	403802/403424/403980/403984/100502558	VEGFA/EDN1/CAV1/KCNMA1/PMAIP1	5	3	403802/403984/100502558	2	403424/403980
BP	GO:0043632	modification-dependent macromolecule catabolic process	5/320	10/592	0.719580642015879	0.998752757315781	403980/404019/404014/404018/XLOC_035772	CAV1/HSP90B1/USP11/SEC61B/XLOC_035772	5	3	404019/404018/XLOC_035772	2	403980/404014
BP	GO:0051047	positive regulation of secretion	5/320	10/592	0.719580642015879	0.998752757315781	403424/442990/403998/404008/492302	EDN1/IL13/TGFB1/RAB5A/CFTR	5	3	442990/404008/492302	2	403424/403998
BP	GO:0051092	positive regulation of NF-kappaB transcription factor activity	5/320	10/592	0.719580642015879	0.998752757315781	403980/403754/476804/403922/403498	CAV1/FER/RPS3/TNF/ARHGEF2	5	3	476804/403922/403498	2	403980/403754
BP	GO:0060047	heart contraction	5/320	10/592	0.719580642015879	0.998752757315781	403424/403980/414755/403962/403807	EDN1/CAV1/PLN/ADRA1B/MYH7	5	1	403807	4	403424/403980/414755/403962
BP	GO:0060249	anatomical structure homeostasis	5/320	10/592	0.719580642015879	0.998752757315781	403924/403502/608843/485337/403779	MYC/TLR9/CTSK/TPP1/PTH1R	5	1	403779	4	403924/403502/608843/485337
BP	GO:0061138	morphogenesis of a branching epithelium	5/320	10/592	0.719580642015879	0.998752757315781	475471/403441/403424/403927/403922	SFRP2/HGF/EDN1/PAX8/TNF	5	2	403441/403922	3	475471/403424/403927
BP	GO:0070482	response to oxygen levels	5/320	10/592	0.719580642015879	0.998752757315781	403802/403424/403980/403984/100502558	VEGFA/EDN1/CAV1/KCNMA1/PMAIP1	5	3	403802/403984/100502558	2	403424/403980
BP	GO:0044257	cellular protein catabolic process	7/320	14/592	0.719635636579092	0.998752757315781	403980/404019/403865/404014/404018/100502558/XLOC_035772	CAV1/HSP90B1/RAB12/USP11/SEC61B/PMAIP1/XLOC_035772	7	5	404019/403865/404018/100502558/XLOC_035772	2	403980/404014
BP	GO:0060562	epithelial tube morphogenesis	7/320	14/592	0.719635636579092	0.998752757315781	475471/403424/474868/403543/477032/403927/403922	SFRP2/EDN1/BRD2/ARHGAP35/CTNNB1/PAX8/TNF	7	2	474868/403922	5	475471/403424/403543/477032/403927
BP	GO:0032268	regulation of cellular protein metabolic process	35/320	68/592	0.720761994397472	0.998752757315781	475471/403924/403441/403883/489433/403502/403802/403424/403980/444855/403797/403979/403998/442936/403955/403616/403911/607216/490344/606754/442985/100502558/403962/476804/403680/403931/403429/403954/403790/403922/403498/403755/611923/403919/100856359	SFRP2/MYC/HGF/ERBB2/BIRC3/TLR9/VEGFA/EDN1/CAV1/UNK/PTGER2/HSPB1/TGFB1/BIRC5/RAC1/LEP/PDE6G/MASTL/MYOC/QKI/PDGFRB/PMAIP1/ADRA1B/RPS3/RPL13A/CD4/CDKN1B/RHOA/IL5/TNF/ARHGEF2/GAPDH/SRP9/WFDC2/RAPGEF2	35	17	403441/403802/403797/403955/403911/607216/490344/100502558/476804/403680/403931/403790/403922/403498/403755/611923/403919	18	475471/403924/403883/489433/403502/403424/403980/444855/403979/403998/442936/403616/606754/442985/403962/403429/403954/100856359
BP	GO:0007346	regulation of mitotic cell cycle	8/320	16/592	0.721222466516416	0.998752757315781	403424/403998/442936/403957/477032/475294/403922/403505	EDN1/TGFB1/BIRC5/RAB11A/CTNNB1/CAV2/TNF/DYNLT3	8	3	403957/403922/403505	5	403424/403998/442936/477032/475294
BP	GO:0051302	regulation of cell division	8/320	16/592	0.721222466516416	0.998752757315781	475471/403924/403802/403998/608459/403957/403954/474966	SFRP2/MYC/VEGFA/TGFB1/FGF5/RAB11A/RHOA/OOEP	8	2	403802/403957	6	475471/403924/403998/608459/403954/474966
BP	GO:0006936	muscle contraction	9/320	18/592	0.723377379242438	0.998752757315781	403424/445457/403980/403984/403723/414755/403962/403807/490852	EDN1/TRPV1/CAV1/KCNMA1/CLCN1/PLN/ADRA1B/MYH7/SETD3	9	5	445457/403984/403723/403807/490852	4	403424/403980/414755/403962
BP	GO:0050727	regulation of inflammatory response	9/320	18/592	0.723377379242438	0.998752757315781	403413/403441/403502/607183/442990/445452/403616/403960/403922	DNASE1/HGF/TLR9/LTA/IL13/CCL24/LEP/ADORA2A/TNF	9	5	403413/403441/607183/442990/403922	4	403502/445452/403616/403960
BP	GO:0061061	muscle structure development	9/320	18/592	0.723377379242438	0.998752757315781	403547/403424/403980/403998/606754/403586/475294/403807/403922	ID3/EDN1/CAV1/TGFB1/QKI/CCL17/CAV2/MYH7/TNF	9	3	403586/403807/403922	6	403547/403424/403980/403998/606754/475294
BP	GO:0070838	divalent metal ion transport	9/320	18/592	0.723377379242438	0.998752757315781	445457/403980/475738/403878/414755/477032/403931/442955/403435	TRPV1/CAV1/SLC8A1/ATP2A2/PLN/CTNNB1/CD4/EPB41/ANXA2	9	3	445457/403931/442955	6	403980/475738/403878/414755/477032/403435
BP	GO:0051172	negative regulation of nitrogen compound metabolic process	25/320	49/592	0.724484749040206	0.998752757315781	475471/403924/403441/489433/403502/403547/403424/445457/403980/403797/403998/403869/442936/489766/607216/477032/476804/403680/442859/442946/403429/403922/611923/403919/476438	SFRP2/MYC/HGF/BIRC3/TLR9/ID3/EDN1/TRPV1/CAV1/PTGER2/TGFB1/TP53/BIRC5/HSF4/MASTL/CTNNB1/RPS3/RPL13A/NFKB1/HMGA1/CDKN1B/TNF/SRP9/WFDC2/APOE	25	10	403441/445457/403797/607216/476804/403680/442946/403922/611923/403919	15	475471/403924/489433/403502/403547/403424/403980/403998/403869/442936/489766/477032/442859/403429/476438
BP	GO:0009058	biosynthetic process	95/320	181/592	0.725079466110226	0.998752757315781	XLOC_034743/475471/100686778/484445/479217/403924/403441/403897/403492/403883/403502/607481/403547/403802/485058/403424/445457/474839/403980/479796/444855/607895/481862/480238/493990/476516/503548/609491/553102/XLOC_038876/403998/403869/403754/442936/449029/XLOC_039760/403694/489766/481737/480558/474868/XLOC_006213/483146/477625/445542/403904/403805/486415/404012/480311/606754/403740/492302/40348…	XLOC_034743/SFRP2/CYP1A1/FOSB/ARID5B/MYC/HGF/NR4A1/G6PC1/ERBB2/TLR9/RPL32/ID3/VEGFA/MFSD12/EDN1/TRPV1/DDX39B/CAV1/TUFM/UNK/HSD17B8/LGSN/DAD1/XYLT2/RPN1/FUT10/RPL4/GUCY1B1/XLOC_038876/TGFB1/TP53/FER/BIRC5/TBX19/XLOC_039760/GALK1/HSF4/B3GALT4/NME1/BRD2/XLOC_006213/HSD3B2/ADCY6/SLC5A3/DCN/ADORA3/ZDHHC8/DDOST/RPL36AL/QKI/PTGDS/CFTR/CGA/GLUL/RPE65/PDE5A/CTNNB1/PKLR/RPS3/RPL13A/CD4/NFKB1/HMGA1/PAX8/RPN…	95	50	XLOC_034743/100686778/403441/403492/607481/403802/445457/481862/476516/609491/553102/XLOC_038876/449029/XLOC_039760/474868/XLOC_006213/483146/403805/404012/492302/403483/403443/403803/403825/490425/476804/403680/403931/442946/477223/XLOC_019296/403684/403790/477512/403544/403922/403498/XLOC_043244/403755/XLOC_036768/403682/611923/XLOC_028271/490852/XLOC_000332/486079/403657/403896/479931/491160	45	475471/484445/479217/403924/403897/403883/403502/403547/485058/403424/474839/403980/479796/444855/607895/480238/493990/503548/403998/403869/403754/442936/403694/489766/481737/480558/477625/445542/403904/486415/480311/606754/403740/477032/442859/403927/403833/487107/474966/485621/478726/476438/403859/574011/100856359
BP	GO:0001667	ameboidal-type cell migration	10/320	20/592	0.725913767604396	0.998752757315781	403802/403438/403998/403904/490418/403957/403443/612294/478908/403922	VEGFA/MET/TGFB1/DCN/RAB25/RAB11A/GLUL/RAB13/AAMP/TNF	10	5	403802/490418/403957/403443/403922	5	403438/403998/403904/612294/478908
BP	GO:0003012	muscle system process	10/320	20/592	0.725913767604396	0.998752757315781	403424/445457/403980/403984/403723/490344/414755/403962/403807/490852	EDN1/TRPV1/CAV1/KCNMA1/CLCN1/MYOC/PLN/ADRA1B/MYH7/SETD3	10	6	445457/403984/403723/490344/403807/490852	4	403424/403980/414755/403962
BP	GO:0050678	regulation of epithelial cell proliferation	10/320	20/592	0.725913767604396	0.998752757315781	475471/403924/403897/403802/403630/445452/403998/403616/475294/403922	SFRP2/MYC/NR4A1/VEGFA/TGM1/CCL24/TGFB1/LEP/CAV2/TNF	10	3	403802/403630/403922	7	475471/403924/403897/445452/403998/403616/475294
BP	GO:0030162	regulation of proteolysis	11/320	22/592	0.728710292293938	0.998752757315781	475471/403924/403441/489433/403980/403797/442936/100502558/476804/403922/403919	SFRP2/MYC/HGF/BIRC3/CAV1/PTGER2/BIRC5/PMAIP1/RPS3/TNF/WFDC2	11	6	403441/403797/100502558/476804/403922/403919	5	475471/403924/489433/403980/442936
BP	GO:0042981	regulation of apoptotic process	26/320	51/592	0.728826576082097	0.998752757315781	XLOC_034743/403550/475471/403924/403441/489433/403802/403980/442990/403797/403984/403869/442936/403960/442949/404021/100502558/477032/476804/403927/403418/403501/403922/403498/403567/100856359	XLOC_034743/ALB/SFRP2/MYC/HGF/BIRC3/VEGFA/CAV1/IL13/PTGER2/KCNMA1/TP53/BIRC5/ADORA2A/SOCS3/LGALS3/PMAIP1/CTNNB1/RPS3/PAX8/GJA1/SLC46A2/TNF/ARHGEF2/CASP3/RAPGEF2	26	15	XLOC_034743/403550/403441/403802/442990/403797/403984/442949/404021/100502558/476804/403418/403922/403498/403567	11	475471/403924/489433/403980/403869/442936/403960/477032/403927/403501/100856359
BP	GO:0043067	regulation of programmed cell death	26/320	51/592	0.728826576082097	0.998752757315781	XLOC_034743/403550/475471/403924/403441/489433/403802/403980/442990/403797/403984/403869/442936/403960/442949/404021/100502558/477032/476804/403927/403418/403501/403922/403498/403567/100856359	XLOC_034743/ALB/SFRP2/MYC/HGF/BIRC3/VEGFA/CAV1/IL13/PTGER2/KCNMA1/TP53/BIRC5/ADORA2A/SOCS3/LGALS3/PMAIP1/CTNNB1/RPS3/PAX8/GJA1/SLC46A2/TNF/ARHGEF2/CASP3/RAPGEF2	26	15	XLOC_034743/403550/403441/403802/442990/403797/403984/442949/404021/100502558/476804/403418/403922/403498/403567	11	475471/403924/489433/403980/403869/442936/403960/477032/403927/403501/100856359
BP	GO:0006091	generation of precursor metabolites and energy	12/320	24/592	0.731685179488782	0.998752757315781	612614/485448/403694/490425/XLOC_009978/479780/403557/484022/480204/403755/100855706/479931	COX7A1/SUCLA2/GALK1/PKLR/XLOC_009978/COX6A2/PPP1CC/EPM2A/NDUFV2/GAPDH/PPP1R1A/AGL	12	8	485448/490425/479780/403557/480204/403755/100855706/479931	4	612614/403694/XLOC_009978/484022
BP	GO:0030097	hemopoiesis	12/320	24/592	0.731685179488782	0.998752757315781	475471/403924/403502/403802/403953/403998/403616/474697/403931/403501/403985/403922	SFRP2/MYC/TLR9/VEGFA/SRP54/TGFB1/LEP/HSPA9/CD4/SLC46A2/IL6/TNF	12	5	403802/403953/474697/403931/403922	7	475471/403924/403502/403998/403616/403501/403985
BP	GO:0034641	cellular nitrogen compound metabolic process	89/320	170/592	0.731984333856608	0.998752757315781	XLOC_034743/475471/484445/479217/403413/403924/403441/403897/403883/403502/607481/403547/403802/403424/445457/474839/403980/612614/479796/444855/480050/403408/100856060/478664/609491/553102/XLOC_038876/403998/403869/403754/XLOC_042223/442936/449029/403694/489766/480558/474868/477625/612116/403904/403805/480311/606754/607381/404021/485498/489894/403907/403825/403916/477032/490425/476804/403680/485…	XLOC_034743/SFRP2/FOSB/ARID5B/DNASE1/MYC/HGF/NR4A1/ERBB2/TLR9/RPL32/ID3/VEGFA/EDN1/TRPV1/DDX39B/CAV1/COX7A1/TUFM/UNK/TDRD5/PSEN1/HORMAD1/DNAJB11/RPL4/GUCY1B1/XLOC_038876/TGFB1/TP53/FER/XLOC_042223/BIRC5/TBX19/GALK1/HSF4/NME1/BRD2/ADCY6/NAXE/DCN/ADORA3/RPL36AL/QKI/NAXD/LGALS3/CLN5/NUDT1/PNN/PDE5A/GALC/CTNNB1/PKLR/RPS3/RPL13A/TPP1/COX6A2/CD4/NFKB1/HMGA1/PAX8/SNRPC/XLOC_019296/APTX/RPS11/IL5/OOEP/MY…	89	44	XLOC_034743/403413/403441/607481/403802/445457/100856060/478664/609491/553102/XLOC_038876/449029/474868/403805/404021/403825/490425/476804/403680/479780/403931/442946/608109/XLOC_019296/403684/403790/403807/403922/403498/XLOC_035772/XLOC_043244/403755/403682/403170/611923/XLOC_028271/403567/490852/XLOC_018166/486079/487230/403657/403896/491160	45	475471/484445/479217/403924/403897/403883/403502/403547/403424/474839/403980/612614/479796/444855/480050/403408/403998/403869/403754/XLOC_042223/442936/403694/489766/480558/477625/612116/403904/480311/606754/607381/485498/489894/403907/403916/477032/485337/442859/403927/442943/474966/403703/403971/477530/403859/403604
BP	GO:0048534	hematopoietic or lymphoid organ development	13/320	26/592	0.734781722445646	0.998752757315781	475471/403924/403502/403802/607183/403953/403998/403616/474697/403931/403501/403985/403922	SFRP2/MYC/TLR9/VEGFA/LTA/SRP54/TGFB1/LEP/HSPA9/CD4/SLC46A2/IL6/TNF	13	6	403802/607183/403953/474697/403931/403922	7	475471/403924/403502/403998/403616/403501/403985
BP	GO:0044087	regulation of cellular component biogenesis	14/320	28/592	0.737959679261223	0.998752757315781	403802/403424/403980/445452/403998/490344/404021/403543/476804/403680/403790/403922/477530/100856359	VEGFA/EDN1/CAV1/CCL24/TGFB1/MYOC/LGALS3/ARHGAP35/RPS3/RPL13A/IL5/TNF/TFIP11/RAPGEF2	14	7	403802/490344/404021/476804/403680/403790/403922	7	403424/403980/445452/403998/403543/477530/100856359
BP	GO:0120036	plasma membrane bounded cell projection organization	14/320	28/592	0.737959679261223	0.998752757315781	475471/403980/403408/403773/403726/490344/490418/403957/612294/403543/477032/480396/403939/100856359	SFRP2/CAV1/PSEN1/RAB8A/RPGR/MYOC/RAB25/RAB11A/RAB13/ARHGAP35/CTNNB1/IFT43/CD44/RAPGEF2	14	3	490344/490418/403957	11	475471/403980/403408/403773/403726/612294/403543/477032/480396/403939/100856359
BP	GO:0050794	regulation of cellular process	162/320	306/592	0.740352778534237	0.998752757315781	XLOC_034743/403550/475471/484445/479217/403924/403441/403897/403981/403883/489433/403502/403537/403511/403906/403547/403802/485058/403949/403424/445457/474839/403980/403546/481739/450187/611360/491169/444855/403809/403937/403865/403630/403408/403438/100856060/607183/442990/403797/403979/403762/478664/403984/403741/608246/553102/445452/403998/403869/403754/403704/XLOC_001181/442936/442957/449029/4…	XLOC_034743/ALB/SFRP2/FOSB/ARID5B/MYC/HGF/NR4A1/CCL2/ERBB2/BIRC3/TLR9/MCL1/GNB3/SAG/ID3/VEGFA/MFSD12/TCF4/EDN1/TRPV1/DDX39B/CAV1/TUBD1/RGL2/EDNRA/KLRD1/UNC119/UNK/RRBP1/INPP5A/RAB12/TGM1/PSEN1/MET/HORMAD1/LTA/IL13/PTGER2/HSPB1/BGLAP/DNAJB11/KCNMA1/HTR1B/CSF3/GUCY1B1/CCL24/TGFB1/TP53/FER/UACA/XLOC_001181/BIRC5/GNAI2/TBX19/COPA/HSF4/RAB8A/RLN2/RAC1/LMAN2/BRD2/RAB1A/LEP/XLOC_019078/ADORA2A/ASIP/PDE6…	162	75	XLOC_034743/403550/403441/403906/403802/445457/611360/403865/403630/100856060/607183/442990/403797/478664/403984/608246/553102/442957/449029/478973/403742/403955/403938/474868/XLOC_019078/492296/403911/607216/474697/490344/403805/403817/100855637/404008/442949/493763/XLOC_006984/XLOC_004697/490418/404021/403957/403518/492302/403483/100502558/403443/476804/403680/403613/403931/442946/403586/403790…	87	475471/484445/479217/403924/403897/403981/403883/489433/403502/403537/403511/403547/485058/403949/403424/474839/403980/403546/481739/450187/491169/444855/403809/403937/403408/403438/403979/403762/403741/445452/403998/403869/403754/403704/XLOC_001181/442936/489766/403773/403774/403616/403960/403956/477625/445542/403904/475607/479458/481735/399518/608459/606754/442985/414755/403978/403928/403962/61…
BP	GO:0006753	nucleoside phosphate metabolic process	15/320	30/592	0.741189951737469	0.998752757315781	612614/553102/403998/403694/480558/477625/612116/607381/403825/490425/479780/403807/403755/403859/403604	COX7A1/GUCY1B1/TGFB1/GALK1/NME1/ADCY6/NAXE/NAXD/PDE5A/PKLR/COX6A2/MYH7/GAPDH/ADCY5/FMO1	15	6	553102/403825/490425/479780/403807/403755	9	612614/403998/403694/480558/477625/612116/607381/403859/403604
BP	GO:0009117	nucleotide metabolic process	15/320	30/592	0.741189951737469	0.998752757315781	612614/553102/403998/403694/480558/477625/612116/607381/403825/490425/479780/403807/403755/403859/403604	COX7A1/GUCY1B1/TGFB1/GALK1/NME1/ADCY6/NAXE/NAXD/PDE5A/PKLR/COX6A2/MYH7/GAPDH/ADCY5/FMO1	15	6	553102/403825/490425/479780/403807/403755	9	612614/403998/403694/480558/477625/612116/607381/403859/403604
BP	GO:0051240	positive regulation of multicellular organismal process	30/320	59/592	0.745306363645148	0.998752757315781	475471/403441/403502/403802/403949/403424/403980/403438/607183/442990/445452/403998/403774/403616/490418/403957/492302/403543/477032/476804/403931/403927/403812/478908/403922/403498/403755/403703/476438/100856359	SFRP2/HGF/TLR9/VEGFA/TCF4/EDN1/CAV1/MET/LTA/IL13/CCL24/TGFB1/RAB1A/LEP/RAB25/RAB11A/CFTR/ARHGAP35/CTNNB1/RPS3/CD4/PAX8/HRH2/AAMP/TNF/ARHGEF2/GAPDH/TFRC/APOE/RAPGEF2	30	12	403441/403802/607183/442990/490418/403957/492302/476804/403931/403922/403498/403755	18	475471/403502/403949/403424/403980/403438/445452/403998/403774/403616/403543/477032/403927/403812/478908/403703/476438/100856359
BP	GO:0030001	metal ion transport	17/320	34/592	0.747727476707415	0.998752757315781	445457/403980/478909/403984/475738/445542/403878/414755/477032/403931/484584/403983/442955/403703/403971/403435/403713	TRPV1/CAV1/SLC11A1/KCNMA1/SLC8A1/SLC5A3/ATP2A2/PLN/CTNNB1/CD4/SCN1B/KCNMB1/EPB41/TFRC/CLNS1A/ANXA2/ATOX1	17	4	445457/403984/403931/442955	13	403980/478909/475738/445542/403878/414755/477032/484584/403983/403703/403971/403435/403713
BP	GO:0006954	inflammatory response	18/320	36/592	0.751006936802231	0.998752757315781	403413/403441/403981/403502/445457/607183/442990/445452/403998/403875/403616/403960/403544/403985/403922/403170/490847/403845	DNASE1/HGF/CCL2/TLR9/TRPV1/LTA/IL13/CCL24/TGFB1/F8/LEP/ADORA2A/PTGS1/IL6/TNF/HMGB1/BDKRB1/FN1	18	9	403413/403441/445457/607183/442990/403875/403544/403922/403170	9	403981/403502/445452/403998/403616/403960/403985/490847/403845
BP	GO:0022603	regulation of anatomical structure morphogenesis	18/320	36/592	0.751006936802231	0.998752757315781	475471/403441/403802/403424/445452/403616/612116/403904/490344/403957/492302/403443/403543/403927/403939/403922/100856359/403845	SFRP2/HGF/VEGFA/EDN1/CCL24/LEP/NAXE/DCN/MYOC/RAB11A/CFTR/GLUL/ARHGAP35/PAX8/CD44/TNF/RAPGEF2/FN1	18	7	403441/403802/490344/403957/492302/403443/403922	11	475471/403424/445452/403616/612116/403904/403543/403927/403939/100856359/403845
BP	GO:0010562	positive regulation of phosphorus metabolic process	20/320	40/592	0.757541475989825	0.998752757315781	475471/403441/403502/403802/403424/403980/403797/403998/403955/403616/403911/442985/403962/476804/403931/403954/403790/403922/403498/100856359	SFRP2/HGF/TLR9/VEGFA/EDN1/CAV1/PTGER2/TGFB1/RAC1/LEP/PDE6G/PDGFRB/ADRA1B/RPS3/CD4/RHOA/IL5/TNF/ARHGEF2/RAPGEF2	20	10	403441/403802/403797/403955/403911/476804/403931/403790/403922/403498	10	475471/403502/403424/403980/403998/403616/442985/403962/403954/100856359
BP	GO:0045937	positive regulation of phosphate metabolic process	20/320	40/592	0.757541475989825	0.998752757315781	475471/403441/403502/403802/403424/403980/403797/403998/403955/403616/403911/442985/403962/476804/403931/403954/403790/403922/403498/100856359	SFRP2/HGF/TLR9/VEGFA/EDN1/CAV1/PTGER2/TGFB1/RAC1/LEP/PDE6G/PDGFRB/ADRA1B/RPS3/CD4/RHOA/IL5/TNF/ARHGEF2/RAPGEF2	20	10	403441/403802/403797/403955/403911/476804/403931/403790/403922/403498	10	475471/403502/403424/403980/403998/403616/442985/403962/403954/100856359
BP	GO:0046483	heterocycle metabolic process	72/320	139/592	0.760478762017257	0.998752757315781	XLOC_034743/475471/484445/479217/403413/403924/403441/403897/403883/403502/403547/403802/403424/445457/474839/403980/612614/480050/100856060/478664/553102/403998/403869/403754/442936/449029/403694/489766/480558/474868/477625/612116/403904/403805/606754/607381/404021/489894/403907/403825/477032/490425/476804/479780/403931/442859/442946/403927/608109/XLOC_019296/442943/403790/474966/403807/403922/4…	XLOC_034743/SFRP2/FOSB/ARID5B/DNASE1/MYC/HGF/NR4A1/ERBB2/TLR9/ID3/VEGFA/EDN1/TRPV1/DDX39B/CAV1/COX7A1/TDRD5/HORMAD1/DNAJB11/GUCY1B1/TGFB1/TP53/FER/BIRC5/TBX19/GALK1/HSF4/NME1/BRD2/ADCY6/NAXE/DCN/ADORA3/QKI/NAXD/LGALS3/NUDT1/PNN/PDE5A/CTNNB1/PKLR/RPS3/COX6A2/CD4/NFKB1/HMGA1/PAX8/SNRPC/XLOC_019296/APTX/IL5/OOEP/MYH7/TNF/ARHGEF2/XLOC_035772/GAPDH/HMGB1/TFRC/XLOC_028271/CLNS1A/SETD3/XLOC_018166/TFIP1…	72	35	XLOC_034743/403413/403441/403802/445457/100856060/478664/553102/449029/474868/403805/404021/403825/490425/476804/479780/403931/442946/608109/XLOC_019296/403790/403807/403922/403498/XLOC_035772/403755/403170/XLOC_028271/490852/XLOC_018166/486079/487230/403657/403896/491160	37	475471/484445/479217/403924/403897/403883/403502/403547/403424/474839/403980/612614/480050/403998/403869/403754/442936/403694/489766/480558/477625/612116/403904/606754/607381/489894/403907/477032/442859/403927/442943/474966/403703/403971/477530/403859/403604
BP	GO:0044249	cellular biosynthetic process	89/320	171/592	0.762996221052905	0.998752757315781	XLOC_034743/475471/484445/479217/403924/403441/403897/403883/403502/607481/403547/403802/485058/403424/445457/474839/403980/479796/444855/607895/481862/480238/493990/476516/503548/609491/553102/XLOC_038876/403998/403869/403754/442936/449029/XLOC_039760/403694/489766/481737/480558/474868/XLOC_006213/477625/403904/403805/486415/404012/480311/606754/403740/403443/403803/403825/477032/490425/476804/4…	XLOC_034743/SFRP2/FOSB/ARID5B/MYC/HGF/NR4A1/ERBB2/TLR9/RPL32/ID3/VEGFA/MFSD12/EDN1/TRPV1/DDX39B/CAV1/TUFM/UNK/HSD17B8/LGSN/DAD1/XYLT2/RPN1/FUT10/RPL4/GUCY1B1/XLOC_038876/TGFB1/TP53/FER/BIRC5/TBX19/XLOC_039760/GALK1/HSF4/B3GALT4/NME1/BRD2/XLOC_006213/ADCY6/DCN/ADORA3/ZDHHC8/DDOST/RPL36AL/QKI/PTGDS/GLUL/RPE65/PDE5A/CTNNB1/PKLR/RPS3/RPL13A/CD4/NFKB1/HMGA1/PAX8/RPN2/XLOC_019296/RPS11/IL5/OSTC/GBGT1/G…	89	45	XLOC_034743/403441/607481/403802/445457/481862/476516/609491/553102/XLOC_038876/449029/XLOC_039760/474868/XLOC_006213/403805/404012/403443/403803/403825/490425/476804/403680/403931/442946/477223/XLOC_019296/403684/403790/477512/403544/403922/403498/XLOC_043244/403755/XLOC_036768/403682/611923/XLOC_028271/490852/XLOC_000332/486079/403657/403896/479931/491160	44	475471/484445/479217/403924/403897/403883/403502/403547/485058/403424/474839/403980/479796/444855/607895/480238/493990/503548/403998/403869/403754/442936/403694/489766/481737/480558/477625/403904/486415/480311/606754/403740/477032/442859/403927/403833/487107/474966/485621/478726/476438/403859/574011/100856359
BP	GO:0008219	cell death	35/320	69/592	0.764203949698019	0.998752757315781	XLOC_034743/403550/475471/403413/403924/403441/489433/403537/403802/403980/403937/403408/442990/403797/403984/403998/403869/403704/442936/475258/403960/479458/442949/404021/100502558/477032/476804/403927/403418/403501/403922/403498/403755/403567/100856359	XLOC_034743/ALB/SFRP2/DNASE1/MYC/HGF/BIRC3/MCL1/VEGFA/CAV1/INPP5A/PSEN1/IL13/PTGER2/KCNMA1/TGFB1/TP53/UACA/BIRC5/CYCS/ADORA2A/CASP12/SOCS3/LGALS3/PMAIP1/CTNNB1/RPS3/PAX8/GJA1/SLC46A2/TNF/ARHGEF2/GAPDH/CASP3/RAPGEF2	35	17	XLOC_034743/403550/403413/403441/403802/442990/403797/403984/442949/404021/100502558/476804/403418/403922/403498/403755/403567	18	475471/403924/489433/403537/403980/403937/403408/403998/403869/403704/442936/475258/403960/479458/477032/403927/403501/100856359
BP	GO:0051128	regulation of cellular component organization	35/320	69/592	0.764203949698019	0.998752757315781	475471/403924/403441/403883/403802/403424/403980/491169/403408/100856060/445452/403998/403869/442936/403938/403904/490344/404021/403957/100502558/403543/477032/476804/403680/403790/403939/403418/475294/474966/403922/403498/476438/477530/100856359/403845	SFRP2/MYC/HGF/ERBB2/VEGFA/EDN1/CAV1/UNC119/PSEN1/HORMAD1/CCL24/TGFB1/TP53/BIRC5/LMAN2/DCN/MYOC/LGALS3/RAB11A/PMAIP1/ARHGAP35/CTNNB1/RPS3/RPL13A/IL5/CD44/GJA1/CAV2/OOEP/TNF/ARHGEF2/APOE/TFIP11/RAPGEF2/FN1	35	14	403441/403802/100856060/403938/490344/404021/403957/100502558/476804/403680/403790/403418/403922/403498	21	475471/403924/403883/403424/403980/491169/403408/445452/403998/403869/442936/403904/403543/477032/403939/475294/474966/476438/477530/100856359/403845
BP	GO:0032879	regulation of localization	47/320	92/592	0.769124058715151	0.998752757315781	475471/403883/403802/403424/445457/403980/491169/403438/442990/403984/403741/445452/403998/403754/403723/403955/403938/403616/612116/445542/403904/490344/403805/404008/486415/442985/490418/404021/403957/414755/492302/403443/477032/403931/403927/403954/474966/483490/478908/403985/403922/483332/403498/442955/403859/487230/100856359	SFRP2/ERBB2/VEGFA/EDN1/TRPV1/CAV1/UNC119/MET/IL13/KCNMA1/HTR1B/CCL24/TGFB1/FER/CLCN1/RAC1/LMAN2/LEP/NAXE/SLC5A3/DCN/MYOC/ADORA3/RAB5A/ZDHHC8/PDGFRB/RAB25/LGALS3/RAB11A/PLN/CFTR/GLUL/CTNNB1/CD4/PAX8/RHOA/OOEP/ZDHHC5/AAMP/IL6/TNF/RHBDF2/ARHGEF2/EPB41/ADCY5/HTR1A/RAPGEF2	47	21	403802/445457/442990/403984/403723/403955/403938/490344/403805/404008/490418/404021/403957/492302/403443/403931/403922/483332/403498/442955/487230	26	475471/403883/403424/403980/491169/403438/403741/445452/403998/403754/403616/612116/445542/403904/486415/442985/414755/477032/403927/403954/474966/483490/478908/403985/403859/100856359
BP	GO:0080134	regulation of response to stress	25/320	50/592	0.773511212721555	0.998752757315781	475471/403413/403924/403441/403502/403424/474839/403980/611360/607183/442990/403797/445452/403616/474355/403960/100502558/476804/442946/474966/403501/403922/403498/403170/448807	SFRP2/DNASE1/MYC/HGF/TLR9/EDN1/DDX39B/CAV1/KLRD1/LTA/IL13/PTGER2/CCL24/LEP/THBD/ADORA2A/PMAIP1/RPS3/HMGA1/OOEP/SLC46A2/TNF/ARHGEF2/HMGB1/TLR2	25	12	403413/403441/611360/607183/442990/403797/100502558/476804/442946/403922/403498/403170	13	475471/403924/403502/403424/474839/403980/445452/403616/474355/403960/474966/403501/448807
BP	GO:0006629	lipid metabolic process	26/320	52/592	0.776621283763076	0.998752757315781	100686778/403767/403424/445457/403980/403892/403937/607895/403984/XLOC_038876/403998/483146/442949/606754/403740/442985/492302/403483/403803/403916/488390/415124/403833/403544/403922/574011	CYP1A1/CUBN/EDN1/TRPV1/CAV1/SULT1A1/INPP5A/HSD17B8/KCNMA1/XLOC_038876/TGFB1/HSD3B2/SOCS3/QKI/PTGDS/PDGFRB/CFTR/CGA/RPE65/GALC/ABCB11/CYP21A2/GBGT1/PTGS1/TNF/HACD1	26	13	100686778/403767/445457/403984/XLOC_038876/483146/442949/492302/403483/403803/415124/403544/403922	13	403424/403980/403892/403937/607895/403998/606754/403740/442985/403916/488390/403833/574011
BP	GO:0010941	regulation of cell death	27/320	54/592	0.779700314314017	0.998752757315781	XLOC_034743/403550/475471/403924/403441/489433/403802/403980/403937/442990/403797/403984/403869/442936/403960/442949/404021/100502558/477032/476804/403927/403418/403501/403922/403498/403567/100856359	XLOC_034743/ALB/SFRP2/MYC/HGF/BIRC3/VEGFA/CAV1/INPP5A/IL13/PTGER2/KCNMA1/TP53/BIRC5/ADORA2A/SOCS3/LGALS3/PMAIP1/CTNNB1/RPS3/PAX8/GJA1/SLC46A2/TNF/ARHGEF2/CASP3/RAPGEF2	27	15	XLOC_034743/403550/403441/403802/442990/403797/403984/442949/404021/100502558/476804/403418/403922/403498/403567	12	475471/403924/489433/403980/403937/403869/442936/403960/477032/403927/403501/100856359
BP	GO:0007186	G-protein-coupled receptor signaling pathway	29/320	58/592	0.785762983273249	0.998752757315781	403424/403980/450187/403741/442957/XLOC_019078/403960/477625/403805/100855637/399518/493763/XLOC_006984/XLOC_004697/414755/403483/403928/403812/403943/403455/475294/403410/493972/XLOC_002534/490847/403859/487230/100856359/403779	EDN1/CAV1/EDNRA/HTR1B/GNAI2/XLOC_019078/ADORA2A/ADCY6/ADORA3/PTGER1/NPY1R/RHO/XLOC_006984/XLOC_004697/PLN/CGA/GNAQ/HRH2/GNAS/SSTR1/CAV2/ADORA2B/ADRB1/XLOC_002534/BDKRB1/ADCY5/HTR1A/RAPGEF2/PTH1R	29	13	442957/XLOC_019078/403805/100855637/493763/XLOC_006984/XLOC_004697/403483/403943/493972/XLOC_002534/487230/403779	16	403424/403980/450187/403741/403960/477625/399518/414755/403928/403812/403455/475294/403410/490847/403859/100856359
BP	GO:0006139	nucleobase-containing compound metabolic process	71/320	138/592	0.787876100510174	0.998752757315781	XLOC_034743/475471/484445/479217/403413/403924/403441/403897/403883/403502/403547/403802/403424/445457/474839/403980/612614/480050/100856060/478664/553102/403998/403869/403754/442936/449029/403694/489766/480558/474868/477625/612116/403904/403805/606754/607381/404021/489894/403907/403825/477032/490425/476804/479780/403931/442859/442946/403927/608109/XLOC_019296/442943/403790/474966/403807/403922/4…	XLOC_034743/SFRP2/FOSB/ARID5B/DNASE1/MYC/HGF/NR4A1/ERBB2/TLR9/ID3/VEGFA/EDN1/TRPV1/DDX39B/CAV1/COX7A1/TDRD5/HORMAD1/DNAJB11/GUCY1B1/TGFB1/TP53/FER/BIRC5/TBX19/GALK1/HSF4/NME1/BRD2/ADCY6/NAXE/DCN/ADORA3/QKI/NAXD/LGALS3/NUDT1/PNN/PDE5A/CTNNB1/PKLR/RPS3/COX6A2/CD4/NFKB1/HMGA1/PAX8/SNRPC/XLOC_019296/APTX/IL5/OOEP/MYH7/TNF/ARHGEF2/XLOC_035772/GAPDH/HMGB1/TFRC/XLOC_028271/CLNS1A/SETD3/XLOC_018166/TFIP1…	71	34	XLOC_034743/403413/403441/403802/445457/100856060/478664/553102/449029/474868/403805/404021/403825/490425/476804/479780/403931/442946/608109/XLOC_019296/403790/403807/403922/403498/XLOC_035772/403755/403170/XLOC_028271/490852/XLOC_018166/486079/403657/403896/491160	37	475471/484445/479217/403924/403897/403883/403502/403547/403424/474839/403980/612614/480050/403998/403869/403754/442936/403694/489766/480558/477625/612116/403904/606754/607381/489894/403907/477032/442859/403927/442943/474966/403703/403971/477530/403859/403604
BP	GO:0006468	protein phosphorylation	30/320	60/592	0.788745994814307	0.998752757315781	475471/403924/403441/403883/403502/403802/403424/403980/403438/403797/403979/403998/403754/442936/403955/474868/403616/403911/490344/442985/403962/476804/403931/403429/403954/403790/403922/403498/100856359/491160	SFRP2/MYC/HGF/ERBB2/TLR9/VEGFA/EDN1/CAV1/MET/PTGER2/HSPB1/TGFB1/FER/BIRC5/RAC1/BRD2/LEP/PDE6G/MYOC/PDGFRB/ADRA1B/RPS3/CD4/CDKN1B/RHOA/IL5/TNF/ARHGEF2/RAPGEF2/NLK	30	13	403441/403802/403797/403955/474868/403911/490344/476804/403931/403790/403922/403498/491160	17	475471/403924/403883/403502/403424/403980/403438/403979/403998/403754/442936/403616/442985/403962/403429/403954/100856359
BP	GO:0002009	morphogenesis of an epithelium	11/320	23/592	0.795447994632761	0.998752757315781	475471/403441/403424/474868/403543/477032/403927/403954/403939/490740/403922	SFRP2/HGF/EDN1/BRD2/ARHGAP35/CTNNB1/PAX8/RHOA/CD44/MPP5/TNF	11	3	403441/474868/403922	8	475471/403424/403543/477032/403927/403954/403939/490740
BP	GO:0006935	chemotaxis	10/320	21/592	0.795643706369825	0.998752757315781	403441/403981/403802/403438/403953/403998/442985/612294/403543/403170	HGF/CCL2/VEGFA/MET/SRP54/TGFB1/PDGFRB/RAB13/ARHGAP35/HMGB1	10	4	403441/403802/403953/403170	6	403981/403438/403998/442985/612294/403543
BP	GO:0040008	regulation of growth	10/320	21/592	0.795643706369825	0.998752757315781	475471/403883/403424/403998/403869/442949/399518/403957/403418/403768	SFRP2/ERBB2/EDN1/TGFB1/TP53/SOCS3/NPY1R/RAB11A/GJA1/MT2A	10	4	442949/403957/403418/403768	6	475471/403883/403424/403998/403869/399518
BP	GO:0042330	taxis	10/320	21/592	0.795643706369825	0.998752757315781	403441/403981/403802/403438/403953/403998/442985/612294/403543/403170	HGF/CCL2/VEGFA/MET/SRP54/TGFB1/PDGFRB/RAB13/ARHGAP35/HMGB1	10	4	403441/403802/403953/403170	6	403981/403438/403998/442985/612294/403543
BP	GO:0055114	oxidation-reduction process	10/320	21/592	0.795643706369825	0.998752757315781	612614/485448/XLOC_009978/403557/488390/484022/480204/100855706/479931/403604	COX7A1/SUCLA2/XLOC_009978/PPP1CC/ABCB11/EPM2A/NDUFV2/PPP1R1A/AGL/FMO1	10	5	485448/403557/480204/100855706/479931	5	612614/XLOC_009978/488390/484022/403604
BP	GO:0048729	tissue morphogenesis	12/320	25/592	0.795724323192431	0.998752757315781	475471/403441/403424/474868/403543/477032/403927/403954/403939/403807/490740/403922	SFRP2/HGF/EDN1/BRD2/ARHGAP35/CTNNB1/PAX8/RHOA/CD44/MYH7/MPP5/TNF	12	4	403441/474868/403807/403922	8	475471/403424/403543/477032/403927/403954/403939/490740
BP	GO:0000904	cell morphogenesis involved in differentiation	9/320	19/592	0.796450869648138	0.998752757315781	444855/403773/403774/490344/490418/403957/403543/403954/100856359	UNK/RAB8A/RAB1A/MYOC/RAB25/RAB11A/ARHGAP35/RHOA/RAPGEF2	9	3	490344/490418/403957	6	444855/403773/403774/403543/403954/100856359
BP	GO:0072511	divalent inorganic cation transport	9/320	19/592	0.796450869648138	0.998752757315781	445457/403980/475738/403878/414755/477032/403931/442955/403435	TRPV1/CAV1/SLC8A1/ATP2A2/PLN/CTNNB1/CD4/EPB41/ANXA2	9	3	445457/403931/442955	6	403980/475738/403878/414755/477032/403435
BP	GO:0045934	negative regulation of nucleobase-containing compound metabolic process	14/320	29/592	0.797309347461151	0.998752757315781	475471/403547/403424/445457/403980/403998/403869/442936/489766/477032/476804/442859/442946/403922	SFRP2/ID3/EDN1/TRPV1/CAV1/TGFB1/TP53/BIRC5/HSF4/CTNNB1/RPS3/NFKB1/HMGA1/TNF	14	4	445457/476804/442946/403922	10	475471/403547/403424/403980/403998/403869/442936/489766/477032/442859
BP	GO:0055085	transmembrane transport	33/320	66/592	0.797500959159379	0.998752757315781	485058/403424/445457/XLOC_004496/403980/478909/403729/403997/490936/403953/403984/475738/403723/403616/445542/403878/414755/492302/403575/403948/403673/488390/484584/403418/403501/609416/403922/403983/XLOC_030299/403971/403435/486552/431686	MFSD12/EDN1/TRPV1/XLOC_004496/CAV1/SLC11A1/ATP6V0E1/SLC2A3/GJC1/SRP54/KCNMA1/SLC8A1/CLCN1/LEP/SLC5A3/ATP2A2/PLN/CFTR/UCP3/TRAM1/SLC2A4/ABCB11/SCN1B/GJA1/SLC46A2/SEC62/TNF/KCNMB1/XLOC_030299/CLNS1A/ANXA2/AQP2/ATP4A	33	15	445457/XLOC_004496/403997/403953/403984/403723/492302/403575/403948/403673/403418/609416/403922/486552/431686	18	485058/403424/403980/478909/403729/490936/475738/403616/445542/403878/414755/488390/484584/403501/403983/XLOC_030299/403971/403435
BP	GO:0019216	regulation of lipid metabolic process	8/320	17/592	0.79806431566137	0.998752757315781	403980/403984/403998/442949/442985/403483/488390/403922	CAV1/KCNMA1/TGFB1/SOCS3/PDGFRB/CGA/ABCB11/TNF	8	4	403984/442949/403483/403922	4	403980/403998/442985/488390
BP	GO:0030163	protein catabolic process	8/320	17/592	0.79806431566137	0.998752757315781	403980/404019/403865/404014/404018/100502558/403922/XLOC_035772	CAV1/HSP90B1/RAB12/USP11/SEC61B/PMAIP1/TNF/XLOC_035772	8	6	404019/403865/404018/100502558/403922/XLOC_035772	2	403980/404014
BP	GO:0044265	cellular macromolecule catabolic process	8/320	17/592	0.79806431566137	0.998752757315781	403413/403980/404019/403865/404014/404018/100502558/XLOC_035772	DNASE1/CAV1/HSP90B1/RAB12/USP11/SEC61B/PMAIP1/XLOC_035772	8	6	403413/404019/403865/404018/100502558/XLOC_035772	2	403980/404014
BP	GO:0001568	blood vessel development	15/320	31/592	0.798482662229395	0.998752757315781	475471/403802/403424/403980/445452/403616/612116/403904/606754/442985/403443/403913/478908/403922/100856359	SFRP2/VEGFA/EDN1/CAV1/CCL24/LEP/NAXE/DCN/QKI/PDGFRB/GLUL/ANPEP/AAMP/TNF/RAPGEF2	15	3	403802/403443/403922	12	475471/403424/403980/445452/403616/612116/403904/606754/442985/403913/478908/100856359
BP	GO:0005975	carbohydrate metabolic process	15/320	31/592	0.798482662229395	0.998752757315781	403492/403998/403694/399518/100505382/100502558/490425/403557/403833/484022/403922/403755/XLOC_030299/100855706/479931	G6PC1/TGFB1/GALK1/NPY1R/IDUA/PMAIP1/PKLR/PPP1CC/GBGT1/EPM2A/TNF/GAPDH/XLOC_030299/PPP1R1A/AGL	15	8	403492/100502558/490425/403557/403922/403755/100855706/479931	7	403998/403694/399518/100505382/403833/484022/XLOC_030299
BP	GO:0010648	negative regulation of cell communication	15/320	31/592	0.798482662229395	0.998752757315781	475471/403924/403441/403502/403980/403797/403741/403904/490344/442949/403543/475294/403922/403498/491160	SFRP2/MYC/HGF/TLR9/CAV1/PTGER2/HTR1B/DCN/MYOC/SOCS3/ARHGAP35/CAV2/TNF/ARHGEF2/NLK	15	7	403441/403797/490344/442949/403922/403498/491160	8	475471/403924/403502/403980/403741/403904/403543/475294
BP	GO:0023057	negative regulation of signaling	15/320	31/592	0.798482662229395	0.998752757315781	475471/403924/403441/403502/403980/403797/403741/403904/490344/442949/403543/475294/403922/403498/491160	SFRP2/MYC/HGF/TLR9/CAV1/PTGER2/HTR1B/DCN/MYOC/SOCS3/ARHGAP35/CAV2/TNF/ARHGEF2/NLK	15	7	403441/403797/490344/442949/403922/403498/491160	8	475471/403924/403502/403980/403741/403904/403543/475294
BP	GO:1901615	organic hydroxy compound metabolic process	15/320	31/592	0.798482662229395	0.998752757315781	100686778/403767/485058/608843/403892/403984/403450/403694/492302/403803/403927/488390/403922/487230/100856359	CYP1A1/CUBN/MFSD12/CTSK/SULT1A1/KCNMA1/MAOA/GALK1/CFTR/RPE65/PAX8/ABCB11/TNF/HTR1A/RAPGEF2	15	7	100686778/403767/403984/492302/403803/403922/487230	8	485058/608843/403892/403450/403694/403927/488390/100856359
BP	GO:0055086	nucleobase-containing small molecule metabolic process	16/320	33/592	0.799844800519255	0.998752757315781	612614/553102/403998/403694/480558/477625/612116/607381/489894/403825/490425/479780/403807/403755/403859/403604	COX7A1/GUCY1B1/TGFB1/GALK1/NME1/ADCY6/NAXE/NAXD/NUDT1/PDE5A/PKLR/COX6A2/MYH7/GAPDH/ADCY5/FMO1	16	6	553102/403825/490425/479780/403807/403755	10	612614/403998/403694/480558/477625/612116/607381/489894/403859/403604
BP	GO:0040011	locomotion	34/320	68/592	0.800354947465608	0.998752757315781	475471/403441/403981/403802/403424/403980/403438/403953/445452/403998/403754/403955/403774/403904/490344/403805/442985/403885/490418/404021/403957/403443/612294/403543/488089/403954/403939/475294/478908/403922/403498/403170/485621/100856359	SFRP2/HGF/CCL2/VEGFA/EDN1/CAV1/MET/SRP54/CCL24/TGFB1/FER/RAC1/RAB1A/DCN/MYOC/ADORA3/PDGFRB/MMP9/RAB25/LGALS3/RAB11A/GLUL/RAB13/ARHGAP35/CCDC39/RHOA/CD44/CAV2/AAMP/TNF/ARHGEF2/HMGB1/POMGNT2/RAPGEF2	34	14	403441/403802/403953/403955/490344/403805/403885/490418/404021/403957/403443/403922/403498/403170	20	475471/403981/403424/403980/403438/445452/403998/403754/403774/403904/442985/612294/403543/488089/403954/403939/475294/478908/485621/100856359
BP	GO:0000226	microtubule cytoskeleton organization	7/320	15/592	0.80076482793164	0.998752757315781	403957/477032/476804/403954/474966/403498/403755	RAB11A/CTNNB1/RPS3/RHOA/OOEP/ARHGEF2/GAPDH	7	4	403957/476804/403498/403755	3	477032/403954/474966
BP	GO:0001654	eye development	7/320	15/592	0.80076482793164	0.998752757315781	486334/607905/403972/489766/442985/403543/403613	CRYBA4/RING1/PRPH2/HSF4/PDGFRB/ARHGAP35/GNAT1	7	3	486334/403972/403613	4	607905/489766/442985/403543
BP	GO:0022407	regulation of cell-cell adhesion	7/320	15/592	0.80076482793164	0.998752757315781	403980/403998/403616/403960/476804/403922/403703	CAV1/TGFB1/LEP/ADORA2A/RPS3/TNF/TFRC	7	2	476804/403922	5	403980/403998/403616/403960/403703
BP	GO:0032103	positive regulation of response to external stimulus	7/320	15/592	0.80076482793164	0.998752757315781	403502/403802/403438/607183/445452/403998/403922	TLR9/VEGFA/MET/LTA/CCL24/TGFB1/TNF	7	3	403802/607183/403922	4	403502/403438/445452/403998
BP	GO:0043010	camera-type eye development	7/320	15/592	0.80076482793164	0.998752757315781	486334/607905/403972/489766/442985/403543/403613	CRYBA4/RING1/PRPH2/HSF4/PDGFRB/ARHGAP35/GNAT1	7	3	486334/403972/403613	4	607905/489766/442985/403543
BP	GO:0051493	regulation of cytoskeleton organization	7/320	15/592	0.80076482793164	0.998752757315781	403424/445452/490344/403543/477032/476804/403498	EDN1/CCL24/MYOC/ARHGAP35/CTNNB1/RPS3/ARHGEF2	7	3	490344/476804/403498	4	403424/445452/403543/477032
BP	GO:0071214	cellular response to abiotic stimulus	7/320	15/592	0.80076482793164	0.998752757315781	475471/445457/403797/493763/403613/403498/403567	SFRP2/TRPV1/PTGER2/RHO/GNAT1/ARHGEF2/CASP3	7	6	445457/403797/493763/403613/403498/403567	1	475471
BP	GO:0104004	cellular response to environmental stimulus	7/320	15/592	0.80076482793164	0.998752757315781	475471/445457/403797/493763/403613/403498/403567	SFRP2/TRPV1/PTGER2/RHO/GNAT1/ARHGEF2/CASP3	7	6	445457/403797/493763/403613/403498/403567	1	475471
BP	GO:0048646	anatomical structure formation involved in morphogenesis	17/320	35/592	0.801359959674279	0.998752757315781	475471/403802/403424/403980/445452/474868/403616/612116/403904/442985/492302/403443/403543/403927/403913/478908/403922	SFRP2/VEGFA/EDN1/CAV1/CCL24/BRD2/LEP/NAXE/DCN/PDGFRB/CFTR/GLUL/ARHGAP35/PAX8/ANPEP/AAMP/TNF	17	5	403802/474868/492302/403443/403922	12	475471/403424/403980/445452/403616/612116/403904/442985/403543/403927/403913/478908
BP	GO:0007010	cytoskeleton organization	18/320	37/592	0.802999626454664	0.998752757315781	403424/445452/403754/403580/403936/490344/403957/612294/403543/477032/476804/403954/474966/403922/403498/403755/442955/490852	EDN1/CCL24/FER/ACTB/VASP/MYOC/RAB11A/RAB13/ARHGAP35/CTNNB1/RPS3/RHOA/OOEP/TNF/ARHGEF2/GAPDH/EPB41/SETD3	18	9	403936/490344/403957/476804/403922/403498/403755/442955/490852	9	403424/445452/403754/403580/612294/403543/477032/403954/474966
BP	GO:0044281	small molecule metabolic process	47/320	93/592	0.803698147149783	0.998752757315781	100686778/403492/403767/403424/612532/403980/612614/607895/481862/493990/403984/484770/553102/403998/485448/XLOC_039760/403694/480558/XLOC_006213/477625/612116/403904/399518/100505382/606754/403740/607381/492302/100502558/489894/403803/403825/490425/479780/488390/487107/403544/403807/403922/403755/XLOC_036768/XLOC_030299/478726/XLOC_000332/403859/574011/403604	CYP1A1/G6PC1/CUBN/EDN1/RENBP/CAV1/COX7A1/HSD17B8/LGSN/XYLT2/KCNMA1/AMT/GUCY1B1/TGFB1/SUCLA2/XLOC_039760/GALK1/NME1/XLOC_006213/ADCY6/NAXE/DCN/NPY1R/IDUA/QKI/PTGDS/NAXD/CFTR/PMAIP1/NUDT1/RPE65/PDE5A/PKLR/COX6A2/ABCB11/GAD2/PTGS1/MYH7/TNF/GAPDH/XLOC_036768/XLOC_030299/SIRT5/XLOC_000332/ADCY5/HACD1/FMO1	47	21	100686778/403492/403767/481862/403984/553102/485448/XLOC_039760/XLOC_006213/492302/100502558/403803/403825/490425/479780/403544/403807/403922/403755/XLOC_036768/XLOC_000332	26	403424/612532/403980/612614/607895/493990/484770/403998/403694/480558/477625/612116/403904/399518/100505382/606754/403740/607381/489894/488390/487107/XLOC_030299/478726/403859/574011/403604
BP	GO:1901137	carbohydrate derivative biosynthetic process	19/320	39/592	0.804740849743505	0.998752757315781	480238/493990/476516/503548/553102/403998/403694/481737/480558/477625/404012/477032/490425/477223/477512/403833/403755/485621/403859	DAD1/XYLT2/RPN1/FUT10/GUCY1B1/TGFB1/GALK1/B3GALT4/NME1/ADCY6/DDOST/CTNNB1/PKLR/RPN2/OSTC/GBGT1/GAPDH/POMGNT2/ADCY5	19	7	476516/553102/404012/490425/477223/477512/403755	12	480238/493990/503548/403998/403694/481737/480558/477625/477032/403833/485621/403859
BP	GO:0031329	regulation of cellular catabolic process	6/320	13/592	0.804972620385775	0.998752757315781	403980/403773/403616/403904/488390/403922	CAV1/RAB8A/LEP/DCN/ABCB11/TNF	6	1	403922	5	403980/403773/403616/403904/488390
BP	GO:0032504	multicellular organism reproduction	6/320	13/592	0.804972620385775	0.998752757315781	480050/100856060/606754/492302/403418/403780	TDRD5/HORMAD1/QKI/CFTR/GJA1/NPHP1	6	3	100856060/492302/403418	3	480050/606754/403780
BP	GO:0044262	cellular carbohydrate metabolic process	6/320	13/592	0.804972620385775	0.998752757315781	403694/100502558/403557/484022/100855706/479931	GALK1/PMAIP1/PPP1CC/EPM2A/PPP1R1A/AGL	6	4	100502558/403557/100855706/479931	2	403694/484022
BP	GO:0048609	multicellular organismal reproductive process	6/320	13/592	0.804972620385775	0.998752757315781	480050/100856060/606754/492302/403418/403780	TDRD5/HORMAD1/QKI/CFTR/GJA1/NPHP1	6	3	100856060/492302/403418	3	480050/606754/403780
BP	GO:0050900	leukocyte migration	6/320	13/592	0.804972620385775	0.998752757315781	403953/445452/403885/404021/403954/403922	SRP54/CCL24/MMP9/LGALS3/RHOA/TNF	6	4	403953/403885/404021/403922	2	445452/403954
BP	GO:0042221	response to chemical	68/320	133/592	0.807337739473769	0.998752757315781	475471/403924/403441/403897/403981/403883/403502/403547/403802/403424/445457/403980/404019/403536/403438/442990/403953/403762/403984/403741/403752/553102/403998/442957/403773/403616/403960/492296/477625/403904/100855637/404018/481735/608459/442985/492302/100502558/403928/612294/403543/477032/476804/449478/403931/403948/403927/403721/403673/403954/403939/488390/476258/403455/475294/403544/490740/4…	SFRP2/MYC/HGF/NR4A1/CCL2/ERBB2/TLR9/ID3/VEGFA/EDN1/TRPV1/CAV1/HSP90B1/TPMT/MET/IL13/SRP54/BGLAP/KCNMA1/HTR1B/TJP1/GUCY1B1/TGFB1/GNAI2/RAB8A/LEP/ADORA2A/ASIP/ADCY6/DCN/PTGER1/SEC61B/RXRB/FGF5/PDGFRB/CFTR/PMAIP1/GNAQ/RAB13/ARHGAP35/CTNNB1/RPS3/LIFR/CD4/TRAM1/PAX8/GHR/SLC2A4/RHOA/CD44/ABCB11/SOD2/SSTR1/CAV2/PTGS1/MPP5/IL6/TNF/ARHGEF2/MT2A/HMGB1/BDKRB1/ADCY5/GATA4/RAPGEF2/FMO1/TLR2/NLK	68	26	403441/403802/445457/404019/403536/442990/403953/403984/553102/442957/492296/100855637/404018/492302/100502558/476804/403931/403948/403673/403544/403922/403498/403768/403170/486079/491160	42	475471/403924/403897/403981/403883/403502/403547/403424/403980/403438/403762/403741/403752/403998/403773/403616/403960/477625/403904/481735/608459/442985/403928/612294/403543/477032/449478/403927/403721/403954/403939/488390/476258/403455/475294/490740/403985/490847/403859/100856359/403604/448807
BP	GO:0080090	regulation of primary metabolic process	69/320	135/592	0.810426098135787	0.998752757315781	XLOC_034743/475471/484445/479217/403924/403441/403897/403883/489433/403502/403547/403802/403424/445457/474839/403980/444855/403797/403979/403984/403998/403869/403754/442936/449029/489766/403955/474868/403774/403616/403911/607216/403904/490344/403805/442949/606754/442985/403483/100502558/403962/477032/476804/403680/403931/442859/442946/403927/403429/403954/403790/488390/474966/403922/403498/403755…	XLOC_034743/SFRP2/FOSB/ARID5B/MYC/HGF/NR4A1/ERBB2/BIRC3/TLR9/ID3/VEGFA/EDN1/TRPV1/DDX39B/CAV1/UNK/PTGER2/HSPB1/KCNMA1/TGFB1/TP53/FER/BIRC5/TBX19/HSF4/RAC1/BRD2/RAB1A/LEP/PDE6G/MASTL/DCN/MYOC/ADORA3/SOCS3/QKI/PDGFRB/CGA/PMAIP1/ADRA1B/CTNNB1/RPS3/RPL13A/CD4/NFKB1/HMGA1/PAX8/CDKN1B/RHOA/IL5/ABCB11/OOEP/TNF/ARHGEF2/GAPDH/HMGB1/SRP9/TFRC/XLOC_028271/CASP3/SETD3/WFDC2/APOE/GATA4/HTR1A/RAPGEF2/EGF/NLK	69	34	XLOC_034743/403441/403802/445457/403797/403984/449029/403955/474868/403911/607216/490344/403805/442949/403483/100502558/476804/403680/403931/442946/403790/403922/403498/403755/403170/611923/XLOC_028271/403567/490852/403919/486079/487230/403657/491160	35	475471/484445/479217/403924/403897/403883/489433/403502/403547/403424/474839/403980/444855/403979/403998/403869/403754/442936/489766/403774/403616/403904/606754/442985/403962/477032/442859/403927/403429/403954/488390/474966/403703/476438/100856359
BP	GO:0021700	developmental maturation	5/320	11/592	0.811347090777528	0.998752757315781	480050/403984/490344/492302/403779	TDRD5/KCNMA1/MYOC/CFTR/PTH1R	5	4	403984/490344/492302/403779	1	480050
BP	GO:0030031	cell projection assembly	5/320	11/592	0.811347090777528	0.998752757315781	403980/403773/403726/403543/480396	CAV1/RAB8A/RPGR/ARHGAP35/IFT43	5	0		5	403980/403773/403726/403543/480396
BP	GO:0030100	regulation of endocytosis	5/320	11/592	0.811347090777528	0.998752757315781	403802/403980/491169/403938/403922	VEGFA/CAV1/UNC119/LMAN2/TNF	5	3	403802/403938/403922	2	403980/491169
BP	GO:0030336	negative regulation of cell migration	5/320	11/592	0.811347090777528	0.998752757315781	475471/403998/403904/403805/403922	SFRP2/TGFB1/DCN/ADORA3/TNF	5	2	403805/403922	3	475471/403998/403904
BP	GO:0045444	fat cell differentiation	5/320	11/592	0.811347090777528	0.998752757315781	475471/403897/403998/403616/474865	SFRP2/NR4A1/TGFB1/LEP/PSMB8	5	0		5	475471/403897/403998/403616/474865
BP	GO:0048598	embryonic morphogenesis	5/320	11/592	0.811347090777528	0.998752757315781	475471/403424/474868/403543/403927	SFRP2/EDN1/BRD2/ARHGAP35/PAX8	5	1	474868	4	475471/403424/403543/403927
BP	GO:0050679	positive regulation of epithelial cell proliferation	5/320	11/592	0.811347090777528	0.998752757315781	403924/403802/403630/445452/475294	MYC/VEGFA/TGM1/CCL24/CAV2	5	2	403802/403630	3	403924/445452/475294
BP	GO:0051271	negative regulation of cellular component movement	5/320	11/592	0.811347090777528	0.998752757315781	475471/403998/403904/403805/403922	SFRP2/TGFB1/DCN/ADORA3/TNF	5	2	403805/403922	3	475471/403998/403904
BP	GO:0051924	regulation of calcium ion transport	5/320	11/592	0.811347090777528	0.998752757315781	403980/414755/477032/403931/442955	CAV1/PLN/CTNNB1/CD4/EPB41	5	2	403931/442955	3	403980/414755/477032
BP	GO:0070588	calcium ion transmembrane transport	5/320	11/592	0.811347090777528	0.998752757315781	445457/475738/403878/414755/403435	TRPV1/SLC8A1/ATP2A2/PLN/ANXA2	5	1	445457	4	475738/403878/414755/403435
BP	GO:0120031	plasma membrane bounded cell projection assembly	5/320	11/592	0.811347090777528	0.998752757315781	403980/403773/403726/403543/480396	CAV1/RAB8A/RPGR/ARHGAP35/IFT43	5	0		5	403980/403773/403726/403543/480396
BP	GO:2000146	negative regulation of cell motility	5/320	11/592	0.811347090777528	0.998752757315781	475471/403998/403904/403805/403922	SFRP2/TGFB1/DCN/ADORA3/TNF	5	2	403805/403922	3	475471/403998/403904
BP	GO:0040012	regulation of locomotion	23/320	47/592	0.812394779921246	0.998752757315781	475471/403802/403424/403980/403438/445452/403998/403754/403955/403904/490344/403805/442985/490418/404021/403957/403443/403954/475294/478908/403922/403498/100856359	SFRP2/VEGFA/EDN1/CAV1/MET/CCL24/TGFB1/FER/RAC1/DCN/MYOC/ADORA3/PDGFRB/RAB25/LGALS3/RAB11A/GLUL/RHOA/CAV2/AAMP/TNF/ARHGEF2/RAPGEF2	23	10	403802/403955/490344/403805/490418/404021/403957/403443/403922/403498	13	475471/403424/403980/403438/445452/403998/403754/403904/442985/403954/475294/478908/100856359
BP	GO:0065007	biological regulation	198/320	375/592	0.813341665822258	0.998752757315781	XLOC_034743/403550/475471/100686778/484445/479217/477509/403413/403924/403441/403897/403981/403883/489433/403502/403537/403511/403906/403547/403802/485058/403949/403424/445457/608843/607905/474839/403980/476694/403546/481739/450187/611360/491169/444855/478909/403809/403892/403937/403865/403630/403966/607895/403408/403438/100856060/607183/442990/403797/403979/403762/478664/403781/403984/484770/403…	XLOC_034743/ALB/SFRP2/CYP1A1/FOSB/ARID5B/GATC/DNASE1/MYC/HGF/NR4A1/CCL2/ERBB2/BIRC3/TLR9/MCL1/GNB3/SAG/ID3/VEGFA/MFSD12/TCF4/EDN1/TRPV1/CTSK/RING1/DDX39B/CAV1/CALR/TUBD1/RGL2/EDNRA/KLRD1/UNC119/UNK/SLC11A1/RRBP1/SULT1A1/INPP5A/RAB12/TGM1/ATP1B1/HSD17B8/PSEN1/MET/HORMAD1/LTA/IL13/PTGER2/HSPB1/BGLAP/DNAJB11/PDE6D/KCNMA1/AMT/HTR1B/CSF3/GUCY1B1/CCL24/TGFB1/MAOA/TP53/FER/UACA/XLOC_001181/SLC8A1/BIRC5/…	198	87	XLOC_034743/403550/100686778/403413/403441/403906/403802/445457/476694/611360/403865/403630/403966/100856060/607183/442990/403797/478664/403984/608246/553102/442957/403723/449029/478973/403742/403955/403938/403875/474868/XLOC_019078/492296/403911/607216/474697/490344/403805/403817/100855637/404008/442949/493763/XLOC_006984/XLOC_004697/490418/404021/403957/403518/492302/403483/100502558/403443/403…	111	475471/484445/479217/477509/403924/403897/403981/403883/489433/403502/403537/403511/403547/485058/403949/403424/608843/607905/474839/403980/403546/481739/450187/491169/444855/478909/403809/403892/403937/607895/403408/403438/403979/403762/403781/484770/403741/445452/403998/403450/403869/403754/403704/XLOC_001181/475738/442936/489766/403773/403774/403616/474355/403960/403726/403956/477625/612116/44…
BP	GO:0031399	regulation of protein modification process	26/320	53/592	0.81855474745684	0.998752757315781	475471/403924/403441/403883/403502/403802/403424/403980/403797/403979/403998/403955/403616/403911/607216/490344/442985/403962/476804/403931/403429/403954/403790/403922/403498/100856359	SFRP2/MYC/HGF/ERBB2/TLR9/VEGFA/EDN1/CAV1/PTGER2/HSPB1/TGFB1/RAC1/LEP/PDE6G/MASTL/MYOC/PDGFRB/ADRA1B/RPS3/CD4/CDKN1B/RHOA/IL5/TNF/ARHGEF2/RAPGEF2	26	12	403441/403802/403797/403955/403911/607216/490344/476804/403931/403790/403922/403498	14	475471/403924/403883/403502/403424/403980/403979/403998/403616/442985/403962/403429/403954/100856359
BP	GO:2000112	regulation of cellular macromolecule biosynthetic process	43/320	86/592	0.824647384390982	0.998752757315781	XLOC_034743/475471/484445/479217/403924/403441/403897/403883/403502/403547/403802/403424/445457/474839/403980/444855/403998/403869/403754/442936/449029/489766/474868/403904/403805/606754/477032/476804/403680/403931/442859/442946/403927/403790/403922/403498/403755/611923/XLOC_028271/490852/486079/403657/491160	XLOC_034743/SFRP2/FOSB/ARID5B/MYC/HGF/NR4A1/ERBB2/TLR9/ID3/VEGFA/EDN1/TRPV1/DDX39B/CAV1/UNK/TGFB1/TP53/FER/BIRC5/TBX19/HSF4/BRD2/DCN/ADORA3/QKI/CTNNB1/RPS3/RPL13A/CD4/NFKB1/HMGA1/PAX8/IL5/TNF/ARHGEF2/GAPDH/SRP9/XLOC_028271/SETD3/GATA4/EGF/NLK	43	21	XLOC_034743/403441/403802/445457/449029/474868/403805/476804/403680/403931/442946/403790/403922/403498/403755/611923/XLOC_028271/490852/486079/403657/491160	22	475471/484445/479217/403924/403897/403883/403502/403547/403424/474839/403980/444855/403998/403869/403754/442936/489766/403904/606754/477032/442859/403927
BP	GO:0009893	positive regulation of metabolic process	46/320	92/592	0.832215460968129	0.998752757315781	475471/479217/403924/403441/403897/403883/403502/403547/403802/403424/474839/403980/403797/403998/403869/449029/489766/403955/403774/403616/403911/445542/403904/606754/442985/403483/100502558/403962/477032/476804/403931/442859/442946/403927/403954/403790/474966/403922/403498/403170/403703/403567/490852/486079/100856359/403657	SFRP2/ARID5B/MYC/HGF/NR4A1/ERBB2/TLR9/ID3/VEGFA/EDN1/DDX39B/CAV1/PTGER2/TGFB1/TP53/TBX19/HSF4/RAC1/RAB1A/LEP/PDE6G/SLC5A3/DCN/QKI/PDGFRB/CGA/PMAIP1/ADRA1B/CTNNB1/RPS3/CD4/NFKB1/HMGA1/PAX8/RHOA/IL5/OOEP/TNF/ARHGEF2/HMGB1/TFRC/CASP3/SETD3/GATA4/RAPGEF2/EGF	46	19	403441/403802/403797/449029/403955/403911/403483/100502558/476804/403931/442946/403790/403922/403498/403170/403567/490852/486079/403657	27	475471/479217/403924/403897/403883/403502/403547/403424/474839/403980/403998/403869/489766/403774/403616/445542/403904/606754/442985/403962/477032/442859/403927/403954/474966/403703/100856359
BP	GO:0001944	vasculature development	15/320	32/592	0.846157502374506	0.998752757315781	475471/403802/403424/403980/445452/403616/612116/403904/606754/442985/403443/403913/478908/403922/100856359	SFRP2/VEGFA/EDN1/CAV1/CCL24/LEP/NAXE/DCN/QKI/PDGFRB/GLUL/ANPEP/AAMP/TNF/RAPGEF2	15	3	403802/403443/403922	12	475471/403424/403980/445452/403616/612116/403904/606754/442985/403913/478908/100856359
BP	GO:0050877	nervous system process	15/320	32/592	0.846157502374506	0.998752757315781	486334/403981/445457/403972/403781/403984/403723/489766/403911/403726/399518/493763/485498/403803/403613	CRYBA4/CCL2/TRPV1/PRPH2/PDE6D/KCNMA1/CLCN1/HSF4/PDE6G/RPGR/NPY1R/RHO/CLN5/RPE65/GNAT1	15	9	486334/445457/403972/403984/403723/403911/493763/403803/403613	6	403981/403781/489766/403726/399518/485498
BP	GO:0072358	cardiovascular system development	15/320	32/592	0.846157502374506	0.998752757315781	475471/403802/403424/403980/445452/403616/612116/403904/606754/442985/403443/403913/478908/403922/100856359	SFRP2/VEGFA/EDN1/CAV1/CCL24/LEP/NAXE/DCN/QKI/PDGFRB/GLUL/ANPEP/AAMP/TNF/RAPGEF2	15	3	403802/403443/403922	12	475471/403424/403980/445452/403616/612116/403904/606754/442985/403913/478908/100856359
BP	GO:0044255	cellular lipid metabolic process	16/320	34/592	0.846171310574225	0.998752757315781	100686778/403424/403980/403937/607895/403998/442949/606754/403740/442985/403803/403916/488390/403833/403544/574011	CYP1A1/EDN1/CAV1/INPP5A/HSD17B8/TGFB1/SOCS3/QKI/PTGDS/PDGFRB/RPE65/GALC/ABCB11/GBGT1/PTGS1/HACD1	16	4	100686778/442949/403803/403544	12	403424/403980/403937/607895/403998/606754/403740/442985/403916/488390/403833/574011
BP	GO:0051241	negative regulation of multicellular organismal process	17/320	36/592	0.846412664349269	0.998752757315781	475471/403924/403441/403502/403547/608843/478664/403984/403998/474355/612116/474697/403904/477032/403927/403922/100856359	SFRP2/MYC/HGF/TLR9/ID3/CTSK/DNAJB11/KCNMA1/TGFB1/THBD/NAXE/HSPA9/DCN/CTNNB1/PAX8/TNF/RAPGEF2	17	5	403441/478664/403984/474697/403922	12	475471/403924/403502/403547/608843/403998/474355/612116/403904/477032/403927/100856359
BP	GO:0051130	positive regulation of cellular component organization	18/320	38/592	0.846846794728215	0.998752757315781	403802/403424/403980/445452/403998/442936/403938/403904/490344/404021/403957/100502558/403543/476804/403790/474966/403922/100856359	VEGFA/EDN1/CAV1/CCL24/TGFB1/BIRC5/LMAN2/DCN/MYOC/LGALS3/RAB11A/PMAIP1/ARHGAP35/RPS3/IL5/OOEP/TNF/RAPGEF2	18	9	403802/403938/490344/404021/403957/100502558/476804/403790/403922	9	403424/403980/445452/403998/442936/403904/403543/474966/100856359
BP	GO:0045892	negative regulation of transcription, DNA-templated	13/320	28/592	0.846992945921676	0.998752757315781	475471/403547/403424/445457/403980/403998/403869/442936/489766/477032/442859/442946/403922	SFRP2/ID3/EDN1/TRPV1/CAV1/TGFB1/TP53/BIRC5/HSF4/CTNNB1/NFKB1/HMGA1/TNF	13	3	445457/442946/403922	10	475471/403547/403424/403980/403998/403869/442936/489766/477032/442859
BP	GO:0051253	negative regulation of RNA metabolic process	13/320	28/592	0.846992945921676	0.998752757315781	475471/403547/403424/445457/403980/403998/403869/442936/489766/477032/442859/442946/403922	SFRP2/ID3/EDN1/TRPV1/CAV1/TGFB1/TP53/BIRC5/HSF4/CTNNB1/NFKB1/HMGA1/TNF	13	3	445457/442946/403922	10	475471/403547/403424/403980/403998/403869/442936/489766/477032/442859
BP	GO:1902679	negative regulation of RNA biosynthetic process	13/320	28/592	0.846992945921676	0.998752757315781	475471/403547/403424/445457/403980/403998/403869/442936/489766/477032/442859/442946/403922	SFRP2/ID3/EDN1/TRPV1/CAV1/TGFB1/TP53/BIRC5/HSF4/CTNNB1/NFKB1/HMGA1/TNF	13	3	445457/442946/403922	10	475471/403547/403424/403980/403998/403869/442936/489766/477032/442859
BP	GO:1903507	negative regulation of nucleic acid-templated transcription	13/320	28/592	0.846992945921676	0.998752757315781	475471/403547/403424/445457/403980/403998/403869/442936/489766/477032/442859/442946/403922	SFRP2/ID3/EDN1/TRPV1/CAV1/TGFB1/TP53/BIRC5/HSF4/CTNNB1/NFKB1/HMGA1/TNF	13	3	445457/442946/403922	10	475471/403547/403424/403980/403998/403869/442936/489766/477032/442859
BP	GO:0002376	immune system process	40/320	81/592	0.848007099475552	0.998752757315781	475471/403880/403413/403924/403981/403502/403400/403802/484483/403980/611360/607183/442990/403953/608246/445452/403998/474362/403616/403960/474865/474697/403740/403885/404021/100502558/476804/403931/403954/403790/474836/403501/403985/403922/403498/403755/403170/403703/403977/448807	SFRP2/STXBP2/DNASE1/MYC/CCL2/TLR9/CTSS/VEGFA/CD79A/CAV1/KLRD1/LTA/IL13/SRP54/CSF3/CCL24/TGFB1/AKAP8/LEP/ADORA2A/PSMB8/HSPA9/PTGDS/MMP9/LGALS3/PMAIP1/RPS3/CD4/RHOA/IL5/DLA88/SLC46A2/IL6/TNF/ARHGEF2/GAPDH/HMGB1/TFRC/IL12A/TLR2	40	22	403413/403400/403802/484483/611360/607183/442990/403953/608246/474697/403885/404021/100502558/476804/403931/403790/474836/403922/403498/403755/403170/403977	18	475471/403880/403924/403981/403502/403980/445452/403998/474362/403616/403960/474865/403740/403954/403501/403985/403703/448807
BP	GO:0035295	tube development	20/320	42/592	0.848183597611376	0.998752757315781	475471/403802/403424/403980/445452/474868/403616/612116/403904/606754/442985/403443/403543/477032/403927/403913/478908/403922/486079/100856359	SFRP2/VEGFA/EDN1/CAV1/CCL24/BRD2/LEP/NAXE/DCN/QKI/PDGFRB/GLUL/ARHGAP35/CTNNB1/PAX8/ANPEP/AAMP/TNF/GATA4/RAPGEF2	20	5	403802/474868/403443/403922/486079	15	475471/403424/403980/445452/403616/612116/403904/606754/442985/403543/477032/403927/403913/478908/100856359
BP	GO:0009790	embryo development	11/320	24/592	0.849401145908435	0.998752757315781	475471/403547/403424/480050/100856060/474868/403543/477032/403927/403922/403779	SFRP2/ID3/EDN1/TDRD5/HORMAD1/BRD2/ARHGAP35/CTNNB1/PAX8/TNF/PTH1R	11	4	100856060/474868/403922/403779	7	475471/403547/403424/480050/403543/477032/403927
BP	GO:0006875	cellular metal ion homeostasis	10/320	22/592	0.851421551433064	0.998752757315781	403924/403424/445457/403980/403408/403984/475738/414755/403703/403859	MYC/EDN1/TRPV1/CAV1/PSEN1/KCNMA1/SLC8A1/PLN/TFRC/ADCY5	10	2	445457/403984	8	403924/403424/403980/403408/475738/414755/403703/403859
BP	GO:0030155	regulation of cell adhesion	10/320	22/592	0.851421551433064	0.998752757315781	475471/403802/403980/403998/403616/403960/490344/476804/403922/403703	SFRP2/VEGFA/CAV1/TGFB1/LEP/ADORA2A/MYOC/RPS3/TNF/TFRC	10	4	403802/490344/476804/403922	6	475471/403980/403998/403616/403960/403703
BP	GO:0051171	regulation of nitrogen compound metabolic process	65/320	129/592	0.851910493701433	0.998752757315781	XLOC_034743/475471/484445/479217/403924/403441/403897/403883/489433/403502/403547/403802/403424/445457/474839/403980/444855/403797/403979/403998/403869/403754/442936/449029/489766/403955/474868/403774/403616/403911/607216/403904/490344/403805/606754/442985/100502558/403962/477032/476804/403680/403931/442859/442946/403927/403429/403954/403790/474966/403922/403498/403755/403170/611923/403703/XLOC_0…	XLOC_034743/SFRP2/FOSB/ARID5B/MYC/HGF/NR4A1/ERBB2/BIRC3/TLR9/ID3/VEGFA/EDN1/TRPV1/DDX39B/CAV1/UNK/PTGER2/HSPB1/TGFB1/TP53/FER/BIRC5/TBX19/HSF4/RAC1/BRD2/RAB1A/LEP/PDE6G/MASTL/DCN/MYOC/ADORA3/QKI/PDGFRB/PMAIP1/ADRA1B/CTNNB1/RPS3/RPL13A/CD4/NFKB1/HMGA1/PAX8/CDKN1B/RHOA/IL5/OOEP/TNF/ARHGEF2/GAPDH/HMGB1/SRP9/TFRC/XLOC_028271/CASP3/SETD3/WFDC2/APOE/GATA4/HTR1A/RAPGEF2/EGF/NLK	65	31	XLOC_034743/403441/403802/445457/403797/449029/403955/474868/403911/607216/490344/403805/100502558/476804/403680/403931/442946/403790/403922/403498/403755/403170/611923/XLOC_028271/403567/490852/403919/486079/487230/403657/491160	34	475471/484445/479217/403924/403897/403883/489433/403502/403547/403424/474839/403980/444855/403979/403998/403869/403754/442936/489766/403774/403616/403904/606754/442985/403962/477032/442859/403927/403429/403954/474966/403703/476438/100856359
BP	GO:0010605	negative regulation of macromolecule metabolic process	25/320	52/592	0.853380844422848	0.998752757315781	475471/403924/403441/489433/403502/403547/403424/445457/403980/403797/403998/403869/442936/489766/607216/477032/476804/403680/442859/442946/403429/403922/611923/403919/476438	SFRP2/MYC/HGF/BIRC3/TLR9/ID3/EDN1/TRPV1/CAV1/PTGER2/TGFB1/TP53/BIRC5/HSF4/MASTL/CTNNB1/RPS3/RPL13A/NFKB1/HMGA1/CDKN1B/TNF/SRP9/WFDC2/APOE	25	10	403441/445457/403797/607216/476804/403680/442946/403922/611923/403919	15	475471/403924/489433/403502/403547/403424/403980/403998/403869/442936/489766/477032/442859/403429/476438
BP	GO:0010556	regulation of macromolecule biosynthetic process	43/320	87/592	0.854126702663025	0.998752757315781	XLOC_034743/475471/484445/479217/403924/403441/403897/403883/403502/403547/403802/403424/445457/474839/403980/444855/403998/403869/403754/442936/449029/489766/474868/403904/403805/606754/477032/476804/403680/403931/442859/442946/403927/403790/403922/403498/403755/611923/XLOC_028271/490852/486079/403657/491160	XLOC_034743/SFRP2/FOSB/ARID5B/MYC/HGF/NR4A1/ERBB2/TLR9/ID3/VEGFA/EDN1/TRPV1/DDX39B/CAV1/UNK/TGFB1/TP53/FER/BIRC5/TBX19/HSF4/BRD2/DCN/ADORA3/QKI/CTNNB1/RPS3/RPL13A/CD4/NFKB1/HMGA1/PAX8/IL5/TNF/ARHGEF2/GAPDH/SRP9/XLOC_028271/SETD3/GATA4/EGF/NLK	43	21	XLOC_034743/403441/403802/445457/449029/474868/403805/476804/403680/403931/442946/403790/403922/403498/403755/611923/XLOC_028271/490852/486079/403657/491160	22	475471/484445/479217/403924/403897/403883/403502/403547/403424/474839/403980/444855/403998/403869/403754/442936/489766/403904/606754/477032/442859/403927
BP	GO:0031325	positive regulation of cellular metabolic process	43/320	87/592	0.854126702663025	0.998752757315781	475471/479217/403924/403441/403897/403883/403502/403802/403424/474839/403980/403797/403998/403869/449029/489766/403955/403774/403616/403911/445542/403904/442985/100502558/403962/477032/476804/403931/442859/442946/403927/403954/403790/474966/403922/403498/403170/403703/403567/490852/486079/100856359/403657	SFRP2/ARID5B/MYC/HGF/NR4A1/ERBB2/TLR9/VEGFA/EDN1/DDX39B/CAV1/PTGER2/TGFB1/TP53/TBX19/HSF4/RAC1/RAB1A/LEP/PDE6G/SLC5A3/DCN/PDGFRB/PMAIP1/ADRA1B/CTNNB1/RPS3/CD4/NFKB1/HMGA1/PAX8/RHOA/IL5/OOEP/TNF/ARHGEF2/HMGB1/TFRC/CASP3/SETD3/GATA4/RAPGEF2/EGF	43	18	403441/403802/403797/449029/403955/403911/100502558/476804/403931/442946/403790/403922/403498/403170/403567/490852/486079/403657	25	475471/479217/403924/403897/403883/403502/403424/474839/403980/403998/403869/489766/403774/403616/445542/403904/442985/403962/477032/442859/403927/403954/474966/403703/100856359
BP	GO:0044703	multi-organism reproductive process	9/320	20/592	0.854163044047564	0.998752757315781	610702/480050/100856060/403616/606754/492302/403418/403780/399530	SPACA3/TDRD5/HORMAD1/LEP/QKI/CFTR/GJA1/NPHP1/ELSPBP1	9	4	610702/100856060/492302/403418	5	480050/403616/606754/403780/399530
BP	GO:0009892	negative regulation of metabolic process	28/320	58/592	0.857282527971967	0.998752757315781	475471/403924/403441/489433/403502/403547/485058/403424/445457/403980/403797/403998/403869/442936/489766/403616/607216/477032/476804/403680/442859/442946/403429/403922/611923/403919/476438/100856359	SFRP2/MYC/HGF/BIRC3/TLR9/ID3/MFSD12/EDN1/TRPV1/CAV1/PTGER2/TGFB1/TP53/BIRC5/HSF4/LEP/MASTL/CTNNB1/RPS3/RPL13A/NFKB1/HMGA1/CDKN1B/TNF/SRP9/WFDC2/APOE/RAPGEF2	28	10	403441/445457/403797/607216/476804/403680/442946/403922/611923/403919	18	475471/403924/489433/403502/403547/485058/403424/403980/403998/403869/442936/489766/403616/477032/442859/403429/476438/100856359
BP	GO:0051049	regulation of transport	28/320	58/592	0.857282527971967	0.998752757315781	403883/403802/403424/403980/491169/442990/403984/403741/403998/403723/403938/403616/612116/404008/486415/490418/403957/414755/492302/477032/403931/403927/403985/403922/483332/442955/403859/487230	ERBB2/VEGFA/EDN1/CAV1/UNC119/IL13/KCNMA1/HTR1B/TGFB1/CLCN1/LMAN2/LEP/NAXE/RAB5A/ZDHHC8/RAB25/RAB11A/PLN/CFTR/CTNNB1/CD4/PAX8/IL6/TNF/RHBDF2/EPB41/ADCY5/HTR1A	28	14	403802/442990/403984/403723/403938/404008/490418/403957/492302/403931/403922/483332/442955/487230	14	403883/403424/403980/491169/403741/403998/403616/612116/486415/414755/477032/403927/403985/403859
BP	GO:0010564	regulation of cell cycle process	8/320	18/592	0.857813864796515	0.998752757315781	403424/100856060/442936/403957/477032/403954/475294/474966	EDN1/HORMAD1/BIRC5/RAB11A/CTNNB1/RHOA/CAV2/OOEP	8	2	100856060/403957	6	403424/442936/477032/403954/475294/474966
BP	GO:0048871	multicellular organismal homeostasis	8/320	18/592	0.857813864796515	0.998752757315781	403502/445457/608843/477625/492302/485337/403922/403779	TLR9/TRPV1/CTSK/ADCY6/CFTR/TPP1/TNF/PTH1R	8	4	445457/492302/403922/403779	4	403502/608843/477625/485337
BP	GO:0016070	RNA metabolic process	45/320	91/592	0.85814029171208	0.998752757315781	XLOC_034743/475471/484445/479217/403924/403897/403883/403502/403547/403802/403424/445457/474839/403980/478664/403998/403869/403754/442936/449029/489766/474868/403904/403805/606754/404021/403907/477032/476804/403931/442859/442946/403927/608109/403790/403922/403498/XLOC_028271/403971/490852/XLOC_018166/477530/486079/403896/491160	XLOC_034743/SFRP2/FOSB/ARID5B/MYC/NR4A1/ERBB2/TLR9/ID3/VEGFA/EDN1/TRPV1/DDX39B/CAV1/DNAJB11/TGFB1/TP53/FER/BIRC5/TBX19/HSF4/BRD2/DCN/ADORA3/QKI/LGALS3/PNN/CTNNB1/RPS3/CD4/NFKB1/HMGA1/PAX8/SNRPC/IL5/TNF/ARHGEF2/XLOC_028271/CLNS1A/SETD3/XLOC_018166/TFIP11/GATA4/SMN/NLK	45	21	XLOC_034743/403802/445457/478664/449029/474868/403805/404021/476804/403931/442946/608109/403790/403922/403498/XLOC_028271/490852/XLOC_018166/486079/403896/491160	24	475471/484445/479217/403924/403897/403883/403502/403547/403424/474839/403980/403998/403869/403754/442936/489766/403904/606754/403907/477032/442859/403927/403971/477530
BP	GO:0031326	regulation of cellular biosynthetic process	46/320	93/592	0.860126023428638	0.998752757315781	XLOC_034743/475471/484445/479217/403924/403441/403897/403883/403502/403547/403802/485058/403424/445457/474839/403980/444855/403998/403869/403754/442936/449029/489766/474868/403904/403805/606754/477032/476804/403680/403931/442859/442946/403927/403790/403922/403498/403755/611923/XLOC_028271/490852/478726/486079/100856359/403657/491160	XLOC_034743/SFRP2/FOSB/ARID5B/MYC/HGF/NR4A1/ERBB2/TLR9/ID3/VEGFA/MFSD12/EDN1/TRPV1/DDX39B/CAV1/UNK/TGFB1/TP53/FER/BIRC5/TBX19/HSF4/BRD2/DCN/ADORA3/QKI/CTNNB1/RPS3/RPL13A/CD4/NFKB1/HMGA1/PAX8/IL5/TNF/ARHGEF2/GAPDH/SRP9/XLOC_028271/SETD3/SIRT5/GATA4/RAPGEF2/EGF/NLK	46	21	XLOC_034743/403441/403802/445457/449029/474868/403805/476804/403680/403931/442946/403790/403922/403498/403755/611923/XLOC_028271/490852/486079/403657/491160	25	475471/484445/479217/403924/403897/403883/403502/403547/485058/403424/474839/403980/444855/403998/403869/403754/442936/489766/403904/606754/477032/442859/403927/478726/100856359
BP	GO:0048583	regulation of response to stimulus	59/320	118/592	0.862267016702243	0.998752757315781	475471/403413/403924/403441/403883/403502/403802/403424/474839/403980/403546/611360/403408/403438/607183/442990/403797/403762/403741/445452/403998/403869/403754/403616/474355/403960/403911/403904/490344/442949/442985/404021/414755/492302/403483/100502558/403962/403543/476804/403931/442946/403954/403943/475294/474966/403501/403807/490740/403985/403922/403498/403755/403170/403703/403859/100856359/4…	SFRP2/DNASE1/MYC/HGF/ERBB2/TLR9/VEGFA/EDN1/DDX39B/CAV1/TUBD1/KLRD1/PSEN1/MET/LTA/IL13/PTGER2/BGLAP/HTR1B/CCL24/TGFB1/TP53/FER/LEP/THBD/ADORA2A/PDE6G/DCN/MYOC/SOCS3/PDGFRB/LGALS3/PLN/CFTR/CGA/PMAIP1/ADRA1B/ARHGAP35/RPS3/CD4/HMGA1/RHOA/GNAS/CAV2/OOEP/SLC46A2/MYH7/MPP5/IL6/TNF/ARHGEF2/GAPDH/HMGB1/TFRC/ADCY5/RAPGEF2/EGF/TLR2/NLK	59	25	403413/403441/403802/611360/607183/442990/403797/403911/490344/442949/404021/492302/403483/100502558/476804/403931/442946/403943/403807/403922/403498/403755/403170/403657/491160	34	475471/403924/403883/403502/403424/474839/403980/403546/403408/403438/403762/403741/445452/403998/403869/403754/403616/474355/403960/403904/442985/414755/403962/403543/403954/475294/474966/403501/490740/403985/403703/403859/100856359/448807
BP	GO:0009889	regulation of biosynthetic process	48/320	97/592	0.864053839352284	0.998752757315781	XLOC_034743/475471/484445/479217/403924/403441/403897/403883/403502/403547/403802/485058/403424/445457/474839/403980/444855/403998/403869/403754/442936/449029/489766/474868/445542/403904/403805/606754/403483/477032/476804/403680/403931/442859/442946/403927/403790/403922/403498/403755/611923/XLOC_028271/490852/478726/486079/100856359/403657/491160	XLOC_034743/SFRP2/FOSB/ARID5B/MYC/HGF/NR4A1/ERBB2/TLR9/ID3/VEGFA/MFSD12/EDN1/TRPV1/DDX39B/CAV1/UNK/TGFB1/TP53/FER/BIRC5/TBX19/HSF4/BRD2/SLC5A3/DCN/ADORA3/QKI/CGA/CTNNB1/RPS3/RPL13A/CD4/NFKB1/HMGA1/PAX8/IL5/TNF/ARHGEF2/GAPDH/SRP9/XLOC_028271/SETD3/SIRT5/GATA4/RAPGEF2/EGF/NLK	48	22	XLOC_034743/403441/403802/445457/449029/474868/403805/403483/476804/403680/403931/442946/403790/403922/403498/403755/611923/XLOC_028271/490852/486079/403657/491160	26	475471/484445/479217/403924/403897/403883/403502/403547/485058/403424/474839/403980/444855/403998/403869/403754/442936/489766/445542/403904/606754/477032/442859/403927/478726/100856359
BP	GO:0031323	regulation of cellular metabolic process	72/320	143/592	0.867954875828684	0.998752757315781	XLOC_034743/475471/484445/479217/403924/403441/403897/403883/489433/403502/403547/403802/485058/403424/445457/474839/403980/444855/403797/403979/403984/403998/403869/403754/XLOC_001181/442936/449029/489766/403773/403955/474868/403774/403616/403911/607216/445542/403904/490344/403805/442949/606754/442985/100502558/403962/477032/476804/403680/403931/442859/442946/403927/403429/403954/403790/488390/4…	XLOC_034743/SFRP2/FOSB/ARID5B/MYC/HGF/NR4A1/ERBB2/BIRC3/TLR9/ID3/VEGFA/MFSD12/EDN1/TRPV1/DDX39B/CAV1/UNK/PTGER2/HSPB1/KCNMA1/TGFB1/TP53/FER/XLOC_001181/BIRC5/TBX19/HSF4/RAB8A/RAC1/BRD2/RAB1A/LEP/PDE6G/MASTL/SLC5A3/DCN/MYOC/ADORA3/SOCS3/QKI/PDGFRB/PMAIP1/ADRA1B/CTNNB1/RPS3/RPL13A/CD4/NFKB1/HMGA1/PAX8/CDKN1B/RHOA/IL5/ABCB11/OOEP/TNF/ARHGEF2/GAPDH/HMGB1/SRP9/TFRC/XLOC_028271/CASP3/SETD3/SIRT5/WFDC2/…	72	33	XLOC_034743/403441/403802/445457/403797/403984/449029/403955/474868/403911/607216/490344/403805/442949/100502558/476804/403680/403931/442946/403790/403922/403498/403755/403170/611923/XLOC_028271/403567/490852/403919/486079/487230/403657/491160	39	475471/484445/479217/403924/403897/403883/489433/403502/403547/485058/403424/474839/403980/444855/403979/403998/403869/403754/XLOC_001181/442936/489766/403773/403774/403616/445542/403904/606754/442985/403962/477032/442859/403927/403429/403954/488390/474966/403703/478726/100856359
BP	GO:0009894	regulation of catabolic process	6/320	14/592	0.868975358240788	0.998752757315781	403980/403773/403616/403904/488390/403922	CAV1/RAB8A/LEP/DCN/ABCB11/TNF	6	1	403922	5	403980/403773/403616/403904/488390
BP	GO:0006796	phosphate-containing compound metabolic process	52/320	105/592	0.871728741330001	0.998752757315781	475471/403924/403441/403492/403883/403502/403802/403424/403980/612614/403937/403438/403797/403979/553102/403998/403754/XLOC_001181/442936/403694/403955/480558/474868/403616/403911/607216/477625/612116/490344/442949/607381/442985/403962/403825/490425/476804/476435/479780/403931/403557/403429/403954/403790/484022/403807/403922/403498/403755/403859/100856359/403604/491160	SFRP2/MYC/HGF/G6PC1/ERBB2/TLR9/VEGFA/EDN1/CAV1/COX7A1/INPP5A/MET/PTGER2/HSPB1/GUCY1B1/TGFB1/FER/XLOC_001181/BIRC5/GALK1/RAC1/NME1/BRD2/LEP/PDE6G/MASTL/ADCY6/NAXE/MYOC/SOCS3/NAXD/PDGFRB/ADRA1B/PDE5A/PKLR/RPS3/CKM/COX6A2/CD4/PPP1CC/CDKN1B/RHOA/IL5/EPM2A/MYH7/TNF/ARHGEF2/GAPDH/ADCY5/RAPGEF2/FMO1/NLK	52	24	403441/403492/403802/403797/553102/403955/474868/403911/607216/490344/442949/403825/490425/476804/476435/479780/403931/403557/403790/403807/403922/403498/403755/491160	28	475471/403924/403883/403502/403424/403980/612614/403937/403438/403979/403998/403754/XLOC_001181/442936/403694/480558/403616/477625/612116/607381/442985/403962/403429/403954/484022/403859/100856359/403604
BP	GO:0006909	phagocytosis	5/320	12/592	0.877368391263533	0.998752757315781	403938/403616/404008/403922/403170	LMAN2/LEP/RAB5A/TNF/HMGB1	5	4	403938/404008/403922/403170	1	403616
BP	GO:0007623	circadian rhythm	5/320	12/592	0.877368391263533	0.998752757315781	403984/403869/403740/403928/493972	KCNMA1/TP53/PTGDS/GNAQ/ADRB1	5	2	403984/493972	3	403869/403740/403928
BP	GO:0040013	negative regulation of locomotion	5/320	12/592	0.877368391263533	0.998752757315781	475471/403998/403904/403805/403922	SFRP2/TGFB1/DCN/ADORA3/TNF	5	2	403805/403922	3	475471/403998/403904
BP	GO:0007155	cell adhesion	21/320	45/592	0.882851637422367	0.998752757315781	475471/403802/403980/403966/403408/403972/403998/403774/403616/403960/490344/403907/477032/476804/403466/403931/403954/403922/403703/403982/403845	SFRP2/VEGFA/CAV1/ATP1B1/PSEN1/PRPH2/TGFB1/RAB1A/LEP/ADORA2A/MYOC/PNN/CTNNB1/RPS3/COL4A5/CD4/RHOA/TNF/TFRC/VCAM1/FN1	21	8	403802/403966/403972/490344/476804/403466/403931/403922	13	475471/403980/403408/403998/403774/403616/403960/403907/477032/403954/403703/403982/403845
BP	GO:0022610	biological adhesion	21/320	45/592	0.882851637422367	0.998752757315781	475471/403802/403980/403966/403408/403972/403998/403774/403616/403960/490344/403907/477032/476804/403466/403931/403954/403922/403703/403982/403845	SFRP2/VEGFA/CAV1/ATP1B1/PSEN1/PRPH2/TGFB1/RAB1A/LEP/ADORA2A/MYOC/PNN/CTNNB1/RPS3/COL4A5/CD4/RHOA/TNF/TFRC/VCAM1/FN1	21	8	403802/403966/403972/490344/476804/403466/403931/403922	13	475471/403980/403408/403998/403774/403616/403960/403907/477032/403954/403703/403982/403845
BP	GO:0048585	negative regulation of response to stimulus	23/320	49/592	0.883464400668659	0.998752757315781	475471/403924/403441/403502/474839/403980/611360/442990/403797/403741/403998/403616/474355/403960/403904/490344/442949/403543/476804/475294/403922/403498/491160	SFRP2/MYC/HGF/TLR9/DDX39B/CAV1/KLRD1/IL13/PTGER2/HTR1B/TGFB1/LEP/THBD/ADORA2A/DCN/MYOC/SOCS3/ARHGAP35/RPS3/CAV2/TNF/ARHGEF2/NLK	23	10	403441/611360/442990/403797/490344/442949/476804/403922/403498/491160	13	475471/403924/403502/474839/403980/403741/403998/403616/474355/403960/403904/403543/475294
BP	GO:0001775	cell activation	16/320	35/592	0.883907185016283	0.998752757315781	403880/403413/403502/403980/442990/403998/403616/403960/403740/404021/476804/403931/403501/403985/403922/403703	STXBP2/DNASE1/TLR9/CAV1/IL13/TGFB1/LEP/ADORA2A/PTGDS/LGALS3/RPS3/CD4/SLC46A2/IL6/TNF/TFRC	16	6	403413/442990/404021/476804/403931/403922	10	403880/403502/403980/403998/403616/403960/403740/403501/403985/403703
BP	GO:0010629	negative regulation of gene expression	16/320	35/592	0.883907185016283	0.998752757315781	475471/403547/403424/445457/403980/403998/403869/442936/489766/477032/476804/403680/442859/442946/403922/611923	SFRP2/ID3/EDN1/TRPV1/CAV1/TGFB1/TP53/BIRC5/HSF4/CTNNB1/RPS3/RPL13A/NFKB1/HMGA1/TNF/SRP9	16	6	445457/476804/403680/442946/403922/611923	10	475471/403547/403424/403980/403998/403869/442936/489766/477032/442859
BP	GO:0006812	cation transport	26/320	55/592	0.885102934506093	0.998752757315781	485058/445457/XLOC_004496/403980/478909/403729/403984/403741/475738/445542/403878/414755/403575/477032/403931/484584/403538/479040/403983/442955/XLOC_030299/403703/403971/403435/487230/403713	MFSD12/TRPV1/XLOC_004496/CAV1/SLC11A1/ATP6V0E1/KCNMA1/HTR1B/SLC8A1/SLC5A3/ATP2A2/PLN/UCP3/CTNNB1/CD4/SCN1B/RHBG/RHCG/KCNMB1/EPB41/XLOC_030299/TFRC/CLNS1A/ANXA2/HTR1A/ATOX1	26	9	445457/XLOC_004496/403984/403575/403931/403538/479040/442955/487230	17	485058/403980/478909/403729/403741/475738/445542/403878/414755/477032/484584/403983/XLOC_030299/403703/403971/403435/403713
BP	GO:0072521	purine-containing compound metabolic process	13/320	29/592	0.887360869670853	0.998752757315781	612614/553102/403998/403694/480558/477625/489894/403825/490425/479780/403807/403755/403859	COX7A1/GUCY1B1/TGFB1/GALK1/NME1/ADCY6/NUDT1/PDE5A/PKLR/COX6A2/MYH7/GAPDH/ADCY5	13	6	553102/403825/490425/479780/403807/403755	7	612614/403998/403694/480558/477625/489894/403859
BP	GO:0002064	epithelial cell development	4/320	10/592	0.888593531823725	0.998752757315781	490418/612294/403922/100856359	RAB25/RAB13/TNF/RAPGEF2	4	2	490418/403922	2	612294/100856359
BP	GO:0003014	renal system process	4/320	10/592	0.888593531823725	0.998752757315781	403424/445457/403984/477625	EDN1/TRPV1/KCNMA1/ADCY6	4	2	445457/403984	2	403424/477625
BP	GO:0006813	potassium ion transport	4/320	10/592	0.888593531823725	0.998752757315781	403980/403984/403983/403971	CAV1/KCNMA1/KCNMB1/CLNS1A	4	1	403984	3	403980/403983/403971
BP	GO:0015849	organic acid transport	4/320	10/592	0.888593531823725	0.998752757315781	485058/404013/403616/488390	MFSD12/SLC6A12/LEP/ABCB11	4	1	404013	3	485058/403616/488390
BP	GO:0042752	regulation of circadian rhythm	4/320	10/592	0.888593531823725	0.998752757315781	403869/403740/403928/493972	TP53/PTGDS/GNAQ/ADRB1	4	1	493972	3	403869/403740/403928
BP	GO:0046942	carboxylic acid transport	4/320	10/592	0.888593531823725	0.998752757315781	485058/404013/403616/488390	MFSD12/SLC6A12/LEP/ABCB11	4	1	404013	3	485058/403616/488390
BP	GO:0060485	mesenchyme development	4/320	10/592	0.888593531823725	0.998752757315781	475471/403424/403998/486079	SFRP2/EDN1/TGFB1/GATA4	4	1	486079	3	475471/403424/403998
BP	GO:1901617	organic hydroxy compound biosynthetic process	4/320	10/592	0.888593531823725	0.998752757315781	485058/492302/403922/100856359	MFSD12/CFTR/TNF/RAPGEF2	4	2	492302/403922	2	485058/100856359
BP	GO:0006163	purine nucleotide metabolic process	12/320	27/592	0.889233222349387	0.998752757315781	612614/553102/403998/403694/480558/477625/403825/490425/479780/403807/403755/403859	COX7A1/GUCY1B1/TGFB1/GALK1/NME1/ADCY6/PDE5A/PKLR/COX6A2/MYH7/GAPDH/ADCY5	12	6	553102/403825/490425/479780/403807/403755	6	612614/403998/403694/480558/477625/403859
BP	GO:0009150	purine ribonucleotide metabolic process	12/320	27/592	0.889233222349387	0.998752757315781	612614/553102/403998/403694/480558/477625/403825/490425/479780/403807/403755/403859	COX7A1/GUCY1B1/TGFB1/GALK1/NME1/ADCY6/PDE5A/PKLR/COX6A2/MYH7/GAPDH/ADCY5	12	6	553102/403825/490425/479780/403807/403755	6	612614/403998/403694/480558/477625/403859
BP	GO:0009259	ribonucleotide metabolic process	12/320	27/592	0.889233222349387	0.998752757315781	612614/553102/403998/403694/480558/477625/403825/490425/479780/403807/403755/403859	COX7A1/GUCY1B1/TGFB1/GALK1/NME1/ADCY6/PDE5A/PKLR/COX6A2/MYH7/GAPDH/ADCY5	12	6	553102/403825/490425/479780/403807/403755	6	612614/403998/403694/480558/477625/403859
BP	GO:0019693	ribose phosphate metabolic process	12/320	27/592	0.889233222349387	0.998752757315781	612614/553102/403998/403694/480558/477625/403825/490425/479780/403807/403755/403859	COX7A1/GUCY1B1/TGFB1/GALK1/NME1/ADCY6/PDE5A/PKLR/COX6A2/MYH7/GAPDH/ADCY5	12	6	553102/403825/490425/479780/403807/403755	6	612614/403998/403694/480558/477625/403859
BP	GO:0030003	cellular cation homeostasis	12/320	27/592	0.889233222349387	0.998752757315781	403924/403424/445457/403980/403408/403984/475738/414755/485498/492302/403703/403859	MYC/EDN1/TRPV1/CAV1/PSEN1/KCNMA1/SLC8A1/PLN/CLN5/CFTR/TFRC/ADCY5	12	3	445457/403984/492302	9	403924/403424/403980/403408/475738/414755/485498/403703/403859
BP	GO:0032501	multicellular organismal process	109/320	214/592	0.890944827449279	0.998752757315781	475471/479217/403987/403924/486334/403441/403981/403502/403547/403802/403949/403424/445457/608843/607905/403980/450187/444855/403630/480050/403408/403438/100856060/607183/442990/403972/403953/403762/478664/403781/403984/403741/445452/403998/403723/449029/403552/489766/403773/403955/480558/403875/474868/403774/403616/474355/403911/403726/477625/612116/445542/474697/403904/490344/399518/493763/6067…	SFRP2/ARID5B/PTHLH/MYC/CRYBA4/HGF/CCL2/TLR9/ID3/VEGFA/TCF4/EDN1/TRPV1/CTSK/RING1/CAV1/EDNRA/UNK/TGM1/TDRD5/PSEN1/MET/HORMAD1/LTA/IL13/PRPH2/SRP54/BGLAP/DNAJB11/PDE6D/KCNMA1/HTR1B/CCL24/TGFB1/CLCN1/TBX19/PGB1/HSF4/RAB8A/RAC1/NME1/F8/BRD2/RAB1A/LEP/THBD/PDE6G/RPGR/ADCY6/NAXE/SLC5A3/HSPA9/DCN/MYOC/NPY1R/RHO/QKI/PTGDS/PDGFRB/MMP9/RAB25/RAB11A/PLN/CLN5/CFTR/GLUL/ADRA1B/RAB13/ARHGAP35/RPE65/CTNNB1/EDN2…	109	46	486334/403441/403802/445457/403630/100856060/607183/442990/403972/403953/478664/403984/403723/449029/403552/403955/403875/474868/403911/474697/490344/493763/403885/490418/403957/492302/403443/403803/476804/403613/403931/404006/403418/403544/403807/403922/403498/403755/493972/442955/403170/490852/486079/487230/403896/403779	63	475471/479217/403987/403924/403981/403502/403547/403949/403424/608843/607905/403980/450187/444855/480050/403408/403438/403762/403781/403741/445452/403998/489766/403773/480558/403774/403616/474355/403726/477625/612116/445542/403904/399518/606754/403740/442985/414755/485498/403962/612294/403543/477032/403508/485337/491006/403927/478180/488089/403913/403812/475294/403501/490740/478908/403985/485621/…
BP	GO:0044057	regulation of system process	11/320	25/592	0.891575792328152	0.998752757315781	403424/403980/403984/414755/403962/403508/403812/403807/442955/490852/487230	EDN1/CAV1/KCNMA1/PLN/ADRA1B/EDN2/HRH2/MYH7/EPB41/SETD3/HTR1A	11	5	403984/403807/442955/490852/487230	6	403424/403980/414755/403962/403508/403812
BP	GO:0006793	phosphorus metabolic process	52/320	106/592	0.893685717883041	0.998752757315781	475471/403924/403441/403492/403883/403502/403802/403424/403980/612614/403937/403438/403797/403979/553102/403998/403754/XLOC_001181/442936/403694/403955/480558/474868/403616/403911/607216/477625/612116/490344/442949/607381/442985/403962/403825/490425/476804/476435/479780/403931/403557/403429/403954/403790/484022/403807/403922/403498/403755/403859/100856359/403604/491160	SFRP2/MYC/HGF/G6PC1/ERBB2/TLR9/VEGFA/EDN1/CAV1/COX7A1/INPP5A/MET/PTGER2/HSPB1/GUCY1B1/TGFB1/FER/XLOC_001181/BIRC5/GALK1/RAC1/NME1/BRD2/LEP/PDE6G/MASTL/ADCY6/NAXE/MYOC/SOCS3/NAXD/PDGFRB/ADRA1B/PDE5A/PKLR/RPS3/CKM/COX6A2/CD4/PPP1CC/CDKN1B/RHOA/IL5/EPM2A/MYH7/TNF/ARHGEF2/GAPDH/ADCY5/RAPGEF2/FMO1/NLK	52	24	403441/403492/403802/403797/553102/403955/474868/403911/607216/490344/442949/403825/490425/476804/476435/479780/403931/403557/403790/403807/403922/403498/403755/491160	28	475471/403924/403883/403502/403424/403980/612614/403937/403438/403979/403998/403754/XLOC_001181/442936/403694/480558/403616/477625/612116/607381/442985/403962/403429/403954/484022/403859/100856359/403604
BP	GO:0098609	cell-cell adhesion	10/320	23/592	0.894478133587143	0.998752757315781	403980/403998/403616/403960/403907/477032/476804/403922/403703/403982	CAV1/TGFB1/LEP/ADORA2A/PNN/CTNNB1/RPS3/TNF/TFRC/VCAM1	10	2	476804/403922	8	403980/403998/403616/403960/403907/477032/403703/403982
BP	GO:0009605	response to external stimulus	37/320	77/592	0.895236874445805	0.998752757315781	403550/475471/403413/403441/403981/403502/403802/445457/403980/403438/607183/442990/403972/403953/403762/403984/445452/403998/403869/403774/403616/474355/403960/100855637/493763/442985/100502558/489894/403928/612294/403543/403613/442946/403922/403170/490847/448807	ALB/SFRP2/DNASE1/HGF/CCL2/TLR9/VEGFA/TRPV1/CAV1/MET/LTA/IL13/PRPH2/SRP54/BGLAP/KCNMA1/CCL24/TGFB1/TP53/RAB1A/LEP/THBD/ADORA2A/PTGER1/RHO/PDGFRB/PMAIP1/NUDT1/GNAQ/RAB13/ARHGAP35/GNAT1/HMGA1/TNF/HMGB1/BDKRB1/TLR2	37	17	403550/403413/403441/403802/445457/607183/442990/403972/403953/403984/100855637/493763/100502558/403613/442946/403922/403170	20	475471/403981/403502/403980/403438/403762/445452/403998/403869/403774/403616/474355/403960/442985/489894/403928/612294/403543/490847/448807
BP	GO:0008285	negative regulation of cell proliferation	9/320	21/592	0.898052547305868	0.998752757315781	475471/403998/403805/477032/442946/475294/403922/100856359/403779	SFRP2/TGFB1/ADORA3/CTNNB1/HMGA1/CAV2/TNF/RAPGEF2/PTH1R	9	4	403805/442946/403922/403779	5	475471/403998/477032/475294/100856359
BP	GO:0019219	regulation of nucleobase-containing compound metabolic process	41/320	85/592	0.899718322611539	0.998752757315781	XLOC_034743/475471/484445/479217/403924/403441/403897/403883/403502/403547/403802/403424/445457/474839/403980/403998/403869/403754/442936/449029/489766/474868/403904/403805/477032/476804/403931/442859/442946/403927/403790/474966/403922/403498/403170/403703/XLOC_028271/490852/486079/403657/491160	XLOC_034743/SFRP2/FOSB/ARID5B/MYC/HGF/NR4A1/ERBB2/TLR9/ID3/VEGFA/EDN1/TRPV1/DDX39B/CAV1/TGFB1/TP53/FER/BIRC5/TBX19/HSF4/BRD2/DCN/ADORA3/CTNNB1/RPS3/CD4/NFKB1/HMGA1/PAX8/IL5/OOEP/TNF/ARHGEF2/HMGB1/TFRC/XLOC_028271/SETD3/GATA4/EGF/NLK	41	19	XLOC_034743/403441/403802/445457/449029/474868/403805/476804/403931/442946/403790/403922/403498/403170/XLOC_028271/490852/486079/403657/491160	22	475471/484445/479217/403924/403897/403883/403502/403547/403424/474839/403980/403998/403869/403754/442936/489766/403904/477032/442859/403927/474966/403703
BP	GO:0006820	anion transport	8/320	19/592	0.902441497631698	0.998752757315781	485058/404013/403723/403616/492302/488390/482381/403971	MFSD12/SLC6A12/CLCN1/LEP/CFTR/ABCB11/PLEKHA8/CLNS1A	8	4	404013/403723/492302/482381	4	485058/403616/488390/403971
BP	GO:0009141	nucleoside triphosphate metabolic process	8/320	19/592	0.902441497631698	0.998752757315781	612614/403998/403694/480558/490425/479780/403807/403755	COX7A1/TGFB1/GALK1/NME1/PKLR/COX6A2/MYH7/GAPDH	8	4	490425/479780/403807/403755	4	612614/403998/403694/480558
BP	GO:0009144	purine nucleoside triphosphate metabolic process	8/320	19/592	0.902441497631698	0.998752757315781	612614/403998/403694/480558/490425/479780/403807/403755	COX7A1/TGFB1/GALK1/NME1/PKLR/COX6A2/MYH7/GAPDH	8	4	490425/479780/403807/403755	4	612614/403998/403694/480558
BP	GO:0009199	ribonucleoside triphosphate metabolic process	8/320	19/592	0.902441497631698	0.998752757315781	612614/403998/403694/480558/490425/479780/403807/403755	COX7A1/TGFB1/GALK1/NME1/PKLR/COX6A2/MYH7/GAPDH	8	4	490425/479780/403807/403755	4	612614/403998/403694/480558
BP	GO:0009205	purine ribonucleoside triphosphate metabolic process	8/320	19/592	0.902441497631698	0.998752757315781	612614/403998/403694/480558/490425/479780/403807/403755	COX7A1/TGFB1/GALK1/NME1/PKLR/COX6A2/MYH7/GAPDH	8	4	490425/479780/403807/403755	4	612614/403998/403694/480558
BP	GO:0003006	developmental process involved in reproduction	7/320	17/592	0.907827864392069	0.998752757315781	475471/480050/100856060/606754/492302/612294/486079	SFRP2/TDRD5/HORMAD1/QKI/CFTR/RAB13/GATA4	7	3	100856060/492302/486079	4	475471/480050/606754/612294
BP	GO:0009636	response to toxic substance	7/320	17/592	0.907827864392069	0.998752757315781	403441/403984/403960/476804/476258/403544/403922	HGF/KCNMA1/ADORA2A/RPS3/SOD2/PTGS1/TNF	7	5	403441/403984/476804/403544/403922	2	403960/476258
BP	GO:0019221	cytokine-mediated signaling pathway	7/320	17/592	0.907827864392069	0.998752757315781	403424/403980/403616/449478/403721/403939/403985	EDN1/CAV1/LEP/LIFR/GHR/CD44/IL6	7	0		7	403424/403980/403616/449478/403721/403939/403985
BP	GO:0046034	ATP metabolic process	7/320	17/592	0.907827864392069	0.998752757315781	612614/403998/403694/490425/479780/403807/403755	COX7A1/TGFB1/GALK1/PKLR/COX6A2/MYH7/GAPDH	7	4	490425/479780/403807/403755	3	612614/403998/403694
BP	GO:0019222	regulation of metabolic process	74/320	149/592	0.909433072374988	0.998752757315781	XLOC_034743/475471/484445/479217/403924/403441/403897/403883/489433/403502/403547/403802/485058/403424/445457/474839/403980/444855/403797/403979/403984/403998/403869/403754/XLOC_001181/442936/449029/489766/403773/403955/474868/403774/403616/403911/607216/445542/403904/490344/403805/442949/606754/442985/403483/100502558/403962/477032/476804/403680/403931/442859/442946/403927/403429/403954/403790/4…	XLOC_034743/SFRP2/FOSB/ARID5B/MYC/HGF/NR4A1/ERBB2/BIRC3/TLR9/ID3/VEGFA/MFSD12/EDN1/TRPV1/DDX39B/CAV1/UNK/PTGER2/HSPB1/KCNMA1/TGFB1/TP53/FER/XLOC_001181/BIRC5/TBX19/HSF4/RAB8A/RAC1/BRD2/RAB1A/LEP/PDE6G/MASTL/SLC5A3/DCN/MYOC/ADORA3/SOCS3/QKI/PDGFRB/CGA/PMAIP1/ADRA1B/CTNNB1/RPS3/RPL13A/CD4/NFKB1/HMGA1/PAX8/CDKN1B/RHOA/IL5/ABCB11/OOEP/TNF/ARHGEF2/GAPDH/HMGB1/SRP9/TFRC/XLOC_028271/CASP3/SETD3/SIRT5/WF…	74	34	XLOC_034743/403441/403802/445457/403797/403984/449029/403955/474868/403911/607216/490344/403805/442949/403483/100502558/476804/403680/403931/442946/403790/403922/403498/403755/403170/611923/XLOC_028271/403567/490852/403919/486079/487230/403657/491160	40	475471/484445/479217/403924/403897/403883/489433/403502/403547/485058/403424/474839/403980/444855/403979/403998/403869/403754/XLOC_001181/442936/489766/403773/403774/403616/445542/403904/606754/442985/403962/477032/442859/403927/403429/403954/488390/474966/403703/478726/476438/100856359
BP	GO:0051094	positive regulation of developmental process	21/320	46/592	0.910442855645409	0.998752757315781	475471/403802/403949/403424/445452/403998/489766/403904/490344/403957/492302/403543/477032/491006/403931/442946/403927/403922/403498/403703/100856359	SFRP2/VEGFA/TCF4/EDN1/CCL24/TGFB1/HSF4/DCN/MYOC/RAB11A/CFTR/ARHGAP35/CTNNB1/KRT10/CD4/HMGA1/PAX8/TNF/ARHGEF2/TFRC/RAPGEF2	21	8	403802/490344/403957/492302/403931/442946/403922/403498	13	475471/403949/403424/445452/403998/489766/403904/403543/477032/491006/403927/403703/100856359
BP	GO:0008284	positive regulation of cell proliferation	20/320	44/592	0.910800519585337	0.998752757315781	475471/403924/403502/403802/403424/403630/403741/445452/403998/442957/489766/403616/442985/490418/477032/476804/475294/403922/403703/403779	SFRP2/MYC/TLR9/VEGFA/EDN1/TGM1/HTR1B/CCL24/TGFB1/GNAI2/HSF4/LEP/PDGFRB/RAB25/CTNNB1/RPS3/CAV2/TNF/TFRC/PTH1R	20	7	403802/403630/442957/490418/476804/403922/403779	13	475471/403924/403502/403424/403741/445452/403998/489766/403616/442985/477032/475294/403703
BP	GO:0042592	homeostatic process	28/320	60/592	0.910962875463501	0.998752757315781	403924/403502/403424/445457/608843/403980/478909/403408/403984/475738/477625/474697/403904/490344/414755/403978/485498/492302/485337/488390/403501/403985/403922/403170/403703/403971/403859/403779	MYC/TLR9/EDN1/TRPV1/CTSK/CAV1/SLC11A1/PSEN1/KCNMA1/SLC8A1/ADCY6/HSPA9/DCN/MYOC/PLN/DLD/CLN5/CFTR/TPP1/ABCB11/SLC46A2/IL6/TNF/HMGB1/TFRC/CLNS1A/ADCY5/PTH1R	28	8	445457/403984/474697/490344/492302/403922/403170/403779	20	403924/403502/403424/608843/403980/478909/403408/475738/477625/403904/414755/403978/485498/485337/488390/403501/403985/403703/403971/403859
BP	GO:0009628	response to abiotic stimulus	19/320	42/592	0.911305868816517	0.998752757315781	475471/403924/403802/403424/445457/403980/403972/403797/403984/403741/403869/493763/100502558/403928/476435/403613/403498/403567/490847	SFRP2/MYC/VEGFA/EDN1/TRPV1/CAV1/PRPH2/PTGER2/KCNMA1/HTR1B/TP53/RHO/PMAIP1/GNAQ/CKM/GNAT1/ARHGEF2/CASP3/BDKRB1	19	11	403802/445457/403972/403797/403984/493763/100502558/476435/403613/403498/403567	8	475471/403924/403424/403980/403741/403869/403928/490847
BP	GO:0048878	chemical homeostasis	18/320	40/592	0.911976971718373	0.998752757315781	403924/403424/445457/403980/478909/403408/403984/475738/477625/403904/490344/414755/485498/492302/488390/403985/403703/403859	MYC/EDN1/TRPV1/CAV1/SLC11A1/PSEN1/KCNMA1/SLC8A1/ADCY6/DCN/MYOC/PLN/CLN5/CFTR/ABCB11/IL6/TFRC/ADCY5	18	4	445457/403984/490344/492302	14	403924/403424/403980/478909/403408/475738/477625/403904/414755/485498/488390/403985/403703/403859
BP	GO:0003008	system process	33/320	70/592	0.913426381737791	0.998752757315781	486334/403981/403502/403424/445457/403980/450187/403972/403781/403984/403741/403723/489766/403616/403911/403726/477625/490344/399518/493763/414755/485498/403962/403543/403803/403508/403613/403812/403544/403807/442955/490852/487230	CRYBA4/CCL2/TLR9/EDN1/TRPV1/CAV1/EDNRA/PRPH2/PDE6D/KCNMA1/HTR1B/CLCN1/HSF4/LEP/PDE6G/RPGR/ADCY6/MYOC/NPY1R/RHO/PLN/CLN5/ADRA1B/ARHGAP35/RPE65/EDN2/GNAT1/HRH2/PTGS1/MYH7/EPB41/SETD3/HTR1A	33	15	486334/445457/403972/403984/403723/403911/490344/493763/403803/403613/403544/403807/442955/490852/487230	18	403981/403502/403424/403980/450187/403781/403741/489766/403616/403726/477625/399518/414755/485498/403962/403543/403508/403812
BP	GO:1901362	organic cyclic compound biosynthetic process	53/320	109/592	0.913853820591883	0.998752757315781	XLOC_034743/475471/100686778/484445/479217/403924/403441/403897/403883/403502/403547/403802/485058/403424/445457/474839/403980/607895/553102/403998/403869/403754/442936/449029/403694/489766/480558/474868/483146/477625/403904/403805/492302/403483/403825/477032/490425/476804/403931/442859/442946/403927/403790/403922/403498/403755/XLOC_028271/490852/403859/486079/100856359/403896/491160	XLOC_034743/SFRP2/CYP1A1/FOSB/ARID5B/MYC/HGF/NR4A1/ERBB2/TLR9/ID3/VEGFA/MFSD12/EDN1/TRPV1/DDX39B/CAV1/HSD17B8/GUCY1B1/TGFB1/TP53/FER/BIRC5/TBX19/GALK1/HSF4/NME1/BRD2/HSD3B2/ADCY6/DCN/ADORA3/CFTR/CGA/PDE5A/CTNNB1/PKLR/RPS3/CD4/NFKB1/HMGA1/PAX8/IL5/TNF/ARHGEF2/GAPDH/XLOC_028271/SETD3/ADCY5/GATA4/RAPGEF2/SMN/NLK	53	26	XLOC_034743/100686778/403441/403802/445457/553102/449029/474868/483146/403805/492302/403483/403825/490425/476804/403931/442946/403790/403922/403498/403755/XLOC_028271/490852/486079/403896/491160	27	475471/484445/479217/403924/403897/403883/403502/403547/485058/403424/474839/403980/607895/403998/403869/403754/442936/403694/489766/480558/477625/403904/477032/442859/403927/403859/100856359
BP	GO:0000122	negative regulation of transcription by RNA polymerase II	6/320	15/592	0.914449045113553	0.998752757315781	403424/445457/403980/489766/442859/403922	EDN1/TRPV1/CAV1/HSF4/NFKB1/TNF	6	2	445457/403922	4	403424/403980/489766/442859
BP	GO:0051480	regulation of cytosolic calcium ion concentration	6/320	15/592	0.914449045113553	0.998752757315781	403424/445457/403980/475738/414755/403859	EDN1/TRPV1/CAV1/SLC8A1/PLN/ADCY5	6	1	445457	5	403424/403980/475738/414755/403859
BP	GO:0006355	regulation of transcription, DNA-templated	36/320	76/592	0.91540125741284	0.998752757315781	XLOC_034743/475471/484445/479217/403924/403897/403883/403502/403547/403802/403424/445457/474839/403980/403998/403869/403754/442936/449029/489766/474868/403904/403805/477032/476804/403931/442859/442946/403927/403790/403922/403498/XLOC_028271/490852/486079/491160	XLOC_034743/SFRP2/FOSB/ARID5B/MYC/NR4A1/ERBB2/TLR9/ID3/VEGFA/EDN1/TRPV1/DDX39B/CAV1/TGFB1/TP53/FER/BIRC5/TBX19/HSF4/BRD2/DCN/ADORA3/CTNNB1/RPS3/CD4/NFKB1/HMGA1/PAX8/IL5/TNF/ARHGEF2/XLOC_028271/SETD3/GATA4/NLK	36	16	XLOC_034743/403802/445457/449029/474868/403805/476804/403931/442946/403790/403922/403498/XLOC_028271/490852/486079/491160	20	475471/484445/479217/403924/403897/403883/403502/403547/403424/474839/403980/403998/403869/403754/442936/489766/403904/477032/442859/403927
BP	GO:0051252	regulation of RNA metabolic process	36/320	76/592	0.91540125741284	0.998752757315781	XLOC_034743/475471/484445/479217/403924/403897/403883/403502/403547/403802/403424/445457/474839/403980/403998/403869/403754/442936/449029/489766/474868/403904/403805/477032/476804/403931/442859/442946/403927/403790/403922/403498/XLOC_028271/490852/486079/491160	XLOC_034743/SFRP2/FOSB/ARID5B/MYC/NR4A1/ERBB2/TLR9/ID3/VEGFA/EDN1/TRPV1/DDX39B/CAV1/TGFB1/TP53/FER/BIRC5/TBX19/HSF4/BRD2/DCN/ADORA3/CTNNB1/RPS3/CD4/NFKB1/HMGA1/PAX8/IL5/TNF/ARHGEF2/XLOC_028271/SETD3/GATA4/NLK	36	16	XLOC_034743/403802/445457/449029/474868/403805/476804/403931/442946/403790/403922/403498/XLOC_028271/490852/486079/491160	20	475471/484445/479217/403924/403897/403883/403502/403547/403424/474839/403980/403998/403869/403754/442936/489766/403904/477032/442859/403927
BP	GO:1903506	regulation of nucleic acid-templated transcription	36/320	76/592	0.91540125741284	0.998752757315781	XLOC_034743/475471/484445/479217/403924/403897/403883/403502/403547/403802/403424/445457/474839/403980/403998/403869/403754/442936/449029/489766/474868/403904/403805/477032/476804/403931/442859/442946/403927/403790/403922/403498/XLOC_028271/490852/486079/491160	XLOC_034743/SFRP2/FOSB/ARID5B/MYC/NR4A1/ERBB2/TLR9/ID3/VEGFA/EDN1/TRPV1/DDX39B/CAV1/TGFB1/TP53/FER/BIRC5/TBX19/HSF4/BRD2/DCN/ADORA3/CTNNB1/RPS3/CD4/NFKB1/HMGA1/PAX8/IL5/TNF/ARHGEF2/XLOC_028271/SETD3/GATA4/NLK	36	16	XLOC_034743/403802/445457/449029/474868/403805/476804/403931/442946/403790/403922/403498/XLOC_028271/490852/486079/491160	20	475471/484445/479217/403924/403897/403883/403502/403547/403424/474839/403980/403998/403869/403754/442936/489766/403904/477032/442859/403927
BP	GO:2001141	regulation of RNA biosynthetic process	36/320	76/592	0.91540125741284	0.998752757315781	XLOC_034743/475471/484445/479217/403924/403897/403883/403502/403547/403802/403424/445457/474839/403980/403998/403869/403754/442936/449029/489766/474868/403904/403805/477032/476804/403931/442859/442946/403927/403790/403922/403498/XLOC_028271/490852/486079/491160	XLOC_034743/SFRP2/FOSB/ARID5B/MYC/NR4A1/ERBB2/TLR9/ID3/VEGFA/EDN1/TRPV1/DDX39B/CAV1/TGFB1/TP53/FER/BIRC5/TBX19/HSF4/BRD2/DCN/ADORA3/CTNNB1/RPS3/CD4/NFKB1/HMGA1/PAX8/IL5/TNF/ARHGEF2/XLOC_028271/SETD3/GATA4/NLK	36	16	XLOC_034743/403802/445457/449029/474868/403805/476804/403931/442946/403790/403922/403498/XLOC_028271/490852/486079/491160	20	475471/484445/479217/403924/403897/403883/403502/403547/403424/474839/403980/403998/403869/403754/442936/489766/403904/477032/442859/403927
BP	GO:0006351	transcription, DNA-templated	37/320	78/592	0.916120356649126	0.998752757315781	XLOC_034743/475471/484445/479217/403924/403897/403883/403502/403547/403802/403424/445457/474839/403980/403998/403869/403754/442936/449029/489766/474868/403904/403805/477032/476804/403931/442859/442946/403927/403790/403922/403498/XLOC_028271/490852/486079/403896/491160	XLOC_034743/SFRP2/FOSB/ARID5B/MYC/NR4A1/ERBB2/TLR9/ID3/VEGFA/EDN1/TRPV1/DDX39B/CAV1/TGFB1/TP53/FER/BIRC5/TBX19/HSF4/BRD2/DCN/ADORA3/CTNNB1/RPS3/CD4/NFKB1/HMGA1/PAX8/IL5/TNF/ARHGEF2/XLOC_028271/SETD3/GATA4/SMN/NLK	37	17	XLOC_034743/403802/445457/449029/474868/403805/476804/403931/442946/403790/403922/403498/XLOC_028271/490852/486079/403896/491160	20	475471/484445/479217/403924/403897/403883/403502/403547/403424/474839/403980/403998/403869/403754/442936/489766/403904/477032/442859/403927
BP	GO:0032774	RNA biosynthetic process	37/320	78/592	0.916120356649126	0.998752757315781	XLOC_034743/475471/484445/479217/403924/403897/403883/403502/403547/403802/403424/445457/474839/403980/403998/403869/403754/442936/449029/489766/474868/403904/403805/477032/476804/403931/442859/442946/403927/403790/403922/403498/XLOC_028271/490852/486079/403896/491160	XLOC_034743/SFRP2/FOSB/ARID5B/MYC/NR4A1/ERBB2/TLR9/ID3/VEGFA/EDN1/TRPV1/DDX39B/CAV1/TGFB1/TP53/FER/BIRC5/TBX19/HSF4/BRD2/DCN/ADORA3/CTNNB1/RPS3/CD4/NFKB1/HMGA1/PAX8/IL5/TNF/ARHGEF2/XLOC_028271/SETD3/GATA4/SMN/NLK	37	17	XLOC_034743/403802/445457/449029/474868/403805/476804/403931/442946/403790/403922/403498/XLOC_028271/490852/486079/403896/491160	20	475471/484445/479217/403924/403897/403883/403502/403547/403424/474839/403980/403998/403869/403754/442936/489766/403904/477032/442859/403927
BP	GO:0097659	nucleic acid-templated transcription	37/320	78/592	0.916120356649126	0.998752757315781	XLOC_034743/475471/484445/479217/403924/403897/403883/403502/403547/403802/403424/445457/474839/403980/403998/403869/403754/442936/449029/489766/474868/403904/403805/477032/476804/403931/442859/442946/403927/403790/403922/403498/XLOC_028271/490852/486079/403896/491160	XLOC_034743/SFRP2/FOSB/ARID5B/MYC/NR4A1/ERBB2/TLR9/ID3/VEGFA/EDN1/TRPV1/DDX39B/CAV1/TGFB1/TP53/FER/BIRC5/TBX19/HSF4/BRD2/DCN/ADORA3/CTNNB1/RPS3/CD4/NFKB1/HMGA1/PAX8/IL5/TNF/ARHGEF2/XLOC_028271/SETD3/GATA4/SMN/NLK	37	17	XLOC_034743/403802/445457/449029/474868/403805/476804/403931/442946/403790/403922/403498/XLOC_028271/490852/486079/403896/491160	20	475471/484445/479217/403924/403897/403883/403502/403547/403424/474839/403980/403998/403869/403754/442936/489766/403904/477032/442859/403927
BP	GO:0017144	drug metabolic process	14/320	32/592	0.916786895182078	0.998752757315781	612532/403980/612614/484770/403998/485448/403694/100505382/490425/479780/403807/403922/403755/487230	RENBP/CAV1/COX7A1/AMT/TGFB1/SUCLA2/GALK1/IDUA/PKLR/COX6A2/MYH7/TNF/GAPDH/HTR1A	14	7	485448/490425/479780/403807/403922/403755/487230	7	612532/403980/612614/484770/403998/403694/100505382
BP	GO:0019725	cellular homeostasis	14/320	32/592	0.916786895182078	0.998752757315781	403924/403424/445457/403980/403408/403984/475738/414755/403978/485498/492302/403703/403971/403859	MYC/EDN1/TRPV1/CAV1/PSEN1/KCNMA1/SLC8A1/PLN/DLD/CLN5/CFTR/TFRC/CLNS1A/ADCY5	14	3	445457/403984/492302	11	403924/403424/403980/403408/475738/414755/403978/485498/403703/403971/403859
BP	GO:0006950	response to stress	56/320	115/592	0.917399398200573	0.998752757315781	403550/475471/403413/403924/403441/403981/403502/403802/403424/445457/474839/403980/404019/611360/607183/442990/403797/403984/553102/445452/403998/403869/474362/403875/403774/403616/474355/403960/607216/404018/404021/492302/100502558/489894/403543/476804/476435/403948/442946/403954/403939/476258/474966/403501/403544/403807/403985/403922/403498/403755/403170/403567/490847/487230/448807/403845	ALB/SFRP2/DNASE1/MYC/HGF/CCL2/TLR9/VEGFA/EDN1/TRPV1/DDX39B/CAV1/HSP90B1/KLRD1/LTA/IL13/PTGER2/KCNMA1/GUCY1B1/CCL24/TGFB1/TP53/AKAP8/F8/RAB1A/LEP/THBD/ADORA2A/MASTL/SEC61B/LGALS3/CFTR/PMAIP1/NUDT1/ARHGAP35/RPS3/CKM/TRAM1/HMGA1/RHOA/CD44/SOD2/OOEP/SLC46A2/PTGS1/MYH7/IL6/TNF/ARHGEF2/GAPDH/HMGB1/CASP3/BDKRB1/HTR1A/TLR2/FN1	56	30	403550/403413/403441/403802/445457/404019/611360/607183/442990/403797/403984/553102/403875/607216/404018/404021/492302/100502558/476804/476435/403948/442946/403544/403807/403922/403498/403755/403170/403567/487230	26	475471/403924/403981/403502/403424/474839/403980/445452/403998/403869/474362/403774/403616/474355/403960/489894/403543/403954/403939/476258/474966/403501/403985/490847/448807/403845
BP	GO:0000003	reproduction	13/320	30/592	0.918673320398457	0.998752757315781	475471/610702/480050/100856060/403616/606754/492302/612294/403418/474966/403780/486079/399530	SFRP2/SPACA3/TDRD5/HORMAD1/LEP/QKI/CFTR/RAB13/GJA1/OOEP/NPHP1/GATA4/ELSPBP1	13	5	610702/100856060/492302/403418/486079	8	475471/480050/403616/606754/612294/474966/403780/399530
BP	GO:0022414	reproductive process	13/320	30/592	0.918673320398457	0.998752757315781	475471/610702/480050/100856060/403616/606754/492302/612294/403418/474966/403780/486079/399530	SFRP2/SPACA3/TDRD5/HORMAD1/LEP/QKI/CFTR/RAB13/GJA1/OOEP/NPHP1/GATA4/ELSPBP1	13	5	610702/100856060/492302/403418/486079	8	475471/480050/403616/606754/612294/474966/403780/399530
BP	GO:0006873	cellular ion homeostasis	12/320	28/592	0.92091342967017	0.998752757315781	403924/403424/445457/403980/403408/403984/475738/414755/485498/492302/403703/403859	MYC/EDN1/TRPV1/CAV1/PSEN1/KCNMA1/SLC8A1/PLN/CLN5/CFTR/TFRC/ADCY5	12	3	445457/403984/492302	9	403924/403424/403980/403408/475738/414755/485498/403703/403859
BP	GO:0040007	growth	12/320	28/592	0.92091342967017	0.998752757315781	475471/403883/403424/403998/403869/403616/442949/399518/403957/477032/403418/403768	SFRP2/ERBB2/EDN1/TGFB1/TP53/LEP/SOCS3/NPY1R/RAB11A/CTNNB1/GJA1/MT2A	12	4	442949/403957/403418/403768	8	475471/403883/403424/403998/403869/403616/399518/477032
BP	GO:0010467	gene expression	60/320	123/592	0.922076096967684	0.998752757315781	XLOC_034743/475471/484445/479217/403924/403897/403883/403502/607481/403547/403802/403424/445457/474839/403980/479796/444855/403408/478664/609491/XLOC_038876/403998/403869/403754/442936/449029/489766/474868/403904/403805/480311/606754/404021/485498/403907/477032/476804/403680/403931/442859/442946/403927/608109/403684/403790/490740/403922/403498/XLOC_043244/403755/403682/611923/XLOC_028271/403971/4…	XLOC_034743/SFRP2/FOSB/ARID5B/MYC/NR4A1/ERBB2/TLR9/RPL32/ID3/VEGFA/EDN1/TRPV1/DDX39B/CAV1/TUFM/UNK/PSEN1/DNAJB11/RPL4/XLOC_038876/TGFB1/TP53/FER/BIRC5/TBX19/HSF4/BRD2/DCN/ADORA3/RPL36AL/QKI/LGALS3/CLN5/PNN/CTNNB1/RPS3/RPL13A/CD4/NFKB1/HMGA1/PAX8/SNRPC/RPS11/IL5/MPP5/TNF/ARHGEF2/XLOC_043244/GAPDH/RPL19/SRP9/XLOC_028271/CLNS1A/SETD3/XLOC_018166/TFIP11/GATA4/SMN/NLK	60	30	XLOC_034743/607481/403802/445457/478664/609491/XLOC_038876/449029/474868/403805/404021/476804/403680/403931/442946/608109/403684/403790/403922/403498/XLOC_043244/403755/403682/611923/XLOC_028271/490852/XLOC_018166/486079/403896/491160	30	475471/484445/479217/403924/403897/403883/403502/403547/403424/474839/403980/479796/444855/403408/403998/403869/403754/442936/489766/403904/480311/606754/485498/403907/477032/442859/403927/490740/403971/477530
BP	GO:0048511	rhythmic process	5/320	13/592	0.922615748062132	0.998752757315781	403984/403869/403740/403928/493972	KCNMA1/TP53/PTGDS/GNAQ/ADRB1	5	2	403984/493972	3	403869/403740/403928
BP	GO:0070372	regulation of ERK1 and ERK2 cascade	5/320	13/592	0.922615748062132	0.998752757315781	403883/403502/403998/442985/100856359	ERBB2/TLR9/TGFB1/PDGFRB/RAPGEF2	5	0		5	403883/403502/403998/442985/100856359
BP	GO:0097237	cellular response to toxic substance	5/320	13/592	0.922615748062132	0.998752757315781	403441/476804/476258/403544/403922	HGF/RPS3/SOD2/PTGS1/TNF	5	4	403441/476804/403544/403922	1	476258
BP	GO:0022402	cell cycle process	11/320	26/592	0.923560092082082	0.998752757315781	403424/491169/100856060/442936/607216/403957/477032/476804/403954/475294/474966	EDN1/UNC119/HORMAD1/BIRC5/MASTL/RAB11A/CTNNB1/RPS3/RHOA/CAV2/OOEP	11	4	100856060/607216/403957/476804	7	403424/491169/442936/477032/403954/475294/474966
BP	GO:0045927	positive regulation of growth	4/320	11/592	0.932734355278696	0.998752757315781	475471/403883/403424/403957	SFRP2/ERBB2/EDN1/RAB11A	4	1	403957	3	475471/403883/403424
BP	GO:0051781	positive regulation of cell division	4/320	11/592	0.932734355278696	0.998752757315781	403802/403998/608459/403954	VEGFA/TGFB1/FGF5/RHOA	4	1	403802	3	403998/608459/403954
BP	GO:0055067	monovalent inorganic cation homeostasis	4/320	11/592	0.932734355278696	0.998752757315781	403424/403984/485498/492302	EDN1/KCNMA1/CLN5/CFTR	4	2	403984/492302	2	403424/485498
BP	GO:1905330	regulation of morphogenesis of an epithelium	4/320	11/592	0.932734355278696	0.998752757315781	475471/403441/403927/403922	SFRP2/HGF/PAX8/TNF	4	2	403441/403922	2	475471/403927
BP	GO:0034762	regulation of transmembrane transport	8/320	20/592	0.934627133354455	0.998752757315781	403424/403980/403984/403723/403616/414755/492302/403922	EDN1/CAV1/KCNMA1/CLCN1/LEP/PLN/CFTR/TNF	8	4	403984/403723/492302/403922	4	403424/403980/403616/414755
BP	GO:0098660	inorganic ion transmembrane transport	17/320	39/592	0.935936845483442	0.998752757315781	445457/XLOC_004496/403980/478909/403729/403984/475738/403723/403878/414755/492302/403575/484584/403983/XLOC_030299/403971/403435	TRPV1/XLOC_004496/CAV1/SLC11A1/ATP6V0E1/KCNMA1/SLC8A1/CLCN1/ATP2A2/PLN/CFTR/UCP3/SCN1B/KCNMB1/XLOC_030299/CLNS1A/ANXA2	17	6	445457/XLOC_004496/403984/403723/492302/403575	11	403980/478909/403729/475738/403878/414755/484584/403983/XLOC_030299/403971/403435
BP	GO:0050801	ion homeostasis	16/320	37/592	0.937208748209105	0.998752757315781	403924/403424/445457/403980/478909/403408/403984/475738/403904/490344/414755/485498/492302/488390/403703/403859	MYC/EDN1/TRPV1/CAV1/SLC11A1/PSEN1/KCNMA1/SLC8A1/DCN/MYOC/PLN/CLN5/CFTR/ABCB11/TFRC/ADCY5	16	4	445457/403984/490344/492302	12	403924/403424/403980/478909/403408/475738/403904/414755/485498/488390/403703/403859
BP	GO:0050789	regulation of biological process	174/320	338/592	0.937507648667173	0.998752757315781	XLOC_034743/403550/475471/484445/479217/403413/403924/403441/403897/403981/403883/489433/403502/403537/403511/403906/403547/403802/485058/403949/403424/445457/608843/474839/403980/403546/481739/450187/611360/491169/444855/403809/403937/403865/403630/403408/403438/100856060/607183/442990/403797/403979/403762/478664/403984/403741/608246/553102/445452/403998/403869/403754/403704/XLOC_001181/442936/4…	XLOC_034743/ALB/SFRP2/FOSB/ARID5B/DNASE1/MYC/HGF/NR4A1/CCL2/ERBB2/BIRC3/TLR9/MCL1/GNB3/SAG/ID3/VEGFA/MFSD12/TCF4/EDN1/TRPV1/CTSK/DDX39B/CAV1/TUBD1/RGL2/EDNRA/KLRD1/UNC119/UNK/RRBP1/INPP5A/RAB12/TGM1/PSEN1/MET/HORMAD1/LTA/IL13/PTGER2/HSPB1/BGLAP/DNAJB11/KCNMA1/HTR1B/CSF3/GUCY1B1/CCL24/TGFB1/TP53/FER/UACA/XLOC_001181/BIRC5/GNAI2/CLCN1/TBX19/COPA/HSF4/RAB8A/RLN2/RAC1/LMAN2/BRD2/RAB1A/LEP/XLOC_019078…	174	80	XLOC_034743/403550/403413/403441/403906/403802/445457/611360/403865/403630/100856060/607183/442990/403797/478664/403984/608246/553102/442957/403723/449029/478973/403742/403955/403938/474868/XLOC_019078/492296/403911/607216/474697/490344/403805/403817/100855637/404008/442949/493763/XLOC_006984/XLOC_004697/490418/404021/403957/403518/492302/403483/100502558/403443/476804/403680/403613/403931/442946…	94	475471/484445/479217/403924/403897/403981/403883/489433/403502/403537/403511/403547/485058/403949/403424/608843/474839/403980/403546/481739/450187/491169/444855/403809/403937/403408/403438/403979/403762/403741/445452/403998/403869/403754/403704/XLOC_001181/442936/489766/403773/403774/403616/474355/403960/403956/477625/612116/445542/403904/475607/479458/481735/486415/399518/608459/606754/403740/44…
BP	GO:0009123	nucleoside monophosphate metabolic process	7/320	18/592	0.939654955043784	0.998752757315781	612614/403998/403694/490425/479780/403807/403755	COX7A1/TGFB1/GALK1/PKLR/COX6A2/MYH7/GAPDH	7	4	490425/479780/403807/403755	3	612614/403998/403694
BP	GO:0009126	purine nucleoside monophosphate metabolic process	7/320	18/592	0.939654955043784	0.998752757315781	612614/403998/403694/490425/479780/403807/403755	COX7A1/TGFB1/GALK1/PKLR/COX6A2/MYH7/GAPDH	7	4	490425/479780/403807/403755	3	612614/403998/403694
BP	GO:0009161	ribonucleoside monophosphate metabolic process	7/320	18/592	0.939654955043784	0.998752757315781	612614/403998/403694/490425/479780/403807/403755	COX7A1/TGFB1/GALK1/PKLR/COX6A2/MYH7/GAPDH	7	4	490425/479780/403807/403755	3	612614/403998/403694
BP	GO:0009167	purine ribonucleoside monophosphate metabolic process	7/320	18/592	0.939654955043784	0.998752757315781	612614/403998/403694/490425/479780/403807/403755	COX7A1/TGFB1/GALK1/PKLR/COX6A2/MYH7/GAPDH	7	4	490425/479780/403807/403755	3	612614/403998/403694
BP	GO:0062012	regulation of small molecule metabolic process	7/320	18/592	0.939654955043784	0.998752757315781	403980/403984/403998/100502558/488390/403922/478726	CAV1/KCNMA1/TGFB1/PMAIP1/ABCB11/TNF/SIRT5	7	3	403984/100502558/403922	4	403980/403998/488390/478726
BP	GO:1903047	mitotic cell cycle process	7/320	18/592	0.939654955043784	0.998752757315781	403424/491169/442936/607216/403957/403954/475294	EDN1/UNC119/BIRC5/MASTL/RAB11A/RHOA/CAV2	7	2	607216/403957	5	403424/491169/442936/403954/475294
BP	GO:0072593	reactive oxygen species metabolic process	6/320	16/592	0.945539806762264	0.998752757315781	403980/403998/445542/100502558/476258/403922	CAV1/TGFB1/SLC5A3/PMAIP1/SOD2/TNF	6	2	100502558/403922	4	403980/403998/445542/476258
BP	GO:0048523	negative regulation of cellular process	57/320	119/592	0.946155785801039	0.998752757315781	XLOC_034743/403550/475471/403924/403441/403897/489433/403502/403547/403802/485058/403424/445457/474839/403980/491169/403937/100856060/442990/403797/478664/403741/403998/403869/442936/489766/403616/403960/607216/474697/403904/490344/403805/442949/414755/403543/477032/476804/403680/442859/442946/403927/403586/403429/403418/475294/403501/403922/483332/403498/611923/403919/476438/477530/100856359/403…	XLOC_034743/ALB/SFRP2/MYC/HGF/NR4A1/BIRC3/TLR9/ID3/VEGFA/MFSD12/EDN1/TRPV1/DDX39B/CAV1/UNC119/INPP5A/HORMAD1/IL13/PTGER2/DNAJB11/HTR1B/TGFB1/TP53/BIRC5/HSF4/LEP/ADORA2A/MASTL/HSPA9/DCN/MYOC/ADORA3/SOCS3/PLN/ARHGAP35/CTNNB1/RPS3/RPL13A/NFKB1/HMGA1/PAX8/CCL17/CDKN1B/GJA1/CAV2/SLC46A2/TNF/RHBDF2/ARHGEF2/SRP9/WFDC2/APOE/TFIP11/RAPGEF2/PTH1R/NLK	57	26	XLOC_034743/403550/403441/403802/445457/100856060/442990/403797/478664/607216/474697/490344/403805/442949/476804/403680/442946/403586/403418/403922/483332/403498/611923/403919/403779/491160	31	475471/403924/403897/489433/403502/403547/485058/403424/474839/403980/491169/403937/403741/403998/403869/442936/489766/403616/403960/403904/414755/403543/477032/442859/403927/403429/475294/403501/476438/477530/100856359
BP	GO:0008283	cell proliferation	32/320	70/592	0.947050936943268	0.998752757315781	475471/403924/403441/403897/403502/403802/403424/403630/403741/445452/403998/403754/442957/449029/489766/403616/403805/442985/490418/404021/477032/476804/403613/442946/403429/475294/403985/403922/403498/403703/100856359/403779	SFRP2/MYC/HGF/NR4A1/TLR9/VEGFA/EDN1/TGM1/HTR1B/CCL24/TGFB1/FER/GNAI2/TBX19/HSF4/LEP/ADORA3/PDGFRB/RAB25/LGALS3/CTNNB1/RPS3/GNAT1/HMGA1/CDKN1B/CAV2/IL6/TNF/ARHGEF2/TFRC/RAPGEF2/PTH1R	32	14	403441/403802/403630/442957/449029/403805/490418/404021/476804/403613/442946/403922/403498/403779	18	475471/403924/403897/403502/403424/403741/445452/403998/403754/489766/403616/442985/477032/403429/475294/403985/403703/100856359
BP	GO:0015672	monovalent inorganic cation transport	11/320	27/592	0.94715981502331	0.998752757315781	XLOC_004496/403980/403729/403984/475738/445542/403575/484584/403983/XLOC_030299/403971	XLOC_004496/CAV1/ATP6V0E1/KCNMA1/SLC8A1/SLC5A3/UCP3/SCN1B/KCNMB1/XLOC_030299/CLNS1A	11	3	XLOC_004496/403984/403575	8	403980/403729/475738/445542/484584/403983/XLOC_030299/403971
BP	GO:0055065	metal ion homeostasis	11/320	27/592	0.94715981502331	0.998752757315781	403924/403424/445457/403980/478909/403408/403984/475738/414755/403703/403859	MYC/EDN1/TRPV1/CAV1/SLC11A1/PSEN1/KCNMA1/SLC8A1/PLN/TFRC/ADCY5	11	2	445457/403984	9	403924/403424/403980/478909/403408/475738/414755/403703/403859
BP	GO:0043269	regulation of ion transport	10/320	25/592	0.950076108329695	0.998752757315781	403980/403984/403741/403723/414755/492302/477032/403931/442955/487230	CAV1/KCNMA1/HTR1B/CLCN1/PLN/CFTR/CTNNB1/CD4/EPB41/HTR1A	10	6	403984/403723/492302/403931/442955/487230	4	403980/403741/414755/477032
BP	GO:0007204	positive regulation of cytosolic calcium ion concentration	5/320	14/592	0.952415964629545	0.998752757315781	403424/445457/403980/414755/403859	EDN1/TRPV1/CAV1/PLN/ADCY5	5	1	445457	4	403424/403980/414755/403859
BP	GO:0009142	nucleoside triphosphate biosynthetic process	5/320	14/592	0.952415964629545	0.998752757315781	403998/403694/480558/490425/403755	TGFB1/GALK1/NME1/PKLR/GAPDH	5	2	490425/403755	3	403998/403694/480558
BP	GO:0009145	purine nucleoside triphosphate biosynthetic process	5/320	14/592	0.952415964629545	0.998752757315781	403998/403694/480558/490425/403755	TGFB1/GALK1/NME1/PKLR/GAPDH	5	2	490425/403755	3	403998/403694/480558
BP	GO:0009201	ribonucleoside triphosphate biosynthetic process	5/320	14/592	0.952415964629545	0.998752757315781	403998/403694/480558/490425/403755	TGFB1/GALK1/NME1/PKLR/GAPDH	5	2	490425/403755	3	403998/403694/480558
BP	GO:0009206	purine ribonucleoside triphosphate biosynthetic process	5/320	14/592	0.952415964629545	0.998752757315781	403998/403694/480558/490425/403755	TGFB1/GALK1/NME1/PKLR/GAPDH	5	2	490425/403755	3	403998/403694/480558
BP	GO:0010959	regulation of metal ion transport	5/320	14/592	0.952415964629545	0.998752757315781	403980/414755/477032/403931/442955	CAV1/PLN/CTNNB1/CD4/EPB41	5	2	403931/442955	3	403980/414755/477032
BP	GO:0070371	ERK1 and ERK2 cascade	5/320	14/592	0.952415964629545	0.998752757315781	403883/403502/403998/442985/100856359	ERBB2/TLR9/TGFB1/PDGFRB/RAPGEF2	5	0		5	403883/403502/403998/442985/100856359
BP	GO:0019637	organophosphate metabolic process	18/320	42/592	0.952507781767884	0.998752757315781	612614/403937/553102/403998/403694/480558/477625/612116/442949/607381/442985/403825/490425/479780/403807/403755/403859/403604	COX7A1/INPP5A/GUCY1B1/TGFB1/GALK1/NME1/ADCY6/NAXE/SOCS3/NAXD/PDGFRB/PDE5A/PKLR/COX6A2/MYH7/GAPDH/ADCY5/FMO1	18	7	553102/442949/403825/490425/479780/403807/403755	11	612614/403937/403998/403694/480558/477625/612116/607381/442985/403859/403604
BP	GO:0060548	negative regulation of cell death	17/320	40/592	0.953646317396754	0.998752757315781	XLOC_034743/403550/475471/403924/403441/489433/403802/403980/403937/442990/403797/442936/442949/403927/403501/403922/403498	XLOC_034743/ALB/SFRP2/MYC/HGF/BIRC3/VEGFA/CAV1/INPP5A/IL13/PTGER2/BIRC5/SOCS3/PAX8/SLC46A2/TNF/ARHGEF2	17	9	XLOC_034743/403550/403441/403802/442990/403797/442949/403922/403498	8	475471/403924/489433/403980/403937/442936/403927/403501
BP	GO:0043069	negative regulation of programmed cell death	16/320	38/592	0.954935392486261	0.998752757315781	XLOC_034743/403550/475471/403924/403441/489433/403802/403980/442990/403797/442936/442949/403927/403501/403922/403498	XLOC_034743/ALB/SFRP2/MYC/HGF/BIRC3/VEGFA/CAV1/IL13/PTGER2/BIRC5/SOCS3/PAX8/SLC46A2/TNF/ARHGEF2	16	9	XLOC_034743/403550/403441/403802/442990/403797/442949/403922/403498	7	475471/403924/489433/403980/442936/403927/403501
BP	GO:0006164	purine nucleotide biosynthetic process	8/320	21/592	0.957134570922816	0.998752757315781	553102/403998/403694/480558/477625/490425/403755/403859	GUCY1B1/TGFB1/GALK1/NME1/ADCY6/PKLR/GAPDH/ADCY5	8	3	553102/490425/403755	5	403998/403694/480558/477625/403859
BP	GO:0009152	purine ribonucleotide biosynthetic process	8/320	21/592	0.957134570922816	0.998752757315781	553102/403998/403694/480558/477625/490425/403755/403859	GUCY1B1/TGFB1/GALK1/NME1/ADCY6/PKLR/GAPDH/ADCY5	8	3	553102/490425/403755	5	403998/403694/480558/477625/403859
BP	GO:0009165	nucleotide biosynthetic process	8/320	21/592	0.957134570922816	0.998752757315781	553102/403998/403694/480558/477625/490425/403755/403859	GUCY1B1/TGFB1/GALK1/NME1/ADCY6/PKLR/GAPDH/ADCY5	8	3	553102/490425/403755	5	403998/403694/480558/477625/403859
BP	GO:0009260	ribonucleotide biosynthetic process	8/320	21/592	0.957134570922816	0.998752757315781	553102/403998/403694/480558/477625/490425/403755/403859	GUCY1B1/TGFB1/GALK1/NME1/ADCY6/PKLR/GAPDH/ADCY5	8	3	553102/490425/403755	5	403998/403694/480558/477625/403859
BP	GO:0046390	ribose phosphate biosynthetic process	8/320	21/592	0.957134570922816	0.998752757315781	553102/403998/403694/480558/477625/490425/403755/403859	GUCY1B1/TGFB1/GALK1/NME1/ADCY6/PKLR/GAPDH/ADCY5	8	3	553102/490425/403755	5	403998/403694/480558/477625/403859
BP	GO:0072522	purine-containing compound biosynthetic process	8/320	21/592	0.957134570922816	0.998752757315781	553102/403998/403694/480558/477625/490425/403755/403859	GUCY1B1/TGFB1/GALK1/NME1/ADCY6/PKLR/GAPDH/ADCY5	8	3	553102/490425/403755	5	403998/403694/480558/477625/403859
BP	GO:1901293	nucleoside phosphate biosynthetic process	8/320	21/592	0.957134570922816	0.998752757315781	553102/403998/403694/480558/477625/490425/403755/403859	GUCY1B1/TGFB1/GALK1/NME1/ADCY6/PKLR/GAPDH/ADCY5	8	3	553102/490425/403755	5	403998/403694/480558/477625/403859
BP	GO:0055080	cation homeostasis	13/320	32/592	0.959845033502621	0.998752757315781	403924/403424/445457/403980/478909/403408/403984/475738/414755/485498/492302/403703/403859	MYC/EDN1/TRPV1/CAV1/SLC11A1/PSEN1/KCNMA1/SLC8A1/PLN/CLN5/CFTR/TFRC/ADCY5	13	3	445457/403984/492302	10	403924/403424/403980/478909/403408/475738/414755/485498/403703/403859
BP	GO:0098771	inorganic ion homeostasis	13/320	32/592	0.959845033502621	0.998752757315781	403924/403424/445457/403980/478909/403408/403984/475738/414755/485498/492302/403703/403859	MYC/EDN1/TRPV1/CAV1/SLC11A1/PSEN1/KCNMA1/SLC8A1/PLN/CLN5/CFTR/TFRC/ADCY5	13	3	445457/403984/492302	10	403924/403424/403980/478909/403408/475738/414755/485498/403703/403859
BP	GO:0048519	negative regulation of biological process	63/320	132/592	0.960121270306064	0.998752757315781	XLOC_034743/403550/475471/403924/403441/403897/489433/403502/403547/403802/485058/403424/445457/608843/474839/403980/611360/491169/403937/100856060/442990/403797/478664/403984/403741/403998/403869/442936/489766/403616/474355/403960/607216/612116/474697/403904/490344/403805/442949/414755/403543/477032/476804/403680/442859/442946/403927/403586/403429/403418/475294/403501/403922/483332/403498/403768…	XLOC_034743/ALB/SFRP2/MYC/HGF/NR4A1/BIRC3/TLR9/ID3/VEGFA/MFSD12/EDN1/TRPV1/CTSK/DDX39B/CAV1/KLRD1/UNC119/INPP5A/HORMAD1/IL13/PTGER2/DNAJB11/KCNMA1/HTR1B/TGFB1/TP53/BIRC5/HSF4/LEP/THBD/ADORA2A/MASTL/NAXE/HSPA9/DCN/MYOC/ADORA3/SOCS3/PLN/ARHGAP35/CTNNB1/RPS3/RPL13A/NFKB1/HMGA1/PAX8/CCL17/CDKN1B/GJA1/CAV2/SLC46A2/TNF/RHBDF2/ARHGEF2/MT2A/SRP9/WFDC2/APOE/TFIP11/RAPGEF2/PTH1R/NLK	63	29	XLOC_034743/403550/403441/403802/445457/611360/100856060/442990/403797/478664/403984/607216/474697/490344/403805/442949/476804/403680/442946/403586/403418/403922/483332/403498/403768/611923/403919/403779/491160	34	475471/403924/403897/489433/403502/403547/485058/403424/608843/474839/403980/491169/403937/403741/403998/403869/442936/489766/403616/474355/403960/612116/403904/414755/403543/477032/442859/403927/403429/475294/403501/476438/477530/100856359
BP	GO:0006644	phospholipid metabolic process	4/320	12/592	0.960417337286277	0.998752757315781	403937/403998/442949/442985	INPP5A/TGFB1/SOCS3/PDGFRB	4	1	442949	3	403937/403998/442985
BP	GO:0006754	ATP biosynthetic process	4/320	12/592	0.960417337286277	0.998752757315781	403998/403694/490425/403755	TGFB1/GALK1/PKLR/GAPDH	4	2	490425/403755	2	403998/403694
BP	GO:0046434	organophosphate catabolic process	4/320	12/592	0.960417337286277	0.998752757315781	403694/403825/490425/403755	GALK1/PDE5A/PKLR/GAPDH	4	3	403825/490425/403755	1	403694
BP	GO:0048638	regulation of developmental growth	4/320	12/592	0.960417337286277	0.998752757315781	475471/403424/399518/403957	SFRP2/EDN1/NPY1R/RAB11A	4	1	403957	3	475471/403424/399518
BP	GO:0060255	regulation of macromolecule metabolic process	64/320	134/592	0.960689434527076	0.998752757315781	XLOC_034743/475471/484445/479217/403924/403441/403897/403883/489433/403502/403547/403802/403424/445457/474839/403980/444855/403797/403979/403998/403869/403754/442936/449029/489766/403955/474868/403774/403616/403911/607216/403904/490344/403805/606754/442985/100502558/403962/477032/476804/403680/403931/442859/442946/403927/403429/403954/403790/474966/403922/403498/403755/403170/611923/403703/XLOC_0…	XLOC_034743/SFRP2/FOSB/ARID5B/MYC/HGF/NR4A1/ERBB2/BIRC3/TLR9/ID3/VEGFA/EDN1/TRPV1/DDX39B/CAV1/UNK/PTGER2/HSPB1/TGFB1/TP53/FER/BIRC5/TBX19/HSF4/RAC1/BRD2/RAB1A/LEP/PDE6G/MASTL/DCN/MYOC/ADORA3/QKI/PDGFRB/PMAIP1/ADRA1B/CTNNB1/RPS3/RPL13A/CD4/NFKB1/HMGA1/PAX8/CDKN1B/RHOA/IL5/OOEP/TNF/ARHGEF2/GAPDH/HMGB1/SRP9/TFRC/XLOC_028271/CASP3/SETD3/WFDC2/APOE/GATA4/RAPGEF2/EGF/NLK	64	30	XLOC_034743/403441/403802/445457/403797/449029/403955/474868/403911/607216/490344/403805/100502558/476804/403680/403931/442946/403790/403922/403498/403755/403170/611923/XLOC_028271/403567/490852/403919/486079/403657/491160	34	475471/484445/479217/403924/403897/403883/489433/403502/403547/403424/474839/403980/444855/403979/403998/403869/403754/442936/489766/403774/403616/403904/606754/442985/403962/477032/442859/403927/403429/403954/474966/403703/476438/100856359
BP	GO:0006874	cellular calcium ion homeostasis	7/320	19/592	0.961362805200834	0.998752757315781	403424/445457/403980/403408/475738/414755/403859	EDN1/TRPV1/CAV1/PSEN1/SLC8A1/PLN/ADCY5	7	1	445457	6	403424/403980/403408/475738/414755/403859
BP	GO:0009314	response to radiation	7/320	19/592	0.961362805200834	0.998752757315781	475471/403924/403972/403869/493763/403928/403613	SFRP2/MYC/PRPH2/TP53/RHO/GNAQ/GNAT1	7	3	403972/493763/403613	4	475471/403924/403869/403928
BP	GO:0072503	cellular divalent inorganic cation homeostasis	7/320	19/592	0.961362805200834	0.998752757315781	403424/445457/403980/403408/475738/414755/403859	EDN1/TRPV1/CAV1/PSEN1/SLC8A1/PLN/ADCY5	7	1	445457	6	403424/403980/403408/475738/414755/403859
BP	GO:0055082	cellular chemical homeostasis	12/320	30/592	0.961880435850506	0.998752757315781	403924/403424/445457/403980/403408/403984/475738/414755/485498/492302/403703/403859	MYC/EDN1/TRPV1/CAV1/PSEN1/KCNMA1/SLC8A1/PLN/CLN5/CFTR/TFRC/ADCY5	12	3	445457/403984/492302	9	403924/403424/403980/403408/475738/414755/485498/403703/403859
BP	GO:0019438	aromatic compound biosynthetic process	48/320	103/592	0.962181565448502	0.998752757315781	XLOC_034743/475471/484445/479217/403924/403441/403897/403883/403502/403547/403802/485058/403424/445457/474839/403980/553102/403998/403869/403754/442936/449029/403694/489766/480558/474868/477625/403904/403805/403825/477032/490425/476804/403931/442859/442946/403927/403790/403922/403498/403755/XLOC_028271/490852/403859/486079/100856359/403896/491160	XLOC_034743/SFRP2/FOSB/ARID5B/MYC/HGF/NR4A1/ERBB2/TLR9/ID3/VEGFA/MFSD12/EDN1/TRPV1/DDX39B/CAV1/GUCY1B1/TGFB1/TP53/FER/BIRC5/TBX19/GALK1/HSF4/NME1/BRD2/ADCY6/DCN/ADORA3/PDE5A/CTNNB1/PKLR/RPS3/CD4/NFKB1/HMGA1/PAX8/IL5/TNF/ARHGEF2/GAPDH/XLOC_028271/SETD3/ADCY5/GATA4/RAPGEF2/SMN/NLK	48	22	XLOC_034743/403441/403802/445457/553102/449029/474868/403805/403825/490425/476804/403931/442946/403790/403922/403498/403755/XLOC_028271/490852/486079/403896/491160	26	475471/484445/479217/403924/403897/403883/403502/403547/485058/403424/474839/403980/403998/403869/403754/442936/403694/489766/480558/477625/403904/477032/442859/403927/403859/100856359
BP	GO:0044271	cellular nitrogen compound biosynthetic process	58/320	123/592	0.965986823169396	0.998752757315781	XLOC_034743/475471/484445/479217/403924/403441/403897/403883/403502/607481/403547/403802/403424/445457/474839/403980/479796/444855/609491/553102/XLOC_038876/403998/403869/403754/442936/449029/403694/489766/480558/474868/477625/403904/403805/480311/606754/403825/477032/490425/476804/403680/403931/442859/442946/403927/403684/403790/403922/403498/XLOC_043244/403755/403682/611923/XLOC_028271/490852/4…	XLOC_034743/SFRP2/FOSB/ARID5B/MYC/HGF/NR4A1/ERBB2/TLR9/RPL32/ID3/VEGFA/EDN1/TRPV1/DDX39B/CAV1/TUFM/UNK/RPL4/GUCY1B1/XLOC_038876/TGFB1/TP53/FER/BIRC5/TBX19/GALK1/HSF4/NME1/BRD2/ADCY6/DCN/ADORA3/RPL36AL/QKI/PDE5A/CTNNB1/PKLR/RPS3/RPL13A/CD4/NFKB1/HMGA1/PAX8/RPS11/IL5/TNF/ARHGEF2/XLOC_043244/GAPDH/RPL19/SRP9/XLOC_028271/SETD3/ADCY5/GATA4/SMN/NLK	58	30	XLOC_034743/403441/607481/403802/445457/609491/553102/XLOC_038876/449029/474868/403805/403825/490425/476804/403680/403931/442946/403684/403790/403922/403498/XLOC_043244/403755/403682/611923/XLOC_028271/490852/486079/403896/491160	28	475471/484445/479217/403924/403897/403883/403502/403547/403424/474839/403980/479796/444855/403998/403869/403754/442936/403694/489766/480558/477625/403904/480311/606754/477032/442859/403927/403859
BP	GO:0015711	organic anion transport	6/320	17/592	0.966109957146007	0.998752757315781	485058/404013/403616/492302/488390/482381	MFSD12/SLC6A12/LEP/CFTR/ABCB11/PLEKHA8	6	3	404013/492302/482381	3	485058/403616/488390
BP	GO:0098655	cation transmembrane transport	16/320	39/592	0.96815177300996	0.998752757315781	485058/445457/XLOC_004496/403980/478909/403729/403984/475738/403878/414755/403575/484584/403983/XLOC_030299/403971/403435	MFSD12/TRPV1/XLOC_004496/CAV1/SLC11A1/ATP6V0E1/KCNMA1/SLC8A1/ATP2A2/PLN/UCP3/SCN1B/KCNMB1/XLOC_030299/CLNS1A/ANXA2	16	4	445457/XLOC_004496/403984/403575	12	485058/403980/478909/403729/475738/403878/414755/484584/403983/XLOC_030299/403971/403435
BP	GO:0006811	ion transport	33/320	74/592	0.969118052683087	0.998752757315781	485058/445457/XLOC_004496/403980/404013/478909/403729/403984/403741/475738/403723/403616/445542/403878/414755/492302/403575/477032/403931/488390/484584/403538/482381/479040/403983/442955/XLOC_030299/403703/403971/403435/487230/403713/431686	MFSD12/TRPV1/XLOC_004496/CAV1/SLC6A12/SLC11A1/ATP6V0E1/KCNMA1/HTR1B/SLC8A1/CLCN1/LEP/SLC5A3/ATP2A2/PLN/CFTR/UCP3/CTNNB1/CD4/ABCB11/SCN1B/RHBG/PLEKHA8/RHCG/KCNMB1/EPB41/XLOC_030299/TFRC/CLNS1A/ANXA2/HTR1A/ATOX1/ATP4A	33	14	445457/XLOC_004496/404013/403984/403723/492302/403575/403931/403538/482381/479040/442955/487230/431686	19	485058/403980/478909/403729/403741/475738/403616/445542/403878/414755/477032/488390/484584/403983/XLOC_030299/403703/403971/403435/403713
BP	GO:0043066	negative regulation of apoptotic process	15/320	37/592	0.969465428779012	0.998752757315781	403550/475471/403924/403441/489433/403802/403980/442990/403797/442936/442949/403927/403501/403922/403498	ALB/SFRP2/MYC/HGF/BIRC3/VEGFA/CAV1/IL13/PTGER2/BIRC5/SOCS3/PAX8/SLC46A2/TNF/ARHGEF2	15	8	403550/403441/403802/442990/403797/442949/403922/403498	7	475471/403924/489433/403980/442936/403927/403501
BP	GO:0098662	inorganic cation transmembrane transport	15/320	37/592	0.969465428779012	0.998752757315781	445457/XLOC_004496/403980/478909/403729/403984/475738/403878/414755/403575/484584/403983/XLOC_030299/403971/403435	TRPV1/XLOC_004496/CAV1/SLC11A1/ATP6V0E1/KCNMA1/SLC8A1/ATP2A2/PLN/UCP3/SCN1B/KCNMB1/XLOC_030299/CLNS1A/ANXA2	15	4	445457/XLOC_004496/403984/403575	11	403980/478909/403729/475738/403878/414755/484584/403983/XLOC_030299/403971/403435
BP	GO:0001822	kidney development	3/320	10/592	0.969634412741053	0.998752757315781	403547/403927/404006	ID3/PAX8/SEC61A1	3	1	404006	2	403547/403927
BP	GO:0008217	regulation of blood pressure	3/320	10/592	0.969634412741053	0.998752757315781	450187/399518/403544	EDNRA/NPY1R/PTGS1	3	1	403544	2	450187/399518
BP	GO:0048608	reproductive structure development	3/320	10/592	0.969634412741053	0.998752757315781	475471/612294/486079	SFRP2/RAB13/GATA4	3	1	486079	2	475471/612294
BP	GO:0061458	reproductive system development	3/320	10/592	0.969634412741053	0.998752757315781	475471/612294/486079	SFRP2/RAB13/GATA4	3	1	486079	2	475471/612294
BP	GO:0070374	positive regulation of ERK1 and ERK2 cascade	3/320	10/592	0.969634412741053	0.998752757315781	403998/442985/100856359	TGFB1/PDGFRB/RAPGEF2	3	0		3	403998/442985/100856359
BP	GO:0072001	renal system development	3/320	10/592	0.969634412741053	0.998752757315781	403547/403927/404006	ID3/PAX8/SEC61A1	3	1	404006	2	403547/403927
BP	GO:0018130	heterocycle biosynthetic process	46/320	100/592	0.969987429213082	0.998752757315781	XLOC_034743/475471/484445/479217/403924/403441/403897/403883/403502/403547/403802/403424/445457/474839/403980/553102/403998/403869/403754/442936/449029/403694/489766/480558/474868/477625/403904/403805/403825/477032/490425/476804/403931/442859/442946/403927/403790/403922/403498/403755/XLOC_028271/490852/403859/486079/403896/491160	XLOC_034743/SFRP2/FOSB/ARID5B/MYC/HGF/NR4A1/ERBB2/TLR9/ID3/VEGFA/EDN1/TRPV1/DDX39B/CAV1/GUCY1B1/TGFB1/TP53/FER/BIRC5/TBX19/GALK1/HSF4/NME1/BRD2/ADCY6/DCN/ADORA3/PDE5A/CTNNB1/PKLR/RPS3/CD4/NFKB1/HMGA1/PAX8/IL5/TNF/ARHGEF2/GAPDH/XLOC_028271/SETD3/ADCY5/GATA4/SMN/NLK	46	22	XLOC_034743/403441/403802/445457/553102/449029/474868/403805/403825/490425/476804/403931/442946/403790/403922/403498/403755/XLOC_028271/490852/486079/403896/491160	24	475471/484445/479217/403924/403897/403883/403502/403547/403424/474839/403980/403998/403869/403754/442936/403694/489766/480558/477625/403904/477032/442859/403927/403859
BP	GO:0034654	nucleobase-containing compound biosynthetic process	46/320	100/592	0.969987429213082	0.998752757315781	XLOC_034743/475471/484445/479217/403924/403441/403897/403883/403502/403547/403802/403424/445457/474839/403980/553102/403998/403869/403754/442936/449029/403694/489766/480558/474868/477625/403904/403805/403825/477032/490425/476804/403931/442859/442946/403927/403790/403922/403498/403755/XLOC_028271/490852/403859/486079/403896/491160	XLOC_034743/SFRP2/FOSB/ARID5B/MYC/HGF/NR4A1/ERBB2/TLR9/ID3/VEGFA/EDN1/TRPV1/DDX39B/CAV1/GUCY1B1/TGFB1/TP53/FER/BIRC5/TBX19/GALK1/HSF4/NME1/BRD2/ADCY6/DCN/ADORA3/PDE5A/CTNNB1/PKLR/RPS3/CD4/NFKB1/HMGA1/PAX8/IL5/TNF/ARHGEF2/GAPDH/XLOC_028271/SETD3/ADCY5/GATA4/SMN/NLK	46	22	XLOC_034743/403441/403802/445457/553102/449029/474868/403805/403825/490425/476804/403931/442946/403790/403922/403498/403755/XLOC_028271/490852/486079/403896/491160	24	475471/484445/479217/403924/403897/403883/403502/403547/403424/474839/403980/403998/403869/403754/442936/403694/489766/480558/477625/403904/477032/442859/403927/403859
BP	GO:0042127	regulation of cell proliferation	27/320	62/592	0.970406205157434	0.998752757315781	475471/403924/403897/403502/403802/403424/403630/403741/445452/403998/442957/449029/489766/403616/403805/442985/490418/404021/477032/476804/442946/403429/475294/403922/403703/100856359/403779	SFRP2/MYC/NR4A1/TLR9/VEGFA/EDN1/TGM1/HTR1B/CCL24/TGFB1/GNAI2/TBX19/HSF4/LEP/ADORA3/PDGFRB/RAB25/LGALS3/CTNNB1/RPS3/HMGA1/CDKN1B/CAV2/TNF/TFRC/RAPGEF2/PTH1R	27	11	403802/403630/442957/449029/403805/490418/404021/476804/442946/403922/403779	16	475471/403924/403897/403502/403424/403741/445452/403998/489766/403616/442985/477032/403429/475294/403703/100856359
BP	GO:0009416	response to light stimulus	5/320	15/592	0.97139942438754	0.998752757315781	403972/403869/493763/403928/403613	PRPH2/TP53/RHO/GNAQ/GNAT1	5	3	403972/493763/403613	2	403869/403928
BP	GO:0034765	regulation of ion transmembrane transport	5/320	15/592	0.97139942438754	0.998752757315781	403980/403984/403723/414755/492302	CAV1/KCNMA1/CLCN1/PLN/CFTR	5	3	403984/403723/492302	2	403980/414755
BP	GO:0065008	regulation of biological quality	65/320	138/592	0.975409824256154	0.998752757315781	403550/100686778/477509/403924/403502/403802/403424/445457/608843/403980/476694/450187/478909/403892/607895/403408/403984/484770/403741/445452/403450/475738/403723/403875/403774/403616/474355/403960/477625/474697/403904/490344/404008/399518/403878/403957/414755/403978/485498/492302/100502558/403543/403803/403508/485337/403931/403927/488390/403812/487107/403501/403544/403807/403985/403922/403755/4…	ALB/CYP1A1/GATC/MYC/TLR9/VEGFA/EDN1/TRPV1/CTSK/CAV1/CALR/EDNRA/SLC11A1/SULT1A1/HSD17B8/PSEN1/KCNMA1/AMT/HTR1B/CCL24/MAOA/SLC8A1/CLCN1/F8/RAB1A/LEP/THBD/ADORA2A/ADCY6/HSPA9/DCN/MYOC/RAB5A/NPY1R/ATP2A2/RAB11A/PLN/DLD/CLN5/CFTR/PMAIP1/ARHGAP35/RPE65/EDN2/TPP1/CD4/PAX8/ABCB11/HRH2/GAD2/SLC46A2/PTGS1/MYH7/IL6/TNF/GAPDH/HMGB1/TFRC/CASP3/CLNS1A/ADCY5/HTR1A/PTH1R/FN1/NLK	65	25	403550/100686778/403802/445457/476694/403984/403723/403875/474697/490344/404008/403957/492302/100502558/403803/403931/403544/403807/403922/403755/403170/403567/487230/403779/491160	40	477509/403924/403502/403424/608843/403980/450187/478909/403892/607895/403408/484770/403741/445452/403450/475738/403774/403616/474355/403960/477625/403904/399518/403878/414755/403978/485498/403543/403508/485337/403927/488390/403812/487107/403501/403985/403703/403971/403859/403845
BP	GO:0055074	calcium ion homeostasis	7/320	20/592	0.975758936195039	0.998752757315781	403424/445457/403980/403408/475738/414755/403859	EDN1/TRPV1/CAV1/PSEN1/SLC8A1/PLN/ADCY5	7	1	445457	6	403424/403980/403408/475738/414755/403859
BP	GO:0072507	divalent inorganic cation homeostasis	7/320	20/592	0.975758936195039	0.998752757315781	403424/445457/403980/403408/475738/414755/403859	EDN1/TRPV1/CAV1/PSEN1/SLC8A1/PLN/ADCY5	7	1	445457	6	403424/403980/403408/475738/414755/403859
BP	GO:0009124	nucleoside monophosphate biosynthetic process	4/320	13/592	0.97721804360812	0.998752757315781	403998/403694/490425/403755	TGFB1/GALK1/PKLR/GAPDH	4	2	490425/403755	2	403998/403694
BP	GO:0009127	purine nucleoside monophosphate biosynthetic process	4/320	13/592	0.97721804360812	0.998752757315781	403998/403694/490425/403755	TGFB1/GALK1/PKLR/GAPDH	4	2	490425/403755	2	403998/403694
BP	GO:0009156	ribonucleoside monophosphate biosynthetic process	4/320	13/592	0.97721804360812	0.998752757315781	403998/403694/490425/403755	TGFB1/GALK1/PKLR/GAPDH	4	2	490425/403755	2	403998/403694
BP	GO:0009168	purine ribonucleoside monophosphate biosynthetic process	4/320	13/592	0.97721804360812	0.998752757315781	403998/403694/490425/403755	TGFB1/GALK1/PKLR/GAPDH	4	2	490425/403755	2	403998/403694
BP	GO:1902600	proton transmembrane transport	4/320	13/592	0.97721804360812	0.998752757315781	XLOC_004496/403729/403575/XLOC_030299	XLOC_004496/ATP6V0E1/UCP3/XLOC_030299	4	2	XLOC_004496/403575	2	403729/XLOC_030299
BP	GO:0006066	alcohol metabolic process	6/320	18/592	0.979337458197118	0.998752757315781	100686778/403767/403694/492302/403803/403922	CYP1A1/CUBN/GALK1/CFTR/RPE65/TNF	6	5	100686778/403767/492302/403803/403922	1	403694
BP	GO:0032102	negative regulation of response to external stimulus	6/320	18/592	0.979337458197118	0.998752757315781	403441/442990/403616/474355/403960/403922	HGF/IL13/LEP/THBD/ADORA2A/TNF	6	3	403441/442990/403922	3	403616/474355/403960
BP	GO:0048518	positive regulation of biological process	84/320	176/592	0.982039783757528	0.998752757315781	475471/479217/403924/403441/403897/403981/403883/403502/403547/403802/403949/403424/474839/403980/403546/611360/403630/403438/607183/442990/403797/403984/403741/445452/403998/403869/403754/442936/442957/449029/489766/403955/403938/403774/403616/403960/403911/445542/403904/490344/404008/486415/608459/606754/442985/490418/404021/403957/492302/403483/100502558/403962/403543/477032/476804/491006/4039…	SFRP2/ARID5B/MYC/HGF/NR4A1/CCL2/ERBB2/TLR9/ID3/VEGFA/TCF4/EDN1/DDX39B/CAV1/TUBD1/KLRD1/TGM1/MET/LTA/IL13/PTGER2/KCNMA1/HTR1B/CCL24/TGFB1/TP53/FER/BIRC5/GNAI2/TBX19/HSF4/RAC1/LMAN2/RAB1A/LEP/ADORA2A/PDE6G/SLC5A3/DCN/MYOC/RAB5A/ZDHHC8/FGF5/QKI/PDGFRB/RAB25/LGALS3/RAB11A/CFTR/CGA/PMAIP1/ADRA1B/ARHGAP35/CTNNB1/RPS3/KRT10/CD4/NFKB1/HMGA1/PAX8/RHOA/IL5/HRH2/GNAS/CAV2/OOEP/SLC46A2/ZDHHC5/AAMP/IL6/TNF/AR…	84	36	403441/403802/611360/403630/607183/442990/403797/403984/442957/449029/403955/403938/403911/490344/404008/490418/404021/403957/492302/403483/100502558/476804/403931/442946/403790/403943/403922/403498/403755/442955/403170/403567/490852/486079/403657/403779	48	475471/479217/403924/403897/403981/403883/403502/403547/403949/403424/474839/403980/403546/403438/403741/445452/403998/403869/403754/442936/489766/403774/403616/403960/445542/403904/486415/608459/606754/442985/403962/403543/477032/491006/442859/403927/403954/403812/475294/474966/403501/483490/478908/403985/403703/476438/100856359/448807
BP	GO:0010468	regulation of gene expression	41/320	92/592	0.982067780340198	0.998752757315781	XLOC_034743/475471/484445/479217/403924/403897/403883/403502/403547/403802/403424/445457/474839/403980/444855/403998/403869/403754/442936/449029/489766/474868/403904/403805/606754/477032/476804/403680/403931/442859/442946/403927/403790/403922/403498/403755/611923/XLOC_028271/490852/486079/491160	XLOC_034743/SFRP2/FOSB/ARID5B/MYC/NR4A1/ERBB2/TLR9/ID3/VEGFA/EDN1/TRPV1/DDX39B/CAV1/UNK/TGFB1/TP53/FER/BIRC5/TBX19/HSF4/BRD2/DCN/ADORA3/QKI/CTNNB1/RPS3/RPL13A/CD4/NFKB1/HMGA1/PAX8/IL5/TNF/ARHGEF2/GAPDH/SRP9/XLOC_028271/SETD3/GATA4/NLK	41	19	XLOC_034743/403802/445457/449029/474868/403805/476804/403680/403931/442946/403790/403922/403498/403755/611923/XLOC_028271/490852/486079/491160	22	475471/484445/479217/403924/403897/403883/403502/403547/403424/474839/403980/444855/403998/403869/403754/442936/489766/403904/606754/477032/442859/403927
BP	GO:0034220	ion transmembrane transport	19/320	47/592	0.982373975396886	0.998752757315781	485058/445457/XLOC_004496/403980/478909/403729/403984/475738/403723/403878/414755/492302/403575/484584/403983/XLOC_030299/403971/403435/431686	MFSD12/TRPV1/XLOC_004496/CAV1/SLC11A1/ATP6V0E1/KCNMA1/SLC8A1/CLCN1/ATP2A2/PLN/CFTR/UCP3/SCN1B/KCNMB1/XLOC_030299/CLNS1A/ANXA2/ATP4A	19	7	445457/XLOC_004496/403984/403723/492302/403575/431686	12	485058/403980/478909/403729/475738/403878/414755/484584/403983/XLOC_030299/403971/403435
BP	GO:0001655	urogenital system development	3/320	11/592	0.983471934289436	0.998752757315781	403547/403927/404006	ID3/PAX8/SEC61A1	3	1	404006	2	403547/403927
BP	GO:0048522	positive regulation of cellular process	72/320	154/592	0.986290574225659	0.998752757315781	475471/479217/403924/403441/403897/403981/403883/403502/403802/403949/403424/474839/403980/403546/403630/403438/442990/403797/403984/403741/445452/403998/403869/403754/442936/442957/449029/489766/403955/403938/403774/403616/403960/403911/445542/403904/490344/404008/608459/442985/490418/404021/403957/492302/100502558/403962/403543/477032/476804/403931/442859/442946/403927/403954/403790/403943/4752…	SFRP2/ARID5B/MYC/HGF/NR4A1/CCL2/ERBB2/TLR9/VEGFA/TCF4/EDN1/DDX39B/CAV1/TUBD1/TGM1/MET/IL13/PTGER2/KCNMA1/HTR1B/CCL24/TGFB1/TP53/FER/BIRC5/GNAI2/TBX19/HSF4/RAC1/LMAN2/RAB1A/LEP/ADORA2A/PDE6G/SLC5A3/DCN/MYOC/RAB5A/FGF5/PDGFRB/RAB25/LGALS3/RAB11A/CFTR/PMAIP1/ADRA1B/ARHGAP35/CTNNB1/RPS3/CD4/NFKB1/HMGA1/PAX8/RHOA/IL5/GNAS/CAV2/OOEP/SLC46A2/AAMP/IL6/TNF/ARHGEF2/GAPDH/HMGB1/TFRC/CASP3/SETD3/GATA4/RAPGEF…	72	32	403441/403802/403630/442990/403797/403984/442957/449029/403955/403938/403911/490344/404008/490418/404021/403957/492302/100502558/476804/403931/442946/403790/403943/403922/403498/403755/403170/403567/490852/486079/403657/403779	40	475471/479217/403924/403897/403981/403883/403502/403949/403424/474839/403980/403546/403438/403741/445452/403998/403869/403754/442936/489766/403774/403616/403960/445542/403904/608459/442985/403962/403543/477032/442859/403927/403954/475294/474966/403501/478908/403985/403703/100856359
BP	GO:0032101	regulation of response to external stimulus	14/320	37/592	0.986652492168774	0.998752757315781	403413/403441/403502/403802/403980/403438/607183/442990/445452/403998/403616/474355/403960/403922	DNASE1/HGF/TLR9/VEGFA/CAV1/MET/LTA/IL13/CCL24/TGFB1/LEP/THBD/ADORA2A/TNF	14	6	403413/403441/403802/607183/442990/403922	8	403502/403980/403438/445452/403998/403616/474355/403960
BP	GO:0048589	developmental growth	6/320	19/592	0.98763345188771	0.998752757315781	475471/403424/403616/399518/403957/477032	SFRP2/EDN1/LEP/NPY1R/RAB11A/CTNNB1	6	1	403957	5	475471/403424/403616/399518/477032
BP	GO:0051050	positive regulation of transport	11/320	31/592	0.989865917026022	0.998752757315781	403883/403802/403424/403980/442990/403998/403938/404008/486415/492302/403922	ERBB2/VEGFA/EDN1/CAV1/IL13/TGFB1/LMAN2/RAB5A/ZDHHC8/CFTR/TNF	11	6	403802/442990/403938/404008/492302/403922	5	403883/403424/403980/403998/486415
BP	GO:0050896	response to stimulus	149/320	301/592	0.990477556495013	0.998752757315781	403550/475471/403880/403413/403924/403441/403897/403981/403883/403502/403537/403511/403906/403547/403802/403424/445457/474839/484483/403980/403546/481739/404019/450187/611360/491169/403809/403865/403536/403408/403438/607183/442990/403972/403797/403953/403762/403781/403984/403741/608246/403752/553102/445452/403998/403869/474362/403754/403704/442957/478973/403773/403742/403955/403875/403774/403616/…	ALB/SFRP2/STXBP2/DNASE1/MYC/HGF/NR4A1/CCL2/ERBB2/TLR9/MCL1/GNB3/SAG/ID3/VEGFA/EDN1/TRPV1/DDX39B/CD79A/CAV1/TUBD1/RGL2/HSP90B1/EDNRA/KLRD1/UNC119/RRBP1/RAB12/TPMT/PSEN1/MET/LTA/IL13/PRPH2/PTGER2/SRP54/BGLAP/PDE6D/KCNMA1/HTR1B/CSF3/TJP1/GUCY1B1/CCL24/TGFB1/TP53/AKAP8/FER/UACA/GNAI2/COPA/RAB8A/RLN2/RAC1/F8/RAB1A/LEP/XLOC_019078/THBD/ADORA2A/ASIP/PDE6G/RPGR/MASTL/RAB4B/ADCY6/DCN/MYOC/ADORA3/ADM/DLC1/…	149	71	403550/403413/403441/403906/403802/445457/484483/404019/611360/403865/403536/607183/442990/403972/403797/403953/403984/608246/553102/442957/478973/403742/403955/403875/XLOC_019078/492296/403911/607216/490344/403805/403817/100855637/404018/404008/442949/493763/XLOC_006984/XLOC_004697/404021/403518/492302/403483/100502558/403803/476804/476435/403613/403931/403948/442946/403673/403790/403943/474836/…	78	475471/403880/403924/403897/403981/403883/403502/403537/403511/403547/403424/474839/403980/403546/481739/450187/491169/403809/403408/403438/403762/403781/403741/403752/445452/403998/403869/474362/403754/403704/403773/403774/403616/474355/403960/403726/403956/477625/403904/475607/479458/481735/399518/608459/403740/442985/414755/489894/403928/403962/612294/403543/477032/403508/449478/442859/403927/…
BP	GO:0046486	glycerolipid metabolic process	3/320	12/592	0.991156799957156	0.998752757315781	403980/403937/442985	CAV1/INPP5A/PDGFRB	3	0		3	403980/403937/442985
BP	GO:0048568	embryonic organ development	3/320	12/592	0.991156799957156	0.998752757315781	403547/403424/403922	ID3/EDN1/TNF	3	1	403922	2	403547/403424
BP	GO:0009611	response to wounding	8/320	25/592	0.993415015121478	0.998752757315781	403980/403998/403875/474355/403543/403954/403939/403922	CAV1/TGFB1/F8/THBD/ARHGAP35/RHOA/CD44/TNF	8	2	403875/403922	6	403980/403998/474355/403543/403954/403939
BP	GO:0050878	regulation of body fluid levels	7/320	23/592	0.994613711251197	0.998752757315781	403424/403980/403984/403875/474355/477625/492302	EDN1/CAV1/KCNMA1/F8/THBD/ADCY6/CFTR	7	3	403984/403875/492302	4	403424/403980/474355/477625
BP	GO:0008203	cholesterol metabolic process	2/320	10/592	0.994959688027717	0.998752757315781	403767/492302	CUBN/CFTR	2	2	403767/492302	0
BP	GO:0016125	sterol metabolic process	2/320	10/592	0.994959688027717	0.998752757315781	403767/492302	CUBN/CFTR	2	2	403767/492302	0
BP	GO:1902652	secondary alcohol metabolic process	2/320	10/592	0.994959688027717	0.998752757315781	403767/492302	CUBN/CFTR	2	2	403767/492302	0
BP	GO:0090407	organophosphate biosynthetic process	8/320	26/592	0.996038415195444	0.998752757315781	553102/403998/403694/480558/477625/490425/403755/403859	GUCY1B1/TGFB1/GALK1/NME1/ADCY6/PKLR/GAPDH/ADCY5	8	3	553102/490425/403755	5	403998/403694/480558/477625/403859
BP	GO:0042060	wound healing	7/320	24/592	0.99683666638728	0.998752757315781	403980/403875/474355/403543/403954/403939/403922	CAV1/F8/THBD/ARHGAP35/RHOA/CD44/TNF	7	2	403875/403922	5	403980/474355/403543/403954/403939
BP	GO:0043270	positive regulation of ion transport	2/320	11/592	0.99751252219178	0.998752757315781	403980/492302	CAV1/CFTR	2	1	492302	1	403980
BP	GO:0061041	regulation of wound healing	3/320	14/592	0.997574668224317	0.998752757315781	403980/474355/403922	CAV1/THBD/TNF	3	1	403922	2	403980/474355
BP	GO:1903034	regulation of response to wounding	3/320	14/592	0.997574668224317	0.998752757315781	403980/474355/403922	CAV1/THBD/TNF	3	1	403922	2	403980/474355
BP	GO:0007596	blood coagulation	3/320	15/592	0.998752757315781	0.998752757315781	403980/403875/474355	CAV1/F8/THBD	3	1	403875	2	403980/474355
BP	GO:0007599	hemostasis	3/320	15/592	0.998752757315781	0.998752757315781	403980/403875/474355	CAV1/F8/THBD	3	1	403875	2	403980/474355
BP	GO:0050817	coagulation	3/320	15/592	0.998752757315781	0.998752757315781	403980/403875/474355	CAV1/F8/THBD	3	1	403875	2	403980/474355
CC	GO:0005622	intracellular	234/313	412/578	0.0276859763527162	0.824877801980086	XLOC_034743/489186/100686778/484445/479217/403880/403987/403413/403924/403969/403897/403492/489862/403883/489433/403502/403537/403767/403511/403400/403547/403802/485058/403949/403424/608843/607905/610702/474839/403553/403686/403980/476694/612614/403546/XLOC_001979/404019/479796/404003/491169/444855/403809/403892/403865/606758/480050/403536/607895/448801/403408/403852/100856060/442990/488903/40395…	XLOC_034743/ARSI/CYP1A1/FOSB/ARID5B/STXBP2/PTHLH/DNASE1/MYC/TMED11/NR4A1/G6PC1/MYH16/ERBB2/BIRC3/TLR9/MCL1/CUBN/GNB3/CTSS/ID3/VEGFA/MFSD12/TCF4/EDN1/CTSK/RING1/SPACA3/DDX39B/HSPB8/HMGN2/CAV1/CALR/COX7A1/TUBD1/XLOC_001979/HSP90B1/TUFM/SEC11C/UNC119/UNK/RRBP1/SULT1A1/RAB12/DMD/TDRD5/TPMT/HSD17B8/LOC448801/PSEN1/TJP3/HORMAD1/IL13/ARSK/SRP54/HSPB1/BGLAP/DAD1/DNAJB11/PDE6D/RARA/SPCS3/XYLT2/RPN1/KCNMA1…	234	110	XLOC_034743/100686778/403413/403969/403492/489862/403767/403400/403802/610702/476694/XLOC_001979/404019/404003/403865/403536/448801/403852/100856060/442990/488903/403953/478664/404005/476516/403984/553102/XLOC_038876/607587/485448/442957/449029/403951/403955/403938/474868/477046/403908/403936/403944/483146/607216/404004/474697/490344/404018/404008/404012/404021/403957/403518/403419/492302/1005025…	124	489186/484445/479217/403880/403987/403924/403897/403883/489433/403502/403537/403511/403547/485058/403949/403424/608843/607905/474839/403553/403686/403980/612614/403546/479796/491169/444855/403809/403892/606758/480050/607895/403408/403979/403762/480238/403781/480526/493990/503548/403741/403752/403998/403450/403869/474362/486397/403754/403704/XLOC_001181/442936/403694/404014/489766/491153/403773/40…
CC	GO:0044424	intracellular part	234/313	412/578	0.0276859763527162	0.824877801980086	XLOC_034743/489186/100686778/484445/479217/403880/403987/403413/403924/403969/403897/403492/489862/403883/489433/403502/403537/403767/403511/403400/403547/403802/485058/403949/403424/608843/607905/610702/474839/403553/403686/403980/476694/612614/403546/XLOC_001979/404019/479796/404003/491169/444855/403809/403892/403865/606758/480050/403536/607895/448801/403408/403852/100856060/442990/488903/40395…	XLOC_034743/ARSI/CYP1A1/FOSB/ARID5B/STXBP2/PTHLH/DNASE1/MYC/TMED11/NR4A1/G6PC1/MYH16/ERBB2/BIRC3/TLR9/MCL1/CUBN/GNB3/CTSS/ID3/VEGFA/MFSD12/TCF4/EDN1/CTSK/RING1/SPACA3/DDX39B/HSPB8/HMGN2/CAV1/CALR/COX7A1/TUBD1/XLOC_001979/HSP90B1/TUFM/SEC11C/UNC119/UNK/RRBP1/SULT1A1/RAB12/DMD/TDRD5/TPMT/HSD17B8/LOC448801/PSEN1/TJP3/HORMAD1/IL13/ARSK/SRP54/HSPB1/BGLAP/DAD1/DNAJB11/PDE6D/RARA/SPCS3/XYLT2/RPN1/KCNMA1…	234	110	XLOC_034743/100686778/403413/403969/403492/489862/403767/403400/403802/610702/476694/XLOC_001979/404019/404003/403865/403536/448801/403852/100856060/442990/488903/403953/478664/404005/476516/403984/553102/XLOC_038876/607587/485448/442957/449029/403951/403955/403938/474868/477046/403908/403936/403944/483146/607216/404004/474697/490344/404018/404008/404012/404021/403957/403518/403419/492302/1005025…	124	489186/484445/479217/403880/403987/403924/403897/403883/489433/403502/403537/403511/403547/485058/403949/403424/608843/607905/474839/403553/403686/403980/612614/403546/479796/491169/444855/403809/403892/606758/480050/607895/403408/403979/403762/480238/403781/480526/493990/503548/403741/403752/403998/403450/403869/474362/486397/403754/403704/XLOC_001181/442936/403694/404014/489766/491153/403773/40…
CC	GO:0005737	cytoplasm	208/313	364/578	0.03633903762089	0.824877801980086	XLOC_034743/489186/100686778/403880/403987/403413/403969/403897/403492/489862/403883/489433/403502/403537/403767/403511/403400/403547/403802/485058/403424/608843/607905/610702/474839/403553/403686/403980/476694/612614/403546/XLOC_001979/404019/479796/404003/491169/444855/403809/403892/403865/606758/480050/403536/607895/448801/403408/442990/488903/403953/403979/403762/480238/478664/403781/480526/4…	XLOC_034743/ARSI/CYP1A1/STXBP2/PTHLH/DNASE1/TMED11/NR4A1/G6PC1/MYH16/ERBB2/BIRC3/TLR9/MCL1/CUBN/GNB3/CTSS/ID3/VEGFA/MFSD12/EDN1/CTSK/RING1/SPACA3/DDX39B/HSPB8/HMGN2/CAV1/CALR/COX7A1/TUBD1/XLOC_001979/HSP90B1/TUFM/SEC11C/UNC119/UNK/RRBP1/SULT1A1/RAB12/DMD/TDRD5/TPMT/HSD17B8/LOC448801/PSEN1/IL13/ARSK/SRP54/HSPB1/BGLAP/DAD1/DNAJB11/PDE6D/RARA/SPCS3/XYLT2/RPN1/KCNMA1/FUT10/HTR1B/TJP1/GUCY1B1/XLOC_038…	208	97	XLOC_034743/100686778/403413/403969/403492/489862/403767/403400/403802/610702/476694/XLOC_001979/404019/404003/403865/403536/448801/442990/488903/403953/478664/404005/476516/403984/553102/XLOC_038876/607587/485448/442957/403951/403955/403938/474868/403908/403936/403944/483146/607216/404004/474697/490344/404018/404008/404012/404021/403957/403518/403419/492302/100502558/403443/403575/403803/403535/…	111	489186/403880/403987/403897/403883/489433/403502/403537/403511/403547/485058/403424/608843/607905/474839/403553/403686/403980/612614/403546/479796/491169/444855/403809/403892/606758/480050/607895/403408/403979/403762/480238/403781/480526/493990/503548/403741/403752/403998/403450/403869/474362/486397/403754/XLOC_001181/442936/403694/404014/491153/403773/403580/480558/403774/475258/403726/474865/44…
CC	GO:0016607	nuclear speck	9/313	11/578	0.0566833565761722	0.824877801980086	607905/474839/403953/489766/474868/403907/490611/403557/477530	RING1/DDX39B/SRP54/HSF4/BRD2/PNN/BCL2L2/PPP1CC/TFIP11	9	4	403953/474868/490611/403557	5	607905/474839/489766/403907/477530
[truncated: 274 more rows]
