# Supplementary material for: RNA sequencing reveals dynamic expression of genes related to innate immune responses in canine small intestinal epithelial cells induced by Echinococcus granulosus protoscoleces
Source: Front Vet Sci. 2024 Nov 29;11:1503995. doi: 10.3389/fvets.2024.1503995 (PMC11638162; doi:10.3389/fvets.2024.1503995)
Supplement: Supplementary file 8 [file Table_8.XLS]

KEGGID	Description	GeneRatio	BgRatio	pvalue	padj	geneID	geneName	keggID	Count	Up	Up_Gene_id	Down	Down_Gene_id
cfa04144	Endocytosis	165/4151	243/7299	0.000223657875142329	0.0338895891408517	477039/482852/487157/484067/100684653/479353/485693/489553/100855626/609100/488840/475213/606759/608924/483923/488808/607262/608361/100688052/607442/488409/477953/477303/481130/480487/475294/100685675/404306/119866853/486746/403735/477751/403980/106560075/478906/608079/476364/480578/481396/486825/403954/491306/476150/489806/489369/489656/483627/442860/491081/612219/608485/612266/479674/476423/485…	TGFBR2/RAB11FIP1/PSD2/IGF2R/GRK6/DAB2/GRK7/DNAJC6/SNX12/CYTH3/ARAP2/WASL/PSD3/CHMP7/PARD6G/FGFR3/ARRB2/CHMP6/RAB11FIP3/VPS26B/WIPF1/PARD3/SPART/AGAP2/ARL17A/CAV2/EHD1/EGFR/LOC119866853/WASHC1/HRAS/WASHC2C/CAV1/ARPC4/CXCR1/CYTH1/CHMP2A/CLTC/ACTR2/ZFYVE27/RHOA/SH3GLB2/STAM2/VPS37D/CBL/CHMP1A/ARFGAP2/PDGFRA/EPN3/LDLRAP1/RAB31/LOC612266/VPS4A/CYTH2/TSG101/SMAD3/WASHC3/CBLB/CHMP2B/EHD3/HSP70/SH3GL1/DN…	cfa:477039/cfa:482852/cfa:487157/cfa:484067/cfa:100684653/cfa:479353/cfa:485693/cfa:489553/cfa:100855626/cfa:609100/cfa:488840/cfa:475213/cfa:606759/cfa:608924/cfa:483923/cfa:488808/cfa:607262/cfa:608361/cfa:100688052/cfa:607442/cfa:488409/cfa:477953/cfa:477303/cfa:481130/cfa:480487/cfa:475294/cfa:100685675/cfa:404306/cfa:478336/cfa:486746/cfa:403735/cfa:477751/cfa:403980/cfa:106560075/cfa:478906…	165	47	487157/484067/485693/489553/475213/488409/477953/481130/404306/119866853/478906/480578/481396/403954/476150/489369/612266/487965/475611/100683160/474850/485557/612505/480605/475356/403439/474416/487641/478299/474533/100684058/475095/479481/486857/479075/474741/486747/490341/485189/609612/609621/483594/482044/484375/403773/100684384/486859	118	477039/482852/100684653/479353/100855626/609100/488840/606759/608924/483923/488808/607262/608361/100688052/607442/477303/480487/475294/100685675/486746/403735/477751/403980/106560075/608079/476364/486825/491306/489806/489656/483627/442860/491081/612219/608485/479674/476423/485406/610902/475444/487675/611260/403612/485039/484949/609858/100688009/612830/607306/479667/480470/480263/486562/481454/607…
cfa05161	Hepatitis B	107/4151	151/7299	0.000244273266760649	0.0338895891408517	477039/609669/480372/100855704/607019/611934/476412/488596/403440/474890/100142679/480272/482905/403924/490796/480291/100684945/100855828/481145/490792/476714/488473/481111/482839/403735/403856/442936/485004/487057/403416/477024/479866/478061/488472/612303/403872/483729/488371/490968/488449/484648/610902/489508/488239/480454/490878/479678/449021/474855/476915/483312/102156745/485839/403998/480886…	TGFBR2/LOC609669/SLC10A1/CDK2/MAPK11/CREB3/IRF3/TGFB2/HSPG2/CDKN1A/STAT6/NFATC4/TLR3/MYC/TGFB3/NFKBIA/EP300/PRKCG/TBK1/FOS/TYK2/CASP8/STAT2/IKBKB/HRAS/MAPK14/BIRC5/MAP2K7/CCNE2/BCL2/MYD88/CREBBP/MAP3K1/CASP10/CREB3L4/NRAS/RELA/IFIH1/STAT5A/STAT1/RAF1/SMAD3/MAP2K4/E2F3/MAP2K6/AKT1/NFATC3/AKT2/ATF6B/RB1/GRB2/MAP3K7/E2F1/TGFB1/DDX3X/CASP12/MAP2K3/PCNA/MAP2K2/EGR2/CREB1/SMAD4/CXCL8/MMP9/YWHAZ/TRAF6/B…	cfa:477039/cfa:475864/cfa:480372/cfa:100855704/cfa:607019/cfa:611934/cfa:476412/cfa:488596/cfa:403440/cfa:474890/cfa:100142679/cfa:480272/cfa:482905/cfa:403924/cfa:490796/cfa:480291/cfa:100684945/cfa:100855828/cfa:481145/cfa:490792/cfa:476714/cfa:488473/cfa:481111/cfa:482839/cfa:403735/cfa:403856/cfa:442936/cfa:485004/cfa:487057/cfa:403416/cfa:477024/cfa:479866/cfa:478061/cfa:488472/cfa:612303/cf…	107	25	609669/480372/607019/403440/100684945/100855828/403416/479866/488239/479678/476915/102156745/489547/403850/403885/607023/483636/485930/484028/611852/403922/475526/403869/119870216/483925	82	477039/100855704/611934/476412/488596/474890/100142679/480272/482905/403924/490796/480291/481145/490792/476714/488473/481111/482839/403735/403856/442936/485004/487057/477024/478061/488472/612303/403872/483729/488371/490968/488449/484648/610902/489508/480454/490878/449021/474855/483312/485839/403998/480886/479458/477166/611939/479219/607922/476196/475864/100688110/100683675/492247/477085/100686766…
cfa05132	Salmonella infection	178/4151	265/7299	0.000307156397046994	0.0338895891408517	477570/487657/102153202/480437/484713/480213/607019/100174780/609100/478918/475213/488833/474919/612944/403670/100856149/609233/403924/480291/100855591/474830/488576/478828/478702/490792/610829/608486/480487/488473/111090648/478701/482839/477032/611680/610524/477200/403735/610530/100855995/486896/483266/106560075/476691/611262/475851/106557476/111096459/403856/482266/608079/485004/607885/10068566…	LOC477570/SNX33/TUBB4B/DYNC1H1/FLNB/TUBB6/MAPK11/TNFSF10/CYTH3/TUBA4A/WASL/RHOH/HSP90AB1/ARL8B/RHOB/DYNLT1/DYNLL1/MYC/NFKBIA/KLC1/TUBB/RAB7B/NCKAP1/LOC478702/FOS/PFN4/RIPK3/ARL17A/CASP8/LOC111090648/TUBB2A/IKBKB/CTNNB1/ACTR1B/LY96/DYNLRB1/HRAS/SNX18/LOC100855995/CASP7/PIK3CG/ARPC4/STX10/TRADD/S100A10/LOC106557476/LOC111096459/MAPK14/FLNC/CYTH1/MAP2K7/PAK1/LOC100685666/BCL2/CD14/GSDMD/ACTR2/MYD88/…	cfa:608051/cfa:487657/cfa:102153202/cfa:480437/cfa:484713/cfa:480213/cfa:607019/cfa:100174780/cfa:609100/cfa:610636/cfa:475213/cfa:488833/cfa:474919/cfa:612944/cfa:403670/cfa:100856149/cfa:609233/cfa:403924/cfa:480291/cfa:100855591/cfa:474830/cfa:488576/cfa:478828/cfa:478702/cfa:490792/cfa:610829/cfa:608486/cfa:480487/cfa:488473/cfa:474682/cfa:478702/cfa:482839/cfa:477032/cfa:403791/cfa:610524/cf…	178	55	477570/480437/484713/607019/475213/488833/474919/612944/478828/610829/111090648/486896/483266/111096459/482266/100685666/403416/481396/403954/479636/481084/610636/404019/479461/102156745/489547/482252/477936/403505/612100/403850/100688321/474416/111089999/100683352/608051/474570/607023/403502_1/403580/476649/102151775/484028/403922/490576/119867319/102152592/479804/481884/485950/479317/482970/111…	123	487657/102153202/480213/100174780/609100/478918/403670/100856149/609233/403924/480291/100855591/474830/488576/478702/490792/608486/480487/488473/478701/482839/477032/611680/610524/477200/403735/610530/100855995/106560075/476691/611262/475851/106557476/403856/608079/485004/607885/607076/609395/477024/100856405/100682715/403791/483729/489760/484648/476423/475236/489508/480569/474750/485217/480454/4…
cfa05168	Herpes simplex virus 1 infection	234/4151	358/7299	0.000480230080547479	0.0397390391653039	119863916/403667/607899/100686012/484463/476412/482905/492246/119863914/611051/100686484/480291/100685774/481145/611742/490789/491859/100856603/476714/488473/484559/106559145/484542/403981/111091403/100686177/484238/481111/100686147/102155336/484968/482839/100686614/486142/490310/608913/102152013/100856123/611262/484933/100856077/106558995/475702/481675/492233/481732/479580/100683215/403416/48434…	LOC119863916/SRSF6/IRF9/ZNF132/ZNF45/IRF3/TLR3/HCFC1/LOC119863914/OAS2/LOC100686484/NFKBIA/ZNF79/TBK1/ZNF565/EIF2B2/CFP/LOC100856603/TYK2/CASP8/LOC484559/ZNF793/ZNF875/CCL2/LOC111091403/ZNF282/ZNF606/STAT2/ZNF268/LOC102155336/ZNF846/IKBKB/ZNF175/ZNF596/RNASEL/LOC608913/LOC102152013/ZNF157/TRADD/LOC484933/IFNGR1/LOC106558995/EIF2B4/LOC481675/ZNF275/DLA-DMA/TNFRSF14/ZFP90/BCL2/LOC484341/MYD88/ZNF66…	cfa:100686012/cfa:403667/cfa:607899/cfa:100686012/cfa:484463/cfa:476412/cfa:482905/cfa:492246/cfa:100684596/cfa:611051/cfa:100686484/cfa:480291/cfa:100685774/cfa:481145/cfa:611742/cfa:490789/cfa:491859/cfa:100856603/cfa:476714/cfa:488473/cfa:484559/cfa:106559145/cfa:484542/cfa:403981/cfa:100686725/cfa:100686177/cfa:484238/cfa:481111/cfa:100686147/cfa:102155336/cfa:484968/cfa:482839/cfa:100686614/…	234	113	119863916/100686012/492246/100686484/491859/100856603/484559/106559145/484542/111091403/484238/100686147/102155336/484968/100686614/486142/608913/102152013/100856123/484933/481675/492233/481732/403416/484341/485620/102152536/478232/476728/610476/102153779/607183/480899/484217/106559132/102152102/106558983/607786/119866511/102156745/100684414/474860/100686725/607492/478279/100682654/484969/488951/…	121	403667/607899/484463/476412/482905/119863914/611051/480291/100685774/481145/611742/490789/476714/488473/403981/100686177/481111/482839/490310/611262/100856077/106558995/475702/479580/100683215/477024/483780/100302056/480019/100856468/483729/479870/488371/100856343/488449/100856587/119876367/606818/102151476/484586/111089991/490878/479464/609654/449021/100856058/475730/119865351/403609/403557/1006…
cfa05206	MicroRNAs in cancer	115/4151	166/7299	0.000611009715689809	0.0404488431786654	607929/100687084/481689/403802/483038/403537/487546/488596/474890/476177/403883/403924/612071/100684945/488808/100855828/612436/485874/490941/403453/403438/489880/403879/485084/404306/481772/100682877/119871462/482839/100856705/489038/403735/478332/483148/491597/478355/487057/403416/485504/403429/403954/479866/403939/608378/478232/403872/481289/442860/477966/403437/484648/488239/487036/119864601/…	RASSF1/SOX4/TNC/VEGFA/CYP1B1/MCL1/SHC4/TGFB2/CDKN1A/SERPINB5/ERBB2/MYC/CDCA5/EP300/FGFR3/PRKCG/MARCKS/PLCG1/HDAC5/ABCC1/MET/FSCN1/ABCB1/APC2/EGFR/PIM1/TNXB/LOC119871462/IKBKB/EFNA3/DDIT4/HRAS/TPM1/NOTCH2/PDGFA/KIF23/CCNE2/BCL2/SPRY2/CDKN1B/RHOA/CREBBP/CD44/RPTOR/MTOR/NRAS/TIMP3/PDGFRA/ZEB1/BRCA1/RAF1/E2F3/MMP16/EFNA2/EFNA4/SOCS1/BMF/HMOX1/GRB2/IGF2BP1/E2F1/CCND3/LOC111096471/VIM/ZFPM2/MAP2K2/RPS6…	cfa:607929/cfa:100687084/cfa:481689/cfa:403802/cfa:483038/cfa:403537/cfa:487546/cfa:488596/cfa:474890/cfa:476177/cfa:403883/cfa:403924/cfa:612071/cfa:100684945/cfa:488808/cfa:100855828/cfa:612436/cfa:485874/cfa:490941/cfa:403453/cfa:403438/cfa:489880/cfa:403879/cfa:485084/cfa:404306/cfa:481772/cfa:100682877/cfa:489012/cfa:482839/cfa:100856705/cfa:489038/cfa:403735/cfa:478332/cfa:483148/cfa:491597…	115	40	481689/403802/483038/487546/476177/100684945/100855828/403453/485084/404306/100682877/119871462/489038/483148/478355/403416/403954/479866/403939/608378/478232/477966/403437/488239/111096471/481997/607662/403885/479139/610439/482996/476715/477014/490611/484692/487486/403869/481105/480676/488125	75	607929/100687084/403537/488596/474890/403883/403924/612071/488808/612436/485874/490941/403438/489880/403879/481772/482839/100856705/403735/478332/491597/487057/485504/403429/403872/481289/442860/484648/487036/119864601/490433/490006/607313/442987/483312/491064/485839/608847/477991/611939/490831/100685634/486148/487309/442985/403693/487097/488448/484056/102154676/477085/489692/490439/612867/484513…
cfa05169	Epstein-Barr virus infection	123/4151	180/7299	0.000938145653618166	0.0517543685579355	100855704/607899/607019/486814/476412/474890/485069/611051/403924/480291/481145/480478/476714/488473/484006/481111/484198/482839/485604/611262/403856/611571/485004/481732/487057/403416/403429/477024/480610/403939/480019/100856468/102155642/483729/100688937/488449/489508/488239/480454/490878/449021/607786/100855667/476915/102156745/474860/485839/608847/489547/477991/478279/106559217/475980/1001923…	CDK2/IRF9/MAPK11/BLNK/IRF3/CDKN1A/GADD45B/OAS2/MYC/NFKBIA/TBK1/PSMC5/TYK2/CASP8/TNFAIP3/STAT2/GADD45G/IKBKB/ENTPD3/TRADD/MAPK14/CD247/MAP2K7/DLA-DMA/CCNE2/BCL2/CDKN1B/MYD88/PSMD11/CD44/TRAF5/IFNAR2/NFKBIE/RELA/ENTPD8/STAT1/MAP2K4/E2F3/MAP2K6/AKT1/AKT2/DLA-DOB/ISG15/RB1/MAP3K7/HLA-DRB1/E2F1/CCND3/MAP2K3/VIM/PDIA3/RAC3/PSMC3/PSMD4/PSMC1/HDAC1/MDM2/TRAF6/BID/IRAK1/CDKN1C/PIK3CB/PLCG2/LOC100686766/OA…	cfa:100855704/cfa:607899/cfa:607019/cfa:486814/cfa:476412/cfa:474890/cfa:485069/cfa:611051/cfa:403924/cfa:480291/cfa:481145/cfa:480478/cfa:476714/cfa:488473/cfa:484006/cfa:481111/cfa:484198/cfa:482839/cfa:485604/cfa:611262/cfa:403856/cfa:611571/cfa:485004/cfa:481732/cfa:487057/cfa:403416/cfa:403429/cfa:477024/cfa:480610/cfa:403939/cfa:480019/cfa:100856468/cfa:102155642/cfa:483729/cfa:100688937/cf…	123	37	607019/486814/485604/611571/481732/403416/403939/100688937/488239/607786/476915/102156745/474860/489547/478279/477490/403975/119881611/607023/481740/480465/479180/484028/403922/100687259/478522/486242/490269/607827/478372/481731/479854/477886/403869/483594/119870216/474869	86	100855704/607899/476412/474890/485069/611051/403924/480291/481145/480478/476714/488473/484006/481111/484198/482839/611262/403856/485004/487057/403429/477024/480610/480019/100856468/102155642/483729/488449/489508/480454/490878/449021/100855667/485839/608847/477991/106559217/475980/100192385/100688636/487309/403693/100688110/100683675/492247/102154676/477085/489692/100686766/100855613/612867/476470…
cfa04621	NOD-like receptor signaling pathway	102/4151	147/7299	0.00111828163668483	0.0528787459632399	475829/612919/607899/607019/476412/474919/611051/480291/486628/481145/476714/608486/488473/403981/484006/481111/482839/490310/480008/403856/489042/403416/609395/477024/403954/480019/100856468/483729/480645/607226/485818/488449/477649/100856190/479464/489370/102156745/487286/479646/100856182/479458/607492/477936/448778/612100/489664/481746/403850/100688110/479732/477412/489433/476034/476548/100686…	TXNIP/GABARAPL1/IRF9/MAPK11/IRF3/HSP90AB1/OAS2/NFKBIA/ITPR2/TBK1/TYK2/RIPK3/CASP8/CCL2/TNFAIP3/STAT2/IKBKB/RNASEL/NEK7/MAPK14/MCU/BCL2/GSDMD/MYD88/RHOA/TRAF5/IFNAR2/RELA/YWHAE/DHX33/RBCK1/STAT1/DNM1L/PLCB2/BIRC2/NLRX1/MAP3K7/NOD2/GABARAPL2/ERBIN/CASP12/CARD9/RIPK2/P2RX7/LOC612100/CYBA/ITPR3/CXCL8/TRAF6/TRIP6/ATG16L1/BIRC3/PLCB3/ITPR1/LOC100686766/OAS3/ATG12/PRKCD/TRAF2/CTSB/NFKB1/LOC608573/MAP1LC…	cfa:475829/cfa:612919/cfa:607899/cfa:607019/cfa:476412/cfa:474919/cfa:611051/cfa:480291/cfa:486628/cfa:481145/cfa:476714/cfa:608486/cfa:488473/cfa:403981/cfa:484006/cfa:481111/cfa:482839/cfa:490310/cfa:480008/cfa:403856/cfa:489042/cfa:403416/cfa:609395/cfa:477024/cfa:403954/cfa:480019/cfa:100856468/cfa:483729/cfa:480645/cfa:607226/cfa:485818/cfa:488449/cfa:477649/cfa:100856190/cfa:479464/cfa:4893…	102	27	607019/474919/486628/403416/403954/100856190/102156745/607492/477936/612100/481746/403850/477490/479255/607023/485773/612601/484028/611852/479619/403922/490576/609605/606815/100856598/478300/488007	75	475829/612919/607899/476412/611051/480291/481145/476714/608486/488473/403981/484006/481111/482839/490310/480008/403856/489042/609395/477024/480019/100856468/483729/480645/607226/485818/488449/477649/479464/489370/487286/479646/100856182/479458/448778/489664/100688110/479732/477412/489433/476034/476548/100686766/474636/494005/480673/486077/442859/608573/477201/100856398/100856408/403618/100855877/…
cfa04217	Necroptosis	100/4151	146/7299	0.00242452458402407	0.100314704663996	487515/607899/611078/100174780/474919/100142679/482905/608924/608361/475630/476714/608486/488473/608743/480048/484006/481111/608811/611262/100856077/482202/403416/476364/478979/482687/488308/489656/480019/608151/100856468/490968/488304/485818/488449/479674/477649/483745/488268/487675/479464/489050/480118/111089949/481459/607306/609624/100856200/480263/612100/489433/480830/492093/100683675/1006883…	PLA2G4F/IRF9/PYGM/TNFSF10/HSP90AB1/STAT6/TLR3/CHMP7/CHMP6/SLC25A4/TYK2/RIPK3/CASP8/SPATA2L/PLA2G4A/TNFAIP3/STAT2/PLA2G4D/TRADD/IFNGR1/H2BU1/BCL2/CHMP2A/USP21/CAMK2B/H2AC17/CHMP1A/TRAF5/PPIA/IFNAR2/STAT5A/H2AC16/RBCK1/STAT1/VPS4A/DNM1L/CAPN1/H2AC6/CHMP2B/BIRC2/CAMK2G/CAPN2/H1-3/SQSTM1/VPS4B/CAPN11/H2AC8/CHMP4A/LOC612100/BIRC3/SLC25A6/SLC25A5/BID/LOC100688321/H2AC15/CHMP3/TRAF2/SPATA2/H2AC14/MACROH…	cfa:487515/cfa:607899/cfa:611078/cfa:100174780/cfa:474919/cfa:100142679/cfa:482905/cfa:608924/cfa:608361/cfa:475630/cfa:476714/cfa:608486/cfa:488473/cfa:608743/cfa:480048/cfa:484006/cfa:481111/cfa:608811/cfa:611262/cfa:100856077/cfa:488289/cfa:403416/cfa:476364/cfa:478979/cfa:610764/cfa:488308/cfa:489656/cfa:480019/cfa:608151/cfa:100856468/cfa:490969/cfa:488304/cfa:485818/cfa:488449/cfa:479674/cf…	100	24	487515/611078/474919/608811/403416/482687/609624/612100/100688321/485923/479255/489458/487512/474741/611852/484108/403922/490576/475481/612941/XLOC_028700/478300/487514/100855609	76	607899/100174780/100142679/482905/608924/608361/475630/476714/608486/488473/608743/480048/484006/481111/611262/100856077/482202/476364/478979/488308/489656/480019/608151/100856468/490968/488304/485818/488449/479674/477649/483745/488268/487675/479464/489050/480118/111089949/481459/607306/100856200/480263/489433/480830/492093/100683675/106558234/475762/480673/611231/481514/477003/478493/403634/4882…
cfa04010	MAPK signaling pathway	184/4151	284/7299	0.00338106123106277	0.124347918609086	487515/477039/489117/486025/484713/403802/403516/403656/607019/609409/607952/488596/485069/100855820/483732/403883/403924/611946/477733/490796/486563/481183/488808/607262/100855828/403438/490305/487353/612212/490792/403657/404306/480048/100685499/102154318/484198/482839/612861/487421/100856705/608811/403735/100855780/611262/403897/475045/100686650/486884/403979/403856/482266/485004/607885/491597/…	PLA2G4F/TGFBR2/DUSP1/FLT3/FLNB/VEGFA/CACNA1C/ANGPT1/MAPK11/JUND/FGF17/TGFB2/GADD45B/FGF20/MAP3K11/ERBB2/MYC/EREG/CACNA2D4/TGFB3/CACNB3/MAPK8IP2/FGFR3/ARRB2/PRKCG/MET/CACNA1E/RPS6KA1/MKNK2/FOS/EGF/EGFR/PLA2G4A/MAP3K13/GNA12/GADD45G/IKBKB/SRF/EPHA2/EFNA3/PLA2G4D/HRAS/PGF/TRADD/NR4A1/STK3/CACNA1A/DUSP5/HSPB1/MAPK14/FLNC/MAP2K7/PAK1/PDGFA/PDGFC/CD14/MAPKAPK3/MYD88/MAP3K3/MAP3K1/CACNA2D1/RAPGEF2/NRAS/…	cfa:487515/cfa:477039/cfa:489117/cfa:486025/cfa:484713/cfa:403802/cfa:403516/cfa:403656/cfa:607019/cfa:609409/cfa:607952/cfa:488596/cfa:485069/cfa:100855820/cfa:483732/cfa:403883/cfa:403924/cfa:611946/cfa:477733/cfa:490796/cfa:486563/cfa:481183/cfa:488808/cfa:607262/cfa:100855828/cfa:403438/cfa:490305/cfa:487353/cfa:612212/cfa:490792/cfa:403657/cfa:404306/cfa:480048/cfa:100685499/cfa:102154318/cf…	184	61	487515/486025/484713/403802/403516/607019/607952/100855820/477733/481183/100855828/490305/403657/404306/100685499/487421/608811/100855780/100686650/482266/610342/481084/477502/483681/479678/474850/102156745/484395/489547/485692/611641/484990/480660/607227/474573/484768/607023/403441/483225/487512/403714/484028/491749/612404/480618/479248/403922/610203/485189/491974/475526/403869/481105/403727/484…	123	477039/489117/403656/609409/488596/485069/483732/403883/403924/611946/490796/486563/488808/607262/403438/487353/612212/490792/480048/102154318/484198/482839/612861/100856705/403735/611262/403897/475045/486884/403979/403856/485004/607885/491597/482666/607076/484756/477024/480481/478061/100856359/403872/483729/442860/480505/478255/484648/481464/489508/612448/480454/490878/119864601/490433/449021/48…
cfa00380	Tryptophan metabolism	31/4151	40/7299	0.00534383994375215	0.146321766630793	100686778/476210/483038/478008/611956/403474/491310/403450/481486/100856446/606852/100688308/478991/100856745/480093/489421/478506/610267/481165/480828/476125/476696/475574/481620/611728/484521/100683688/494010/482436/608849/486059	CYP1A1/ALDH8A1/CYP1B1/DHTKD1/TPH1/CAT/KYAT1/MAOA/ALDH7A1/DLST/DDC/ALDH3A2/ALDH9A1/HADHA/KMO/ACAT1/HADH/ALDH16A1/TPH2/ECHS1/ACMSD/GCDH/IDO1/ALDH1B1/HAAO/LGALS4/ASMT/CYP1A2/LOC482436/AOX2/AADAT	cfa:100686778/cfa:476210/cfa:483038/cfa:478008/cfa:611956/cfa:403474/cfa:491310/cfa:403450/cfa:481486/cfa:100856446/cfa:606852/cfa:100688308/cfa:478991/cfa:100856745/cfa:480093/cfa:489421/cfa:478506/cfa:610267/cfa:481165/cfa:480828/cfa:476125/cfa:476696/cfa:475574/cfa:481620/cfa:611728/cfa:480828/cfa:100683688/cfa:494010/cfa:482436/cfa:608849/cfa:486059	31	16	100686778/476210/483038/478008/611956/491310/606852/480093/481165/476125/481620/611728/100683688/494010/482436/608849	15	403474/403450/481486/100856446/100688308/478991/100856745/489421/478506/610267/480828/476696/475574/484521/486059
cfa05219	Bladder cancer	31/4151	40/7299	0.00534383994375215	0.146321766630793	607929/476745/403802/474890/403883/403924/488808/403657/404306/484142/403735/403872/484648/610682/488239/476915/485839/611939/490831/403850/403885/403693/100855877/100855664/607007/449028/403733/485864/487486/475526/403869	RASSF1/DAPK3/VEGFA/CDKN1A/ERBB2/MYC/FGFR3/EGF/EGFR/DAPK1/HRAS/NRAS/RAF1/DAPK2/E2F3/RB1/E2F1/MAP2K2/RPS6KA5/CXCL8/MMP9/MDM2/MAPK3/E2F2/HBEGF/CCND1/MMP2/SRC/THBS1/BRAF/TP53	cfa:607929/cfa:476745/cfa:403802/cfa:474890/cfa:403883/cfa:403924/cfa:488808/cfa:403657/cfa:404306/cfa:484142/cfa:403735/cfa:403872/cfa:484648/cfa:610682/cfa:488239/cfa:476915/cfa:485839/cfa:611939/cfa:490831/cfa:403850/cfa:403885/cfa:403693/cfa:100855877/cfa:100855664/cfa:607007/cfa:449028/cfa:403733/cfa:485864/cfa:487486/cfa:475526/cfa:403869	31	11	403802/403657/404306/610682/488239/476915/403850/403885/487486/475526/403869	20	607929/476745/474890/403883/403924/488808/484142/403735/403872/484648/485839/611939/490831/403693/100855877/100855664/607007/449028/403733/485864
cfa04657	IL-17 signaling pathway	57/4151	80/7299	0.00553746168125755	0.146321766630793	607019/609409/484661/474919/480291/481838/481145/490792/488473/403981/484006/482839/611262/480252/403856/442990/480019/483729/404019/484445/100688511/403790/102156745/490461/610118/403586/612100/403850/403885/100856480/100688110/608246/100686766/480673/442859/607023/609693/100855877/478387/611201/477471/478464/484028/403763/403922/611694/483724/491807/478950/612821/476587/491148/490867/609429/483…	MAPK11/JUND/IL17RE/HSP90AB1/NFKBIA/IL17F/TBK1/FOS/CASP8/CCL2/TNFAIP3/IKBKB/TRADD/IL25/MAPK14/IL13/TRAF5/RELA/HSP90B1/FOSB/TRAF4/IL5/MAP3K7/S100A8/IL17RC/CCL17/LOC612100/CXCL8/MMP9/CEBPB/TRAF6/CSF3/LOC100686766/TRAF2/NFKB1/MAPK12/SRSF1/MAPK3/USP25/ELAVL1/ANAPC5/MAPK10/TAB2/MMP13/TNF/FADD/FOSL1/TAB3/IKBKE/MAPK13/IL17RB/CCL7/TRAF3/JUN/MUC5B/HSP90AA1/MAPK15	cfa:607019/cfa:609409/cfa:484661/cfa:474919/cfa:480291/cfa:481838/cfa:481145/cfa:490792/cfa:488473/cfa:403981/cfa:484006/cfa:482839/cfa:611262/cfa:480252/cfa:403856/cfa:442990/cfa:480019/cfa:483729/cfa:404019/cfa:484445/cfa:100688511/cfa:403790/cfa:102156745/cfa:490461/cfa:610118/cfa:403586/cfa:474919/cfa:403850/cfa:403885/cfa:100856480/cfa:100688110/cfa:608246/cfa:403856/cfa:480673/cfa:442859/cf…	57	22	607019/484661/474919/481838/480252/442990/404019/403790/102156745/490461/403586/612100/403850/403885/608246/607023/611201/484028/403763/403922/483724/483656	35	609409/480291/481145/490792/488473/403981/484006/482839/611262/403856/480019/483729/484445/100688511/610118/100856480/100688110/100686766/480673/442859/609693/100855877/478387/477471/478464/611694/491807/478950/612821/476587/491148/490867/609429/480438/482080
cfa05418	Fluid shear stress and atherosclerosis	97/4151	144/7299	0.00603997849042435	0.146321766630793	489117/403802/607019/482840/607700/474919/481330/490792/488437/478813/482986/403981/475294/476428/478484/482839/477032/478757/403980/609050/403856/485004/491597/403416/480416/475108/403954/476713/100856530/477558/403789/483729/479912/404019/485893/489508/480454/490878/474584/449021/476006/476215/442987/403424/477813/102156745/481459/XLOC_004732/478874/612100/489664/106559217/474938/403982/403885/…	DUSP1/VEGFA/MAPK11/PLAT/NCF1/HSP90AB1/IL1R2/FOS/ITGAV/NFE2L2/SDC1/CCL2/CAV2/CALM3/BMPR1B/IKBKB/CTNNB1/ACVR1/CAV1/MGST3/MAPK14/MAP2K7/PDGFA/BCL2/CALM1/PTK2/RHOA/KEAP1/SUMO3/LOC477558/ITGA2B/RELA/LOC479912/HSP90B1/SDC4/MAP2K4/MAP2K6/AKT1/CALM2/AKT2/LOC476006/MAP3K5/HMOX1/EDN1/GSTO1/MAP3K7/SQSTM1/XLOC_004732/SUMO1/LOC612100/CYBA/RAC3/LOC474938/VCAM1/MMP9/GSTO2/PRKAA1/PIK3CB/LOC100686766/BMP4/THBD/IC…	cfa:489117/cfa:403802/cfa:607019/cfa:482840/cfa:607700/cfa:474919/cfa:481330/cfa:490792/cfa:488437/cfa:478813/cfa:482986/cfa:403981/cfa:475294/cfa:474584/cfa:478484/cfa:482839/cfa:477032/cfa:478757/cfa:403980/cfa:609050/cfa:403856/cfa:485004/cfa:491597/cfa:403416/cfa:474584/cfa:475108/cfa:403954/cfa:476713/cfa:100856530/cfa:477558/cfa:403789/cfa:483729/cfa:479912/cfa:404019/cfa:485893/cfa:489508/…	97	28	403802/607019/607700/474919/481330/488437/478757/403416/403954/403789/404019/485893/102156745/612100/474938/403885/477814/403975/607023/403580/403922/610775/479021/403869/119872870/481841/489775/119870216	69	489117/482840/490792/478813/482986/403981/475294/476428/478484/482839/477032/403980/609050/403856/485004/491597/480416/475108/476713/100856530/477558/483729/479912/489508/480454/490878/474584/449021/476006/476215/442987/403424/477813/481459/XLOC_004732/478874/489664/106559217/403982/479351/477085/100686766/490695/474355/474963/442859/489077/479911/100856339/403634/610169/485049/478464/489571/4775…
cfa04810	Regulation of actin cytoskeleton	152/4151	234/7299	0.00636762932272748	0.146321766630793	489928/608287/100856038/403845/487472/475345/607952/475213/486040/486724/487343/486363/100855820/100683226/479252/100856563/477187/479921/474800/488808/478828/403658/488942/488437/403657/610829/610290/485084/404306/102154318/102153128/479497/100856539/483699/403735/486959/106560075/489929_1/607885/491597/482666/491034/481396/477526/475108/403954/488368/403789/403872/489929/442860/484648/477021/47…	ITGAM/ITGA10/PAK6/FN1/CHRM5/MYLK3/FGF17/WASL/SPATA13/LPAR5/WASF2/LIMK2/FGF20/PPP1R12C/VCL/ITGA6/MYLK2/VAV3/LPAR1/FGFR3/NCKAP1/BDKRB2/F2R/ITGAV/EGF/PFN4/ARHGEF6/APC2/EGFR/GNA12/LOC102153128/MYH10/F2/SSH3/HRAS/MOS/ARPC4/ITGAX/PAK1/PDGFA/PDGFC/PIP4K2B/ACTR2/SSH1/PTK2/RHOA/ITGB6/ITGA2B/NRAS/ITGAX/PDGFRA/RAF1/ITGA9/IQGAP1/AKT1/FGF19/LOC607096/TMSB4X/AKT2/LOC100683370/MRAS/DIAPH2/FGF21/VAV2/XLOC_004732…	cfa:489928/cfa:608287/cfa:100856038/cfa:403845/cfa:487472/cfa:475345/cfa:607952/cfa:475213/cfa:486040/cfa:486724/cfa:487343/cfa:486363/cfa:100855820/cfa:100683226/cfa:479252/cfa:100856563/cfa:477187/cfa:479921/cfa:474800/cfa:488808/cfa:478828/cfa:403658/cfa:488942/cfa:488437/cfa:403657/cfa:610829/cfa:610290/cfa:485084/cfa:404306/cfa:102154318/cfa:102152706/cfa:479497/cfa:100856539/cfa:483699/cfa:…	152	66	489928/608287/100856038/403845/487472/475345/607952/475213/486724/487343/100855820/477187/478828/488437/403657/610829/610290/485084/404306/102153128/479497/100856539/486959/489929_1/481396/477526/403954/488368/403789/489929/483681/607096/480977/484395/491901/480672/481280/479836/611641/483776/486934/479139/100683352/479409/488429/479354/403580/490230/489930/609534/478171/612404/481097/100684883/4…	86	486040/486363/100683226/479252/100856563/479921/474800/488808/403658/488942/102154318/483699/403735/106560075/607885/491597/482666/491034/475108/403872/442860/484648/477021/479050/490878/100684977/449021/100683370/477082/608060/XLOC_004732/403609/403557/490649/485552/611939/106559217/608459/489800/476022/442985/474417/608977/403858/491180/100856477/102156243/476865/484056/476331/477085/612454/484…
cfa04622	RIG-I-like receptor signaling pathway	40/4151	54/7299	0.00663089576876707	0.146321766630793	491103/607019/476412/480291/481145/488473/482839/611262/403856/100855668/483131/478061/488472/483729/488371/489370/100855667/102156745/480886/484963/403850/100688110/100686766/474636/480673/442859/483800/100855560/607023/478464/610868/491043/403922/611694/478950/612821/606815/490867/485789/403977	TRIM25/MAPK11/IRF3/NFKBIA/TBK1/CASP8/IKBKB/TRADD/MAPK14/ADAR/SIKE1/MAP3K1/CASP10/RELA/IFIH1/NLRX1/ISG15/MAP3K7/DDX3X/PIN1/CXCL8/TRAF6/LOC100686766/ATG12/TRAF2/NFKB1/TKFC/DDX58/MAPK12/MAPK10/ATG5/TBKBP1/TNF/FADD/IKBKE/MAPK13/STING1/TRAF3/MAVS/IL12A	cfa:491103/cfa:607019/cfa:476412/cfa:480291/cfa:481145/cfa:488473/cfa:482839/cfa:611262/cfa:403856/cfa:100855668/cfa:483131/cfa:478061/cfa:488472/cfa:483729/cfa:488371/cfa:489370/cfa:100855667/cfa:102156745/cfa:480886/cfa:484963/cfa:403850/cfa:100688110/cfa:403856/cfa:474636/cfa:480673/cfa:442859/cfa:483800/cfa:100855560/cfa:607023/cfa:478464/cfa:610868/cfa:491043/cfa:403922/cfa:611694/cfa:478950…	40	8	607019/483131/102156745/403850/483800/607023/403922/606815	32	491103/476412/480291/481145/488473/482839/611262/403856/100855668/478061/488472/483729/488371/489370/100855667/480886/484963/100688110/100686766/474636/480673/442859/100855560/478464/610868/491043/611694/478950/612821/490867/485789/403977
cfa05207	Chemical carcinogenesis - receptor activation	118/4151	179/7299	0.00774272053060173	0.160177530976823	490443/100686778/480580/403802/403516/483038/611934/612788/607952/474919/475251/100855820/403924/607262/100855828/487353/490792/403657/404306/489863/403735/609050/482111/483148/100686650/442936/403416/612303/477558/478232/403872/483729/490160/479912/490968/404019/484648/481735/612448/490878/449021/474855/476915/483312/477813/491042/485839/479975/485215/487364/403910/611939/612100/608459/474938/60…	CHRNB2/CYP1A1/RPS6KB1/VEGFA/CACNA1C/CYP1B1/CREB3/KLF5/FGF17/HSP90AB1/AHR/FGF20/MYC/ARRB2/PRKCG/RPS6KA1/FOS/EGF/EGFR/KPNA7/HRAS/MGST3/CHRNA3/NOTCH2/CACNA1A/BIRC5/BCL2/CREB3L4/LOC477558/MTOR/NRAS/RELA/EPHX4/LOC479912/STAT5A/HSP90B1/RAF1/RXRB/RPS6KA2/AKT1/AKT2/ATF6B/RB1/GRB2/GSTO1/KPNB1/E2F1/PRKACB/CHRNA10/PAQR7/ADRB2/MAP2K2/LOC612100/FGF5/LOC474938/CREB1/GSTO2/DLL4/AIP/FGF18/PRKACA/KPNA2/KLF4/JAG1/…	cfa:490443/cfa:100686778/cfa:480580/cfa:403802/cfa:403516/cfa:483038/cfa:611934/cfa:612788/cfa:607952/cfa:474919/cfa:475251/cfa:100855820/cfa:403924/cfa:607262/cfa:100855828/cfa:487353/cfa:490792/cfa:403657/cfa:404306/cfa:489863/cfa:403735/cfa:609050/cfa:482111/cfa:483148/cfa:100686650/cfa:442936/cfa:403416/cfa:612303/cfa:477558/cfa:478232/cfa:403872/cfa:483729/cfa:490160/cfa:479912/cfa:490969/cf…	118	47	490443/100686778/480580/403802/403516/483038/607952/474919/100855820/100855828/403657/404306/489863/482111/483148/100686650/403416/478232/404019/476915/491042/485215/612100/474938/477814/607575/611641/480660/485972/100687948/483636/607357/484094/612404/480271/488832/403639/485189/491974/403640/478989/481841/494010/486735/478624/119870216/477340	71	611934/612788/475251/403924/607262/487353/490792/403735/609050/442936/612303/477558/403872/483729/490160/479912/490968/484648/481735/612448/490878/449021/474855/483312/477813/485839/479975/487364/403910/611939/608459/607922/610467/403556/480469/481657/485769/477085/477625/480113/612454/442859/479911/100856339/477373/482994/100855760/100855877/403859/478227/488124/483763/XLOC_030299/480527/449028/…
cfa04933	AGE-RAGE signaling pathway in diabetic complications	72/4151	105/7299	0.00893223903322557	0.162412910052545	477039/403802/403845/607019/403651/403476/488596/490796/485874/403843/403981/490153/478835/481772/403735/403856/403416/403429/403872/483729/485586/403496/490968/488449/610902/106558412/100856190/490878/477295/449021/403424/403998/106559217/403982/476196/403850/474858/403824/481528/476034/102154676/477085/489692/100686766/494005/474355/403975/442859/481628/100856339/478910/403836/607023/100855877/…	TGFBR2/VEGFA/FN1/MAPK11/COL1A1/SERPINE1/TGFB2/TGFB3/PLCG1/COL4A2/CCL2/F3/COL3A1/PIM1/HRAS/MAPK14/BCL2/CDKN1B/NRAS/RELA/PLCD1/COL4A1/STAT5A/STAT1/SMAD3/LOC106558412/PLCB2/AKT1/FOXO1/AKT2/EDN1/TGFB1/RAC3/VCAM1/SMAD4/CXCL8/RNF5/COL1A2/EGR1/PLCB3/CDKN1C/PIK3CB/PLCG2/LOC100686766/PRKCD/THBD/ICAM1/NFKB1/TGFBR1/LOC100856339/PLCD4/AGTR1/MAPK12/MAPK3/PLCB1/COL4A6/NOX4/PLCE1/MAPK10/CCND1/STAT5B/VEGFD/TNF/M…	cfa:477039/cfa:403802/cfa:403845/cfa:607019/cfa:403651/cfa:403476/cfa:488596/cfa:490796/cfa:485874/cfa:403843/cfa:403981/cfa:490153/cfa:478835/cfa:481772/cfa:403735/cfa:403856/cfa:403416/cfa:403429/cfa:403872/cfa:483729/cfa:485586/cfa:403496/cfa:490969/cfa:488449/cfa:610902/cfa:106558412/cfa:100856190/cfa:490878/cfa:477295/cfa:449021/cfa:403424/cfa:403998/cfa:403955/cfa:403982/cfa:476196/cfa:4038…	72	26	403802/403845/607019/403651/403476/403843/478835/403416/403496/106558412/100856190/477295/403850/403824/481528/403975/478910/607023/485773/403840/491749/403922/100684883/482932/119870216/483925	46	477039/488596/490796/485874/403981/490153/481772/403735/403856/403429/403872/483729/485586/490968/488449/610902/490878/449021/403424/403998/106559217/403982/476196/474858/476034/102154676/477085/489692/100686766/494005/474355/442859/481628/100856339/403836/100855877/485144/486808/478464/449028/490969/612821/403733/487235/609934/609429
cfa05135	Yersinia infection	85/4151	126/7299	0.00924183422614898	0.162412910052545	403845/607019/491867/476412/475213/487343/479921/480291/481145/485874/488409/487353/490792/403981/482839/106560075/403856/485004/481396/477024/475108/403954/483729/489508/485217/612448/480454/490878/479678/449021/100271860/102156745/608060/XLOC_004732/489547/485552/611939/106559217/403850/489800/100688110/492247/476331/477085/100686766/486934/486102/480673/442859/100856398/100856339/479744/485054…	FN1/MAPK11/WAS/IRF3/WASL/WASF2/VAV3/NFKBIA/TBK1/PLCG1/WIPF1/RPS6KA1/FOS/CCL2/IKBKB/ARPC4/MAPK14/MAP2K7/ACTR2/MYD88/PTK2/RHOA/RELA/MAP2K4/RHOG/RPS6KA2/MAP2K6/AKT1/NFATC3/AKT2/ZAP70/MAP3K7/VAV2/XLOC_004732/MAP2K3/ARHGEF7/MAP2K2/RAC3/CXCL8/LIMK1/TRAF6/IRAK1/PIP5K1B/PIK3CB/LOC100686766/DOCK1/PTK2B/TRAF2/NFKB1/PKN1/LOC100856339/ARPC1B/PIP5K1C/CD4/ARHGEF28/MAPK12/MAPK3/WIPF2/NFATC2/ARHGEF12/SKAP2/CRKL/…	cfa:403845/cfa:607019/cfa:491867/cfa:476412/cfa:475213/cfa:487343/cfa:479921/cfa:480291/cfa:481145/cfa:485874/cfa:488409/cfa:487353/cfa:490792/cfa:403981/cfa:482839/cfa:106560075/cfa:403856/cfa:485004/cfa:481396/cfa:477024/cfa:475108/cfa:403954/cfa:483729/cfa:489508/cfa:485217/cfa:612448/cfa:480454/cfa:490878/cfa:479678/cfa:449021/cfa:100271860/cfa:102156745/cfa:608060/cfa:403580/cfa:489547/cfa:4…	85	29	403845/607019/491867/475213/487343/488409/481396/403954/479678/100271860/102156745/489547/403850/486934/403931/607023/485930/479409/482366/403580/484028/611852/403928/403922/490576/100684384/482970/119870216/483925	56	476412/479921/480291/481145/485874/487353/490792/403981/482839/106560075/403856/485004/477024/475108/483729/489508/485217/612448/480454/490878/449021/608060/XLOC_004732/485552/611939/106559217/489800/100688110/492247/476331/477085/100686766/486102/480673/442859/100856398/100856339/479744/485054/487245/100855877/608186/608125/478464/490679/491949/612821/480037/485864/481245/475923/487235/475846/60…
cfa04540	Gap junction	60/4151	86/7299	0.00932279544108267	0.162412910052545	477570/102153202/480213/478918/474800/100855828/486628/474830/478702/403657/404306/478701/482663/403735/100855995/106557476/491597/482666/553102/100856405/403872/442860/403418/610636/484648/100856190/100856079/483312/479975/475928/609616/611939/481746/442985/476034/403556/476548/477625/403881/608051/119866377/482994/100855877/485773/102154194/403859/478227/403752/100855930/607357/403928/480271/48…	LOC477570/TUBB4B/TUBB6/TUBA4A/LPAR1/PRKCG/ITPR2/TUBB/LOC478702/EGF/EGFR/TUBB2A/GUCY1A1/HRAS/LOC100855995/LOC106557476/PDGFA/PDGFC/GUCY1B1/TUBA1C/NRAS/PDGFRA/GJA1/LOC610636/RAF1/PLCB2/CDK1/GRB2/PRKACB/CSNK1D/PRKG1/MAP2K2/ITPR3/PDGFRB/PLCB3/PRKACA/ITPR1/ADCY6/HTR2B/LOC608051/LOC119866377/ADCY3/MAPK3/PLCB1/TUBB3/ADCY5/GNAI1/TJP1/PRKG2/ADCY1/GNAQ/ADCY4/SRC/GNAI2/PDGFB/PDGFD/GRM1/TUBB1/TUBB4A/ADCY2	cfa:608051/cfa:102153202/cfa:480213/cfa:610636/cfa:474800/cfa:100855828/cfa:486628/cfa:474830/cfa:478702/cfa:403657/cfa:404306/cfa:478702/cfa:482663/cfa:403735/cfa:100855995/cfa:106557476/cfa:491597/cfa:482666/cfa:553102/cfa:100856405/cfa:403872/cfa:442860/cfa:403418/cfa:610636/cfa:484648/cfa:100856190/cfa:100856079/cfa:483312/cfa:479975/cfa:475928/cfa:609616/cfa:611939/cfa:481746/cfa:442985/cfa:…	60	17	477570/100855828/486628/403657/404306/610636/100856190/609616/481746/608051/485773/607357/403928/480271/484024/485950/478624	43	102153202/480213/478918/474800/474830/478702/478701/482663/403735/100855995/106557476/491597/482666/553102/100856405/403872/442860/403418/484648/100856079/483312/479975/475928/611939/442985/476034/403556/476548/477625/403881/119866377/482994/100855877/102154194/403859/478227/403752/100855930/485864/442957/442986/479460/100855815
cfa05140	Leishmaniasis	42/4151	58/7299	0.0105148876419	0.174021390473446	489928/612998/607019/119869994/607700/488596/490796/480291/490792/100856077/403856/481732/486717/477024/403462/483729/476728/488449/487375/607786/102156745/474860/403998/489664/100688110/492247/100686766/442859/119881611/607023/100855877/100685794/484028/403922/612821/607827/481245/481731/609429/403977/491860/474869	ITGAM/MARCKSL1/MAPK11/LOC119869994/NCF1/TGFB2/TGFB3/NFKBIA/FOS/IFNGR1/MAPK14/DLA-DMA/PTPN6/MYD88/FCGR1A/RELA/C3/STAT1/LOC487375/DLA-DOB/MAP3K7/HLA-DRB1/TGFB1/CYBA/TRAF6/IRAK1/LOC100686766/NFKB1/LOC119881611/MAPK12/MAPK3/LOC100685794/TAB2/TNF/MAPK13/DLA-DMB/TAB1/DLA-DRA/JUN/IL12A/ELK1/DLA-DOA	cfa:489928/cfa:612998/cfa:607019/cfa:612998/cfa:607700/cfa:488596/cfa:490796/cfa:480291/cfa:490792/cfa:100856077/cfa:403856/cfa:481732/cfa:486717/cfa:477024/cfa:403462/cfa:483729/cfa:476728/cfa:488449/cfa:487375/cfa:607786/cfa:102156745/cfa:474860/cfa:403998/cfa:489664/cfa:100688110/cfa:492247/cfa:403856/cfa:442859/cfa:474860/cfa:607023/cfa:100855877/cfa:100685794/cfa:484028/cfa:403922/cfa:612821…	42	19	489928/607019/607700/481732/486717/403462/476728/487375/607786/102156745/474860/119881611/607023/100685794/484028/403922/607827/481731/474869	23	612998/119869994/488596/490796/480291/490792/100856077/403856/477024/483729/488449/403998/489664/100688110/492247/100686766/442859/100855877/612821/481245/609429/403977/491860
cfa04912	GnRH signaling pathway	59/4151	85/7299	0.011663624911139	0.175629790301299	487515/403516/607019/486628/404306/480048/476428/608811/403735/403856/485004/482687/480416/480481/478061/403872/484648/489508/100856190/480454/474584/489050/483312/489547/479975/611939/481746/481528/476034/403556/476548/477625/100686766/494005/486102/608671/479473/607023/482994/100855877/485773/403859/607007/478464/607357/487512/403928/480271/612821/476262/403733/485864/102151131/478351/612941/60…	PLA2G4F/CACNA1C/MAPK11/ITPR2/EGFR/PLA2G4A/CALM3/PLA2G4D/HRAS/MAPK14/MAP2K7/CAMK2B/CALM1/MAP3K3/MAP3K1/NRAS/RAF1/MAP2K4/PLCB2/MAP2K6/CALM2/CAMK2G/GRB2/MAP2K3/PRKACB/MAP2K2/ITPR3/EGR1/PLCB3/PRKACA/ITPR1/ADCY6/LOC100686766/PRKCD/PTK2B/GNRH1/PLD2/MAPK12/ADCY3/MAPK3/PLCB1/ADCY5/HBEGF/MAPK10/ADCY1/PLA2G4B/GNAQ/ADCY4/MAPK13/MAP3K4/MMP2/SRC/LOC102151131/CALML4/CAMK2A/JUN/PLA2G4E/ELK1/ADCY2	cfa:487515/cfa:403516/cfa:607019/cfa:486628/cfa:404306/cfa:480048/cfa:474584/cfa:608811/cfa:403735/cfa:403856/cfa:485004/cfa:610764/cfa:474584/cfa:480481/cfa:478061/cfa:403872/cfa:484648/cfa:489508/cfa:100856190/cfa:480454/cfa:474584/cfa:489050/cfa:483312/cfa:489547/cfa:479975/cfa:611939/cfa:481746/cfa:481528/cfa:476034/cfa:403556/cfa:476548/cfa:477625/cfa:403856/cfa:494005/cfa:486102/cfa:608671/…	59	22	487515/403516/607019/486628/404306/608811/482687/100856190/489547/481746/481528/608671/607023/485773/607357/487512/403928/480271/102151131/612941/487514/478624	37	480048/476428/403735/403856/485004/480416/480481/478061/403872/484648/489508/480454/474584/489050/483312/479975/611939/476034/403556/476548/477625/100686766/494005/486102/479473/482994/100855877/403859/607007/478464/612821/476262/403733/485864/478351/609429/491860
cfa05226	Gastric cancer	95/4151	143/7299	0.0116732791136815	0.175629790301299	477039/100855704/480580/485149/487546/607952/488596/106557930/474890/485069/100855820/403883/403924/490937/490796/403438/403657/403879/485084/404306/484198/490099/477032/480522/403735/489809/487057/403416/403429/482209/478232/403872/488478/489464/484648/610902/481735/482294/488239/490878/483681/449021/476915/483312/483220/484395/485839/403998/486819/611939/608459/476196/486841/477692/611641/10215…	TGFBR2/CDK2/RPS6KB1/FZD4/SHC4/FGF17/TGFB2/LOC106557930/CDKN1A/GADD45B/FGF20/ERBB2/MYC/FZD2/TGFB3/MET/EGF/ABCB1/APC2/EGFR/GADD45G/AXIN1/CTNNB1/JUP/HRAS/FZD9/CCNE2/BCL2/CDKN1B/WNT9A/MTOR/NRAS/FZD7/DVL2/RAF1/SMAD3/RXRB/FZD1/E2F3/AKT1/FGF19/AKT2/RB1/GRB2/WNT2B/FGF21/E2F1/TGFB1/FRAT1/MAP2K2/FGF5/SMAD4/WNT8B/LRP6/FGF18/CDKN1C/PIK3CB/SHC1/FGF10/APC/TGFBR1/LOC100856339/CTNNA1/LOC480786/DVL1/MST1/MAPK3/GA…	cfa:477039/cfa:100855704/cfa:480580/cfa:485149/cfa:487546/cfa:607952/cfa:488596/cfa:106557930/cfa:474890/cfa:485069/cfa:100855820/cfa:403883/cfa:403924/cfa:490937/cfa:490796/cfa:403438/cfa:403657/cfa:403879/cfa:485084/cfa:404306/cfa:484198/cfa:490099/cfa:477032/cfa:480522/cfa:403735/cfa:489809/cfa:487057/cfa:403416/cfa:403429/cfa:482209/cfa:478232/cfa:403872/cfa:488478/cfa:489464/cfa:484648/cfa:6…	95	36	480580/487546/607952/100855820/403657/485084/404306/403416/478232/488239/483681/476915/483220/484395/486841/477692/611641/479139/480786/484768/403441/119872226/479331/479180/403412/612404/477019/491974/475526/478989/403869/486735/100855884/119870216/477340/100306933	59	477039/100855704/485149/488596/106557930/474890/485069/403883/403924/490937/490796/403438/403879/484198/490099/477032/480522/403735/489809/487057/403429/482209/403872/488478/489464/484648/610902/481735/482294/490878/449021/483312/485839/403998/486819/611939/608459/476196/102154676/477085/490439/612454/481628/100856339/474698/100855811/100855877/483808/100855664/607724/449028/610499/415125/491278/…
cfa05322	Systemic lupus erythematosus	77/4151	114/7299	0.0122964176864168	0.176961489313216	486670/106558265/483164/488279/106558266/100683643/482202/488290/481732/611465/483169/403462/488308/611089/476728/488263/488304/100856186/478957/485226/488268/611519/607786/115945198/488267/111089949/611989/474860/100856200/478743/100855574/480672/111090709/486714/488298/488306/106558234/607772/477707/485806/480178/611231/119881611/481514/481722/100684393/488277/478493/115945196/488253/475916/488…	H4-16/H2BC9/H2BC18/H2BC10/H3C7/H2BU2/H2BU1/H2BC12/DLA-DMA/H2BC13/H2BC19/FCGR1A/H2AC17/H2BC3/C3/H3C1/H2AC16/H2BC8/RO60/TRIM21/H2AC6/H3C12/DLA-DOB/H3C11/H2BC4/H1-3/LOC611989/HLA-DRB1/H2AC8/LOC478743/H2BC21/C8G/H3C15/C1S/H4C11/H4C13/H2AC15/SNRPD3/C1R/SNRPB/SNRPD1/H2AC14/LOC119881611/MACROH2A1/LOC481722/LOC100684393/H4C8/H2AZ1/H3C8/H2BC2/H3-3B/H2AC12/H2BC14/C9/H2AZ2/H2AJ/H2AC4/H2AC5/H2AW/TNF/H2BC11/H…	cfa:488298/cfa:611482/cfa:611482/cfa:488279/cfa:611519/cfa:100683643/cfa:488289/cfa:488303/cfa:481732/cfa:611482/cfa:483169/cfa:403462/cfa:488308/cfa:611113/cfa:476728/cfa:611519/cfa:488304/cfa:483164/cfa:478957/cfa:485226/cfa:488308/cfa:611519/cfa:607786/cfa:611519/cfa:611482/cfa:488251/cfa:611989/cfa:474860/cfa:488268/cfa:611482/cfa:483169/cfa:480672/cfa:488298/cfa:486714/cfa:488298/cfa:488298/…	77	17	481732/403462/476728/607786/611989/474860/480672/119881611/481722/100684393/479354/403922/607827/481731/478787/100855609/474869	60	486670/106558265/483164/488279/106558266/100683643/482202/488290/611465/483169/488308/611089/488263/488304/100856186/478957/485226/488268/611519/115945198/488267/111089949/100856200/478743/100855574/111090709/486714/488298/488306/106558234/607772/477707/485806/480178/611231/481514/488277/478493/115945196/488253/475916/488291/611482/475501/486669/111093989/488262/482203/488288/488297/488254/106558…
cfa05205	Proteoglycans in cancer	130/4151	201/7299	0.013574603167126	0.177026972154833	484713/480580/403802/403845/607019/485149/403651/488596/403440/474890/100683226/403883/403924/490937/479921/100855828/486628/485874/403438/488437/100684969/482986/475294/404306/477032/403735/489809/403980/479215/403856/482266/607885/482687/486717/475108/403954/403939/489369/482209/478232/403872/481289/488478/481084/484648/484137/485893/482294/479050/482262/490878/449021/489050/477082/483312/47644…	FLNB/RPS6KB1/VEGFA/FN1/MAPK11/FZD4/COL1A1/TGFB2/HSPG2/CDKN1A/PPP1R12C/ERBB2/MYC/FZD2/VAV3/PRKCG/ITPR2/PLCG1/MET/ITGAV/HCLS1/SDC1/CAV2/EGFR/CTNNB1/HRAS/FZD9/CAV1/ANK3/MAPK14/FLNC/PAK1/CAMK2B/PTPN6/PTK2/RHOA/CD44/CBL/WNT9A/MTOR/NRAS/TIMP3/FZD7/FLNA/RAF1/PTCH1/SDC4/FZD1/IQGAP1/SMO/AKT1/AKT2/CAMK2G/MRAS/GRB2/PLAUR/WNT2B/VAV2/XLOC_004732/TGFB1/PPP1CA/PRKACB/PPP1CC/MAP2K2/RAC3/ITPR3/MMP9/WNT8B/ITGB5/MD…	cfa:484713/cfa:480580/cfa:403802/cfa:403845/cfa:607019/cfa:485149/cfa:403651/cfa:488596/cfa:403440/cfa:474890/cfa:100683226/cfa:403883/cfa:403924/cfa:490937/cfa:479921/cfa:100855828/cfa:486628/cfa:485874/cfa:403438/cfa:488437/cfa:100684969/cfa:482986/cfa:475294/cfa:404306/cfa:477032/cfa:403735/cfa:489809/cfa:403980/cfa:479215/cfa:403856/cfa:482266/cfa:607885/cfa:610764/cfa:486717/cfa:475108/cfa:4…	130	48	484713/480580/403802/403845/607019/403651/403440/100855828/486628/488437/100684969/404306/482266/482687/486717/403954/403939/489369/478232/481084/484137/485893/476446/483220/481746/403885/486841/403824/487908/484768/486185/607023/403441/479409/403580/490230/478171/403922/487486/475526/403640/403869/612941/481105/482970/100855884/119870216/477488	82	485149/488596/474890/100683226/403883/403924/490937/479921/485874/403438/482986/475294/477032/403735/489809/403980/479215/403856/607885/475108/482209/403872/481289/488478/484648/482294/479050/482262/490878/449021/489050/477082/483312/608060/XLOC_004732/403998/403609/479975/403557/611939/106559217/608977/403693/100856477/476865/484056/403556/476548/477085/489692/100686766/477600/474391/479446/1006…
cfa00561	Glycerolipid metabolism	41/4151	57/7299	0.0136627712411298	0.177026972154833	485186/488867/612306/100687022/475585/491280/609368/611403/488548/481486/100688308/475658/478991/480872/483635/607962/488238/482093/476511/474857/486890/485185/609249/607537/483800/610267/100856443/488115/482709/475670/607640/476932/491249/477846/403626/481620/484738/474845/479557/100684122/100855691	MOGAT2/DGKQ/AGPAT4/AGPAT3/PLPP5/CEL/PNPLA3/PNPLA2/MOGAT1/ALDH7A1/ALDH3A2/MBOAT2/ALDH9A1/GK/DGKZ/PLPP1/MBOAT1/DGAT1/MGLL/AGPAT1/GPAM/DGAT2/LIPG/AKR1B1/TKFC/ALDH16A1/PLPP2/DGKG/DGKI/LPIN1/LPIN2/DGKH/AGPAT2/PLPP4/LPL/ALDH1B1/GLYCTK/ABHD16A/PLPP3/AGPAT5/DGKA	cfa:485186/cfa:488867/cfa:612306/cfa:100687022/cfa:475585/cfa:491280/cfa:609368/cfa:611403/cfa:488548/cfa:481486/cfa:100688308/cfa:475658/cfa:478991/cfa:480872/cfa:483635/cfa:607962/cfa:488238/cfa:482093/cfa:476511/cfa:474857/cfa:486890/cfa:485185/cfa:609249/cfa:607537/cfa:483800/cfa:610267/cfa:100856443/cfa:488115/cfa:482709/cfa:475670/cfa:607640/cfa:476932/cfa:491249/cfa:477846/cfa:403626/cfa:4…	41	15	485186/100687022/475585/491280/480872/476511/474857/609249/483800/475670/476932/491249/403626/481620/100684122	26	488867/612306/609368/611403/488548/481486/100688308/475658/478991/483635/607962/488238/482093/486890/485185/607537/610267/100856443/488115/482709/607640/477846/484738/474845/479557/100855691
cfa04620	Toll-like receptor signaling pathway	58/4151	84/7299	0.0145273891112	0.177026972154833	607019/476412/482905/480291/481145/490792/488473/480600/482839/610524/403856/485004/607076/477024/100856468/483729/488449/489508/480454/490878/449021/102156842/102156745/608843/489547/611939/106559217/482264/403850/100688110/492247/477085/100686766/442859/119864198/100856339/607023/100855877/403502_1/483657/487085/478464/484028/491743/611852/403922/611694/609544/478950/612821/481245/403765/487235…	MAPK11/IRF3/TLR3/NFKBIA/TBK1/FOS/CASP8/LOC480600/IKBKB/LY96/MAPK14/MAP2K7/CD14/MYD88/IFNAR2/RELA/STAT1/MAP2K4/MAP2K6/AKT1/AKT2/LOC102156842/MAP3K7/CTSK/MAP2K3/MAP2K2/RAC3/IRF5/CXCL8/TRAF6/IRAK1/PIK3CB/LOC100686766/NFKB1/IRF7/LOC100856339/MAPK12/MAPK3/TLR9/TOLLIP/MAP3K8/MAPK10/TAB2/TLR7/TICAM1/TNF/FADD/TIRAP/IKBKE/MAPK13/TAB1/CD80/PIK3R1/TRAF3/JUN/IL12A/TLR6/LOC119870216	cfa:607019/cfa:476412/cfa:482905/cfa:480291/cfa:481145/cfa:490792/cfa:488473/cfa:480600/cfa:482839/cfa:610524/cfa:403856/cfa:485004/cfa:607076/cfa:477024/cfa:100856468/cfa:483729/cfa:488449/cfa:489508/cfa:480454/cfa:490878/cfa:449021/cfa:102156842/cfa:102156745/cfa:608843/cfa:489547/cfa:611939/cfa:403955/cfa:482264/cfa:403850/cfa:100688110/cfa:492247/cfa:477085/cfa:403856/cfa:442859/cfa:482264/cf…	58	14	607019/480600/102156842/102156745/489547/403850/607023/403502_1/484028/491743/611852/403922/111089957/119870216	44	476412/482905/480291/481145/490792/488473/482839/610524/403856/485004/607076/477024/100856468/483729/488449/489508/480454/490878/449021/608843/611939/106559217/482264/100688110/492247/477085/100686766/442859/119864198/100856339/100855877/483657/487085/478464/611694/609544/478950/612821/481245/403765/487235/490867/609429/403977
cfa05034	Alcoholism	114/4151	175/7299	0.0147894450968259	0.177026972154833	485808/611934/487546/100683432/610744/612139/403511/490941/486670/476428/106558265/483164/403735/488279/488087/486589/106558266/100683643/482202/488290/611349/611465/483169/480416/612303/488308/403617/611089/403872/488263/403450/100684140/488304/484648/484445/100856186/606852/488268/611124/474584/474855/611519/115945198/488267/111089949/483312/611989/403609/100856200/479975/403557/478743/482339/1…	PDYN/CREB3/SHC4/GNG5/PKIA/GNG7/GNB3/HDAC5/H4-16/CALM3/H2BC9/H2BC18/HRAS/H2BC10/GNB4/HDAC7/H3C7/H2BU2/H2BU1/H2BC12/GNG13/H2BC13/H2BC19/CALM1/CREB3L4/H2AC17/GNGT2/H2BC3/NRAS/H3C1/MAOA/CAMK4/H2AC16/RAF1/FOSB/H2BC8/DDC/H2AC6/CAMKK1/CALM2/ATF6B/H3C12/H3C11/H2BC4/H1-3/GRB2/LOC611989/PPP1CA/H2AC8/PRKACB/PPP1CC/LOC478743/HDAC9/H2BC21/CREB1/H3C15/HDAC4/HDAC1/ADORA2B/GNG2/GNG8/H4C11/H4C13/PRKACA/HDAC10/H2A…	cfa:485808/cfa:611934/cfa:487546/cfa:100683432/cfa:610744/cfa:612139/cfa:403511/cfa:490941/cfa:488298/cfa:474584/cfa:611482/cfa:611482/cfa:403735/cfa:488279/cfa:488087/cfa:486589/cfa:611519/cfa:100683643/cfa:488289/cfa:488303/cfa:611349/cfa:611482/cfa:483169/cfa:474584/cfa:612303/cfa:488308/cfa:403617/cfa:611113/cfa:403872/cfa:611519/cfa:403450/cfa:100684140/cfa:488304/cfa:484648/cfa:484445/cfa:4…	114	16	485808/487546/612139/611349/403617/100684140/606852/611989/482339/607662/610817/106559760/483636/475526/484147/100855609	98	611934/100683432/610744/403511/490941/486670/476428/106558265/483164/403735/488279/488087/486589/106558266/100683643/482202/488290/611465/483169/480416/612303/488308/611089/403872/488263/403450/488304/484648/484445/100856186/488268/611124/474584/474855/611519/115945198/488267/111089949/483312/403609/100856200/479975/403557/478743/100855574/607922/111090709/487309/403410/488298/488306/403556/60703…
cfa03460	Fanconi anemia pathway	37/4151	51/7299	0.015231449655596	0.177026972154833	488804/609907/100687493/476021/100856274/491122/100856315/608134/403437/607780/487450/100856370/607277/474180/477576/612282/491079/403568/100855690/479867/489537/479180/608504/100856421/479549/481449/477019/607154/102152851/479842/490072/490076/100684392/477027/612161/479017/481963	POLN/RMI2/FANCB/MUS81/FANCE/BRIP1/ATR/FAAP100/BRCA1/SLX1A/CENPS/FANCI/FANCC/BRCA2/TOP3B/ERCC1/EME1/RAD51/RPA1/SLX4/TOP3A/POLK/ATRIP/RPA2/USP1/RPA3/MLH1/UBE2T/FANCF/ERCC4/EME2/TELO2/RMI1/WDR48/FANCL/FAN1/REV3L	cfa:488804/cfa:609907/cfa:100687493/cfa:476021/cfa:100856274/cfa:491122/cfa:100856315/cfa:608134/cfa:403437/cfa:607780/cfa:487450/cfa:100856370/cfa:607277/cfa:474180/cfa:477576/cfa:612282/cfa:491079/cfa:403568/cfa:100855690/cfa:479867/cfa:489537/cfa:479180/cfa:608504/cfa:100856421/cfa:479549/cfa:481449/cfa:477019/cfa:607154/cfa:102152851/cfa:479842/cfa:490072/cfa:490076/cfa:100684392/cfa:477027/c…	37	11	488804/100856315/403437/474180/479867/479180/479549/477019/607154/102152851/490072	26	609907/100687493/476021/100856274/491122/608134/607780/487450/100856370/607277/477576/612282/491079/403568/100855690/489537/608504/100856421/481449/479842/490076/100684392/477027/612161/479017/481963
cfa01522	Endocrine resistance	66/4151	97/7299	0.0155099159893962	0.177026972154833	480580/607019/487546/474890/403883/490792/404306/403735/483148/403856/403416/403429/475108/478232/403872/484648/479515/488239/490878/475359/449021/476915/483312/485839/479975/611939/403885/607575/403693/403556/485769/102154676/477085/477625/100686766/490439/484947/480533/610439/100856339/607023/482994/100855877/403859/100855664/607007/483763/478464/607357/449028/610499/480271/609469/403639/612821…	RPS6KB1/MAPK11/SHC4/CDKN1A/ERBB2/FOS/EGFR/HRAS/NOTCH2/MAPK14/BCL2/CDKN1B/PTK2/MTOR/NRAS/RAF1/NCOR1/E2F3/AKT1/CDKN2C/AKT2/RB1/GRB2/E2F1/PRKACB/MAP2K2/MMP9/DLL4/MDM2/PRKACA/JAG1/CDKN1C/PIK3CB/ADCY6/LOC100686766/SHC1/CARM1/MED1/NOTCH3/LOC100856339/MAPK12/ADCY3/MAPK3/ADCY5/E2F2/HBEGF/BAD/MAPK10/ADCY1/CCND1/RPS6KB2/ADCY4/LOC609469/ESR2/MAPK13/MMP2/SRC/BRAF/PIK3R1/ESR1/TP53/JUN/NOTCH1/DLL1/ADCY2/LOC119…	cfa:480580/cfa:607019/cfa:487546/cfa:474890/cfa:403883/cfa:490792/cfa:404306/cfa:403735/cfa:483148/cfa:403856/cfa:403416/cfa:403429/cfa:475108/cfa:478232/cfa:403872/cfa:484648/cfa:479515/cfa:488239/cfa:490878/cfa:475359/cfa:449021/cfa:476915/cfa:483312/cfa:485839/cfa:479975/cfa:611939/cfa:403885/cfa:607575/cfa:403693/cfa:403556/cfa:485769/cfa:403429/cfa:477085/cfa:477625/cfa:403856/cfa:490439/cfa…	66	24	480580/607019/487546/404306/483148/403416/478232/479515/488239/476915/403885/607575/480533/610439/607023/607357/480271/403639/475526/403640/403869/480676/478624/119870216	42	474890/403883/490792/403735/403856/403429/475108/403872/484648/490878/475359/449021/483312/485839/479975/611939/403693/403556/485769/102154676/477085/477625/100686766/490439/484947/100856339/482994/100855877/403859/100855664/607007/483763/478464/449028/610499/609469/612821/403733/485864/487235/609429/100688936
cfa04151	PI3K-Akt signaling pathway	211/4151	338/7299	0.019478814811162	0.21491625674982	475904/403582/609669/608287/486025/100855704/480580/609293/481689/610238/403492/403802/403845/403656/611934/403537/610936/100683432/612139/403651/403647/607952/474890/474919/486724/403511/100855820/481873/403883/483995/403924/100856563/611946/474800/488808/403438/488942/488437/403843/403657/489957/100687866/485088/404306/100682877/479444/488389/490187/482839/487421/612430/100856705/489038/403735/…	MAGI2/COL6A3/LOC609669/ITGA10/FLT3/CDK2/RPS6KB1/IL3RA/TNC/EIF4E2/G6PC1/VEGFA/FN1/ANGPT1/CREB3/MCL1/MLST8/GNG5/GNG7/COL1A1/SGK1/FGF17/CDKN1A/HSP90AB1/LPAR5/GNB3/FGF20/COL9A1/ERBB2/MYB/MYC/ITGA6/EREG/LPAR1/FGFR3/MET/F2R/ITGAV/COL4A2/EGF/IL4R/YWHAH/STK11/EGFR/TNXB/PPP2R1B/G6PC2/LPAR3/IKBKB/EPHA2/COL9A3/EFNA3/DDIT4/HRAS/PIK3CG/PPP2R2B/PGF/PKN3/NR4A1/SGK2/GNB4/PDGFA/PDGFC/GNG13/CCNE2/BCL2/CDKN1B/PTK2/…	cfa:475904/cfa:403582/cfa:475864/cfa:608287/cfa:486025/cfa:100855704/cfa:480580/cfa:609293/cfa:481689/cfa:610238/cfa:403492/cfa:403802/cfa:403845/cfa:403656/cfa:611934/cfa:403537/cfa:610936/cfa:100683432/cfa:612139/cfa:403651/cfa:403647/cfa:607952/cfa:474890/cfa:474919/cfa:486724/cfa:403511/cfa:100855820/cfa:481873/cfa:403883/cfa:483995/cfa:403924/cfa:100856563/cfa:611946/cfa:474800/cfa:488808/cf…	211	91	475904/403582/609669/608287/486025/480580/609293/481689/403492/403802/403845/612139/403651/607952/474919/486724/100855820/481873/488437/403843/403657/404306/100682877/487421/612430/489038/483266/478053/100855780/610835/611349/403416/484087/488368/608378/403617/478232/403789/403496/403437/404019/483681/100856491/403668/484395/483273/612271/612100/480255/403826/403824/610817/106559760/403439/611641…	120	100855704/610238/403656/611934/403537/610936/100683432/403647/474890/403511/403883/483995/403924/100856563/611946/474800/488808/403438/488942/489957/100687866/485088/479444/488389/490187/482839/100856705/403735/491313/403897/488087/491597/482666/487057/403429/475108/612303/483755/100856468/403872/483729/442860/480645/484648/481464/477021/491587/489223/490878/119864601/490433/449021/474855/612582/…
cfa04659	Th17 cell differentiation	63/4151	93/7299	0.0203762065915378	0.217565302638678	477039/607019/474919/475251/100142679/480291/481838/485874/490792/476714/489957/482839/100856077/403856/481110/611571/481732/609732/478232/102155642/483729/490968/488449/610902/481735/479678/100271860/607786/474860/403998/612271/612100/484907/476196/403439/100686766/442859/119881611/481628/403545/483205/403931/607023/607880/100855877/485930/478464/480526/490969/491278/479248/403486/612821/607827/…	TGFBR2/MAPK11/HSP90AB1/AHR/STAT6/NFKBIA/IL17F/PLCG1/FOS/TYK2/IL4R/IKBKB/IFNGR1/MAPK14/IL23A/CD247/DLA-DMA/IL23R/MTOR/NFKBIE/RELA/STAT5A/STAT1/SMAD3/RXRB/NFATC3/ZAP70/DLA-DOB/HLA-DRB1/TGFB1/IL6R/LOC612100/IL27RA/SMAD4/IL2RB/LOC100686766/NFKB1/LOC119881611/TGFBR1/IL6ST/RORC/CD4/MAPK12/IL27/MAPK3/NFATC2/MAPK10/RARA/STAT5B/RXRA/PPP3CB/PPP3CA/MAPK13/DLA-DMB/DLA-DRA/RXRG/JUN/TBX21/IL1R1/RLN3/HSP90AA1/D…	cfa:477039/cfa:607019/cfa:474919/cfa:475251/cfa:100142679/cfa:480291/cfa:481838/cfa:485874/cfa:490792/cfa:476714/cfa:489957/cfa:482839/cfa:100856077/cfa:403856/cfa:481110/cfa:611571/cfa:481732/cfa:609732/cfa:478232/cfa:102155642/cfa:483729/cfa:490969/cfa:488449/cfa:610902/cfa:481735/cfa:479678/cfa:100271860/cfa:607786/cfa:474860/cfa:403998/cfa:612271/cfa:474919/cfa:484907/cfa:476196/cfa:403439/cf…	63	29	607019/474919/481838/481110/611571/481732/609732/478232/479678/100271860/607786/474860/612271/612100/403439/119881611/403545/483205/403931/607023/607880/485930/479248/607827/481731/478989/491044/474869/483925	34	477039/475251/100142679/480291/485874/490792/476714/489957/482839/100856077/403856/102155642/483729/490968/488449/610902/481735/403998/484907/476196/100686766/442859/481628/100855877/478464/480526/490969/491278/403486/612821/609429/481328/119864730/480438
cfa05203	Viral carcinogenesis	122/4151	190/7299	0.0223153684586783	0.222957136741354	609669/478211/100855704/607899/611934/476412/474890/480291/100684945/490941/100534007/488473/486670/100687866/106558265/483164/612861/403735/611262/488279/486589/100683643/488290/487057/611465/483169/403429/403954/479866/612303/480019/611089/403872/483729/476728/480645/490968/100856186/609673/100856079/474855/488267/476915/483312/100855774/611989/608847/474606/480886/479975/478743/482339/479219/1…	LOC609669/UBR4/CDK2/IRF9/CREB3/IRF3/CDKN1A/NFKBIA/EP300/HDAC5/GTF2A1L/CASP8/H4-16/YWHAH/H2BC9/H2BC18/SRF/HRAS/TRADD/H2BC10/HDAC7/H2BU2/H2BC12/CCNE2/H2BC13/H2BC19/CDKN1B/RHOA/CREBBP/CREB3L4/TRAF5/H2BC3/NRAS/RELA/C3/YWHAE/STAT5A/H2BC8/MAD1L1/CDK1/ATF6B/H2BC4/RB1/GRB2/CDC20/LOC611989/CCND3/REL/DDX3X/PRKACB/LOC478743/HDAC9/EGR2/H2BC21/RAC3/CREB1/RASA2/H3C15/HDAC4/PSMC1/HDAC1/YWHAZ/MDM2/HPN/H4C11/GTF2…	cfa:475864/cfa:478211/cfa:100855704/cfa:607899/cfa:611934/cfa:476412/cfa:474890/cfa:480291/cfa:100684945/cfa:490941/cfa:100534007/cfa:488473/cfa:488298/cfa:100687866/cfa:611482/cfa:611482/cfa:612861/cfa:403735/cfa:611262/cfa:488279/cfa:486589/cfa:100683643/cfa:488303/cfa:487057/cfa:611482/cfa:483169/cfa:403429/cfa:403954/cfa:479866/cfa:612303/cfa:480019/cfa:611113/cfa:403872/cfa:483729/cfa:476728…	122	24	609669/478211/100684945/100534007/403954/479866/476728/476915/611989/474606/482339/485692/607662/484583/403545/483636/494001/613006/475204/479854/477886/403869/483594/477221	98	100855704/607899/611934/476412/474890/480291/490941/488473/486670/100687866/106558265/483164/612861/403735/611262/488279/486589/100683643/488290/487057/611465/483169/403429/612303/480019/611089/403872/483729/480645/490968/100856186/609673/100856079/474855/488267/483312/100855774/608847/480886/479975/478743/479219/100855574/106559217/607922/111090709/100688636/487309/475864/403693/488298/479960/48…
cfa05417	Lipid and atherosclerosis	122/4151	190/7299	0.0223153684586783	0.222957136741354	475680/100686778/610766/607019/100174780/607700/478854/476412/474919/481651/479921/480291/481145/485874/490792/478813/488473/403981/476428/480600/482839/610524/403735/486896/480726/403856/485004/403416/607076/482687/480416/477024/475108/403954/486694/487899/403872/483729/610476/404019/481735/489508/100856190/480454/490878/474584/479678/449021/403612/476215/489050/100683160/474850/102156842/102156…	APOB/CYP1A1/ERN1/MAPK11/TNFSF10/NCF1/HSPD1/IRF3/HSP90AB1/ABCA1/VAV3/NFKBIA/TBK1/PLCG1/FOS/NFE2L2/CASP8/CCL2/CALM3/LOC480600/IKBKB/LY96/HRAS/CASP7/HSPA5/MAPK14/MAP2K7/BCL2/CD14/CAMK2B/CALM1/MYD88/PTK2/RHOA/OLR1/CASP6/NRAS/RELA/POU2F3/HSP90B1/RXRB/MAP2K4/PLCB2/MAP2K6/AKT1/CALM2/NFATC3/AKT2/HSP70/MAP3K5/CAMK2G/LDLR/LOC474850/LOC102156842/MAP3K7/VAV2/MAP2K3/LOC612100/CYBA/RAC3/VCAM1/CXCL8/PPARG/MMP9/…	cfa:475680/cfa:100686778/cfa:610766/cfa:607019/cfa:100174780/cfa:607700/cfa:478854/cfa:476412/cfa:474919/cfa:481651/cfa:479921/cfa:480291/cfa:481145/cfa:485874/cfa:490792/cfa:478813/cfa:488473/cfa:403981/cfa:474584/cfa:480600/cfa:482839/cfa:610524/cfa:403735/cfa:486896/cfa:480726/cfa:403856/cfa:485004/cfa:403416/cfa:607076/cfa:610764/cfa:474584/cfa:477024/cfa:475108/cfa:403954/cfa:486694/cfa:4878…	122	47	475680/100686778/610766/607019/607700/478854/474919/480600/486896/480726/403416/482687/403954/486694/610476/404019/100856190/479678/100683160/474850/102156842/102156745/489547/612100/403850/403885/100688321/403975/490691/607023/485773/485930/483225/484028/611852/479248/403922/490576/478989/477886/403869/612941/488660/482970/111089957/119870216/483925	75	100174780/476412/481651/479921/480291/481145/485874/490792/478813/488473/403981/476428/482839/610524/403735/403856/485004/607076/480416/477024/475108/487899/403872/483729/481735/489508/480454/490878/474584/449021/403612/476215/489050/608060/489664/106559217/403982/403606/474858/403994/XLOC_018741/100688110/476034/100683675/476336/492247/476548/477085/100686766/477532/480673/442859/100856339/40361…
cfa04921	Oxytocin signaling pathway	94/4151	144/7299	0.0234699885828433	0.222957136741354	487515/403756/606491/607887/612053/403516/475345/488584/474890/480272/100683226/477733/477187/486563/100855828/486628/484665/490792/404306/480048/474762/476428/482663/608811/403735/483266/553102/482687/480416/403954/610342/403872/100684140/484648/606992/100856190/474584/479678/489050/XLOC_004732/403609/487113/479975/403557/611939/481746/489284/479351/476034/403556/476548/477625/100856408/482994/4…	PLA2G4F/CD38/RYR1/RCAN1/KCNJ14/CACNA1C/MYLK3/RGS2/CDKN1A/NFATC4/PPP1R12C/CACNA2D4/MYLK2/CACNB3/PRKCG/ITPR2/CAMK1/FOS/EGFR/PLA2G4A/NPR2/CALM3/GUCY1A1/PLA2G4D/HRAS/PIK3CG/GUCY1B1/CAMK2B/CALM1/RHOA/CACNA2D1/NRAS/CAMK4/RAF1/MYL6B/PLCB2/CALM2/NFATC3/CAMK2G/XLOC_004732/PPP1CA/CACNB2/PRKACB/PPP1CC/MAP2K2/ITPR3/KCNJ5/PRKAA1/PLCB3/PRKACA/ITPR1/ADCY6/TRPM2/ADCY3/CACNB1/MAPK3/PLCB1/ADCY5/GNAI1/NFATC2/ACTB/P…	cfa:487515/cfa:403756/cfa:606491/cfa:607887/cfa:612053/cfa:403516/cfa:475345/cfa:488584/cfa:474890/cfa:480272/cfa:100683226/cfa:477733/cfa:477187/cfa:486563/cfa:100855828/cfa:486628/cfa:484665/cfa:490792/cfa:404306/cfa:480048/cfa:474762/cfa:474584/cfa:482663/cfa:608811/cfa:403735/cfa:483266/cfa:553102/cfa:610764/cfa:474584/cfa:403954/cfa:610342/cfa:403872/cfa:100684140/cfa:484648/cfa:606992/cfa:1…	94	37	487515/403756/606491/612053/403516/475345/477733/477187/100855828/486628/404306/608811/483266/482687/403954/610342/100684140/100856190/479678/481746/485773/485930/403580/490230/607357/487512/479812/481253/403928/480271/479248/612941/487514/482970/484670/478624/483925	57	607887/488584/474890/480272/100683226/486563/484665/490792/480048/474762/476428/482663/403735/553102/480416/403872/484648/606992/474584/489050/XLOC_004732/403609/487113/479975/403557/611939/489284/479351/476034/403556/476548/477625/100856408/482994/491030/100855877/403859/478227/607030/485856/489571/449028/479155/476744/486263/609361/607636/403486/403558/485864/475923/442957/478351/609429/1008563…
cfa00533	Glycosaminoglycan biosynthesis - keratan sulfate	12/4151	14/7299	0.0235755280542217	0.222957136741354	482050/476397/485701/482527/448804/489714/610736/608143/489707/483642/481579/486158	ST3GAL1/LOC476397/CHST2/B4GALT2/FUT8/ST3GAL2/ST3GAL3/B4GALT4/LOC489707/CHST1/B4GALT1/B3GNT7	cfa:482050/cfa:476397/cfa:485701/cfa:482527/cfa:448804/cfa:489714/cfa:610736/cfa:608143/cfa:489707/cfa:483642/cfa:481579/cfa:486158	12	4	476397/610736/483642/481579	8	482050/485701/482527/448804/489714/608143/489707/486158
cfa04270	Vascular smooth muscle contraction	78/4151	118/7299	0.0247996480115345	0.228018985883831	487515/403516/475345/100683226/477187/484429/100855828/486628/486361/480048/474762/100855938/475792/476428/102154318/482663/479497/608811/450187/553102/480416/403954/484648/606992/100856190/474584/403424/403609/479975/403557/609616/611939/481746/481280/403410/479836/476034/403556/476548/403508/477625/403983/494005/403984/403836/482994/100855877/485773/403859/610169/479409/100855453/490230/607030/…	PLA2G4F/CACNA1C/MYLK3/PPP1R12C/MYLK2/PTGIR/PRKCG/ITPR2/PLA2G3/PLA2G4A/NPR2/RAMP3/ACTG2/CALM3/GNA12/GUCY1A1/MYH10/PLA2G4D/EDNRA/GUCY1B1/CALM1/RHOA/RAF1/MYL6B/PLCB2/CALM2/EDN1/PPP1CA/PRKACB/PPP1CC/PRKG1/MAP2K2/ITPR3/MYH9/ADORA2B/MYH11/PLCB3/PRKACA/ITPR1/EDN2/ADCY6/KCNMB1/PRKCD/KCNMA1/AGTR1/ADCY3/MAPK3/PLCB1/ADCY5/NPPC/ARHGEF12/IRAG1/PPP1R12B/MYL6/PRKG2/ADCY1/MYL9/PLA2G4B/GNAQ/ADCY4/ACTA2/PLA2G12A/A…	cfa:487515/cfa:403516/cfa:475345/cfa:100683226/cfa:477187/cfa:484429/cfa:100855828/cfa:486628/cfa:486361/cfa:480048/cfa:474762/cfa:100855938/cfa:475792/cfa:474584/cfa:102154318/cfa:482663/cfa:479497/cfa:608811/cfa:450187/cfa:553102/cfa:474584/cfa:403954/cfa:484648/cfa:606992/cfa:100856190/cfa:474584/cfa:403424/cfa:403609/cfa:479975/cfa:403557/cfa:609616/cfa:611939/cfa:481746/cfa:481280/cfa:403410…	78	31	487515/403516/475345/477187/100855828/486628/486361/100855938/479497/608811/403954/100856190/609616/481746/481280/479836/403984/485773/479409/490230/607357/487512/403928/480271/606919/475526/403817/403962/487514/482970/478624	47	100683226/484429/480048/474762/475792/476428/102154318/482663/450187/553102/480416/484648/606992/474584/403424/403609/479975/403557/611939/403410/476034/403556/476548/403508/477625/403983/494005/403836/482994/100855877/403859/610169/100855453/607030/100855930/485856/477587/478514/403558/490722/478351/490901/609934/100856354/607163/475411/489045
cfa04136	Autophagy - other	24/4151	32/7299	0.0266069394605628	0.238024242201251	612919/610936/490371/610103/490899/608378/478232/479646/489561/478564/486535/477412/474636/482873/483632/609599/477064/610868/484953/480513/490477/489525/608721/480950	GABARAPL1/MLST8/BECN2/ATG10/WIPI1/RPTOR/MTOR/GABARAPL2/ATG4C/ATG3/ATG101/ATG16L1/ATG12/PPP2CB/ATG13/ATG4B/PIK3R4/ATG5/ATG4D/BECN1/PIK3C3/ULK2/WIPI2/IGBP1	cfa:612919/cfa:610936/cfa:490371/cfa:610103/cfa:490899/cfa:608378/cfa:478232/cfa:479646/cfa:489561/cfa:478564/cfa:486535/cfa:477412/cfa:474636/cfa:482873/cfa:483632/cfa:609599/cfa:477064/cfa:610868/cfa:484953/cfa:480513/cfa:490477/cfa:489525/cfa:608721/cfa:480950	24	8	490371/610103/608378/478232/489561/478564/482873/489525	16	612919/610936/490899/479646/486535/477412/474636/483632/609599/477064/610868/484953/480513/490477/608721/480950
cfa05167	Kaposi sarcoma-associated herpesvirus infection	109/4151	170/7299	0.0312446869644004	0.266129880105281	607887/607899/403802/607019/100683432/612139/476412/474890/403511/480272/482905/403924/480291/100684945/486628/490371/481145/485874/490792/476714/488473/476428/481111/482839/477032/403735/483266/611262/100856077/403856/488087/485004/611349/480416/479866/403617/478232/100856468/403872/483729/476728/488449/484648/489508/488239/480454/490878/474584/479678/449021/476915/485839/611939/106559217/607922…	RCAN1/IRF9/VEGFA/MAPK11/GNG5/GNG7/IRF3/CDKN1A/GNB3/NFATC4/TLR3/MYC/NFKBIA/EP300/ITPR2/BECN2/TBK1/PLCG1/FOS/TYK2/CASP8/CALM3/STAT2/IKBKB/CTNNB1/HRAS/PIK3CG/TRADD/IFNGR1/MAPK14/GNB4/MAP2K7/GNG13/CALM1/CREBBP/GNGT2/MTOR/IFNAR2/NRAS/RELA/C3/STAT1/RAF1/MAP2K4/E2F3/MAP2K6/AKT1/CALM2/NFATC3/AKT2/RB1/E2F1/MAP2K2/RAC3/CREB1/ITPR3/CXCL8/ATG3/GNG2/GNG8/BID/PREX1/ITPR1/PIK3CB/PLCG2/GNG11/LOC100686766/TRAF2/U…	cfa:607887/cfa:607899/cfa:403802/cfa:607019/cfa:100683432/cfa:612139/cfa:476412/cfa:474890/cfa:403511/cfa:480272/cfa:482905/cfa:403924/cfa:480291/cfa:100684945/cfa:486628/cfa:490371/cfa:481145/cfa:485874/cfa:490792/cfa:476714/cfa:488473/cfa:474584/cfa:481111/cfa:482839/cfa:477032/cfa:403735/cfa:483266/cfa:611262/cfa:100856077/cfa:403856/cfa:488087/cfa:485004/cfa:611349/cfa:474584/cfa:479866/cfa:4…	109	32	403802/607019/612139/100684945/486628/490371/483266/611349/479866/403617/478232/476728/488239/479678/476915/481746/403850/478564/610817/106559760/403975/403545/607023/485930/611852/479619/479248/477886/403869/483594/119870216/483925	77	607887/607899/100683432/476412/474890/403511/480272/482905/403924/480291/481145/485874/490792/476714/488473/476428/481111/482839/477032/403735/611262/100856077/403856/488087/485004/480416/100856468/403872/483729/488449/484648/489508/480454/490878/474584/449021/485839/611939/106559217/607922/100683675/485917/476548/477085/489692/100855806/100686766/480673/403722/442859/403912/608623/477201/1008563…
cfa03013	Nucleocytoplasmic transport	75/4151	114/7299	0.0317018775002914	0.266129880105281	480247/490448/489812/481042/483618/489863/608534/479658/475913/481234/484930/483780/474839/100856530/607268/111095750/478073/477387/484370/487375/474913/479871/487655/491042/607653/100499482/480528/479360/478093/484632/478874/476664/607867/480004/477695/490529/478661/480469/474772/474427/474963/475445/481101/478119/475922/477132/485383/477534/XLOC_030299/474470/487130/100685794/491307/479657/4768…	ACIN1/NUP210L/POM121C/THOC2/NUP160/KPNA7/NUP214/DDX19A/NUP85/RANGAP1/TNPO2/NXF1/DDX39B/SUMO3/NUP88/LOC111095750/IPO11/XPO7/NUP62/LOC487375/XPO5/THOC6/SNUPN/KPNB1/SEC13/RAN/CASC3/NUP155/TNPO1/NUP210/SUMO1/UPF1/AAAS/IPO9/MAGOHB/THOC1/SENP2/KPNA2/NCBP1/XPOT/SUMO2/NUP37/PYM1/NUP93/EIF4A3/NXT1/IPO7/THOC5/XLOC_030299/NUP50/UPF2/LOC100685794/NUP188/DDX19B/NUP98/KPNA5/KPNA4/RANBP17/NUP58/IPO5/LOC11986620…	cfa:480247/cfa:490448/cfa:489812/cfa:481042/cfa:483618/cfa:489863/cfa:608534/cfa:479657/cfa:475913/cfa:481234/cfa:484930/cfa:483780/cfa:474839/cfa:100856530/cfa:607268/cfa:111095750/cfa:478073/cfa:477387/cfa:484370/cfa:487375/cfa:474913/cfa:479871/cfa:487655/cfa:491042/cfa:607653/cfa:100499482/cfa:480528/cfa:479360/cfa:478093/cfa:484632/cfa:478874/cfa:476664/cfa:607867/cfa:480004/cfa:477695/cfa:4…	75	26	490448/489812/481042/483618/489863/608534/111095750/478073/487375/491042/479360/484632/477695/474772/474427/475445/100685794/491307/484094/479293/477334/485528/480045/480260/119872870/479208	49	480247/479658/475913/481234/484930/483780/474839/100856530/607268/477387/484370/474913/479871/487655/607653/100499482/480528/478093/478874/476664/607867/480004/490529/478661/480469/474963/481101/478119/475922/477132/485383/477534/XLOC_030299/474470/487130/479657/476822/478680/119866208/475827/478585/610319/100855902/479880/474440/478830/490564/612945/607948
cfa04380	Osteoclast differentiation	70/4151	106/7299	0.0332717574089237	0.266129880105281	477039/607899/607019/609409/486814/607700/488596/608412/480291/490792/476714/481111/482839/100856077/403856/485004/403462/100856468/483729/100684140/488449/484445/480454/490878/484309/100855848/490006/449021/415126/483312/102156745/608843/481459/403998/489664/106559217/607922/403606/611795/100688110/477085/489692/100686766/480673/442859/482140/481628/100856339/474544/607023/100855877/403634/48593…	TGFBR2/IRF9/MAPK11/JUND/BLNK/NCF1/TGFB2/FOSL2/NFKBIA/FOS/TYK2/STAT2/IKBKB/IFNGR1/MAPK14/MAP2K7/FCGR1A/IFNAR2/RELA/CAMK4/STAT1/FOSB/MAP2K6/AKT1/LOC484309/TNFRSF11B/SOCS1/AKT2/MITF/GRB2/MAP3K7/CTSK/SQSTM1/TGFB1/CYBA/RAC3/CREB1/PPARG/CSF1/TRAF6/PIK3CB/PLCG2/LOC100686766/TRAF2/NFKB1/TEC/TGFBR1/LOC100856339/FHL2/MAPK12/MAPK3/TNFRSF1A/NFATC2/MAPK10/TAB2/RELB/NFKB2/TNFRSF11A/PPP3CB/TNF/PPP3CA/FOSL1/MAPK…	cfa:477039/cfa:607899/cfa:607019/cfa:609409/cfa:486814/cfa:607700/cfa:488596/cfa:608412/cfa:480291/cfa:490792/cfa:476714/cfa:481111/cfa:482839/cfa:100856077/cfa:403856/cfa:485004/cfa:403462/cfa:100856468/cfa:483729/cfa:100684140/cfa:488449/cfa:484445/cfa:480454/cfa:490878/cfa:484309/cfa:100855848/cfa:490006/cfa:449021/cfa:415126/cfa:483312/cfa:102156745/cfa:608843/cfa:481459/cfa:403998/cfa:489664…	70	15	607019/486814/607700/403462/100684140/484309/102156745/607023/485930/484028/479248/403922/483724/119870216/483925	55	477039/607899/609409/488596/608412/480291/490792/476714/481111/482839/100856077/403856/485004/100856468/483729/488449/484445/480454/490878/100855848/490006/449021/415126/483312/608843/481459/403998/489664/106559217/607922/403606/611795/100688110/477085/489692/100686766/480673/442859/482140/481628/100856339/474544/100855877/403634/478464/484454/486858/483957/403486/612821/481245/487235/609429/4037…
cfa04015	Rap1 signaling pathway	134/4151	212/7299	0.0336974693516458	0.266129880105281	489928/475904/403802/403656/607019/607952/486724/100855820/483730/483489/483923/479921/474800/488808/100855828/485874/403438/477953/488942/403657/610829/404306/476428/490187/477032/487421/100856705/403735/100855780/403856/491597/482666/480416/403954/612583/100856359/403789/403872/442860/484648/481464/100856190/480454/490878/483681/119864601/490433/474584/449021/483214/483036/477082/484846/484395/…	ITGAM/MAGI2/VEGFA/ANGPT1/MAPK11/FGF17/LPAR5/FGF20/SIPA1/CTNND1/PARD6G/VAV3/LPAR1/FGFR3/PRKCG/PLCG1/MET/PARD3/F2R/EGF/PFN4/EGFR/CALM3/LPAR3/CTNNB1/EPHA2/EFNA3/HRAS/PGF/MAPK14/PDGFA/PDGFC/CALM1/RHOA/SIPA1L3/RAPGEF2/ITGA2B/NRAS/PDGFRA/RAF1/FLT4/PLCB2/MAP2K6/AKT1/FGF19/EFNA2/EFNA4/CALM2/AKT2/MAGI3/PRKD3/MRAS/F2RL3/FGF21/VAV2/XLOC_004732/MAP2K3/MAP2K2/RAC3/FGF5/RASGRP2/DOCK4/PRKCI/RALGDS/PDGFRB/CSF1/A…	cfa:489928/cfa:475904/cfa:403802/cfa:403656/cfa:607019/cfa:607952/cfa:486724/cfa:100855820/cfa:483730/cfa:483489/cfa:483923/cfa:479921/cfa:474800/cfa:488808/cfa:100855828/cfa:485874/cfa:403438/cfa:477953/cfa:488942/cfa:403657/cfa:610829/cfa:404306/cfa:474584/cfa:490187/cfa:477032/cfa:487421/cfa:100856705/cfa:403735/cfa:100855780/cfa:403856/cfa:491597/cfa:482666/cfa:474584/cfa:403954/cfa:612583/cf…	134	51	489928/475904/403802/607019/607952/486724/100855820/100855828/477953/403657/610829/404306/487421/100855780/403954/612583/403789/100856190/483681/484846/484395/489547/487387/611641/484990/100683352/484768/607023/485773/403441/483225/403580/607454/607357/100856393/403714/491749/403928/612404/480271/491974/487486/475526/403727/482932/486735/431695/478624/119870216/477340/489091	83	403656/483730/483489/483923/479921/474800/488808/485874/403438/488942/476428/490187/477032/100856705/403735/403856/491597/482666/480416/100856359/403872/442860/484648/481464/480454/490878/119864601/490433/474584/449021/483214/483036/477082/608060/XLOC_004732/611939/106559217/608459/612101/482407/478686/480686/442985/611795/403410/100856477/476034/477085/477625/100686766/612454/489756/488402/10085…
cfa05163	Human cytomegalovirus infection	131/4151	207/7299	0.0337687461160779	0.266129880105281	480580/403802/607019/611934/100683432/403430/612139/476412/474890/403511/480272/403924/480291/100855828/486628/481145/488437/488473/403981/404306/476428/102154318/480600/482839/477032/403735/611262/403856/488087/611349/480416/475108/403954/612303/403617/480019/478232/403872/483729/442860/484648/479032/488239/100856190/480454/490878/474584/479678/449021/474855/476915/483312/485839/612271/479975/47…	RPS6KB1/VEGFA/MAPK11/CREB3/GNG5/PTGER3/GNG7/IRF3/CDKN1A/GNB3/NFATC4/MYC/NFKBIA/PRKCG/ITPR2/TBK1/ITGAV/CASP8/CCL2/EGFR/CALM3/GNA12/LOC480600/IKBKB/CTNNB1/HRAS/TRADD/MAPK14/GNB4/GNG13/CALM1/PTK2/RHOA/CREB3L4/GNGT2/TRAF5/MTOR/NRAS/RELA/PDGFRA/RAF1/AKAP13/E2F3/PLCB2/MAP2K6/AKT1/CALM2/NFATC3/AKT2/ATF6B/RB1/GRB2/E2F1/IL6R/PRKACB/PDIA3/MAP2K2/RAC3/CREB1/ITPR3/CXCL8/MDM2/GNG2/GNG8/PLCB3/BID/PRKACA/ITPR1/…	cfa:480580/cfa:403802/cfa:607019/cfa:611934/cfa:100683432/cfa:403430/cfa:612139/cfa:476412/cfa:474890/cfa:403511/cfa:480272/cfa:403924/cfa:480291/cfa:100855828/cfa:486628/cfa:481145/cfa:488437/cfa:488473/cfa:403981/cfa:404306/cfa:474584/cfa:102154318/cfa:480600/cfa:482839/cfa:477032/cfa:403735/cfa:611262/cfa:403856/cfa:488087/cfa:611349/cfa:474584/cfa:475108/cfa:403954/cfa:612303/cfa:403617/cfa:4…	131	45	480580/403802/607019/403430/612139/100855828/486628/488437/404306/480600/611349/403954/403617/478232/479032/488239/100856190/479678/476915/612271/478279/481746/403850/610817/106559760/607023/485773/483636/485930/479409/481740/607357/487265/403928/480271/479248/403922/606815/403869/483594/482970/478624/119870216/100855637/483925	86	611934/100683432/476412/474890/403511/480272/403924/480291/481145/488473/403981/476428/102154318/482839/477032/403735/611262/403856/488087/480416/475108/612303/480019/403872/483729/442860/484648/480454/490878/474584/449021/474855/483312/485839/479975/611939/106559217/607922/403693/476034/100683675/403556/476548/477085/477625/100855806/100686766/486102/480673/403589/442859/403912/608623/100856339/…
cfa04022	cGMP-PKG signaling pathway	102/4151	159/7299	0.0356742512687942	0.269393173129325	481036/403516/611934/475345/403992/488584/480272/403825/477187/609574/484420/486628/475630/403658/474762/476428/102154318/482663/612861/479797/483266/450187/553102/480416/403954/612303/609739/484648/403807/100856190/490878/474584/479678/449021/486639/474855/475738/490413/403609/111096471/403557/609616/403910/611939/607922/481746/486148/403480/489796/480830/476034/492093/476548/477625/484990/40398…	ATP1B4/CACNA1C/CREB3/MYLK3/ATP1A1/RGS2/NFATC4/PDE5A/MYLK2/PDE2A/SLC8A2/ITPR2/SLC25A4/BDKRB2/NPR2/CALM3/GNA12/GUCY1A1/SRF/ATP2A1/PIK3CG/EDNRA/GUCY1B1/CALM1/RHOA/CREB3L4/MEF2B/RAF1/MYH7/PLCB2/AKT1/CALM2/NFATC3/AKT2/KCNJ8/ATF6B/SLC8A1/MEF2D/PPP1CA/LOC111096471/PPP1CC/PRKG1/ADRB2/MAP2K2/CREB1/ITPR3/IRS1/ATP2B1/GTF2IRD1/SLC25A6/PLCB3/SLC25A5/ITPR1/ADCY6/INSR/KCNMB1/KCNMA1/VDAC2/AGTR1/ADCY3/MAPK3/PLCB1…	cfa:481036/cfa:403516/cfa:611934/cfa:475345/cfa:403992/cfa:488584/cfa:480272/cfa:403825/cfa:477187/cfa:609574/cfa:484420/cfa:486628/cfa:475630/cfa:403658/cfa:474762/cfa:474584/cfa:102154318/cfa:482663/cfa:612861/cfa:479797/cfa:483266/cfa:450187/cfa:553102/cfa:474584/cfa:403954/cfa:612303/cfa:609739/cfa:484648/cfa:403807/cfa:100856190/cfa:490878/cfa:474584/cfa:479678/cfa:449021/cfa:486639/cfa:4748…	102	43	481036/403516/475345/403992/403825/477187/609574/484420/486628/479797/483266/403954/609739/403807/100856190/479678/490413/111096471/609616/481746/489796/484990/403984/479255/485773/483636/403805/477098/485930/490230/607357/403928/480271/479248/479021/100855976/476535/612463/403962/482970/478624/119870216/483925	59	611934/488584/480272/475630/403658/474762/476428/102154318/482663/612861/450187/553102/480416/612303/484648/490878/474584/449021/486639/474855/475738/403609/403557/403910/611939/607922/486148/403480/480830/476034/492093/476548/477625/403983/403836/482994/100855877/403859/478227/403862/610169/100855453/483763/100855930/485856/479155/479714/475266/403966/403486/403558/403891/442957/478351/490901/61…
cfa04613	Neutrophil extracellular trap formation	111/4151	174/7299	0.0360812617694235	0.269393173129325	489928/607019/607700/100855828/485874/490941/475630/611673/486670/106558265/483164/611696/488279/403856/486589/106558266/100683643/482202/488290/611465/483169/609395/403462/488308/611089/478232/403789/483729/476728/488263/488304/484648/100856186/100856190/488268/490878/449021/611519/477354/115945198/488267/111089949/611989/102156745/XLOC_004732/100856200/478743/482339/611939/489664/100855574/1065…	ITGAM/MAPK11/NCF1/PRKCG/PLCG1/HDAC5/SLC25A4/SELPLG/H4-16/H2BC9/H2BC18/FPR2/H2BC10/MAPK14/HDAC7/H3C7/H2BU2/H2BU1/H2BC12/H2BC13/H2BC19/GSDMD/FCGR1A/H2AC17/H2BC3/MTOR/ITGA2B/RELA/C3/H3C1/H2AC16/RAF1/H2BC8/PLCB2/H2AC6/AKT1/AKT2/H3C12/CLCN3/H3C11/H2BC4/H1-3/LOC611989/MAP3K7/XLOC_004732/H2AC8/LOC478743/HDAC9/MAP2K2/CYBA/H2BC21/RAC3/H3C15/HDAC4/RNF5/SELP/HDAC1/H4C11/H4C13/SLC25A6/PLCB3/SLC25A5/PIK3CB/HD…	cfa:489928/cfa:607019/cfa:607700/cfa:100855828/cfa:485874/cfa:490941/cfa:475630/cfa:611673/cfa:488298/cfa:611482/cfa:611482/cfa:611696/cfa:488279/cfa:403856/cfa:486589/cfa:611519/cfa:100683643/cfa:488289/cfa:488303/cfa:611482/cfa:483169/cfa:609395/cfa:403462/cfa:488308/cfa:611113/cfa:478232/cfa:403789/cfa:483729/cfa:476728/cfa:611519/cfa:488304/cfa:484648/cfa:483164/cfa:100856190/cfa:488308/cfa:4…	111	23	489928/607019/607700/100855828/611673/611696/403462/478232/403789/476728/100856190/477354/611989/102156745/482339/607662/479255/607023/485773/403580/491743/119870216/100855609	88	485874/490941/475630/486670/106558265/483164/488279/403856/486589/106558266/100683643/482202/488290/611465/483169/609395/488308/611089/483729/488263/488304/484648/100856186/488268/490878/449021/611519/115945198/488267/111089949/XLOC_004732/100856200/478743/611939/489664/100855574/106559217/111090709/474858/403994/487309/488298/488306/480830/476034/492093/477085/607032/489692/106558234/100686766/6…
cfa04668	TNF signaling pathway	71/4151	108/7299	0.0367290348822642	0.269393173129325	607019/611934/480291/490792/608486/488473/403981/484006/482839/486896/611262/403856/485004/403449/488472/612303/100855872/480019/483729/607183/477649/489508/480454/490878/479464/449021/474855/476215/403424/102156745/487286/489547/490831/403982/607922/403885/100856480/611795/489433/485769/477085/100686766/480673/403975/612349/442859/100856339/611438/607023/100855877/483636/403634/487085/478464/486…	MAPK11/CREB3/NFKBIA/FOS/RIPK3/CASP8/CCL2/TNFAIP3/IKBKB/CASP7/TRADD/MAPK14/MAP2K7/LIF/CASP10/CREB3L4/IRF1/TRAF5/RELA/LTA/DNM1L/MAP2K4/MAP2K6/AKT1/BIRC2/AKT2/ATF6B/MAP3K5/EDN1/MAP3K7/NOD2/MAP2K3/RPS6KA5/VCAM1/CREB1/MMP9/CEBPB/CSF1/BIRC3/JAG1/PIK3CB/LOC100686766/TRAF2/ICAM1/BCL3/NFKB1/LOC100856339/IL18R1/MAPK12/MAPK3/CREB3L1/TNFRSF1A/MAP3K8/MAPK10/FAS/TAB2/VEGFD/CREB5/CX3CL1/RPS6KA4/TNF/FADD/TAB3/MA…	cfa:607019/cfa:611934/cfa:480291/cfa:490792/cfa:608486/cfa:488473/cfa:403981/cfa:484006/cfa:482839/cfa:486896/cfa:611262/cfa:403856/cfa:485004/cfa:403449/cfa:488472/cfa:612303/cfa:100855872/cfa:480019/cfa:483729/cfa:607183/cfa:477649/cfa:489508/cfa:480454/cfa:490878/cfa:479464/cfa:449021/cfa:474855/cfa:476215/cfa:403424/cfa:102156745/cfa:487286/cfa:489547/cfa:490831/cfa:403982/cfa:607922/cfa:4038…	71	16	607019/486896/607183/102156745/489547/403885/403975/612349/607023/483636/484028/491749/487265/403922/482932/119870216	55	611934/480291/490792/608486/488473/403981/484006/482839/611262/403856/485004/403449/488472/612303/100855872/480019/483729/477649/489508/480454/490878/479464/449021/474855/476215/403424/487286/490831/403982/607922/100856480/611795/489433/485769/477085/100686766/480673/442859/100856339/611438/100855877/403634/487085/478464/486469/475266/612105/611694/491807/612821/481245/487235/490867/609429/477199
cfa04371	Apelin signaling pathway	91/4151	141/7299	0.0374383261750724	0.269393173129325	606491/476202/480580/480087/475345/100683432/482840/612139/403476/403511/100856637/477187/484420/486628/490371/490941/483329/476428/403735/483266/488087/611349/480416/403607/403617/478232/403872/609739/100684140/484648/610902/100856190/490878/474584/449021/475738/477082/490413/479975/611939/481746/476196/607662/479351/610817/476644/106559760/481528/476034/476865/403556/485769/476548/477625/100855…	RYR1/CCN2/RPS6KB1/ADCY10/MYLK3/GNG5/PLAT/GNG7/SERPINE1/GNB3/PLIN1/MYLK2/SLC8A2/ITPR2/BECN2/HDAC5/SPHK1/CALM3/HRAS/PIK3CG/GNB4/GNG13/CALM1/LIPE/GNGT2/MTOR/NRAS/MEF2B/CAMK4/RAF1/SMAD3/PLCB2/AKT1/CALM2/AKT2/SLC8A1/MRAS/MEF2D/PRKACB/MAP2K2/ITPR3/SMAD4/HDAC4/PRKAA1/GNG2/MYL3/GNG8/EGR1/PLCB3/RRAS2/PRKACA/JAG1/ITPR1/ADCY6/GNG11/NOTCH3/GNB1/GNB5/TGFBR1/MAP1LC3A/AGTR1/ADCY3/MAPK3/PLCB1/ADCY5/GNAI1/ADCY1/G…	cfa:606491/cfa:476202/cfa:480580/cfa:480087/cfa:475345/cfa:100683432/cfa:482840/cfa:612139/cfa:403476/cfa:403511/cfa:100856637/cfa:477187/cfa:484420/cfa:486628/cfa:490371/cfa:490941/cfa:483329/cfa:474584/cfa:403735/cfa:483266/cfa:488087/cfa:611349/cfa:474584/cfa:403607/cfa:403617/cfa:478232/cfa:403872/cfa:609739/cfa:100684140/cfa:484648/cfa:610902/cfa:100856190/cfa:490878/cfa:474584/cfa:449021/cf…	91	36	606491/480580/480087/475345/612139/403476/100856637/477187/484420/486628/490371/483266/611349/403617/478232/609739/100684140/100856190/490413/481746/607662/610817/476644/106559760/481528/610439/485773/607357/478171/403928/480271/479619/479021/482260/478624/119870216	55	476202/100683432/482840/403511/490941/483329/476428/403735/488087/480416/403607/403872/484648/610902/490878/474584/449021/475738/477082/479975/611939/476196/479351/476034/476865/403556/485769/476548/477625/100855806/403912/608623/481628/477201/403836/482994/100855877/403859/478227/611002/489571/449028/479155/477064/610499/477587/474722/480513/442957/490477/478351/490901/611730/609934/100856379
cfa05211	Renal cell carcinoma	50/4151	74/7299	0.0387799205115125	0.273109652964056	100856038/403802/484495/488596/474890/490796/100684945/403438/474578/480286/403735/489287/607885/479866/477914/491872/494000/403872/484648/490878/449021/483312/480092/403998/611939/106559217/488971/477085/479873/484513/479529/100856339/484768/100855877/483808/403441/608125/483225/483763/477952/610063/491286/482437/475526/442986/487235/119863992/609429/119870216/477488	PAK6/VEGFA/EGLN2/TGFB2/CDKN1A/TGFB3/EP300/MET/EPAS1/EGLN3/HRAS/ETS1/PAK1/CREBBP/ELOC/TFE3/VHL/NRAS/RAF1/AKT1/AKT2/GRB2/FH/TGFB1/MAP2K2/RAC3/EGLN1/PIK3CB/ELOB/PAK4/FLCN/LOC100856339/MST1/MAPK3/GAB1/HGF/CRKL/RAP1A/BAD/CUL2/PRCC/RAPGEF1/SLC2A1/BRAF/PDGFB/PIK3R1/ARNT/JUN/LOC119870216/PTPN11	cfa:100856038/cfa:403802/cfa:484495/cfa:488596/cfa:474890/cfa:490796/cfa:100684945/cfa:403438/cfa:474578/cfa:480286/cfa:403735/cfa:489287/cfa:607885/cfa:479866/cfa:477914/cfa:491872/cfa:494000/cfa:403872/cfa:484648/cfa:490878/cfa:449021/cfa:483312/cfa:480092/cfa:403998/cfa:611939/cfa:403955/cfa:488971/cfa:477085/cfa:479873/cfa:484513/cfa:479529/cfa:100856339/cfa:403441/cfa:100855877/cfa:483808/cf…	50	14	100856038/403802/100684945/474578/479866/477914/484768/403441/483225/477952/482437/475526/119870216/477488	36	484495/488596/474890/490796/403438/480286/403735/489287/607885/491872/494000/403872/484648/490878/449021/483312/480092/403998/611939/106559217/488971/477085/479873/484513/479529/100856339/100855877/483808/608125/483763/610063/491286/442986/487235/119863992/609429
cfa04612	Antigen processing and presentation	38/4151	55/7299	0.0429474259439548	0.296158291405188	474919/476662/403400/483197/480726/481732/480512/403612/611360/607786/474850/474860/478279/476669/612100/475450/607922/XLOC_018741/607367/486077/119881611/480256/403931/490008/481740/474864/475312/479329/474897/403922/607827/541592/481731/483594/100855741/480438/474866/474869	HSP90AB1/RFXANK/CTSS/RFX5/HSPA5/DLA-DMA/PSME3/HSP70/KLRD1/DLA-DOB/LOC474850/HLA-DRB1/PDIA3/IFI30/LOC612100/NFYB/CREB1/XLOC_018741/RFXAP/CTSB/LOC119881611/PSME1/CD4/CIITA/TAPBP/TAP2/NFYC/CD74/NFYA/TNF/DLA-DMB/DLA-12/DLA-DRA/DLA-79/B2M/HSP90AA1/TAP1/DLA-DOA	cfa:474919/cfa:476662/cfa:403400/cfa:483197/cfa:480726/cfa:481732/cfa:480512/cfa:403612/cfa:611360/cfa:607786/cfa:474850/cfa:474860/cfa:478279/cfa:476669/cfa:474919/cfa:475450/cfa:607922/cfa:403612/cfa:607367/cfa:486077/cfa:474860/cfa:480256/cfa:403931/cfa:490008/cfa:481740/cfa:474864/cfa:475312/cfa:479329/cfa:474897/cfa:403922/cfa:607827/cfa:541592/cfa:481731/cfa:483594/cfa:100855741/cfa:480438/…	38	21	474919/403400/480726/481732/611360/607786/474850/474860/478279/612100/119881611/403931/490008/481740/479329/474897/403922/607827/481731/483594/474869	17	476662/483197/480512/403612/476669/475450/607922/XLOC_018741/607367/486077/480256/474864/475312/541592/100855741/480438/474866
cfa04211	Longevity regulating pathway	62/4151	94/7299	0.044820905788032	0.302769792159971	480580/610238/611934/485088/119871462/485118/403735/403474/612303/608378/478232/403872/483729/100684140/490878/477295/491224/449021/474855/111096471/403625/479975/481956/611215/610130/477437/477732/607922/403606/486148/479351/486535/403556/477085/477625/484990/477876/442859/484716/100856339/482994/483632/483636/403859/476258/100685582/607357/489571/475590/610499/610868/475266/474851/486263/480271…	RPS6KB1/EIF4E2/CREB3/STK11/LOC119871462/SESN3/HRAS/CAT/CREB3L4/RPTOR/MTOR/NRAS/RELA/CAMK4/AKT1/FOXO1/EHMT1/AKT2/ATF6B/LOC111096471/ADIPOQ/PRKACB/SESN1/LOC611215/AKT1S1/ULK1/ADIPOR2/CREB1/PPARG/IRS1/PRKAA1/ATG101/PRKACA/PIK3CB/ADCY6/INSR/RB1CC1/NFKB1/APPL1/LOC100856339/ADCY3/ATG13/CREB3L1/ADCY5/SOD2/LOC100685582/ADCY1/PRKAA2/EIF4EBP1/RPS6KB2/ATG5/CREB5/EHMT2/CAMKK2/ADCY4/PIK3R1/TP53/IRS2/PRKAB2/AD…	cfa:480580/cfa:610238/cfa:611934/cfa:485088/cfa:489012/cfa:485118/cfa:403735/cfa:403474/cfa:612303/cfa:608378/cfa:478232/cfa:403872/cfa:483729/cfa:100684140/cfa:490878/cfa:477295/cfa:491224/cfa:449021/cfa:474855/cfa:485548/cfa:403625/cfa:479975/cfa:481956/cfa:611215/cfa:610130/cfa:477437/cfa:477732/cfa:607922/cfa:403606/cfa:486148/cfa:479351/cfa:486535/cfa:403556/cfa:477085/cfa:477625/cfa:484990/…	62	17	480580/119871462/608378/478232/100684140/477295/111096471/403625/484990/484716/483636/100685582/607357/480271/403869/478624/119870216	45	610238/611934/485088/485118/403735/403474/612303/403872/483729/490878/491224/449021/474855/479975/481956/611215/610130/477437/477732/607922/403606/486148/479351/486535/403556/477085/477625/477876/442859/100856339/482994/483632/403859/476258/489571/475590/610499/610868/475266/474851/486263/487235/485548/100856379/481954
cfa04072	Phospholipase D signaling pathway	91/4151	142/7299	0.0468819338226343	0.306897655804426	487515/487546/609100/486724/488867/474800/612306/485874/100687022/488942/403657/480487/483329/404306/480048/102154318/490187/100856539/608811/403735/483266/478906/608079/491597/482666/403954/478232/403872/442860/484648/476423/100856190/490878/449021/484949/483635/477082/483312/607962/482270/611939/403850/480686/442985/474857/476034/476865/476331/477085/477625/489692/484990/490439/486102/481749/48…	PLA2G4F/SHC4/CYTH3/LPAR5/DGKQ/LPAR1/AGPAT4/PLCG1/AGPAT3/F2R/EGF/ARL17A/SPHK1/EGFR/PLA2G4A/GNA12/LPAR3/F2/PLA2G4D/HRAS/PIK3CG/CXCR1/CYTH1/PDGFA/PDGFC/RHOA/MTOR/NRAS/PDGFRA/RAF1/CYTH2/PLCB2/AKT1/AKT2/DNM2/DGKZ/MRAS/GRB2/PLPP1/GRM8/MAP2K2/CXCL8/RALGDS/PDGFRB/AGPAT1/PLCB3/RRAS2/PIP5K1B/PIK3CB/ADCY6/PLCG2/INSR/SHC1/PTK2B/GRM4/RAPGEF4/PLPP2/LOC100856339/PIP5K1C/PLD2/DGKG/AGTR1/DGKI/ADCY3/MAPK3/PLCB1/AD…	cfa:487515/cfa:487546/cfa:609100/cfa:486724/cfa:488867/cfa:474800/cfa:612306/cfa:485874/cfa:100687022/cfa:488942/cfa:403657/cfa:480487/cfa:483329/cfa:404306/cfa:480048/cfa:102154318/cfa:490187/cfa:100856539/cfa:608811/cfa:403735/cfa:483266/cfa:478906/cfa:608079/cfa:491597/cfa:482666/cfa:403954/cfa:478232/cfa:403872/cfa:442860/cfa:484648/cfa:476423/cfa:100856190/cfa:490878/cfa:449021/cfa:484949/cf…	91	32	487515/487546/486724/100687022/403657/404306/100856539/608811/483266/478906/403954/478232/100856190/482270/403850/474857/484990/481749/485773/476932/607357/487512/491249/484751/480271/490341/100684122/484024/487514/478624/119870216/477488	59	609100/488867/474800/612306/485874/488942/480487/483329/480048/102154318/490187/403735/608079/491597/482666/403872/442860/484648/476423/490878/449021/484949/483635/477082/483312/607962/611939/480686/442985/476034/476865/476331/477085/477625/489692/490439/486102/488402/100856443/100856339/485054/479473/488115/403836/482709/482994/100855877/403859/483808/490679/479557/479981/442986/479460/490901/48…
cfa04390	Hippo signaling pathway	100/4151	157/7299	0.0472863457583858	0.306897655804426	490688/607929/477039/609669/476202/100855973/480244/485149/403476/488596/611826/403924/490937/483923/484381/490796/485158/477953/490397/609568/485084/100687866/479444/478484/490099/100683350/477032/489809/478053/479465/612153/475045/442936/475456/474510/482209/488478/480645/489464/610902/482294/491587/489538/479464/483220/608847/100686903/XLOC_004732/403998/403609/403557/475928/476196/478686/4868…	FRMD6/RASSF1/TGFBR2/LOC609669/CCN2/TEAD3/AJUBA/FZD4/SERPINE1/TGFB2/TEAD4/MYC/FZD2/PARD6G/TEAD2/TGFB3/DLG2/PARD3/TP53BP2/LLGL2/APC2/YWHAH/PPP2R1B/BMPR1B/AXIN1/WTIP/CTNNB1/FZD9/PPP2R2B/YAP1/BBC3/STK3/BIRC5/SMAD1/CSNK1E/WNT9A/FZD7/YWHAE/DVL2/SMAD3/FZD1/PPP2R2D/LLGL1/BIRC2/WNT2B/CCND3/ID2/XLOC_004732/TGFB1/PPP1CA/PPP1CC/CSNK1D/SMAD4/PRKCI/WNT8B/YWHAZ/BIRC3/AMH/SNAI2/GLI2/BMP4/PPP2R1A/APC/PARD6A/TP73/…	cfa:490688/cfa:607929/cfa:477039/cfa:475864/cfa:476202/cfa:100855973/cfa:480244/cfa:485149/cfa:403476/cfa:488596/cfa:611826/cfa:403924/cfa:490937/cfa:483923/cfa:484381/cfa:490796/cfa:485158/cfa:477953/cfa:490397/cfa:609568/cfa:485084/cfa:100687866/cfa:479444/cfa:478484/cfa:490099/cfa:100683350/cfa:477032/cfa:489809/cfa:478053/cfa:479465/cfa:612153/cfa:475045/cfa:442936/cfa:475456/cfa:474510/cfa:4…	100	23	609669/100855973/403476/485158/477953/485084/478053/479465/483220/486841/485072/100682984/484335/479139/403551/482873/489462/403580/119872226/482194/612924/490260/100855884	77	490688/607929/477039/476202/480244/485149/488596/611826/403924/490937/483923/484381/490796/490397/609568/100687866/479444/478484/490099/100683350/477032/489809/612153/475045/442936/475456/474510/482209/488478/480645/489464/610902/482294/491587/489538/479464/608847/100686903/XLOC_004732/403998/403609/403557/475928/476196/478686/475864/489433/486940/490695/489756/489620/608573/489077/481628/607060/…
cfa00310	Lysine degradation	42/4151	62/7299	0.0526070171452208	0.334863897597463	486558/611094/478008/608413/476549/479417/480516/483690/100688431/481486/100856446/100688308/478991/491224/475133/100856745/480026/481090/489421/478506/476079/479730/610267/480828/486257/480101/610615/475895/476696/479582/100688666/485441/491177/479077/474851/481620/483186/480128/484521/481448/486059/489916	KMT2D/KMT2C/DHTKD1/COLGALT2/SETMAR/KMT2A/EZH1/KMT5B/PRDM2/ALDH7A1/DLST/ALDH3A2/ALDH9A1/EHMT1/HYKK/HADHA/SMYD2/TMLHE/ACAT1/HADH/SETD7/PLOD3/ALDH16A1/ECHS1/SETD1B/SMYD3/KMT5A/KMT2E/GCDH/PRDM16/KMT2B/SETDB2/PIPOX/NSD2/EHMT2/ALDH1B1/SETDB1/ASH1L/LGALS4/PHYKPL/AADAT/SETD1A	cfa:486558/cfa:611094/cfa:478008/cfa:608413/cfa:476549/cfa:479417/cfa:480516/cfa:483690/cfa:100688431/cfa:481486/cfa:100856446/cfa:100688308/cfa:478991/cfa:491224/cfa:475133/cfa:100856745/cfa:480026/cfa:481090/cfa:489421/cfa:478506/cfa:476079/cfa:479730/cfa:610267/cfa:480828/cfa:486257/cfa:480101/cfa:610615/cfa:475895/cfa:476696/cfa:479582/cfa:100688666/cfa:485441/cfa:491177/cfa:479077/cfa:474851…	42	17	486558/611094/478008/608413/479417/100688431/479730/486257/475895/479582/100688666/485441/491177/479077/481620/480128/489916	25	476549/480516/483690/481486/100856446/100688308/478991/491224/475133/100856745/480026/481090/489421/478506/476079/610267/480828/480101/610615/476696/474851/483186/484521/481448/486059
cfa04110	Cell cycle	105/4151	166/7299	0.0540230804254071	0.337389426807731	100856295/609669/100855704/488596/474890/485069/403924/490796/478324/612071/100684945/479307/474916/477099/484622/111090648/100687866/479444/484198/491236/100856315/487057/403429/479866/477857/485674/483755/607083/480645/610902/609673/488239/608420/475359/100856079/476141/476915/609269/100855774/485839/608847/403998/611216/490280/477166/480963/481679/476196/609426/474176/487309/475864/403693/6077…	LOC100856295/LOC609669/CDK2/TGFB2/CDKN1A/GADD45B/MYC/TGFB3/CCNB2/CDCA5/EP300/PTTG1/MAD2L1BP/TFDP2/MCM2/LOC111090648/YWHAH/PPP2R1B/GADD45G/ANAPC2/ATR/CCNE2/CDKN1B/CREBBP/BUB3/STAG1/PPP2R5B/ZBTB17/YWHAE/SMAD3/MAD1L1/E2F3/CCNB1/CDKN2C/CDK1/ORC4/RB1/TICRR/CDC20/E2F1/CCND3/TGFB1/CDKN2D/PPP2R5A/PCNA/ATRX/CDC26/SMAD4/TRIP13/PRKDC/HDAC1/YWHAZ/MDM2/TFDP1/ORC5/CCNB3/CDKN1C/PPP2R1A/PDS5B/CDC45/PPP2CB/LOC608…	cfa:490050/cfa:475864/cfa:100855704/cfa:488596/cfa:474890/cfa:485069/cfa:403924/cfa:490796/cfa:478324/cfa:612071/cfa:100684945/cfa:479307/cfa:474916/cfa:477099/cfa:484622/cfa:474682/cfa:100687866/cfa:479444/cfa:484198/cfa:491236/cfa:100856315/cfa:487057/cfa:403429/cfa:479866/cfa:477857/cfa:485674/cfa:483755/cfa:607083/cfa:480645/cfa:610902/cfa:609673/cfa:488239/cfa:608420/cfa:475359/cfa:100856079…	105	27	100856295/609669/100684945/111090648/100856315/479866/488239/476141/476915/609269/480963/474176/484335/482873/476070/608342/490051/480928/607879/609033/489226/480190/403869/477221/611103/100682599/490523	78	100855704/488596/474890/485069/403924/490796/478324/612071/479307/474916/477099/484622/100687866/479444/484198/491236/487057/403429/477857/485674/483755/607083/480645/610902/609673/608420/475359/100856079/100855774/485839/608847/403998/611216/490280/477166/481679/476196/609426/487309/475864/403693/607720/609937/449494/102154676/486014/486421/608573/607060/475219/100855903/487443/482021/477471/100…
cfa04928	Parathyroid hormone synthesis, secretion and action	67/4151	103/7299	0.0551873351325512	0.338277924608786	403987/611934/609409/474890/481133/607262/100855828/486628/490792/485873/404306/102154318/479540/403416/102155169/403954/612303/483299/484648/481735/479032/100856190/487036/481844/474855/490413/479975/607922/481746/609938/477692/481528/100856477/476034/403556/476548/477625/479473/482994/100855877/485773/483636/403859/478227/607007/607357/479155/403763/475266/487257/490046/491278/403928/480271/487…	PTHLH/CREB3/JUND/CDKN1A/CYP27B1/ARRB2/PRKCG/ITPR2/FOS/MAFB/EGFR/GNA12/PDE4B/BCL2/NACAD/RHOA/CREB3L4/SLC9A3R1/RAF1/RXRB/AKAP13/PLCB2/MMP16/GCM1/ATF6B/MEF2D/PRKACB/CREB1/ITPR3/PDE4C/LRP6/EGR1/FGFR1/PLCB3/PRKACA/ITPR1/ADCY6/PLD2/ADCY3/MAPK3/PLCB1/CREB3L1/ADCY5/GNAI1/HBEGF/ADCY1/MEF2C/MMP13/CREB5/MMP15/MMP25/RXRA/GNAQ/ADCY4/PDE4D/MEF2A/ARRB1/GNAI2/BRAF/GNA13/RXRG/ARHGEF1/SOST/BGLAP/CASR/ADCY2/LRP5	cfa:403987/cfa:611934/cfa:609409/cfa:474890/cfa:481133/cfa:607262/cfa:100855828/cfa:486628/cfa:490792/cfa:485873/cfa:404306/cfa:102154318/cfa:479540/cfa:403416/cfa:474408/cfa:403954/cfa:612303/cfa:483299/cfa:484648/cfa:481735/cfa:479032/cfa:100856190/cfa:487036/cfa:481844/cfa:474855/cfa:490413/cfa:479975/cfa:607922/cfa:481746/cfa:609938/cfa:477692/cfa:481528/cfa:100856477/cfa:476034/cfa:403556/cf…	67	29	481133/100855828/486628/404306/403416/102155169/403954/479032/100856190/490413/481746/609938/477692/481528/485773/483636/607357/403763/490046/403928/480271/479021/485189/475526/478989/490948/488007/478624/100306933	38	403987/611934/609409/474890/607262/490792/485873/102154318/479540/612303/483299/484648/481735/487036/481844/474855/479975/607922/100856477/476034/403556/476548/477625/479473/482994/100855877/403859/478227/607007/479155/475266/487257/491278/487221/442957/490901/100856354/403762
cfa04611	Platelet activation	79/4151	123/7299	0.0573555526596307	0.345176144187959	487515/607019/475345/403651/477187/484429/486628/488942/609784/480048/478835/482663/100856539/608811/483266/403856/553102/403954/403789/478255/106558412/100856190/490878/449021/484846/XLOC_004732/403544/403609/479975/403557/609616/612101/481746/478686/486261/403824/476034/403556/476548/477085/477625/489692/100686766/100856339/607023/482994/100855877/485773/403859/478227/479409/483225/403580/49023…	PLA2G4F/MAPK11/MYLK3/COL1A1/MYLK2/PTGIR/ITPR2/F2R/VAMP8/PLA2G4A/COL3A1/GUCY1A1/F2/PLA2G4D/PIK3CG/MAPK14/GUCY1B1/RHOA/ITGA2B/RASGRP1/LOC106558412/PLCB2/AKT1/AKT2/F2RL3/XLOC_004732/PTGS1/PPP1CA/PRKACB/PPP1CC/PRKG1/RASGRP2/ITPR3/PRKCI/ORAI1/COL1A2/PLCB3/PRKACA/ITPR1/PIK3CB/ADCY6/PLCG2/LOC100686766/LOC100856339/MAPK12/ADCY3/MAPK3/PLCB1/ADCY5/GNAI1/ARHGEF12/RAP1A/ACTB/PPP1R12B/PRKG2/ADCY1/FERMT3/PLA2G…	cfa:487515/cfa:607019/cfa:475345/cfa:403651/cfa:477187/cfa:484429/cfa:486628/cfa:488942/cfa:609784/cfa:480048/cfa:478835/cfa:482663/cfa:100856539/cfa:608811/cfa:483266/cfa:403856/cfa:553102/cfa:403954/cfa:403789/cfa:478255/cfa:106558412/cfa:100856190/cfa:490878/cfa:449021/cfa:484846/cfa:403580/cfa:403544/cfa:403609/cfa:479975/cfa:403557/cfa:609616/cfa:612101/cfa:481746/cfa:478686/cfa:486261/cfa:4…	79	36	487515/607019/475345/403651/477187/486628/478835/100856539/608811/483266/403954/403789/106558412/100856190/484846/403544/609616/481746/403824/607023/485773/479409/483225/403580/490230/607357/483766/487512/100856393/403928/480271/477886/487514/482970/478624/119870216	43	484429/488942/609784/480048/482663/403856/553102/478255/490878/449021/XLOC_004732/403609/479975/403557/612101/478686/486261/476034/403556/476548/477085/477625/489692/100686766/100856339/482994/100855877/403859/478227/100855930/612821/403558/485864/475923/442957/490901/487235/607207/100856354/491223/403788/475411/480193
cfa04814	Motor proteins	119/4151	190/7299	0.059858681906157	0.353807566266749	479538/476598/489504/477570/479968/475774/607315/606983/102153202/479522/480437/489261/480213/484715/474895/403546/488452/489480/478918/608648/486244/100856149/609233/489893/100685393/484844/474693/100855591/116183080/474830/485830/478702/489938/487967/100688382/478701/475792/611680/479497/477200/475567/100855995/482999/106557476/487519/478332/487259/478355/100856405/474505/403791/612390/479636/4…	DNAI4/DNAH1/MYH3/LOC477570/DNAI3/DNAH6/TAC3/DNAH5/TUBB4B/MYO15A/DYNC1H1/MYO10/TUBB6/DNAH12/DNAH8/TUBD1/DNAH7/DNAH2/TUBA4A/MYO1G/DNAH10/DYNLT1/DYNLL1/LOC489893/MYO1H/MYO9B/KIF20A/KLC1/LOC116183080/TUBB/KIF3B/LOC478702/KIF22/MYH15/KIF17/TUBB2A/ACTG2/ACTR1B/MYH10/DYNLRB1/HOOK3/LOC100855995/KIF3C/LOC106557476/STARD9/TPM1/KIFC3/KIF23/TUBA1C/DNAL4/ACTR1A/TUBE1/DYNLRB2/KIF7/KIF1A/LOC610636/MYL6B/LOC6122…	cfa:479538/cfa:476598/cfa:489504/cfa:608051/cfa:479968/cfa:475774/cfa:478846/cfa:606983/cfa:102153202/cfa:479522/cfa:480437/cfa:489261/cfa:480213/cfa:484715/cfa:474895/cfa:403546/cfa:488452/cfa:489480/cfa:610636/cfa:491153/cfa:486244/cfa:100856149/cfa:609233/cfa:489893/cfa:100685393/cfa:484844/cfa:474693/cfa:100855591/cfa:607315/cfa:474830/cfa:485830/cfa:478702/cfa:489938/cfa:487967/cfa:100688382…	119	61	479538/476598/489504/477570/479968/475774/607315/606983/479522/480437/489261/484715/474895/488452/489480/608648/486244/489893/100685393/484844/116183080/487967/100688382/479497/475567/487519/478355/612390/479636/486202/610636/612266/488984/403807/480114/100855669/479461/483284/403505/474749/481280/485899/476644/479836/478846/474416/477761/608051/474570/475921/100685160/403580/479804/481884/476595…	58	102153202/480213/403546/478918/100856149/609233/474693/100855591/474830/485830/478702/489938/478701/475792/611680/477200/100855995/482999/106557476/478332/487259/100856405/474505/403791/488734/606992/475236/480137/480569/474750/480220/610516/483106/489453/479693/XLOC_004732/607916/478797/474909/490379/477769/100855443/491941/119866377/481598/102154194/100856176/607030/485856/477587/484448/475923/…
cfa04510	Focal adhesion	126/4151	202/7299	0.0623551506774762	0.358309943475209	403582/608287/484713/481689/100856038/403802/403845/487546/475345/403651/481873/100683226/403883/479252/100856563/490010/477187/479921/100855828/403438/488437/403843/403657/481214/475294/404306/100682877/477032/612430/403735/403980/100855780/476836/482266/607885/491597/482666/403416/475108/484087/403954/488368/403789/442860/403496/481084/484648/486676/481464/481215/477021/490878/479464/100856491/…	COL6A3/ITGA10/FLNB/TNC/PAK6/VEGFA/FN1/SHC4/MYLK3/COL1A1/COL9A1/PPP1R12C/ERBB2/VCL/ITGA6/EMP2/MYLK2/VAV3/PRKCG/MET/ITGAV/COL4A2/EGF/PARVG/CAV2/EGFR/TNXB/CTNNB1/COL9A3/HRAS/CAV1/PGF/ILK/FLNC/PAK1/PDGFA/PDGFC/BCL2/PTK2/THBS2/RHOA/ITGB6/ITGA2B/PDGFRA/COL4A1/FLNA/RAF1/EMP1/FLT4/PARVB/ITGA9/AKT1/BIRC2/COL6A2/AKT2/COL6A1/CAPN2/GRB2/VAV2/RELN/CCND3/XLOC_004732/PPP1CA/PPP1CC/RAC3/COL2A1/PDGFRB/ITGB5/COL1A…	cfa:403582/cfa:608287/cfa:484713/cfa:481689/cfa:100856038/cfa:403802/cfa:403845/cfa:487546/cfa:475345/cfa:403651/cfa:481873/cfa:100683226/cfa:403883/cfa:479252/cfa:100856563/cfa:490010/cfa:477187/cfa:479921/cfa:100855828/cfa:403438/cfa:488437/cfa:403843/cfa:403657/cfa:481214/cfa:475294/cfa:404306/cfa:100682877/cfa:477032/cfa:612430/cfa:403735/cfa:403980/cfa:100855780/cfa:476836/cfa:482266/cfa:607…	126	59	403582/608287/484713/481689/100856038/403802/403845/487546/475345/403651/481873/477187/100855828/488437/403843/403657/481214/404306/100682877/612430/100855780/482266/403416/484087/403954/488368/403789/403496/481084/100856491/403668/483273/403826/403824/486934/484768/610649/442953/403840/403441/488429/483225/403580/490230/100856393/100683420/476665/491749/481097/475882/480034/100684883/487486/4755…	67	100683226/403883/479252/100856563/490010/479921/403438/475294/477032/403735/403980/476836/607885/491597/482666/475108/442860/484648/486676/481464/481215/477021/490878/479464/449021/480118/483312/608060/608847/XLOC_004732/403609/403557/106559217/442985/608977/489433/476331/477085/490439/484513/100856339/485054/100855877/608125/483763/475253/478464/476626/485856/449028/611782/491286/480173/403558/4…
cfa05220	Chronic myeloid leukemia	52/4151	79/7299	0.0655491660917727	0.358309943475209	477039/487546/488596/474890/485069/403924/490796/480291/484198/482839/403735/403429/489369/403872/483729/490968/484648/610902/488239/490878/449021/476915/483312/485839/403998/611939/476196/487309/403693/102154676/477085/490439/442859/481628/100856339/403618/100855877/100855664/609920/608125/483763/479180/449028/490969/100684514/607482/475526/487235/403869/475035/119870216/477488	TGFBR2/SHC4/TGFB2/CDKN1A/GADD45B/MYC/TGFB3/NFKBIA/GADD45G/IKBKB/HRAS/CDKN1B/CBL/NRAS/RELA/STAT5A/RAF1/SMAD3/E2F3/AKT1/AKT2/RB1/GRB2/E2F1/TGFB1/MAP2K2/SMAD4/HDAC1/MDM2/CDKN1C/PIK3CB/SHC1/NFKB1/TGFBR1/LOC100856339/BCL2L1/MAPK3/E2F2/CDK6/CRKL/BAD/POLK/CCND1/STAT5B/CTBP2/BCR/BRAF/PIK3R1/TP53/HDAC2/LOC119870216/PTPN11	cfa:477039/cfa:487546/cfa:488596/cfa:474890/cfa:485069/cfa:403924/cfa:490796/cfa:480291/cfa:484198/cfa:482839/cfa:403735/cfa:403429/cfa:489369/cfa:403872/cfa:483729/cfa:490969/cfa:484648/cfa:610902/cfa:488239/cfa:490878/cfa:449021/cfa:476915/cfa:483312/cfa:485839/cfa:403998/cfa:611939/cfa:476196/cfa:487309/cfa:403693/cfa:403429/cfa:477085/cfa:490439/cfa:442859/cfa:481628/cfa:100856339/cfa:403618/…	52	9	487546/489369/488239/476915/479180/475526/403869/119870216/477488	43	477039/488596/474890/485069/403924/490796/480291/484198/482839/403735/403429/403872/483729/490968/484648/610902/490878/449021/483312/485839/403998/611939/476196/487309/403693/102154676/477085/490439/442859/481628/100856339/403618/100855877/100855664/609920/608125/483763/449028/490969/100684514/607482/487235/475035
cfa05152	Tuberculosis	93/4151	147/7299	0.0664116779788449	0.358309943475209	489928/607019/478854/488596/474697/487114/481133/490796/100684945/483691/476662/488473/483329/476428/403400/483197/611262/100856077/489929_1/403856/481110/481732/403416/607076/482687/480416/477024/403954/479866/403462/488472/483729/489929/476728/488449/484648/490878/474584/449021/489050/607786/102156842/474860/487286/403998/607492/477936/475450/607922/100856480/489949/100688110/100683675/492247/1…	ITGAM/MAPK11/HSPD1/TGFB2/HSPA9/MRC1/CYP27B1/TGFB3/EP300/TCIRG1/RFXANK/CASP8/SPHK1/CALM3/CTSS/RFX5/TRADD/IFNGR1/ITGAX/MAPK14/IL23A/DLA-DMA/BCL2/CD14/CAMK2B/CALM1/MYD88/RHOA/CREBBP/FCGR1A/CASP10/RELA/ITGAX/C3/STAT1/RAF1/AKT1/CALM2/AKT2/CAMK2G/DLA-DOB/LOC102156842/HLA-DRB1/NOD2/TGFB1/CARD9/RIPK2/NFYB/CREB1/CEBPB/CORO1A/TRAF6/BID/IRAK1/LOC100686766/RFXAP/RAB5B/NFKB1/LOC119881611/LAMP1/RAB7A/MAPK12/MA…	cfa:489928/cfa:607019/cfa:478854/cfa:488596/cfa:474697/cfa:487114/cfa:481133/cfa:490796/cfa:100684945/cfa:483691/cfa:476662/cfa:488473/cfa:483329/cfa:474584/cfa:403400/cfa:483197/cfa:611262/cfa:100856077/cfa:489929/cfa:403856/cfa:481110/cfa:481732/cfa:403416/cfa:607076/cfa:610764/cfa:474584/cfa:477024/cfa:403954/cfa:479866/cfa:403462/cfa:488472/cfa:483729/cfa:489929/cfa:476728/cfa:488449/cfa:4846…	93	42	489928/607019/478854/474697/487114/481133/100684945/403400/489929_1/481110/481732/403416/482687/403954/479866/403462/489929/476728/607786/102156842/474860/607492/477936/119881611/476995/607023/490008/403502_1/479409/482779/479329/479248/474897/403922/479877/607827/481731/475380/612941/111089957/119870216/474869	51	488596/490796/483691/476662/488473/483329/476428/483197/611262/100856077/403856/607076/480416/477024/488472/483729/488449/484648/490878/474584/449021/489050/487286/403998/475450/607922/100856480/489949/100688110/100683675/492247/100686766/607367/474394/442859/404007/100855877/403634/483763/478464/482620/475312/403486/611694/609544/612821/485864/490477/478351/482528/403977
cfa04750	Inflammatory mediator regulation of TRP channels	61/4151	94/7299	0.0690085267917518	0.358309943475209	487515/488537/445457/607019/491218/100855828/486628/485874/403658/480048/476428/608811/403856/482687/480416/100856190/480454/474584/489050/488940/403609/489547/479975/403557/481746/476034/403556/476548/477085/477625/489692/100686766/494005/403589/403881/100856339/607023/482994/485773/403859/478464/607357/487512/486308/403928/480271/403797/612821/489522/477612/403558/485864/490722/478351/487235/60…	PLA2G4F/ASIC4/TRPV1/MAPK11/TRPV3/PRKCG/ITPR2/PLCG1/BDKRB2/PLA2G4A/CALM3/PLA2G4D/MAPK14/CAMK2B/CALM1/PLCB2/MAP2K6/CALM2/CAMK2G/F2RL1/PPP1CA/MAP2K3/PRKACB/PPP1CC/ITPR3/PLCB3/PRKACA/ITPR1/PIK3CB/ADCY6/PLCG2/LOC100686766/PRKCD/PTGER4/HTR2B/LOC100856339/MAPK12/ADCY3/PLCB1/ADCY5/MAPK10/ADCY1/PLA2G4B/TRPV4/GNAQ/ADCY4/PTGER2/MAPK13/TRPV2/ASIC1/PPP1CB/SRC/PRKCH/CALML4/PIK3R1/PRKCE/CAMK2A/HRH1/IL1R1/PLA2G4…	cfa:487515/cfa:488537/cfa:445457/cfa:607019/cfa:491218/cfa:100855828/cfa:486628/cfa:485874/cfa:403658/cfa:480048/cfa:474584/cfa:608811/cfa:403856/cfa:610764/cfa:474584/cfa:100856190/cfa:480454/cfa:474584/cfa:489050/cfa:488940/cfa:403609/cfa:489547/cfa:479975/cfa:403557/cfa:481746/cfa:476034/cfa:403556/cfa:476548/cfa:477085/cfa:477625/cfa:489692/cfa:403856/cfa:494005/cfa:403589/cfa:403881/cfa:1008…	61	21	487515/488537/445457/607019/491218/100855828/486628/608811/482687/100856190/489547/481746/607023/485773/607357/487512/403928/480271/612941/487514/478624	40	485874/403658/480048/476428/403856/480416/480454/474584/489050/488940/403609/479975/403557/476034/403556/476548/477085/477625/489692/100686766/494005/403589/403881/100856339/482994/403859/478464/486308/403797/612821/489522/477612/403558/485864/490722/478351/487235/609934/403813/481328
cfa04218	Cellular senescence	103/4151	164/7299	0.0698061727592558	0.358309943475209	477039/100855704/607019/403476/488596/474890/485069/480272/403924/490796/478324/486628/475630/476428/484198/119871462/403735/489287/100856315/403856/489042/487057/480416/478232/403872/483729/476458/484648/610902/483745/488239/480454/490878/608420/483696/477295/474584/100856079/479678/449021/477082/480118/476915/485839/608847/481459/609624/403998/477232/403609/489547/403557/611939/481746/403850/47…	TGFBR2/CDK2/MAPK11/SERPINE1/TGFB2/CDKN1A/GADD45B/NFATC4/MYC/TGFB3/CCNB2/ITPR2/SLC25A4/CALM3/GADD45G/LOC119871462/HRAS/ETS1/ATR/MAPK14/MCU/CCNE2/CALM1/MTOR/NRAS/RELA/HIPK4/RAF1/SMAD3/CAPN1/E2F3/MAP2K6/AKT1/CCNB1/RAD9A/FOXO1/CALM2/CDK1/NFATC3/AKT2/MRAS/CAPN2/RB1/E2F1/CCND3/SQSTM1/CAPN11/TGFB1/MYBL2/PPP1CA/MAP2K3/PPP1CC/MAP2K2/ITPR3/CXCL8/HIPK1/MDM2/SLC25A6/RRAS2/SLC25A5/CCNB3/ITPR1/PIK3CB/LOC100686…	cfa:477039/cfa:100855704/cfa:607019/cfa:403476/cfa:488596/cfa:474890/cfa:485069/cfa:480272/cfa:403924/cfa:490796/cfa:478324/cfa:486628/cfa:475630/cfa:474584/cfa:484198/cfa:489012/cfa:403735/cfa:489287/cfa:100856315/cfa:403856/cfa:489042/cfa:487057/cfa:474584/cfa:478232/cfa:403872/cfa:483729/cfa:476458/cfa:484648/cfa:610902/cfa:483745/cfa:488239/cfa:480454/cfa:490878/cfa:608420/cfa:483696/cfa:4772…	103	30	607019/403476/486628/119871462/100856315/478232/476458/488239/477295/479678/476915/609624/489547/481746/403850/475803/479255/607023/485930/607454/474674/479248/475481/403869/483594/477221/478300/611103/119870216/483925	73	477039/100855704/488596/474890/485069/480272/403924/490796/478324/475630/476428/484198/403735/489287/403856/489042/487057/480416/403872/483729/484648/610902/483745/480454/490878/608420/483696/474584/100856079/449021/477082/480118/485839/608847/481459/403998/477232/403609/403557/611939/403693/480830/476865/492093/449494/476548/477085/100686766/442859/481628/100856339/100855877/100855664/609920/475…
cfa05218	Melanoma	50/4151	76/7299	0.070818291618013	0.358309943475209	607952/474890/485069/100855820/403438/403657/404306/484198/403735/491597/482666/403872/442860/484648/488239/490878/483681/449021/415126/476915/484395/485839/611939/608459/442985/403693/100856477/611641/477085/612454/100856339/484768/100855877/403441/100855664/609920/483763/607724/479180/449028/612404/491974/475526/442986/479460/487235/403869/486735/119870216/477340	FGF17/CDKN1A/GADD45B/FGF20/MET/EGF/EGFR/GADD45G/HRAS/PDGFA/PDGFC/NRAS/PDGFRA/RAF1/E2F3/AKT1/FGF19/AKT2/MITF/RB1/FGF21/E2F1/MAP2K2/FGF5/PDGFRB/MDM2/FGFR1/FGF18/PIK3CB/FGF10/LOC100856339/MST1/MAPK3/HGF/E2F2/CDK6/BAD/FGF1/POLK/CCND1/FGF22/FGF16/BRAF/PDGFB/PDGFD/PIK3R1/TP53/FGF6/LOC119870216/FGF9	cfa:607952/cfa:474890/cfa:485069/cfa:100855820/cfa:403438/cfa:403657/cfa:404306/cfa:484198/cfa:403735/cfa:491597/cfa:482666/cfa:403872/cfa:442860/cfa:484648/cfa:488239/cfa:490878/cfa:483681/cfa:449021/cfa:415126/cfa:476915/cfa:484395/cfa:485839/cfa:611939/cfa:608459/cfa:442985/cfa:403693/cfa:100856477/cfa:611641/cfa:477085/cfa:612454/cfa:100856339/cfa:403441/cfa:100855877/cfa:403441/cfa:100855664…	50	19	607952/100855820/403657/404306/488239/483681/476915/484395/611641/484768/403441/479180/612404/491974/475526/403869/486735/119870216/477340	31	474890/485069/403438/484198/403735/491597/482666/403872/442860/484648/490878/449021/415126/485839/611939/608459/442985/403693/100856477/477085/612454/100856339/100855877/100855664/609920/483763/607724/449028/442986/479460/487235
cfa04210	Apoptosis	88/4151	139/7299	0.071258287734402	0.358309943475209	477570/609293/610766/403537/100174780/478918/485069/480291/486628/490792/488473/484198/482839/403400/403735/100855995/486896/611262/612153/106557476/442936/487449/403416/403484/483649/100856405/480571/488472/487899/403872/483729/610636/484648/483745/490878/479464/449021/476215/476010/480118/480124/608843/XLOC_004732/609624/479458/482737/488770/611939/481746/489433/489030/100683675/476548/10068832…	LOC477570/IL3RA/ERN1/MCL1/TNFSF10/TUBA4A/GADD45B/NFKBIA/ITPR2/FOS/CASP8/GADD45G/IKBKB/CTSS/HRAS/LOC100855995/CASP7/TRADD/BBC3/LOC106557476/BIRC5/DFFA/BCL2/SPTAN1/PIDD1/TUBA1C/SEPTIN4/CASP10/CASP6/NRAS/RELA/LOC610636/RAF1/CAPN1/AKT1/BIRC2/AKT2/MAP3K5/CTSF/CAPN2/LMNA/CTSK/XLOC_004732/CAPN11/CASP12/CASP2/BCL2A1/MAP2K2/ITPR3/BIRC3/PRF1/BID/ITPR1/LOC100688321/PIK3CB/BCL2L11/TRAF2/CTSB/NFKB1/LOC608051/…	cfa:608051/cfa:609293/cfa:610766/cfa:403537/cfa:100174780/cfa:610636/cfa:485069/cfa:480291/cfa:486628/cfa:490792/cfa:488473/cfa:484198/cfa:482839/cfa:403400/cfa:403735/cfa:100855995/cfa:486896/cfa:611262/cfa:612153/cfa:106557476/cfa:442936/cfa:487449/cfa:403416/cfa:403484/cfa:483649/cfa:100856405/cfa:480571/cfa:488472/cfa:487899/cfa:403872/cfa:483729/cfa:610636/cfa:484648/cfa:483745/cfa:490878/cf…	88	19	477570/609293/610766/486628/403400/486896/403416/610636/609624/481746/489030/100688321/608051/403580/475392/403922/403869/482665/119870216	69	403537/100174780/478918/485069/480291/490792/488473/484198/482839/403735/100855995/611262/612153/106557476/442936/487449/403484/483649/100856405/480571/488472/487899/403872/483729/484648/483745/490878/479464/449021/476215/476010/480118/480124/608843/XLOC_004732/479458/482737/488770/611939/489433/100683675/476548/477085/612867/480673/486077/442859/100856339/119866377/403618/100855877/403634/483763…
cfa04936	Alcoholic liver disease	76/4151	119/7299	0.0713178195143647	0.358309943475209	100685468/607019/476412/480291/481145/488473/119871462/482839/477032/610524/611262/403856/485004/607076/477024/483729/476728/489508/481486/489688/100688308/480454/490878/477295/478991/403583/483378/449021/476215/486704/102156842/102156745/610118/489547/403625/477732/403850/479351/100688110/492247/489463/100686766/442859/610267/481722/475670/607023/481184/488790/403634/607640/486839/485144/478464/…	ACACB/MAPK11/IRF3/NFKBIA/TBK1/CASP8/LOC119871462/IKBKB/CTNNB1/LY96/TRADD/MAPK14/MAP2K7/CD14/MYD88/RELA/C3/MAP2K4/ALDH7A1/MLYCD/ALDH3A2/MAP2K6/AKT1/FOXO1/ALDH9A1/CPT1A/FASN/AKT2/MAP3K5/C3AR1/LOC102156842/MAP3K7/IL17RC/MAP2K3/ADIPOQ/ADIPOR2/CXCL8/PRKAA1/TRAF6/IRAK1/ACADVL/LOC100686766/NFKB1/ALDH16A1/LOC481722/LPIN1/MAPK12/CPT1B/ACOX3/TNFRSF1A/LPIN2/SCD/NOX4/MAPK10/FAS/ADH4/PRKAA2/CCND1/TAB2/TICAM1/…	cfa:100685468/cfa:607019/cfa:476412/cfa:480291/cfa:481145/cfa:488473/cfa:489012/cfa:482839/cfa:477032/cfa:610524/cfa:611262/cfa:403856/cfa:485004/cfa:607076/cfa:477024/cfa:483729/cfa:476728/cfa:489508/cfa:481486/cfa:489688/cfa:100688308/cfa:480454/cfa:490878/cfa:477295/cfa:478991/cfa:403583/cfa:483378/cfa:449021/cfa:476215/cfa:486704/cfa:102156842/cfa:102156745/cfa:610118/cfa:489547/cfa:403625/cf…	76	22	100685468/607019/119871462/476728/477295/403583/483378/102156842/102156745/489547/403625/403850/481722/475670/607023/488790/486839/484028/611852/481620/403922/119870216	54	476412/480291/481145/488473/482839/477032/610524/611262/403856/485004/607076/477024/483729/489508/481486/489688/100688308/480454/490878/478991/449021/476215/486704/610118/477732/479351/100688110/492247/489463/100686766/442859/610267/481184/403634/607640/485144/478464/486469/478487/489571/449028/486263/482358/491130/611694/491807/609544/478950/612821/481245/490867/100856379/403977/481954
cfa04068	FoxO signaling pathway	85/4151	134/7299	0.071386809284166	0.358309943475209	477039/478063/100855704/612919/403492/607019/100174780/403647/488596/474890/485069/490796/478324/100684945/478442/481130/403657/485088/404306/607408/488389/484198/100855644/119871462/482839/403735/610835/403856/403474/484813/403429/479866/474510/403872/484648/610902/490878/608420/477295/449021/612582/483312/608847/479646/403998/111096471/611216/611939/480255/476196/486148/403693/479351/449494/102…	TGFBR2/PLK2/CDK2/GABARAPL1/G6PC1/MAPK11/TNFSF10/SGK1/TGFB2/CDKN1A/GADD45B/TGFB3/CCNB2/EP300/CCNG2/AGAP2/EGF/STK11/EGFR/BNIP3/G6PC2/GADD45G/FOXO4/LOC119871462/IKBKB/HRAS/SGK2/MAPK14/CAT/HOMER3/CDKN1B/CREBBP/CSNK1E/NRAS/RAF1/SMAD3/AKT1/CCNB1/FOXO1/AKT2/IL7R/GRB2/CCND3/GABARAPL2/TGFB1/LOC111096471/CDKN2D/MAP2K2/PCK2/SMAD4/IRS1/MDM2/PRKAA1/CCNB3/CDKN1C/PIK3CB/INSR/LOC100686766/ATG12/BCL2L11/SETD7/TGF…	cfa:477039/cfa:478063/cfa:100855704/cfa:612919/cfa:403492/cfa:607019/cfa:100174780/cfa:403647/cfa:488596/cfa:474890/cfa:485069/cfa:490796/cfa:478324/cfa:100684945/cfa:478442/cfa:481130/cfa:403657/cfa:485088/cfa:404306/cfa:607408/cfa:488389/cfa:484198/cfa:100855644/cfa:489012/cfa:482839/cfa:403735/cfa:610835/cfa:403856/cfa:403474/cfa:484813/cfa:403429/cfa:479866/cfa:474510/cfa:403872/cfa:484648/cf…	85	21	403492/607019/100684945/481130/403657/404306/119871462/610835/479866/477295/111096471/480255/484990/607023/483420/486740/475526/479854/475380/484024/119870216	64	477039/478063/100855704/612919/100174780/403647/488596/474890/485069/490796/478324/478442/485088/607408/488389/484198/100855644/482839/403735/403856/403474/484813/403429/474510/403872/484648/610902/490878/608420/449021/612582/483312/608847/479646/403998/611216/611939/476196/486148/403693/479351/449494/102154676/477085/100686766/474636/612867/476079/481628/100856339/100855877/488124/476258/478464/…
cfa04926	Relaxin signaling pathway	82/4151	129/7299	0.0714454872186217	0.358309943475209	477039/403802/607019/611934/487546/100683432/612139/403651/403511/480291/607262/490792/403843/404306/478835/403735/403856/488087/485004/611349/612303/403617/403872/483729/403496/484648/489508/106558412/100856190/490878/449021/474855/403424/483312/403998/479975/611939/607922/403885/403824/610817/106559760/476034/403556/477085/477625/100855806/100686766/490439/442859/403912/608623/481628/100856339/…	TGFBR2/VEGFA/MAPK11/CREB3/SHC4/GNG5/GNG7/COL1A1/GNB3/NFKBIA/ARRB2/FOS/COL4A2/EGFR/COL3A1/HRAS/MAPK14/GNB4/MAP2K7/GNG13/CREB3L4/GNGT2/NRAS/RELA/COL4A1/RAF1/MAP2K4/LOC106558412/PLCB2/AKT1/AKT2/ATF6B/EDN1/GRB2/TGFB1/PRKACB/MAP2K2/CREB1/MMP9/COL1A2/GNG2/GNG8/PLCB3/PRKACA/PIK3CB/ADCY6/GNG11/LOC100686766/SHC1/NFKB1/GNB1/GNB5/TGFBR1/LOC100856339/MAPK12/ADCY3/MAPK3/PLCB1/CREB3L1/ADCY5/GNAI1/EDNRB/COL4A6/…	cfa:477039/cfa:403802/cfa:607019/cfa:611934/cfa:487546/cfa:100683432/cfa:612139/cfa:403651/cfa:403511/cfa:480291/cfa:607262/cfa:490792/cfa:403843/cfa:404306/cfa:478835/cfa:403735/cfa:403856/cfa:488087/cfa:485004/cfa:611349/cfa:612303/cfa:403617/cfa:403872/cfa:483729/cfa:403496/cfa:484648/cfa:489508/cfa:106558412/cfa:100856190/cfa:490878/cfa:449021/cfa:474855/cfa:403424/cfa:483312/cfa:403998/cfa:4…	82	30	403802/607019/487546/612139/403651/403843/404306/478835/611349/403617/403496/106558412/100856190/403885/403824/610817/106559760/607023/485773/483636/403840/607357/491749/403763/403742/480271/485189/482932/478624/119870216	52	477039/611934/100683432/403511/480291/607262/490792/403735/403856/488087/485004/612303/403872/483729/484648/489508/490878/449021/474855/403424/483312/403998/479975/611939/607922/476034/403556/477085/477625/100855806/100686766/490439/442859/403912/608623/481628/100856339/482994/100855877/403859/478227/403862/478464/611002/475266/477587/612821/403733/485864/442957/487235/609429
cfa04666	Fc gamma R-mediated phagocytosis	62/4151	96/7299	0.0751399511972702	0.371213788750693	612998/487515/489261/480580/491867/119869994/607700/487343/486363/479921/100855828/612436/485874/483329/480048/608811/106560075/607885/481396/403462/484648/490878/449021/484949/608060/607962/490649/106559217/489800/476022/476331/477085/489692/486934/494005/100856443/100856339/479744/485054/479473/100688270/100855877/475659/487377/474819/608125/102153978/487512/610499/475877/490679/477331/479557/4…	MARCKSL1/PLA2G4F/MYO10/RPS6KB1/WAS/LOC119869994/NCF1/WASF2/LIMK2/VAV3/PRKCG/MARCKS/PLCG1/SPHK1/PLA2G4A/PLA2G4D/ARPC4/PAK1/ACTR2/FCGR1A/RAF1/AKT1/AKT2/DNM2/VAV2/PLPP1/CFL2/RAC3/LIMK1/CFL1/PIP5K1B/PIK3CB/PLCG2/DOCK1/PRKCD/PLPP2/LOC100856339/ARPC1B/PIP5K1C/PLD2/INPP5D/MAPK3/ASAP2/ASAP3/GSN/CRKL/LOC102153978/PLA2G4B/RPS6KB2/AMPH/ARF6/WASF3/PLPP3/HCK/ARPC5/PIK3R1/LYN/PRKCE/PIP5K1A/ASAP1/PLA2G4E/LOC119…	cfa:612998/cfa:487515/cfa:489261/cfa:480580/cfa:491867/cfa:612998/cfa:607700/cfa:487343/cfa:486363/cfa:479921/cfa:100855828/cfa:612436/cfa:485874/cfa:483329/cfa:480048/cfa:608811/cfa:106560075/cfa:607885/cfa:481396/cfa:403462/cfa:484648/cfa:490878/cfa:449021/cfa:484949/cfa:608060/cfa:607962/cfa:490649/cfa:403955/cfa:489800/cfa:476022/cfa:476331/cfa:477085/cfa:489692/cfa:486934/cfa:494005/cfa:1008…	62	17	487515/489261/480580/491867/607700/487343/100855828/608811/481396/403462/486934/100688270/487512/477886/482044/487514/119870216	45	612998/119869994/486363/479921/612436/485874/483329/480048/106560075/607885/484648/490878/449021/484949/608060/607962/490649/106559217/489800/476022/476331/477085/489692/494005/100856443/100856339/479744/485054/479473/100855877/475659/487377/474819/608125/102153978/610499/475877/490679/477331/479557/485828/480037/487235/609934/475846
cfa05164	Influenza A	86/4151	136/7299	0.0763021931888571	0.371412146257525	491103/607899/100174780/476412/482905/611051/480291/100684945/481145/475630/476714/488473/403981/481111/482839/489863/490310/611262/100856077/100855668/481732/480545/477024/479866/476688/483780/476966/100856468/483729/488371/488449/484648/490878/489370/449021/607786/474860/XLOC_004732/489859/611939/403850/480830/492093/100683675/480469/100688321/477085/477490/611619/403975/442859/119881611/100856…	TRIM25/IRF9/TNFSF10/IRF3/TLR3/OAS2/NFKBIA/EP300/TBK1/SLC25A4/TYK2/CASP8/CCL2/STAT2/IKBKB/KPNA7/RNASEL/TRADD/IFNGR1/ADAR/DLA-DMA/CALCOCO2/MYD88/CREBBP/DNAJB1/NXF1/DNAJC3/IFNAR2/RELA/IFIH1/STAT1/RAF1/AKT1/NLRX1/AKT2/DLA-DOB/HLA-DRB1/XLOC_004732/CPSF4/MAP2K2/CXCL8/SLC25A6/SLC25A5/BID/KPNA2/LOC100688321/PIK3CB/OAS3/RAB11B/ICAM1/NFKB1/LOC119881611/LOC100856339/DDX58/PML/MAPK3/NXT1/TNFRSF1A/CIITA/OAS1/…	cfa:491103/cfa:607899/cfa:100174780/cfa:476412/cfa:482905/cfa:611051/cfa:480291/cfa:100684945/cfa:481145/cfa:475630/cfa:476714/cfa:488473/cfa:403981/cfa:481111/cfa:482839/cfa:489863/cfa:490310/cfa:611262/cfa:100856077/cfa:100855668/cfa:481732/cfa:480545/cfa:477024/cfa:479866/cfa:476688/cfa:483780/cfa:476966/cfa:100856468/cfa:483729/cfa:488371/cfa:488449/cfa:484648/cfa:490878/cfa:489370/cfa:449021…	86	24	100684945/489863/481732/479866/607786/474860/403850/100688321/477490/403975/119881611/487641/490008/403580/484094/491743/403602/611852/403922/490576/607827/481731/119870216/474869	62	491103/607899/100174780/476412/482905/611051/480291/481145/475630/476714/488473/403981/481111/482839/490310/611262/100856077/100855668/480545/477024/476688/483780/476966/100856468/483729/488371/488449/484648/490878/489370/449021/XLOC_004732/489859/611939/480830/492093/100683675/480469/477085/611619/442859/100856339/100855560/100855877/477132/403634/608778/609920/XLOC_030299/486469/476822/482620/1…
cfa05231	Choline metabolism in cancer	63/4151	98/7299	0.0815083791628701	0.39100396381029	487515/480580/491867/487343/488867/100855828/485778/485874/490792/403657/404306/480048/608811/403735/491597/482666/606800/478232/403872/442860/484648/490878/449021/474792/483635/483312/476002/607962/611939/106559217/480686/442985/476331/477085/484951/476261/100856443/100856339/485054/479473/488115/482709/100855877/476932/478464/487512/475590/490208/610499/478600/474673/477331/479557/442986/479460…	PLA2G4F/RPS6KB1/WAS/WASF2/DGKQ/PRKCG/GPCPD1/PLCG1/FOS/EGF/EGFR/PLA2G4A/PLA2G4D/HRAS/PDGFA/PDGFC/CHKB/MTOR/NRAS/PDGFRA/RAF1/AKT1/AKT2/SLC44A1/DGKZ/GRB2/CHKA/PLPP1/MAP2K2/RAC3/RALGDS/PDGFRB/PIP5K1B/PIK3CB/SLC44A2/SLC22A3/PLPP2/LOC100856339/PIP5K1C/PLD2/DGKG/DGKI/MAPK3/DGKH/MAPK10/PLA2G4B/EIF4EBP1/SLC44A5/RPS6KB2/PCYT1A/SLC22A4/WASF3/PLPP3/PDGFB/PDGFD/PIK3R1/DGKA/PIP5K1A/JUN/SLC44A4/PLA2G4E/LOC11987…	cfa:487515/cfa:480580/cfa:491867/cfa:487343/cfa:488867/cfa:100855828/cfa:485778/cfa:485874/cfa:490792/cfa:403657/cfa:404306/cfa:480048/cfa:608811/cfa:403735/cfa:491597/cfa:482666/cfa:606800/cfa:478232/cfa:403872/cfa:442860/cfa:484648/cfa:490878/cfa:449021/cfa:474792/cfa:483635/cfa:483312/cfa:476002/cfa:607962/cfa:611939/cfa:403955/cfa:480686/cfa:442985/cfa:476331/cfa:477085/cfa:484951/cfa:476261/…	63	20	487515/480580/491867/487343/100855828/485778/403657/404306/608811/478232/474792/476261/476932/487512/490208/474673/481718/487514/119870216/484068	43	488867/485874/490792/480048/403735/491597/482666/606800/403872/442860/484648/490878/449021/483635/483312/476002/607962/611939/106559217/480686/442985/476331/477085/484951/100856443/100856339/485054/479473/488115/482709/100855877/478464/475590/610499/478600/477331/479557/442986/479460/487235/100855691/475846/609429
cfa05170	Human immunodeficiency virus 1 infection	122/4151	197/7299	0.0832197234593332	0.393510406643419	480580/100856038/607019/100683432/612139/476412/403511/480272/486363/478324/480291/485862/100855828/486628/481145/485874/490792/488473/111090648/476428/482839/403735/611262/480253/100856315/403856/488087/611571/485004/607885/611349/403416/480416/477024/475108/477914/403617/480019/478232/403872/483729/609840/484648/480454/490878/100688000/608420/609654/474584/100856079/479678/449021/102156745/4895…	RPS6KB1/PAK6/MAPK11/GNG5/GNG7/IRF3/GNB3/NFATC4/LIMK2/CCNB2/NFKBIA/SAMHD1/PRKCG/ITPR2/TBK1/PLCG1/FOS/CASP8/LOC111090648/CALM3/IKBKB/HRAS/TRADD/AP1G2/ATR/MAPK14/GNB4/CD247/MAP2K7/PAK1/GNG13/BCL2/CALM1/MYD88/PTK2/ELOC/GNGT2/TRAF5/MTOR/NRAS/RELA/AP1M1/RAF1/MAP2K6/AKT1/AP1S1/CCNB1/BST2/CALM2/CDK1/NFATC3/AKT2/MAP3K7/MAP2K3/PDIA3/CFL2/MAP2K2/RAC3/ITPR3/LIMK1/CFL1/TRAF6/GNG2/GNG8/BID/CCNB3/IRAK1/ITPR1/PI…	cfa:480580/cfa:100856038/cfa:607019/cfa:100683432/cfa:612139/cfa:476412/cfa:403511/cfa:480272/cfa:486363/cfa:478324/cfa:480291/cfa:485862/cfa:100855828/cfa:486628/cfa:481145/cfa:485874/cfa:490792/cfa:488473/cfa:474682/cfa:474584/cfa:482839/cfa:403735/cfa:611262/cfa:479666/cfa:100856315/cfa:403856/cfa:488087/cfa:611571/cfa:485004/cfa:607885/cfa:611349/cfa:403416/cfa:474584/cfa:477024/cfa:475108/cf…	122	33	480580/100856038/607019/612139/100855828/486628/111090648/100856315/611571/611349/403416/477914/403617/478232/479678/102156745/489547/478279/481746/610817/106559760/403931/607023/485930/481740/484028/403928/479248/403922/606815/483594/119870216/483925	89	100683432/476412/403511/480272/486363/478324/480291/485862/481145/485874/490792/488473/476428/482839/403735/611262/480253/403856/488087/485004/607885/480416/477024/475108/480019/403872/483729/609840/484648/480454/490878/100688000/608420/609654/474584/100856079/449021/490649/611939/106559217/489800/476022/100688110/100683675/449494/492247/476548/477085/489692/100855806/100686766/479873/486102/4806…
cfa04012	ErbB signaling pathway	55/4151	85/7299	0.0865403443022878	0.403448647381088	480580/100856038/487546/474890/403883/403924/611946/100855828/485874/403657/404306/403735/481319/485004/607885/482687/403429/475108/489369/478232/403872/490968/484648/489508/487965/490878/449021/489050/483312/611939/102154676/477085/489692/490439/484513/100856339/100855877/483808/608125/607007/483763/478464/475590/490969/610499/111093125/480052/485864/475526/487235/612941/609429/481105/491860/119…	RPS6KB1/PAK6/SHC4/CDKN1A/ERBB2/MYC/EREG/PRKCG/PLCG1/EGF/EGFR/HRAS/NCK2/MAP2K7/PAK1/CAMK2B/CDKN1B/PTK2/CBL/MTOR/NRAS/STAT5A/RAF1/MAP2K4/CBLB/AKT1/AKT2/CAMK2G/GRB2/MAP2K2/CDKN1C/PIK3CB/PLCG2/SHC1/PAK4/LOC100856339/MAPK3/GAB1/CRKL/HBEGF/BAD/MAPK10/EIF4EBP1/STAT5B/RPS6KB2/NRG4/ABL2/SRC/BRAF/PIK3R1/CAMK2A/JUN/ERBB3/ELK1/LOC119870216	cfa:480580/cfa:100856038/cfa:487546/cfa:474890/cfa:403883/cfa:403924/cfa:611946/cfa:100855828/cfa:485874/cfa:403657/cfa:404306/cfa:403735/cfa:481319/cfa:485004/cfa:607885/cfa:610764/cfa:403429/cfa:475108/cfa:489369/cfa:478232/cfa:403872/cfa:490969/cfa:484648/cfa:489508/cfa:487965/cfa:490878/cfa:449021/cfa:489050/cfa:483312/cfa:611939/cfa:403429/cfa:477085/cfa:489692/cfa:490439/cfa:484513/cfa:1008…	55	15	480580/100856038/487546/100855828/403657/404306/482687/489369/478232/487965/111093125/475526/612941/481105/119870216	40	474890/403883/403924/611946/485874/403735/481319/485004/607885/403429/475108/403872/490968/484648/489508/490878/449021/489050/483312/611939/102154676/477085/489692/490439/484513/100856339/100855877/483808/608125/607007/483763/478464/475590/490969/610499/480052/485864/487235/609429/491860
cfa04140	Autophagy - animal	89/4151	142/7299	0.0920027815906745	0.422957232034907	482028/476745/480580/612919/610766/610936/490371/481145/488576/609784/610103/485088/607408/484142/489038/403735/100856311/477299/403416/490899/608378/478232/403872/484648/610682/490878/449021/477082/102156745/481459/479646/111096471/479975/611939/610130/477437/612505/489561/486148/478564/479351/100688110/486535/477412/476865/403556/100685754/476548/477085/477876/478257/474636/494005/486077/482873…	DEPTOR/DAPK3/RPS6KB1/GABARAPL1/ERN1/MLST8/BECN2/TBK1/RAB7B/VAMP8/ATG10/STK11/BNIP3/DAPK1/DDIT4/HRAS/MTMR3/SUPT20H/BCL2/WIPI1/RPTOR/MTOR/NRAS/RAF1/DAPK2/AKT1/AKT2/MRAS/MAP3K7/SQSTM1/GABARAPL2/LOC111096471/PRKACB/MAP2K2/AKT1S1/ULK1/SH3GLB1/ATG4C/IRS1/ATG3/PRKAA1/TRAF6/ATG101/ATG16L1/RRAS2/PRKACA/RAB33B/ITPR1/PIK3CB/RB1CC1/EIF2AK4/ATG12/PRKCD/CTSB/PPP2CB/LAMP1/MAP1LC3A/RAB7A/LOC100856339/UVRAG/RAB1A…	cfa:482028/cfa:476745/cfa:480580/cfa:612919/cfa:610766/cfa:610936/cfa:490371/cfa:481145/cfa:488576/cfa:609784/cfa:610103/cfa:485088/cfa:607408/cfa:484142/cfa:489038/cfa:403735/cfa:100856311/cfa:477299/cfa:403416/cfa:490899/cfa:608378/cfa:478232/cfa:403872/cfa:484648/cfa:610682/cfa:490878/cfa:449021/cfa:477082/cfa:102156745/cfa:481459/cfa:479646/cfa:485548/cfa:479975/cfa:611939/cfa:610130/cfa:4774…	89	22	480580/610766/490371/610103/489038/477299/403416/608378/478232/610682/102156745/111096471/612505/489561/478564/482873/476995/479619/491907/403773/489525/119870216	67	482028/476745/612919/610936/481145/488576/609784/485088/607408/484142/403735/100856311/490899/403872/484648/490878/449021/477082/481459/479646/479975/611939/610130/477437/486148/479351/100688110/486535/477412/476865/403556/100685754/476548/477085/477876/478257/474636/494005/486077/477201/404007/100856339/607998/403774/403618/100855877/483632/609599/483763/478464/489571/100856572/477064/610499/610…
cfa04722	Neurotrophin signaling pathway	77/4151	122/7299	0.0941184639006351	0.426756322617948	607019/487546/403408/480291/485874/487353/476428/482839/612792/403735/403856/485004/403416/482687/480416/403954/480481/478061/486666/403872/102155642/483729/480645/100684140/484648/612448/490878/481150/474584/475924/449021/476215/489050/483312/477936/611939/490831/106559217/480923/486148/490382/100688110/492247/477085/489692/100686766/490439/494005/489620/489820/100683018/442859/608573/611541/100…	MAPK11/SHC4/PSEN1/NFKBIA/PLCG1/RPS6KA1/CALM3/IKBKB/SH2B1/HRAS/MAPK14/MAP2K7/BCL2/CAMK2B/CALM1/RHOA/MAP3K3/MAP3K1/ARHGDIB/NRAS/NFKBIE/RELA/YWHAE/CAMK4/RAF1/RPS6KA2/AKT1/IRAK3/CALM2/ARHGDIA/AKT2/MAP3K5/CAMK2G/GRB2/RIPK2/MAP2K2/RPS6KA5/RAC3/MAGED1/IRS1/PSEN2/TRAF6/IRAK1/PIK3CB/PLCG2/LOC100686766/SHC1/PRKCD/TP73/SH2B2/SH2B3/NFKB1/LOC608573/ARHGDIG/LOC100856339/MAPK12/MATK/MAPK3/GAB1/CRKL/RAP1A/BAD/MA…	cfa:607019/cfa:487546/cfa:403408/cfa:480291/cfa:485874/cfa:487353/cfa:474584/cfa:482839/cfa:612792/cfa:403735/cfa:403856/cfa:485004/cfa:403416/cfa:610764/cfa:474584/cfa:403954/cfa:480481/cfa:478061/cfa:486666/cfa:403872/cfa:102155642/cfa:483729/cfa:480645/cfa:100684140/cfa:484648/cfa:612448/cfa:490878/cfa:481150/cfa:474584/cfa:475924/cfa:449021/cfa:476215/cfa:489050/cfa:483312/cfa:477936/cfa:6119…	77	18	607019/487546/403416/482687/403954/100684140/477936/480923/100683018/607023/611999/483225/475526/403869/612941/484147/119870216/477488	59	403408/480291/485874/487353/476428/482839/612792/403735/403856/485004/480416/480481/478061/486666/403872/102155642/483729/480645/484648/612448/490878/481150/474584/475924/449021/476215/489050/483312/611939/490831/106559217/486148/490382/100688110/492247/477085/489692/100686766/490439/494005/489620/489820/442859/608573/611541/100856339/100855877/483808/608125/483763/478464/491286/612821/478351/487…
cfa05215	Prostate cancer	66/4151	104/7299	0.101942491120642	0.455986007580169	100855704/611934/486114/482840/474890/474919/403883/480291/100684945/481330/403657/404306/607474/482839/477032/403735/491597/482666/487057/403416/403429/479866/612303/478232/403872/483729/442860/477966/404019/403715/484648/488239/490878/477295/449021/476006/487760/476915/483312/485839/611939/612100/607922/403885/442985/403693/100856477/102154676/477085/442859/100856339/100855877/483636/487501/100…	CDK2/CREB3/NKX3-1/PLAT/CDKN1A/HSP90AB1/ERBB2/NFKBIA/EP300/IL1R2/EGF/EGFR/ETV5/IKBKB/CTNNB1/HRAS/PDGFA/PDGFC/CCNE2/BCL2/CDKN1B/CREBBP/CREB3L4/MTOR/NRAS/RELA/PDGFRA/ZEB1/HSP90B1/SRD5A2/RAF1/E2F3/AKT1/FOXO1/AKT2/LOC476006/ERG/RB1/GRB2/E2F1/MAP2K2/LOC612100/CREB1/MMP9/PDGFRB/MDM2/FGFR1/CDKN1C/PIK3CB/NFKB1/LOC100856339/MAPK3/CREB3L1/SPINT1/E2F2/BAD/CCND1/CREB5/FGFR2/BRAF/PDGFB/PDGFD/PIK3R1/TP53/LOC119…	cfa:100855704/cfa:611934/cfa:486114/cfa:482840/cfa:474890/cfa:474919/cfa:403883/cfa:480291/cfa:100684945/cfa:481330/cfa:403657/cfa:404306/cfa:607474/cfa:482839/cfa:477032/cfa:403735/cfa:491597/cfa:482666/cfa:487057/cfa:403416/cfa:403429/cfa:479866/cfa:612303/cfa:478232/cfa:403872/cfa:483729/cfa:442860/cfa:477966/cfa:404019/cfa:403715/cfa:484648/cfa:488239/cfa:490878/cfa:477295/cfa:449021/cfa:4760…	66	21	474919/100684945/481330/403657/404306/607474/403416/479866/478232/477966/404019/403715/488239/477295/476915/612100/403885/483636/475526/403869/119870216	45	100855704/611934/486114/482840/474890/403883/480291/482839/477032/403735/491597/482666/487057/403429/612303/403872/483729/442860/484648/490878/449021/476006/487760/483312/485839/611939/607922/442985/403693/100856477/102154676/477085/442859/100856339/100855877/487501/100855664/483763/449028/475266/415125/442986/479460/487235/480438
cfa04340	Hedgehog signaling pathway	35/4151	53/7299	0.111760038295908	0.48335006720278	478781/111089971/607262/490358/479546/403416/474510/488734/484137/607496/482262/476751/608847/480470/479975/475928/480548/403556/100682984/488604/611156/608531/481481/479331/449028/478338/611782/608733/484474/485189/100855424/608821/487979/100685337/485382	LRP2/HHATL/ARRB2/GPR161/EFCAB7/BCL2/CSNK1E/KIF7/PTCH1/GAS1/SMO/CSNK1G2/CCND3/SMURF2/PRKACB/CSNK1D/SPOP/PRKACA/GLI2/DISP1/EVC2/SUFU/CSNK1G3/CSNK1A1/CCND1/CSNK1G1/CCND2/MOSMO/MEGF8/ARRB1/HHIP/SMURF1/BOC/DHH/SCUBE2	cfa:478781/cfa:111089971/cfa:607262/cfa:490358/cfa:479546/cfa:403416/cfa:474510/cfa:488734/cfa:484137/cfa:607496/cfa:482262/cfa:476751/cfa:611782/cfa:480470/cfa:479975/cfa:475928/cfa:480548/cfa:403556/cfa:100682984/cfa:488604/cfa:611156/cfa:608531/cfa:481481/cfa:479331/cfa:449028/cfa:478338/cfa:611782/cfa:608733/cfa:484474/cfa:485189/cfa:100855424/cfa:608821/cfa:487979/cfa:100685337/cfa:485382	35	16	478781/111089971/479546/403416/484137/100682984/608531/479331/478338/608733/484474/485189/100855424/487979/100685337/485382	19	607262/490358/474510/488734/607496/482262/476751/608847/480470/479975/475928/480548/403556/488604/611156/481481/449028/611782/608821
cfa00562	Inositol phosphate metabolism	44/4151	68/7299	0.116899911479491	0.48335006720278	480647/475612/403937/485874/606918/483266/607443/484052/100856311/491034/486443/485586/477711/484215/100856190/609122/100856192/474417/476034/100682913/476331/477085/489692/100686373/612489/490383/478938/477336/485054/478403/489940/478910/100688270/485773/486808/487507/474563/478842/492123/477925/490477/475846/490779/478890	INPP5K/MTMR7/INPP5A/PLCG1/MTMR2/PIK3CG/INPP5E/SYNJ2/MTMR3/PIP4K2B/PI4KA/PLCD1/TPI1/IPPK/PLCB2/PIP5KL1/INPP5F/PIP4K2C/PLCB3/PI4K2B/PIP5K1B/PIK3CB/PLCG2/INPP5B/ITPKC/ITPKB/PIK3C2B/MTMR6/PIP5K1C/SYNJ1/CDIPT/PLCD4/INPP5D/PLCB1/PLCE1/ITPKA/INPP4A/INPP1/OCRL/IMPA1/PIK3C3/PIP5K1A/ALDH6A1/PIKFYVE	cfa:480647/cfa:475612/cfa:403937/cfa:485874/cfa:606918/cfa:483266/cfa:607443/cfa:484052/cfa:100856311/cfa:491034/cfa:486443/cfa:485586/cfa:477711/cfa:484215/cfa:100856190/cfa:609122/cfa:100856192/cfa:474417/cfa:476034/cfa:100682913/cfa:476331/cfa:477085/cfa:489692/cfa:100686373/cfa:612489/cfa:490383/cfa:478938/cfa:477336/cfa:485054/cfa:478403/cfa:489940/cfa:478910/cfa:100688270/cfa:485773/cfa:486…	44	14	475612/606918/483266/486443/100856190/477336/478403/478910/100688270/485773/478842/492123/490779/478890	30	480647/403937/485874/607443/484052/100856311/491034/485586/477711/484215/609122/100856192/474417/476034/100682913/476331/477085/489692/100686373/612489/490383/478938/485054/489940/486808/487507/474563/477925/490477/475846
cfa04137	Mitophagy - animal	44/4151	68/7299	0.116899911479491	0.48335006720278	484010/612919/490371/481145/488576/607408/480509/484372/403735/478108/479728/480545/491872/479893/403872/483729/475264/608552/100688445/415126/477082/485839/481459/479646/477437/476865/474451/403722/477201/404007/478299/403618/612316/478464/487439/610868/479619/480513/485864/403869/609429/480613/119869310/481954	CITED2/GABARAPL1/BECN2/TBK1/RAB7B/BNIP3/NBR1/TBC1D17/HRAS/CSNK2A2/FIS1/CALCOCO2/TFE3/RHOT2/NRAS/RELA/TAX1BP1/BNIP3L/PINK1/MITF/MRAS/E2F1/SQSTM1/GABARAPL2/ULK1/RRAS2/TBC1D15/UBA52/MAP1LC3A/RAB7A/USP8/BCL2L1/PRKN/MAPK10/MFN2/ATG5/MAP1LC3B/BECN1/SRC/TP53/JUN/RHOT1/CITED4/FOXO3	cfa:484010/cfa:612919/cfa:490371/cfa:481145/cfa:488576/cfa:607408/cfa:480509/cfa:484372/cfa:403735/cfa:478108/cfa:479728/cfa:480545/cfa:491872/cfa:479893/cfa:403872/cfa:483729/cfa:475264/cfa:608552/cfa:100688445/cfa:415126/cfa:477082/cfa:485839/cfa:481459/cfa:479646/cfa:477437/cfa:476865/cfa:474451/cfa:403722/cfa:477201/cfa:404007/cfa:478299/cfa:403618/cfa:612316/cfa:478464/cfa:487439/cfa:610868/…	44	9	490371/478108/475264/474451/478299/612316/479619/403869/119869310	35	484010/612919/481145/488576/607408/480509/484372/403735/479728/480545/491872/479893/403872/483729/608552/100688445/415126/477082/485839/481459/479646/477437/476865/403722/477201/404007/403618/478464/487439/610868/480513/485864/609429/480613/481954
cfa03450	Non-homologous end-joining	10/4151	13/7299	0.117261714286016	0.48335006720278	488923/476063/608341/100685589/487123/474176/610570/474485/474674/478902	XRCC4/FEN1/POLL/POLM/DCLRE1C/PRKDC/NHEJ1/XRCC6/RAD50/XRCC5	cfa:488923/cfa:476063/cfa:608341/cfa:100685589/cfa:487123/cfa:474176/cfa:610570/cfa:474485/cfa:474674/cfa:478902	10	3	488923/474176/474674	7	476063/608341/100685589/487123/610570/474485/478902
cfa03020	RNA polymerase	22/4151	32/7299	0.117908718879675	0.48335006720278	611859/111092404/474767/478318/474531/607850/111090847/474912/478656/474512/475152/478109/612284/100686835/479483/100856457/477143/479256/483863/609731/479705/476476	POLR2E/LOC111092404/POLR1E/POLR2M/POLR3B/POLR3H/POLR2L/POLR1C/POLR2H/POLR2F/POLR2B/POLR2C/POLR1G/POLR2J/POLR2A/POLR3D/POLR3F/POLR3A/POLR2D/POLR3G/CRCP/POLR2I	cfa:611859/cfa:111092404/cfa:474767/cfa:478318/cfa:474531/cfa:607850/cfa:111090847/cfa:474912/cfa:478656/cfa:474512/cfa:475152/cfa:478109/cfa:612284/cfa:100686835/cfa:479483/cfa:100856457/cfa:477143/cfa:479256/cfa:483863/cfa:609731/cfa:479705/cfa:476476	22	4	478318/475152/479483/477143	18	611859/111092404/474767/474531/607850/111090847/474912/478656/474512/478109/612284/100686835/100856457/479256/483863/609731/479705/476476
cfa04350	TGF-beta signaling pathway	59/4151	93/7299	0.118101154825257	0.48335006720278	477039/487902/480580/486506/488596/487081/403924/490796/100684945/487612/485180/111090648/479444/478484/607289/478757/475456/403954/479866/484408/610902/100686903/403998/480470/488361/476196/607720/485072/490537/479146/490695/484335/479336/486006/482873/489077/481628/100855877/490367/483880/475720/475352/487635/475830/610499/488032/478715/607422/403922/403904/608821/478293/487486/477221/100683515…	TGFBR2/PITX2/RPS6KB1/AMHR2/TGFB2/BAMBI/MYC/TGFB3/EP300/SMAD6/LRRC32/LOC111090648/PPP2R1B/BMPR1B/CHRD/ACVR1/SMAD1/RHOA/CREBBP/EMP3/SMAD3/ID2/TGFB1/SMURF2/ACVR1C/SMAD4/TFDP1/AMH/TGIF1/RGMB/BMP4/PPP2R1A/FST/SMAD9/PPP2CB/BMPR1A/TGFBR1/MAPK3/GREM2/INHBB/LTBP1/ZFYVE9/NEO1/HJV/RPS6KB2/NRROS/BMP6/INHBC/TNF/DCN/SMURF1/FBN1/THBS1/RBL1/NOG/E2F5/SMAD7/FMOD/ACVR1B	cfa:477039/cfa:487902/cfa:480580/cfa:486506/cfa:488596/cfa:487081/cfa:403924/cfa:490796/cfa:100684945/cfa:487612/cfa:485180/cfa:474682/cfa:479444/cfa:478484/cfa:607289/cfa:478757/cfa:475456/cfa:403954/cfa:479866/cfa:484408/cfa:610902/cfa:102151783/cfa:403998/cfa:480470/cfa:488361/cfa:476196/cfa:607720/cfa:485072/cfa:490537/cfa:100856151/cfa:490695/cfa:484335/cfa:479336/cfa:486006/cfa:482873/cfa:4…	59	21	480580/486506/100684945/111090648/607289/478757/403954/479866/488361/485072/484335/482873/475720/488032/607422/403922/478293/487486/477221/611103/488560	38	477039/487902/488596/487081/403924/490796/487612/485180/479444/478484/475456/484408/610902/100686903/403998/480470/476196/607720/490537/479146/490695/479336/486006/489077/481628/100855877/490367/483880/475352/487635/475830/610499/478715/403904/608821/100683515/490570/486537
cfa05321	Inflammatory bowel disease	30/4151	45/7299	0.118282040614578	0.48335006720278	488596/100142679/490796/481838/489957/100856077/481110/481732/442990/609732/483729/488449/610902/403790/607786/474860/487286/403998/442859/119881611/611438/483205/403922/607827/481731/609429/403977/491044/474869/483925	TGFB2/STAT6/TGFB3/IL17F/IL4R/IFNGR1/IL23A/DLA-DMA/IL13/IL23R/RELA/STAT1/SMAD3/IL5/DLA-DOB/HLA-DRB1/NOD2/TGFB1/NFKB1/LOC119881611/IL18R1/RORC/TNF/DLA-DMB/DLA-DRA/JUN/IL12A/TBX21/DLA-DOA/NFATC1	cfa:488596/cfa:100142679/cfa:490796/cfa:481838/cfa:489957/cfa:100856077/cfa:481110/cfa:481732/cfa:442990/cfa:609732/cfa:483729/cfa:488449/cfa:610902/cfa:403790/cfa:607786/cfa:474860/cfa:487286/cfa:403998/cfa:442859/cfa:474860/cfa:611438/cfa:483205/cfa:403922/cfa:607827/cfa:481731/cfa:609429/cfa:403977/cfa:491044/cfa:474869/cfa:483925	30	16	481838/481110/481732/442990/609732/403790/607786/474860/119881611/483205/403922/607827/481731/491044/474869/483925	14	488596/100142679/490796/489957/100856077/483729/488449/610902/487286/403998/442859/611438/609429/403977
cfa04070	Phosphatidylinositol signaling system	60/4151	95/7299	0.126532645547635	0.498107938682948	475612/403937/488867/482559/100855828/486628/485874/476428/606918/607443/484052/100856311/491034/480416/486443/485586/484215/100856190/474584/483635/612831/481746/100856192/474417/476034/100682913/476331/476548/477085/489692/100686373/612489/490383/488883/478938/477336/100856339/477939/485054/478403/489940/478910/100688270/488115/482709/485773/476932/486808/487507/474563/478842/481747/492123/4779…	MTMR7/INPP5A/DGKQ/PIP4P1/PRKCG/ITPR2/PLCG1/CALM3/MTMR2/INPP5E/SYNJ2/MTMR3/PIP4K2B/CALM1/PI4KA/PLCD1/IPPK/PLCB2/CALM2/DGKZ/IP6K2/ITPR3/INPP5F/PIP4K2C/PLCB3/PI4K2B/PIP5K1B/ITPR1/PIK3CB/PLCG2/INPP5B/ITPKC/ITPKB/PPIP5K2/PIK3C2B/MTMR6/LOC100856339/PIP4P2/PIP5K1C/SYNJ1/CDIPT/PLCD4/INPP5D/DGKG/DGKI/PLCB1/DGKH/PLCE1/ITPKA/INPP4A/INPP1/IP6K3/OCRL/IMPA1/PIK3C3/CALML4/PIK3R1/DGKA/PIP5K1A/PIKFYVE	cfa:475612/cfa:403937/cfa:488867/cfa:482559/cfa:100855828/cfa:486628/cfa:485874/cfa:474584/cfa:606918/cfa:607443/cfa:484052/cfa:100856311/cfa:491034/cfa:474584/cfa:486443/cfa:485586/cfa:484215/cfa:100856190/cfa:474584/cfa:483635/cfa:612831/cfa:481746/cfa:100856192/cfa:474417/cfa:476034/cfa:100682913/cfa:476331/cfa:476548/cfa:477085/cfa:489692/cfa:100686373/cfa:612489/cfa:490383/cfa:488883/cfa:478…	60	19	475612/100855828/486628/606918/486443/100856190/481746/488883/477336/477939/478403/478910/100688270/485773/476932/478842/481747/492123/478890	41	403937/488867/482559/485874/476428/607443/484052/100856311/491034/480416/485586/484215/474584/483635/612831/100856192/474417/476034/100682913/476331/476548/477085/489692/100686373/612489/490383/478938/100856339/485054/489940/488115/482709/486808/487507/474563/477925/490477/478351/487235/100855691/475846
cfa05142	Chagas disease	60/4151	95/7299	0.126532645547635	0.498107938682948	477039/607019/403476/488596/490796/480291/403658/490792/488473/403981/479444/480600/482839/607658/478053/100856077/403856/611571/477024/483729/476728/489508/491587/100856190/490878/449021/403998/403850/100688110/476034/403914/492247/477085/100686766/484335/442859/482873/481628/100856339/607023/100855877/485773/403634/478227/403502_1/478464/486469/607357/611852/403928/403922/611694/612821/610668/4…	TGFBR2/MAPK11/SERPINE1/TGFB2/TGFB3/NFKBIA/BDKRB2/FOS/CASP8/CCL2/PPP2R1B/LOC480600/IKBKB/GNAL/PPP2R2B/IFNGR1/MAPK14/CD247/MYD88/RELA/C3/MAP2K4/PPP2R2D/PLCB2/AKT1/AKT2/TGFB1/CXCL8/TRAF6/PLCB3/GNA11/IRAK1/PIK3CB/LOC100686766/PPP2R1A/NFKB1/PPP2CB/TGFBR1/LOC100856339/MAPK12/MAPK3/PLCB1/TNFRSF1A/GNAI1/TLR9/MAPK10/FAS/ADCY1/TICAM1/GNAQ/TNF/FADD/MAPK13/ACE/GNAI2/PIK3R1/JUN/IL12A/TLR6/LOC119870216	cfa:477039/cfa:607019/cfa:403476/cfa:488596/cfa:490796/cfa:480291/cfa:403658/cfa:490792/cfa:488473/cfa:403981/cfa:479444/cfa:480600/cfa:482839/cfa:607658/cfa:478053/cfa:100856077/cfa:403856/cfa:611571/cfa:477024/cfa:483729/cfa:476728/cfa:489508/cfa:491587/cfa:100856190/cfa:490878/cfa:449021/cfa:403998/cfa:403850/cfa:100688110/cfa:476034/cfa:484156/cfa:492247/cfa:477085/cfa:403856/cfa:484335/cfa:4…	60	21	607019/403476/480600/607658/478053/611571/476728/100856190/403850/484335/482873/607023/485773/403502_1/607357/611852/403928/403922/610668/111089957/119870216	39	477039/488596/490796/480291/403658/490792/488473/403981/479444/482839/100856077/403856/477024/483729/489508/491587/490878/449021/403998/100688110/476034/403914/492247/477085/100686766/442859/481628/100856339/100855877/403634/478227/478464/486469/611694/612821/442957/487235/609429/403977
cfa04658	Th1 and Th2 cell differentiation	48/4151	75/7299	0.12759088075683	0.498107938682948	607019/100142679/480291/485874/490792/476714/489957/482839/100856077/483148/403856/611571/481732/442990/102155642/483729/490968/488449/403790/479678/100271860/607786/474860/607575/403439/485769/100686766/610439/442859/119881611/403931/607023/100855877/485930/478464/490969/479248/403486/612821/607827/481731/609429/480676/403977/491044/100688936/474869/483925	MAPK11/STAT6/NFKBIA/PLCG1/FOS/TYK2/IL4R/IKBKB/IFNGR1/NOTCH2/MAPK14/CD247/DLA-DMA/IL13/NFKBIE/RELA/STAT5A/STAT1/IL5/NFATC3/ZAP70/DLA-DOB/HLA-DRB1/DLL4/IL2RB/JAG1/LOC100686766/NOTCH3/NFKB1/LOC119881611/CD4/MAPK12/MAPK3/NFATC2/MAPK10/STAT5B/PPP3CB/PPP3CA/MAPK13/DLA-DMB/DLA-DRA/JUN/NOTCH1/IL12A/TBX21/DLL1/DLA-DOA/NFATC1	cfa:607019/cfa:100142679/cfa:480291/cfa:485874/cfa:490792/cfa:476714/cfa:489957/cfa:482839/cfa:100856077/cfa:483148/cfa:403856/cfa:611571/cfa:481732/cfa:442990/cfa:102155642/cfa:483729/cfa:490969/cfa:488449/cfa:403790/cfa:479678/cfa:100271860/cfa:607786/cfa:474860/cfa:607575/cfa:403439/cfa:485769/cfa:403856/cfa:610439/cfa:442859/cfa:474860/cfa:403931/cfa:607023/cfa:100855877/cfa:485930/cfa:478464…	48	24	607019/483148/611571/481732/442990/403790/479678/100271860/607786/474860/607575/403439/610439/119881611/403931/607023/485930/479248/607827/481731/480676/491044/474869/483925	24	100142679/480291/485874/490792/476714/489957/482839/100856077/403856/102155642/483729/490968/488449/485769/100686766/442859/100855877/478464/490969/403486/612821/609429/403977/100688936
cfa00071	Fatty acid degradation	28/4151	42/7299	0.128829036871377	0.498107938682948	477517/478895/477820/481486/100688308/478991/490059/403583/100856745/489585/489463/489421/478506/610267/480828/479067/481184/488790/476696/478487/481620/476732/475631/484521/478927/607926/477023/100685915	ACADS/ACADL/ACSL5/ALDH7A1/ALDH3A2/ALDH9A1/ECI1/CPT1A/HADHA/CPT2/ACADVL/ACAT1/HADH/ALDH16A1/ECHS1/ACSBG1/CPT1B/ACOX3/GCDH/ADH4/ALDH1B1/ACSBG2/ACSL1/LGALS4/ACSL3/HADHB/ACAA1/CYP2U1	cfa:477517/cfa:478895/cfa:477820/cfa:481486/cfa:100688308/cfa:478991/cfa:490059/cfa:403583/cfa:100856745/cfa:489585/cfa:489463/cfa:489421/cfa:478506/cfa:610267/cfa:480828/cfa:479067/cfa:481184/cfa:488790/cfa:476696/cfa:478487/cfa:481620/cfa:476732/cfa:475631/cfa:480828/cfa:478927/cfa:607926/cfa:477023/cfa:100685915	28	8	478895/403583/489585/479067/488790/481620/476732/478927	20	477517/477820/481486/100688308/478991/490059/100856745/489463/489421/478506/610267/480828/481184/476696/478487/475631/484521/607926/477023/100685915
cfa04919	Thyroid hormone signaling pathway	76/4151	122/7299	0.129417772588319	0.498107938682948	481036/607887/100855688/403992/491964/403924/100684945/100855828/485874/488437/477032/612596/403735/479797/483148/479866/478232/403872/485586/488449/484648/481735/403807/479515/100856190/490878/477295/449021/XLOC_004732/479975/611939/403601/480884/487309/403693/476034/403556/477085/489692/490695/476769/480533/610439/100856339/478910/480582/100855877/485773/477098/487797/485494/403580/483763/48680…	ATP1B4/RCAN1/MED12/ATP1A1/SLC16A2/MYC/EP300/PRKCG/PLCG1/ITGAV/CTNNB1/DIO3/HRAS/ATP2A1/NOTCH2/CREBBP/MTOR/NRAS/PLCD1/STAT1/RAF1/RXRB/MYH7/NCOR1/PLCB2/AKT1/FOXO1/AKT2/XLOC_004732/PRKACB/MAP2K2/THRA/MED14/HDAC1/MDM2/PLCB3/PRKACA/PIK3CB/PLCG2/BMP4/MED17/MED1/NOTCH3/LOC100856339/PLCD4/MED13/MAPK3/PLCB1/ATP1B3/PFKL/TBC1D4/ACTB/BAD/PLCE1/CCND1/SLC9A1/HDAC3/RXRA/ATP1B1/MED12L/SLC2A1/MED16/SRC/ACTG1/SIN3A…	cfa:481036/cfa:607887/cfa:100855688/cfa:403992/cfa:491964/cfa:403924/cfa:100684945/cfa:100855828/cfa:485874/cfa:488437/cfa:477032/cfa:612596/cfa:403735/cfa:479797/cfa:483148/cfa:479866/cfa:478232/cfa:403872/cfa:485586/cfa:488449/cfa:484648/cfa:481735/cfa:403807/cfa:479515/cfa:100856190/cfa:490878/cfa:477295/cfa:449021/cfa:403580/cfa:479975/cfa:611939/cfa:403601/cfa:480884/cfa:487309/cfa:403693/cf…	76	33	481036/100855688/403992/491964/100684945/100855828/488437/479797/483148/479866/478232/403807/479515/100856190/477295/480533/610439/478910/480582/485773/477098/403580/478171/100683791/482437/478372/403640/478989/403869/480676/612463/482023/119870216	43	607887/403924/485874/477032/612596/403735/403872/485586/488449/484648/481735/490878/449021/XLOC_004732/479975/611939/403601/480884/487309/403693/476034/403556/477085/489692/490695/476769/100856339/100855877/487797/485494/483763/486808/449028/478040/491278/403966/485094/485864/475923/487235/475035/403788/609603
cfa04014	Ras signaling pathway	139/4151	229/7299	0.131039740342156	0.498553494864983	487515/607929/486291/486025/100686158/100856038/403802/403656/480038/487546/100683432/476998/612139/607952/403511/100855820/488808/100855828/486361/481145/485874/403438/403657/404306/480048/476428/100855644/482839/487421/100856705/608811/403735/100855780/489287/488087/607885/491597/482666/611349/480416/403954/403617/403872/483729/442860/478255/481739/489819/484648/481464/490878/483681/119864601/4…	PLA2G4F/RASSF1/KSR2/FLT3/PLA1A/PAK6/VEGFA/ANGPT1/RGL1/SHC4/GNG5/RASA3/GNG7/FGF17/GNB3/FGF20/FGFR3/PRKCG/PLA2G3/TBK1/PLCG1/MET/EGF/EGFR/PLA2G4A/CALM3/FOXO4/IKBKB/EPHA2/EFNA3/PLA2G4D/HRAS/PGF/ETS1/GNB4/PAK1/PDGFA/PDGFC/GNG13/CALM1/RHOA/GNGT2/NRAS/RELA/PDGFRA/RASGRP1/RGL2/RASA4B/RAF1/FLT4/AKT1/FGF19/EFNA2/EFNA4/CALM2/AKT2/MRAS/ZAP70/GRB2/FGF21/REL/PRKACB/RALGAPA1/MAP2K2/RAC3/FGF5/RASGRP2/RASA2/RASAL…	cfa:487515/cfa:607929/cfa:486291/cfa:486025/cfa:100686158/cfa:100856038/cfa:403802/cfa:403656/cfa:480038/cfa:487546/cfa:100683432/cfa:476998/cfa:612139/cfa:607952/cfa:403511/cfa:100855820/cfa:488808/cfa:100855828/cfa:486361/cfa:481145/cfa:485874/cfa:403438/cfa:403657/cfa:404306/cfa:480048/cfa:474584/cfa:100855644/cfa:482839/cfa:487421/cfa:100856705/cfa:608811/cfa:403735/cfa:100855780/cfa:489287/c…	139	51	487515/486291/486025/100686158/100856038/403802/487546/612139/607952/100855820/100855828/486361/403657/404306/487421/608811/100855780/611349/403954/403617/483681/100271860/484395/474606/485692/486277/610817/106559760/611641/484990/484768/403441/483225/607454/487512/403714/491749/612404/480618/610203/491974/477762/403727/484147/482932/486735/487514/431695/119870216/477340/477488	88	607929/403656/480038/100683432/476998/403511/488808/481145/485874/403438/480048/476428/100855644/482839/100856705/403735/489287/488087/607885/491597/482666/480416/403872/483729/442860/478255/481739/489819/484648/481464/490878/119864601/490433/474584/449021/477082/483312/479975/612841/611939/106559217/608459/612101/480686/442985/487761/611795/100856477/476865/403556/477085/489692/100855806/490439/…
cfa04625	C-type lectin receptor signaling pathway	64/4151	102/7299	0.134161986351317	0.50463201684416	607899/607019/480272/611536/480291/486628/488473/476428/481111/482839/403735/403856/481110/607885/480416/403954/100855872/403872/483729/488449/484648/487965/490878/474584/479678/449021/477082/607492/403586/479219/481746/403693/476865/476548/477085/489692/100686766/494005/612349/100686212/442859/100856339/607023/100855877/485930/479409/478464/484454/486858/479248/403922/490576/403486/478950/612821…	IRF9/MAPK11/NFATC4/LOC611536/NFKBIA/ITPR2/CASP8/CALM3/STAT2/IKBKB/HRAS/MAPK14/IL23A/PAK1/CALM1/RHOA/IRF1/NRAS/RELA/STAT1/RAF1/CBLB/AKT1/CALM2/NFATC3/AKT2/MRAS/CARD9/CCL17/EGR2/ITPR3/MDM2/RRAS2/ITPR1/PIK3CB/PLCG2/LOC100686766/PRKCD/BCL3/CCL22/NFKB1/LOC100856339/MAPK12/MAPK3/NFATC2/ARHGEF12/MAPK10/RELB/NFKB2/PPP3CB/TNF/NLRP3/PPP3CA/IKBKE/MAPK13/SRC/PLK3/CALML4/PIK3R1/JUN/IL12A/LOC119870216/NFATC1/P…	cfa:607899/cfa:607019/cfa:480272/cfa:611536/cfa:480291/cfa:486628/cfa:488473/cfa:474584/cfa:481111/cfa:482839/cfa:403735/cfa:403856/cfa:481110/cfa:607885/cfa:474584/cfa:403954/cfa:100855872/cfa:403872/cfa:483729/cfa:488449/cfa:484648/cfa:487965/cfa:490878/cfa:474584/cfa:479678/cfa:449021/cfa:477082/cfa:607492/cfa:403586/cfa:479219/cfa:481746/cfa:403693/cfa:476865/cfa:476548/cfa:477085/cfa:489692/…	64	22	607019/611536/486628/481110/403954/487965/479678/607492/403586/481746/612349/100686212/607023/485930/479409/479248/403922/490576/475380/119870216/483925/477488	42	607899/480272/480291/488473/476428/481111/482839/403735/403856/607885/480416/100855872/403872/483729/488449/484648/490878/474584/449021/477082/479219/403693/476865/476548/477085/489692/100686766/494005/442859/100856339/100855877/478464/484454/486858/403486/478950/612821/485864/478351/487235/609429/403977
cfa04730	Long-term depression	37/4151	57/7299	0.136098546641966	0.506164257735851	487515/606491/610380/100855828/486628/480048/479444/102154318/482663/608811/403735/100686650/553102/403872/484648/487863/100856190/609616/611939/481746/476034/476548/484335/482873/100855877/485773/478227/100855930/487512/403928/442957/475526/490901/484024/477886/489168/487514	PLA2G4F/RYR1/CRHR1/PRKCG/ITPR2/PLA2G4A/PPP2R1B/GNA12/GUCY1A1/PLA2G4D/HRAS/CACNA1A/GUCY1B1/NRAS/RAF1/GRID2/PLCB2/PRKG1/MAP2K2/ITPR3/PLCB3/ITPR1/PPP2R1A/PPP2CB/MAPK3/PLCB1/GNAI1/PRKG2/PLA2G4B/GNAQ/GNAI2/BRAF/GNA13/GRM1/LYN/GRIA1/PLA2G4E	cfa:487515/cfa:606491/cfa:610380/cfa:100855828/cfa:486628/cfa:480048/cfa:479444/cfa:102154318/cfa:482663/cfa:608811/cfa:403735/cfa:100686650/cfa:553102/cfa:403872/cfa:484648/cfa:487863/cfa:100856190/cfa:609616/cfa:611939/cfa:481746/cfa:476034/cfa:476548/cfa:484335/cfa:482873/cfa:100855877/cfa:485773/cfa:611810/cfa:609616/cfa:487512/cfa:403928/cfa:442957/cfa:475526/cfa:490901/cfa:484024/cfa:477886…	37	20	487515/606491/610380/100855828/486628/608811/100686650/487863/100856190/609616/481746/484335/482873/485773/487512/403928/475526/484024/477886/487514	17	480048/479444/102154318/482663/403735/553102/403872/484648/611939/476034/476548/100855877/478227/100855930/442957/490901/489168
cfa04934	Cushing syndrome	87/4151	141/7299	0.139037512436612	0.511349073516874	100855704/403516/611934/485149/474890/475251/486558/610380/490937/489931/486628/485084/479417/404306/490099/477032/489809/403897/415124/487057/482687/403429/612303/482209/488478/489464/482294/488239/100856190/475359/474855/489050/476915/483146/100683160/483220/480092/485839/479975/488568/611939/607922/481746/486261/486841/610467/476034/403556/476548/102154676/477625/479139/100855811/488171/403836…	CDK2/CACNA1C/CREB3/FZD4/CDKN1A/AHR/KMT2D/CRHR1/FZD2/ARMC5/ITPR2/APC2/KMT2A/EGFR/AXIN1/CTNNB1/FZD9/NR4A1/CYP21A2/CCNE2/CAMK2B/CDKN1B/CREB3L4/WNT9A/FZD7/DVL2/FZD1/E2F3/PLCB2/CDKN2C/ATF6B/CAMK2G/RB1/HSD3B2/LDLR/WNT2B/FH/E2F1/PRKACB/RBBP5/MAP2K2/CREB1/ITPR3/ORAI1/WNT8B/AIP/PLCB3/PRKACA/ITPR1/CDKN1C/ADCY6/APC/DVL1/NCEH1/AGTR1/PDE8B/USP8/ADCY3/MAPK3/PLCB1/CREB3L1/ASH2L/ADCY5/GNAI1/E2F2/CDK6/RAP1A/KCNK2…	cfa:100855704/cfa:403516/cfa:611934/cfa:485149/cfa:474890/cfa:475251/cfa:486558/cfa:610380/cfa:490937/cfa:489931/cfa:486628/cfa:485084/cfa:479417/cfa:404306/cfa:490099/cfa:477032/cfa:489809/cfa:403897/cfa:415124/cfa:487057/cfa:610764/cfa:403429/cfa:612303/cfa:482209/cfa:488478/cfa:489464/cfa:482294/cfa:488239/cfa:100856190/cfa:475359/cfa:474855/cfa:489050/cfa:476915/cfa:483146/cfa:100683160/cfa:4…	87	34	403516/486558/610380/486628/485084/479417/404306/415124/482687/488239/100856190/476915/483146/100683160/483220/481746/486841/479139/488171/488939/478299/485773/483636/483225/119872226/607357/480723/475588/403928/480271/475526/612941/478624/100855884	53	100855704/611934/485149/474890/475251/490937/489931/490099/477032/489809/403897/487057/403429/612303/482209/488478/489464/482294/475359/474855/489050/480092/485839/479975/488568/611939/607922/486261/610467/476034/403556/476548/102154676/477625/100855811/403836/482994/100855877/475589/403859/478227/100855664/609920/490295/483758/449028/475266/442957/607180/488422/485427/612141/403610
cfa04970	Salivary secretion	44/4151	69/7299	0.148984130596835	0.541909310192885	607460/481036/403756/403992/474442/100855828/486628/476428/482663/100856525/553102/480416/100856190/474584/475538/479975/486551/609616/403910/481746/403480/476034/403556/476548/477625/403984/482994/485773/403859/477098/100855930/607357/478171/403966/479491/403928/480271/476535/478351/403827/612463/403962/478624/483656	LOC607460/ATP1B4/CD38/ATP1A1/LYZ/PRKCG/ITPR2/CALM3/GUCY1A1/BEST2/GUCY1B1/CALM1/PLCB2/CALM2/SLC4A2/PRKACB/AQP5/PRKG1/ADRB2/ITPR3/ATP2B1/PLCB3/PRKACA/ITPR1/ADCY6/KCNMA1/ADCY3/PLCB1/ADCY5/ATP1B3/PRKG2/ADCY1/SLC9A1/ATP1B1/VAMP2/GNAQ/ADCY4/ATP2B2/CALML4/CHRM3/ATP1A3/ADRA1B/ADCY2/MUC5B	cfa:607460/cfa:481036/cfa:403756/cfa:403992/cfa:474442/cfa:100855828/cfa:486628/cfa:474584/cfa:482663/cfa:100856525/cfa:553102/cfa:474584/cfa:100856190/cfa:474584/cfa:475538/cfa:479975/cfa:486551/cfa:609616/cfa:403910/cfa:481746/cfa:403480/cfa:476034/cfa:403556/cfa:476548/cfa:477625/cfa:403984/cfa:482994/cfa:485773/cfa:403859/cfa:477098/cfa:609616/cfa:607357/cfa:478171/cfa:403966/cfa:479491/cfa:4…	44	25	607460/481036/403756/403992/474442/100855828/486628/100856525/100856190/609616/481746/403984/485773/477098/607357/478171/479491/403928/480271/476535/403827/612463/403962/478624/483656	19	476428/482663/553102/480416/474584/475538/479975/486551/403910/403480/476034/403556/476548/477625/482994/403859/100855930/403966/478351
cfa05224	Breast cancer	86/4151	140/7299	0.155419293761922	0.548587402024702	480580/485149/487546/607952/106557930/474890/485069/100855820/403883/403924/490937/490792/403657/485084/404306/484198/490099/477032/403735/489809/483148/482209/478232/403872/488478/403437/489464/484648/481464/482294/488239/490878/483681/449021/476915/483312/483220/484395/485839/486819/611939/608459/486841/474180/477692/607575/100856477/611641/485769/477085/490439/612454/479139/610439/100856339/10…	RPS6KB1/FZD4/SHC4/FGF17/LOC106557930/CDKN1A/GADD45B/FGF20/ERBB2/MYC/FZD2/FOS/EGF/APC2/EGFR/GADD45G/AXIN1/CTNNB1/HRAS/FZD9/NOTCH2/WNT9A/MTOR/NRAS/FZD7/BRCA1/DVL2/RAF1/FLT4/FZD1/E2F3/AKT1/FGF19/AKT2/RB1/GRB2/WNT2B/FGF21/E2F1/FRAT1/MAP2K2/FGF5/WNT8B/BRCA2/LRP6/DLL4/FGFR1/FGF18/JAG1/PIK3CB/SHC1/FGF10/APC/NOTCH3/LOC100856339/DVL1/MAPK3/E2F2/CDK6/LOC119872226/CSNK1A1/FGF1/POLK/CCND1/HEY1/RPS6KB2/NFKB2/…	cfa:480580/cfa:485149/cfa:487546/cfa:607952/cfa:106557930/cfa:474890/cfa:485069/cfa:100855820/cfa:403883/cfa:403924/cfa:490937/cfa:490792/cfa:403657/cfa:485084/cfa:404306/cfa:484198/cfa:490099/cfa:477032/cfa:403735/cfa:489809/cfa:483148/cfa:482209/cfa:478232/cfa:403872/cfa:488478/cfa:403437/cfa:489464/cfa:484648/cfa:481464/cfa:482294/cfa:488239/cfa:490878/cfa:483681/cfa:449021/cfa:476915/cfa:4833…	86	37	480580/487546/607952/100855820/403657/485084/404306/483148/478232/403437/488239/483681/476915/483220/484395/486841/474180/477692/607575/611641/479139/610439/119872226/479331/479180/612404/403639/491974/475526/403640/403869/480676/486735/100855884/119870216/477340/100306933	49	485149/106557930/474890/485069/403883/403924/490937/490792/484198/490099/477032/403735/489809/482209/403872/488478/489464/484648/481464/482294/490878/449021/483312/485839/486819/611939/608459/100856477/485769/477085/490439/612454/100856339/100855811/100855877/100855664/609920/607724/449028/403420/610499/486858/607180/607804/487235/609429/612141/100688936/403610
cfa05235	PD-L1 expression and PD-1 checkpoint pathway in cancer	54/4151	86/7299	0.157293631639004	0.548587402024702	480580/607019/483021/480291/485874/490792/403657/404306/482839/403735/478108/100856077/403856/611571/486717/477024/480481/478232/403872/102155642/483729/478255/488449/484648/480454/490878/479678/449021/100271860/489547/611939/100688110/477085/100686766/442859/100856339/403931/490283/607023/100855877/403502_1/485930/610499/611852/479248/403486/609544/612821/483048/487235/609429/119870216/483925/47…	RPS6KB1/MAPK11/ALK/NFKBIA/PLCG1/FOS/EGF/EGFR/IKBKB/HRAS/CSNK2A2/IFNGR1/MAPK14/CD247/PTPN6/MYD88/MAP3K3/MTOR/NRAS/NFKBIE/RELA/RASGRP1/STAT1/RAF1/MAP2K6/AKT1/NFATC3/AKT2/ZAP70/MAP2K3/MAP2K2/TRAF6/PIK3CB/LOC100686766/NFKB1/LOC100856339/CD4/BATF3/MAPK12/MAPK3/TLR9/NFATC2/RPS6KB2/TICAM1/PPP3CB/PPP3CA/TIRAP/MAPK13/EML4/PIK3R1/JUN/LOC119870216/NFATC1/PTPN11	cfa:480580/cfa:607019/cfa:483021/cfa:480291/cfa:485874/cfa:490792/cfa:403657/cfa:404306/cfa:482839/cfa:403735/cfa:478108/cfa:100856077/cfa:403856/cfa:611571/cfa:486717/cfa:477024/cfa:480481/cfa:478232/cfa:403872/cfa:102155642/cfa:483729/cfa:478255/cfa:488449/cfa:484648/cfa:480454/cfa:490878/cfa:479678/cfa:449021/cfa:100271860/cfa:489547/cfa:611939/cfa:100688110/cfa:477085/cfa:403856/cfa:442859/cf…	54	23	480580/607019/483021/403657/404306/478108/611571/486717/478232/479678/100271860/489547/403931/490283/607023/403502_1/485930/611852/479248/483048/119870216/483925/477488	31	480291/485874/490792/482839/403735/100856077/403856/477024/480481/403872/102155642/483729/478255/488449/484648/480454/490878/449021/611939/100688110/477085/100686766/442859/100856339/100855877/610499/403486/609544/612821/487235/609429
cfa00970	Aminoacyl-tRNA biosynthesis	30/4151	46/7299	0.159320000588534	0.548587402024702	477509/475998/106557464/478963/478148/476628/475014/478034/478035/484518/609803/490124/477855/483145/100856659/474833/490337/479019/608006/474920/478051/608831/476652/478926/475406/476983/479644/479370/119870113/607631	GATC/CARS1/MARS2/IARS2/YARS1/QARS1/QRSL1/HARS1/HARS2/SARS2/RARS1/SARS1/PSTK/WARS2/GARS1/VARS2/DARS2/TARS3/TARS2/AARS2/LARS1/NARS2/LARS2/FARSB/LOC475406/CARS2/KARS1/TARS1/LOC119870113/NARS1	cfa:477509/cfa:475998/cfa:106557464/cfa:478963/cfa:478148/cfa:476628/cfa:475014/cfa:478034/cfa:478035/cfa:484518/cfa:609803/cfa:490124/cfa:477855/cfa:483145/cfa:100856659/cfa:474833/cfa:490337/cfa:479019/cfa:608006/cfa:474920/cfa:478051/cfa:608831/cfa:476652/cfa:478926/cfa:478034/cfa:476983/cfa:479644/cfa:479370/cfa:478926/cfa:607631	30	9	106557464/475014/100856659/478051/608831/478926/479370/119870113/607631	21	477509/475998/478963/478148/476628/478034/478035/484518/609803/490124/477855/483145/474833/490337/479019/608006/474920/476652/475406/476983/479644
cfa04213	Longevity regulating pathway - multiple species	42/4151	66/7299	0.161116363433626	0.548587402024702	480580/476815/119871462/489027/403735/403474/608378/478232/403872/490878/477295/449021/403612/474850/111096471/479975/610130/486148/487309/XLOC_018741/479351/403556/477085/477625/484990/100856339/482994/403859/476258/607357/489571/610499/610868/480271/403559/487235/485548/100856379/475035/478624/481954/119870216	RPS6KB1/CLPB/LOC119871462/EIF4EBP2/HRAS/CAT/RPTOR/MTOR/NRAS/AKT1/FOXO1/AKT2/HSP70/LOC474850/LOC111096471/PRKACB/AKT1S1/IRS1/HDAC1/XLOC_018741/PRKAA1/PRKACA/PIK3CB/ADCY6/INSR/LOC100856339/ADCY3/ADCY5/SOD2/ADCY1/PRKAA2/RPS6KB2/ATG5/ADCY4/SOD1/PIK3R1/IRS2/PRKAB2/HDAC2/ADCY2/FOXO3/LOC119870216	cfa:480580/cfa:476815/cfa:489012/cfa:489027/cfa:403735/cfa:403474/cfa:608378/cfa:478232/cfa:403872/cfa:490878/cfa:477295/cfa:449021/cfa:403612/cfa:474850/cfa:485548/cfa:479975/cfa:610130/cfa:486148/cfa:487309/cfa:403612/cfa:479351/cfa:403556/cfa:477085/cfa:477625/cfa:484990/cfa:100856339/cfa:482994/cfa:403859/cfa:476258/cfa:607357/cfa:489571/cfa:610499/cfa:610868/cfa:480271/cfa:403559/cfa:487235/…	42	13	480580/119871462/489027/608378/478232/477295/474850/111096471/484990/607357/480271/478624/119870216	29	476815/403735/403474/403872/490878/449021/403612/479975/610130/486148/487309/XLOC_018741/479351/403556/477085/477625/100856339/482994/403859/476258/489571/610499/610868/403559/487235/485548/100856379/475035/481954
cfa04392	Hippo signaling pathway - multiple species	19/4151	28/7299	0.16244773624303	0.548587402024702	490688/607929/100855973/480244/476837/611826/484381/100683350/479465/475045/607885/474510/607383/485781/476241/480319/119864196/612924/477535	FRMD6/RASSF1/TEAD3/AJUBA/DCHS1/TEAD4/TEAD2/WTIP/YAP1/STK3/PAK1/CSNK1E/RASSF4/RASSF2/LATS1/SAV1/CDHR5/MOB1A/NF2	cfa:490688/cfa:607929/cfa:100855973/cfa:480244/cfa:476837/cfa:611826/cfa:484381/cfa:100683350/cfa:479465/cfa:475045/cfa:607885/cfa:474510/cfa:607383/cfa:485781/cfa:476241/cfa:480319/cfa:483834/cfa:612924/cfa:477535	19	5	100855973/476837/479465/119864196/612924	14	490688/607929/480244/611826/484381/100683350/475045/607885/474510/607383/485781/476241/480319/477535
cfa05162	Measles	74/4151	120/7299	0.164415596125173	0.548587402024702	102156626/100855704/607899/476412/611051/480291/481145/490792/476714/488473/484006/481111/482839/611262/478108/612153/100855668/487057/403416/403429/477024/100302056/100856468/483729/488371/490968/488449/487965/490878/449021/403612/474850/102156745/608847/XLOC_018741/100688110/403439/100683675/492247/102154676/477085/478257/477490/489620/442859/479446/100856339/403947/100855560/612746/403618/4035…	LOC102156626/CDK2/IRF9/IRF3/OAS2/NFKBIA/TBK1/FOS/TYK2/CASP8/TNFAIP3/STAT2/IKBKB/TRADD/CSNK2A2/BBC3/ADAR/CCNE2/BCL2/CDKN1B/MYD88/EIF2AK1/IFNAR2/RELA/IFIH1/STAT5A/STAT1/CBLB/AKT1/AKT2/HSP70/LOC474850/MAP3K7/CCND3/XLOC_018741/TRAF6/IL2RB/BID/IRAK1/CDKN1C/PIK3CB/EIF2AK4/OAS3/TP73/NFKB1/RDX/LOC100856339/RAB9A/DDX58/RCHY1/BCL2L1/TLR9/OAS1/CDK6/BAD/MAPK10/FAS/CCND1/STAT5B/APAF1/TAB2/TLR7/CCND2/LOC609365…	cfa:102156626/cfa:100855704/cfa:607899/cfa:476412/cfa:611051/cfa:480291/cfa:481145/cfa:490792/cfa:476714/cfa:488473/cfa:484006/cfa:481111/cfa:482839/cfa:611262/cfa:478108/cfa:612153/cfa:100855668/cfa:487057/cfa:403416/cfa:403429/cfa:477024/cfa:100302056/cfa:100856468/cfa:483729/cfa:488371/cfa:490969/cfa:488449/cfa:487965/cfa:490878/cfa:449021/cfa:403612/cfa:474850/cfa:102156745/cfa:611782/cfa:403…	74	14	102156626/478108/403416/487965/474850/102156745/403439/477490/612746/403502_1/484028/491743/403869/119870216	60	100855704/607899/476412/611051/480291/481145/490792/476714/488473/484006/481111/482839/611262/612153/100855668/487057/403429/477024/100302056/100856468/483729/488371/490968/488449/490878/449021/403612/608847/XLOC_018741/100688110/100683675/492247/102154676/477085/478257/489620/442859/479446/100856339/403947/100855560/403618/608778/609920/483763/478464/486469/449028/490969/482620/611782/609365/611…
cfa00564	Glycerophospholipid metabolism	55/4151	88/7299	0.167508895574922	0.548587402024702	487515/100686158/488867/612306/607942/486361/485778/100687022/479680/480048/475585/608811/488066/100855579/403403/606800/475658/478935/483635/476002/485626/607962/478238/488238/612697/474857/486775/609933/486890/483401/100856443/489940/479473/488115/482709/475670/480663/607640/476932/479504/487512/491249/477846/479526/478600/478514/479557/100684122/100855691/486637/477544/487514/489045/607608/611…	PLA2G4F/PLA1A/DGKQ/AGPAT4/GPD1/PLA2G3/GPCPD1/AGPAT3/LCAT/PLA2G4A/PLPP5/PLA2G4D/LPCAT1/LYPLA2/PLA2G15/CHKB/MBOAT2/ETNK2/DGKZ/CHKA/GPD1L/PLPP1/LPCAT4/MBOAT1/PLD4/AGPAT1/CHAT/LPGAT1/GPAM/PTDSS2/PLPP2/CDIPT/PLD2/DGKG/DGKI/LPIN1/PNPLA7/LPIN2/DGKH/ADPRM/PLA2G4B/AGPAT2/PLPP4/PEMT/PCYT1A/PLA2G12A/PLPP3/AGPAT5/DGKA/ETNK1/PISD/PLA2G4E/PLA2G12B/PCYT2/LPCAT2	cfa:487515/cfa:100686158/cfa:488867/cfa:612306/cfa:607942/cfa:486361/cfa:485778/cfa:100687022/cfa:479680/cfa:480048/cfa:475585/cfa:608811/cfa:488066/cfa:100855579/cfa:403403/cfa:606800/cfa:475658/cfa:478935/cfa:483635/cfa:476002/cfa:485626/cfa:607962/cfa:478238/cfa:488238/cfa:612697/cfa:474857/cfa:486775/cfa:609933/cfa:486890/cfa:483401/cfa:100856443/cfa:489940/cfa:479473/cfa:488115/cfa:482709/cf…	55	19	487515/100686158/607942/486361/485778/100687022/475585/608811/612697/474857/486775/609933/475670/480663/476932/487512/491249/100684122/487514	36	488867/612306/479680/480048/488066/100855579/403403/606800/475658/478935/483635/476002/485626/607962/478238/488238/486890/483401/100856443/489940/479473/488115/482709/607640/479504/477846/479526/478600/478514/479557/100855691/486637/477544/489045/607608/611330
cfa04062	Chemokine signaling pathway	98/4151	161/7299	0.169743598628043	0.548587402024702	480602/100684653/485693/489128/487546/491867/100683432/612139/607700/403511/484793/479921/480291/607262/485874/477953/403981/481111/480600/482839/403735/483266/478906/488087/607885/611349/448798/475108/403954/403617/403872/483729/490968/488449/484648/100856190/490878/449021/445452/483312/608060/484476/479975/485557/403586/106559217/612101/403850/610817/106559760/476034/403556/485917/477085/477625…	CCL23/GRK6/GRK7/DOCK2/SHC4/WAS/GNG5/GNG7/NCF1/GNB3/CCR9/VAV3/NFKBIA/ARRB2/PLCG1/PARD3/CCL2/STAT2/LOC480600/IKBKB/HRAS/PIK3CG/CXCR1/GNB4/PAK1/GNG13/CCL25/PTK2/RHOA/GNGT2/NRAS/RELA/STAT5A/STAT1/RAF1/PLCB2/AKT1/AKT2/CCL24/GRB2/VAV2/GSK3A/PRKACB/GRK1/CCL17/RAC3/RASGRP2/CXCL8/GNG2/GNG8/PLCB3/PRKACA/PREX1/PIK3CB/ADCY6/PLCG2/GNG11/SHC1/PRKCD/PTK2B/CCL22/NFKB1/GNB1/GNB5/LOC100856339/ADCY3/MAPK3/PLCB1/ADC…	cfa:480602/cfa:100684653/cfa:485693/cfa:489128/cfa:487546/cfa:491867/cfa:100683432/cfa:612139/cfa:607700/cfa:403511/cfa:484793/cfa:479921/cfa:480291/cfa:607262/cfa:485874/cfa:477953/cfa:403981/cfa:481111/cfa:480600/cfa:482839/cfa:403735/cfa:483266/cfa:478906/cfa:488087/cfa:607885/cfa:611349/cfa:448798/cfa:475108/cfa:403954/cfa:403617/cfa:403872/cfa:483729/cfa:490969/cfa:488449/cfa:484648/cfa:1008…	98	39	480602/485693/489128/487546/491867/612139/607700/484793/477953/480600/483266/478906/611349/448798/403954/403617/100856190/485557/403586/403850/610817/106559760/100686212/485773/483225/607357/479075/487265/490356/403928/480271/485189/489378/475526/477886/489159/482970/478624/119870216	59	100684653/100683432/403511/479921/480291/607262/485874/403981/481111/482839/403735/488087/607885/475108/403872/483729/490968/488449/484648/490878/449021/445452/483312/608060/484476/479975/106559217/612101/476034/403556/485917/477085/477625/489692/100855806/490439/494005/486102/442859/403912/608623/100856339/482994/100855877/403859/478227/608125/483763/611002/490969/485828/485864/491148/442957/487…
cfa04261	Adrenergic signaling in cardiomyocytes	88/4151	144/7299	0.170461330251284	0.548587402024702	483669/481036/403516/607019/611934/403992/477733/486563/484420/479444/476428/479797/483266/478053/478332/403856/403416/482687/480416/612303/610342/483755/488984/403807/480137/491587/100856190/490878/474584/449021/474855/475738/489050/403609/487113/479975/403557/490280/403910/490831/485672/607922/484584/403480/476644/476034/403556/477625/100686766/484335/482873/488402/403836/607023/482994/491030/4…	KCNQ1/ATP1B4/CACNA1C/MAPK11/CREB3/ATP1A1/CACNA2D4/CACNB3/SLC8A2/PPP2R1B/CALM3/ATP2A1/PIK3CG/PPP2R2B/TPM1/MAPK14/BCL2/CAMK2B/CALM1/CREB3L4/CACNA2D1/PPP2R5B/ACTA1/MYH7/TPM3/PPP2R2D/PLCB2/AKT1/CALM2/AKT2/ATF6B/SLC8A1/CAMK2G/PPP1CA/CACNB2/PRKACB/PPP1CC/PPP2R5A/ADRB2/RPS6KA5/PPP2R3A/CREB1/SCN1B/ATP2B1/MYL3/PLCB3/PRKACA/ADCY6/LOC100686766/PPP2R1A/PPP2CB/RAPGEF4/AGTR1/MAPK12/ADCY3/CACNB1/TPM2/MAPK3/PLCB…	cfa:483669/cfa:481036/cfa:403516/cfa:607019/cfa:611934/cfa:403992/cfa:477733/cfa:486563/cfa:484420/cfa:479444/cfa:474584/cfa:479797/cfa:483266/cfa:478053/cfa:478332/cfa:403856/cfa:403416/cfa:610764/cfa:474584/cfa:612303/cfa:610342/cfa:483755/cfa:478250/cfa:403807/cfa:480137/cfa:491587/cfa:100856190/cfa:490878/cfa:474584/cfa:449021/cfa:474855/cfa:475738/cfa:489050/cfa:403609/cfa:487113/cfa:479975/…	88	36	483669/481036/403516/607019/403992/477733/484420/479797/483266/478053/403416/482687/610342/488984/403807/100856190/476644/484335/482873/607023/485773/483636/477098/607357/478171/403928/480271/476595/476535/403532/612941/612463/403962/478250/478624/119870216	52	611934/486563/479444/476428/478332/403856/480416/612303/483755/480137/491587/490878/474584/449021/474855/475738/489050/403609/487113/479975/403557/490280/403910/490831/485672/607922/484584/403480/476034/403556/477625/100686766/488402/403836/482994/491030/481598/100855877/403859/478227/490295/475266/403966/609361/612821/403558/100855509/442957/478351/100688178/491979/403887
cfa05100	Bacterial invasion of epithelial cells	49/4151	78/7299	0.170752443684286	0.548587402024702	403845/487546/475213/487343/479252/403438/100684969/475294/477032/403980/106560075/476836/480578/481396/475108/403954/489369/482639/485217/484949/XLOC_004732/100688231/106559217/477085/490439/486934/474677/489900/100856339/474698/479744/487443/489104/483808/608125/403580/610283/478439/489008/490341/100856559/491949/489763/480037/481227/485864/475923/487235/611857	FN1/SHC4/WASL/WASF2/VCL/MET/HCLS1/CAV2/CTNNB1/CAV1/ARPC4/ILK/CLTC/ACTR2/PTK2/RHOA/CBL/ARHGAP10/RHOG/DNM2/XLOC_004732/SEPTIN12/RAC3/PIK3CB/SHC1/DOCK1/SEPTIN8/SEPTIN1/LOC100856339/CTNNA1/ARPC1B/MAD2L2/CLTB/GAB1/CRKL/ACTB/CTTN/SEPTIN11/CTNNA3/DNM3/CLTA/RHOG2/ELMO3/ARPC5/SEPTIN3/SRC/ACTG1/PIK3R1/ARHGEF26	cfa:403845/cfa:487546/cfa:475213/cfa:487343/cfa:479252/cfa:403438/cfa:100684969/cfa:475294/cfa:477032/cfa:403980/cfa:106560075/cfa:476836/cfa:480578/cfa:481396/cfa:475108/cfa:403954/cfa:489369/cfa:482639/cfa:485217/cfa:484949/cfa:403580/cfa:100688231/cfa:403955/cfa:477085/cfa:490439/cfa:486934/cfa:474677/cfa:489900/cfa:100856339/cfa:474698/cfa:479744/cfa:487443/cfa:489104/cfa:483808/cfa:608125/cf…	49	15	403845/487546/475213/487343/100684969/480578/481396/403954/489369/100688231/486934/489900/403580/490341/481227	34	479252/403438/475294/477032/403980/106560075/476836/475108/482639/485217/484949/XLOC_004732/106559217/477085/490439/474677/100856339/474698/479744/487443/489104/483808/608125/610283/478439/489008/100856559/491949/489763/480037/485864/475923/487235/611857
cfa05212	Pancreatic cancer	49/4151	78/7299	0.170752443684286	0.548587402024702	477039/480580/403802/488596/474890/485069/403883/490796/403657/610290/404306/484198/482839/478232/483729/488449/484648/610902/488239/490878/449021/476915/485839/403998/106559217/476196/480686/474180/477085/442859/403568/481628/490548/100856339/479473/403618/100855877/100855664/609920/483763/478464/479180/449028/610499/475526/487235/403869/119870216/475875	TGFBR2/RPS6KB1/VEGFA/TGFB2/CDKN1A/GADD45B/ERBB2/TGFB3/EGF/ARHGEF6/EGFR/GADD45G/IKBKB/MTOR/RELA/STAT1/RAF1/SMAD3/E2F3/AKT1/AKT2/RB1/E2F1/TGFB1/RAC3/SMAD4/RALGDS/BRCA2/PIK3CB/NFKB1/RAD51/TGFBR1/RALBP1/LOC100856339/PLD2/BCL2L1/MAPK3/E2F2/CDK6/BAD/MAPK10/POLK/CCND1/RPS6KB2/BRAF/PIK3R1/TP53/LOC119870216/RALA	cfa:477039/cfa:480580/cfa:403802/cfa:488596/cfa:474890/cfa:485069/cfa:403883/cfa:490796/cfa:403657/cfa:610290/cfa:404306/cfa:484198/cfa:482839/cfa:478232/cfa:483729/cfa:488449/cfa:484648/cfa:610902/cfa:488239/cfa:490878/cfa:449021/cfa:476915/cfa:485839/cfa:403998/cfa:403955/cfa:476196/cfa:480686/cfa:474180/cfa:477085/cfa:442859/cfa:403568/cfa:481628/cfa:490548/cfa:100856339/cfa:479473/cfa:403618/…	49	13	480580/403802/403657/610290/404306/478232/488239/476915/474180/479180/475526/403869/119870216	36	477039/488596/474890/485069/403883/490796/484198/482839/483729/488449/484648/610902/490878/449021/485839/403998/106559217/476196/480686/477085/442859/403568/481628/490548/100856339/479473/403618/100855877/100855664/609920/483763/478464/449028/610499/487235/475875
cfa04141	Protein processing in endoplasmic reticulum	105/4151	173/7299	0.171193381299049	0.548587402024702	486842/610766/474919/487650/483746/610506/478813/479892/111090648/485037/476275/480726/485004/480409/607791/403416/476547/476688/100302056/476966/404019/479410/100682555/475016/487917/483745/611781/478495/100683427/474855/478617/403612/403809/491909/476215/480118/478523/474850/483363/607653/609624/479458/481510/478279/100855957/490268/485763/612100/479603/487445/612742/487898/XLOC_018741/10068358…	SEC31B/ERN1/HSP90AB1/LMAN1L/SYVN1/BAG2/NFE2L2/STUB1/LOC111090648/UBXN6/MAN1A1/HSPA5/MAP2K7/SEL1L/SELENOS/BCL2/EDEM1/DNAJB1/EIF2AK1/DNAJC3/HSP90B1/HYOU1/NGLY1/SEC63/TRAM1L1/CAPN1/BAG1/UBE2D3/DNAJB2/ATF6B/MARCHF6/HSP70/RRBP1/UBQLN2/MAP3K5/CAPN2/SEC24D/LOC474850/NPLOC4/SEC13/CAPN11/CASP12/SEC24A/PDIA3/SEC24C/YOD1/SEL1L2/LOC612100/UBE4B/FBXO44/UBE2D2/SEC24B/XLOC_018741/TXNDC5/HSPA4L/GANAB/VCP/EIF2AK4…	cfa:486842/cfa:610766/cfa:474919/cfa:487650/cfa:483746/cfa:610506/cfa:478813/cfa:479892/cfa:474682/cfa:485037/cfa:476275/cfa:480726/cfa:485004/cfa:480409/cfa:607791/cfa:403416/cfa:476547/cfa:476688/cfa:100302056/cfa:476966/cfa:404019/cfa:479410/cfa:100682555/cfa:475016/cfa:487917/cfa:483745/cfa:611781/cfa:478495/cfa:100683427/cfa:474855/cfa:478617/cfa:403612/cfa:403809/cfa:491909/cfa:476215/cfa:4…	105	49	486842/610766/474919/487650/483746/111090648/480726/480409/403416/476547/404019/479410/100682555/475016/478495/478617/491909/474850/609624/481510/478279/490268/485763/612100/479603/487898/483784/490691/476186/608578/474699/477142/612316/482113/476312/481082/478231/485525/475668/486406/119870259/478007/488956/610015/488660/484941/487269/485628/478664	56	610506/478813/479892/485037/476275/485004/607791/476688/100302056/476966/487917/483745/611781/100683427/474855/403612/403809/476215/480118/478523/483363/607653/479458/100855957/487445/612742/XLOC_018741/100683583/476089/481590/478257/477482/477532/480673/476055/489684/478453/607587/478464/403950/608300/480667/481080/480229/483007/474593/480040/478143/404017/477322/100685961/606935/481295/476130/1…
cfa00514	Other types of O-glycan biosynthesis	28/4151	43/7299	0.17374065002966	0.548587402024702	486771/481315/486604/608413/489165/476397/487993/489891/100685864/610303/482527/488359/486017/482809/479730/474777/480370/608039/486734/100682763/494221/610736/480955/483376/609818/609881/481579/486224	GALNT7/ST6GAL2/GXYLT1/COLGALT2/GALNT10/LOC476397/POGLUT1/LFNG/C1GALT1C1/MFNG/B4GALT2/GALNT5/B3GLCT/GALNT11/PLOD3/GALNT12/GALNT16/POMT1/GALNT8/GALNT2/EOGT/ST3GAL3/OGT/RFNG/XXYLT1/POFUT1/B4GALT1/GALNT9	cfa:102152620/cfa:481315/cfa:486604/cfa:608413/cfa:489165/cfa:476397/cfa:487993/cfa:489891/cfa:100685864/cfa:610303/cfa:482527/cfa:488359/cfa:486017/cfa:482809/cfa:479730/cfa:474777/cfa:480370/cfa:608039/cfa:486734/cfa:100682763/cfa:494221/cfa:610736/cfa:480955/cfa:483376/cfa:609818/cfa:609881/cfa:481579/cfa:486224	28	13	486771/608413/476397/610303/488359/479730/480370/486734/494221/610736/480955/481579/486224	15	481315/486604/489165/487993/489891/100685864/482527/486017/482809/474777/608039/100682763/483376/609818/609881
cfa03250	Viral life cycle - HIV-1	37/4151	58/7299	0.174972996483381	0.548587402024702	488899/478092/100855805/485862/100684945/608361/481556/488746/477235/487526/474712/478275/486407/479866/491230/608151/479674/485406/479168/609654/609757/100499482/607306/484963/480263/474678/485023/474854/476066/403931/476126/612764/484108/485842/610502/XLOC_028700/477276	ELL2/MAP1B/CDK9/SAMHD1/EP300/CHMP6/MLLT3/FURIN/SERINC3/ELL3/PSIP1/MAP1A/SMARCB1/CREBBP/NELFB/PPIA/VPS4A/TSG101/SERINC5/BST2/SUPT4H1/RAN/VPS4B/PIN1/CHMP4A/AFF4/MLLT1/NELFE/CPSF7/CD4/CCNT2/FEZ1/LOC484108/CHMP4B/PPIF/XLOC_028700/NELFCD	cfa:488899/cfa:478092/cfa:100855805/cfa:485862/cfa:100684945/cfa:608361/cfa:481556/cfa:488746/cfa:477235/cfa:487526/cfa:474712/cfa:478275/cfa:486407/cfa:479866/cfa:491230/cfa:608151/cfa:479674/cfa:485406/cfa:479168/cfa:609654/cfa:609757/cfa:100499482/cfa:607306/cfa:484963/cfa:480263/cfa:474678/cfa:485023/cfa:474854/cfa:476066/cfa:403931/cfa:476126/cfa:612764/cfa:608151/cfa:485842/cfa:608151/cfa:6…	37	12	478092/100684945/487526/478275/479866/474678/476066/403931/476126/612764/484108/XLOC_028700	25	488899/100855805/485862/608361/481556/488746/477235/474712/486407/491230/608151/479674/485406/479168/609654/609757/100499482/607306/484963/480263/485023/474854/485842/610502/477276
cfa05222	Small cell lung cancer	59/4151	95/7299	0.175680557748092	0.548587402024702	100855704/403845/474890/485069/403924/100856563/480291/488437/403843/484198/482839/487057/403416/403429/475108/480019/403789/483729/403496/607083/481735/488239/100688511/490878/612237/479464/449021/476915/485839/100688110/489433/102154676/477085/480673/442859/485969/100856339/609969/403618/442953/403840/100855664/609920/476626/479180/449028/100686141/482620/100683420/491278/475882/480034/480173/4…	CDK2/FN1/CDKN1A/GADD45B/MYC/ITGA6/NFKBIA/ITGAV/COL4A2/GADD45G/IKBKB/CCNE2/BCL2/CDKN1B/PTK2/TRAF5/ITGA2B/RELA/COL4A1/ZBTB17/RXRB/E2F3/TRAF4/AKT1/CKS1B/BIRC2/AKT2/RB1/E2F1/TRAF6/BIRC3/CDKN1C/PIK3CB/TRAF2/NFKB1/BIRC7/LOC100856339/MAX/BCL2L1/LAMB3/COL4A6/E2F2/CDK6/LAMB2/POLK/CCND1/CKS2/APAF1/LAMA2/RXRA/LAMB1/LAMC1/LAMA3/PIK3R1/RXRG/TRAF3/TP53/LAMC3/LOC119870216	cfa:100855704/cfa:403845/cfa:474890/cfa:485069/cfa:403924/cfa:100856563/cfa:480291/cfa:488437/cfa:403843/cfa:484198/cfa:482839/cfa:487057/cfa:403416/cfa:403429/cfa:475108/cfa:480019/cfa:403789/cfa:483729/cfa:403496/cfa:607083/cfa:481735/cfa:488239/cfa:100688511/cfa:490878/cfa:612237/cfa:479464/cfa:449021/cfa:476915/cfa:485839/cfa:100688110/cfa:489433/cfa:403429/cfa:477085/cfa:480673/cfa:442859/cf…	59	19	403845/488437/403843/403416/403789/403496/488239/476915/485969/442953/403840/479180/100683420/475882/480034/478989/403869/491290/119870216	40	100855704/474890/485069/403924/100856563/480291/484198/482839/487057/403429/475108/480019/483729/607083/481735/100688511/490878/612237/479464/449021/485839/100688110/489433/102154676/477085/480673/442859/100856339/609969/403618/100855664/609920/476626/449028/100686141/482620/491278/480173/487235/490867
cfa05166	Human T-cell leukemia virus 1 infection	127/4151	211/7299	0.179647292804315	0.555731345030171	477039/100855704/611934/477955/488596/474890/480272/403924/490796/478324/480291/483728/100684945/479307/475630/481330/490792/482839/612861/403735/489287/491236/100856315/476734/481732/487057/479866/480481/478061/612303/477857/100855803/403872/483729/490968/607183/610902/489508/609673/488239/479747/490878/475359/479678/449021/474855/607786/476915/100855774/474860/485839/608847/100499482/403998/479…	TGFBR2/CDK2/CREB3/NRP1/TGFB2/CDKN1A/NFATC4/MYC/TGFB3/CCNB2/NFKBIA/KAT5/EP300/PTTG1/SLC25A4/IL1R2/FOS/IKBKB/SRF/HRAS/ETS1/ANAPC2/ATR/RANBP3/DLA-DMA/CCNE2/CREBBP/MAP3K3/MAP3K1/CREB3L4/BUB3/GPS2/NRAS/RELA/STAT5A/LTA/SMAD3/MAP2K4/MAD1L1/E2F3/TRRAP/AKT1/CDKN2C/NFATC3/AKT2/ATF6B/DLA-DOB/RB1/CDC20/HLA-DRB1/E2F1/CCND3/RAN/TGFB1/PRKACB/MAP2K2/EGR2/NFYB/CREB1/CDC26/SMAD4/ETS2/EGR1/SLC25A6/IL2RB/SLC25A5/TCF…	cfa:477039/cfa:100855704/cfa:611934/cfa:477955/cfa:488596/cfa:474890/cfa:480272/cfa:403924/cfa:490796/cfa:478324/cfa:480291/cfa:483728/cfa:100684945/cfa:479307/cfa:475630/cfa:481330/cfa:490792/cfa:482839/cfa:612861/cfa:403735/cfa:489287/cfa:491236/cfa:100856315/cfa:476734/cfa:481732/cfa:487057/cfa:479866/cfa:480481/cfa:478061/cfa:612303/cfa:477857/cfa:100855803/cfa:403872/cfa:483729/cfa:490969/cf…	127	41	100684945/481330/100856315/481732/479866/607183/488239/479747/479678/607786/476915/474860/481528/403439/403975/119881611/479255/403931/476070/483636/494001/485930/607357/100856393/403412/608342/480271/479248/403922/483724/482437/607827/607879/609033/481731/403869/483594/478624/119870216/474869/483925	86	477039/100855704/611934/477955/488596/474890/480272/403924/490796/478324/480291/483728/479307/475630/490792/482839/612861/403735/489287/491236/476734/487057/480481/478061/612303/477857/100855803/403872/483729/490968/610902/489508/609673/490878/475359/449021/474855/100855774/485839/608847/100499482/403998/479975/611939/479219/475450/607922/481679/476196/487761/480830/492093/485079/403556/477085/47…
cfa04146	Peroxisome	50/4151	80/7299	0.182022569477514	0.557865467565345	486710/610008/481635/476863/491304/488881/403474/475814/478889/478972/608947/484015/477820/479939/100688128/612603/478000/489688/475375/483639/479043/486222/100684093/481634/475826/475227/478901/100683930/100856251/491139/477373/612520/488790/100855521/476258/486317/106558006/481805/477743/491177/484000/403559/476032/475631/612251/478927/474607/486309/477023/477643	PEX5/PXMP4/BAAT/FAR1/CRAT/NUDT12/CAT/HAO2/IDH1/PEX19/PEX14/PEX3/ACSL5/ABCD3/DECR2/AMACR/LOC478000/MLYCD/PRDX1/PEX16/IDH2/PXMP2/MPV17L/LOC481634/PEX11B/PEX1/PECR/NUDT19/PEX10/PEX12/EPHX2/ABCD1/ACOX3/HMGCL/SOD2/DAO/LOC106558006/PEX6/PEX26/PIPOX/PEX7/SOD1/PRDX5/ACSL1/PMVK/ACSL3/PEX13/MVK/ACAA1/ABCD2	cfa:486710/cfa:610008/cfa:481635/cfa:476863/cfa:491304/cfa:488881/cfa:403474/cfa:475814/cfa:478889/cfa:478972/cfa:608947/cfa:484015/cfa:477820/cfa:479939/cfa:100688128/cfa:612603/cfa:478000/cfa:489688/cfa:475375/cfa:483639/cfa:479043/cfa:486222/cfa:100684093/cfa:481634/cfa:475826/cfa:475227/cfa:478901/cfa:100683930/cfa:100856251/cfa:491139/cfa:477373/cfa:612520/cfa:488790/cfa:100855521/cfa:476258…	50	20	481635/476863/488881/475814/486222/100684093/481634/475227/491139/488790/100855521/486317/481805/491177/484000/476032/612251/478927/474607/486309	30	486710/610008/491304/403474/478889/478972/608947/484015/477820/479939/100688128/612603/478000/489688/475375/483639/479043/475826/478901/100683930/100856251/477373/612520/476258/106558006/477743/403559/475631/477023/477643
cfa05144	Malaria	23/4151	35/7299	0.187897278511278	0.569206860807855	481124/488596/490796/403438/482986/403981/477024/484087/403998/403982/403850/403994/609898/608246/403975/484768/403502_1/403441/476665/403922/610775/487486/403977	LRP1/TGFB2/TGFB3/MET/SDC1/CCL2/MYD88/THBS2/TGFB1/VCAM1/CXCL8/SELP/GYPC/CSF3/ICAM1/MST1/TLR9/HGF/COMP/TNF/PECAM1/THBS1/IL12A	cfa:481124/cfa:488596/cfa:490796/cfa:403438/cfa:482986/cfa:403981/cfa:477024/cfa:484087/cfa:403998/cfa:403982/cfa:403850/cfa:403994/cfa:609898/cfa:608246/cfa:403975/cfa:403441/cfa:403502/cfa:403441/cfa:476665/cfa:403922/cfa:610775/cfa:487486/cfa:403977	23	12	481124/484087/403850/608246/403975/484768/403502_1/403441/476665/403922/610775/487486	11	488596/490796/403438/482986/403981/477024/403998/403982/403994/609898/403977
cfa04973	Carbohydrate digestion and absorption	26/4151	40/7299	0.189759209306076	0.569206860807855	607460/481036/482756/475523/403492/403992/100856448/483898/489019/488389/100856190/490878/489096/449021/489375/476034/477085/100856339/485773/477098/489594/403966/488165/487235/612463/119870216	LOC607460/ATP1B4/MGAM2/MGAM/G6PC1/ATP1A1/HK2/LCT/HKDC1/G6PC2/PLCB2/AKT1/HK3/AKT2/SLC37A4/PLCB3/PIK3CB/LOC100856339/PLCB1/ATP1B3/TAS1R3/ATP1B1/SLC2A2/PIK3R1/ATP1A3/LOC119870216	cfa:607460/cfa:481036/cfa:482756/cfa:475523/cfa:403492/cfa:403992/cfa:100856448/cfa:483898/cfa:489019/cfa:488389/cfa:100856190/cfa:490878/cfa:489096/cfa:449021/cfa:489375/cfa:476034/cfa:477085/cfa:100856339/cfa:485773/cfa:477098/cfa:489594/cfa:403966/cfa:488165/cfa:487235/cfa:612463/cfa:449021	26	17	607460/481036/482756/475523/403492/403992/100856448/483898/489019/100856190/489096/485773/477098/489594/488165/612463/119870216	9	488389/490878/449021/489375/476034/477085/100856339/403966/487235
cfa05146	Amoebiasis	54/4151	87/7299	0.190882059062453	0.569206860807855	489928/403845/474823/403651/488596/607205/479252/490796/100855828/488576/481330/403843/478835/607658/403979/607076/475108/483729/100856535/403496/480364/106558412/100856190/475375/403998/479975/480672/403850/403824/476034/403914/403556/477085/474394/442859/404007/100856339/485773/442953/403840/479354/106558006/476626/607357/100683420/403928/403922/475882/480034/480173/487235/491290/403977/481328	ITGAM/FN1/ARG1/COL1A1/TGFB2/SERPINB8/VCL/TGFB3/PRKCG/RAB7B/IL1R2/COL4A2/COL3A1/GNAL/HSPB1/CD14/PTK2/RELA/CD1D/COL4A1/ARG2/LOC106558412/PLCB2/PRDX1/TGFB1/PRKACB/C8G/CXCL8/COL1A2/PLCB3/GNA11/PRKACA/PIK3CB/RAB5B/NFKB1/RAB7A/LOC100856339/PLCB1/LAMB3/COL4A6/C9/LOC106558006/LAMB2/ADCY1/LAMA2/GNAQ/TNF/LAMB1/LAMC1/LAMA3/PIK3R1/LAMC3/IL12A/IL1R1	cfa:489928/cfa:403845/cfa:474823/cfa:403651/cfa:488596/cfa:488192/cfa:479252/cfa:490796/cfa:100855828/cfa:488576/cfa:481330/cfa:403843/cfa:478835/cfa:607658/cfa:403979/cfa:607076/cfa:475108/cfa:483729/cfa:100856535/cfa:403496/cfa:480364/cfa:106558412/cfa:100856190/cfa:475375/cfa:403998/cfa:479975/cfa:480672/cfa:403850/cfa:403824/cfa:476034/cfa:484156/cfa:403556/cfa:477085/cfa:474394/cfa:442859/cf…	54	27	489928/403845/474823/403651/100855828/481330/403843/478835/607658/100856535/403496/106558412/100856190/480672/403850/403824/485773/442953/403840/479354/607357/100683420/403928/403922/475882/480034/491290	27	488596/607205/479252/490796/488576/403979/607076/475108/483729/480364/475375/403998/479975/476034/403914/403556/477085/474394/442859/404007/100856339/106558006/476626/480173/487235/403977/481328
cfa04925	Aldosterone synthesis and secretion	55/4151	89/7299	0.201879860159831	0.591347200999151	481036/403516/611934/403992/609574/100855828/486628/479756/484665/476428/403897/415124/482687/480416/403607/612303/100684140/100856190/474584/474855/483036/489050/483146/100683160/479975/607922/481746/486261/403480/489284/476034/403556/476548/477625/403836/482994/485773/483636/403859/477098/486545/607357/483795/475266/403966/475588/403928/480271/607636/476535/478351/609934/612941/612463/478624	ATP1B4/CACNA1C/CREB3/ATP1A1/PDE2A/PRKCG/ITPR2/DAGLB/CAMK1/CALM3/NR4A1/CYP21A2/CAMK2B/CALM1/LIPE/CREB3L4/CAMK4/PLCB2/CALM2/ATF6B/PRKD3/CAMK2G/HSD3B2/LDLR/PRKACB/CREB1/ITPR3/ORAI1/ATP2B1/KCNJ5/PLCB3/PRKACA/ITPR1/ADCY6/AGTR1/ADCY3/PLCB1/CREB3L1/ADCY5/ATP1B3/ATF1/ADCY1/DAGLA/CREB5/ATP1B1/STAR/GNAQ/ADCY4/CAMK1D/ATP2B2/CALML4/PRKCE/CAMK2A/ATP1A3/ADCY2	cfa:481036/cfa:403516/cfa:611934/cfa:403992/cfa:609574/cfa:100855828/cfa:486628/cfa:479756/cfa:484665/cfa:474584/cfa:403897/cfa:415124/cfa:610764/cfa:474584/cfa:403607/cfa:612303/cfa:100684140/cfa:100856190/cfa:474584/cfa:474855/cfa:483036/cfa:489050/cfa:483146/cfa:100683160/cfa:479975/cfa:607922/cfa:481746/cfa:486261/cfa:403480/cfa:489284/cfa:476034/cfa:403556/cfa:476548/cfa:477625/cfa:403836/cf…	55	24	481036/403516/403992/609574/100855828/486628/415124/482687/100684140/100856190/483146/100683160/481746/485773/483636/477098/607357/475588/403928/480271/476535/612941/612463/478624	31	611934/479756/484665/476428/403897/480416/403607/612303/474584/474855/483036/489050/479975/607922/486261/403480/489284/476034/403556/476548/477625/403836/482994/403859/486545/483795/475266/403966/607636/478351/609934
cfa05414	Dilated cardiomyopathy	55/4151	89/7299	0.201879860159831	0.591347200999151	478820/608287/403516/488596/100856563/477733/490796/486563/484420/488437/479797/478332/488368/610342/403789/488984/611066/403807/480137/477021/476623/475738/480124/XLOC_004732/403998/487113/479975/608977/476644/403556/477625/609265/606758/497091/482994/491030/481598/403859/488429/403580/475253/607357/100683420/609361/480271/481097/403922/612079/475923/476595/403532/403788/478250/491979/478624	TTN/ITGA10/CACNA1C/TGFB2/ITGA6/CACNA2D4/TGFB3/CACNB3/SLC8A2/ITGAV/ATP2A1/TPM1/ITGB6/CACNA2D1/ITGA2B/ACTA1/SGCB/MYH7/TPM3/ITGA9/DAG1/SLC8A1/LMNA/XLOC_004732/TGFB1/CACNB2/PRKACB/ITGB5/MYL3/PRKACA/ADCY6/SGCA/DMD/DES/ADCY3/CACNB1/TPM2/ADCY5/ITGA4/ACTB/ITGB8/ADCY1/LAMA2/CACNB4/ADCY4/ITGA7/TNF/SGCD/ACTG1/TNNC1/TNNT2/ITGB3/ACTC1/LOC491979/ADCY2	cfa:478820/cfa:608287/cfa:403516/cfa:488596/cfa:100856563/cfa:477733/cfa:490796/cfa:486563/cfa:484420/cfa:488437/cfa:479797/cfa:478332/cfa:488368/cfa:610342/cfa:403789/cfa:478250/cfa:611066/cfa:403807/cfa:480137/cfa:477021/cfa:476623/cfa:475738/cfa:480124/cfa:403580/cfa:403998/cfa:487113/cfa:479975/cfa:608977/cfa:476644/cfa:403556/cfa:477625/cfa:609265/cfa:606758/cfa:497091/cfa:482994/cfa:491030/…	55	26	478820/608287/403516/477733/484420/488437/479797/488368/610342/403789/488984/403807/476623/476644/609265/488429/403580/607357/100683420/480271/481097/403922/476595/403532/478250/478624	29	488596/100856563/490796/486563/478332/611066/480137/477021/475738/480124/XLOC_004732/403998/487113/479975/608977/403556/477625/606758/497091/482994/491030/481598/403859/475253/609361/612079/475923/403788/491979
cfa04623	Cytosolic DNA-sensing pathway	33/4151	52/7299	0.206100579610476	0.593419779254523	476412/480291/485862/481145/611859/479973/608486/111092404/488473/482839/486896/100855668/609395/474531/607850/483729/111090847/474912/478656/474512/476697/442859/100855560/100856457/477143/490576/611694/478950/611033/606815/479256/485789/609731	IRF3/NFKBIA/SAMHD1/TBK1/POLR2E/DNASE2B/RIPK3/LOC111092404/CASP8/IKBKB/CASP7/ADAR/GSDMD/POLR3B/POLR3H/RELA/POLR2L/POLR1C/POLR2H/POLR2F/DNASE2/NFKB1/DDX58/POLR3D/POLR3F/NLRP3/FADD/IKBKE/CGAS/STING1/POLR3A/MAVS/POLR3G	cfa:476412/cfa:480291/cfa:485862/cfa:481145/cfa:611859/cfa:479973/cfa:608486/cfa:111092404/cfa:488473/cfa:482839/cfa:486896/cfa:100855668/cfa:609395/cfa:474531/cfa:607850/cfa:483729/cfa:111090847/cfa:474912/cfa:478656/cfa:474512/cfa:476697/cfa:442859/cfa:100855560/cfa:100856457/cfa:477143/cfa:490576/cfa:611694/cfa:478950/cfa:611033/cfa:606815/cfa:479256/cfa:485789/cfa:609731	33	5	479973/486896/477143/490576/606815	28	476412/480291/485862/481145/611859/608486/111092404/488473/482839/100855668/609395/474531/607850/483729/111090847/474912/478656/474512/476697/442859/100855560/100856457/611694/478950/611033/479256/485789/609731
cfa03030	DNA replication	21/4151	32/7299	0.206173035088429	0.593419779254523	477499/484622/489798/476806/476063/100686967/607309/477166/608973/476025/612550/100855690/100856442/489015/610519/477871/100856421/481449/610047/607281/481839	RFC5/MCM2/RFC2/POLD3/FEN1/LIG1/PRIM1/PCNA/POLE2/POLA2/POLE3/RPA1/RNASEH2A/DNA2/MCM5/MCM4/RPA2/RPA3/POLD1/RNASEH2B/MCM3	cfa:477499/cfa:484622/cfa:489798/cfa:476806/cfa:476063/cfa:100686967/cfa:607309/cfa:477166/cfa:608973/cfa:476025/cfa:612550/cfa:100855690/cfa:100856442/cfa:489015/cfa:610519/cfa:477871/cfa:100856421/cfa:481449/cfa:610047/cfa:607281/cfa:481839	21	3	607309/608973/610047	18	477499/484622/489798/476806/476063/100686967/477166/476025/612550/100855690/100856442/489015/610519/477871/100856421/481449/607281/481839
cfa04971	Gastric acid secretion	46/4151	74/7299	0.210811318667248	0.601539193783269	483669/481036/475345/403992/477187/100855828/486628/476428/100855695/482687/480416/100856190/474584/489050/XLOC_004732/475538/490822/479975/481746/476034/484056/403556/476548/477625/482994/485773/403859/478227/477098/477928/403580/490295/607357/478171/492302/403966/403928/480271/475923/442957/478351/403827/612941/487759/612463/478624	KCNQ1/ATP1B4/MYLK3/ATP1A1/MYLK2/PRKCG/ITPR2/CALM3/SLC26A7/CAMK2B/CALM1/PLCB2/CALM2/CAMK2G/XLOC_004732/SLC4A2/KCNK10/PRKACB/ITPR3/PLCB3/EZR/PRKACA/ITPR1/ADCY6/ADCY3/PLCB1/ADCY5/GNAI1/ATP1B3/CA2/ACTB/KCNK2/ADCY1/SLC9A1/CFTR/ATP1B1/GNAQ/ADCY4/ACTG1/GNAI2/CALML4/CHRM3/CAMK2A/KCNJ15/ATP1A3/ADCY2	cfa:483669/cfa:481036/cfa:475345/cfa:403992/cfa:477187/cfa:100855828/cfa:486628/cfa:474584/cfa:100855695/cfa:610764/cfa:474584/cfa:100856190/cfa:474584/cfa:489050/cfa:403580/cfa:475538/cfa:490822/cfa:479975/cfa:481746/cfa:476034/cfa:484056/cfa:403556/cfa:476548/cfa:477625/cfa:482994/cfa:485773/cfa:403859/cfa:611810/cfa:477098/cfa:477928/cfa:403580/cfa:490295/cfa:607357/cfa:478171/cfa:492302/cfa:4…	46	24	483669/481036/475345/403992/477187/100855828/486628/100855695/482687/100856190/481746/485773/477098/477928/403580/607357/478171/492302/403928/480271/403827/612941/612463/478624	22	476428/480416/474584/489050/XLOC_004732/475538/490822/479975/476034/484056/403556/476548/477625/482994/403859/478227/490295/403966/475923/442957/478351/487759
cfa05165	Human papillomavirus infection	183/4151	309/7299	0.213723102463683	0.604635443722044	403582/608287/478211/100855704/119865321/480580/481689/607899/403802/403845/611934/485149/403651/476412/474890/482905/481873/403408/100856563/490937/102152234/607298/483923/100684945/485158/483691/481145/477953/488437/403843/403657/476714/488473/609568/485084/404306/100682877/479444/481111/490099/482839/477032/612430/480360/403735/489809/489891/478053/611262/100856315/483148/487057/403429/475108/…	COL6A3/ITGA10/UBR4/CDK2/HES1/RPS6KB1/TNC/IRF9/VEGFA/FN1/CREB3/FZD4/COL1A1/IRF3/CDKN1A/TLR3/COL9A1/PSEN1/ITGA6/FZD2/LOC102152234/HES6/PARD6G/EP300/DLG2/TCIRG1/TBK1/PARD3/ITGAV/COL4A2/EGF/TYK2/CASP8/LLGL2/APC2/EGFR/TNXB/PPP2R1B/STAT2/AXIN1/IKBKB/CTNNB1/COL9A3/ATP6V1D/HRAS/FZD9/LFNG/PPP2R2B/TRADD/ATR/NOTCH2/CCNE2/CDKN1B/PTK2/THBS2/CREBBP/ITGB6/CREB3L4/IRF1/WNT9A/MTOR/PPP2R5B/ITGA2B/IFNAR2/NRAS/RELA/…	cfa:403582/cfa:608287/cfa:478211/cfa:100855704/cfa:489604/cfa:480580/cfa:481689/cfa:607899/cfa:403802/cfa:403845/cfa:611934/cfa:485149/cfa:403651/cfa:476412/cfa:474890/cfa:482905/cfa:481873/cfa:403408/cfa:100856563/cfa:490937/cfa:403729/cfa:607298/cfa:483923/cfa:100684945/cfa:485158/cfa:483691/cfa:481145/cfa:477953/cfa:488437/cfa:403843/cfa:403657/cfa:476714/cfa:488473/cfa:609568/cfa:485084/cfa:4…	183	71	403582/608287/478211/480580/481689/403802/403845/403651/481873/102152234/100684945/485158/477953/488437/403843/403657/485084/404306/100682877/612430/478053/100856315/483148/484087/479866/488368/478232/403789/610303/403496/477295/100856491/403668/476915/483220/483273/403826/486841/403824/484335/479139/610439/482873/610649/483636/442953/403840/488429/119872226/479331/482779/100683420/476665/403412/…	112	100855704/119865321/607899/611934/485149/476412/474890/482905/403408/100856563/490937/607298/483923/483691/481145/476714/488473/609568/479444/481111/490099/482839/477032/480360/403735/489809/489891/611262/487057/403429/475108/612303/100855872/482209/483755/100856468/403872/483729/483299/488478/489464/488449/484648/477021/482294/491587/489538/490878/449021/100855667/483312/485839/608847/479975/490…
cfa05145	Toxoplasmosis	63/4151	103/7299	0.216486722583956	0.60726360318042	607019/488596/100856563/490796/480291/476714/488473/482839/610524/483266/100856077/403856/481732/403416/477024/483729/488449/480454/490878/479464/490006/449021/403612/607786/100683160/474850/102156745/474860/403998/489547/XLOC_018741/100688110/489433/492247/100686766/442859/485969/119881611/607023/403618/100855877/403634/490008/478227/442953/483763/478464/476626/100683420/484028/403922/612821/607…	MAPK11/TGFB2/ITGA6/TGFB3/NFKBIA/TYK2/CASP8/IKBKB/LY96/PIK3CG/IFNGR1/MAPK14/DLA-DMA/BCL2/MYD88/RELA/STAT1/MAP2K6/AKT1/BIRC2/SOCS1/AKT2/HSP70/DLA-DOB/LDLR/LOC474850/MAP3K7/HLA-DRB1/TGFB1/MAP2K3/XLOC_018741/TRAF6/BIRC3/IRAK1/LOC100686766/NFKB1/BIRC7/LOC119881611/MAPK12/BCL2L1/MAPK3/TNFRSF1A/CIITA/GNAI1/LAMB3/BAD/MAPK10/LAMB2/LAMA2/TAB2/TNF/MAPK13/DLA-DMB/LAMB1/LAMC1/LAMA3/TAB1/GNAI2/DLA-DRA/LAMC3/IL…	cfa:607019/cfa:488596/cfa:100856563/cfa:490796/cfa:480291/cfa:476714/cfa:488473/cfa:482839/cfa:610524/cfa:483266/cfa:100856077/cfa:403856/cfa:481732/cfa:403416/cfa:477024/cfa:483729/cfa:488449/cfa:480454/cfa:490878/cfa:479464/cfa:490006/cfa:449021/cfa:403612/cfa:607786/cfa:100683160/cfa:474850/cfa:102156745/cfa:474860/cfa:403998/cfa:489547/cfa:403612/cfa:100688110/cfa:489433/cfa:492247/cfa:403856…	63	25	607019/483266/481732/403416/607786/100683160/474850/102156745/474860/489547/485969/119881611/607023/490008/442953/100683420/484028/403922/607827/475882/480034/481731/491290/119870216/474869	38	488596/100856563/490796/480291/476714/488473/482839/610524/100856077/403856/477024/483729/488449/480454/490878/479464/490006/449021/403612/403998/XLOC_018741/100688110/489433/492247/100686766/442859/403618/100855877/403634/478227/483763/478464/476626/612821/480173/481245/442957/403977
cfa05214	Glioma	47/4151	76/7299	0.223419745331858	0.613004358738801	487546/474890/485069/100855828/485874/484665/403657/404306/476428/484198/403735/491597/482687/480416/478232/403872/442860/100684140/484648/488239/490878/474584/449021/489050/476915/483312/485839/611939/442985/403693/477085/489692/490439/100856339/100855877/100855664/609920/479180/449028/607636/475526/442986/478351/487235/403869/612941/119870216	SHC4/CDKN1A/GADD45B/PRKCG/PLCG1/CAMK1/EGF/EGFR/CALM3/GADD45G/HRAS/PDGFA/CAMK2B/CALM1/MTOR/NRAS/PDGFRA/CAMK4/RAF1/E2F3/AKT1/CALM2/AKT2/CAMK2G/RB1/GRB2/E2F1/MAP2K2/PDGFRB/MDM2/PIK3CB/PLCG2/SHC1/LOC100856339/MAPK3/E2F2/CDK6/POLK/CCND1/CAMK1D/BRAF/PDGFB/CALML4/PIK3R1/TP53/CAMK2A/LOC119870216	cfa:487546/cfa:474890/cfa:485069/cfa:100855828/cfa:485874/cfa:484665/cfa:403657/cfa:404306/cfa:474584/cfa:484198/cfa:403735/cfa:491597/cfa:610764/cfa:474584/cfa:478232/cfa:403872/cfa:442860/cfa:100684140/cfa:484648/cfa:488239/cfa:490878/cfa:474584/cfa:449021/cfa:489050/cfa:476915/cfa:483312/cfa:485839/cfa:611939/cfa:442985/cfa:403693/cfa:477085/cfa:489692/cfa:490439/cfa:100856339/cfa:100855877/cf…	47	14	487546/100855828/403657/404306/482687/478232/100684140/488239/476915/479180/475526/403869/612941/119870216	33	474890/485069/485874/484665/476428/484198/403735/491597/480416/403872/442860/484648/490878/474584/449021/489050/483312/485839/611939/442985/403693/477085/489692/490439/100856339/100855877/100855664/609920/449028/607636/442986/478351/487235
cfa05416	Viral myocarditis	31/4151	49/7299	0.223992832112204	0.613004358738801	488473/403980/481732/611066/403807/476623/403772/607786/474860/XLOC_004732/106559217/489030/100683675/403975/609265/119881611/606758/403580/100688785/449028/100855511/100683420/480052/612079/607827/541592/403765/475923/481731/483594/474869	CASP8/CAV1/DLA-DMA/SGCB/MYH7/DAG1/CXADR/DLA-DOB/HLA-DRB1/XLOC_004732/RAC3/PRF1/BID/ICAM1/SGCA/LOC119881611/DMD/ACTB/EIF4G1/CCND1/EIF4G2/LAMA2/ABL2/SGCD/DLA-DMB/DLA-12/CD80/ACTG1/DLA-DRA/DLA-79/DLA-DOA	cfa:488473/cfa:403980/cfa:481732/cfa:611066/cfa:403807/cfa:476623/cfa:403772/cfa:607786/cfa:474860/cfa:403580/cfa:403955/cfa:489030/cfa:100683675/cfa:403975/cfa:609265/cfa:474860/cfa:606758/cfa:403580/cfa:100688785/cfa:449028/cfa:100855511/cfa:100683420/cfa:480052/cfa:612079/cfa:607827/cfa:541592/cfa:403765/cfa:403580/cfa:481731/cfa:483594/cfa:474869	31	16	481732/403807/476623/607786/474860/489030/403975/609265/119881611/403580/100688785/100683420/607827/481731/483594/474869	15	488473/403980/611066/403772/XLOC_004732/106559217/100683675/606758/449028/100855511/480052/612079/541592/403765/475923
cfa04520	Adherens junction	57/4151	93/7299	0.224089206668867	0.613004358738801	477039/491867/475213/487343/403883/483489/479252/476948/100684945/403438/477953/484397/404306/488015/477032/478108/486717/403954/479866/483617/480203/610902/479050/102156745/XLOC_004732/100856167/480470/106559217/476196/100856477/479940/486940/484990/481628/474698/100855877/477263/483225/403580/403752/100686806/485856/478559/489008/485924/477331/485864/475923/608821/482299/486205/607207/489775/48…	TGFBR2/WAS/WASL/WASF2/ERBB2/CTNND1/VCL/LMO7/EP300/MET/PARD3/RASIP1/EGFR/HEG1/CTNNB1/CSNK2A2/PTPN6/RHOA/CREBBP/PTPRJ/PTPRM/SMAD3/IQGAP1/MAP3K7/XLOC_004732/CCM2/SMURF2/RAC3/SMAD4/FGFR1/ARHGAP29/SNAI2/INSR/TGFBR1/CTNNA1/MAPK3/PTPN1/RAP1A/ACTB/TJP1/SORBS1/MYL9/NECTIN3/CTNNA3/SNAI1/WASF3/SRC/ACTG1/SMURF1/KRIT1/FARP2/LOC607207/CDH5/MYL12B/PTPRF/AFDN/ROCK2	cfa:477039/cfa:491867/cfa:475213/cfa:487343/cfa:403883/cfa:483489/cfa:479252/cfa:476948/cfa:100684945/cfa:403438/cfa:477953/cfa:484397/cfa:404306/cfa:488015/cfa:477032/cfa:478108/cfa:486717/cfa:403954/cfa:479866/cfa:483617/cfa:480203/cfa:610902/cfa:479050/cfa:102156745/cfa:403580/cfa:100856167/cfa:480470/cfa:403955/cfa:476196/cfa:100856477/cfa:479940/cfa:486940/cfa:484990/cfa:481628/cfa:474698/cf…	57	21	491867/475213/487343/100684945/477953/484397/404306/488015/478108/486717/403954/479866/480203/102156745/484990/483225/403580/489775/475389/431695/482970	36	477039/403883/483489/479252/476948/403438/477032/483617/610902/479050/XLOC_004732/100856167/480470/106559217/476196/100856477/479940/486940/481628/474698/100855877/477263/403752/100686806/485856/478559/489008/485924/477331/485864/475923/608821/482299/486205/607207/480193
cfa04064	NF-kappa B signaling pathway	54/4151	88/7299	0.228004142248531	0.617890619155369	491103/486814/485069/480291/485874/484006/484198/482839/610524/611262/478108/403416/607076/477024/483649/480019/483729/607183/479464/100271860/102156842/102156745/481268/488770/403982/485545/403850/100688110/489433/492247/489692/480673/403975/442859/486728/100855560/403618/403634/485049/491935/484028/484454/486858/611852/483957/403922/491807/609544/481245/490385/477886/490867/481328/100856497	TRIM25/BLNK/GADD45B/NFKBIA/PLCG1/TNFAIP3/GADD45G/IKBKB/LY96/TRADD/CSNK2A2/BCL2/CD14/MYD88/PIDD1/TRAF5/RELA/LTA/BIRC2/ZAP70/LOC102156842/MAP3K7/CARD10/BCL2A1/VCAM1/TNFSF13B/CXCL8/TRAF6/BIRC3/IRAK1/PLCG2/TRAF2/ICAM1/NFKB1/LTBR/DDX58/BCL2L1/TNFRSF1A/PIAS4/EDA/TAB2/RELB/NFKB2/TICAM1/TNFRSF11A/TNF/TAB3/TIRAP/TAB1/PARP1/LYN/TRAF3/IL1R1/EDARADD	cfa:491103/cfa:486814/cfa:485069/cfa:480291/cfa:485874/cfa:484006/cfa:484198/cfa:482839/cfa:610524/cfa:611262/cfa:478108/cfa:403416/cfa:607076/cfa:477024/cfa:483649/cfa:480019/cfa:483729/cfa:607183/cfa:479464/cfa:100271860/cfa:102156842/cfa:102156745/cfa:481268/cfa:488770/cfa:403982/cfa:485545/cfa:403850/cfa:100688110/cfa:489433/cfa:492247/cfa:489692/cfa:480673/cfa:403975/cfa:442859/cfa:486728/cf…	54	14	486814/478108/403416/607183/100271860/102156842/102156745/485545/403850/403975/484028/611852/403922/477886	40	491103/485069/480291/485874/484006/484198/482839/610524/611262/607076/477024/483649/480019/483729/479464/481268/488770/403982/100688110/489433/492247/489692/480673/442859/486728/100855560/403618/403634/485049/491935/484454/486858/483957/491807/609544/481245/490385/490867/481328/100856497
cfa04114	Oocyte meiosis	78/4151	129/7299	0.229655032546107	0.617890619155369	100856295/609669/100855704/476026/100688090/607019/489842/478324/479307/486628/487353/111090648/100687866/479444/476428/486959/491236/403856/487057/482687/480416/483755/480645/609673/612448/608420/474584/100856079/489050/486801/100855774/403609/479975/403557/490280/481746/481679/485940/475864/403556/476548/477625/100686766/484335/482873/608573/607060/100855903/487443/607023/482994/100855877/47607…	LOC100856295/LOC609669/CDK2/SPDYC/SPDYA/MAPK11/STAG3/CCNB2/PTTG1/ITPR2/RPS6KA1/LOC111090648/YWHAH/PPP2R1B/CALM3/MOS/ANAPC2/MAPK14/CCNE2/CAMK2B/CALM1/PPP2R5B/YWHAE/MAD1L1/RPS6KA2/CCNB1/CALM2/CDK1/CAMK2G/CPEB3/CDC20/PPP1CA/PRKACB/PPP1CC/PPP2R5A/ITPR3/CDC26/AURKA/YWHAZ/PRKACA/ITPR1/ADCY6/LOC100686766/PPP2R1A/PPP2CB/LOC608573/YWHAQ/LOC100855903/MAD2L2/MAPK12/ADCY3/MAPK3/LOC476070/ADCY5/ANAPC5/ADCY1/A…	cfa:490050/cfa:475864/cfa:100855704/cfa:476026/cfa:100688090/cfa:607019/cfa:489842/cfa:478324/cfa:479307/cfa:486628/cfa:487353/cfa:474682/cfa:100687866/cfa:479444/cfa:474584/cfa:486959/cfa:491236/cfa:403856/cfa:487057/cfa:610764/cfa:474584/cfa:483755/cfa:480645/cfa:609673/cfa:612448/cfa:608420/cfa:474584/cfa:100856079/cfa:489050/cfa:486801/cfa:100855774/cfa:403609/cfa:479975/cfa:403557/cfa:490280…	78	30	100856295/609669/476026/100688090/607019/489842/486628/111090648/486959/482687/486801/481746/484335/482873/607023/476070/607357/481982/608342/480271/479248/490051/480928/607879/609033/607286/612941/479287/100682599/478624	48	100855704/478324/479307/487353/100687866/479444/476428/491236/403856/487057/480416/483755/480645/609673/612448/608420/474584/100856079/489050/100855774/403609/479975/403557/490280/481679/485940/475864/403556/476548/477625/100686766/608573/607060/100855903/487443/482994/100855877/403859/477471/486264/486876/489818/403486/610456/612821/403558/478351/XLOC_029870
cfa04725	Cholinergic synapse	68/4151	112/7299	0.232911910257543	0.617890619155369	483669/490443/612053/403516/487472/611934/100683432/612139/403511/100855828/486628/490792/403735/483266/482111/100686650/488087/611349/403416/482687/612303/403617/403872/100684140/100856190/490878/449021/489050/479975/607922/481746/486775/610817/106559760/403858/476034/483776/403556/476548/477085/477625/100855806/480660/482836/403912/485972/608623/100856339/482994/100855877/485773/483636/403859/4…	KCNQ1/CHRNB2/KCNJ14/CACNA1C/CHRM5/CREB3/GNG5/GNG7/GNB3/PRKCG/ITPR2/FOS/HRAS/PIK3CG/CHRNA3/CACNA1A/GNB4/GNG13/BCL2/CAMK2B/CREB3L4/GNGT2/NRAS/CAMK4/PLCB2/AKT1/AKT2/CAMK2G/PRKACB/CREB1/ITPR3/CHAT/GNG2/GNG8/CHRM2/PLCB3/CHRM1/PRKACA/ITPR1/PIK3CB/ADCY6/GNG11/CACNA1B/CHRNA6/GNB1/CHRNA4/GNB5/LOC100856339/ADCY3/MAPK3/PLCB1/CREB3L1/ADCY5/GNAI1/ADCY1/GNG14/SLC18A3/KCNJ4/KCNQ5/CREB5/GNAQ/ADCY4/GNAI2/CHRM3/PI…	cfa:483669/cfa:490443/cfa:612053/cfa:403516/cfa:487472/cfa:611934/cfa:100683432/cfa:612139/cfa:403511/cfa:100855828/cfa:486628/cfa:490792/cfa:403735/cfa:483266/cfa:482111/cfa:100686650/cfa:488087/cfa:611349/cfa:403416/cfa:610764/cfa:612303/cfa:403617/cfa:403872/cfa:100684140/cfa:100856190/cfa:490878/cfa:449021/cfa:489050/cfa:479975/cfa:607922/cfa:481746/cfa:486775/cfa:610817/cfa:106559760/cfa:403…	68	37	483669/490443/612053/403516/487472/612139/100855828/486628/483266/482111/100686650/611349/403416/482687/403617/100684140/100856190/481746/486775/610817/106559760/483776/480660/482836/485972/485773/483636/607357/486774/481253/474965/403928/480271/403827/612941/478624/119870216	31	611934/100683432/403511/490792/403735/488087/612303/403872/490878/449021/489050/479975/607922/403858/476034/403556/476548/477085/477625/100855806/403912/608623/100856339/482994/100855877/403859/478227/611002/475266/442957/487235
cfa04910	Insulin signaling pathway	86/4151	143/7299	0.238897370026363	0.617890619155369	100685468/480580/610238/403492/491877/487546/611078/403937/100856448/612212/489019/476428/488389/482839/478139/490425/403735/480416/403607/489369/100682715/608378/478232/607275/403872/484648/487965/490878/100687271/477295/474584/490006/483378/489096/449021/483312/403609/111096471/479975/403557/611939/611215/480255/482411/478686/486148/474831/479351/403556/477766/477085/484990/490439/482509/489820…	ACACB/RPS6KB1/EIF4E2/G6PC1/PPP1R3F/SHC4/PYGM/INPP5A/HK2/MKNK2/HKDC1/CALM3/G6PC2/IKBKB/PHKB/PKLR/HRAS/CALM1/LIPE/CBL/EXOC7/RPTOR/MTOR/PHKG2/NRAS/RAF1/CBLB/AKT1/SOCS4/FOXO1/CALM2/SOCS1/FASN/HK3/AKT2/GRB2/PPP1CA/LOC111096471/PRKACB/PPP1CC/MAP2K2/LOC611215/PCK2/PPP1R3A/PRKCI/IRS1/FLOT1/PRKAA1/PRKACA/PPP1R3C/PIK3CB/INSR/SHC1/MKNK1/SH2B2/LOC100856339/PYGB/MAPK3/PTPN1/PRKAR1B/CRKL/PRKAR1A/SORBS1/BAD/MAP…	cfa:100685468/cfa:480580/cfa:610238/cfa:403492/cfa:491877/cfa:487546/cfa:611078/cfa:403937/cfa:100856448/cfa:612212/cfa:489019/cfa:474584/cfa:488389/cfa:482839/cfa:478139/cfa:490425/cfa:403735/cfa:474584/cfa:403607/cfa:489369/cfa:100682715/cfa:608378/cfa:478232/cfa:607275/cfa:403872/cfa:484648/cfa:487965/cfa:490878/cfa:100687271/cfa:477295/cfa:474584/cfa:490006/cfa:483378/cfa:489096/cfa:449021/cf…	86	28	100685468/480580/403492/491877/487546/611078/100856448/489019/478139/490425/489369/608378/478232/487965/100687271/477295/483378/489096/111096471/480255/482411/484990/480805/100685582/611993/475526/475389/119870216	58	610238/403937/612212/476428/488389/482839/403735/480416/403607/100682715/607275/403872/484648/490878/474584/490006/449021/483312/403609/479975/403557/611939/611215/478686/486148/474831/479351/403556/477766/477085/490439/482509/489820/100856339/477003/100855877/477263/608125/480459/100686806/483763/478464/100856195/489571/475590/610499/485953/491286/491130/474722/403558/478351/611730/487235/485548…
cfa05310	Asthma	11/4151	16/7299	0.242105391441063	0.617890619155369	481732/442990/403790/607786/474860/491109/119881611/403922/607827/481731/474869	DLA-DMA/IL13/IL5/DLA-DOB/HLA-DRB1/EPX/LOC119881611/TNF/DLA-DMB/DLA-DRA/DLA-DOA	cfa:481732/cfa:442990/cfa:403790/cfa:607786/cfa:474860/cfa:491109/cfa:474860/cfa:403922/cfa:607827/cfa:481731/cfa:474869	11	11	481732/442990/403790/607786/474860/491109/119881611/403922/607827/481731/474869	0
cfa04020	Calcium signaling pathway	133/4151	224/7299	0.242430784057028	0.617890619155369	403756/606491/491754/403802/403516/487472/490624/475345/403430/487336/448783/607952/608106/100855820/403883/477187/488808/484420/100855828/486628/485874/403438/490305/484665/475630/403658/488942/403657/483329/404306/476428/478139/607658/444854/479797/100686650/479120/450187/489042/491597/482666/482687/480416/607275/475272/442860/485586/485445/100684140/483683/481464/100856190/483681/474584/475738…	CD38/RYR1/GRPR/VEGFA/CACNA1C/CHRM5/LTB4R2/MYLK3/PTGER3/PTAFR/P2RX4/FGF17/ORAI2/FGF20/ERBB2/MYLK2/FGFR3/SLC8A2/PRKCG/ITPR2/PLCG1/MET/CACNA1E/CAMK1/SLC25A4/BDKRB2/F2R/EGF/SPHK1/EGFR/CALM3/PHKB/GNAL/MST1R/ATP2A1/CACNA1A/STIM2/EDNRA/MCU/PDGFA/PDGFC/CAMK2B/CALM1/PHKG2/PDE1C/PDGFRA/PLCD1/CYSLTR2/CAMK4/TPCN2/FLT4/PLCB2/FGF19/CALM2/SLC8A1/CAMK2G/FGF21/PRKACB/ADRB2/P2RX7/FGF5/ITPR3/ORAI1/ATP2B1/PDGFRB/ADO…	cfa:403756/cfa:606491/cfa:491754/cfa:403802/cfa:403516/cfa:487472/cfa:490624/cfa:475345/cfa:403430/cfa:487336/cfa:448783/cfa:607952/cfa:608106/cfa:100855820/cfa:403883/cfa:477187/cfa:488808/cfa:484420/cfa:100855828/cfa:486628/cfa:485874/cfa:403438/cfa:490305/cfa:484665/cfa:475630/cfa:403658/cfa:488942/cfa:403657/cfa:483329/cfa:404306/cfa:474584/cfa:478139/cfa:607658/cfa:444854/cfa:479797/cfa:1006…	133	67	403756/606491/491754/403802/403516/487472/490624/475345/403430/487336/607952/100855820/477187/484420/100855828/486628/490305/403657/404306/478139/607658/444854/479797/100686650/482687/485445/100684140/100856190/483681/484395/481746/485899/611641/483776/480660/487402/486436/482814/479255/478910/484768/485773/403441/607357/491749/403928/612404/480271/479248/491974/476595/476535/448782/403827/484024…	66	448783/608106/403883/488808/485874/403438/484665/475630/403658/488942/483329/476428/479120/450187/489042/491597/482666/480416/607275/475272/442860/485586/483683/481464/474584/475738/489050/479975/403910/448778/608459/486261/403480/442985/403410/403858/100856477/480830/476034/492093/403914/403556/476548/489692/612454/612489/486102/490383/403881/403836/482994/403862/486808/607724/487507/415125/6115…
cfa04935	Growth hormone synthesis, secretion and action	69/4151	114/7299	0.243037092871488	0.617890619155369	480087/403516/607019/611934/487546/100684945/100855828/486628/485874/490792/403735/403856/475108/479866/478061/612303/478232/403872/490968/488449/484648/489508/100856190/480454/490878/490006/449021/474855/483312/111096471/489547/479975/490069/611939/607922/481746/486148/403721/476034/611524/403556/476548/477085/477625/489692/100686766/490439/100856339/607023/482994/100855877/485773/483636/403859/…	ADCY10/CACNA1C/MAPK11/CREB3/SHC4/EP300/PRKCG/ITPR2/PLCG1/FOS/HRAS/MAPK14/PTK2/CREBBP/MAP3K1/CREB3L4/MTOR/NRAS/STAT5A/STAT1/RAF1/MAP2K4/PLCB2/MAP2K6/AKT1/SOCS1/AKT2/ATF6B/GRB2/LOC111096471/MAP2K3/PRKACB/IGFALS/MAP2K2/CREB1/ITPR3/IRS1/GHR/PLCB3/MRAP2/PRKACA/ITPR1/PIK3CB/ADCY6/PLCG2/LOC100686766/SHC1/LOC100856339/MAPK12/ADCY3/MAPK3/PLCB1/CREB3L1/ADCY5/GNAI1/CRKL/MAPK10/ADCY1/STAT5B/CREB5/GNAQ/ADCY4/…	cfa:480087/cfa:403516/cfa:607019/cfa:611934/cfa:487546/cfa:100684945/cfa:100855828/cfa:486628/cfa:485874/cfa:490792/cfa:403735/cfa:403856/cfa:475108/cfa:479866/cfa:478061/cfa:612303/cfa:478232/cfa:403872/cfa:490969/cfa:488449/cfa:484648/cfa:489508/cfa:100856190/cfa:480454/cfa:490878/cfa:490006/cfa:449021/cfa:474855/cfa:483312/cfa:485548/cfa:489547/cfa:479975/cfa:490069/cfa:611939/cfa:607922/cfa:4…	69	23	480087/403516/607019/487546/100684945/100855828/486628/479866/478232/100856190/111096471/489547/490069/481746/607023/485773/483636/607357/403928/480271/478624/119870216/403795	46	611934/485874/490792/403735/403856/475108/478061/612303/403872/490968/488449/484648/489508/480454/490878/490006/449021/474855/483312/479975/611939/607922/486148/403721/476034/611524/403556/476548/477085/477625/489692/100686766/490439/100856339/482994/100855877/403859/478227/608125/478464/490969/475266/612821/442957/487235/485548
cfa04974	Protein digestion and absorption	52/4151	85/7299	0.244101501367399	0.617890619155369	483669/482987/403582/481734/481036/485971/403992/480684/403651/403467/484425/481873/478836/403700/484420/482315/403843/486596/478835/612430/490497/479965/475085/102152687/403496/106558412/100856491/403668/475738/489173/484601/403826/474811/403824/492124/490602/485197/610649/403751/477098/403840/477120/479650/403739/481780/100856711/403966/490608/482478/612463/475193/478767	KCNQ1/LOC482987/COL6A3/COL11A2/ATP1B4/COL20A1/ATP1A1/COL5A1/COL1A1/COL7A1/SLC1A5/COL9A1/COL5A2/SLC3A1/SLC8A2/COL28A1/COL4A2/SLC38A2/COL3A1/COL9A3/MEP1B/COL24A1/COL14A1/COL25A1/COL4A1/LOC106558412/COL6A2/COL6A1/SLC8A1/SLC36A1/SLC7A9/COL2A1/COL27A1/COL1A2/XPNPEP2/SLC7A7/KCNE3/COL6A6/SLC1A1/ATP1B3/COL4A6/MME/CTRB2/COL17A1/KCNK5/COL10A1/ATP1B1/SLC7A8/COL8A2/ATP1A3/CPA2/DPP4	cfa:483669/cfa:482987/cfa:403582/cfa:481734/cfa:481036/cfa:485971/cfa:403992/cfa:480684/cfa:403651/cfa:403467/cfa:484425/cfa:481873/cfa:478836/cfa:403700/cfa:484420/cfa:482315/cfa:403843/cfa:486596/cfa:478835/cfa:612430/cfa:490497/cfa:479965/cfa:475085/cfa:102152687/cfa:403496/cfa:106558412/cfa:100856491/cfa:403668/cfa:475738/cfa:489173/cfa:484601/cfa:403826/cfa:474811/cfa:403824/cfa:492124/cfa:4…	52	40	483669/403582/481734/481036/485971/403992/480684/403651/403467/484425/481873/478836/403700/484420/482315/403843/478835/612430/490497/479965/102152687/403496/106558412/100856491/403668/484601/403826/403824/492124/490602/610649/477098/403840/477120/479650/403739/100856711/490608/612463/478767	12	482987/486596/475085/475738/489173/474811/485197/403751/481780/403966/482478/475193
cfa04918	Thyroid hormone synthesis	42/4151	68/7299	0.244364206829841	0.617890619155369	403550/481036/478781/482047/611934/403992/489461/100855828/486628/119864793/480726/483263/100684320/612303/608462/442961/404019/100856190/474855/479975/607922/481746/476034/403556/476548/477625/484830/482994/485773/483636/403859/477098/607357/403719/475348/475266/403966/403928/480271/612463/478624/403968	ALB/ATP1B4/LRP2/TG/CREB3/ATP1A1/LOC489461/PRKCG/ITPR2/GPX4/HSPA5/SLC26A4/TTF2/CREB3L4/TTF1/GPX1/HSP90B1/PLCB2/ATF6B/PRKACB/CREB1/ITPR3/PLCB3/PRKACA/ITPR1/ADCY6/SLC5A5/ADCY3/PLCB1/CREB3L1/ADCY5/ATP1B3/ADCY1/DUOX2/GPX7/CREB5/ATP1B1/GNAQ/ADCY4/ATP1A3/ADCY2/TSHR	cfa:403550/cfa:481036/cfa:478781/cfa:482047/cfa:611934/cfa:403992/cfa:489461/cfa:100855828/cfa:486628/cfa:478059/cfa:480726/cfa:483263/cfa:100684320/cfa:612303/cfa:608462/cfa:442961/cfa:404019/cfa:100856190/cfa:474855/cfa:479975/cfa:607922/cfa:481746/cfa:476034/cfa:403556/cfa:476548/cfa:477625/cfa:484830/cfa:482994/cfa:485773/cfa:483636/cfa:403859/cfa:477098/cfa:607357/cfa:403719/cfa:475348/cfa:4…	42	25	403550/481036/478781/482047/403992/489461/100855828/486628/480726/483263/100684320/404019/100856190/481746/484830/485773/483636/477098/607357/403719/403928/480271/612463/478624/403968	17	611934/119864793/612303/608462/442961/474855/479975/607922/476034/403556/476548/477625/482994/403859/475348/475266/403966
cfa04931	Insulin resistance	66/4151	109/7299	0.247770436243687	0.617890619155369	100685468/480580/489807/403492/611934/611078/480291/487353/488389/482839/607668/483625/489190/612303/478232/491317/483729/477464/612448/490878/610057/477295/403583/449021/100855793/403609/111096471/403557/480255/482411/607922/486148/479351/491303/477766/477085/484990/494005/485819/442859/100856339/477003/481184/483636/403634/477263/485494/478464/477802/489571/610499/485953/475266/611993/403922/48…	ACACB/RPS6KB1/MLXIPL/G6PC1/CREB3/PYGM/NFKBIA/RPS6KA1/G6PC2/IKBKB/MLX/NR1H3/PPARGC1B/CREB3L4/MTOR/SLC27A4/RELA/MLXIP/RPS6KA2/AKT1/NR1H2/FOXO1/CPT1A/AKT2/SLC27A3/PPP1CA/LOC111096471/PPP1CC/PCK2/PPP1R3A/CREB1/IRS1/PRKAA1/PTPA/PPP1R3C/PIK3CB/INSR/PRKCD/TRIB3/NFKB1/LOC100856339/PYGB/CPT1B/CREB3L1/TNFRSF1A/PTPN1/TBC1D4/MAPK10/OGA/PRKAA2/RPS6KB2/PPP1R3D/CREB5/GYS1/TNF/SLC2A1/OGT/PPP1CB/SLC2A2/PIK3R1/PRK…	cfa:100685468/cfa:480580/cfa:489807/cfa:403492/cfa:611934/cfa:611078/cfa:480291/cfa:487353/cfa:488389/cfa:482839/cfa:607668/cfa:483625/cfa:489190/cfa:612303/cfa:478232/cfa:491317/cfa:483729/cfa:477464/cfa:612448/cfa:490878/cfa:610057/cfa:477295/cfa:403583/cfa:449021/cfa:100855793/cfa:403609/cfa:485548/cfa:403557/cfa:480255/cfa:482411/cfa:607922/cfa:486148/cfa:479351/cfa:491303/cfa:477766/cfa:4770…	66	26	100685468/480580/489807/403492/611078/483625/489190/478232/477464/477295/403583/111096471/480255/482411/484990/485819/483636/477802/611993/403922/482437/480955/488165/475389/119870216/477488	40	611934/480291/487353/488389/482839/607668/612303/491317/483729/612448/490878/610057/449021/100855793/403609/403557/607922/486148/479351/491303/477766/477085/494005/442859/100856339/477003/481184/403634/477263/485494/478464/489571/610499/485953/475266/403558/487235/609934/485548/100856379
cfa03430	Mismatch repair	14/4151	21/7299	0.248276291080556	0.617890619155369	477499/489798/476806/100686967/477166/494002/100855690/480389/474585/100856421/481449/477019/610047/479164	RFC5/RFC2/POLD3/LIG1/PCNA/MSH2/RPA1/MLH3/MSH6/RPA2/RPA3/MLH1/POLD1/MSH3	cfa:477499/cfa:489798/cfa:476806/cfa:100686967/cfa:477166/cfa:494002/cfa:100855690/cfa:480389/cfa:474585/cfa:100856421/cfa:481449/cfa:477019/cfa:610047/cfa:479164	14	3	477019/610047/479164	11	477499/489798/476806/100686967/477166/494002/100855690/480389/474585/100856421/481449
cfa05332	Graft-versus-host disease	14/4151	21/7299	0.248276291080556	0.617890619155369	481732/611360/607786/474860/489030/119881611/486469/403922/607827/541592/403765/481731/483594/474869	DLA-DMA/KLRD1/DLA-DOB/HLA-DRB1/PRF1/LOC119881611/FAS/TNF/DLA-DMB/DLA-12/CD80/DLA-DRA/DLA-79/DLA-DOA	cfa:481732/cfa:611360/cfa:607786/cfa:474860/cfa:489030/cfa:474860/cfa:486469/cfa:403922/cfa:607827/cfa:541592/cfa:403765/cfa:481731/cfa:483594/cfa:474869	14	11	481732/611360/607786/474860/489030/119881611/403922/607827/481731/483594/474869	3	486469/541592/403765
cfa04721	Synaptic vesicle cycle	46/4151	75/7299	0.253399987126538	0.62593578909615	100856253/404013/403748/611573/102152234/483691/480360/482623/491184/100686650/480578/100855648/612095/477439/484949/482579/607139/480605/476427/480660/612922/477158/487564/403729/609241/484826/403751/489107/489104/475994/490921/482779/486774/476415/481877/479491/475199/490341/100856559/479877/100855965/489187/484833/100686787/482528/484375	SLC6A13/SLC6A12/SLC1A3/CPLX3/LOC102152234/TCIRG1/ATP6V1D/SLC17A8/SLC6A4/CACNA1A/CLTC/STX3/SLC6A5/STX2/DNM2/SYT1/AP2M1/AP2B1/AP2S1/CACNA1B/CPLX4/SNAP25/UNC13C/ATP6V0E1/STXBP1/RAB3A/SLC1A1/CPLX2/CLTB/AP2A2/NSF/ATP6V0A4/SLC18A3/SLC17A7/RIMS1/VAMP2/ATP6V1F/DNM3/CLTA/ATP6V0C/STX1A/SLC6A7/UNC13A/LOC100686787/ATP6V0B/AP2A1	cfa:100856253/cfa:404013/cfa:403748/cfa:611573/cfa:403729/cfa:483691/cfa:480360/cfa:482623/cfa:491184/cfa:100686650/cfa:480578/cfa:100855648/cfa:612095/cfa:477439/cfa:484949/cfa:482579/cfa:607139/cfa:480605/cfa:476427/cfa:480660/cfa:612922/cfa:477158/cfa:487564/cfa:403729/cfa:609241/cfa:484826/cfa:403751/cfa:489107/cfa:489104/cfa:475994/cfa:490921/cfa:482779/cfa:486774/cfa:476415/cfa:481877/cfa:4…	46	27	100856253/404013/611573/102152234/482623/491184/100686650/480578/612095/480605/480660/612922/477158/487564/609241/484826/489107/482779/486774/476415/481877/479491/490341/479877/484833/100686787/484375	19	403748/483691/480360/100855648/477439/484949/482579/607139/476427/403729/403751/489104/475994/490921/475199/100856559/100855965/489187/482528
cfa01521	EGFR tyrosine kinase inhibitor resistance	53/4151	87/7299	0.256212577348933	0.628195282240718	480580/610238/403802/487546/403883/488808/100855828/485874/403438/403657/404306/403735/491597/482666/403416/478232/403872/442860/484648/490878/449021/483312/612271/611939/611215/442985/477085/489692/490439/607745/612867/100856339/484768/403618/100855877/483808/403441/483763/100685582/475590/610499/415125/480618/484490/474722/485864/475526/442986/479460/487235/481105/481954/119870216	RPS6KB1/EIF4E2/VEGFA/SHC4/ERBB2/FGFR3/PRKCG/PLCG1/MET/EGF/EGFR/HRAS/PDGFA/PDGFC/BCL2/MTOR/NRAS/PDGFRA/RAF1/AKT1/AKT2/GRB2/IL6R/MAP2K2/LOC611215/PDGFRB/PIK3CB/PLCG2/SHC1/GAS6/BCL2L11/LOC100856339/MST1/BCL2L1/MAPK3/GAB1/HGF/BAD/LOC100685582/EIF4EBP1/RPS6KB2/FGFR2/NF1/AXL/RPS6/SRC/BRAF/PDGFB/PDGFD/PIK3R1/ERBB3/FOXO3/LOC119870216	cfa:480580/cfa:610238/cfa:403802/cfa:487546/cfa:403883/cfa:488808/cfa:100855828/cfa:485874/cfa:403438/cfa:403657/cfa:404306/cfa:403735/cfa:491597/cfa:482666/cfa:403416/cfa:478232/cfa:403872/cfa:442860/cfa:484648/cfa:490878/cfa:449021/cfa:483312/cfa:612271/cfa:611939/cfa:611215/cfa:442985/cfa:477085/cfa:489692/cfa:490439/cfa:607745/cfa:612867/cfa:100856339/cfa:403441/cfa:403618/cfa:100855877/cfa:4…	53	16	480580/403802/487546/100855828/403657/404306/403416/478232/612271/484768/403441/100685582/480618/475526/481105/119870216	37	610238/403883/488808/485874/403438/403735/491597/482666/403872/442860/484648/490878/449021/483312/611939/611215/442985/477085/489692/490439/607745/612867/100856339/403618/100855877/483808/483763/475590/610499/415125/484490/474722/485864/442986/479460/487235/481954
cfa04727	GABAergic synapse	47/4151	77/7299	0.266583877664242	0.643263944376013	612919/403516/100856253/404013/100683432/612139/403511/100855828/486596/100686650/488087/611349/403617/481627/612527/479646/479975/477633/610817/106559760/487107/488448/403556/489609/477625/100855806/480660/488475/403912/608623/607751/482994/489143/403859/478227/490921/403443/607357/611002/478858/480271/100686499/485864/442957/492220/485905/478624	GABARAPL1/CACNA1C/SLC6A13/SLC6A12/GNG5/GNG7/GNB3/PRKCG/SLC38A2/CACNA1A/GNB4/GNG13/GNGT2/GABBR2/SLC38A5/GABARAPL2/PRKACB/SLC38A1/GNG2/GNG8/GAD2/GLS/PRKACA/GABRD/ADCY6/GNG11/CACNA1B/TRAK2/GNB1/GNB5/HAP1/ADCY3/GABRA1/ADCY5/GNAI1/NSF/GLUL/ADCY1/GNG14/PLCL1/ADCY4/GLS2/SRC/GNAI2/GABRE/SLC12A5/ADCY2	cfa:612919/cfa:403516/cfa:100856253/cfa:404013/cfa:100683432/cfa:612139/cfa:403511/cfa:100855828/cfa:486596/cfa:100686650/cfa:488087/cfa:611349/cfa:403617/cfa:481627/cfa:612527/cfa:479646/cfa:479975/cfa:477633/cfa:610817/cfa:106559760/cfa:487107/cfa:488448/cfa:403556/cfa:489609/cfa:477625/cfa:100855806/cfa:480660/cfa:488475/cfa:403912/cfa:608623/cfa:607751/cfa:482994/cfa:489143/cfa:403859/cfa:611…	47	20	403516/100856253/404013/612139/100855828/100686650/611349/403617/481627/612527/477633/610817/106559760/489609/480660/607751/607357/480271/485905/478624	27	612919/100683432/403511/486596/488087/479646/479975/487107/488448/403556/477625/100855806/488475/403912/608623/482994/489143/403859/478227/490921/403443/611002/478858/100686499/485864/442957/492220
cfa04913	Ovarian steroidogenesis	24/4151	38/7299	0.26933387756033	0.643263944376013	487515/100686778/489690/483038/480048/608811/483146/100683160/609364/479975/403556/477625/484990/482994/403859/607357/487512/475588/490771/480271/478715/607570/487514/478624	PLA2G4F/CYP1A1/HSD17B2/CYP1B1/PLA2G4A/PLA2G4D/HSD3B2/LDLR/HSD17B7/PRKACB/PRKACA/ADCY6/INSR/ADCY3/ADCY5/ADCY1/PLA2G4B/STAR/ACOT4/ADCY4/BMP6/HSD17B1/PLA2G4E/ADCY2	cfa:487515/cfa:100686778/cfa:489690/cfa:483038/cfa:480048/cfa:608811/cfa:483146/cfa:100683160/cfa:609364/cfa:479975/cfa:403556/cfa:477625/cfa:484990/cfa:482994/cfa:403859/cfa:607357/cfa:487512/cfa:475588/cfa:490771/cfa:480271/cfa:478715/cfa:607570/cfa:487514/cfa:478624	24	14	487515/100686778/489690/483038/608811/483146/100683160/484990/607357/487512/475588/480271/487514/478624	10	480048/609364/479975/403556/477625/482994/403859/490771/478715/607570
cfa05133	Pertussis	44/4151	72/7299	0.272032047869225	0.643263944376013	489928/607019/476412/489673/490792/476428/610524/486896/403856/481110/607076/480416/477024/403954/100855872/483729/476728/474584/490649/403850/476022/486714/100688110/609285/492247/100686766/477707/442859/481722/607023/100855877/478227/475966/478464/102153978/611852/403922/490576/609544/612821/442957/478351/609429/403977	ITGAM/MAPK11/IRF3/IRF8/FOS/CALM3/LY96/CASP7/MAPK14/IL23A/CD14/CALM1/MYD88/RHOA/IRF1/RELA/C3/CALM2/CFL2/CXCL8/CFL1/C1S/TRAF6/C4BPB/IRAK1/LOC100686766/C1R/NFKB1/LOC481722/MAPK12/MAPK3/GNAI1/SERPING1/MAPK10/LOC102153978/TICAM1/TNF/NLRP3/TIRAP/MAPK13/GNAI2/CALML4/JUN/IL12A	cfa:489928/cfa:607019/cfa:476412/cfa:489673/cfa:490792/cfa:474584/cfa:610524/cfa:486896/cfa:403856/cfa:481110/cfa:607076/cfa:474584/cfa:477024/cfa:403954/cfa:100855872/cfa:483729/cfa:476728/cfa:474584/cfa:490649/cfa:403850/cfa:476022/cfa:486714/cfa:100688110/cfa:609285/cfa:492247/cfa:403856/cfa:477707/cfa:442859/cfa:481722/cfa:607023/cfa:100855877/cfa:611810/cfa:475966/cfa:478464/cfa:102153978/cf…	44	14	489928/607019/489673/486896/481110/403954/476728/403850/609285/481722/607023/611852/403922/490576	30	476412/490792/476428/610524/403856/607076/480416/477024/100855872/483729/474584/490649/476022/486714/100688110/492247/100686766/477707/442859/100855877/478227/475966/478464/102153978/609544/612821/442957/478351/609429/403977
cfa04215	Apoptosis - multiple species	21/4151	33/7299	0.272851035626066	0.643263944376013	490371/488473/486896/612153/442936/475718/403416/480571/100855929/479464/489433/100683675/612867/485969/403618/403634/478464/482620/475782/611694/480513	BECN2/CASP8/CASP7/BBC3/BIRC5/BIRC6/BCL2/SEPTIN4/BOK/BIRC2/BIRC3/BID/BCL2L11/BIRC7/BCL2L1/TNFRSF1A/MAPK10/APAF1/HTRA2/FADD/BECN1	cfa:490371/cfa:488473/cfa:486896/cfa:612153/cfa:442936/cfa:475718/cfa:403416/cfa:480571/cfa:100855929/cfa:479464/cfa:489433/cfa:100683675/cfa:612867/cfa:485969/cfa:403618/cfa:403634/cfa:478464/cfa:482620/cfa:475782/cfa:611694/cfa:480513	21	5	490371/486896/475718/403416/485969	16	488473/612153/442936/480571/100855929/479464/489433/100683675/612867/403618/403634/478464/482620/475782/611694/480513
cfa04940	Type I diabetes mellitus	18/4151	28/7299	0.275696665205266	0.643263944376013	478854/481732/607183/475242/607786/474860/489030/487107/119881611/486469/403922/607827/541592/403765/481731/483594/403977/474869	HSPD1/DLA-DMA/LTA/ICA1/DLA-DOB/HLA-DRB1/PRF1/GAD2/LOC119881611/FAS/TNF/DLA-DMB/DLA-12/CD80/DLA-DRA/DLA-79/IL12A/DLA-DOA	cfa:478854/cfa:481732/cfa:607183/cfa:475242/cfa:607786/cfa:474860/cfa:489030/cfa:487107/cfa:474860/cfa:486469/cfa:403922/cfa:607827/cfa:541592/cfa:403765/cfa:481731/cfa:483594/cfa:403977/cfa:474869	18	13	478854/481732/607183/475242/607786/474860/489030/119881611/403922/607827/481731/483594/474869	5	487107/486469/541592/403765/403977
cfa04964	Proximal tubule bicarbonate reclamation	12/4151	18/7299	0.276689482745929	0.643263944376013	481036/403992/100855592/480255/488448/477098/477928/403966/100686499/612463/100684847/475171	ATP1B4/ATP1A1/SLC25A10/PCK2/GLS/ATP1B3/CA2/ATP1B1/GLS2/ATP1A3/GLUD1/SLC4A4	cfa:481036/cfa:403992/cfa:100855592/cfa:480255/cfa:488448/cfa:477098/cfa:477928/cfa:403966/cfa:100686499/cfa:612463/cfa:100684847/cfa:475171	12	6	481036/403992/480255/477098/477928/612463	6	100855592/488448/403966/100686499/100684847/475171
cfa05330	Allograft rejection	15/4151	23/7299	0.277336128050219	0.643263944376013	481732/403790/607786/474860/489030/119881611/486469/403922/607827/541592/403765/481731/483594/403977/474869	DLA-DMA/IL5/DLA-DOB/HLA-DRB1/PRF1/LOC119881611/FAS/TNF/DLA-DMB/DLA-12/CD80/DLA-DRA/DLA-79/IL12A/DLA-DOA	cfa:481732/cfa:403790/cfa:607786/cfa:474860/cfa:489030/cfa:474860/cfa:486469/cfa:403922/cfa:607827/cfa:541592/cfa:403765/cfa:481731/cfa:483594/cfa:403977/cfa:474869	15	11	481732/403790/607786/474860/489030/119881611/403922/607827/481731/483594/474869	4	486469/541592/403765/403977
cfa03410	Base excision repair	28/4151	45/7299	0.284088099404572	0.643263944376013	486315/477499/100856383/489798/476806/476063/491145/484666/608341/486497/486078/100856592/100686967/476447/477166/608973/482558/475448/612550/611597/494001/475392/484373/611615/490828/477348/490385/610047	UNG/RFC5/POLG/RFC2/POLD3/FEN1/LIG3/OGG1/POLL/SMUG1/NEIL2/MUTYH/LIG1/XRCC1/PCNA/POLE2/APEX1/TDG/POLE3/MPG/POLB/PARP2/PNKP/NEIL1/TDP1/PARP4/PARP1/POLD1	cfa:486315/cfa:477499/cfa:100856383/cfa:489798/cfa:476806/cfa:476063/cfa:491145/cfa:484666/cfa:608341/cfa:486497/cfa:486078/cfa:100856592/cfa:100686967/cfa:476447/cfa:477166/cfa:608973/cfa:482558/cfa:475448/cfa:612550/cfa:611597/cfa:494001/cfa:475392/cfa:484373/cfa:611615/cfa:490828/cfa:477348/cfa:490385/cfa:610047	28	5	100856592/608973/494001/475392/610047	23	486315/477499/100856383/489798/476806/476063/491145/484666/608341/486497/486078/100686967/476447/477166/482558/475448/612550/611597/484373/611615/490828/477348/490385
cfa04911	Insulin secretion	45/4151	74/7299	0.285751194365829	0.643263944376013	481036/403516/611934/403992/490441/100855828/475066/484829/482687/612303/100856190/474855/489050/479975/607922/481746/476034/403556/477625/403983/477158/403984/488402/484826/482994/485773/483636/403859/477098/607357/475266/403966/479491/403928/480271/483388/482437/100855965/488165/403827/612941/612463/485333/474640/478624	ATP1B4/CACNA1C/CREB3/ATP1A1/KCNN3/PRKCG/RIMS2/KCNN1/CAMK2B/CREB3L4/PLCB2/ATF6B/CAMK2G/PRKACB/CREB1/ITPR3/PLCB3/PRKACA/ADCY6/KCNMB1/SNAP25/KCNMA1/RAPGEF4/RAB3A/ADCY3/PLCB1/CREB3L1/ADCY5/ATP1B3/ADCY1/CREB5/ATP1B1/VAMP2/GNAQ/ADCY4/PCLO/SLC2A1/STX1A/SLC2A2/CHRM3/CAMK2A/ATP1A3/CCKBR/KCNN2/ADCY2	cfa:481036/cfa:403516/cfa:611934/cfa:403992/cfa:490441/cfa:100855828/cfa:475066/cfa:484829/cfa:610764/cfa:612303/cfa:100856190/cfa:474855/cfa:489050/cfa:479975/cfa:607922/cfa:481746/cfa:476034/cfa:403556/cfa:477625/cfa:403983/cfa:477158/cfa:403984/cfa:488402/cfa:484826/cfa:482994/cfa:485773/cfa:483636/cfa:403859/cfa:477098/cfa:607357/cfa:475266/cfa:403966/cfa:479491/cfa:403928/cfa:480271/cfa:4833…	45	27	481036/403516/403992/490441/100855828/475066/484829/482687/100856190/481746/477158/403984/484826/485773/483636/477098/607357/479491/403928/480271/483388/482437/488165/403827/612941/612463/478624	18	611934/612303/474855/489050/479975/607922/476034/403556/477625/403983/488402/482994/403859/475266/403966/100855965/485333/474640
cfa05410	Hypertrophic cardiomyopathy	52/4151	86/7299	0.286447816667291	0.643263944376013	478820/608287/403516/488596/100856563/477733/490796/486563/484420/488437/479797/478332/488368/610342/403789/488984/611066/403807/480137/477021/476623/475738/403424/480124/XLOC_004732/403998/487113/608977/479351/476644/609265/606758/497091/491030/481598/488429/403580/475253/489571/100683420/609361/481097/403922/612079/610668/475923/476595/403532/100856379/403788/478250/491979	TTN/ITGA10/CACNA1C/TGFB2/ITGA6/CACNA2D4/TGFB3/CACNB3/SLC8A2/ITGAV/ATP2A1/TPM1/ITGB6/CACNA2D1/ITGA2B/ACTA1/SGCB/MYH7/TPM3/ITGA9/DAG1/SLC8A1/EDN1/LMNA/XLOC_004732/TGFB1/CACNB2/ITGB5/PRKAA1/MYL3/SGCA/DMD/DES/CACNB1/TPM2/ITGA4/ACTB/ITGB8/PRKAA2/LAMA2/CACNB4/ITGA7/TNF/SGCD/ACE/ACTG1/TNNC1/TNNT2/PRKAB2/ITGB3/ACTC1/LOC491979	cfa:478820/cfa:608287/cfa:403516/cfa:488596/cfa:100856563/cfa:477733/cfa:490796/cfa:486563/cfa:484420/cfa:488437/cfa:479797/cfa:478332/cfa:488368/cfa:610342/cfa:403789/cfa:478250/cfa:611066/cfa:403807/cfa:480137/cfa:477021/cfa:476623/cfa:475738/cfa:403424/cfa:480124/cfa:403580/cfa:403998/cfa:487113/cfa:608977/cfa:479351/cfa:476644/cfa:609265/cfa:606758/cfa:497091/cfa:491030/cfa:478332/cfa:477021/…	52	24	478820/608287/403516/477733/484420/488437/479797/488368/610342/403789/488984/403807/476623/476644/609265/488429/403580/100683420/481097/403922/610668/476595/403532/478250	28	488596/100856563/490796/486563/478332/611066/480137/477021/475738/403424/480124/XLOC_004732/403998/487113/608977/479351/606758/497091/491030/481598/475253/489571/609361/612079/475923/100856379/403788/491979
cfa00830	Retinol metabolism	25/4151	40/7299	0.289492849286079	0.643263944376013	100686778/474409/483083/403803/611373/483869/488391/484494/119870498/481098/487436/482093/486998/491729/483120/491601/489695/478487/486804/494010/100856346/482660/608849/491936/608216	CYP1A1/RDH16/RETSAT/RPE65/RDH13/CYP27C1/DHRS9/CYP2A13/LOC119870498/RDH5/DHRS3/DGAT1/RDH10/PNPLA4/CYP26B1/CYP2W1/BCO1/ADH4/CYP26A1/CYP1A2/ALDH1A3/LRAT/AOX2/AWAT2/CYP26C1	cfa:100686778/cfa:474409/cfa:483083/cfa:403803/cfa:611373/cfa:483869/cfa:488391/cfa:484494/cfa:487436/cfa:481098/cfa:487436/cfa:482093/cfa:486998/cfa:491729/cfa:483120/cfa:491601/cfa:489695/cfa:478487/cfa:486804/cfa:494010/cfa:100856346/cfa:482660/cfa:608849/cfa:491936/cfa:608216	25	13	100686778/474409/403803/484494/119870498/483120/491601/489695/486804/494010/608849/491936/608216	12	483083/611373/483869/488391/481098/487436/482093/486998/491729/478487/100856346/482660
cfa04978	Mineral absorption	25/4151	40/7299	0.289492849286079	0.643263944376013	483261/481036/491166/403992/485127/484420/488106/482096/476903/484163/478796/477071/479864/475738/442987/100286799/403480/477098/477072/403966/476535/612463/403713/478300/478837	SLC26A3/ATP1B4/SLC46A1/ATP1A1/HEPHL1/SLC8A2/CLCN2/SLC39A4/ATP7B/TRPM6/CYBRD1/LOC477071/HMOX2/SLC8A1/HMOX1/SLC30A1/ATP2B1/ATP1B3/LOC477072/ATP1B1/ATP2B2/ATP1A3/ATOX1/TRPM7/SLC40A1	cfa:483261/cfa:481036/cfa:491166/cfa:403992/cfa:485127/cfa:484420/cfa:488106/cfa:482096/cfa:476903/cfa:484163/cfa:478796/cfa:477071/cfa:479864/cfa:475738/cfa:442987/cfa:100286799/cfa:403480/cfa:477098/cfa:477072/cfa:403966/cfa:476535/cfa:612463/cfa:403713/cfa:478300/cfa:478837	25	13	483261/481036/403992/484420/482096/476903/484163/477071/100286799/477098/476535/612463/478300	12	491166/485127/488106/478796/479864/475738/442987/403480/477072/403966/403713/478837
cfa00240	Pyrimidine metabolism	35/4151	57/7299	0.289565944749323	0.643263944376013	482963/608503/477809/485604/608996/480384/483009/102151128/612562/481988/100688937/490974/486117/611387/607328/476638/611514/480558/100855947/106559724/610291/111091468/609526/100856596/483309/486810/100687720/489903/482188/485564/609318/486398/478593/609545/480851	RRM2/UCK1/NT5C2/ENTPD3/CMPK2/ENTPD5/CAD/LOC102151128/UCKL1/RRM2B/ENTPD8/NT5C3B/ENTPD4/TK2/DCTD/NME6/NME4/NME1/TK1/LOC106559724/CMPK1/LOC111091468/DUT/NME3/NT5C/ENTPD1/CTPS1/DCTPP1/DCK/ENTPD6/ASMTL/UPB1/UMPS/NT5M/CTPS2	cfa:482963/cfa:608503/cfa:477809/cfa:485604/cfa:608996/cfa:480384/cfa:483009/cfa:611514/cfa:612562/cfa:481988/cfa:100688937/cfa:490974/cfa:486117/cfa:611387/cfa:607328/cfa:476638/cfa:611514/cfa:480558/cfa:100855947/cfa:106559724/cfa:610291/cfa:611514/cfa:609526/cfa:100856596/cfa:483309/cfa:486810/cfa:100687720/cfa:489903/cfa:482188/cfa:485564/cfa:609318/cfa:486398/cfa:478593/cfa:609545/cfa:480851	35	10	485604/480384/483009/102151128/481988/100688937/476638/111091468/486398/480851	25	482963/608503/477809/608996/612562/490974/486117/611387/607328/611514/480558/100855947/106559724/610291/609526/100856596/483309/486810/100687720/489903/482188/485564/609318/478593/609545
cfa04370	VEGF signaling pathway	35/4151	57/7299	0.289565944749323	0.643263944376013	487515/403802/607019/100855828/485874/483329/480048/608811/403735/403979/403856/484756/475108/403872/484648/490878/449021/611939/106559217/477085/489692/100686766/100856339/607023/100855877/485930/483763/487512/479248/403486/612821/485864/487235/487514/119870216	PLA2G4F/VEGFA/MAPK11/PRKCG/PLCG1/SPHK1/PLA2G4A/PLA2G4D/HRAS/HSPB1/MAPK14/MAPKAPK3/PTK2/NRAS/RAF1/AKT1/AKT2/MAP2K2/RAC3/PIK3CB/PLCG2/LOC100686766/LOC100856339/MAPK12/MAPK3/NFATC2/BAD/PLA2G4B/PPP3CB/PPP3CA/MAPK13/SRC/PIK3R1/PLA2G4E/LOC119870216	cfa:487515/cfa:403802/cfa:607019/cfa:100855828/cfa:485874/cfa:483329/cfa:480048/cfa:608811/cfa:403735/cfa:403979/cfa:403856/cfa:484756/cfa:475108/cfa:403872/cfa:484648/cfa:490878/cfa:449021/cfa:611939/cfa:403955/cfa:477085/cfa:489692/cfa:403856/cfa:100856339/cfa:607023/cfa:100855877/cfa:485930/cfa:483763/cfa:487512/cfa:479248/cfa:403486/cfa:612821/cfa:485864/cfa:487235/cfa:487514/cfa:449021	35	11	487515/403802/607019/100855828/608811/607023/485930/487512/479248/487514/119870216	24	485874/483329/480048/403735/403979/403856/484756/475108/403872/484648/490878/449021/611939/106559217/477085/489692/100686766/100856339/100855877/483763/403486/612821/485864/487235
cfa04961	Endocrine and other factor-regulated calcium reabsorption	29/4151	47/7299	0.302375207416088	0.6672412910315	481036/403992/484420/100855828/403658/480578/100856190/484949/475738/479975/607139/480605/403480/476034/403556/476427/477625/485773/489104/477098/475994/403966/403928/490341/100856559/476535/403640/484375/612463	ATP1B4/ATP1A1/SLC8A2/PRKCG/BDKRB2/CLTC/PLCB2/DNM2/SLC8A1/PRKACB/AP2M1/AP2B1/ATP2B1/PLCB3/PRKACA/AP2S1/ADCY6/PLCB1/CLTB/ATP1B3/AP2A2/ATP1B1/GNAQ/DNM3/CLTA/ATP2B2/ESR1/AP2A1/ATP1A3	cfa:481036/cfa:403992/cfa:484420/cfa:100855828/cfa:403658/cfa:480578/cfa:100856190/cfa:484949/cfa:475738/cfa:479975/cfa:607139/cfa:480605/cfa:403480/cfa:476034/cfa:403556/cfa:476427/cfa:477625/cfa:485773/cfa:489104/cfa:477098/cfa:475994/cfa:403966/cfa:403928/cfa:490341/cfa:100856559/cfa:476535/cfa:403640/cfa:484375/cfa:612463	29	15	481036/403992/484420/100855828/480578/100856190/480605/485773/477098/403928/490341/476535/403640/484375/612463	14	403658/484949/475738/479975/607139/403480/476034/403556/476427/477625/489104/475994/403966/100856559
cfa00563	Glycosylphosphatidylinositol (GPI)-anchor biosynthesis	16/4151	25/7299	0.304873810024589	0.668299543828735	100856602/479514/476182/480073/106557463/488034/474580/100855863/490556/611566/491170/478602/491748/475120/474754/477244	PIGW/PIGL/PIGN/PIGC/PIGV/PIGZ/PIGF/PIGM/MPPE1/PIGH/PIGS/PIGX/PIGA/GPAA1/PIGO/PIGT	cfa:100856602/cfa:479514/cfa:476182/cfa:480073/cfa:106557463/cfa:488034/cfa:474580/cfa:100855863/cfa:490556/cfa:611566/cfa:491170/cfa:478602/cfa:491748/cfa:475120/cfa:474754/cfa:477244	16	9	100856602/479514/476182/488034/474580/100855863/491170/474754/477244	7	480073/106557463/490556/611566/478602/491748/475120
cfa04975	Fat digestion and absorption	20/4151	32/7299	0.323468854480104	0.704395992321804	475680/487873/481354/485186/481651/486361/491280/610398/491317/607962/482093/474857/485185/489421/100856443/491249/474571/478514/479557/489045	APOB/MTTP/ABCG5/MOGAT2/ABCA1/PLA2G3/CEL/NPC1L1/SLC27A4/PLPP1/DGAT1/AGPAT1/DGAT2/ACAT1/PLPP2/AGPAT2/ABCG8/PLA2G12A/PLPP3/PLA2G12B	cfa:475680/cfa:487873/cfa:481354/cfa:485186/cfa:481651/cfa:486361/cfa:491280/cfa:610398/cfa:491317/cfa:607962/cfa:482093/cfa:474857/cfa:485185/cfa:489421/cfa:100856443/cfa:491249/cfa:474571/cfa:478514/cfa:479557/cfa:489045	20	10	475680/487873/481354/485186/486361/491280/610398/474857/491249/474571	10	481651/491317/607962/482093/485185/489421/100856443/478514/479557/489045
cfa04972	Pancreatic secretion	48/4151	80/7299	0.326244961729659	0.705797923741942	607460/483669/483261/481036/403756/403992/476708/483974/100855828/486628/486361/479797/491280/403954/483683/100856190/475538/106559217/481746/403480/476034/476548/477625/403984/482994/485773/403859/477098/477928/483225/485698/607357/479650/478171/492302/403966/403928/480271/478514/476535/403827/612463/475193/485333/403773/489045/478624/475171	LOC607460/KCNQ1/SLC26A3/ATP1B4/CD38/ATP1A1/RAB3D/RAB27B/PRKCG/ITPR2/PLA2G3/ATP2A1/CEL/RHOA/TPCN2/PLCB2/SLC4A2/RAC3/ITPR3/ATP2B1/PLCB3/ITPR1/ADCY6/KCNMA1/ADCY3/PLCB1/ADCY5/ATP1B3/CA2/RAP1A/TRPC1/ADCY1/CTRB2/SLC9A1/CFTR/ATP1B1/GNAQ/ADCY4/PLA2G12A/ATP2B2/CHRM3/ATP1A3/CPA2/CCKBR/RAB8A/PLA2G12B/ADCY2/SLC4A4	cfa:607460/cfa:483669/cfa:483261/cfa:481036/cfa:403756/cfa:403992/cfa:476708/cfa:483974/cfa:100855828/cfa:486628/cfa:486361/cfa:479797/cfa:491280/cfa:403954/cfa:483683/cfa:100856190/cfa:475538/cfa:403955/cfa:481746/cfa:403480/cfa:476034/cfa:476548/cfa:477625/cfa:403984/cfa:482994/cfa:485773/cfa:403859/cfa:477098/cfa:477928/cfa:483225/cfa:485698/cfa:607357/cfa:479650/cfa:478171/cfa:492302/cfa:4039…	48	32	607460/483669/483261/481036/403756/403992/483974/100855828/486628/486361/479797/491280/403954/100856190/481746/403984/485773/477098/477928/483225/485698/607357/479650/478171/492302/403928/480271/476535/403827/612463/403773/478624	16	476708/483683/475538/106559217/403480/476034/476548/477625/482994/403859/403966/478514/475193/485333/489045/475171
cfa00062	Fatty acid elongation	17/4151	27/7299	0.330959230893141	0.711347437828764	608399/608997/476687/610377/486855/100856745/478506/475939/480828/475316/474856/478345/609163/490771/484521/479589/607926	THEM5/ELOVL7/TECR/ELOVL5/ELOVL3/HADHA/HADH/HSD17B12/ECHS1/PPT1/PPT2/HACD3/THEM4/ACOT4/LGALS4/ACOT7/HADHB	cfa:608399/cfa:608997/cfa:476687/cfa:610377/cfa:486855/cfa:100856745/cfa:478506/cfa:475939/cfa:480828/cfa:475316/cfa:474856/cfa:478345/cfa:609163/cfa:490771/cfa:480828/cfa:479589/cfa:607926	17	3	608399/608997/486855	14	476687/610377/100856745/478506/475939/480828/475316/474856/478345/609163/490771/484521/479589/607926
cfa05223	Non-small cell lung cancer	45/4151	75/7299	0.334278005224764	0.711987162407979	607929/483021/474890/485069/403883/100855828/485874/403438/403657/404306/484198/403735/403872/490968/484648/481735/488239/490878/449021/476915/483312/485839/611939/477085/489692/474416/100856339/484768/100855877/403441/100855664/609920/607454/483763/479180/449028/490969/491278/483048/475526/487235/478989/403869/481954/119870216	RASSF1/ALK/CDKN1A/GADD45B/ERBB2/PRKCG/PLCG1/MET/EGF/EGFR/GADD45G/HRAS/NRAS/STAT5A/RAF1/RXRB/E2F3/AKT1/AKT2/RB1/GRB2/E2F1/MAP2K2/PIK3CB/PLCG2/KIF5A/LOC100856339/MST1/MAPK3/HGF/E2F2/CDK6/RASSF5/BAD/POLK/CCND1/STAT5B/RXRA/EML4/BRAF/PIK3R1/RXRG/TP53/FOXO3/LOC119870216	cfa:607929/cfa:483021/cfa:474890/cfa:485069/cfa:403883/cfa:100855828/cfa:485874/cfa:403438/cfa:403657/cfa:404306/cfa:484198/cfa:403735/cfa:403872/cfa:490969/cfa:484648/cfa:481735/cfa:488239/cfa:490878/cfa:449021/cfa:476915/cfa:483312/cfa:485839/cfa:611939/cfa:477085/cfa:489692/cfa:474416/cfa:100856339/cfa:403441/cfa:100855877/cfa:403441/cfa:100855664/cfa:609920/cfa:607454/cfa:483763/cfa:479180/cf…	45	16	483021/100855828/403657/404306/488239/476915/474416/484768/403441/607454/479180/483048/475526/478989/403869/119870216	29	607929/474890/485069/403883/485874/403438/484198/403735/403872/490968/484648/481735/490878/449021/483312/485839/611939/477085/489692/100856339/100855877/100855664/609920/483763/449028/490969/491278/487235/481954
cfa00515	Mannose type O-glycan biosynthesis	14/4151	22/7299	0.338542711923146	0.711987162407979	100687645/476397/474555/484426/100682680/608152/482527/485621/608039/482834/474521/610736/482511/481579	CRPPA/LOC476397/CHST10/FKRP/FUT4/RXYLT1/B4GALT2/POMGNT2/POMT1/POMK/LARGE1/ST3GAL3/POMGNT1/B4GALT1	cfa:100687645/cfa:476397/cfa:474555/cfa:484426/cfa:100682680/cfa:608152/cfa:482527/cfa:485621/cfa:608039/cfa:482834/cfa:474521/cfa:610736/cfa:482511/cfa:481579	14	4	100687645/476397/610736/481579	10	474555/484426/100682680/608152/482527/485621/608039/482834/474521/482511
cfa05225	Hepatocellular carcinoma	101/4151	172/7299	0.339098545727191	0.711987162407979	477039/480580/485149/487546/488596/106557930/474890/485069/403924/490937/490796/475541/486548/100855828/485874/403438/478813/485084/404306/484198/490099/477032/484047/403735/489809/609050/486407/476713/477558/482209/478232/403872/484619/488478/489464/479912/484648/480477/610902/608155/482294/488239/490878/487352/449021/476006/442987/476915/483312/477813/483220/485839/XLOC_004732/403998/486819/611…	TGFBR2/RPS6KB1/FZD4/SHC4/TGFB2/LOC106557930/CDKN1A/GADD45B/MYC/FZD2/TGFB3/SMARCD3/SMARCD1/PRKCG/PLCG1/MET/NFE2L2/APC2/EGFR/GADD45G/AXIN1/CTNNB1/ARID1B/HRAS/FZD9/MGST3/SMARCB1/KEAP1/LOC477558/WNT9A/MTOR/NRAS/TXNRD3/FZD7/DVL2/LOC479912/RAF1/SMARCD2/SMAD3/TXNRD2/FZD1/E2F3/AKT1/ARID1A/AKT2/LOC476006/HMOX1/RB1/GRB2/GSTO1/WNT2B/E2F1/XLOC_004732/TGFB1/FRAT1/MAP2K2/LOC474938/SMAD4/WNT8B/LRP6/GSTO2/DYNLT2…	cfa:477039/cfa:480580/cfa:485149/cfa:487546/cfa:488596/cfa:106557930/cfa:474890/cfa:485069/cfa:403924/cfa:490937/cfa:490796/cfa:475541/cfa:486548/cfa:100855828/cfa:485874/cfa:403438/cfa:478813/cfa:485084/cfa:404306/cfa:484198/cfa:490099/cfa:477032/cfa:484047/cfa:403735/cfa:489809/cfa:609050/cfa:486407/cfa:476713/cfa:477558/cfa:482209/cfa:478232/cfa:403872/cfa:484619/cfa:488478/cfa:489464/cfa:4799…	101	30	480580/487546/100855828/485084/404306/484047/478232/488239/487352/476915/483220/474938/486841/477692/477814/119863961/479139/484768/403441/403580/119872226/479331/479180/403412/475526/403869/481841/100855884/119870216/100306933	71	477039/485149/488596/106557930/474890/485069/403924/490937/490796/475541/486548/485874/403438/478813/484198/490099/477032/403735/489809/609050/486407/476713/477558/482209/403872/484619/488478/489464/479912/484648/480477/610902/608155/482294/490878/449021/476006/442987/483312/477813/485839/XLOC_004732/403998/486819/611939/476196/477085/489692/490439/481628/479911/100856339/100855811/403618/1008558…
cfa04914	Progesterone-mediated oocyte maturation	60/4151	101/7299	0.339860941572389	0.711987162407979	100856295/100855704/476026/100688090/607019/474919/478324/487353/489938/486959/491236/403856/484648/609673/612448/490878/608420/100856079/449021/486801/479975/612100/481679/485940/489121/403556/449494/477085/477625/100686766/100856339/487443/607023/482994/100855877/476070/403859/478227/477471/478464/607357/486264/608342/480271/490051/610456/612821/442957/609033/475526/485059/611730/487235/607286/…	LOC100856295/CDK2/SPDYC/SPDYA/MAPK11/HSP90AB1/CCNB2/RPS6KA1/KIF22/MOS/ANAPC2/MAPK14/RAF1/MAD1L1/RPS6KA2/AKT1/CCNB1/CDK1/AKT2/CPEB3/PRKACB/LOC612100/CDC26/AURKA/STK10/PRKACA/CCNB3/PIK3CB/ADCY6/LOC100686766/LOC100856339/MAD2L2/MAPK12/ADCY3/MAPK3/LOC476070/ADCY5/GNAI1/ANAPC5/MAPK10/ADCY1/ANAPC7/ANAPC16/ADCY4/PAQR4/CDC25C/MAPK13/GNAI2/ANAPC13/BRAF/FZR1/PDE3B/PIK3R1/LOC607286/CPEB4/XLOC_029870/BUB1/AD…	cfa:490050/cfa:100855704/cfa:476026/cfa:100688090/cfa:607019/cfa:474919/cfa:478324/cfa:487353/cfa:489938/cfa:486959/cfa:491236/cfa:403856/cfa:484648/cfa:609673/cfa:612448/cfa:490878/cfa:608420/cfa:100856079/cfa:449021/cfa:486801/cfa:479975/cfa:474919/cfa:481679/cfa:485940/cfa:489121/cfa:403556/cfa:449494/cfa:477085/cfa:477625/cfa:403856/cfa:100856339/cfa:487443/cfa:607023/cfa:482994/cfa:100855877…	60	21	100856295/476026/100688090/607019/474919/486959/486801/612100/607023/476070/607357/608342/480271/490051/609033/475526/607286/479287/100682599/478624/119870216	39	100855704/478324/487353/489938/491236/403856/484648/609673/612448/490878/608420/100856079/449021/479975/481679/485940/489121/403556/449494/477085/477625/100686766/100856339/487443/482994/100855877/403859/478227/477471/478464/486264/610456/612821/442957/485059/611730/487235/XLOC_029870/480438
cfa00120	Primary bile acid biosynthesis	11/4151	17/7299	0.345906908291423	0.715594916527881	486962/486973/481635/489917/480432/481825/612603/485619/481634/610489/100856263	CYP7A1/CYP7B1/BAAT/HSD3B7/CYP46A1/CYP39A1/AMACR/CYP8B1/LOC481634/CYP27A1/CH25H	cfa:486962/cfa:486973/cfa:481635/cfa:489917/cfa:480432/cfa:481825/cfa:612603/cfa:485619/cfa:481634/cfa:610489/cfa:100856263	11	6	486962/486973/481635/480432/485619/481634	5	489917/481825/612603/610489/100856263
cfa00450	Selenocompound metabolism	11/4151	17/7299	0.345906908291423	0.715594916527881	479991/106557464/477999/491310/484619/608155/479190/477855/477422/489904/474536	CTH/MARS2/SEPHS1/KYAT1/TXNRD3/TXNRD2/MTR/PSTK/SCLY/SEPHS2/TXNRD1	cfa:479991/cfa:106557464/cfa:477999/cfa:491310/cfa:484619/cfa:608155/cfa:479190/cfa:477855/cfa:477422/cfa:489904/cfa:474536	11	5	479991/106557464/491310/479190/489904	6	477999/484619/608155/477855/477422/474536
cfa04728	Dopaminergic synapse	76/4151	129/7299	0.352104923745832	0.723892731427766	403516/607019/611934/100683432/612139/403511/607262/100855828/486628/490792/479444/476428/607658/478053/100686650/403856/488087/611349/482687/480416/612303/403617/483755/403450/491587/606852/100856190/490878/474584/449021/474855/489050/484476/403609/479975/403557/490280/485672/607922/481746/489284/610817/106559760/476034/403556/476548/100855806/100686766/474416/480660/484335/403912/608623/482873/…	CACNA1C/MAPK11/CREB3/GNG5/GNG7/GNB3/ARRB2/PRKCG/ITPR2/FOS/PPP2R1B/CALM3/GNAL/PPP2R2B/CACNA1A/MAPK14/GNB4/GNG13/CAMK2B/CALM1/CREB3L4/GNGT2/PPP2R5B/MAOA/PPP2R2D/DDC/PLCB2/AKT1/CALM2/AKT2/ATF6B/CAMK2G/GSK3A/PPP1CA/PRKACB/PPP1CC/PPP2R5A/PPP2R3A/CREB1/ITPR3/KCNJ5/GNG2/GNG8/PLCB3/PRKACA/ITPR1/GNG11/LOC100686766/KIF5A/CACNA1B/PPP2R1A/GNB1/GNB5/PPP2CB/MAPK12/PLCB1/CREB3L1/ADCY5/GNAI1/CALY/MAPK10/GNG14/CR…	cfa:403516/cfa:607019/cfa:611934/cfa:100683432/cfa:612139/cfa:403511/cfa:607262/cfa:100855828/cfa:486628/cfa:490792/cfa:479444/cfa:474584/cfa:607658/cfa:478053/cfa:100686650/cfa:403856/cfa:488087/cfa:611349/cfa:610764/cfa:474584/cfa:612303/cfa:403617/cfa:483755/cfa:403450/cfa:491587/cfa:606852/cfa:100856190/cfa:490878/cfa:474584/cfa:449021/cfa:474855/cfa:489050/cfa:484476/cfa:403609/cfa:479975/cf…	76	29	403516/607019/612139/100855828/486628/607658/478053/100686650/611349/482687/403617/606852/100856190/481746/610817/106559760/474416/480660/484335/482873/607023/485773/483636/491697/403928/479248/485189/612941/119870216	47	611934/100683432/403511/607262/490792/479444/476428/403856/488087/480416/612303/483755/403450/491587/490878/474584/449021/474855/489050/484476/403609/479975/403557/490280/485672/607922/489284/476034/403556/476548/100855806/100686766/403912/608623/403859/478227/478464/611002/475266/403486/612821/403558/100855509/442957/478351/476860/489168
cfa05412	Arrhythmogenic right ventricular cardiomyopathy	43/4151	72/7299	0.35705270414759	0.729533611560816	608287/486613/403516/100856563/477733/486563/484420/488437/477032/480522/479797/488368/610342/403789/403418/483707/611066/477021/476623/475738/480124/XLOC_004732/487113/608977/488207/480169/609265/474698/606758/497091/491030/488429/403580/475253/100683420/489008/609361/481097/612079/479191/490500/475923/403788	ITGA10/PKP2/CACNA1C/ITGA6/CACNA2D4/CACNB3/SLC8A2/ITGAV/CTNNB1/JUP/ATP2A1/ITGB6/CACNA2D1/ITGA2B/GJA1/ACTN3/SGCB/ITGA9/DAG1/SLC8A1/LMNA/XLOC_004732/CACNB2/ITGB5/DSP/CDH2/SGCA/CTNNA1/DMD/DES/CACNB1/ITGA4/ACTB/ITGB8/LAMA2/CTNNA3/CACNB4/ITGA7/SGCD/ACTN2/DSG2/ACTG1/ITGB3	cfa:608287/cfa:486613/cfa:403516/cfa:100856563/cfa:477733/cfa:486563/cfa:484420/cfa:488437/cfa:477032/cfa:480522/cfa:479797/cfa:488368/cfa:610342/cfa:403789/cfa:403418/cfa:483707/cfa:611066/cfa:477021/cfa:476623/cfa:475738/cfa:480124/cfa:403580/cfa:487113/cfa:608977/cfa:488207/cfa:480169/cfa:609265/cfa:474698/cfa:606758/cfa:497091/cfa:491030/cfa:477021/cfa:403580/cfa:475253/cfa:100683420/cfa:4890…	43	18	608287/403516/477733/484420/488437/479797/488368/610342/403789/483707/476623/488207/480169/609265/488429/403580/100683420/481097	25	486613/100856563/486563/477032/480522/403418/611066/477021/475738/480124/XLOC_004732/487113/608977/474698/606758/497091/491030/475253/489008/609361/612079/479191/490500/475923/403788
cfa04066	HIF-1 signaling pathway	81/4151	138/7299	0.364415542503192	0.739983278828825	480580/610238/403802/403656/484495/403476/474890/403883/100856448/100684945/100855828/485874/100856683/612212/403657/102153001/489019/404306/480286/479469/100856077/111096459/100685666/403416/482687/403429/479866/487139/477914/494000/478232/483729/477071/490878/489096/449021/489050/442987/403424/612271/479787/611939/611215/488971/476574/102154676/477085/489692/484990/111089999/479873/482509/44285…	RPS6KB1/EIF4E2/VEGFA/ANGPT1/EGLN2/SERPINE1/CDKN1A/ERBB2/HK2/EP300/PRKCG/PLCG1/ENO2/MKNK2/EGF/LOC102153001/HKDC1/EGFR/EGLN3/ENO3/IFNGR1/LOC111096459/LOC100685666/BCL2/CAMK2B/CDKN1B/CREBBP/PFKFB3/ELOC/VHL/MTOR/RELA/LOC477071/AKT1/HK3/AKT2/CAMK2G/HMOX1/EDN1/IL6R/ALDOA/MAP2K2/LOC611215/EGLN1/PDHB/CDKN1C/PIK3CB/PLCG2/INSR/LOC111089999/ELOB/MKNK1/NFKB1/LOC100856339/LTBR/LOC106559694/ALDOB/MAPK3/PFKL/GA…	cfa:480580/cfa:610238/cfa:403802/cfa:403656/cfa:484495/cfa:403476/cfa:474890/cfa:403883/cfa:100856448/cfa:100684945/cfa:100855828/cfa:485874/cfa:100856683/cfa:612212/cfa:403657/cfa:477675/cfa:489019/cfa:404306/cfa:480286/cfa:479469/cfa:100856077/cfa:403755/cfa:100688969/cfa:403416/cfa:610764/cfa:403429/cfa:479866/cfa:487139/cfa:477914/cfa:494000/cfa:478232/cfa:483729/cfa:477071/cfa:490878/cfa:489…	81	36	480580/403802/403476/100856448/100684945/100855828/403657/102153001/489019/404306/111096459/100685666/403416/482687/479866/477914/478232/477071/489096/612271/479787/484990/111089999/474787/477952/102151775/100685582/403714/404002/482437/102152592/612941/403727/476828/119870216/476883	45	610238/403656/484495/474890/403883/485874/100856683/612212/480286/479469/100856077/403429/487139/494000/483729/490878/449021/489050/442987/403424/611939/611215/488971/476574/102154676/477085/489692/479873/482509/442859/100856339/486728/106559694/100855877/487797/403755/476882/475590/477072/610499/608153/474722/480964/487235/403816
cfa04610	Complement and coagulation cascades	40/4151	67/7299	0.366642049859679	0.739983278828825	489928/102156626/490261/403875/482840/403476/475624/403658/488942/490153/100856539/489929_1/475945/475623/487447/403921/489929/476728/485848/486704/484846/476446/480672/486714/480066/609285/477707/474355/478515/481722/489090/475966/478529/479354/477699/403602/609365/490269/479348/478711	ITGAM/LOC102156626/F13B/F8/PLAT/SERPINE1/KLKB1/BDKRB2/F2R/F3/F2/ITGAX/CD59/F11/MASP2/TFPI/ITGAX/C3/PROCR/C3AR1/F2RL3/PLAUR/C8G/C1S/SERPINC1/C4BPB/C1R/THBD/CFI/LOC481722/F12/SERPING1/PROS1/C9/LOC477699/PLG/LOC609365/LOC490269/C6/F13A1	cfa:489928/cfa:102156626/cfa:490261/cfa:403875/cfa:482840/cfa:403476/cfa:475624/cfa:403658/cfa:488942/cfa:490153/cfa:100856539/cfa:489929/cfa:475945/cfa:475623/cfa:487447/cfa:403921/cfa:489929/cfa:476728/cfa:485848/cfa:486704/cfa:484846/cfa:476446/cfa:480672/cfa:486714/cfa:480066/cfa:609285/cfa:477707/cfa:474355/cfa:478515/cfa:481722/cfa:489090/cfa:475966/cfa:478529/cfa:479354/cfa:477699/cfa:4036…	40	24	489928/102156626/490261/403875/403476/475624/100856539/489929_1/475623/487447/489929/476728/484846/476446/480672/480066/609285/478515/481722/489090/479354/403602/490269/478711	16	482840/403658/488942/490153/475945/403921/485848/486704/486714/477707/474355/475966/478529/477699/609365/479348
cfa05210	Colorectal cancer	55/4151	93/7299	0.368873839899566	0.739983278828825	477039/480580/488596/474890/485069/403924/611946/490796/490792/403657/485084/404306/484198/490099/477032/403735/612153/442936/403416/403954/478232/403872/484648/610902/490878/449021/483312/403998/611939/106559217/476196/480686/477085/479139/612867/494002/484716/481628/100856339/100855877/119872226/483763/478464/479180/449028/610499/474585/477019/475526/487235/403869/609429/479164/119870216/475875	TGFBR2/RPS6KB1/TGFB2/CDKN1A/GADD45B/MYC/EREG/TGFB3/FOS/EGF/APC2/EGFR/GADD45G/AXIN1/CTNNB1/HRAS/BBC3/BIRC5/BCL2/RHOA/MTOR/NRAS/RAF1/SMAD3/AKT1/AKT2/GRB2/TGFB1/MAP2K2/RAC3/SMAD4/RALGDS/PIK3CB/APC/BCL2L11/MSH2/APPL1/TGFBR1/LOC100856339/MAPK3/LOC119872226/BAD/MAPK10/POLK/CCND1/RPS6KB2/MSH6/MLH1/BRAF/PIK3R1/TP53/JUN/MSH3/LOC119870216/RALA	cfa:477039/cfa:480580/cfa:488596/cfa:474890/cfa:485069/cfa:403924/cfa:611946/cfa:490796/cfa:490792/cfa:403657/cfa:485084/cfa:404306/cfa:484198/cfa:490099/cfa:477032/cfa:403735/cfa:612153/cfa:442936/cfa:403416/cfa:403954/cfa:478232/cfa:403872/cfa:484648/cfa:610902/cfa:490878/cfa:449021/cfa:483312/cfa:403998/cfa:611939/cfa:403955/cfa:476196/cfa:480686/cfa:477085/cfa:479139/cfa:612867/cfa:494002/cfa…	55	16	480580/403657/485084/404306/403416/403954/478232/479139/484716/119872226/479180/477019/475526/403869/479164/119870216	39	477039/488596/474890/485069/403924/611946/490796/490792/484198/490099/477032/403735/612153/442936/403872/484648/610902/490878/449021/483312/403998/611939/106559217/476196/480686/477085/612867/494002/481628/100856339/100855877/483763/478464/449028/610499/474585/487235/609429/475875
cfa04724	Glutamatergic synapse	63/4151	107/7299	0.37449960749236	0.745197826588058	480194/487515/403516/403748/100683432/612139/403511/100855828/486628/486596/480048/608811/482623/100686650/488087/611349/484813/403617/100856190/479975/482270/481746/477633/610817/106559760/476034/488448/403556/483677/476548/477625/100855806/484359/481749/403912/608623/489462/479473/403751/482994/100855877/485773/403859/478227/485698/403443/607357/611002/487512/484751/476415/403928/480271/479248/…	DLGAP1/PLA2G4F/CACNA1C/SLC1A3/GNG5/GNG7/GNB3/PRKCG/ITPR2/SLC38A2/PLA2G4A/PLA2G4D/SLC17A8/CACNA1A/GNB4/GNG13/HOMER3/GNGT2/PLCB2/PRKACB/GRM8/ITPR3/SLC38A1/GNG2/GNG8/PLCB3/GLS/PRKACA/SHANK2/ITPR1/ADCY6/GNG11/SHANK1/GRM4/GNB1/GNB5/DLG4/PLD2/SLC1A1/ADCY3/MAPK3/PLCB1/ADCY5/GNAI1/TRPC1/GLUL/ADCY1/GNG14/PLA2G4B/GRM2/SLC17A7/GNAQ/ADCY4/PPP3CB/PPP3CA/GLS2/GNAI2/GRM1/GRIA1/GRIK4/PLA2G4E/ADCY2/GRIK5	cfa:480194/cfa:487515/cfa:403516/cfa:403748/cfa:100683432/cfa:612139/cfa:403511/cfa:100855828/cfa:486628/cfa:486596/cfa:480048/cfa:608811/cfa:482623/cfa:100686650/cfa:488087/cfa:611349/cfa:484813/cfa:403617/cfa:100856190/cfa:479975/cfa:482270/cfa:481746/cfa:477633/cfa:610817/cfa:106559760/cfa:476034/cfa:488448/cfa:403556/cfa:483677/cfa:476548/cfa:477625/cfa:100855806/cfa:484359/cfa:481749/cfa:403…	63	35	480194/487515/403516/612139/100855828/486628/608811/482623/100686650/611349/403617/100856190/482270/481746/477633/610817/106559760/483677/484359/481749/489462/485773/485698/607357/487512/484751/476415/403928/480271/479248/484024/610429/487514/478624/484480	28	403748/100683432/403511/486596/480048/488087/484813/479975/476034/488448/403556/476548/477625/100855806/403912/608623/479473/403751/482994/100855877/403859/478227/403443/611002/403486/100686499/442957/489168
cfa00670	One carbon pool by folate	12/4151	19/7299	0.377893841480997	0.745197826588058	482197/480352/607685/489536/479190/610157/488513/607458/100856570/478230/476245/484770	MTHFD2L/MTHFD1/FTCD/SHMT1/MTR/MTHFS/ATIC/SHMT2/GART/MTHFR/MTHFD1L/AMT	cfa:482197/cfa:480352/cfa:607685/cfa:489536/cfa:479190/cfa:610157/cfa:488513/cfa:607458/cfa:100856570/cfa:478230/cfa:476245/cfa:484770	12	6	482197/607685/479190/488513/100856570/476245	6	480352/489536/610157/607458/478230/484770
cfa01232	Nucleotide metabolism	52/4151	88/7299	0.378227295670072	0.745197826588058	482963/102314701/480266/608503/488231/484169/477809/489554/485604/606901/608996/612692/480384/102151128/612562/481988/100688937/609255/490974/475393/486117/611387/607328/480712/476638/611724/611514/490204/480558/100856092/477236/479913/100855947/106559724/610291/111091468/609526/100856596/483309/486810/476630/100687720/442945/489903/482188/485564/609318/480689/475791/102156938/609545/480851	RRM2/AK6/GMPR2/UCK1/GMPR/GDA/NT5C2/AK4/ENTPD3/AMPD1/CMPK2/ADSS1/ENTPD5/LOC102151128/UCKL1/RRM2B/ENTPD8/ITPA/NT5C3B/PNP/ENTPD4/TK2/DCTD/AK1/NME6/LOC611724/NME4/AK5/NME1/IMPDH1/ADA/AMPD2/TK1/LOC106559724/CMPK1/LOC111091468/DUT/NME3/NT5C/ENTPD1/IMPDH2/CTPS1/HPRT1/DCTPP1/DCK/ENTPD6/ASMTL/AK8/DGUOK/LOC102156938/NT5M/CTPS2	cfa:482963/cfa:102314701/cfa:480266/cfa:608503/cfa:488231/cfa:484169/cfa:477809/cfa:489554/cfa:485604/cfa:606901/cfa:608996/cfa:480098/cfa:480384/cfa:611514/cfa:612562/cfa:481988/cfa:100688937/cfa:609255/cfa:490974/cfa:475393/cfa:486117/cfa:611387/cfa:607328/cfa:480712/cfa:476638/cfa:611724/cfa:611514/cfa:490204/cfa:480558/cfa:100856092/cfa:477236/cfa:479913/cfa:100855947/cfa:106559724/cfa:610291…	52	17	102314701/484169/485604/606901/612692/480384/102151128/481988/100688937/476638/611724/490204/479913/111091468/480689/475791/480851	35	482963/480266/608503/488231/477809/489554/608996/612562/609255/490974/475393/486117/611387/607328/480712/611514/480558/100856092/477236/100855947/106559724/610291/609526/100856596/483309/486810/476630/100687720/442945/489903/482188/485564/609318/102156938/609545
cfa04927	Cortisol synthesis and secretion	34/4151	57/7299	0.387838802838564	0.759401885282584	403516/611934/486628/403897/415124/612303/100856190/474855/483146/100683160/479975/607922/481746/486261/476034/403556/476548/477625/488171/403836/488939/482994/485773/483636/403859/490295/607357/480723/475266/475588/403928/480271/485427/478624	CACNA1C/CREB3/ITPR2/NR4A1/CYP21A2/CREB3L4/PLCB2/ATF6B/HSD3B2/LDLR/PRKACB/CREB1/ITPR3/ORAI1/PLCB3/PRKACA/ITPR1/ADCY6/NCEH1/AGTR1/PDE8B/ADCY3/PLCB1/CREB3L1/ADCY5/KCNK2/ADCY1/PBX3/CREB5/STAR/GNAQ/ADCY4/KCNA4/ADCY2	cfa:403516/cfa:611934/cfa:486628/cfa:403897/cfa:415124/cfa:612303/cfa:100856190/cfa:474855/cfa:483146/cfa:100683160/cfa:479975/cfa:607922/cfa:481746/cfa:486261/cfa:476034/cfa:403556/cfa:476548/cfa:477625/cfa:488171/cfa:403836/cfa:488939/cfa:482994/cfa:485773/cfa:483636/cfa:403859/cfa:490295/cfa:607357/cfa:488669/cfa:475266/cfa:475588/cfa:403928/cfa:480271/cfa:485427/cfa:478624	34	17	403516/486628/415124/100856190/483146/100683160/481746/488171/488939/485773/483636/607357/480723/475588/403928/480271/478624	17	611934/403897/612303/474855/479975/607922/486261/476034/403556/476548/477625/403836/482994/403859/490295/475266/485427
cfa00603	Glycosphingolipid biosynthesis - globo and isoglobo series	9/4151	14/7299	0.390827639438182	0.759401885282584	482050/102151792/481226/489714/484398/481222/484396/487298/403833	ST3GAL1/LOC102151792/NAGA/ST3GAL2/FUT2/A4GALT/FUT1/A3GALT2/GBGT1	cfa:482050/cfa:102151792/cfa:481226/cfa:489714/cfa:484398/cfa:481222/cfa:484396/cfa:487298/cfa:403833	9	3	102151792/484398/487298	6	482050/481226/489714/481222/484396/403833
cfa04630	JAK-STAT signaling pathway	80/4151	137/7299	0.392556510539862	0.759401885282584	609293/607899/403537/474890/481588/100142679/403924/100684945/403657/476714/480495/489957/404306/481772/481111/100856046/403735/100856077/481110/491597/403416/442990/486717/479866/476150/609732/403449/492162/478232/100856468/442860/610961/490968/488449/484648/489223/490878/100687271/403790/490006/449021/612582/487212/483312/608847/612271/484907/484757/442985/403721/611377/403439/477085/608246/100…	IL3RA/IRF9/MCL1/CDKN1A/IL11RA/STAT6/MYC/EP300/EGF/TYK2/GFAP/IL4R/EGFR/PIM1/STAT2/IL22RA2/HRAS/IFNGR1/IL23A/PDGFA/BCL2/IL13/PTPN6/CREBBP/STAM2/IL23R/LIF/FHL1/MTOR/IFNAR2/PDGFRA/IL20RB/STAT5A/STAT1/RAF1/OSMR/AKT1/SOCS4/IL5/SOCS1/AKT2/IL7R/IL31RA/GRB2/CCND3/IL6R/IL27RA/CISH/PDGFRB/GHR/IL29L/IL2RB/PIK3CB/CSF3/LOC100856339/PIAS3/IL6ST/IL27/IL15RA/BCL2L1/MPL/PIAS4/CCND1/STAT5B/CCND2/LEP/EPO/OSM/IL13RA2…	cfa:609293/cfa:607899/cfa:403537/cfa:474890/cfa:481588/cfa:100142679/cfa:403924/cfa:100684945/cfa:403657/cfa:476714/cfa:480495/cfa:489957/cfa:404306/cfa:481772/cfa:481111/cfa:100856046/cfa:403735/cfa:100856077/cfa:481110/cfa:491597/cfa:403416/cfa:442990/cfa:486717/cfa:479866/cfa:476150/cfa:609732/cfa:403449/cfa:492162/cfa:478232/cfa:100856468/cfa:442860/cfa:610961/cfa:490969/cfa:488449/cfa:484648…	80	33	609293/100684945/403657/480495/404306/100856046/481110/403416/442990/486717/479866/476150/609732/478232/610961/100687271/403790/612271/484757/611377/403439/608246/403545/607880/610801/404002/611921/403622/608849/476553/119870216/403795/477488	47	607899/403537/474890/481588/100142679/403924/476714/489957/481772/481111/403735/100856077/491597/403449/492162/100856468/442860/490968/488449/484648/489223/490878/490006/449021/612582/487212/483312/608847/484907/442985/403721/477085/100856339/483160/487141/403618/485049/449028/490969/611782/403616/612279/442986/487235/474581/403977/119864730
cfa04962	Vasopressin-regulated water reabsorption	27/4151	45/7299	0.39461366848521	0.759401885282584	480437/611934/609233/612303/486666/475236/480569/479461/483106/475924/479693/479975/607922/478797/403556/477625/611619/474394/611541/474570/482994/483636/490921/475266/479491/479804/489919	DYNC1H1/CREB3/DYNLL1/CREB3L4/ARHGDIB/DYNC1I1/DYNLL2/DYNC2H1/DCTN1/ARHGDIA/DYNC1LI2/PRKACB/CREB1/DYNC1I2/PRKACA/ADCY6/RAB11B/RAB5B/ARHGDIG/DYNC2LI1/ADCY3/CREB3L1/NSF/CREB5/VAMP2/DCTN5/STX4	cfa:480437/cfa:611934/cfa:609233/cfa:612303/cfa:486666/cfa:475236/cfa:480569/cfa:479461/cfa:483106/cfa:475924/cfa:479693/cfa:479975/cfa:607922/cfa:478797/cfa:403556/cfa:477625/cfa:611619/cfa:474394/cfa:611541/cfa:474570/cfa:482994/cfa:483636/cfa:490921/cfa:475266/cfa:479491/cfa:479804/cfa:489919	27	6	480437/479461/474570/483636/479491/479804	21	611934/609233/612303/486666/475236/480569/483106/475924/479693/479975/607922/478797/403556/477625/611619/474394/611541/482994/490921/475266/489919
cfa04310	Wnt signaling pathway	93/4151	160/7299	0.405265879969801	0.774309325983467	475471/482048/476314/485149/106557930/476896/480272/487081/403924/403408/609600/490937/100684945/479662/100855828/111090648/485084/482844/490099/477032/489809/478108/482687/403954/479866/474510/489557/482209/488478/476317/489464/610902/482294/100856190/484699/479678/489050/483220/102156745/608847/486339/492144/486819/479975/483133/106559217/476196/486841/477692/478661/476034/403556/611276/479139/…	SFRP2/CCN4/TLE1/FZD4/LOC106557930/LGR4/NFATC4/BAMBI/MYC/PSEN1/DKK1/FZD2/EP300/TLE7/PRKCG/LOC111090648/APC2/SFRP1/AXIN1/CTNNB1/FZD9/CSNK2A2/CAMK2B/RHOA/CREBBP/CSNK1E/ROR1/WNT9A/FZD7/TLE4/DVL2/SMAD3/FZD1/PLCB2/PRICKLE2/NFATC3/CAMK2G/WNT2B/MAP3K7/CCND3/ZNRF3/GPC4/FRAT1/PRKACB/VANGL1/RAC3/SMAD4/WNT8B/LRP6/SENP2/PLCB3/PRKACA/SERPINF1/APC/CER1/DVL1/TBL1XR1/PLCB1/NFATC2/LOC119872226/CSNK1A1/MAPK10/NKD1/…	cfa:475471/cfa:482048/cfa:476314/cfa:485149/cfa:106557930/cfa:476896/cfa:480272/cfa:487081/cfa:403924/cfa:403408/cfa:609600/cfa:490937/cfa:100684945/cfa:479662/cfa:100855828/cfa:474682/cfa:485084/cfa:482844/cfa:490099/cfa:477032/cfa:489809/cfa:478108/cfa:610764/cfa:403954/cfa:479866/cfa:474510/cfa:489557/cfa:482209/cfa:488478/cfa:476317/cfa:489464/cfa:610902/cfa:482294/cfa:100856190/cfa:484699/cf…	93	41	100684945/479662/100855828/111090648/485084/478108/482687/403954/479866/489557/100856190/479678/483220/102156745/486339/492144/486841/477692/479139/611037/488176/485773/485930/119872226/479331/491114/478502/479248/483724/491874/480062/403869/612941/490948/475401/486955/482970/100855884/483925/481756/100306933	52	475471/482048/476314/485149/106557930/476896/480272/487081/403924/403408/609600/490937/482844/490099/477032/489809/474510/482209/488478/476317/489464/610902/482294/484699/489050/608847/486819/479975/483133/106559217/476196/478661/476034/403556/611276/100855811/478464/487288/449028/484193/611782/481252/100684514/403486/607180/609429/119864782/611017/612141/481783/483374/403610
cfa00900	Terpenoid backbone biosynthesis	13/4151	21/7299	0.407038739338741	0.774309325983467	489628/483705/100687634/482460/484102/489421/479198/490735/489663/481950/612251/486309/481418	ICMT/RCE1/IDI1/ZMPSTE24/NUS1/ACAT1/GGPS1/FNTB/MVD/PDSS2/PMVK/MVK/PCYOX1	cfa:489628/cfa:483705/cfa:100687634/cfa:482460/cfa:484102/cfa:489421/cfa:479198/cfa:490735/cfa:489663/cfa:481950/cfa:612251/cfa:486309/cfa:481418	13	7	100687634/482460/484102/490735/612251/486309/481418	6	489628/483705/489421/479198/489663/481950
cfa04115	p53 signaling pathway	43/4151	73/7299	0.409645828810131	0.774815824778018	482963/100855704/403476/474890/485069/476177/478324/478442/488473/484198/485118/612153/100856315/487057/403416/483649/480060/481988/489301/608420/100856079/608847/481956/403693/100683675/100688321/489620/612746/403618/609920/486469/449028/482620/608855/479236/611782/610825/490349/100855542/609054/487486/403869/XLOC_029870	RRM2/CDK2/SERPINE1/CDKN1A/GADD45B/SERPINB5/CCNB2/CCNG2/CASP8/GADD45G/SESN3/BBC3/ATR/CCNE2/BCL2/PIDD1/COP1/RRM2B/EI24/CCNB1/CDK1/CCND3/SESN1/MDM2/BID/LOC100688321/TP73/RCHY1/BCL2L1/CDK6/FAS/CCND1/APAF1/GTSE1/AIFM2/CCND2/TP53I3/GORAB/ZMAT3/SHISA5/THBS1/TP53/XLOC_029870	cfa:482963/cfa:100855704/cfa:403476/cfa:474890/cfa:485069/cfa:476177/cfa:478324/cfa:478442/cfa:488473/cfa:484198/cfa:485118/cfa:612153/cfa:100856315/cfa:487057/cfa:403416/cfa:483649/cfa:480060/cfa:481988/cfa:489301/cfa:608420/cfa:100856079/cfa:611782/cfa:481956/cfa:403693/cfa:100683675/cfa:100688321/cfa:489620/cfa:612746/cfa:403618/cfa:609920/cfa:486469/cfa:449028/cfa:482620/cfa:608855/cfa:479236…	43	11	403476/476177/100856315/403416/481988/100688321/612746/490349/100855542/487486/403869	32	482963/100855704/474890/485069/478324/478442/488473/484198/485118/612153/487057/483649/480060/489301/608420/100856079/608847/481956/403693/100683675/489620/403618/609920/486469/449028/482620/608855/479236/611782/610825/609054/XLOC_029870
cfa04071	Sphingolipid signaling pathway	68/4151	117/7299	0.429872586080687	0.808453556776746	607019/100855828/100856386/403453/403658/483329/490854/479444/102154318/403735/478053/611262/490395/403856/478505/403416/403954/484959/483755/403872/483729/484648/491587/100856190/490878/449021/476215/486461/490280/611939/485672/106559217/480403/489032/485766/476034/100683675/477085/100686766/484335/477611/480673/442859/482873/100856339/479473/477582/607023/100855877/485773/403634/478227/403805/4…	MAPK11/PRKCG/ACER2/ABCC1/BDKRB2/SPHK1/DEGS2/PPP2R1B/GNA12/HRAS/PPP2R2B/TRADD/DEGS1/MAPK14/SGMS2/BCL2/RHOA/S1PR2/PPP2R5B/NRAS/RELA/RAF1/PPP2R2D/PLCB2/AKT1/AKT2/MAP3K5/ASAH2/PPP2R5A/MAP2K2/PPP2R3A/RAC3/SPTLC2/SGPL1/SPTLC3/PLCB3/BID/PIK3CB/LOC100686766/PPP2R1A/CERS5/TRAF2/NFKB1/PPP2CB/LOC100856339/PLD2/SGMS1/MAPK12/MAPK3/PLCB1/TNFRSF1A/GNAI1/ADORA3/MAPK10/GNAQ/TNF/SGPP1/MAPK13/CERS4/PPP2R3B/GNAI2/GN…	cfa:607019/cfa:100855828/cfa:100856386/cfa:403453/cfa:403658/cfa:483329/cfa:490854/cfa:479444/cfa:102154318/cfa:403735/cfa:478053/cfa:611262/cfa:490395/cfa:403856/cfa:478505/cfa:403416/cfa:403954/cfa:484959/cfa:483755/cfa:403872/cfa:483729/cfa:484648/cfa:491587/cfa:100856190/cfa:490878/cfa:449021/cfa:476215/cfa:486461/cfa:490280/cfa:611939/cfa:485672/cfa:403955/cfa:480403/cfa:489032/cfa:485766/cf…	68	20	607019/100855828/100856386/403453/490854/478053/403416/403954/100856190/486461/484335/482873/607023/485773/403805/403928/403922/403869/482970/119870216	48	403658/483329/479444/102154318/403735/611262/490395/403856/478505/484959/483755/403872/483729/484648/491587/490878/449021/476215/490280/611939/485672/106559217/480403/489032/485766/476034/100683675/477085/100686766/477611/480673/442859/100856339/479473/477582/100855877/403634/478227/478464/490728/612821/485008/100855509/442957/490901/487235/609934/484192
cfa04530	Tight junction	93/4151	161/7299	0.441403481863272	0.825449449134141	477570/491867/478918/403883/483923/485158/477953/100684969/474797/609568/485088/479444/487240/479497/403854/610601/100855995/478053/106560075/106557476/485004/489964/481396/403954/100856405/478061/100856359/100856535/484991/483299/610636/606992/474708/491587/489538/476215/478974/485669/XLOC_004732/479975/485122/477166/476431/106559217/481280/478686/100686869/608226/479351/479836/484056/403556/484…	LOC477570/WAS/TUBA4A/ERBB2/PARD6G/DLG2/PARD3/HCLS1/EPB41L4B/LLGL2/STK11/PPP2R1B/MARVELD2/MYH10/TJP2/RAB8B/LOC100855995/PPP2R2B/ARPC4/LOC106557476/MAP2K7/ARHGAP17/ACTR2/RHOA/TUBA1C/MAP3K1/RAPGEF2/CD1D/ARHGEF18/SLC9A3R1/LOC610636/MYL6B/MPDZ/PPP2R2D/LLGL1/MAP3K5/F11R/AMOTL2/XLOC_004732/PRKACB/AMOTL1/PCNA/SYMPK/RAC3/MYH9/PRKCI/LOC100686869/CLDN15/PRKAA1/MYH11/EZR/PRKACA/PPP2R1A/PARD6A/PPP2CB/RDX/LOC6…	cfa:608051/cfa:491867/cfa:610636/cfa:403883/cfa:483923/cfa:485158/cfa:477953/cfa:100684969/cfa:474797/cfa:609568/cfa:485088/cfa:479444/cfa:487240/cfa:479497/cfa:403854/cfa:610601/cfa:100855995/cfa:478053/cfa:106560075/cfa:106557476/cfa:485004/cfa:489964/cfa:481396/cfa:403954/cfa:100856405/cfa:478061/cfa:100856359/cfa:100856535/cfa:484991/cfa:483299/cfa:610636/cfa:606992/cfa:474708/cfa:491587/cfa:…	93	32	477570/491867/485158/477953/100684969/479497/478053/489964/481396/403954/100856535/610636/478974/485122/481280/100686869/608226/479836/484335/482873/608051/100856257/483225/403580/607005/608935/492302/490049/403773/431695/482970/608218	61	478918/403883/483923/474797/609568/485088/479444/487240/403854/610601/100855995/106560075/106557476/485004/100856405/478061/100856359/484991/483299/606992/474708/491587/489538/476215/485669/XLOC_004732/479975/477166/476431/106559217/478686/479351/484056/403556/489756/479446/479744/119866377/487574/403752/478464/607030/610283/485856/489571/479327/449028/100685037/612294/483087/403844/480037/485864…
cfa04664	Fc epsilon RI signaling pathway	38/4151	65/7299	0.44885286931764	0.834664605304151	487515/607019/479921/485874/480048/608811/403735/403856/485004/442990/477323/403872/484648/489508/480454/490878/403790/449021/483312/608060/489547/611939/106559217/477085/489692/100686766/100856339/100688270/607023/100855877/478464/487512/403922/612821/487235/477886/487514/119870216	PLA2G4F/MAPK11/VAV3/PLCG1/PLA2G4A/PLA2G4D/HRAS/MAPK14/MAP2K7/IL13/ALOX5AP/NRAS/RAF1/MAP2K4/MAP2K6/AKT1/IL5/AKT2/GRB2/VAV2/MAP2K3/MAP2K2/RAC3/PIK3CB/PLCG2/LOC100686766/LOC100856339/INPP5D/MAPK12/MAPK3/MAPK10/PLA2G4B/TNF/MAPK13/PIK3R1/LYN/PLA2G4E/LOC119870216	cfa:487515/cfa:607019/cfa:479921/cfa:485874/cfa:480048/cfa:608811/cfa:403735/cfa:403856/cfa:485004/cfa:442990/cfa:477323/cfa:403872/cfa:484648/cfa:489508/cfa:480454/cfa:490878/cfa:403790/cfa:449021/cfa:483312/cfa:608060/cfa:489547/cfa:611939/cfa:403955/cfa:477085/cfa:489692/cfa:403856/cfa:100856339/cfa:100688270/cfa:607023/cfa:100855877/cfa:478464/cfa:487512/cfa:403922/cfa:612821/cfa:487235/cfa:4…	38	14	487515/607019/608811/442990/477323/403790/489547/100688270/607023/487512/403922/477886/487514/119870216	24	479921/485874/480048/403735/403856/485004/403872/484648/489508/480454/490878/449021/483312/608060/611939/106559217/477085/489692/100686766/100856339/100855877/478464/612821/487235
cfa00061	Fatty acid biosynthesis	11/4151	18/7299	0.454677148434343	0.836100756287597	100685468/477820/483378/100683704/111091303/479067/476732/491130/475631/478927/477352	ACACB/ACSL5/FASN/ACSF3/HTD2/ACSBG1/ACSBG2/ACACA/ACSL1/ACSL3/CBR4	cfa:100685468/cfa:477820/cfa:483378/cfa:100683704/cfa:111091303/cfa:479067/cfa:476732/cfa:491130/cfa:475631/cfa:478927/cfa:477352	11	7	100685468/483378/111091303/479067/476732/478927/477352	4	477820/100683704/491130/475631
cfa01210	2-Oxocarboxylic acid metabolism	11/4151	18/7299	0.454677148434343	0.836100756287597	478889/486633/609914/476602/479043/481081/479066/475591/481576/484394/486059	IDH1/BCAT1/GPT/LOC476602/IDH2/IDH3G/IDH3A/GOT1L1/ACO1/BCAT2/AADAT	cfa:478889/cfa:486633/cfa:609914/cfa:476602/cfa:479043/cfa:481081/cfa:479066/cfa:475591/cfa:481576/cfa:484394/cfa:486059	11	2	486633/475591	9	478889/609914/476602/479043/481081/479066/481576/484394/486059
cfa05160	Hepatitis C	83/4151	144/7299	0.460479610300942	0.837511218797934	609669/100855704/607899/476412/474890/482905/611051/403924/480291/481145/403657/476714/488473/100687866/404306/479444/481111/482839/477032/490310/403735/478053/611262/483625/100302056/100856468/403872/483729/480645/488449/484648/491587/488239/490878/480512/449021/476915/483312/100683160/485839/611939/608226/475864/100688110/100683675/477085/478257/477490/484335/480673/442859/482873/608573/607060/…	LOC609669/CDK2/IRF9/IRF3/CDKN1A/TLR3/OAS2/MYC/NFKBIA/TBK1/EGF/TYK2/CASP8/YWHAH/EGFR/PPP2R1B/STAT2/IKBKB/CTNNB1/RNASEL/HRAS/PPP2R2B/TRADD/NR1H3/EIF2AK1/IFNAR2/NRAS/RELA/YWHAE/STAT1/RAF1/PPP2R2D/E2F3/AKT1/PSME3/AKT2/RB1/GRB2/LDLR/E2F1/MAP2K2/CLDN15/YWHAZ/TRAF6/BID/PIK3CB/EIF2AK4/OAS3/PPP2R1A/TRAF2/NFKB1/PPP2CB/LOC608573/YWHAQ/LOC100856339/DDX58/LOC100855903/MAPK3/TNFRSF1A/OAS1/E2F2/CDK6/CLDN19/BAD/…	cfa:475864/cfa:100855704/cfa:607899/cfa:476412/cfa:474890/cfa:482905/cfa:611051/cfa:403924/cfa:480291/cfa:481145/cfa:403657/cfa:476714/cfa:488473/cfa:100687866/cfa:404306/cfa:479444/cfa:481111/cfa:482839/cfa:477032/cfa:490310/cfa:403735/cfa:478053/cfa:611262/cfa:483625/cfa:100302056/cfa:100856468/cfa:403872/cfa:483729/cfa:480645/cfa:488449/cfa:484648/cfa:491587/cfa:488239/cfa:490878/cfa:480512/cf…	83	21	609669/403657/404306/478053/483625/488239/476915/100683160/608226/477490/484335/482873/607005/608935/611852/403922/490049/475526/403869/119870216/608218	62	100855704/607899/476412/474890/482905/611051/403924/480291/481145/476714/488473/100687866/479444/481111/482839/477032/490310/403735/611262/100302056/100856468/403872/483729/480645/488449/484648/491587/490878/480512/449021/483312/485839/611939/475864/100688110/100683675/477085/478257/480673/442859/608573/607060/100856339/100855560/100855903/100855877/403634/608778/100855664/609920/483763/486469/48…
cfa05216	Thyroid cancer	23/4151	39/7299	0.461648001427244	0.837511218797934	474890/485069/403924/484198/477032/403735/488993/403872/481735/480137/477750/611939/403606/100855877/479180/449028/491278/480045/475526/478989/403869/487954/491979	CDKN1A/GADD45B/MYC/GADD45G/CTNNB1/HRAS/CCDC6/NRAS/RXRB/TPM3/NCOA4/MAP2K2/PPARG/MAPK3/POLK/CCND1/RXRA/TPR/BRAF/RXRG/TP53/TFG/LOC491979	cfa:474890/cfa:485069/cfa:403924/cfa:484198/cfa:477032/cfa:403735/cfa:488993/cfa:403872/cfa:481735/cfa:480137/cfa:477750/cfa:611939/cfa:403606/cfa:100855877/cfa:479180/cfa:449028/cfa:491278/cfa:480045/cfa:475526/cfa:478989/cfa:403869/cfa:487954/cfa:480137	23	7	488993/479180/480045/475526/478989/403869/487954	16	474890/485069/403924/484198/477032/403735/403872/481735/480137/477750/611939/403606/100855877/449028/491278/491979
cfa04742	Taste transduction	35/4151	60/7299	0.463034903444175	0.837511218797934	611236/100688996/403516/489727/100271736/100271743/403511/100271731/486838/100686650/403741/611349/100271744/481627/475272/100271742/100856190/100271740/479975/100682759/481746/476034/403556/477625/100855454/481749/485773/489143/489594/481780/480271/608842/448782/403827/484024	HTR3B/TAS2R4/CACNA1C/PKD1L3/TAS2R3/TAS2R5/GNB3/TAS2R42/PKD2L1/CACNA1A/HTR1B/GNG13/CAFA-T2R43/GABBR2/PDE1C/TAS2R1/PLCB2/CAFA-T2R67/PRKACB/LOC100682759/ITPR3/PLCB3/PRKACA/ADCY6/CALHM1/GRM4/PLCB1/GABRA1/TAS1R3/KCNK5/ADCY4/TAS2R40/P2RX3/CHRM3/GRM1	cfa:611236/cfa:100688996/cfa:403516/cfa:489727/cfa:100271736/cfa:100271743/cfa:403511/cfa:100271731/cfa:486838/cfa:100686650/cfa:403741/cfa:611349/cfa:100271744/cfa:481627/cfa:475272/cfa:100271742/cfa:100856190/cfa:100271740/cfa:479975/cfa:100682759/cfa:481746/cfa:476034/cfa:403556/cfa:477625/cfa:100855454/cfa:481749/cfa:485773/cfa:489143/cfa:489594/cfa:481780/cfa:480271/cfa:608842/cfa:448782/cfa…	35	26	611236/100688996/403516/489727/100271736/100271743/100271731/486838/100686650/611349/100271744/481627/100271742/100856190/100271740/100682759/481746/100855454/481749/485773/489594/480271/608842/448782/403827/484024	9	403511/403741/475272/479975/476034/403556/477625/489143/481780
cfa05202	Transcriptional misregulation in cancer	104/4151	181/7299	0.467179633154027	0.839436249967582	489928/477039/486025/482840/474890/485069/100855805/403924/488816/403438/481556/481330/479417/474619/484198/607474/480522/478549/483441/486685/106558266/491597/607076/403429/475456/475108/609253/403462/491872/481764/483729/488263/475223/477966/607083/481735/479515/479464/477295/475359/415126/611519/487760/115945198/608847/100686903/474606/488770/100856381/403850/403606/403885/100856480/475925/475…	ITGAM/TGFBR2/FLT3/PLAT/CDKN1A/GADD45B/CDK9/MYC/PROM1/MET/MLLT3/IL1R2/KMT2A/MEIS1/GADD45G/ETV5/JUP/NFKBIZ/PAX6/ETV6/H3C7/PDGFA/CD14/CDKN1B/SMAD1/PTK2/WT1/FCGR1A/TFE3/ETV7/RELA/H3C1/CDK14/ZEB1/ZBTB17/RXRB/NCOR1/BIRC2/FOXO1/CDKN2C/MITF/H3C12/ERG/H3C11/CCND3/ID2/REL/BCL2A1/FUS/CXCL8/PPARG/MMP9/CEBPB/ASPSCR1/ETV1/HDAC1/EWSR1/MDM2/FUT8/BMI1/BIRC3/MLLT1/IL2RB/TCF3/LDB1/CDKN1C/CEBPA/MYCN/NFKB1/MAX/PML/H3…	cfa:489928/cfa:477039/cfa:486025/cfa:482840/cfa:474890/cfa:485069/cfa:100855805/cfa:403924/cfa:488816/cfa:403438/cfa:481556/cfa:481330/cfa:479417/cfa:474619/cfa:484198/cfa:607474/cfa:480522/cfa:478549/cfa:488544/cfa:486685/cfa:611519/cfa:491597/cfa:607076/cfa:403429/cfa:475456/cfa:475108/cfa:609253/cfa:403462/cfa:491872/cfa:481764/cfa:483729/cfa:611519/cfa:475223/cfa:477966/cfa:607083/cfa:481735/…	104	26	489928/486025/481330/479417/607474/486685/403462/477966/479515/477295/474606/100856381/403850/403885/403439/487641/479180/480723/479077/490079/476126/478372/478989/403869/403727/487819	78	477039/482840/474890/485069/100855805/403924/488816/403438/481556/474619/484198/480522/478549/483441/106558266/491597/607076/403429/475456/475108/609253/491872/481764/483729/488263/475223/607083/481735/479464/475359/415126/611519/487760/115945198/608847/100686903/488770/403606/100856480/475925/475246/487309/609786/403693/448804/487097/489433/485023/485079/477804/102154676/100683573/482978/442859/…
cfa05016	Huntington disease	194/4151	339/7299	0.469244687876983	0.839436249967582	476598/477570/475774/606983/102153202/804481/480213/610766/484715/611934/479074/474895/488452/489480/403748/478918/804486/486244/100684945/100855591/477467/474830/490371/478702/804483/480478/611859/475630/119864793/488473/478701/611680/100855995/804479/612153/106557476/100683681/485004/100684768/480578/804487/479866/490899/480610/100856405/474505/100855659/612303/403791/478232/804488/111090847/11…	DNAH1/LOC477570/DNAH6/DNAH5/TUBB4B/ND3/TUBB6/ERN1/DNAH12/CREB3/HTT/DNAH8/DNAH7/DNAH2/SLC1A3/TUBA4A/CYTB/DNAH10/EP300/KLC1/PSMD9/TUBB/BECN2/LOC478702/ND4/PSMC5/POLR2E/SLC25A4/GPX4/CASP8/TUBB2A/ACTR1B/LOC100855995/COX2/BBC3/LOC106557476/LOC100683681/MAP2K7/LOC100684768/CLTC/ATP8/CREBBP/WIPI1/PSMD11/TUBA1C/DNAL4/PSMB5/CREB3L4/ACTR1A/MTOR/ATP6/POLR2L/LOC119874008/GPX1/LOC610636/COX6A2/POLR2H/POLR2F/N…	cfa:476598/cfa:608051/cfa:475774/cfa:606983/cfa:102153202/cfa:804481/cfa:480213/cfa:610766/cfa:484715/cfa:611934/cfa:479074/cfa:474895/cfa:488452/cfa:489480/cfa:403748/cfa:610636/cfa:804486/cfa:486244/cfa:100684945/cfa:100855591/cfa:477467/cfa:474830/cfa:490371/cfa:478702/cfa:804483/cfa:480478/cfa:611859/cfa:475630/cfa:478059/cfa:488473/cfa:478702/cfa:403791/cfa:100855995/cfa:804479/cfa:612153/cf…	194	63	476598/477570/475774/606983/610766/484715/479074/474895/488452/489480/486244/100684945/490371/100683681/100684768/480578/479866/478232/119874008/610636/479780/480114/100856190/475214/100856395/612620/483284/475152/477280/474749/480605/478553/485825/119870103/474416/480660/489462/479483/608051/479255/607751/475921/485773/483636/480338/480465/100682717/403928/100687259/478522/479804/609990/478372/4…	131	102153202/804481/480213/611934/403748/478918/804486/100855591/477467/474830/478702/804483/480478/611859/475630/119864793/488473/478701/611680/100855995/804479/612153/106557476/485004/804487/490899/480610/100856405/474505/100855659/612303/403791/804488/111090847/442961/478656/474512/475978/474750/119874448/483106/476215/804476/480894/478109/607139/477437/491061/607922/475980/403606/100192385/47675…
cfa04917	Prolactin signaling pathway	40/4151	69/7299	0.476989196904659	0.839436249967582	607019/487546/490792/403735/403856/100855872/403872/483729/490968/488449/484648/490878/100687271/490006/449021/483312/608847/611939/484757/477085/100686766/490439/442859/100856339/607023/100855877/478464/449028/490969/611782/483957/403639/612821/485864/488165/487235/403640/474581/481954/119870216	MAPK11/SHC4/FOS/HRAS/MAPK14/IRF1/NRAS/RELA/STAT5A/STAT1/RAF1/AKT1/SOCS4/SOCS1/AKT2/GRB2/CCND3/MAP2K2/CISH/PIK3CB/LOC100686766/SHC1/NFKB1/LOC100856339/MAPK12/MAPK3/MAPK10/CCND1/STAT5B/CCND2/TNFRSF11A/ESR2/MAPK13/SRC/SLC2A2/PIK3R1/ESR1/SOCS5/FOXO3/LOC119870216	cfa:607019/cfa:487546/cfa:490792/cfa:403735/cfa:403856/cfa:100855872/cfa:403872/cfa:483729/cfa:490969/cfa:488449/cfa:484648/cfa:490878/cfa:100687271/cfa:490006/cfa:449021/cfa:483312/cfa:611782/cfa:611939/cfa:484757/cfa:477085/cfa:403856/cfa:490439/cfa:442859/cfa:100856339/cfa:607023/cfa:100855877/cfa:478464/cfa:449028/cfa:490969/cfa:611782/cfa:483957/cfa:403639/cfa:612821/cfa:485864/cfa:488165/cf…	40	9	607019/487546/100687271/484757/607023/403639/488165/403640/119870216	31	490792/403735/403856/100855872/403872/483729/490968/488449/484648/490878/490006/449021/483312/608847/611939/477085/100686766/490439/442859/100856339/100855877/478464/449028/490969/611782/483957/612821/485864/487235/474581/481954
cfa00051	Fructose and mannose metabolism	20/4151	34/7299	0.480541135352518	0.839436249967582	100856448/489019/100856660/100533995/487139/484777/477711/489715/474486/489096/479787/480185/607537/483800/474787/487797/478369/490013/487535/608751	HK2/HKDC1/GMPPB/FPGT/PFKFB3/PFKFB4/TPI1/FCSK/PMM1/HK3/ALDOA/ENOSF1/AKR1B1/TKFC/ALDOB/PFKL/MPI/PMM2/SORD/GMPPA	cfa:100856448/cfa:489019/cfa:100856660/cfa:100533995/cfa:487139/cfa:484777/cfa:477711/cfa:489715/cfa:474486/cfa:489096/cfa:479787/cfa:480185/cfa:607537/cfa:483800/cfa:474787/cfa:487797/cfa:478369/cfa:490013/cfa:487535/cfa:608751	20	7	100856448/489019/489096/479787/480185/483800/474787	13	100856660/100533995/487139/484777/477711/489715/474486/607537/487797/478369/490013/487535/608751
cfa00760	Nicotinate and nicotinamide metabolism	20/4151	34/7299	0.480541135352518	0.839436249967582	403756/477809/119871462/612569/488881/610576/489589/475393/483371/106559724/483309/479342/478726/485045/100856598/612558/609545/609412/608849/484162	CD38/NT5C2/LOC119871462/NADK2/NUDT12/NMNAT2/NADK/PNP/SIRT7/LOC106559724/NT5C/NNT/SIRT5/SIRT6/NAMPT/SIRT2/NT5M/NAPRT/AOX2/NMRK1	cfa:403756/cfa:477809/cfa:489012/cfa:612569/cfa:488881/cfa:610576/cfa:489589/cfa:475393/cfa:483371/cfa:106559724/cfa:483309/cfa:479342/cfa:478726/cfa:485045/cfa:100856598/cfa:612558/cfa:609545/cfa:609412/cfa:608849/cfa:484162	20	8	403756/119871462/612569/488881/610576/100856598/608849/484162	12	477809/489589/475393/483371/106559724/483309/479342/478726/485045/612558/609545/609412
cfa00601	Glycosphingolipid biosynthesis - lacto and neolacto series	16/4151	27/7299	0.481157745141748	0.839436249967582	491357/102151792/476397/449026/100682680/482527/488386/102154559/491265/484398/610736/481222/608143/484396/481579/111095419	GGTA1/LOC102151792/LOC476397/FUT7/FUT4/B4GALT2/B3GALT1/B3GNT5/ABO/FUT2/ST3GAL3/A4GALT/B4GALT4/FUT1/B4GALT1/LOC111095419	cfa:491357/cfa:102151792/cfa:476397/cfa:449026/cfa:100682680/cfa:482527/cfa:488386/cfa:102154559/cfa:491265/cfa:484398/cfa:610736/cfa:481222/cfa:608143/cfa:484396/cfa:481579/cfa:491265	16	8	102151792/476397/449026/491265/484398/610736/481579/111095419	8	491357/100682680/482527/488386/102154559/481222/608143/484396
cfa04152	AMPK signaling pathway	73/4151	127/7299	0.481851623848461	0.839436249967582	100685468/480580/403492/611934/485088/479444/488389/119871462/474818/478053/478870/403607/487139/612303/608378/478232/483755/484777/491587/489688/490878/477295/403583/483378/449021/102156745/111096471/403625/490280/610130/477437/477732/480255/485672/607922/403606/479115/486148/479351/477085/484990/485884/484335/611619/482873/100856339/481184/483636/611201/487797/486839/489571/477403/449028/475590…	ACACB/RPS6KB1/G6PC1/CREB3/STK11/PPP2R1B/G6PC2/LOC119871462/RAB14/PPP2R2B/STRADB/LIPE/PFKFB3/CREB3L4/RPTOR/MTOR/PPP2R5B/PFKFB4/PPP2R2D/MLYCD/AKT1/FOXO1/CPT1A/FASN/AKT2/MAP3K7/LOC111096471/ADIPOQ/PPP2R5A/AKT1S1/ULK1/ADIPOR2/PCK2/PPP2R3A/CREB1/PPARG/TBC1D1/IRS1/PRKAA1/PIK3CB/INSR/HNF4A/PPP2R1A/RAB11B/PPP2CB/LOC100856339/CPT1B/CREB3L1/ELAVL1/PFKL/SCD/PRKAA2/CAB39/CCND1/EIF4EBP1/RPS6KB2/EEF2K/CREB5/CF…	cfa:100685468/cfa:480580/cfa:403492/cfa:611934/cfa:485088/cfa:479444/cfa:488389/cfa:489012/cfa:474818/cfa:478053/cfa:478870/cfa:403607/cfa:487139/cfa:612303/cfa:608378/cfa:478232/cfa:483755/cfa:484777/cfa:491587/cfa:489688/cfa:490878/cfa:477295/cfa:403583/cfa:483378/cfa:449021/cfa:102156745/cfa:485548/cfa:403625/cfa:490280/cfa:610130/cfa:477437/cfa:477732/cfa:480255/cfa:485672/cfa:607922/cfa:4036…	73	27	100685468/480580/403492/119871462/474818/478053/608378/478232/477295/403583/483378/102156745/111096471/403625/480255/484990/485884/484335/482873/483636/611201/486839/479812/492302/611993/403773/119870216	46	611934/485088/479444/488389/478870/403607/487139/612303/483755/484777/491587/489688/490878/449021/490280/610130/477437/477732/485672/607922/403606/479115/486148/479351/477085/611619/100856339/481184/487797/489571/477403/449028/475590/610499/475266/476744/486263/403616/404009/491130/100855509/487235/485548/100856379/481954/609377
cfa04920	Adipocytokine signaling pathway	41/4151	71/7299	0.490490330345319	0.841904897347825	100685468/403492/480291/485088/488389/482839/611262/477820/478232/102155642/483729/481735/490878/403583/449021/111096471/403625/477732/480255/486148/479351/480673/442859/479067/481184/403634/478464/489571/491278/486263/403616/403922/476732/482437/475631/478989/478927/485548/100856379/119870216/477488	ACACB/G6PC1/NFKBIA/STK11/G6PC2/IKBKB/TRADD/ACSL5/MTOR/NFKBIE/RELA/RXRB/AKT1/CPT1A/AKT2/LOC111096471/ADIPOQ/ADIPOR2/PCK2/IRS1/PRKAA1/TRAF2/NFKB1/ACSBG1/CPT1B/TNFRSF1A/MAPK10/PRKAA2/RXRA/CAMKK2/LEP/TNF/ACSBG2/SLC2A1/ACSL1/RXRG/ACSL3/IRS2/PRKAB2/LOC119870216/PTPN11	cfa:100685468/cfa:403492/cfa:480291/cfa:485088/cfa:488389/cfa:482839/cfa:611262/cfa:477820/cfa:478232/cfa:102155642/cfa:483729/cfa:481735/cfa:490878/cfa:403583/cfa:449021/cfa:485548/cfa:403625/cfa:477732/cfa:480255/cfa:486148/cfa:479351/cfa:480673/cfa:442859/cfa:479067/cfa:481184/cfa:403634/cfa:478464/cfa:489571/cfa:491278/cfa:486263/cfa:403616/cfa:403922/cfa:476732/cfa:482437/cfa:475631/cfa:4789…	41	15	100685468/403492/478232/403583/111096471/403625/480255/479067/403922/476732/482437/478989/478927/119870216/477488	26	480291/485088/488389/482839/611262/477820/102155642/483729/481735/490878/449021/477732/486148/479351/480673/442859/481184/403634/478464/489571/491278/486263/403616/475631/485548/100856379
cfa04726	Serotonergic synapse	58/4151	101/7299	0.496927265449283	0.841904897347825	487515/489117/611236/403516/100683432/612139/403511/611956/100855828/486628/480048/608811/403735/491184/100686650/403741/488087/611349/403617/403872/489485/403450/484648/606852/100856190/403544/479975/481746/489284/610817/106559760/476034/403556/476548/100855806/480660/487402/403912/482814/608623/403881/403407/481165/100855877/485773/403859/478227/485698/489458/611002/487512/403928/442957/475526/…	PLA2G4F/DUSP1/HTR3B/CACNA1C/GNG5/GNG7/GNB3/TPH1/PRKCG/ITPR2/PLA2G4A/PLA2G4D/HRAS/SLC6A4/CACNA1A/HTR1B/GNB4/GNG13/GNGT2/NRAS/ALOX15B/MAOA/RAF1/DDC/PLCB2/PTGS1/PRKACB/ITPR3/KCNJ5/GNG2/GNG8/PLCB3/PRKACA/ITPR1/GNG11/CACNA1B/HTR6/GNB1/HTR5A/GNB5/HTR2B/APP/TPH2/MAPK3/PLCB1/ADCY5/GNAI1/TRPC1/ALOX15/GNG14/PLA2G4B/GNAQ/GNAI2/BRAF/HTR7/PLA2G4E/KCNN2/XLOC_023449	cfa:487515/cfa:489117/cfa:611236/cfa:403516/cfa:100683432/cfa:612139/cfa:403511/cfa:611956/cfa:100855828/cfa:486628/cfa:480048/cfa:608811/cfa:403735/cfa:491184/cfa:100686650/cfa:403741/cfa:488087/cfa:611349/cfa:403617/cfa:403872/cfa:489485/cfa:403450/cfa:484648/cfa:606852/cfa:100856190/cfa:403544/cfa:479975/cfa:481746/cfa:489284/cfa:610817/cfa:106559760/cfa:476034/cfa:403556/cfa:476548/cfa:100855…	58	32	487515/611236/403516/612139/611956/100855828/486628/608811/491184/100686650/611349/403617/489485/606852/100856190/403544/481746/610817/106559760/480660/487402/482814/403407/481165/485773/485698/489458/487512/403928/475526/477762/487514	26	489117/100683432/403511/480048/403735/403741/488087/403872/403450/484648/479975/489284/476034/403556/476548/100855806/403912/608623/403881/100855877/403859/478227/611002/442957/474640/XLOC_023449
cfa03440	Homologous recombination	25/4151	43/7299	0.49721627801055	0.841904897347825	490746/476021/476806/491122/119872933/487053/403437/100687200/474180/477576/491079/403568/610190/475548/100855690/480175/489537/474674/477070/476676/477729/100856421/481449/491143/610047	RAD51B/MUS81/POLD3/BRIP1/LOC119872933/RAD54B/BRCA1/XRCC3/BRCA2/TOP3B/EME1/RAD51/BARD1/XRCC2/RPA1/RBBP8/TOP3A/RAD50/TOPBP1/BABAM1/RAD52/RPA2/RPA3/RAD51D/POLD1	cfa:490746/cfa:476021/cfa:476806/cfa:491122/cfa:100687200/cfa:487053/cfa:403437/cfa:100687200/cfa:474180/cfa:477576/cfa:491079/cfa:403568/cfa:102156002/cfa:475548/cfa:100855690/cfa:480175/cfa:489537/cfa:474674/cfa:477070/cfa:476676/cfa:477729/cfa:100856421/cfa:481449/cfa:491143/cfa:610047	25	9	490746/119872933/403437/474180/480175/474674/477070/477729/610047	16	476021/476806/491122/487053/100687200/477576/491079/403568/610190/475548/100855690/489537/476676/100856421/481449/491143
cfa04130	SNARE interactions in vesicular transport	21/4151	36/7299	0.499530839550156	0.841904897347825	483779/475816/609784/478449/100855648/482823/609734/477439/609594/475497/475231/102154970/100685447/106559029/100855649/491185/479491/490303/100855965/484019/489919	STX5/SEC22B/VAMP8/LOC478449/STX3/VAMP5/USE1/STX2/BNIP1/YKT6/BET1/VAMP3/VTI1A/VAMP4/STX16/GOSR1/VAMP2/STX6/STX1A/STX11/STX4	cfa:483779/cfa:475816/cfa:609784/cfa:478449/cfa:100855648/cfa:482823/cfa:609734/cfa:477439/cfa:609594/cfa:475497/cfa:475231/cfa:102154970/cfa:100685447/cfa:106559029/cfa:100855649/cfa:491185/cfa:479491/cfa:490303/cfa:100855965/cfa:484019/cfa:489919	21	8	478449/609594/475231/102154970/100685447/100855649/491185/479491	13	483779/475816/609784/100855648/482823/609734/477439/475497/106559029/490303/100855965/484019/489919
cfa05032	Morphine addiction	46/4151	80/7299	0.501736538933806	0.841904897347825	100684653/100683432/612139/403511/609574/607262/100855828/479540/100686650/488087/611349/403617/481627/475272/479975/609938/483996/489284/610817/106559760/403556/489609/477625/100855806/480660/403912/608623/486975/488939/482994/489143/403859/478227/607357/611002/479075/484073/480271/487221/485189/442957/611730/492220/488422/478624/486915	GRK6/GNG5/GNG7/GNB3/PDE2A/ARRB2/PRKCG/PDE4B/CACNA1A/GNB4/GNG13/GNGT2/GABBR2/PDE1C/PRKACB/PDE4C/PDE7B/KCNJ5/GNG2/GNG8/PRKACA/GABRD/ADCY6/GNG11/CACNA1B/GNB1/GNB5/PDE7A/PDE8B/ADCY3/GABRA1/ADCY5/GNAI1/ADCY1/GNG14/GRK4/PDE10A/ADCY4/PDE4D/ARRB1/GNAI2/PDE3B/GABRE/PDE11A/ADCY2/GRK5	cfa:100684653/cfa:100683432/cfa:612139/cfa:403511/cfa:609574/cfa:607262/cfa:100855828/cfa:479540/cfa:100686650/cfa:488087/cfa:611349/cfa:403617/cfa:481627/cfa:475272/cfa:479975/cfa:609938/cfa:483996/cfa:489284/cfa:610817/cfa:106559760/cfa:403556/cfa:489609/cfa:477625/cfa:100855806/cfa:480660/cfa:403912/cfa:608623/cfa:486975/cfa:488939/cfa:482994/cfa:489143/cfa:403859/cfa:611810/cfa:607357/cfa:611…	46	18	612139/609574/100855828/100686650/611349/403617/481627/609938/610817/106559760/489609/480660/488939/607357/479075/480271/485189/478624	28	100684653/100683432/403511/607262/479540/488087/475272/479975/483996/489284/403556/477625/100855806/403912/608623/486975/482994/489143/403859/478227/611002/484073/487221/442957/611730/492220/488422/486915
cfa04720	Long-term potentiation	38/4151	66/7299	0.505709966384251	0.841904897347825	403516/100684945/100855828/486628/487353/476428/403735/482687/480416/479866/403872/100684140/484648/612448/100856190/474584/489050/403609/479975/403557/611939/481746/476034/403556/476548/100855877/485773/483225/607357/403928/479248/403486/403558/475526/478351/484024/612941/489168	CACNA1C/EP300/PRKCG/ITPR2/RPS6KA1/CALM3/HRAS/CAMK2B/CALM1/CREBBP/NRAS/CAMK4/RAF1/RPS6KA2/PLCB2/CALM2/CAMK2G/PPP1CA/PRKACB/PPP1CC/MAP2K2/ITPR3/PLCB3/PRKACA/ITPR1/MAPK3/PLCB1/RAP1A/ADCY1/GNAQ/PPP3CB/PPP3CA/PPP1CB/BRAF/CALML4/GRM1/CAMK2A/GRIA1	cfa:403516/cfa:100684945/cfa:100855828/cfa:486628/cfa:487353/cfa:474584/cfa:403735/cfa:610764/cfa:474584/cfa:479866/cfa:403872/cfa:100684140/cfa:484648/cfa:612448/cfa:100856190/cfa:474584/cfa:489050/cfa:403609/cfa:479975/cfa:403557/cfa:611939/cfa:481746/cfa:476034/cfa:403556/cfa:476548/cfa:100855877/cfa:485773/cfa:483225/cfa:607357/cfa:403928/cfa:479248/cfa:403486/cfa:403558/cfa:475526/cfa:478351…	38	17	403516/100684945/100855828/486628/482687/479866/100684140/100856190/481746/485773/483225/607357/403928/479248/475526/484024/612941	21	487353/476428/403735/480416/403872/484648/612448/474584/489050/403609/479975/403557/611939/476034/403556/476548/100855877/403486/403558/478351/489168
cfa00770	Pantothenate and CoA biosynthesis	13/4151	22/7299	0.505977445605712	0.841904897347825	489133/486633/487653/100688308/480517/477168/489426/610267/484394/481620/486790/486398/102155332	PANK3/BCAT1/PPCDC/ALDH3A2/COASY/PANK2/AASDHPPT/ALDH16A1/BCAT2/ALDH1B1/PANK1/UPB1/LOC102155332	cfa:489133/cfa:486633/cfa:487653/cfa:100688308/cfa:480517/cfa:489133/cfa:489426/cfa:610267/cfa:484394/cfa:481620/cfa:486790/cfa:486398/cfa:442973	13	4	486633/481620/486398/102155332	9	489133/487653/100688308/480517/477168/489426/610267/484394/486790
cfa04976	Bile secretion	34/4151	59/7299	0.508043942277048	0.841904897347825	612275/481036/480372/486962/481354/403992/403879/481635/612928/100683160/475538/479975/481634/403556/477625/480113/488171/482994/403859/477098/477928/607357/478171/492302/491278/403966/474571/480271/482437/612463/474640/478624/484068/475171	SLC4A5/ATP1B4/SLC10A1/CYP7A1/ABCG5/ATP1A1/ABCB1/BAAT/NR1H4/LDLR/SLC4A2/PRKACB/LOC481634/PRKACA/ADCY6/EPHX1/NCEH1/ADCY3/ADCY5/ATP1B3/CA2/ADCY1/SLC9A1/CFTR/RXRA/ATP1B1/ABCG8/ADCY4/SLC2A1/ATP1A3/KCNN2/ADCY2/SLC22A1/SLC4A4	cfa:612275/cfa:481036/cfa:480372/cfa:486962/cfa:481354/cfa:403992/cfa:403879/cfa:481635/cfa:612928/cfa:100683160/cfa:475538/cfa:479975/cfa:481634/cfa:403556/cfa:477625/cfa:480113/cfa:488171/cfa:482994/cfa:403859/cfa:477098/cfa:477928/cfa:607357/cfa:478171/cfa:492302/cfa:491278/cfa:403966/cfa:474571/cfa:480271/cfa:482437/cfa:612463/cfa:474640/cfa:478624/cfa:484068/cfa:475171	34	21	612275/481036/480372/486962/481354/403992/481635/100683160/481634/488171/477098/477928/607357/478171/492302/474571/480271/482437/612463/478624/484068	13	403879/612928/475538/479975/403556/477625/480113/482994/403859/491278/403966/474640/475171
cfa00604	Glycosphingolipid biosynthesis - ganglio series	9/4151	15/7299	0.511220266067547	0.841904897347825	482050/100036755/612022/490205/491324/481737/481129/489714/485724	ST3GAL1/ST8SIA5/ST3GAL5/ST6GALNAC3/ST6GALNAC6/B3GALT4/B4GALNT1/ST3GAL2/SLC33A1	cfa:482050/cfa:100036755/cfa:612022/cfa:490205/cfa:491324/cfa:481737/cfa:481129/cfa:489714/cfa:485724	9	3	100036755/490205/485724	6	482050/612022/491324/481737/481129/489714
cfa00730	Thiamine metabolism	9/4151	15/7299	0.511220266067547	0.841904897347825	489554/480712/611724/490204/403736/477214/490614/480689/102156938	AK4/AK1/LOC611724/AK5/ALPI/NFS1/THTPA/AK8/LOC102156938	cfa:489554/cfa:480712/cfa:611724/cfa:490204/cfa:403736/cfa:477214/cfa:490614/cfa:480689/cfa:478145	9	4	611724/490204/403736/480689	5	489554/480712/477214/490614/102156938
cfa02010	ABC transporters	26/4151	45/7299	0.513790904121633	0.841904897347825	606966/490898/444852/481354/481651/403453/485090/403879/478648/478914/479939/478384/489979/491967/610604/478900/612520/474864/479879/492302/474571/100682973/482800/100683063/477643/474866	ABCA13/ABCA8/ABCA4/ABCG5/ABCA1/ABCC1/ABCA7/ABCB1/ABCC5/ABCB6/ABCD3/LOC478384/LOC489979/ABCB7/ABCG4/ABCA12/ABCD1/TAP2/ABCA3/CFTR/ABCG8/ABCB10/ABCB8/LOC100683063/ABCD2/TAP1	cfa:606966/cfa:490898/cfa:444852/cfa:481354/cfa:481651/cfa:403453/cfa:485090/cfa:403879/cfa:478648/cfa:478914/cfa:479939/cfa:478384/cfa:489979/cfa:491967/cfa:610604/cfa:478900/cfa:612520/cfa:474864/cfa:479879/cfa:492302/cfa:474571/cfa:100682973/cfa:482800/cfa:100683063/cfa:477643/cfa:474866	26	13	606966/444852/481354/403453/485090/478384/489979/610604/478900/492302/474571/100682973/100683063	13	490898/481651/403879/478648/478914/479939/491967/612520/474864/479879/482800/477643/474866
cfa04930	Type II diabetes mellitus	26/4151	45/7299	0.513790904121633	0.841904897347825	403516/100856448/490305/489019/482839/490425/100686650/478232/100687271/490006/489096/111096471/403625/486148/477085/484990/480660/494005/100856339/100855877/478464/403922/488165/487235/609934/485548	CACNA1C/HK2/CACNA1E/HKDC1/IKBKB/PKLR/CACNA1A/MTOR/SOCS4/SOCS1/HK3/LOC111096471/ADIPOQ/IRS1/PIK3CB/INSR/CACNA1B/PRKCD/LOC100856339/MAPK3/MAPK10/TNF/SLC2A2/PIK3R1/PRKCE/IRS2	cfa:403516/cfa:100856448/cfa:490305/cfa:489019/cfa:482839/cfa:490425/cfa:100686650/cfa:478232/cfa:100687271/cfa:490006/cfa:489096/cfa:485548/cfa:403625/cfa:486148/cfa:477085/cfa:484990/cfa:480660/cfa:494005/cfa:100856339/cfa:100855877/cfa:478464/cfa:403922/cfa:488165/cfa:487235/cfa:609934/cfa:485548	26	15	403516/100856448/490305/489019/490425/100686650/478232/100687271/489096/111096471/403625/484990/480660/403922/488165	11	482839/490006/486148/477085/494005/100856339/100855877/478464/487235/609934/485548
cfa00410	beta-Alanine metabolism	19/4151	33/7299	0.540611021076192	0.866561395836021	480511/477517/476165/490957/481486/489688/100688308/480798/478991/100856745/487107/610267/480828/488790/481620/486398/484521/490779/483695	AOC3/ACADS/CNDP1/AOC2/ALDH7A1/MLYCD/ALDH3A2/PAOX/ALDH9A1/HADHA/GAD2/ALDH16A1/ECHS1/ACOX3/ALDH1B1/UPB1/LGALS4/ALDH6A1/CARNS1	cfa:480511/cfa:477517/cfa:476165/cfa:490957/cfa:481486/cfa:489688/cfa:100688308/cfa:485787/cfa:478991/cfa:100856745/cfa:487107/cfa:610267/cfa:480828/cfa:488790/cfa:481620/cfa:486398/cfa:480828/cfa:490779/cfa:483695	19	8	480511/476165/490957/488790/481620/486398/490779/483695	11	477517/481486/489688/100688308/480798/478991/100856745/487107/610267/480828/484521
cfa00100	Steroid biosynthesis	15/4151	26/7299	0.54866583872981	0.866561395836021	481133/491611/491280/490391/609430/609364/481079/476027/608021/100856363/475225/489573/475491/119868057/102154725	CYP27B1/LSS/CEL/LBR/EBP/HSD17B7/NSDHL/TM7SF2/SQLE/LIPA/CYP51A1/DHCR24/MSMO1/LOC119868057/LOC102154725	cfa:481133/cfa:491611/cfa:491280/cfa:490391/cfa:609430/cfa:609364/cfa:481079/cfa:476027/cfa:608021/cfa:100856363/cfa:475225/cfa:489573/cfa:475491/cfa:475491/cfa:475491	15	6	481133/491280/475225/475491/119868057/102154725	9	491611/490391/609430/609364/481079/476027/608021/100856363/489573
cfa05320	Autoimmune thyroid disease	15/4151	26/7299	0.54866583872981	0.866561395836021	482047/481732/403790/607786/474860/489030/119881611/486469/607827/541592/403765/481731/483594/474869/403968	TG/DLA-DMA/IL5/DLA-DOB/HLA-DRB1/PRF1/LOC119881611/FAS/DLA-DMB/DLA-12/CD80/DLA-DRA/DLA-79/DLA-DOA/TSHR	cfa:482047/cfa:481732/cfa:403790/cfa:607786/cfa:474860/cfa:489030/cfa:474860/cfa:486469/cfa:607827/cfa:541592/cfa:403765/cfa:481731/cfa:483594/cfa:474869/cfa:403968	15	12	482047/481732/403790/607786/474860/489030/119881611/607827/481731/483594/474869/403968	3	486469/541592/403765
cfa04145	Phagosome	76/4151	134/7299	0.551007958771352	0.866561395836021	489928/477570/607342/102153202/480437/480213/478918/607700/487114/102152234/483691/474830/475816/488576/478702/488437/478701/480360/403400/100855995/106557476/481732/607076/484087/100856405/403462/486694/476728/610636/475236/479461/607786/479693/474860/XLOC_004732/489664/106559217/489949/608977/478797/477707/474394/119881611/476995/608051/403729/404007/119866377/102154194/474864/403580/102154970/…	ITGAM/LOC477570/COLEC12/TUBB4B/DYNC1H1/TUBB6/TUBA4A/NCF1/MRC1/LOC102152234/TCIRG1/TUBB/SEC22B/RAB7B/LOC478702/ITGAV/TUBB2A/ATP6V1D/CTSS/LOC100855995/LOC106557476/DLA-DMA/CD14/THBS2/TUBA1C/FCGR1A/OLR1/C3/LOC610636/DYNC1I1/DYNC2H1/DLA-DOB/DYNC1LI2/HLA-DRB1/XLOC_004732/CYBA/RAC3/CORO1A/ITGB5/DYNC1I2/C1R/RAB5B/LOC119881611/LAMP1/LOC608051/ATP6V0E1/RAB7A/LOC119866377/TUBB3/TAP2/ACTB/VAMP3/ATP6V0A4/COM…	cfa:489928/cfa:608051/cfa:607342/cfa:102153202/cfa:480437/cfa:480213/cfa:610636/cfa:607700/cfa:487114/cfa:403729/cfa:483691/cfa:474830/cfa:475816/cfa:488576/cfa:478702/cfa:488437/cfa:478702/cfa:480360/cfa:403400/cfa:100855995/cfa:106557476/cfa:481732/cfa:607076/cfa:484087/cfa:100856405/cfa:403462/cfa:486694/cfa:476728/cfa:610636/cfa:475236/cfa:479461/cfa:607786/cfa:479693/cfa:474860/cfa:403580/cf…	76	36	489928/477570/480437/607700/487114/102152234/488437/403400/481732/484087/403462/486694/476728/610636/479461/607786/474860/119881611/476995/608051/403580/102154970/482779/476665/478007/479877/607827/487486/481731/485950/483594/478168/100686787/111089957/474869/478890	40	607342/102153202/480213/478918/483691/474830/475816/488576/478702/478701/480360/100855995/106557476/607076/100856405/475236/479693/XLOC_004732/489664/106559217/489949/608977/478797/477707/474394/403729/404007/119866377/102154194/474864/480649/475199/404017/541592/475923/490477/100855815/403788/482528/474866
cfa04142	Lysosome	72/4151	127/7299	0.553720649641601	0.866561395836021	475212/607186/609321/484067/100856090/403698/475983/483691/479973/476086/479053/478306/403400/480253/476191/481717/403403/480578/608555/484760/403707/609840/474969/490004/100688000/476010/474429/608843/486117/485498/475678/478435/403920/492194/485337/480283/479042/481226/476697/479794/100856363/119876012/484681/486077/100856506/474391/476995/100855818/475443/475316/489104/479666/474856/111095877/…	HYAL4/LAMP3/LOC609321/IGF2R/CTNS/NPC1/ACP2/TCIRG1/DNASE2B/MFSD8/AP3B2/DMXL2/CTSS/AP1G2/WDR7/NEU1/PLA2G15/CLTC/GGA2/HYAL2/SGSH/AP1M1/SLC17A5/LITAF/AP1S1/CTSF/GNS/CTSK/ENTPD4/CLN5/LAPTM4A/SCARB2/NPC2/IDS/TPP1/AP4S1/AP3S2/NAGA/DNASE2/CLN3/LIPA/LOC119876012/SUMF1/CTSB/GNPTG/CD63/LAMP1/GM2A/GNPTAB/PPT1/CLTB/AP1G1/PPT2/CD68/GGA3/ATP6V0A4/CTSZ/GGA1/HGSNAT/CLTA/ATP6V0C/GUSB/CD164/HYAL3/DMXL1/CTSH/AP3M1/A…	cfa:475212/cfa:607186/cfa:609321/cfa:484067/cfa:100856090/cfa:403698/cfa:475983/cfa:483691/cfa:479973/cfa:476086/cfa:479053/cfa:478306/cfa:403400/cfa:479666/cfa:476191/cfa:481717/cfa:403403/cfa:480578/cfa:608555/cfa:484760/cfa:403707/cfa:609840/cfa:474969/cfa:490004/cfa:100688000/cfa:476010/cfa:474429/cfa:608843/cfa:486117/cfa:485498/cfa:475678/cfa:478435/cfa:403920/cfa:492194/cfa:485337/cfa:4802…	72	22	475212/607186/609321/484067/403698/479973/476086/479053/403400/476191/480578/492194/485337/480283/476995/111095877/482779/482833/479877/474631/482665/480460	50	100856090/475983/483691/478306/480253/481717/403403/608555/484760/403707/609840/474969/490004/100688000/476010/474429/608843/486117/485498/475678/478435/403920/479042/481226/476697/479794/100856363/119876012/484681/486077/100856506/474391/100855818/475443/475316/489104/479666/474856/483310/611983/481266/100856559/403831/475020/608620/479065/489052/482528/478909/476750
cfa05014	Amyotrophic lateral sclerosis	226/4151	399/7299	0.559266670767868	0.866561395836021	476598/477570/475774/606983/102153202/804481/480213/610766/607019/484715/474895/488452/489480/478918/804486/490448/486244/486270/100855591/477467/608074/474830/489812/490371/481145/478702/804483/480478/119864793/610829/478701/477618/483618/611680/608534/100855995/804479/106557476/100683681/480726/403856/489042/100684768/403474/475913/403416/804487/490899/480610/100856405/483780/474505/100855659/4…	DNAH1/LOC477570/DNAH6/DNAH5/TUBB4B/ND3/TUBB6/ERN1/MAPK11/DNAH12/DNAH8/DNAH7/DNAH2/TUBA4A/CYTB/NUP210L/DNAH10/ATXN2/KLC1/PSMD9/HNRNPA3/TUBB/POM121C/BECN2/TBK1/LOC478702/ND4/PSMC5/GPX4/PFN4/TUBB2A/PRPH/NUP160/ACTR1B/NUP214/LOC100855995/COX2/LOC106557476/LOC100683681/HSPA5/MAPK14/MCU/LOC100684768/CAT/NUP85/BCL2/ATP8/WIPI1/PSMD11/TUBA1C/NXF1/DNAL4/PSMB5/ACTR1A/NUP88/MTOR/ATP6/LOC119874008/GPX1/LOC111…	cfa:476598/cfa:608051/cfa:475774/cfa:606983/cfa:102153202/cfa:804481/cfa:480213/cfa:610766/cfa:607019/cfa:484715/cfa:474895/cfa:488452/cfa:489480/cfa:610636/cfa:804486/cfa:490448/cfa:486244/cfa:486270/cfa:100855591/cfa:477467/cfa:608074/cfa:474830/cfa:489812/cfa:490371/cfa:481145/cfa:478702/cfa:804483/cfa:480478/cfa:478059/cfa:610829/cfa:478702/cfa:477618/cfa:483618/cfa:403791/cfa:608534/cfa:1008…	226	84	476598/477570/475774/606983/610766/607019/484715/474895/488452/489480/490448/486244/486270/608074/489812/490371/610829/477618/483618/608534/100683681/480726/100684768/403416/478232/119874008/111095750/489951/610636/479780/480114/475214/100856395/491909/483284/489547/479360/484632/100856381/481746/474749/485825/477274/119870103/474416/474772/100683352/608051/102153757/607751/475445/481587/607023/4…	142	102153202/804481/480213/478918/804486/100855591/477467/474830/481145/478702/804483/480478/119864793/478701/611680/100855995/804479/106557476/403856/489042/403474/475913/804487/490899/480610/100856405/483780/474505/100855659/403791/607268/804488/442961/100856109/484370/475978/474750/480454/119874448/487675/100688445/483106/476215/804476/480894/481459/607653/XLOC_004732/475730/479458/477437/491061/…
cfa00280	Valine, leucine and isoleucine degradation	29/4151	51/7299	0.559273523371906	0.866561395836021	477517/486633/481486/100688308/478991/476348/100683704/100856745/489421/478506/610267/486240/477076/480828/484488/100855521/100856316/480930/484394/481620/479386/484521/474930/607926/482436/477023/490779/608849/476975	ACADS/BCAT1/ALDH7A1/ALDH3A2/ALDH9A1/AUH/ACSF3/HADHA/ACAT1/HADH/ALDH16A1/AACS/PCCB/ECHS1/BCKDHA/HMGCL/IVD/HSD17B10/BCAT2/ALDH1B1/ACAD8/LGALS4/MMUT/HADHB/LOC482436/ACAA1/ALDH6A1/AOX2/PCCA	cfa:477517/cfa:486633/cfa:481486/cfa:100688308/cfa:478991/cfa:476348/cfa:100683704/cfa:100856745/cfa:489421/cfa:478506/cfa:610267/cfa:486240/cfa:477076/cfa:480828/cfa:484488/cfa:100855521/cfa:100856316/cfa:480930/cfa:484394/cfa:481620/cfa:479386/cfa:480828/cfa:474930/cfa:607926/cfa:482436/cfa:477023/cfa:490779/cfa:608849/cfa:476975	29	7	486633/486240/100855521/481620/482436/490779/608849	22	477517/481486/100688308/478991/476348/100683704/100856745/489421/478506/610267/477076/480828/484488/100856316/480930/484394/479386/484521/474930/607926/477023/476975
cfa00330	Arginine and proline metabolism	29/4151	51/7299	0.559273523371906	0.866561395836021	474823/476165/476435/403450/485085/481486/480364/100688308/480798/478991/479242/477562/612452/481960/609381/475591/475666/610267/483372/100686502/479081/486317/480112/481620/100855552/477858/608702/100856019/483695	ARG1/CNDP1/CKM/MAOA/GAMT/ALDH7A1/ARG2/ALDH3A2/PAOX/ALDH9A1/P4HA1/LOC477562/ALDH4A1/AMD1/P4HA3/GOT1L1/ODC1/ALDH16A1/PYCR1/LOC100686502/LAP3/DAO/PYCR2/ALDH1B1/LOC100855552/OAT/SRM/LOC100856019/CARNS1	cfa:474823/cfa:476165/cfa:476435/cfa:403450/cfa:485085/cfa:481486/cfa:480364/cfa:100688308/cfa:485787/cfa:478991/cfa:479242/cfa:477562/cfa:612452/cfa:481960/cfa:609381/cfa:475591/cfa:475666/cfa:610267/cfa:483372/cfa:100855552/cfa:479081/cfa:486317/cfa:480112/cfa:481620/cfa:100855552/cfa:477858/cfa:608702/cfa:100856019/cfa:483695	29	12	474823/476165/476435/479242/475591/475666/100686502/486317/481620/100855552/100856019/483695	17	403450/485085/481486/480364/100688308/480798/478991/477562/612452/481960/609381/610267/483372/479081/480112/477858/608702
cfa00600	Sphingolipid metabolism	29/4151	51/7299	0.559273523371906	0.866561395836021	474760/485195/100856386/481666/483329/490854/486166/611960/490395/481717/478505/119874407/609655/486461/607962/480403/490499/489032/485766/481129/607939/477611/100856443/477582/485920/490728/479557/485008/484192	GBA2/NEU3/ACER2/UGCG/SPHK1/DEGS2/NEU2/GAL3ST1/DEGS1/NEU1/SGMS2/LOC119874407/KDSR/ASAH2/PLPP1/SPTLC2/B4GALT6/SGPL1/SPTLC3/B4GALNT1/ACER3/CERS5/PLPP2/SGMS1/B4GALT5/SGPP1/PLPP3/CERS4/SPTLC1	cfa:474760/cfa:485195/cfa:100856386/cfa:481666/cfa:483329/cfa:490854/cfa:486166/cfa:611960/cfa:490395/cfa:481717/cfa:478505/cfa:489743/cfa:609655/cfa:486461/cfa:607962/cfa:480403/cfa:490499/cfa:489032/cfa:485766/cfa:481129/cfa:607939/cfa:477611/cfa:100856443/cfa:477582/cfa:485920/cfa:490728/cfa:479557/cfa:485008/cfa:484192	29	8	485195/100856386/490854/486166/611960/609655/486461/490499	21	474760/481666/483329/490395/481717/478505/119874407/607962/480403/489032/485766/481129/607939/477611/100856443/477582/485920/490728/479557/485008/484192
cfa05022	Pathways of neurodegeneration - multiple diseases	281/4151	496/7299	0.559656607008131	0.866561395836021	476598/477570/475774/606983/606491/102153202/804481/491154/480213/610766/403516/485808/487472/607019/484715/479074/485149/474895/488452/489480/478918/804486/106557930/486244/486270/403408/609600/490937/100855591/477467/100855828/486628/474830/490371/481145/485874/478702/804483/480478/475630/119864793/488473/485084/478701/477618/476428/490099/477032/611680/480896/403735/479797/489809/100855995/486…	DNAH1/LOC477570/DNAH6/DNAH5/RYR1/TUBB4B/ND3/CDK5R1/TUBB6/ERN1/CACNA1C/PDYN/CHRM5/MAPK11/DNAH12/HTT/FZD4/DNAH8/DNAH7/DNAH2/TUBA4A/CYTB/LOC106557930/DNAH10/ATXN2/PSEN1/DKK1/FZD2/KLC1/PSMD9/PRKCG/ITPR2/TUBB/BECN2/TBK1/PLCG1/LOC478702/ND4/PSMC5/SLC25A4/GPX4/CASP8/APC2/TUBB2A/PRPH/CALM3/AXIN1/CTNNB1/ACTR1B/UBA1/HRAS/ATP2A1/FZD9/LOC100855995/CASP7/COX2/CSNK2A2/LOC106557476/LOC100683681/HSPA5/MAPK14/MCU…	cfa:476598/cfa:608051/cfa:475774/cfa:606983/cfa:606491/cfa:102153202/cfa:804481/cfa:491154/cfa:480213/cfa:610766/cfa:403516/cfa:485808/cfa:487472/cfa:607019/cfa:484715/cfa:479074/cfa:485149/cfa:474895/cfa:488452/cfa:489480/cfa:610636/cfa:804486/cfa:106557930/cfa:486244/cfa:486270/cfa:403408/cfa:609600/cfa:490937/cfa:100855591/cfa:477467/cfa:100855828/cfa:486628/cfa:474830/cfa:490371/cfa:481145/cf…	281	100	476598/477570/475774/606983/606491/491154/610766/403516/485808/487472/607019/484715/479074/474895/488452/489480/486244/486270/100855828/486628/490371/485084/477618/480896/479797/486896/478108/100683681/480726/100684768/403416/482687/478232/119874008/489951/610636/479780/480114/100856190/475214/100856395/483220/483284/609624/489547/100856381/481746/474749/486841/477692/478553/485825/477274/1198701…	181	102153202/804481/480213/485149/478918/804486/106557930/403408/609600/490937/100855591/477467/474830/481145/485874/478702/804483/480478/475630/119864793/488473/478701/476428/490099/477032/611680/403735/489809/100855995/804479/106557476/403856/489042/485004/403474/804487/480416/490899/474510/480610/479098/100856405/474505/100855659/403791/482209/804488/403872/483729/488478/475967/442961/489464/1008…
cfa00532	Glycosaminoglycan biosynthesis - chondroitin sulfate / dermatan sulfate	11/4151	19/7299	0.560254195495192	0.866561395836021	493990/486928/609635/486786/476271/481492/476238/488539/483944/100855759/481299	XYLT2/CHST15/CHST12/CSGALNACT2/DSE/CHSY3/UST/CHPF/DSEL/CHST3/CHST11	cfa:493990/cfa:486928/cfa:609635/cfa:486786/cfa:476271/cfa:481492/cfa:476238/cfa:488539/cfa:483944/cfa:100855759/cfa:481299	11	2	488539/100855759	9	493990/486928/609635/486786/476271/481492/476238/483944/481299
cfa00592	alpha-Linolenic acid metabolism	11/4151	19/7299	0.560254195495192	0.866561395836021	487515/486361/480048/608811/483792/488790/487512/478514/477023/487514/489045	PLA2G4F/PLA2G3/PLA2G4A/PLA2G4D/FADS2/ACOX3/PLA2G4B/PLA2G12A/ACAA1/PLA2G4E/PLA2G12B	cfa:487515/cfa:486361/cfa:480048/cfa:608811/cfa:483792/cfa:488790/cfa:487512/cfa:478514/cfa:477023/cfa:487514/cfa:489045	11	6	487515/486361/608811/488790/487512/487514	5	480048/483792/478514/477023/489045
cfa01212	Fatty acid metabolism	34/4151	60/7299	0.566901916135421	0.867413128596028	477517/478895/608997/476687/610377/477820/403583/483378/486855/100683704/100856745/483792/111091303/489585/489463/489421/478506/475939/480828/479067/481184/488790/475316/486839/474856/478345/476732/491130/475631/484521/478927/477352/607926/477023	ACADS/ACADL/ELOVL7/TECR/ELOVL5/ACSL5/CPT1A/FASN/ELOVL3/ACSF3/HADHA/FADS2/HTD2/CPT2/ACADVL/ACAT1/HADH/HSD17B12/ECHS1/ACSBG1/CPT1B/ACOX3/PPT1/SCD/PPT2/HACD3/ACSBG2/ACACA/ACSL1/LGALS4/ACSL3/CBR4/HADHB/ACAA1	cfa:477517/cfa:478895/cfa:608997/cfa:476687/cfa:610377/cfa:477820/cfa:403583/cfa:483378/cfa:486855/cfa:100683704/cfa:100856745/cfa:483792/cfa:111091303/cfa:489585/cfa:489463/cfa:489421/cfa:478506/cfa:475939/cfa:480828/cfa:479067/cfa:481184/cfa:488790/cfa:475316/cfa:486839/cfa:474856/cfa:478345/cfa:476732/cfa:491130/cfa:475631/cfa:480828/cfa:478927/cfa:477352/cfa:607926/cfa:477023	34	13	478895/608997/403583/483378/486855/111091303/489585/479067/488790/486839/476732/478927/477352	21	477517/476687/610377/477820/100683704/100856745/483792/489463/489421/478506/475939/480828/481184/475316/474856/478345/491130/475631/484521/607926/477023
cfa01523	Antifolate resistance	16/4151	28/7299	0.56754805302548	0.867413128596028	491166/403453/478648/482839/489536/483729/488513/607458/100856570/478230/442859/403922/491606/100855785/609612/609621	SLC46A1/ABCC1/ABCC5/IKBKB/SHMT1/RELA/ATIC/SHMT2/GART/MTHFR/NFKB1/TNF/SLC19A1/FPGS/LOC609612/LOC609621	cfa:491166/cfa:403453/cfa:478648/cfa:482839/cfa:489536/cfa:483729/cfa:488513/cfa:607458/cfa:100856570/cfa:478230/cfa:442859/cfa:403922/cfa:491606/cfa:100855785/cfa:609612/cfa:476816	16	6	403453/488513/100856570/403922/609612/609621	10	491166/478648/482839/489536/483729/607458/478230/442859/491606/100855785
cfa03008	Ribosome biogenesis in eukaryotes	43/4151	76/7299	0.568666613007064	0.867413128596028	102314701/489134/474995/481586/478108/611587/478709/483780/612871/477515/476460/100499482/483431/489738/474644/488875/609569/491088/100683678/475713/492263/480386/489733/477133/480616/100684788/607299/490064/612775/477132/475329/477210/481978/475203/102152733/477760/487656/481582/488443/102152908/478606/612945/479061	AK6/FBLL1/MDN1/RPP25L/CSNK2A2/RPP25/RPP40/NXF1/NOP56/POP5/FBL/RAN/NAT10/UTP4/NHP2/WDR36/RRP7/UTP18/RPP38/WDR43/DKC1/FCF1/NOB1/XRN2/UTP6/LOC100684788/NOP10/TBL3/MPHOSPH10/NXT1/GNL2/EIF6/POP1/RBM28/LOC102152733/BMS1/IMP3/NOL6/WDR75/LOC102152908/LSG1/NXT2/EFL1	cfa:102314701/cfa:489134/cfa:474995/cfa:481586/cfa:478108/cfa:611587/cfa:478709/cfa:483780/cfa:612871/cfa:477515/cfa:476460/cfa:100499482/cfa:483431/cfa:489738/cfa:474644/cfa:488875/cfa:609569/cfa:491088/cfa:100683678/cfa:475713/cfa:492263/cfa:480386/cfa:489733/cfa:477133/cfa:480616/cfa:100683678/cfa:607299/cfa:490064/cfa:612775/cfa:477132/cfa:475329/cfa:477210/cfa:481978/cfa:475203/cfa:102152733…	43	15	102314701/489134/474995/478108/483431/489738/488875/475713/480386/100684788/612775/102152733/477760/488443/102152908	28	481586/611587/478709/483780/612871/477515/476460/100499482/474644/609569/491088/100683678/492263/489733/477133/480616/607299/490064/477132/475329/477210/481978/475203/487656/481582/478606/612945/479061
cfa04120	Ubiquitin mediated proteolysis	87/4151	154/7299	0.571891258603067	0.868330305493647	487225/610187/480931/100688162/483746/100856331/479892/111090648/480896/479005/491236/475718/100688676/403671/476713/478061/489369/477914/480060/494000/475967/403437/476560/487965/478495/476759/479464/490006/100855774/486999/480470/481679/609108/479603/476425/612742/403693/100688110/609531/489433/479225/100856557/479873/100856769/403722/485969/477572/483160/488998/487641/611552/612746/609932/6085…	ERCC8/UBE2E2/HUWE1/KLHL9/SYVN1/RHOBTB2/STUB1/LOC111090648/UBA1/HERC2/ANAPC2/BIRC6/UBE2Q1/UBE2S/KEAP1/MAP3K1/CBL/ELOC/COP1/VHL/UBE2L6/BRCA1/UBA3/CBLB/UBE2D3/CDC34/BIRC2/SOCS1/CDC20/UBE2W/SMURF2/CDC26/LOC609108/UBE4B/SAE1/UBE2D2/MDM2/TRAF6/UBE2K/BIRC3/HERC4/FBXO4/ELOB/WWP1/UBA52/BIRC7/UBE2L3/PIAS3/RHOBTB1/PML/PRPF19/RCHY1/UBE2U/UBE2D1/UBA7/UBE2M/CBLC/ANAPC5/UBE2H/PRKN/HERC3/PIAS4/PPIL2/CUL2/ANAPC7/…	cfa:487225/cfa:610187/cfa:480931/cfa:100688162/cfa:483746/cfa:100856331/cfa:479892/cfa:474682/cfa:480896/cfa:479005/cfa:491236/cfa:475718/cfa:100688676/cfa:403671/cfa:476713/cfa:478061/cfa:489369/cfa:477914/cfa:480060/cfa:494000/cfa:475967/cfa:403437/cfa:476560/cfa:487965/cfa:478495/cfa:476759/cfa:479464/cfa:490006/cfa:100855774/cfa:486999/cfa:480470/cfa:481679/cfa:609108/cfa:479603/cfa:476425/cf…	87	31	487225/610187/480931/100688162/483746/111090648/480896/479005/475718/489369/477914/403437/476560/487965/478495/486999/609108/479603/609531/485969/487641/612746/608578/612316/477952/608342/478231/609033/611799/492088/487592	56	100856331/479892/491236/100688676/403671/476713/478061/480060/494000/475967/476759/479464/490006/100855774/480470/481679/476425/612742/403693/100688110/489433/479225/100856557/479873/100856769/403722/477572/483160/488998/611552/609932/608118/484221/612343/477471/607816/478475/485049/477573/486264/474683/478374/485898/492095/492102/608821/612823/485059/482822/476067/606935/475055/100685242/612161/…
cfa01230	Biosynthesis of amino acids	48/4151	85/7299	0.575226055735932	0.869405591089468	474823/483704/100856683/479991/490425/489536/475240/479469/111096459/100685666/476855/478889/479301/488506/486633/477711/480364/476588/479190/609914/476602/479787/479704/479043/607458/481081/611071/100856455/111089999/479066/475591/481576/483372/106559694/481011/474787/487797/403755/403443/484394/102151775/480112/477786/608153/475770/102152592/480964/486282	ARG1/PC/ENO2/CTH/PKLR/SHMT1/ASNS/ENO3/LOC111096459/LOC100685666/PRPS2/IDH1/MAT2B/CPS1/BCAT1/TPI1/ARG2/TKT/MTR/GPT/LOC476602/ALDOA/ASL/IDH2/SHMT2/IDH3G/CBS/RPIA/LOC111089999/IDH3A/GOT1L1/ACO1/PYCR1/LOC106559694/PRPS1/ALDOB/PFKL/GAPDH/GLUL/BCAT2/LOC102151775/PYCR2/PGAM1/LOC608153/MAT2A/LOC102152592/PGK1/SDSL	cfa:474823/cfa:483704/cfa:100856683/cfa:479991/cfa:490425/cfa:489536/cfa:475240/cfa:479469/cfa:403755/cfa:100688969/cfa:476855/cfa:478889/cfa:479301/cfa:488506/cfa:486633/cfa:477711/cfa:480364/cfa:476588/cfa:479190/cfa:609914/cfa:476602/cfa:479787/cfa:479704/cfa:479043/cfa:607458/cfa:481081/cfa:611071/cfa:100856455/cfa:106559694/cfa:479066/cfa:475591/cfa:481576/cfa:483372/cfa:106559694/cfa:481011…	48	17	474823/479991/490425/475240/111096459/100685666/488506/486633/476588/479190/479787/111089999/475591/474787/102151775/102152592/486282	31	483704/100856683/489536/479469/476855/478889/479301/477711/480364/609914/476602/479704/479043/607458/481081/611071/100856455/479066/481576/483372/106559694/481011/487797/403755/403443/484394/480112/477786/608153/475770/480964
cfa05031	Amphetamine addiction	35/4151	62/7299	0.579671906638575	0.872142732260766	403516/485808/611934/100855828/490792/476428/119871462/482687/480416/612303/403450/100684140/484445/606852/474584/474855/489050/403609/479975/403557/607922/487309/403556/483636/403859/475266/479248/403486/100855965/403558/478351/612941/489168/609429/475035	CACNA1C/PDYN/CREB3/PRKCG/FOS/CALM3/LOC119871462/CAMK2B/CALM1/CREB3L4/MAOA/CAMK4/FOSB/DDC/CALM2/ATF6B/CAMK2G/PPP1CA/PRKACB/PPP1CC/CREB1/HDAC1/PRKACA/CREB3L1/ADCY5/CREB5/PPP3CB/PPP3CA/STX1A/PPP1CB/CALML4/CAMK2A/GRIA1/JUN/HDAC2	cfa:403516/cfa:485808/cfa:611934/cfa:100855828/cfa:490792/cfa:474584/cfa:489012/cfa:610764/cfa:474584/cfa:612303/cfa:403450/cfa:100684140/cfa:484445/cfa:606852/cfa:474584/cfa:474855/cfa:489050/cfa:403609/cfa:479975/cfa:403557/cfa:607922/cfa:487309/cfa:403556/cfa:483636/cfa:403859/cfa:475266/cfa:479248/cfa:403486/cfa:100855965/cfa:403558/cfa:478351/cfa:612941/cfa:489168/cfa:609429/cfa:475035	35	10	403516/485808/100855828/119871462/482687/100684140/606852/483636/479248/612941	25	611934/490792/476428/480416/612303/403450/484445/474584/474855/489050/403609/479975/403557/607922/487309/403556/403859/475266/403486/100855965/403558/478351/489168/609429/475035
cfa04360	Axon guidance	102/4151	181/7299	0.587582368797436	0.880044181321047	607935/100856038/477955/480272/486363/487383/611745/483923/485874/403438/610229/477953/478484/486818/487421/100856705/483699/403735/483191/476836/479239/481319/482471/489097/483215/607885/482687/477526/475108/403954/490270/477828/403872/486004/484648/484137/482262/475431/483417/119864601/490433/483098/479678/489050/607997/487690/490649/478622/106559217/482251/489800/476022/492244/484763/477085/48…	EPHA6/PAK6/NRP1/NFATC4/LIMK2/EPHA8/EFNB2/PARD6G/PLCG1/MET/SRGAP3/PARD3/BMPR1B/SLIT1/EPHA2/EFNA3/SSH3/HRAS/SEMA6C/ILK/UNC5B/NCK2/EPHA10/UNC5A/LRIG2/PAK1/CAMK2B/SSH1/PTK2/RHOA/PLXNA2/ABLIM1/NRAS/TRPC4/RAF1/PTCH1/SMO/NTN4/LRRC4C/EFNA2/EFNA4/SEMA4F/NFATC3/CAMK2G/LRRC4/ROBO1/CFL2/SEMA5A/RAC3/PLXNA4/LIMK1/CFL1/L1CAM/SEMA3F/PIK3CB/PLCG2/RGMB/ROBO2/SRGAP1/FES/PARD6A/PAK4/LOC100856339/EPHB3/MAPK3/GNAI1/SE…	cfa:607935/cfa:100856038/cfa:477955/cfa:480272/cfa:486363/cfa:487383/cfa:611745/cfa:483923/cfa:485874/cfa:403438/cfa:610229/cfa:477953/cfa:478484/cfa:486818/cfa:487421/cfa:100856705/cfa:483699/cfa:403735/cfa:483191/cfa:476836/cfa:479239/cfa:481319/cfa:474997/cfa:489097/cfa:483215/cfa:607885/cfa:610764/cfa:477526/cfa:475108/cfa:403954/cfa:490270/cfa:477828/cfa:403872/cfa:486004/cfa:484648/cfa:4841…	102	37	607935/100856038/487383/610229/477953/486818/487421/479239/482471/483215/482687/477526/403954/484137/483417/479678/487690/482251/492244/481144/487644/485930/479409/485698/485671/476350/489132/483387/479248/100687386/488741/612941/487979/475929/491183/482970/477488	65	477955/480272/486363/611745/483923/485874/403438/478484/100856705/483699/403735/483191/476836/481319/489097/607885/475108/490270/477828/403872/486004/484648/482262/475431/119864601/490433/483098/489050/607997/490649/478622/106559217/489800/476022/484763/477085/489692/479146/487691/609483/489756/484513/100856339/488108/100855877/478227/476636/474459/485856/479158/102153978/487635/489830/403486/100…
cfa04330	Notch signaling pathway	32/4151	57/7299	0.599256622436069	0.886380554731675	476314/403408/100684945/479662/478586/489891/483148/479866/610303/476317/489464/476479/487309/490382/607575/475662/489725/485769/483461/610439/479723/100855811/403420/100684514/486242/483376/100855839/607804/475035/119864782/480676/100688936	TLE1/PSEN1/EP300/TLE7/DTX3L/LFNG/NOTCH2/CREBBP/MFNG/TLE4/DVL2/PSENEN/HDAC1/PSEN2/DLL4/ADAM17/ATXN1L/JAG1/DTX4/NOTCH3/DTX2/DVL1/HEY1/CTBP2/NCOR2/RFNG/APH1A/HEYL/HDAC2/TLE5/NOTCH1/DLL1	cfa:476314/cfa:403408/cfa:100684945/cfa:479662/cfa:478586/cfa:489891/cfa:483148/cfa:479866/cfa:610303/cfa:476317/cfa:489464/cfa:476479/cfa:487309/cfa:490382/cfa:607575/cfa:475662/cfa:489725/cfa:485769/cfa:483461/cfa:610439/cfa:479723/cfa:100855811/cfa:403420/cfa:100684514/cfa:486242/cfa:483376/cfa:100855839/cfa:607804/cfa:475035/cfa:476317/cfa:480676/cfa:100688936	32	9	100684945/479662/483148/479866/610303/607575/610439/486242/480676	23	476314/403408/478586/489891/476317/489464/476479/487309/490382/475662/489725/485769/483461/479723/100855811/403420/100684514/483376/100855839/607804/475035/119864782/100688936
cfa04923	Regulation of lipolysis in adipocytes	32/4151	57/7299	0.599256622436069	0.886380554731675	403430/100856637/403607/611403/490878/449021/403544/111096471/479975/609616/403910/476511/486148/403556/477085/477625/484990/100856339/482994/403859/478227/100855930/607357/480271/442957/611730/487235/485548/478624/119870216/485570/403968	PTGER3/PLIN1/LIPE/PNPLA2/AKT1/AKT2/PTGS1/LOC111096471/PRKACB/PRKG1/ADRB2/MGLL/IRS1/PRKACA/PIK3CB/ADCY6/INSR/LOC100856339/ADCY3/ADCY5/GNAI1/PRKG2/ADCY1/ADCY4/GNAI2/PDE3B/PIK3R1/IRS2/ADCY2/LOC119870216/ABHD5/TSHR	cfa:403430/cfa:100856637/cfa:403607/cfa:611403/cfa:490878/cfa:449021/cfa:403544/cfa:485548/cfa:479975/cfa:609616/cfa:403910/cfa:476511/cfa:486148/cfa:403556/cfa:477085/cfa:477625/cfa:484990/cfa:100856339/cfa:482994/cfa:403859/cfa:611810/cfa:609616/cfa:607357/cfa:480271/cfa:442957/cfa:611730/cfa:487235/cfa:485548/cfa:478624/cfa:449021/cfa:485570/cfa:403968	32	12	403430/100856637/403544/111096471/609616/476511/484990/607357/480271/478624/119870216/403968	20	403607/611403/490878/449021/479975/403910/486148/403556/477085/477625/100856339/482994/403859/478227/100855930/442957/611730/487235/485548/485570
cfa00500	Starch and sucrose metabolism	18/4151	32/7299	0.601414223707606	0.886380554731675	607460/482756/475523/403492/611078/100856448/489019/485198/488389/479545/611614/489096/487517/611942/477003/612593/611993/474615	LOC607460/MGAM2/MGAM/G6PC1/PYGM/HK2/HKDC1/PGM2L1/G6PC2/PGM1/GYG1/HK3/GANC/GPI/PYGB/NUDT11/GYS1/UGP2	cfa:607460/cfa:482756/cfa:475523/cfa:403492/cfa:611078/cfa:100856448/cfa:489019/cfa:485198/cfa:488389/cfa:479545/cfa:611614/cfa:489096/cfa:487517/cfa:611942/cfa:477003/cfa:611942/cfa:611993/cfa:474615	18	10	607460/482756/475523/403492/611078/100856448/489019/489096/487517/611993	8	485198/488389/479545/611614/611942/477003/612593/474615
cfa00053	Ascorbate and aldarate metabolism	8/4151	14/7299	0.602524546267755	0.886380554731675	479107/481486/100688308/478991/610267/481620/403831/480893	UGDH/ALDH7A1/ALDH3A2/ALDH9A1/ALDH16A1/ALDH1B1/GUSB/RGN	cfa:479107/cfa:481486/cfa:100688308/cfa:478991/cfa:610267/cfa:481620/cfa:403831/cfa:480893	8	3	479107/481620/480893	5	481486/100688308/478991/610267/403831
cfa04916	Melanogenesis	51/4151	91/7299	0.606795445109111	0.887522901448807	611934/485149/490937/100684945/100855828/476428/477032/403735/489809/482687/480416/479866/612303/482209/403872/488478/489464/484648/482294/100856190/474584/415126/489050/403424/483220/479975/611939/607922/486841/476034/403556/477625/100855811/482994/100855877/485773/483636/403859/478227/403862/607357/403928/480271/442957/607180/478351/612941/612141/478624/403610/100855884	CREB3/FZD4/FZD2/EP300/PRKCG/CALM3/CTNNB1/HRAS/FZD9/CAMK2B/CALM1/CREBBP/CREB3L4/WNT9A/NRAS/FZD7/DVL2/RAF1/FZD1/PLCB2/CALM2/MITF/CAMK2G/EDN1/WNT2B/PRKACB/MAP2K2/CREB1/WNT8B/PLCB3/PRKACA/ADCY6/DVL1/ADCY3/MAPK3/PLCB1/CREB3L1/ADCY5/GNAI1/EDNRB/ADCY1/GNAQ/ADCY4/GNAI2/WNT7A/CALML4/CAMK2A/WNT2/ADCY2/FZD6/WNT8A	cfa:611934/cfa:485149/cfa:490937/cfa:100684945/cfa:100855828/cfa:474584/cfa:477032/cfa:403735/cfa:489809/cfa:610764/cfa:474584/cfa:479866/cfa:612303/cfa:482209/cfa:403872/cfa:488478/cfa:489464/cfa:484648/cfa:482294/cfa:100856190/cfa:474584/cfa:415126/cfa:489050/cfa:403424/cfa:483220/cfa:479975/cfa:611939/cfa:607922/cfa:486841/cfa:476034/cfa:403556/cfa:477625/cfa:100855811/cfa:482994/cfa:100855877…	51	15	100684945/100855828/482687/479866/100856190/483220/486841/485773/483636/607357/403928/480271/612941/478624/100855884	36	611934/485149/490937/476428/477032/403735/489809/480416/612303/482209/403872/488478/489464/484648/482294/474584/415126/489050/403424/479975/611939/607922/476034/403556/477625/100855811/482994/100855877/403859/478227/403862/442957/607180/478351/612141/403610
cfa03420	Nucleotide excision repair	33/4151	59/7299	0.611524207147038	0.887522901448807	487225/477499/611859/489798/476806/476105/478318/111090847/612182/481623/478656/100686967/474512/476521/475152/477166/478109/608973/612282/100686835/612550/479483/100855935/100855690/100856421/480346/492102/481449/610047/479842/476067/483863/476476	ERCC8/RFC5/POLR2E/RFC2/POLD3/ERCC3/POLR2M/POLR2L/GTF2H5/XPA/POLR2H/LIG1/POLR2F/XPC/POLR2B/PCNA/POLR2C/POLE2/ERCC1/POLR2J/POLE3/POLR2A/ERCC5/RPA1/RPA2/MNAT1/CUL4B/RPA3/POLD1/ERCC4/DDB1/POLR2D/POLR2I	cfa:487225/cfa:477499/cfa:611859/cfa:489798/cfa:476806/cfa:476105/cfa:478318/cfa:111090847/cfa:612182/cfa:481623/cfa:478656/cfa:100686967/cfa:474512/cfa:476521/cfa:475152/cfa:477166/cfa:478109/cfa:608973/cfa:612282/cfa:100686835/cfa:612550/cfa:479483/cfa:100855935/cfa:100855690/cfa:100856421/cfa:480346/cfa:492102/cfa:481449/cfa:610047/cfa:479842/cfa:476067/cfa:483863/cfa:476476	33	7	487225/478318/475152/608973/479483/480346/610047	26	477499/611859/489798/476806/476105/111090847/612182/481623/478656/100686967/474512/476521/477166/478109/612282/100686835/612550/100855935/100855690/100856421/492102/481449/479842/476067/483863/476476
cfa00260	Glycine, serine and threonine metabolism	19/4151	34/7299	0.616699542992845	0.887522901448807	480511/612041/482704/490957/479991/489536/479633/403450/485085/481486/607458/611071/486317/484770/491177/477786/484738/484723/486282	AOC3/GRHPR/BPGM/AOC2/CTH/SHMT1/GCSH/MAOA/GAMT/ALDH7A1/SHMT2/CBS/DAO/AMT/PIPOX/PGAM1/GLYCTK/CHDH/SDSL	cfa:480511/cfa:612041/cfa:482704/cfa:490957/cfa:479991/cfa:489536/cfa:479633/cfa:403450/cfa:485085/cfa:481486/cfa:607458/cfa:611071/cfa:486317/cfa:484770/cfa:491177/cfa:477786/cfa:484738/cfa:484723/cfa:486282	19	8	480511/490957/479991/479633/486317/491177/484723/486282	11	612041/482704/489536/403450/485085/481486/607458/611071/484770/477786/484738
cfa01250	Biosynthesis of nucleotide sugars	24/4151	43/7299	0.618168115988336	0.887522901448807	606974/100856448/479107/489019/481624/479545/100856660/100533995/100855555/489715/474486/485521/489096/480325/607011/611942/612593/481318/481607/478369/490013/608751/477673/474615	LOC606974/HK2/UGDH/HKDC1/NANS/PGM1/GMPPB/FPGT/GALE/FCSK/PMM1/TGDS/HK3/GNPNAT1/LOC607011/GPI/NUDT11/UXS1/GNE/MPI/PMM2/GMPPA/CMAS/UGP2	cfa:606974/cfa:100856448/cfa:479107/cfa:489019/cfa:481624/cfa:479545/cfa:100856660/cfa:100533995/cfa:100855555/cfa:489715/cfa:474486/cfa:485521/cfa:489096/cfa:480325/cfa:607011/cfa:611942/cfa:611942/cfa:481318/cfa:481607/cfa:478369/cfa:490013/cfa:608751/cfa:477673/cfa:474615	24	6	100856448/479107/489019/485521/489096/480325	18	606974/481624/479545/100856660/100533995/100855555/489715/474486/607011/611942/612593/481318/481607/478369/490013/608751/477673/474615
cfa05230	Central carbon metabolism in cancer	43/4151	77/7299	0.61905043775031	0.887522901448807	486025/484425/403883/100856448/403924/488808/403438/483379/102153001/489019/404306/403735/478889/478232/403872/442860/484648/490878/489096/449021/611939/479043/442985/100856477/488448/476574/477085/100856339/100855877/487797/476882/481187/415125/477786/482437/100686499/485045/488165/487235/403869/476828/119870216/476883	FLT3/SLC1A5/ERBB2/HK2/MYC/FGFR3/MET/SLC16A3/LOC102153001/HKDC1/EGFR/HRAS/IDH1/MTOR/NRAS/PDGFRA/RAF1/AKT1/HK3/AKT2/MAP2K2/IDH2/PDGFRB/FGFR1/GLS/PDHB/PIK3CB/LOC100856339/MAPK3/PFKL/LDHA/LOC481187/FGFR2/PGAM1/SLC2A1/GLS2/SIRT6/SLC2A2/PIK3R1/TP53/PDK1/LOC119870216/LDHC	cfa:486025/cfa:484425/cfa:403883/cfa:100856448/cfa:403924/cfa:488808/cfa:403438/cfa:483379/cfa:477675/cfa:489019/cfa:404306/cfa:403735/cfa:478889/cfa:478232/cfa:403872/cfa:442860/cfa:484648/cfa:490878/cfa:489096/cfa:449021/cfa:611939/cfa:479043/cfa:442985/cfa:100856477/cfa:488448/cfa:476574/cfa:477085/cfa:100856339/cfa:100855877/cfa:487797/cfa:476882/cfa:481187/cfa:415125/cfa:477786/cfa:482437/cf…	43	14	486025/484425/100856448/102153001/489019/404306/478232/489096/482437/488165/403869/476828/119870216/476883	29	403883/403924/488808/403438/483379/403735/478889/403872/442860/484648/490878/449021/611939/479043/442985/100856477/488448/476574/477085/100856339/100855877/487797/476882/481187/415125/477786/100686499/485045/487235
cfa00230	Purine metabolism	75/4151	134/7299	0.619389094364575	0.887522901448807	482963/480087/102314701/480266/403825/488231/609574/484169/477809/474762/489554/479545/482663/485604/606901/612692/480384/479540/403911/553102/476855/102151128/403781/475272/481988/100688937/609255/475393/486117/488513/480712/476638/611724/611514/490204/480558/609938/483996/100856570/100856092/477236/477625/479913/106559724/111091468/100856596/486975/481011/483309/488939/482994/403859/486810/4766…	RRM2/ADCY10/AK6/GMPR2/PDE5A/GMPR/PDE2A/GDA/NT5C2/NPR2/AK4/PGM1/GUCY1A1/ENTPD3/AMPD1/ADSS1/ENTPD5/PDE4B/PDE6G/GUCY1B1/PRPS2/LOC102151128/PDE6D/PDE1C/RRM2B/ENTPD8/ITPA/PNP/ENTPD4/ATIC/AK1/NME6/LOC611724/NME4/AK5/NME1/PDE4C/PDE7B/GART/IMPDH1/ADA/ADCY6/AMPD2/LOC106559724/LOC111091468/NME3/PDE7A/PRPS1/NT5C/PDE8B/ADCY3/ADCY5/ENTPD1/IMPDH2/HPRT1/ADPRM/ADCY1/DCK/PDE10A/ADCY4/PDE4D/ENTPD6/NUDT9/PDE9A/AK8/…	cfa:482963/cfa:480087/cfa:102314701/cfa:480266/cfa:403825/cfa:488231/cfa:609574/cfa:484169/cfa:477809/cfa:474762/cfa:489554/cfa:479545/cfa:482663/cfa:485604/cfa:606901/cfa:480098/cfa:480384/cfa:479540/cfa:403911/cfa:553102/cfa:476855/cfa:611514/cfa:403781/cfa:475272/cfa:481988/cfa:100688937/cfa:609255/cfa:475393/cfa:486117/cfa:488513/cfa:480712/cfa:476638/cfa:611724/cfa:611514/cfa:490204/cfa:4805…	75	29	480087/102314701/403825/609574/484169/485604/606901/612692/480384/403911/102151128/481988/100688937/488513/476638/611724/490204/609938/100856570/479913/111091468/488939/607357/480271/480689/611407/475791/489490/478624	46	482963/480266/488231/477809/474762/489554/479545/482663/479540/553102/476855/403781/475272/609255/475393/486117/480712/611514/480558/483996/100856092/477236/477625/106559724/100856596/486975/481011/483309/482994/403859/486810/476630/442945/479504/482188/484073/487221/485564/478469/611022/478006/611730/488422/102156938/609545/488744
cfa00040	Pentose and glucuronate interconversions	9/4151	16/7299	0.622503401178591	0.888140628405662	100687645/479107/609126/607537/487535/403831/486050/474615/475926	CRPPA/UGDH/XYLB/AKR1B1/SORD/GUSB/CRYL1/UGP2/DCXR	cfa:100687645/cfa:479107/cfa:609126/cfa:607537/cfa:487535/cfa:403831/cfa:486050/cfa:474615/cfa:475926	9	2	100687645/479107	7	609126/607537/487535/403831/486050/474615/475926
cfa01524	Platinum drug resistance	44/4151	79/7299	0.629469466469702	0.894224864383998	474890/403883/488473/612153/609050/476903/442936/403416/477558/403437/479912/481623/490878/479464/449021/476006/476215/477813/474938/477814/403693/489433/100683675/477085/612282/494002/479911/100856339/403618/100855877/483763/486469/477556/482620/474585/611694/477019/487235/403869/477044/481841/479164/119870216/481963	CDKN1A/ERBB2/CASP8/BBC3/MGST3/ATP7B/BIRC5/BCL2/LOC477558/BRCA1/LOC479912/XPA/AKT1/BIRC2/AKT2/LOC476006/MAP3K5/GSTO1/LOC474938/GSTO2/MDM2/BIRC3/BID/PIK3CB/ERCC1/MSH2/LOC479911/LOC100856339/BCL2L1/MAPK3/BAD/FAS/LOC477556/APAF1/MSH6/FADD/MLH1/PIK3R1/TP53/TOP2B/LOC481841/MSH3/LOC119870216/REV3L	cfa:474890/cfa:403883/cfa:488473/cfa:612153/cfa:609050/cfa:476903/cfa:442936/cfa:403416/cfa:477558/cfa:403437/cfa:479912/cfa:481623/cfa:490878/cfa:479464/cfa:449021/cfa:476006/cfa:476215/cfa:477813/cfa:474938/cfa:477814/cfa:403693/cfa:489433/cfa:100683675/cfa:477085/cfa:612282/cfa:494002/cfa:479911/cfa:100856339/cfa:403618/cfa:100855877/cfa:483763/cfa:486469/cfa:100856518/cfa:482620/cfa:474585/cf…	44	11	476903/403416/403437/474938/477814/477019/403869/477044/481841/479164/119870216	33	474890/403883/488473/612153/609050/442936/477558/479912/481623/490878/479464/449021/476006/476215/477813/403693/489433/100683675/477085/612282/494002/479911/100856339/403618/100855877/483763/486469/477556/482620/474585/611694/487235/481963
cfa05213	Endometrial cancer	35/4151	63/7299	0.634642341989112	0.897720577770923	474890/485069/403883/403924/403657/485084/404306/484198/490099/477032/403735/476836/403872/484648/490878/449021/483312/611939/477085/479139/100856339/474698/100855877/119872226/483763/479180/449028/489008/477019/475526/487235/403869/491860/481954/119870216	CDKN1A/GADD45B/ERBB2/MYC/EGF/APC2/EGFR/GADD45G/AXIN1/CTNNB1/HRAS/ILK/NRAS/RAF1/AKT1/AKT2/GRB2/MAP2K2/PIK3CB/APC/LOC100856339/CTNNA1/MAPK3/LOC119872226/BAD/POLK/CCND1/CTNNA3/MLH1/BRAF/PIK3R1/TP53/ELK1/FOXO3/LOC119870216	cfa:474890/cfa:485069/cfa:403883/cfa:403924/cfa:403657/cfa:485084/cfa:404306/cfa:484198/cfa:490099/cfa:477032/cfa:403735/cfa:476836/cfa:403872/cfa:484648/cfa:490878/cfa:449021/cfa:483312/cfa:611939/cfa:477085/cfa:479139/cfa:100856339/cfa:474698/cfa:100855877/cfa:490099/cfa:483763/cfa:479180/cfa:449028/cfa:489008/cfa:477019/cfa:475526/cfa:487235/cfa:403869/cfa:491860/cfa:481954/cfa:449021	35	10	403657/485084/404306/479139/119872226/479180/477019/475526/403869/119870216	25	474890/485069/403883/403924/484198/490099/477032/403735/476836/403872/484648/490878/449021/483312/611939/477085/100856339/474698/100855877/483763/449028/489008/487235/491860/481954
cfa00480	Glutathione metabolism	31/4151	56/7299	0.644266517138466	0.905269286856426	482963/486401/119864793/609822/609050/478889/477558/481988/442961/486400/479912/480069/476006/477813/479043/474938/477814/403913/475666/479911/479081/482085/477556/475348/478897/611603/100856478/609843/608702/119866827/481841	RRM2/GGT5/GPX4/GCLC/MGST3/IDH1/LOC477558/RRM2B/GPX1/GGT1/LOC479912/PRDX6/LOC476006/GSTO1/IDH2/LOC474938/GSTO2/ANPEP/ODC1/LOC479911/LAP3/OPLAH/LOC477556/GPX7/LANCL1/GGCT/NAT8/TXNDC12/SRM/CHAC1/LOC481841	cfa:482963/cfa:486401/cfa:478059/cfa:609822/cfa:609050/cfa:478889/cfa:477558/cfa:481988/cfa:442961/cfa:486400/cfa:479912/cfa:480069/cfa:476006/cfa:477813/cfa:479043/cfa:474938/cfa:477814/cfa:403913/cfa:475666/cfa:479911/cfa:479081/cfa:482085/cfa:100856518/cfa:475348/cfa:478897/cfa:611603/cfa:100856478/cfa:609843/cfa:608702/cfa:612017/cfa:481841	31	12	486401/481988/486400/474938/477814/403913/475666/478897/100856478/609843/119866827/481841	19	482963/119864793/609822/609050/478889/477558/442961/479912/480069/476006/477813/479043/479911/479081/482085/477556/475348/611603/608702
cfa00052	Galactose metabolism	16/4151	29/7299	0.647801114763415	0.905269286856426	482756/475523/403492/100856448/483898/489019/488389/479545/100855555/489096/482527/487517/607537/487797/481579/474615	MGAM2/MGAM/G6PC1/HK2/LCT/HKDC1/G6PC2/PGM1/GALE/HK3/B4GALT2/GANC/AKR1B1/PFKL/B4GALT1/UGP2	cfa:482756/cfa:475523/cfa:403492/cfa:100856448/cfa:483898/cfa:489019/cfa:488389/cfa:479545/cfa:100855555/cfa:489096/cfa:482527/cfa:487517/cfa:607537/cfa:487797/cfa:481579/cfa:474615	16	9	482756/475523/403492/100856448/483898/489019/489096/487517/481579	7	488389/479545/100855555/482527/607537/487797/474615
cfa04512	ECM-receptor interaction	46/4151	83/7299	0.649332039435548	0.905269286856426	403582/608287/481689/403845/403651/403440/481873/100856563/488437/403843/481547/482986/100682877/612430/484087/403939/488368/403789/403496/485893/477021/476623/100856491/403668/478446/483273/403826/608977/403824/610649/442953/403840/488429/475253/476626/479574/100683420/476665/481097/475882/480034/480173/478552/487486/403788/491290	COL6A3/ITGA10/TNC/FN1/COL1A1/HSPG2/COL9A1/ITGA6/ITGAV/COL4A2/FREM1/SDC1/TNXB/COL9A3/THBS2/CD44/ITGB6/ITGA2B/COL4A1/SDC4/ITGA9/DAG1/COL6A2/COL6A1/FRAS1/RELN/COL2A1/ITGB5/COL1A2/COL6A6/LAMB3/COL4A6/ITGA4/ITGB8/LAMB2/AGRN/LAMA2/COMP/ITGA7/LAMB1/LAMC1/LAMA3/CD47/THBS1/ITGB3/LAMC3	cfa:403582/cfa:608287/cfa:481689/cfa:403845/cfa:403651/cfa:403440/cfa:481873/cfa:100856563/cfa:488437/cfa:403843/cfa:481547/cfa:482986/cfa:100682877/cfa:612430/cfa:484087/cfa:403939/cfa:488368/cfa:403789/cfa:403496/cfa:485893/cfa:477021/cfa:476623/cfa:100856491/cfa:403668/cfa:478446/cfa:483273/cfa:403826/cfa:608977/cfa:403824/cfa:610649/cfa:442953/cfa:403840/cfa:477021/cfa:475253/cfa:476626/cfa:4…	46	37	403582/608287/481689/403845/403651/403440/481873/488437/403843/481547/100682877/612430/484087/403939/488368/403789/403496/485893/476623/100856491/403668/478446/483273/403826/403824/610649/442953/403840/488429/479574/100683420/476665/481097/475882/480034/487486/491290	9	100856563/482986/477021/608977/475253/476626/480173/478552/403788
cfa03015	mRNA surveillance pathway	51/4151	92/7299	0.6515687492536	0.905269286856426	475948/480247/612751/479444/490414/482464/477238/478053/479658/100856414/483780/610161/474839/483755/485220/491587/476786/489859/403609/480528/492002/403557/490280/480230/476431/485672/476664/100856381/479338/491199/477695/484740/474772/484335/482873/612933/481101/476066/475922/477132/479832/487130/475126/479657/475827/403558/100855509/479880/612945/607948/475148	CSTF3/ACIN1/PABPC1/PPP2R1B/SMG5/PABPC4/PABPC1L/PPP2R2B/DDX19A/CPSF3/NXF1/CLP1/DDX39B/PPP2R5B/LOC485220/PPP2R2D/PCF11/CPSF4/PPP1CA/CASC3/PABPC5/PPP1CC/PPP2R5A/CPSF2/SYMPK/PPP2R3A/UPF1/FUS/PELO/SMG6/MAGOHB/WDR82/NCBP1/PPP2R1A/PPP2CB/CSTF1/PYM1/CPSF7/EIF4A3/NXT1/SMG1/UPF2/CPSF1/DDX19B/RBM8A/PPP1CB/PPP2R3B/RNPS1/NXT2/ALYREF/MSI2	cfa:475948/cfa:480247/cfa:612751/cfa:479444/cfa:490414/cfa:482464/cfa:477238/cfa:478053/cfa:479657/cfa:100856414/cfa:483780/cfa:610161/cfa:474839/cfa:483755/cfa:479567/cfa:491587/cfa:476786/cfa:489859/cfa:403609/cfa:480528/cfa:492002/cfa:403557/cfa:490280/cfa:480230/cfa:476431/cfa:485672/cfa:476664/cfa:100856381/cfa:479338/cfa:491199/cfa:477695/cfa:484740/cfa:474772/cfa:484335/cfa:482873/cfa:6129…	51	16	475948/612751/482464/477238/478053/100856414/485220/476786/480230/100856381/477695/474772/484335/482873/476066/479832	35	480247/479444/490414/479658/483780/610161/474839/483755/491587/489859/403609/480528/492002/403557/490280/476431/485672/476664/479338/491199/484740/612933/481101/475922/477132/487130/475126/479657/475827/403558/100855509/479880/612945/607948/475148
cfa00620	Pyruvate metabolism	27/4151	49/7299	0.655621929485482	0.905269286856426	100685468/403709/474595/483704/612041/102153001/490425/488925/481486/100688308/478991/480092/477002/480255/480390/476574/489406/489421/610267/476882/478487/481620/491130/482945/479888/477205/476883	ACACB/ME1/ACYP2/PC/GRHPR/LOC102153001/PKLR/ACOT12/ALDH7A1/ALDH3A2/ALDH9A1/FH/ACSS1/PCK2/ACYP1/PDHB/DLAT/ACAT1/ALDH16A1/LDHA/ADH4/ALDH1B1/ACACA/MDH2/HAGH/ACSS2/LDHC	cfa:100685468/cfa:403709/cfa:474595/cfa:483704/cfa:612041/cfa:477675/cfa:490425/cfa:488925/cfa:481486/cfa:100688308/cfa:478991/cfa:480092/cfa:477002/cfa:480255/cfa:480390/cfa:476574/cfa:489406/cfa:489421/cfa:610267/cfa:476882/cfa:478487/cfa:481620/cfa:491130/cfa:482945/cfa:479888/cfa:477205/cfa:476883	27	10	100685468/403709/474595/102153001/490425/488925/480255/481620/482945/476883	17	483704/612041/481486/100688308/478991/480092/477002/480390/476574/489406/489421/610267/476882/478487/491130/479888/477205
cfa00220	Arginine biosynthesis	11/4151	20/7299	0.656388606784116	0.905269286856426	474823/488506/480364/609914/476602/479704/488448/475591/403443/100686499/100684847	ARG1/CPS1/ARG2/GPT/LOC476602/ASL/GLS/GOT1L1/GLUL/GLS2/GLUD1	cfa:474823/cfa:488506/cfa:480364/cfa:609914/cfa:476602/cfa:479704/cfa:488448/cfa:475591/cfa:403443/cfa:100686499/cfa:100684847	11	3	474823/488506/475591	8	480364/609914/476602/479704/488448/403443/100686499/100684847
cfa00630	Glyoxylate and dicarboxylate metabolism	17/4151	31/7299	0.661536258385013	0.907376628561093	612041/489536/403474/475814/479633/477002/607458/489421/481576/477076/403443/484770/484738/482945/474930/477205/476975	GRHPR/SHMT1/CAT/HAO2/GCSH/ACSS1/SHMT2/ACAT1/ACO1/PCCB/GLUL/AMT/GLYCTK/MDH2/MMUT/ACSS2/PCCA	cfa:612041/cfa:489536/cfa:403474/cfa:475814/cfa:479633/cfa:477002/cfa:607458/cfa:489421/cfa:481576/cfa:477076/cfa:403443/cfa:484770/cfa:484738/cfa:482945/cfa:474930/cfa:477205/cfa:476975	17	3	475814/479633/482945	14	612041/489536/403474/477002/607458/489421/481576/477076/403443/484770/484738/474930/477205/476975
cfa00983	Drug metabolism - other enzymes	33/4151	60/7299	0.666062562827903	0.907376628561093	489769/482963/608503/609050/102151128/477558/612562/481988/609255/479912/476006/477813/611387/476638/611514/474938/480558/477814/100856092/100855947/610291/111091468/609526/100856596/479911/476630/442945/477556/403831/486398/481841/403536/478593	CES2/RRM2/UCK1/MGST3/LOC102151128/LOC477558/UCKL1/RRM2B/ITPA/LOC479912/LOC476006/GSTO1/TK2/NME6/NME4/LOC474938/NME1/GSTO2/IMPDH1/TK1/CMPK1/LOC111091468/DUT/NME3/LOC479911/IMPDH2/HPRT1/LOC477556/GUSB/UPB1/LOC481841/TPMT/UMPS	cfa:489769/cfa:482963/cfa:608503/cfa:609050/cfa:611514/cfa:477558/cfa:612562/cfa:481988/cfa:609255/cfa:479912/cfa:476006/cfa:477813/cfa:611387/cfa:476638/cfa:611514/cfa:474938/cfa:480558/cfa:477814/cfa:100856092/cfa:100855947/cfa:610291/cfa:611514/cfa:609526/cfa:100856596/cfa:479911/cfa:476630/cfa:442945/cfa:100856518/cfa:403831/cfa:486398/cfa:481841/cfa:403536/cfa:478593	33	10	489769/102151128/481988/476638/474938/477814/111091468/486398/481841/403536	23	482963/608503/609050/477558/612562/609255/479912/476006/477813/611387/611514/480558/100856092/100855947/610291/609526/100856596/479911/476630/442945/477556/403831/478593
cfa05221	Acute myeloid leukemia	38/4151	69/7299	0.66614054604334	0.907376628561093	489928/486025/480580/403924/481772/482839/480522/403735/607076/403462/478232/403872/483729/490968/484648/490878/449021/483312/488770/611939/477085/100683573/442859/100856339/487641/100855877/483763/480526/449028/475590/490969/610499/442959/489398/475526/487235/119870216/481756	ITGAM/FLT3/RPS6KB1/MYC/PIM1/IKBKB/JUP/HRAS/CD14/FCGR1A/MTOR/NRAS/RELA/STAT5A/RAF1/AKT1/AKT2/GRB2/BCL2A1/MAP2K2/PIK3CB/CEBPA/NFKB1/LOC100856339/PML/MAPK3/BAD/RARA/CCND1/EIF4EBP1/STAT5B/RPS6KB2/PIM2/ZBTB16/BRAF/PIK3R1/LOC119870216/PPARD	cfa:489928/cfa:486025/cfa:480580/cfa:403924/cfa:481772/cfa:482839/cfa:480522/cfa:403735/cfa:607076/cfa:403462/cfa:478232/cfa:403872/cfa:483729/cfa:490969/cfa:484648/cfa:490878/cfa:449021/cfa:483312/cfa:488770/cfa:611939/cfa:477085/cfa:100683573/cfa:442859/cfa:100856339/cfa:487641/cfa:100855877/cfa:483763/cfa:480526/cfa:449028/cfa:475590/cfa:490969/cfa:610499/cfa:442959/cfa:489398/cfa:475526/cfa:4…	38	9	489928/486025/480580/403462/478232/487641/475526/119870216/481756	29	403924/481772/482839/480522/403735/607076/403872/483729/490968/484648/490878/449021/483312/488770/611939/477085/100683573/442859/100856339/100855877/483763/480526/449028/475590/490969/610499/442959/489398/487235
cfa04723	Retrograde endocannabinoid signaling	82/4151	148/7299	0.673741563030744	0.913969087554001	804481/403516/607019/100683432/612139/403511/100855828/486628/804483/479756/482623/100686650/403856/488087/100684768/611349/403617/484712/119874008/475978/100856190/475214/804476/480894/479975/476511/481746/489284/478981/804484/610817/106559760/119870103/100685330/476034/476754/100683846/403556/476548/489609/804482/477625/100855806/100686766/480660/475367/480741/478421/403912/608623/475094/478629…	ND3/CACNA1C/MAPK11/GNG5/GNG7/GNB3/PRKCG/ITPR2/ND4/DAGLB/SLC17A8/CACNA1A/MAPK14/GNB4/LOC100684768/GNG13/GNGT2/ABHD6/LOC119874008/NDUFS3/PLCB2/NDUFA5/ND1/NDUFB11/PRKACB/MGLL/ITPR3/KCNJ5/NDUFS2/ND5/GNG2/GNG8/LOC119870103/NAPEPLD/PLCB3/NDUFS7/NDUFB2/PRKACA/ITPR1/GABRD/ND4L/ADCY6/GNG11/LOC100686766/CACNA1B/LOC475367/NDUFA8/NDUFV3/GNB1/GNB5/NDUFB9/NDUFS6/MAPK12/ADCY3/MAPK3/PLCB1/GABRA1/ADCY5/GNAI1/NDUF…	cfa:804481/cfa:403516/cfa:607019/cfa:100683432/cfa:612139/cfa:403511/cfa:100855828/cfa:486628/cfa:804483/cfa:479756/cfa:482623/cfa:100686650/cfa:403856/cfa:488087/cfa:100856334/cfa:611349/cfa:403617/cfa:484712/cfa:100856334/cfa:475978/cfa:100856190/cfa:475214/cfa:804476/cfa:480894/cfa:479975/cfa:476511/cfa:481746/cfa:489284/cfa:478981/cfa:804484/cfa:610817/cfa:106559760/cfa:475214/cfa:100685330/c…	82	31	403516/607019/612139/100855828/486628/482623/100686650/100684768/611349/403617/119874008/100856190/475214/476511/481746/610817/106559760/119870103/489609/480660/475367/607023/485773/607357/476415/481877/403928/480271/484024/478624/480204	51	804481/100683432/403511/804483/479756/403856/488087/484712/475978/804476/480894/479975/489284/478981/804484/100685330/476034/476754/100683846/403556/476548/804482/477625/100855806/100686766/480741/478421/403912/608623/475094/478629/482994/100855877/489143/403859/478227/610413/478464/483795/611002/475322/476659/481913/612821/478577/482510/442957/492220/489168/608244/476004
cfa04150	mTOR signaling pathway	88/4151	159/7299	0.68298761208414	0.922730202448368	482028/479891/480580/610238/485149/610936/403647/490937/100855828/487353/485088/482839/476614/480360/489038/403735/489809/478870/485211/403954/482209/608378/479736/478232/403872/488478/475482/489464/484648/482294/607629/612448/490878/449021/483312/479653/483220/607653/611939/611215/610130/477437/486148/486841/477692/479351/478492/477546/609935/477085/484990/477600/479529/100856339/100855811/47567…	DEPTOR/WDR24/RPS6KB1/EIF4E2/FZD4/MLST8/SGK1/FZD2/PRKCG/RPS6KA1/STK11/IKBKB/NPRL2/ATP6V1D/DDIT4/HRAS/FZD9/STRADB/LAMTOR1/RHOA/WNT9A/RPTOR/LAMTOR4/MTOR/NRAS/FZD7/FNIP2/DVL2/RAF1/FZD1/CASTOR2/RPS6KA2/AKT1/AKT2/GRB2/WDR59/WNT2B/SEC13/MAP2K2/LOC611215/AKT1S1/ULK1/IRS1/WNT8B/LRP6/PRKAA1/LAMTOR3/DEPDC5/RNF152/PIK3CB/INSR/EIF4B/FLCN/LOC100856339/DVL1/LPIN1/MAPK3/TNFRSF1A/LPIN2/LOC100685582/PRKAA2/RRAGA/C…	cfa:482028/cfa:479891/cfa:480580/cfa:610238/cfa:485149/cfa:610936/cfa:403647/cfa:490937/cfa:100855828/cfa:487353/cfa:485088/cfa:482839/cfa:476614/cfa:480360/cfa:489038/cfa:403735/cfa:489809/cfa:478870/cfa:485211/cfa:403954/cfa:482209/cfa:608378/cfa:479736/cfa:478232/cfa:403872/cfa:488478/cfa:475482/cfa:489464/cfa:484648/cfa:482294/cfa:607629/cfa:612448/cfa:490878/cfa:449021/cfa:483312/cfa:479653/…	88	20	480580/100855828/489038/403954/608378/478232/607629/483220/486841/477692/484990/475670/100685582/403922/475526/491907/489525/100855884/119870216/100306933	68	482028/479891/610238/485149/610936/403647/490937/487353/485088/482839/476614/480360/403735/489809/478870/485211/482209/479736/403872/488478/475482/489464/484648/482294/612448/490878/449021/483312/479653/607653/611939/611215/610130/477437/486148/479351/478492/477546/609935/477085/477600/479529/100856339/100855811/100855877/403634/607640/489571/100856572/477403/475590/610499/479907/481496/609909/47…
cfa04710	Circadian rhythm	19/4151	35/7299	0.686426844537973	0.923606851797028	485499/111090648/100855456/474510/483641/100688236/100685867/475928/119864592/607922/403457/479351/485643/483205/489571/484680/474552/476860/100856379	FBXL3/LOC111090648/NFIL3/CSNK1E/CRY2/NR1D1/DBP/CSNK1D/NFILZ/CREB1/BHLHE41/PRKAA1/NR1D2/RORC/PRKAA2/BHLHE40/NPAS2/ARNTL/PRKAB2	cfa:485499/cfa:474682/cfa:100855456/cfa:474510/cfa:474528/cfa:100688236/cfa:100685867/cfa:475928/cfa:100855456/cfa:607922/cfa:403457/cfa:479351/cfa:485643/cfa:483205/cfa:489571/cfa:484680/cfa:474552/cfa:476860/cfa:100856379	19	4	111090648/100688236/119864592/483205	15	485499/100855456/474510/483641/100685867/475928/607922/403457/479351/485643/489571/484680/474552/476860/100856379
cfa04924	Renin secretion	36/4151	66/7299	0.695581794877811	0.930294206343711	403516/486628/476428/482663/450187/553102/480416/475272/100856190/474584/403424/479975/403910/607922/481746/486261/476034/403556/476548/403508/477625/403589/486077/403984/403836/485773/403859/478227/403928/479248/403797/403486/610668/442957/478351/611730	CACNA1C/ITPR2/CALM3/GUCY1A1/EDNRA/GUCY1B1/CALM1/PDE1C/PLCB2/CALM2/EDN1/PRKACB/ADRB2/CREB1/ITPR3/ORAI1/PLCB3/PRKACA/ITPR1/EDN2/ADCY6/PTGER4/CTSB/KCNMA1/AGTR1/PLCB1/ADCY5/GNAI1/GNAQ/PPP3CB/PTGER2/PPP3CA/ACE/GNAI2/CALML4/PDE3B	cfa:403516/cfa:486628/cfa:474584/cfa:482663/cfa:450187/cfa:553102/cfa:474584/cfa:475272/cfa:100856190/cfa:474584/cfa:403424/cfa:479975/cfa:403910/cfa:607922/cfa:481746/cfa:486261/cfa:476034/cfa:403556/cfa:476548/cfa:403508/cfa:477625/cfa:403589/cfa:486077/cfa:403984/cfa:403836/cfa:485773/cfa:403859/cfa:611810/cfa:403928/cfa:479248/cfa:403797/cfa:403486/cfa:610668/cfa:442957/cfa:478351/cfa:611730	36	9	403516/486628/100856190/481746/403984/485773/403928/479248/610668	27	476428/482663/450187/553102/480416/475272/474584/403424/479975/403910/607922/486261/476034/403556/476548/403508/477625/403589/486077/403836/403859/478227/403797/403486/442957/478351/611730
cfa01040	Biosynthesis of unsaturated fatty acids	14/4151	26/7299	0.697018015629125	0.930294206343711	481635/608997/476687/610377/486855/481634/483792/475939/488790/486839/478345/490771/479589/477023	BAAT/ELOVL7/TECR/ELOVL5/ELOVL3/LOC481634/FADS2/HSD17B12/ACOX3/SCD/HACD3/ACOT4/ACOT7/ACAA1	cfa:481635/cfa:608997/cfa:476687/cfa:610377/cfa:486855/cfa:481634/cfa:483792/cfa:475939/cfa:488790/cfa:486839/cfa:478345/cfa:490771/cfa:479589/cfa:477023	14	6	481635/608997/486855/481634/488790/486839	8	476687/610377/483792/475939/478345/490771/479589/477023
cfa04979	Cholesterol metabolism	26/4151	48/7299	0.701908659070746	0.933059301816936	475680/481124/478781/486962/481354/403698/481651/479680/488230/612219/608437/100683160/403920/477274/609249/100856363/476437/119876012/479072/479255/488171/102156509/403626/474571/475588/610489	APOB/LRP1/LRP2/CYP7A1/ABCG5/NPC1/ABCA1/LCAT/MYLIP/LDLRAP1/CIDEB/LDLR/NPC2/VAPB/LIPG/LIPA/APOC1/LOC119876012/LRPAP1/VDAC2/NCEH1/LOC102156509/LPL/ABCG8/STAR/CYP27A1	cfa:475680/cfa:481124/cfa:478781/cfa:486962/cfa:481354/cfa:403698/cfa:481651/cfa:479680/cfa:488230/cfa:612219/cfa:608437/cfa:100683160/cfa:403920/cfa:477274/cfa:609249/cfa:100856363/cfa:476437/cfa:403920/cfa:479072/cfa:479255/cfa:488171/cfa:608437/cfa:403626/cfa:474571/cfa:475588/cfa:610489	26	16	475680/481124/478781/486962/481354/403698/608437/100683160/477274/609249/479255/488171/102156509/403626/474571/475588	10	481651/479680/488230/612219/403920/100856363/476437/119876012/479072/610489
cfa00910	Nitrogen metabolism	8/4151	15/7299	0.706872295067992	0.933357326804831	488506/608422/100856271/100855809/477928/403443/100684847/611933	CPS1/CA15/CA5B/CA14/CA2/GLUL/GLUD1/CA9	cfa:488506/cfa:608422/cfa:100856271/cfa:100855809/cfa:477928/cfa:403443/cfa:100684847/cfa:611933	8	3	488506/608422/477928	5	100856271/100855809/403443/100684847/611933
cfa05143	African trypanosomiasis	15/4151	28/7299	0.708631228048818	0.933357326804831	100855828/477024/100856190/488940/403982/476034/403975/485773/403502_1/486469/476748/475574/403928/403922/403977	PRKCG/MYD88/PLCB2/F2RL1/VCAM1/PLCB3/ICAM1/PLCB1/TLR9/FAS/THOP1/IDO1/GNAQ/TNF/IL12A	cfa:100855828/cfa:477024/cfa:100856190/cfa:488940/cfa:403982/cfa:476034/cfa:403975/cfa:485773/cfa:403502/cfa:486469/cfa:476748/cfa:475574/cfa:403928/cfa:403922/cfa:403977	15	7	100855828/100856190/403975/485773/403502_1/403928/403922	8	477024/488940/403982/476034/486469/476748/475574/403977
cfa05134	Legionellosis	27/4151	50/7299	0.711728107700904	0.933357326804831	489928/478854/480291/475816/480487/488473/607408/486896/607076/477024/483729/476728/610762/487375/403612/474850/403850/XLOC_018741/481590/442859/403774/100685794/482620/486858/403922/475124/403977	ITGAM/HSPD1/NFKBIA/SEC22B/ARL17A/CASP8/BNIP3/CASP7/CD14/MYD88/RELA/C3/RAB1B/LOC487375/HSP70/LOC474850/CXCL8/XLOC_018741/VCP/NFKB1/RAB1A/LOC100685794/APAF1/NFKB2/TNF/HSF1/IL12A	cfa:489928/cfa:478854/cfa:480291/cfa:475816/cfa:480487/cfa:488473/cfa:607408/cfa:486896/cfa:607076/cfa:477024/cfa:483729/cfa:476728/cfa:610762/cfa:487375/cfa:403612/cfa:474850/cfa:403850/cfa:403612/cfa:481590/cfa:442859/cfa:403774/cfa:100685794/cfa:482620/cfa:486858/cfa:403922/cfa:475124/cfa:403977	27	9	489928/478854/486896/476728/487375/474850/403850/100685794/403922	18	480291/475816/480487/488473/607408/607076/477024/483729/610762/403612/XLOC_018741/481590/442859/403774/482620/486858/475124/403977
cfa04662	B cell receptor signaling pathway	38/4151	70/7299	0.713412095714871	0.933357326804831	486814/479921/480291/490792/484483/482839/403735/486717/403872/102155642/483729/484648/490878/484309/479678/449021/483312/608060/611939/106559217/477085/489692/442859/100856339/100688270/611329/100855877/485930/479248/403486/490269/609449/481595/487235/477886/609429/119870216/483925	BLNK/VAV3/NFKBIA/FOS/CD79A/IKBKB/HRAS/PTPN6/NRAS/NFKBIE/RELA/RAF1/AKT1/LOC484309/NFATC3/AKT2/GRB2/VAV2/MAP2K2/RAC3/PIK3CB/PLCG2/NFKB1/LOC100856339/INPP5D/RASGRP3/MAPK3/NFATC2/PPP3CB/PPP3CA/LOC490269/CD79B/CD72/PIK3R1/LYN/JUN/LOC119870216/NFATC1	cfa:486814/cfa:479921/cfa:480291/cfa:490792/cfa:484483/cfa:482839/cfa:403735/cfa:486717/cfa:403872/cfa:102155642/cfa:483729/cfa:484648/cfa:490878/cfa:484309/cfa:479678/cfa:449021/cfa:483312/cfa:608060/cfa:611939/cfa:403955/cfa:477085/cfa:489692/cfa:442859/cfa:100856339/cfa:100688270/cfa:611329/cfa:100855877/cfa:485930/cfa:479248/cfa:403486/cfa:490269/cfa:609449/cfa:481595/cfa:487235/cfa:477886/cf…	38	14	486814/484483/486717/484309/479678/100688270/485930/479248/490269/609449/481595/477886/119870216/483925	24	479921/480291/490792/482839/403735/403872/102155642/483729/484648/490878/449021/483312/608060/611939/106559217/477085/489692/442859/100856339/611329/100855877/403486/487235/609429
cfa00565	Ether lipid metabolism	22/4151	41/7299	0.718589434038352	0.93392256702005	487515/491117/476449/486361/482026/480048/608811/611960/488066/607962/478238/612697/100856443/479473/487512/478514/611345/479557/403848/487514/489045/611330	PLA2G4F/GDPD1/PAFAH1B3/PLA2G3/ENPP2/PLA2G4A/PLA2G4D/GAL3ST1/LPCAT1/PLPP1/LPCAT4/PLD4/PLPP2/PLD2/PLA2G4B/PLA2G12A/TMEM86B/PLPP3/PLA2G7/PLA2G4E/PLA2G12B/LPCAT2	cfa:487515/cfa:491117/cfa:476449/cfa:486361/cfa:482026/cfa:480048/cfa:608811/cfa:611960/cfa:488066/cfa:607962/cfa:478238/cfa:612697/cfa:100856443/cfa:479473/cfa:487512/cfa:478514/cfa:611345/cfa:479557/cfa:403848/cfa:487514/cfa:489045/cfa:611330	22	8	487515/486361/482026/608811/611960/612697/487512/487514	14	491117/476449/480048/488066/607962/478238/100856443/479473/478514/611345/479557/403848/489045/611330
cfa05340	Primary immunodeficiency	16/4151	30/7299	0.719487173988256	0.93392256702005	486315/486814/476662/484483/483197/612582/100271860/487123/486261/477236/607367/403931/490008/483420/474864/474866	UNG/BLNK/RFXANK/CD79A/RFX5/IL7R/ZAP70/DCLRE1C/ORAI1/ADA/RFXAP/CD4/CIITA/RAG1/TAP2/TAP1	cfa:486315/cfa:486814/cfa:476662/cfa:484483/cfa:483197/cfa:612582/cfa:100271860/cfa:487123/cfa:486261/cfa:477236/cfa:607367/cfa:403931/cfa:490008/cfa:483420/cfa:474864/cfa:474866	16	6	486814/484483/100271860/403931/490008/483420	10	486315/476662/483197/612582/487123/486261/477236/607367/474864/474866
cfa04915	Estrogen signaling pathway	67/4151	123/7299	0.73756774875704	0.952175877434573	611934/487546/474919/486628/490792/404306/476428/403735/403416/480416/612303/481627/403872/404019/484648/100856190/490878/474584/449021/474855/403612/483312/474850/479975/611939/612100/607922/481746/403885/489284/481759/XLOC_018741/476034/403556/477601/476548/477085/477625/490439/494005/100856339/482994/100855877/485773/483636/403859/478227/607007/480526/403500/607357/475266/403928/480271/403639/…	CREB3/SHC4/HSP90AB1/ITPR2/FOS/EGFR/CALM3/HRAS/BCL2/CALM1/CREB3L4/GABBR2/NRAS/HSP90B1/RAF1/PLCB2/AKT1/CALM2/AKT2/ATF6B/HSP70/GRB2/LOC474850/PRKACB/MAP2K2/LOC612100/CREB1/ITPR3/MMP9/KCNJ5/FKBP5/XLOC_018741/PLCB3/PRKACA/KRT18/ITPR1/PIK3CB/ADCY6/SHC1/PRKCD/LOC100856339/ADCY3/MAPK3/PLCB1/CREB3L1/ADCY5/GNAI1/HBEGF/RARA/EBAG9/ADCY1/CREB5/GNAQ/ADCY4/ESR2/KRT42/MMP2/SRC/GNAI2/CALML4/PIK3R1/GRM1/ESR1/JUN/A…	cfa:611934/cfa:487546/cfa:474919/cfa:486628/cfa:490792/cfa:404306/cfa:474584/cfa:403735/cfa:403416/cfa:474584/cfa:612303/cfa:481627/cfa:403872/cfa:404019/cfa:484648/cfa:100856190/cfa:490878/cfa:474584/cfa:449021/cfa:474855/cfa:403612/cfa:483312/cfa:474850/cfa:479975/cfa:611939/cfa:474919/cfa:607922/cfa:481746/cfa:403885/cfa:489284/cfa:481759/cfa:403612/cfa:476034/cfa:403556/cfa:477601/cfa:476548/…	67	23	487546/474919/486628/404306/403416/481627/404019/100856190/474850/612100/481746/403885/485773/483636/607357/403928/480271/403639/490976/484024/403640/478624/119870216	44	611934/490792/476428/403735/480416/612303/403872/484648/490878/474584/449021/474855/403612/483312/479975/611939/607922/489284/481759/XLOC_018741/476034/403556/477601/476548/477085/477625/490439/494005/100856339/482994/100855877/403859/478227/607007/480526/403500/475266/403733/485864/442957/478351/487235/609429/480438
cfa00340	Histidine metabolism	11/4151	21/7299	0.739302720545877	0.952175877434573	476165/611064/607685/403450/481486/100688308/478991/610267/475433/481620/483695	CNDP1/ASPA/FTCD/MAOA/ALDH7A1/ALDH3A2/ALDH9A1/ALDH16A1/HAL/ALDH1B1/CARNS1	cfa:476165/cfa:611064/cfa:607685/cfa:403450/cfa:481486/cfa:100688308/cfa:478991/cfa:610267/cfa:475433/cfa:481620/cfa:483695	11	5	476165/607685/475433/481620/483695	6	611064/403450/481486/100688308/478991/610267
cfa05217	Basal cell carcinoma	31/4151	58/7299	0.746772853264719	0.955989253227636	485149/474890/485069/490937/485084/484198/490099/477032/489809/482209/488478/488734/489464/484137/482294/482262/483220/486841/100682984/490695/479139/100855811/608531/119872226/479180/100855424/607180/403869/612141/403610/100855884	FZD4/CDKN1A/GADD45B/FZD2/APC2/GADD45G/AXIN1/CTNNB1/FZD9/WNT9A/FZD7/KIF7/DVL2/PTCH1/FZD1/SMO/WNT2B/WNT8B/GLI2/BMP4/APC/DVL1/SUFU/LOC119872226/POLK/HHIP/WNT7A/TP53/WNT2/FZD6/WNT8A	cfa:485149/cfa:474890/cfa:485069/cfa:490937/cfa:485084/cfa:484198/cfa:490099/cfa:477032/cfa:489809/cfa:482209/cfa:488478/cfa:488734/cfa:489464/cfa:484137/cfa:482294/cfa:482262/cfa:483220/cfa:486841/cfa:100682984/cfa:490695/cfa:479139/cfa:100855811/cfa:608531/cfa:490099/cfa:479180/cfa:100855424/cfa:607180/cfa:403869/cfa:612141/cfa:403610/cfa:100855884	31	12	485084/484137/483220/486841/100682984/479139/608531/119872226/479180/100855424/403869/100855884	19	485149/474890/485069/490937/484198/490099/477032/489809/482209/488478/488734/489464/482294/482262/490695/100855811/607180/612141/403610
cfa00250	Alanine, aspartate and glutamate metabolism	19/4151	36/7299	0.748323602080219	0.955989253227636	483789/611064/475240/612692/482445/483009/488506/609914/612452/479704/487107/488448/475591/403443/486698/100686499/611407/482436/100684847	ASRGL1/ASPA/ASNS/ADSS1/RIMKLA/CAD/CPS1/GPT/ALDH4A1/ASL/GAD2/GLS/GOT1L1/GLUL/RIMKLB/GLS2/PPAT/LOC482436/GLUD1	cfa:483789/cfa:611064/cfa:475240/cfa:480098/cfa:482445/cfa:483009/cfa:488506/cfa:609914/cfa:612452/cfa:479704/cfa:487107/cfa:488448/cfa:475591/cfa:403443/cfa:486698/cfa:100686499/cfa:611407/cfa:482436/cfa:100684847	19	7	475240/612692/483009/488506/475591/611407/482436	12	483789/611064/482445/609914/612452/479704/487107/488448/403443/486698/100686499/100684847
cfa04061	Viral protein interaction with cytokine and cytokine receptor	32/4151	60/7299	0.754614330635613	0.955989253227636	480602/100174780/484793/403981/100856510/480600/478906/479580/448798/610961/607183/445452/612271/403586/403850/611795/403439/100688321/610536/100686212/486728/611438/403545/403634/487265/490356/403922/489378/491148/612279/100686057/448789	CCL23/TNFSF10/CCR9/CCL2/ACKR4/LOC480600/CXCR1/TNFRSF14/CCL25/IL20RB/LTA/CCL24/IL6R/CCL17/CXCL8/CSF1/IL2RB/LOC100688321/IL34/CCL22/LTBR/IL18R1/IL6ST/TNFRSF1A/CX3CL1/LOC490356/TNF/CXCR5/CCL7/IL22RA1/IL37/CCL26	cfa:480602/cfa:100174780/cfa:484793/cfa:403981/cfa:100856510/cfa:480600/cfa:478906/cfa:479580/cfa:448798/cfa:610961/cfa:607183/cfa:445452/cfa:612271/cfa:403586/cfa:403850/cfa:611795/cfa:403439/cfa:100688321/cfa:610536/cfa:100686212/cfa:486728/cfa:611438/cfa:403545/cfa:403634/cfa:487265/cfa:490356/cfa:403922/cfa:489378/cfa:491148/cfa:612279/cfa:100686057/cfa:448789	32	19	480602/484793/480600/478906/448798/610961/607183/612271/403586/403850/403439/100688321/100686212/403545/487265/490356/403922/489378/100686057	13	100174780/403981/100856510/479580/445452/611795/610536/486728/611438/403634/491148/612279/448789
cfa04922	Glucagon signaling pathway	60/4151	111/7299	0.758760183578396	0.955989253227636	100685468/403492/611934/611078/100684945/486628/102153001/476428/488389/119871462/478139/612974/482687/480416/479866/612303/607275/487787/100856190/490878/477295/403583/474584/449021/489050/479975/489947/480255/607922/481746/479351/476034/403556/476574/476548/477003/481184/485773/483636/489410/487797/476882/489571/475266/486740/477786/403928/611993/479248/403486/491130/482437/488165/478351/611730…	ACACB/G6PC1/CREB3/PYGM/EP300/ITPR2/LOC102153001/CALM3/G6PC2/LOC119871462/PHKB/PPP4R3A/CAMK2B/CALM1/CREBBP/CREB3L4/PHKG2/SIK1/PLCB2/AKT1/FOXO1/CPT1A/CALM2/AKT2/CAMK2G/PRKACB/PPP4C/PCK2/CREB1/ITPR3/PRKAA1/PLCB3/PRKACA/PDHB/ITPR1/PYGB/CPT1B/PLCB1/CREB3L1/SIK2/PFKL/LDHA/PRKAA2/CREB5/PRMT8/PGAM1/GNAQ/GYS1/PPP3CB/PPP3CA/ACACA/SLC2A1/SLC2A2/CALML4/PDE3B/CAMK2A/PRKAB2/ADCY2/LOC119870216/LDHC	cfa:100685468/cfa:403492/cfa:611934/cfa:611078/cfa:100684945/cfa:486628/cfa:477675/cfa:474584/cfa:488389/cfa:489012/cfa:478139/cfa:612974/cfa:610764/cfa:474584/cfa:479866/cfa:612303/cfa:607275/cfa:487787/cfa:100856190/cfa:490878/cfa:477295/cfa:403583/cfa:474584/cfa:449021/cfa:489050/cfa:479975/cfa:489947/cfa:480255/cfa:607922/cfa:481746/cfa:479351/cfa:476034/cfa:403556/cfa:476574/cfa:476548/cfa:4…	60	28	100685468/403492/611078/100684945/486628/102153001/119871462/478139/482687/479866/100856190/477295/403583/480255/481746/485773/483636/489410/486740/403928/611993/479248/482437/488165/612941/478624/119870216/476883	32	611934/476428/488389/612974/480416/612303/607275/487787/490878/474584/449021/489050/479975/489947/607922/479351/476034/403556/476574/476548/477003/481184/487797/476882/489571/475266/477786/403486/491130/478351/611730/100856379
cfa03018	RNA degradation	44/4151	82/7299	0.759592669482986	0.955989253227636	612751/478854/474697/100856683/478233/482464/477238/489713/479469/479632/611350/478131/488559/607346/474446/111093384/492002/102154474/477734/482086/612778/484065/487817/474404/100684605/487647/482895/477133/477117/481376/481463/609536/612170/487797/484312/607950/487695/482708/475587/611686/610449/119865916/474849/489086	PABPC1/HSPD1/HSPA9/ENO2/EXOSC10/PABPC4/PABPC1L/EXOSC6/ENO3/MPHOSPH6/EXOSC5/TENT4B/BTG2/DCP1A/CNOT2/LOC111093384/PABPC5/LOC102154474/DCP1B/EXOSC4/CNOT10/PNLDC1/CNOT6L/PAN2/BTG1/EDC3/CNOT7/XRN2/DHX36/PNPT1/CNOT6/DCPS/LSM7/PFKL/CNOT3/MTREX/BTG3/CNOT4/LSM1/LSM5/CNOT9/LOC119865916/LSM2/DCP2	cfa:612751/cfa:478854/cfa:474697/cfa:100856683/cfa:478233/cfa:482464/cfa:477238/cfa:489713/cfa:479469/cfa:479632/cfa:611350/cfa:478131/cfa:488559/cfa:607346/cfa:474446/cfa:479632/cfa:492002/cfa:102154474/cfa:477734/cfa:482086/cfa:612778/cfa:484065/cfa:487817/cfa:474404/cfa:100684605/cfa:487647/cfa:489162/cfa:477133/cfa:477117/cfa:481376/cfa:481463/cfa:609536/cfa:612170/cfa:487797/cfa:484312/cfa:6…	44	22	612751/478854/474697/482464/477238/479632/607346/111093384/102154474/477734/612778/484065/487817/474404/481463/484312/487695/482708/611686/610449/119865916/489086	22	100856683/478233/489713/479469/611350/478131/488559/474446/492002/482086/100684605/487647/482895/477133/477117/481376/609536/612170/487797/607950/475587/474849
cfa04260	Cardiac muscle contraction	44/4151	82/7299	0.759592669482986	0.955989253227636	481036/403516/403992/804486/477733/486563/484420/479797/804479/478332/609144/610342/479780/488984/403807/480137/475738/487113/485825/476644/119863903/474567/612614/475121/804480/491030/481598/477098/608530/479623/476503/478171/403966/609361/100684983/609990/476595/476040/403532/609744/612463/478250/491979/478370	ATP1B4/CACNA1C/ATP1A1/CYTB/CACNA2D4/CACNB3/SLC8A2/ATP2A1/COX2/TPM1/SLC9A7/CACNA2D1/COX6A2/ACTA1/MYH7/TPM3/SLC8A1/CACNB2/COX4I2/MYL3/LOC119863903/COX5B/COX7A1/CYC1/COX3/CACNB1/TPM2/ATP1B3/UQCRH/COX4I1/UQCRFS1/SLC9A1/ATP1B1/CACNB4/LOC100684983/LOC609990/TNNC1/COX8A/TNNT2/UQCRQ/ATP1A3/ACTC1/LOC491979/COX5A	cfa:481036/cfa:403516/cfa:403992/cfa:804486/cfa:477733/cfa:486563/cfa:484420/cfa:479797/cfa:804479/cfa:478332/cfa:609144/cfa:610342/cfa:479780/cfa:478250/cfa:403807/cfa:480137/cfa:475738/cfa:487113/cfa:485825/cfa:476644/cfa:100686500/cfa:474567/cfa:612614/cfa:475121/cfa:804480/cfa:491030/cfa:478332/cfa:477098/cfa:608530/cfa:485825/cfa:476503/cfa:478171/cfa:403966/cfa:609361/cfa:100684983/cfa:6099…	44	21	481036/403516/403992/477733/484420/479797/609144/610342/479780/488984/403807/485825/476644/477098/478171/609990/476595/403532/612463/478250/478370	23	804486/486563/804479/478332/480137/475738/487113/119863903/474567/612614/475121/804480/491030/481598/608530/479623/476503/403966/609361/100684983/476040/609744/491979
cfa03022	Basal transcription factors	22/4151	42/7299	0.772765143069175	0.959936088648352	476051/488982/100534007/481798/476105/612182/476731/609994/477280/475084/489796/479960/487180/491950/474881/479714/478327/613006/480346/476209/611193/490507	TAF6L/TAF5L/GTF2A1L/TAF8/ERCC3/GTF2H5/GTF2F1/TAF12/TAF4/TAF2/GTF2IRD1/GTF2B/TAF7/TAF1/TAF11/GTF2I/GTF2A2/GTF2A1/MNAT1/TBPL1/TBP/TAF4B	cfa:476051/cfa:488982/cfa:100534007/cfa:481798/cfa:476105/cfa:612182/cfa:476731/cfa:609994/cfa:477280/cfa:475084/cfa:489796/cfa:479960/cfa:487180/cfa:491950/cfa:474881/cfa:479714/cfa:478327/cfa:613006/cfa:480346/cfa:476209/cfa:611193/cfa:490507	22	7	100534007/477280/475084/489796/491950/613006/480346	15	476051/488982/481798/476105/612182/476731/609994/479960/487180/474881/479714/478327/476209/611193/490507
cfa00020	Citrate cycle (TCA cycle)	15/4151	29/7299	0.773806349426035	0.959936088648352	483704/478889/477748/100856446/119871823/480092/480255/479043/481081/478634/476574/489406/479066/481576/482945	PC/IDH1/OGDHL/DLST/LOC119871823/FH/PCK2/IDH2/IDH3G/SDHA/PDHB/DLAT/IDH3A/ACO1/MDH2	cfa:483704/cfa:478889/cfa:477748/cfa:100856446/cfa:476562/cfa:480092/cfa:480255/cfa:479043/cfa:481081/cfa:478634/cfa:476574/cfa:489406/cfa:479066/cfa:481576/cfa:482945	15	4	477748/119871823/480255/482945	11	483704/478889/100856446/480092/479043/481081/478634/476574/489406/479066/481576
cfa00920	Sulfur metabolism	5/4151	10/7299	0.776911375801601	0.959936088648352	481275/481103/478289/608525/612416	TST/SUOX/SQOR/BPNT1/ETHE1	cfa:481275/cfa:481103/cfa:478289/cfa:608525/cfa:612416	5	1	481275	4	481103/478289/608525/612416
cfa04650	Natural killer cell mediated cytotoxicity	41/4151	77/7299	0.777283880064463	0.959936088648352	487546/100174780/479921/100855828/485874/403735/100856077/611571/607885/486717/100856468/403872/484648/611360/100271860/483312/100683099/608060/611939/106559217/489030/100683675/100688321/477085/489692/490439/486102/403975/100856339/100855877/488644/485930/486469/488797/479248/403922/403486/475526/487235/483925/477488	SHC4/TNFSF10/VAV3/PRKCG/PLCG1/HRAS/IFNGR1/CD247/PAK1/PTPN6/IFNAR2/NRAS/RAF1/KLRD1/ZAP70/GRB2/LOC100683099/VAV2/MAP2K2/RAC3/PRF1/BID/LOC100688321/PIK3CB/PLCG2/SHC1/PTK2B/ICAM1/LOC100856339/MAPK3/CD244/NFATC2/FAS/SH3BP2/PPP3CB/TNF/PPP3CA/BRAF/PIK3R1/NFATC1/PTPN11	cfa:487546/cfa:100174780/cfa:479921/cfa:100855828/cfa:485874/cfa:403735/cfa:100856077/cfa:611571/cfa:607885/cfa:486717/cfa:100856468/cfa:403872/cfa:484648/cfa:611360/cfa:100271860/cfa:483312/cfa:100683099/cfa:608060/cfa:611939/cfa:403955/cfa:489030/cfa:100683675/cfa:100688321/cfa:477085/cfa:489692/cfa:490439/cfa:486102/cfa:403975/cfa:100856339/cfa:100855877/cfa:488644/cfa:485930/cfa:486469/cfa:48…	41	16	487546/100855828/611571/486717/611360/100271860/489030/100688321/403975/488644/485930/479248/403922/475526/483925/477488	25	100174780/479921/485874/403735/100856077/607885/100856468/403872/484648/483312/100683099/608060/611939/106559217/100683675/477085/489692/490439/486102/100856339/100855877/486469/488797/403486/487235
cfa04670	Leukocyte transendothelial migration	58/4151	108/7299	0.779049665332613	0.959936088648352	489928/607019/607700/488833/483730/483489/479252/479921/100855828/485874/477032/403856/475108/403954/489365/478974/608060/XLOC_004732/489664/106559217/403982/403885/608226/484056/477085/489692/100686766/486102/403975/488402/479446/100856339/474698/607023/478227/483225/403580/607005/607454/485856/608935/489008/610775/612821/403844/403733/490049/475923/442957/487235/489159/607207/489775/480193/4316…	ITGAM/MAPK11/NCF1/RHOH/SIPA1/CTNND1/VCL/VAV3/PRKCG/PLCG1/CTNNB1/MAPK14/PTK2/RHOA/THY1/F11R/VAV2/XLOC_004732/CYBA/RAC3/VCAM1/MMP9/CLDN15/EZR/PIK3CB/PLCG2/LOC100686766/PTK2B/ICAM1/RAPGEF4/RDX/LOC100856339/CTNNA1/MAPK12/GNAI1/RAP1A/ACTB/CLDN19/RASSF5/MYL9/CLDN20/CTNNA3/PECAM1/MAPK13/OCLN/MMP2/CLDN9/ACTG1/GNAI2/PIK3R1/ITK/LOC607207/CDH5/MYL12B/AFDN/ROCK2/CLDN16/PTPN11	cfa:489928/cfa:607019/cfa:607700/cfa:488833/cfa:483730/cfa:483489/cfa:479252/cfa:479921/cfa:100855828/cfa:485874/cfa:477032/cfa:403856/cfa:475108/cfa:403954/cfa:489365/cfa:478974/cfa:608060/cfa:403580/cfa:489664/cfa:403955/cfa:403982/cfa:403885/cfa:608226/cfa:484056/cfa:477085/cfa:489692/cfa:403856/cfa:486102/cfa:403975/cfa:488402/cfa:491924/cfa:100856339/cfa:474698/cfa:607023/cfa:611810/cfa:4832…	58	24	489928/607019/607700/488833/100855828/403954/478974/403885/608226/403975/607023/483225/403580/607005/607454/608935/610775/490049/489159/489775/431695/482970/608218/477488	34	483730/483489/479252/479921/485874/477032/403856/475108/489365/608060/XLOC_004732/489664/106559217/403982/484056/477085/489692/100686766/486102/488402/479446/100856339/474698/478227/485856/489008/612821/403844/403733/475923/442957/487235/607207/480193
cfa05030	Cocaine addiction	23/4151	44/7299	0.780129328841108	0.959936088648352	491154/485808/611934/100855572/612303/483729/403450/484445/611545/606852/474855/479975/607922/403556/442859/489462/483636/403859/478227/484751/475266/442957/609429	CDK5R1/PDYN/CREB3/GPSM1/CREB3L4/RELA/MAOA/FOSB/RGS11/DDC/ATF6B/PRKACB/CREB1/PRKACA/NFKB1/DLG4/CREB3L1/ADCY5/GNAI1/GRM2/CREB5/GNAI2/JUN	cfa:491154/cfa:485808/cfa:611934/cfa:100855572/cfa:612303/cfa:483729/cfa:403450/cfa:484445/cfa:490902/cfa:606852/cfa:474855/cfa:479975/cfa:607922/cfa:403556/cfa:442859/cfa:489462/cfa:483636/cfa:403859/cfa:611810/cfa:484751/cfa:475266/cfa:442957/cfa:609429	23	6	491154/485808/606852/489462/483636/484751	17	611934/100855572/612303/483729/403450/484445/611545/474855/479975/607922/403556/442859/403859/478227/475266/442957/609429
cfa05017	Spinocerebellar ataxia	82/4151	152/7299	0.793685986088921	0.972771066049497	606491/610766/485808/486270/483728/477467/100855828/486628/490371/480478/475630/479797/490560/100683681/100686650/489042/490899/480610/100855659/478232/489951/612871/100856190/119874448/490878/100856395/449021/476215/483273/477437/475980/100856428/481746/100192385/100688636/478158/486535/484475/479960/480830/476034/492093/476336/489725/476548/480537/477085/477876/477532/100855613/476470/480673/49…	RYR1/ERN1/PDYN/ATXN2/KAT5/PSMD9/PRKCG/ITPR2/BECN2/PSMC5/SLC25A4/ATP2A1/AFG3L2/LOC100683681/CACNA1A/MCU/WIPI1/PSMD11/PSMB5/MTOR/ATXN2L/NOP56/PLCB2/PSMA4/AKT1/PSMA8/AKT2/MAP3K5/RELN/ULK1/PSMC3/BEAN1/ITPR3/PSMD4/PSMC1/PUM1/ATG101/CIC/GTF2B/SLC25A6/PLCB3/SLC25A5/VLDLR/ATXN1L/ITPR1/PSMB3/PIK3CB/RB1CC1/XBP1/PSMC4/PSMD8/TRAF2/PSMD3/VDAC2/LOC100856339/PSMD2/ATG13/PLCB1/PUM2/PSMA3/PSMD12/MAPK10/PIK3R4/ATX…	cfa:606491/cfa:610766/cfa:485808/cfa:486270/cfa:483728/cfa:477467/cfa:100855828/cfa:486628/cfa:490371/cfa:480478/cfa:475630/cfa:479797/cfa:490560/cfa:476867/cfa:100686650/cfa:489042/cfa:490899/cfa:480610/cfa:100855659/cfa:478232/cfa:489951/cfa:612871/cfa:100856190/cfa:100687556/cfa:490878/cfa:100856395/cfa:449021/cfa:476215/cfa:483273/cfa:477437/cfa:475980/cfa:100856428/cfa:481746/cfa:100192385/c…	82	29	606491/610766/485808/486270/100855828/486628/490371/479797/100683681/100686650/478232/489951/100856190/100856395/483273/100856428/481746/484475/479255/485773/480338/480465/403928/474897/100687259/478522/484024/489525/119870216	53	483728/477467/480478/475630/490560/489042/490899/480610/100855659/612871/119874448/490878/449021/476215/477437/475980/100192385/100688636/478158/486535/479960/480830/476034/492093/476336/489725/476548/480537/477085/477876/477532/100855613/476470/480673/491018/100856339/478654/483632/607618/478464/477064/480229/100855986/480513/479220/486845/476209/490704/490477/611193/487235/489168/608721
cfa00531	Glycosaminoglycan degradation	9/4151	18/7299	0.796672613131066	0.972771066049497	475212/609321/484760/403707/474429/492194/482833/403831/608620	HYAL4/LOC609321/HYAL2/SGSH/GNS/IDS/HGSNAT/GUSB/HYAL3	cfa:475212/cfa:609321/cfa:484760/cfa:403707/cfa:474429/cfa:492194/cfa:482833/cfa:403831/cfa:608620	9	4	475212/609321/492194/482833	5	484760/403707/474429/403831/608620
cfa04929	GnRH secretion	33/4151	63/7299	0.80282579297185	0.972771066049497	403516/490441/607262/100855828/486628/403735/484829/481627/403872/486004/484648/100856190/490878/449021/611939/481746/489284/448791/476034/476548/477085/608671/100856339/100855877/485773/485698/403928/403639/485189/102151131/487235/474640/119870216	CACNA1C/KCNN3/ARRB2/PRKCG/ITPR2/HRAS/KCNN1/GABBR2/NRAS/TRPC4/RAF1/PLCB2/AKT1/AKT2/MAP2K2/ITPR3/KCNJ5/HCN2/PLCB3/ITPR1/PIK3CB/GNRH1/LOC100856339/MAPK3/PLCB1/TRPC1/GNAQ/ESR2/ARRB1/LOC102151131/PIK3R1/KCNN2/LOC119870216	cfa:403516/cfa:490441/cfa:607262/cfa:100855828/cfa:486628/cfa:403735/cfa:484829/cfa:481627/cfa:403872/cfa:486004/cfa:484648/cfa:100856190/cfa:490878/cfa:449021/cfa:611939/cfa:481746/cfa:489284/cfa:448791/cfa:476034/cfa:476548/cfa:477085/cfa:608671/cfa:100856339/cfa:100855877/cfa:485773/cfa:485698/cfa:403928/cfa:403639/cfa:485189/cfa:102151131/cfa:487235/cfa:474640/cfa:449021	33	17	403516/490441/100855828/486628/484829/481627/100856190/481746/448791/608671/485773/485698/403928/403639/485189/102151131/119870216	16	607262/403735/403872/486004/484648/490878/449021/611939/489284/476034/476548/477085/100856339/100855877/487235/474640
cfa04977	Vitamin digestion and absorption	11/4151	22/7299	0.807551668417077	0.972771066049497	475680/403767/491166/477059/403453/482514/475698/491606/482660/491936/490353	APOB/CUBN/SLC46A1/BTD/ABCC1/MMACHC/SLC5A6/SLC19A1/LRAT/AWAT2/SLC19A2	cfa:475680/cfa:403767/cfa:491166/cfa:477059/cfa:403453/cfa:482514/cfa:475698/cfa:491606/cfa:482660/cfa:491936/cfa:490353	11	4	475680/403767/403453/491936	7	491166/477059/482514/475698/491606/482660/490353
cfa00534	Glycosaminoglycan biosynthesis - heparan sulfate / heparin	12/4151	24/7299	0.812881099178052	0.972771066049497	487622/493990/100856320/482024/492142/487911/479963/486091/487918/479925/475989/111096478	GLCE/XYLT2/NDST2/EXT1/HS6ST2/NDST4/HS2ST1/EXTL3/NDST3/EXTL2/EXT2/HS3ST6	cfa:487622/cfa:493990/cfa:100856320/cfa:482024/cfa:492142/cfa:487911/cfa:479963/cfa:486091/cfa:487918/cfa:479925/cfa:475989/cfa:489512	12	2	486091/111096478	10	487622/493990/100856320/482024/492142/487911/479963/487918/479925/475989
cfa00640	Propanoate metabolism	21/4151	41/7299	0.813797011797604	0.972771066049497	100685468/477517/102153001/489688/119871823/477002/100856745/477076/480828/484488/488790/476882/491130/484521/475414/474930/609850/477205/490779/476975/476883	ACACB/ACADS/LOC102153001/MLYCD/LOC119871823/ACSS1/HADHA/PCCB/ECHS1/BCKDHA/ACOX3/LDHA/ACACA/LGALS4/ACSS3/MMUT/ECHDC1/ACSS2/ALDH6A1/PCCA/LDHC	cfa:100685468/cfa:477517/cfa:477675/cfa:489688/cfa:476562/cfa:477002/cfa:100856745/cfa:477076/cfa:480828/cfa:484488/cfa:488790/cfa:476882/cfa:491130/cfa:480828/cfa:475414/cfa:474930/cfa:609850/cfa:477205/cfa:490779/cfa:476975/cfa:476883	21	7	100685468/102153001/119871823/488790/475414/490779/476883	14	477517/489688/477002/100856745/477076/480828/484488/476882/491130/484521/474930/609850/477205/476975
cfa00860	Porphyrin metabolism	13/4151	26/7299	0.818095718989863	0.972771066049497	485127/475867/609051/479864/442987/492116/610360/475378/480834/478980/489373/476456/403831	HEPHL1/BLVRA/FXN/HMOX2/HMOX1/UROS/FECH/UROD/HCCS/PPOX/HMBS/BLVRB/GUSB	cfa:485127/cfa:475867/cfa:609051/cfa:479864/cfa:442987/cfa:492116/cfa:610360/cfa:475378/cfa:480834/cfa:478980/cfa:489373/cfa:476456/cfa:403831	13	2	475867/492116	11	485127/609051/479864/442987/610360/475378/480834/478980/489373/476456/403831
cfa04640	Hematopoietic cell lineage	36/4151	69/7299	0.81974870993503	0.972771066049497	489928/403756/486025/609293/481588/100856563/481330/489957/475945/481732/607076/403462/403939/403789/100856535/611695/403790/612582/607786/474860/612271/611795/608246/403913/119881611/403931/477120/404002/403922/490269/607827/481731/403788/481328/476553/474869	ITGAM/CD38/FLT3/IL3RA/IL11RA/ITGA6/IL1R2/IL4R/CD59/DLA-DMA/CD14/FCGR1A/CD44/ITGA2B/CD1D/CD9/IL5/IL7R/DLA-DOB/HLA-DRB1/IL6R/CSF1/CSF3/ANPEP/LOC119881611/CD4/MME/EPO/TNF/LOC490269/DLA-DMB/DLA-DRA/ITGB3/IL1R1/IL5RA/DLA-DOA	cfa:489928/cfa:403756/cfa:486025/cfa:609293/cfa:481588/cfa:100856563/cfa:481330/cfa:489957/cfa:475945/cfa:481732/cfa:607076/cfa:403462/cfa:403939/cfa:403789/cfa:100856535/cfa:611695/cfa:403790/cfa:612582/cfa:607786/cfa:474860/cfa:612271/cfa:611795/cfa:608246/cfa:403913/cfa:474860/cfa:403931/cfa:477120/cfa:404002/cfa:403922/cfa:490269/cfa:607827/cfa:481731/cfa:403788/cfa:481328/cfa:476553/cfa:4748…	36	26	489928/403756/486025/609293/481330/481732/403462/403939/403789/100856535/403790/607786/474860/612271/608246/403913/119881611/403931/477120/404002/403922/490269/607827/481731/476553/474869	10	481588/100856563/489957/475945/607076/611695/612582/611795/403788/481328
cfa05323	Rheumatoid arthritis	36/4151	69/7299	0.81974870993503	0.972771066049497	403802/403656/488596/102152234/490796/483691/490792/403981/480600/480360/481110/481732/607786/608843/474860/403998/485545/403850/611795/403975/119881611/403729/403714/482779/483957/475199/403922/479877/607827/403765/481731/609429/403727/100686787/482528/474869	VEGFA/ANGPT1/TGFB2/LOC102152234/TGFB3/TCIRG1/FOS/CCL2/LOC480600/ATP6V1D/IL23A/DLA-DMA/DLA-DOB/CTSK/HLA-DRB1/TGFB1/TNFSF13B/CXCL8/CSF1/ICAM1/LOC119881611/ATP6V0E1/TEK/ATP6V0A4/TNFRSF11A/ATP6V1F/TNF/ATP6V0C/DLA-DMB/CD80/DLA-DRA/JUN/FLT1/LOC100686787/ATP6V0B/DLA-DOA	cfa:403802/cfa:403656/cfa:488596/cfa:403729/cfa:490796/cfa:483691/cfa:490792/cfa:403981/cfa:480600/cfa:480360/cfa:481110/cfa:481732/cfa:607786/cfa:608843/cfa:474860/cfa:403998/cfa:485545/cfa:403850/cfa:611795/cfa:403975/cfa:474860/cfa:403729/cfa:403714/cfa:482779/cfa:483957/cfa:475199/cfa:403922/cfa:479877/cfa:607827/cfa:403765/cfa:481731/cfa:609429/cfa:403727/cfa:403729/cfa:482528/cfa:474869	36	20	403802/102152234/480600/481110/481732/607786/474860/485545/403850/403975/119881611/403714/482779/403922/479877/607827/481731/403727/100686787/474869	16	403656/488596/490796/483691/490792/403981/480360/608843/403998/611795/403729/483957/475199/403765/609429/482528
cfa04744	Phototransduction	14/4151	28/7299	0.82318000917856	0.972771066049497	485693/403906/476428/403911/480416/611545/474584/485557/403912/403613/493763/403891/481801/478351	GRK7/SAG/CALM3/PDE6G/CALM1/RGS11/CALM2/GRK1/GNB1/GNAT1/RHO/CNGA1/GUCA1B/CALML4	cfa:485693/cfa:403906/cfa:474584/cfa:403911/cfa:474584/cfa:490902/cfa:474584/cfa:485557/cfa:403912/cfa:403613/cfa:493763/cfa:403891/cfa:481801/cfa:478351	14	7	485693/403906/403911/485557/403613/493763/481801	7	476428/480416/611545/474584/403912/403891/478351
cfa04713	Circadian entrainment	50/4151	95/7299	0.827538074355967	0.972771066049497	606491/480087/403516/100683432/612139/403511/100855828/490792/476428/482663/488087/611349/553102/482687/480416/482904/403617/100856190/474584/489050/479975/609616/490831/607922/481746/489284/610817/106559760/476034/403556/476548/477625/100855806/403912/608623/482994/100855877/485773/403859/478227/100855930/607357/611002/403928/480271/442957/478351/612941/489168/478624	RYR1/ADCY10/CACNA1C/GNG5/GNG7/GNB3/PRKCG/FOS/CALM3/GUCY1A1/GNB4/GNG13/GUCY1B1/CAMK2B/CALM1/MTNR1A/GNGT2/PLCB2/CALM2/CAMK2G/PRKACB/PRKG1/RPS6KA5/CREB1/ITPR3/KCNJ5/GNG2/GNG8/PLCB3/PRKACA/ITPR1/ADCY6/GNG11/GNB1/GNB5/ADCY3/MAPK3/PLCB1/ADCY5/GNAI1/PRKG2/ADCY1/GNG14/GNAQ/ADCY4/GNAI2/CALML4/CAMK2A/GRIA1/ADCY2	cfa:606491/cfa:480087/cfa:403516/cfa:100683432/cfa:612139/cfa:403511/cfa:100855828/cfa:490792/cfa:474584/cfa:482663/cfa:488087/cfa:611349/cfa:553102/cfa:610764/cfa:474584/cfa:482904/cfa:403617/cfa:100856190/cfa:474584/cfa:489050/cfa:479975/cfa:609616/cfa:490831/cfa:607922/cfa:481746/cfa:489284/cfa:610817/cfa:106559760/cfa:476034/cfa:403556/cfa:476548/cfa:477625/cfa:100855806/cfa:403912/cfa:608623…	50	20	606491/480087/403516/612139/100855828/611349/482687/482904/403617/100856190/609616/481746/610817/106559760/485773/607357/403928/480271/612941/478624	30	100683432/403511/490792/476428/482663/488087/553102/480416/474584/489050/479975/490831/607922/489284/476034/403556/476548/477625/100855806/403912/608623/482994/100855877/403859/478227/100855930/611002/442957/478351/489168
cfa01200	Carbon metabolism	68/4151	128/7299	0.829871241859292	0.972771066049497	403709/477517/483704/100856448/100856683/489019/490425/489536/479469/111096459/403474/475814/100685666/476855/478889/477748/479633/488506/477711/100856446/119871823/489096/476588/480092/609914/477002/479787/479043/607458/481081/100856455/478634/476574/489406/111089999/489421/611942/479066/475591/481576/483800/477076/106559694/480828/481011/474787/488790/487797/612593/403755/102151775/484770/47778…	ME1/ACADS/PC/HK2/ENO2/HKDC1/PKLR/SHMT1/ENO3/LOC111096459/CAT/HAO2/LOC100685666/PRPS2/IDH1/OGDHL/GCSH/CPS1/TPI1/DLST/LOC119871823/HK3/TKT/FH/GPT/ACSS1/ALDOA/IDH2/SHMT2/IDH3G/RPIA/SDHA/PDHB/DLAT/LOC111089999/ACAT1/GPI/IDH3A/GOT1L1/ACO1/TKFC/PCCB/LOC106559694/ECHS1/PRPS1/ALDOB/ACOX3/PFKL/NUDT11/GAPDH/LOC102151775/AMT/PGAM1/GLYCTK/LOC608153/MDH2/LOC102152592/ADPGK/PGLS/LGALS4/RGN/PGK1/MMUT/ACSS2/ALDH…	cfa:403709/cfa:477517/cfa:483704/cfa:100856448/cfa:100856683/cfa:489019/cfa:490425/cfa:489536/cfa:479469/cfa:403755/cfa:403474/cfa:475814/cfa:100688969/cfa:476855/cfa:478889/cfa:477748/cfa:479633/cfa:488506/cfa:477711/cfa:100856446/cfa:476562/cfa:489096/cfa:476588/cfa:480092/cfa:609914/cfa:477002/cfa:479787/cfa:479043/cfa:607458/cfa:481081/cfa:100856455/cfa:478634/cfa:476574/cfa:489406/cfa:106559…	68	26	403709/100856448/489019/490425/111096459/475814/100685666/477748/479633/488506/119871823/489096/476588/479787/111089999/475591/483800/474787/488790/102151775/482945/102152592/478360/480893/490779/486282	42	477517/483704/100856683/489536/479469/403474/476855/478889/477711/100856446/480092/609914/477002/479043/607458/481081/100856455/478634/476574/489406/489421/611942/479066/481576/477076/106559694/480828/481011/487797/612593/403755/484770/477786/484738/608153/610090/484521/480964/474930/477205/100684847/476975
cfa05150	Staphylococcus aureus infection	24/4151	47/7299	0.830127449900521	0.972771066049497	489928/487336/611673/611696/481732/403462/487447/476728/607786/486704/474860/403994/486714/477601/477707/478515/403975/119881611/481722/403602/490976/607827/481731/474869	ITGAM/PTAFR/SELPLG/FPR2/DLA-DMA/FCGR1A/MASP2/C3/DLA-DOB/C3AR1/HLA-DRB1/SELP/C1S/KRT18/C1R/CFI/ICAM1/LOC119881611/LOC481722/PLG/KRT42/DLA-DMB/DLA-DRA/DLA-DOA	cfa:489928/cfa:487336/cfa:611673/cfa:611696/cfa:481732/cfa:403462/cfa:487447/cfa:476728/cfa:607786/cfa:486704/cfa:474860/cfa:403994/cfa:486714/cfa:477601/cfa:477707/cfa:478515/cfa:403975/cfa:474860/cfa:481722/cfa:403602/cfa:490976/cfa:607827/cfa:481731/cfa:474869	24	19	489928/487336/611673/611696/481732/403462/487447/476728/607786/474860/478515/403975/119881611/481722/403602/490976/607827/481731/474869	5	486704/403994/486714/477601/477707
cfa04660	T cell receptor signaling pathway	51/4151	97/7299	0.832238540554096	0.972771066049497	100856038/607019/479921/480291/485874/490792/482839/403735/481319/403856/611571/485004/607885/486717/403954/403872/102155642/483729/478255/484648/487965/490878/403790/479678/449021/100271860/483312/102156745/608060/611939/477085/100686766/484513/442859/482140/100856339/403931/607023/100855877/485930/487085/478464/479248/403922/403486/612821/487235/489159/609429/119870216/483925	PAK6/MAPK11/VAV3/NFKBIA/PLCG1/FOS/IKBKB/HRAS/NCK2/MAPK14/CD247/MAP2K7/PAK1/PTPN6/RHOA/NRAS/NFKBIE/RELA/RASGRP1/RAF1/CBLB/AKT1/IL5/NFATC3/AKT2/ZAP70/GRB2/MAP3K7/VAV2/MAP2K2/PIK3CB/LOC100686766/PAK4/NFKB1/TEC/LOC100856339/CD4/MAPK12/MAPK3/NFATC2/MAP3K8/MAPK10/PPP3CB/TNF/PPP3CA/MAPK13/PIK3R1/ITK/JUN/LOC119870216/NFATC1	cfa:100856038/cfa:607019/cfa:479921/cfa:480291/cfa:485874/cfa:490792/cfa:482839/cfa:403735/cfa:481319/cfa:403856/cfa:611571/cfa:485004/cfa:607885/cfa:486717/cfa:403954/cfa:403872/cfa:102155642/cfa:483729/cfa:478255/cfa:484648/cfa:487965/cfa:490878/cfa:403790/cfa:479678/cfa:449021/cfa:100271860/cfa:483312/cfa:102156745/cfa:608060/cfa:611939/cfa:477085/cfa:403856/cfa:484513/cfa:442859/cfa:482140/cf…	51	18	100856038/607019/611571/486717/403954/487965/403790/479678/100271860/102156745/403931/607023/485930/479248/403922/489159/119870216/483925	33	479921/480291/485874/490792/482839/403735/481319/403856/485004/607885/403872/102155642/483729/478255/484648/490878/449021/483312/608060/611939/477085/100686766/484513/442859/482140/100856339/100855877/487085/478464/403486/612821/487235/609429
cfa04672	Intestinal immune network for IgA production	17/4151	34/7299	0.837587779644466	0.972771066049497	484793/481732/448798/487793/403790/607786/474860/403998/100684674/485545/119881611/486728/487141/607827/403765/481731/474869	CCR9/DLA-DMA/CCL25/ICOSLG/IL5/DLA-DOB/HLA-DRB1/TGFB1/TNFRSF17/TNFSF13B/LOC119881611/LTBR/IL15RA/DLA-DMB/CD80/DLA-DRA/DLA-DOA	cfa:484793/cfa:481732/cfa:448798/cfa:487793/cfa:403790/cfa:607786/cfa:474860/cfa:403998/cfa:100684674/cfa:485545/cfa:474860/cfa:486728/cfa:487141/cfa:607827/cfa:403765/cfa:481731/cfa:474869	17	12	484793/481732/448798/403790/607786/474860/100684674/485545/119881611/607827/481731/474869	5	487793/403998/486728/487141/403765
cfa05208	Chemical carcinogenesis - reactive oxygen species	129/4151	239/7299	0.837842003522768	0.972771066049497	100686778/804481/403802/607019/483038/607700/804486/475251/480291/403438/804483/475630/490792/478813/403657/404306/482839/403735/804479/609050/403856/485004/100684768/403474/804487/475108/476713/477558/804488/403872/483729/119874008/483617/490160/479912/479780/484648/489508/475978/490878/612273/475214/449021/483036/476215/804476/442987/483312/477813/480894/611939/491061/489664/106559217/474938/47…	CYP1A1/ND3/VEGFA/MAPK11/CYP1B1/NCF1/CYTB/AHR/NFKBIA/MET/ND4/SLC25A4/FOS/NFE2L2/EGF/EGFR/IKBKB/HRAS/COX2/MGST3/MAPK14/MAP2K7/LOC100684768/CAT/ATP8/PTK2/KEAP1/LOC477558/ATP6/NRAS/RELA/LOC119874008/PTPRJ/EPHX4/LOC479912/COX6A2/RAF1/MAP2K4/NDUFS3/AKT1/SLC26A2/NDUFA5/AKT2/PRKD3/MAP3K5/ND1/HMOX1/GRB2/GSTO1/NDUFB11/MAP2K2/ATP5MC1/CYBA/RAC3/LOC474938/ATP5F1D/NDUFS2/GSTO2/COX4I2/ND5/LOC119870103/LOC119863…	cfa:100686778/cfa:804481/cfa:403802/cfa:607019/cfa:483038/cfa:607700/cfa:804486/cfa:475251/cfa:480291/cfa:403438/cfa:804483/cfa:475630/cfa:490792/cfa:478813/cfa:403657/cfa:404306/cfa:482839/cfa:403735/cfa:804479/cfa:609050/cfa:403856/cfa:485004/cfa:100856334/cfa:403474/cfa:804487/cfa:475108/cfa:476713/cfa:477558/cfa:804488/cfa:403872/cfa:483729/cfa:100856334/cfa:483617/cfa:490160/cfa:479912/cfa:4…	129	29	100686778/403802/607019/483038/607700/403657/404306/100684768/119874008/479780/475214/474938/477814/485825/119870103/479255/484768/607023/403441/100682717/486865/609990/475526/481841/494010/119870216/478370/480204/477488	100	804481/804486/475251/480291/403438/804483/475630/490792/478813/482839/403735/804479/609050/403856/485004/403474/804487/475108/476713/477558/804488/403872/483729/483617/490160/479912/484648/489508/475978/490878/612273/449021/483036/476215/804476/442987/483312/477813/480894/611939/491061/489664/106559217/476756/478981/804484/119863903/480830/476754/492093/100683846/478634/474567/804482/477085/10068…
cfa05010	Alzheimer disease	234/4151	428/7299	0.8405212232331	0.972771066049497	477570/481124/102153202/804481/491154/480213/610766/403516/487472/475981/485149/478918/804486/106557930/403408/609600/490937/100855591/477467/486628/474830/490371/478702/804483/480478/476833/475630/612127/482096/488473/485084/478701/476428/490099/482839/477032/403735/479797/489809/100855995/486896/804479/478108/106557476/100683681/111096459/489042/478494/485004/100684768/100685666/804487/480416/4…	LOC477570/LRP1/TUBB4B/ND3/CDK5R1/TUBB6/ERN1/CACNA1C/CHRM5/SLC39A13/FZD4/TUBA4A/CYTB/LOC106557930/PSEN1/DKK1/FZD2/KLC1/PSMD9/ITPR2/TUBB/BECN2/LOC478702/ND4/PSMC5/APBB1/SLC25A4/SLC39A3/SLC39A4/CASP8/APC2/TUBB2A/CALM3/AXIN1/IKBKB/CTNNB1/HRAS/ATP2A1/FZD9/LOC100855995/CASP7/COX2/CSNK2A2/LOC106557476/LOC100683681/LOC111096459/MCU/SLC39A8/MAP2K7/LOC100684768/LOC100685666/ATP8/CALM1/WIPI1/CSNK1E/PSMD11/S…	cfa:608051/cfa:481124/cfa:102153202/cfa:804481/cfa:491154/cfa:480213/cfa:610766/cfa:403516/cfa:487472/cfa:475981/cfa:485149/cfa:610636/cfa:804486/cfa:106557930/cfa:403408/cfa:609600/cfa:490937/cfa:100855591/cfa:477467/cfa:486628/cfa:474830/cfa:490371/cfa:478702/cfa:804483/cfa:480478/cfa:476833/cfa:475630/cfa:612127/cfa:482096/cfa:488473/cfa:485084/cfa:478702/cfa:474584/cfa:490099/cfa:482839/cfa:4…	234	71	477570/481124/491154/610766/403516/487472/486628/490371/482096/485084/479797/486896/478108/100683681/111096459/100684768/100685666/478232/474598/119874008/610636/479780/100856190/475214/100856395/483220/477989/609624/111096471/481746/486841/477692/485825/119870103/483776/484990/474416/111089999/479139/608051/479255/403407/485773/480338/480465/477120/119872226/479331/102151775/100682717/478502/403…	163	102153202/804481/480213/475981/485149/478918/804486/106557930/403408/609600/490937/100855591/477467/474830/478702/804483/480478/476833/475630/612127/488473/478701/476428/490099/482839/477032/403735/489809/100855995/804479/106557476/489042/478494/485004/804487/480416/490899/474510/480610/481736/100856405/100855713/100855659/482209/804488/403872/483729/489390/488478/489464/484648/483745/482294/4759…
cfa00520	Amino sugar and nucleotide sugar metabolism	27/4151	53/7299	0.844610293995943	0.974097586455251	478043/606974/100856448/479107/489019/481624/479545/100856660/100533995/100855555/606823/489715/474486/489096/608049/480325/607011/611942/474479/612593/481318/481607/478369/490013/608751/477673/474615	GNPDA1/LOC606974/HK2/UGDH/HKDC1/NANS/PGM1/GMPPB/FPGT/GALE/CYB5R1/FCSK/PMM1/HK3/GNPDA2/GNPNAT1/LOC607011/GPI/CYB5R3/NUDT11/UXS1/GNE/MPI/PMM2/GMPPA/CMAS/UGP2	cfa:478043/cfa:606974/cfa:100856448/cfa:479107/cfa:489019/cfa:481624/cfa:479545/cfa:100856660/cfa:100533995/cfa:100855555/cfa:606823/cfa:489715/cfa:474486/cfa:489096/cfa:608049/cfa:480325/cfa:607011/cfa:611942/cfa:474479/cfa:611942/cfa:481318/cfa:481607/cfa:478369/cfa:490013/cfa:608751/cfa:477673/cfa:474615	27	6	100856448/479107/489019/489096/480325/474479	21	478043/606974/481624/479545/100856660/100533995/100855555/606823/489715/474486/608049/607011/611942/612593/481318/481607/478369/490013/608751/477673/474615
cfa04216	Ferroptosis	20/4151	40/7299	0.850721841714471	0.974720242951959	609822/478494/477820/477596/477071/442987/477750/477201/479255/489458/485783/477072/610868/479619/475631/483821/403869/478927/478837/481417	GCLC/SLC39A8/ACSL5/PCBP2/LOC477071/HMOX1/NCOA4/MAP1LC3A/VDAC2/ALOX15/PRNP/LOC477072/ATG5/MAP1LC3B/ACSL1/SLC7A11/TP53/ACSL3/SLC40A1/PCBP1	cfa:609822/cfa:478494/cfa:477820/cfa:477596/cfa:477071/cfa:442987/cfa:477750/cfa:477201/cfa:479255/cfa:489458/cfa:485783/cfa:477072/cfa:610868/cfa:479619/cfa:475631/cfa:483821/cfa:403869/cfa:478927/cfa:478837/cfa:481417	20	8	477596/477071/479255/489458/479619/483821/403869/478927	12	609822/478494/477820/442987/477750/477201/485783/477072/610868/475631/478837/481417
cfa03320	PPAR signaling pathway	36/4151	70/7299	0.851924749014344	0.974720242951959	403709/486962/478895/100856637/476836/483625/477820/486694/491317/481735/403583/485619/480872/403625/480255/403606/100856329/483792/489585/102155424/479067/481184/488790/486839/100686806/403626/491278/476732/475631/478989/478156/478927/480641/610489/477023/481756	ME1/CYP7A1/ACADL/PLIN1/ILK/NR1H3/ACSL5/OLR1/SLC27A4/RXRB/CPT1A/CYP8B1/GK/ADIPOQ/PCK2/PPARG/PLIN2/FADS2/CPT2/LOC102155424/ACSBG1/CPT1B/ACOX3/SCD/SORBS1/LPL/RXRA/ACSBG2/ACSL1/RXRG/FABP3/ACSL3/LOC480641/CYP27A1/ACAA1/PPARD	cfa:403709/cfa:486962/cfa:478895/cfa:100856637/cfa:476836/cfa:483625/cfa:477820/cfa:486694/cfa:491317/cfa:481735/cfa:403583/cfa:485619/cfa:480872/cfa:403625/cfa:480255/cfa:403606/cfa:100856329/cfa:483792/cfa:489585/cfa:102155424/cfa:479067/cfa:481184/cfa:488790/cfa:486839/cfa:100686806/cfa:403626/cfa:491278/cfa:476732/cfa:475631/cfa:478989/cfa:478156/cfa:478927/cfa:480641/cfa:610489/cfa:477023/cf…	36	23	403709/486962/478895/100856637/483625/486694/403583/485619/480872/403625/480255/489585/102155424/479067/488790/486839/403626/476732/478989/478156/478927/480641/481756	13	476836/477820/491317/481735/403606/100856329/483792/481184/100686806/491278/475631/610489/477023
[truncated: 42 more rows]
