# Supplementary material for: RNA sequencing reveals dynamic expression of genes related to innate immune responses in canine small intestinal epithelial cells induced by Echinococcus granulosus protoscoleces
Source: Front Vet Sci. 2024 Nov 29;11:1503995. doi: 10.3389/fvets.2024.1503995 (PMC11638162; doi:10.3389/fvets.2024.1503995)
Supplement: Supplementary file 9 [file Table_9.XLS]

KEGGID	Description	GeneRatio	BgRatio	pvalue	padj	geneID	geneName	keggID	Count	Up	Up_Gene_id	Down	Down_Gene_id
cfa04350	TGF-beta signaling pathway	63/3742	94/7301	0.00133916555439987	0.443263798506355	487486/488596/483245/403924/100686903/111090648/609779/487612/487475/403547/485180/486006/490796/477039/487081/480580/486506/478484/478757/479336/478293/403998/607289/477221/490537/610902/487403/403904/475456/478875/403608/487902/479866/481628/488361/482873/100683515/611103/479444/485857/610499/100855877/483880/403954/611243/607422/475720/487628_1/476140/481520/484408/403922/119870005/100684945/4…	THBS1/TGFB2/INHBA/MYC/ID2/LOC111090648/ID1/SMAD6/GREM1/ID3/LRRC32/SMAD9/TGFB3/TGFBR2/BAMBI/RPS6KB1/AMHR2/BMPR1B/ACVR1/FST/FBN1/TGFB1/CHRD/RBL1/TGIF1/SMAD3/NBL1/DCN/SMAD1/BMPR2/PPP2CA/PITX2/CREBBP/TGFBR1/ACVR1C/PPP2CB/NOG/E2F5/PPP2R1B/TGIF2/RPS6KB2/MAPK3/INHBB/RHOA/E2F4/INHBC/LTBP1/THSD4/ACVR2A/SMAD5/EMP3/TNF/LOC119870005/EP300/GREM2/SMURF1/BMPR1A/ZFYVE16/HAMP/RGMB/NRROS/SMURF2/SMAD2	cfa:487486/cfa:488596/cfa:483245/cfa:403924/cfa:102151783/cfa:474682/cfa:609779/cfa:487612/cfa:487475/cfa:403547/cfa:485180/cfa:486006/cfa:490796/cfa:477039/cfa:487081/cfa:480580/cfa:486506/cfa:478484/cfa:478757/cfa:479336/cfa:478293/cfa:403998/cfa:607289/cfa:477221/cfa:490537/cfa:610902/cfa:487403/cfa:403904/cfa:475456/cfa:478875/cfa:403608/cfa:487902/cfa:479866/cfa:481628/cfa:488361/cfa:482873/…	63	22	111090648/480580/486506/607289/477221/490537/487403/403608/488361/482873/100683515/611103/100855877/607422/481520/403922/119870005/608821/479167/492281/488032/480144	41	487486/488596/483245/403924/100686903/609779/487612/487475/403547/485180/486006/490796/477039/487081/478484/478757/479336/478293/403998/610902/403904/475456/478875/487902/479866/481628/479444/485857/610499/483880/403954/611243/475720/487628_1/476140/484408/100684945/490367/489077/479146/480470
cfa04144	Endocytosis	145/3742	242/7301	0.00362112976448142	0.599296976021675	485693/487157/100684653/477751/486746/100855626/106560075/480263/608361/478906/482852/100685675/479353/480487/485207/606759/403980/475444/487965/100688052/488808/484417/415125/487599/477039/483726/475857/489095/489597/609858/483627/477303/609100/489656/478686/476331/476364/608079/486859/607044/477990/480355/477926/485054/487188/608186/489553/476150/612266/403773/489806/489104/610902/478299/483701…	GRK7/PSD2/GRK6/WASHC2C/WASHC1/SNX12/ARPC4/CHMP4A/CHMP6/CXCR1/RAB11FIP1/EHD1/DAB2/ARL17A/ARAP1/PSD3/CAV1/WASHC3/CBLB/RAB11FIP3/FGFR3/EHD2/FGFR2/SPG21/TGFBR2/SNX32/CAPZA1/FGFR4/ACAP3/SH3GL3/ARFGAP2/SPART/CYTH3/CHMP1A/PRKCI/PIP5K1B/CHMP2A/CYTH1/PSD/RNF41/STAM/HSPA2/CHMP4C/PIP5K1C/ARAP3/WIPF2/DNAJC6/STAM2/LOC612266/RAB8A/VPS37D/CLTB/SMAD3/USP8/GRK2/AGAP2/LOC474850/VPS37A/WWP1/ARRB2/TGFBR1/ASAP3/RAB5A…	cfa:485693/cfa:487157/cfa:100684653/cfa:477751/cfa:486746/cfa:100855626/cfa:106560075/cfa:480263/cfa:608361/cfa:478906/cfa:482852/cfa:100685675/cfa:479353/cfa:480487/cfa:485207/cfa:606759/cfa:403980/cfa:475444/cfa:487965/cfa:100688052/cfa:488808/cfa:484417/cfa:415125/cfa:487599/cfa:477039/cfa:483726/cfa:475857/cfa:489095/cfa:489597/cfa:609858/cfa:483627/cfa:477303/cfa:609100/cfa:489656/cfa:478686…	145	50	485693/487157/478906/475857/489095/477990/480355/477926/489553/476150/612266/478299/483701/481130/474850/475611/404008/474657/475213/403957/475549/475356/100856651/481396/486747/613007/483870/119866853/403941/503863/475994/612505/403439/475659/474477/482458/484067/479745/474836/476144/479075/478336/608821/479167/480605/477834/478907/484849/474533/480144	95	100684653/477751/486746/100855626/106560075/480263/608361/482852/100685675/479353/480487/485207/606759/403980/475444/487965/100688052/488808/484417/415125/487599/477039/483726/489597/609858/483627/477303/609100/489656/478686/476331/476364/608079/486859/607044/485054/487188/608186/403773/489806/489104/610902/100856769/607262/481628/487377/479674/485864/491306/474394/485039/442860/486562/485406/488…
cfa04623	Cytosolic DNA-sensing pathway	37/3742	54/7301	0.00744225592508605	0.685496490603286	609395/479973/608486/111092404/485862/474912/478656/607850/482839/485789/486896/478950/488473/474512/481145/100855560/111090847/476412/611859/483729/479256/100688583/102155466/442859/106558946/102152063/474531/611223/403985/608346/100856457/490576/476697/100856347/403567/606815/611033	GSDMD/DNASE2B/RIPK3/LOC111092404/SAMHD1/POLR1C/POLR2H/POLR3H/IKBKB/MAVS/CASP7/IKBKE/CASP8/POLR2F/TBK1/DDX58/POLR2L/IRF3/POLR2E/RELA/POLR3A/POLR2K/TREX1/NFKB1/POLR3K/RIPK1/POLR3B/GSDME/IL6/POLR3GL/POLR3D/NLRP3/DNASE2/PYCARD/CASP3/STING1/CGAS	cfa:609395/cfa:479973/cfa:608486/cfa:111092404/cfa:485862/cfa:474912/cfa:478656/cfa:607850/cfa:482839/cfa:485789/cfa:486896/cfa:478950/cfa:488473/cfa:474512/cfa:481145/cfa:100855560/cfa:111090847/cfa:476412/cfa:611859/cfa:483729/cfa:479256/cfa:100688583/cfa:102155466/cfa:442859/cfa:106558946/cfa:102152063/cfa:474531/cfa:611223/cfa:403985/cfa:608346/cfa:100856457/cfa:490576/cfa:476697/cfa:10085634…	37	11	479973/486896/102152063/611223/608346/100856457/490576/100856347/403567/606815/611033	26	609395/608486/111092404/485862/474912/478656/607850/482839/485789/478950/488473/474512/481145/100855560/111090847/476412/611859/483729/479256/100688583/102155466/442859/106558946/474531/403985/476697
cfa00310	Lysine degradation	41/3742	61/7301	0.00828394550577989	0.685496490603286	483690/478008/486558/100688666/608413/484521/479417/489916/481090/480101/483186/486257/491177/478506/481486/489094/489421/478991/480516/482429/479730/480828/476549/403978/486059/100687856/479582/491224/485073/488110/610615/480128/100688308/480026/100856446/100688431/488148/474575/481448/610941/484063	KMT5B/DHTKD1/KMT2D/KMT2B/COLGALT2/LGALS4/KMT2A/SETD1A/TMLHE/SMYD3/SETDB1/SETD1B/PIPOX/HADH/ALDH7A1/NSD1/ACAT1/ALDH9A1/EZH1/AASS/PLOD3/ECHS1/SETMAR/DLD/AADAT/PRDM6/PRDM16/EHMT1/DOT1L/EHHADH/KMT5A/ASH1L/ALDH3A2/SMYD2/DLST/PRDM2/MECOM/CAMKMT/PHYKPL/ALDH2/ACAT2	cfa:483690/cfa:478008/cfa:486558/cfa:100688666/cfa:608413/cfa:480828/cfa:479417/cfa:489916/cfa:481090/cfa:480101/cfa:483186/cfa:486257/cfa:491177/cfa:478506/cfa:481486/cfa:489094/cfa:489421/cfa:478991/cfa:480516/cfa:482429/cfa:479730/cfa:480828/cfa:476549/cfa:403978/cfa:486059/cfa:100687856/cfa:479582/cfa:491224/cfa:485073/cfa:488110/cfa:610615/cfa:480128/cfa:100688308/cfa:480026/cfa:100856446/cf…	41	9	478008/608413/491177/482429/479730/100687856/488110/100688308/484063	32	483690/486558/100688666/484521/479417/489916/481090/480101/483186/486257/478506/481486/489094/489421/478991/480516/480828/476549/403978/486059/479582/491224/485073/610615/480128/480026/100856446/100688431/488148/474575/481448/610941
cfa04360	Axon guidance	107/3742	179/7301	0.0125255029179423	0.722654308057774	595148/483699/476836/486363/483417/100856038/489132/119864601/492243/477828/403872/476636/485874/608458/487383/485698/477085/479158/483215/490270/480272/490433/486093/609483/483191/607410/479239/100856705/403438/475431/490649/486818/482471/478484/489692/607935/487421/475930/486004/485856/612941/477955/106559217/442957/487644/489097/490904/474459/403955/487691/480193/475108/484762/478622/478949/47…	SLIT2/SSH3/ILK/LIMK2/LRRC4C/PAK6/SLIT3/EFNA2/PLXNB3/ABLIM1/NRAS/PLXNB1/PLCG1/EFNA5/EPHA8/TRPC1/PIK3CB/RASA1/LRIG2/PLXNA2/NFATC4/EFNA4/FZD3/FES/SEMA6C/EFNB1/UNC5B/EFNA3/MET/NTN4/CFL2/SLIT1/EPHA10/BMPR1B/PLCG2/EPHA6/EPHA2/SEMA3C/TRPC4/MYL9/CAMK2A/NRP1/RAC3/GNAI2/SEMA7A/UNC5A/PRKCA/PLXNB2/RAC1/ROBO2/MYL12B/PTK2/SEMA3B/SEMA5A/SRGAP2/BMPR2/SRGAP3/PAK2/EPHB3/SEMA4F/SRC/SEMA3G/BOC/GSK3B/SEMA4B/HRAS/NCK2…	cfa:595148/cfa:483699/cfa:476836/cfa:486363/cfa:483417/cfa:100856038/cfa:489132/cfa:608458/cfa:492243/cfa:477828/cfa:403872/cfa:476636/cfa:485874/cfa:608458/cfa:487383/cfa:485698/cfa:477085/cfa:479158/cfa:483215/cfa:490270/cfa:480272/cfa:490433/cfa:486093/cfa:609483/cfa:483191/cfa:607410/cfa:479239/cfa:100856705/cfa:403438/cfa:475431/cfa:490649/cfa:486818/cfa:474997/cfa:478484/cfa:489692/cfa:6079…	107	32	483417/100856038/487383/485698/483215/486093/607410/479239/486818/482471/607935/487421/442957/487644/403955/610229/612814/488741/491183/100855877/449622/482687/403486/483386/485671/479135/486844/492244/484721/403871/477074/609027	75	595148/483699/476836/486363/489132/119864601/492243/477828/403872/476636/485874/608458/477085/479158/490270/480272/490433/609483/483191/100856705/403438/475431/490649/478484/489692/475930/486004/485856/612941/477955/106559217/489097/490904/474459/487691/480193/475108/484762/478622/478949/478875/488108/483098/485864/484736/487979/478575/403735/481319/100688869/489756/482970/486165/403954/100685138…
cfa00920	Sulfur metabolism	9/3742	10/7301	0.0130994738620744	0.722654308057774	481275/481103/478289/478504/486463/475847/477890/608525/612416	TST/SUOX/SQOR/PAPSS1/PAPSS2/SELENBP1/BPNT2/BPNT1/ETHE1	cfa:481275/cfa:481103/cfa:478289/cfa:478504/cfa:486463/cfa:475847/cfa:477890/cfa:608525/cfa:612416	9	4	481275/478504/486463/477890	5	481103/478289/475847/608525/612416
cfa00983	Drug metabolism - other enzymes	37/3742	56/7301	0.0175419722694631	0.811113460297423	482963/489769/476006/609255/612562/608503/481988/477558/403536/608979/474938/476005/609050/XLOC_042223/100856596/480558/483028/609986/610304/477123/611387/476078/479912/486398/477814/477556/476823/609526/479935/111091468/119867218/479911/102156116/100856092/476638/476630/477813	RRM2/CES2/LOC476006/ITPA/UCKL1/UCK1/RRM2B/LOC477558/TPMT/UCK2/LOC474938/GSTP1/MGST3/XLOC_042223/NME3/NME1/XDH/MPO/LOC610304/GMPS/TK2/MGST2/LOC479912/UPB1/GSTO2/LOC477556/RRM1/DUT/DPYD/LOC111091468/LOC119867218/LOC479911/LOC102156116/IMPDH1/NME6/IMPDH2/GSTO1	cfa:482963/cfa:489769/cfa:476006/cfa:609255/cfa:612562/cfa:608503/cfa:481988/cfa:477558/cfa:403536/cfa:608979/cfa:474938/cfa:476005/cfa:609050/cfa:476005/cfa:100856596/cfa:480558/cfa:483028/cfa:609986/cfa:610304/cfa:477123/cfa:611387/cfa:476078/cfa:479912/cfa:486398/cfa:477814/cfa:100856518/cfa:476823/cfa:609526/cfa:479935/cfa:611514/cfa:476005/cfa:479911/cfa:480558/cfa:100856092/cfa:476638/cfa:4…	37	12	489769/481988/403536/608979/474938/477123/486398/477814/111091468/119867218/476638/477813	25	482963/476006/609255/612562/608503/477558/476005/609050/XLOC_042223/100856596/480558/483028/609986/610304/611387/476078/479912/477556/476823/609526/479935/479911/102156116/100856092/476630
cfa04520	Adherens junction	58/3742	93/7301	0.0196039507020525	0.811113460297423	476948/403883/483489/479252/102156745/477039/475923/479970/403438/491867/100686806/403752/485856/489008/403754/106559217/486717/403580/403955/480193/475389/610902/479866/481628/XLOC_004732/485864/486940/484397/475213/479940/480203/477032/486894/100855877/482970/483225/403954/478108/100856167/609931/484990/479135/485924/488015/486205/612070/100684945/611060/607207/608821/475032/478559/474698/11987…	LMO7/ERBB2/CTNND1/VCL/MAP3K7/TGFBR2/ACTG1/SSX2IP/MET/WAS/SORBS1/TJP1/MYL9/CTNNA3/FER/RAC3/PTPN6/ACTB/RAC1/MYL12B/PTPRF/SMAD3/CREBBP/TGFBR1/XLOC_004732/SRC/SNAI2/RASIP1/WASL/ARHGAP29/PTPRM/CTNNB1/TCF7L2/MAPK3/ROCK2/RAP1A/RHOA/CSNK2A2/CCM2/NECTIN4/INSR/MYL5/SNAI1/HEG1/FARP2/TCF7L1/EP300/NECTIN2/LOC607207/SMURF1/FYN/NECTIN3/CTNNA1/SCRT1/CSNK2B/SMURF2/NLK/PTPRJ	cfa:476948/cfa:403883/cfa:483489/cfa:479252/cfa:102156745/cfa:477039/cfa:403580/cfa:479970/cfa:403438/cfa:491867/cfa:100686806/cfa:403752/cfa:485856/cfa:489008/cfa:403754/cfa:403955/cfa:486717/cfa:403580/cfa:403955/cfa:480193/cfa:475389/cfa:610902/cfa:479866/cfa:481628/cfa:403580/cfa:485864/cfa:486940/cfa:484397/cfa:475213/cfa:479940/cfa:480203/cfa:477032/cfa:486894/cfa:100855877/cfa:482970/cfa:4…	58	18	102156745/479970/491867/486717/403955/484397/475213/100855877/483225/478108/484990/479135/611060/608821/474698/119874444/474844/491160	40	476948/403883/483489/479252/477039/475923/403438/100686806/403752/485856/489008/403754/106559217/403580/480193/475389/610902/479866/481628/XLOC_004732/485864/486940/479940/480203/477032/486894/482970/403954/100856167/609931/485924/488015/486205/612070/100684945/607207/475032/478559/480470/483617
cfa04137	Mitophagy - animal	43/3742	68/7301	0.0305809190431689	0.95525963564925	484010/479646/488576/479728/477082/403872/479893/477437/484372/479619/477201/403869/609429/102154798/481145/477742/490371/485839/415126/478299/474451/485864/475264/475756/483729/482351/474599/403735/100688445/480509/474424/480348/478108/481459/479479/480545/611662/488086/119869310/403871/474844/607408/476865	CITED2/GABARAPL2/RAB7B/FIS1/MRAS/NRAS/RHOT2/ULK1/TBC1D17/MAP1LC3B/MAP1LC3A/TP53/JUN/ATG9A/TBK1/BCL2L13/BECN2/E2F1/MITF/USP8/TBC1D15/SRC/TAX1BP1/EIF2AK3/RELA/TOMM7/RPS27A/HRAS/PINK1/NBR1/USP15/HIF1A/CSNK2A2/SQSTM1/GABARAP/CALCOCO2/USP30/MFN1/CITED4/KRAS/CSNK2B/BNIP3/RRAS2	cfa:484010/cfa:479646/cfa:488576/cfa:479728/cfa:477082/cfa:403872/cfa:479893/cfa:477437/cfa:484372/cfa:479619/cfa:477201/cfa:403869/cfa:609429/cfa:102154798/cfa:481145/cfa:477742/cfa:490371/cfa:485839/cfa:415126/cfa:478299/cfa:474451/cfa:485864/cfa:475264/cfa:475756/cfa:483729/cfa:482351/cfa:474599/cfa:403735/cfa:100688445/cfa:480509/cfa:474424/cfa:480348/cfa:478108/cfa:481459/cfa:479479/cfa:4805…	43	16	609429/477742/490371/478299/474451/475264/475756/474599/474424/480348/478108/611662/488086/119869310/403871/474844	27	484010/479646/488576/479728/477082/403872/479893/477437/484372/479619/477201/403869/102154798/481145/485839/415126/485864/483729/482351/403735/100688445/480509/481459/479479/480545/607408/476865
cfa00052	Galactose metabolism	20/3742	29/7301	0.0410065225492392	0.95525963564925	475523/482756/403492/100856448/482527/479545/100855555/481579/403694/488389/483898/489019/479234/478019/474751/483039/479116/483352/487517/403849	MGAM/MGAM2/G6PC1/HK2/B4GALT2/PGM1/GALE/B4GALT1/GALK1/G6PC2/LCT/HKDC1/HK1/PFKP/GALT/GALM/PGM2/GAA/GANC/PFKM	cfa:475523/cfa:482756/cfa:403492/cfa:100856448/cfa:482527/cfa:479545/cfa:100855555/cfa:481579/cfa:403694/cfa:488389/cfa:483898/cfa:489019/cfa:479234/cfa:478019/cfa:474751/cfa:483039/cfa:479116/cfa:483352/cfa:487517/cfa:403849	20	12	475523/482756/403492/100856448/481579/483898/489019/479234/478019/474751/479116/403849	8	482527/479545/100855555/403694/488389/483039/483352/487517
cfa04814	Motor proteins	111/3742	193/7301	0.045260499134617	0.95525963564925	479538/489504/479968/476598/489480/490379/607315/475774/606983/479522/478918/478332/483106/608648/611680/474505/484715/477570/116183080/609233/476644/100856149/489893/480213/477587/403546/488452/475236/475923/475792/475857/479497/487967/485830/474895/479636/478325/100685393/485546/102153202/489261/488984/606992/488734/100855669/485856/100683402/489981/480137/491153/612266/474830/403580/610516/480…	DNAI4/MYH3/DNAI3/DNAH1/DNAH2/KIF26B/TAC3/DNAH6/DNAH5/MYO15A/TUBA4A/TPM1/DCTN1/MYO1G/ACTR1B/DNAL4/DNAH12/LOC477570/LOC116183080/DYNLL1/MYL3/DYNLT1/LOC489893/TUBB6/ACTA2/TUBD1/DNAH7/DYNC1I1/ACTG1/ACTG2/CAPZA1/MYH10/MYH15/KIF3B/DNAH8/DYNLRB2/MYO1E/MYO1H/MYO16/TUBB4B/MYO10/ACTA1/MYL6B/KIF7/MYO19/MYL9/KIF21A/DNAH3/TPM3/MYO1D/LOC612266/TUBB/ACTB/KIF13A/MYL12B/MYO6/KLC4/KIF26A/MYO1C/DYNLRB1/DNAH11/DNAH1…	cfa:479538/cfa:489504/cfa:479968/cfa:476598/cfa:489480/cfa:490379/cfa:478846/cfa:475774/cfa:606983/cfa:479522/cfa:610636/cfa:478332/cfa:483106/cfa:491153/cfa:403791/cfa:474505/cfa:484715/cfa:608051/cfa:607315/cfa:609233/cfa:476644/cfa:100856149/cfa:489893/cfa:480213/cfa:477587/cfa:403546/cfa:488452/cfa:475236/cfa:403580/cfa:475792/cfa:475857/cfa:479497/cfa:487967/cfa:485830/cfa:474895/cfa:479636/…	111	57	479538/489504/479968/476598/489480/607315/475774/606983/479522/608648/484715/477570/116183080/476644/489893/488452/475857/487967/474895/479636/100685393/489261/488984/100855669/100683402/489981/612266/481884/490875/482346/480114/479326/474749/478355/475567/487555/478792/486244/100856399/503863/476144/403807/479135/490245/483284/476595/612390/476656/100685317/477769/474415/485426/491941/485899/119…	54	490379/478918/478332/483106/611680/474505/609233/100856149/480213/477587/403546/475236/475923/475792/479497/485830/478325/485546/102153202/606992/488734/485856/480137/491153/474830/403580/610516/480193/474909/100855443/477200/XLOC_004732/484844/100855995/487519/607030/489453/480630/474693/487259/100855591/474750/478797/403791/483715/490932/100685160/607207/480569/476642/482999/485759/482473/479693
cfa04962	Vasopressin-regulated water reabsorption	29/3742	45/7301	0.0512056913803018	0.95525963564925	611934/612303/483106/609233/611541/475236/475924/479491/477625/486666/491369/612628/482994/479326/404008/474394/403957/479975/611619/100856399/403941/403943/478797/483636/480569/490921/486552/474415/479693	CREB3/CREB3L4/DCTN1/DYNLL1/ARHGDIG/DYNC1I1/ARHGDIA/VAMP2/ADCY6/ARHGDIB/CREB3L2/AQP4/ADCY3/DCTN4/RAB5A/RAB5B/RAB11A/PRKACB/RAB11B/LOC100856399/RAB5C/GNAS/DYNC1I2/CREB3L1/DYNLL2/NSF/AQP2/DCTN2/DYNC1LI2	cfa:611934/cfa:612303/cfa:483106/cfa:609233/cfa:611541/cfa:475236/cfa:475924/cfa:479491/cfa:477625/cfa:486666/cfa:491369/cfa:612628/cfa:482994/cfa:479326/cfa:404008/cfa:474394/cfa:403957/cfa:479975/cfa:611619/cfa:474415/cfa:403941/cfa:403943/cfa:478797/cfa:483636/cfa:480569/cfa:490921/cfa:486552/cfa:474415/cfa:479693	29	11	479491/612628/479326/404008/403957/100856399/403941/403943/490921/486552/474415	18	611934/612303/483106/609233/611541/475236/475924/477625/486666/491369/482994/474394/479975/611619/478797/483636/480569/479693
cfa05206	MicroRNAs in cancer	97/3742	168/7301	0.0520293676221022	0.95525963564925	487486/488596/484692/607929/487546/403924/481289/477966/476177/478332/403883/488448/403537/489038/100687084/119864601/403802/403872/612436/485874/612071/442942/608458/100685634/488808/607313/477085/490433/486093/100682877/100856705/403438/610439/487057/482839/478939/100855664/489692/403869/480426/100271859/490904/483038/485839/479303/490831/119871462/119871576/478875/479866/490006/486148/442860/1…	THBS1/TGFB2/FOXP1/RASSF1/SHC4/MYC/TIMP3/ZEB1/SERPINB5/TPM1/ERBB2/GLS/MCL1/DDIT4/SOX4/EFNA2/VEGFA/NRAS/MARCKS/PLCG1/CDCA5/PTGS2/EFNA5/DNMT3B/FGFR3/BMF/PIK3CB/EFNA4/FZD3/TNXB/EFNA3/MET/NOTCH3/CCNE2/IKBKB/MDM4/E2F2/PLCG2/TP53/DICER1/HMGA2/PRKCA/CYP1B1/E2F1/CCNG1/RPS6KA5/LOC119871462/DROSHA/BMPR2/CREBBP/SOCS1/IRS1/PDGFRA/PRKCG/SIRT1/RPTOR/PDGFRB/KIF23/MMP9/FSCN1/HRAS/CCND3/WNT3/APC/GLS2/LOC111096471/…	cfa:487486/cfa:488596/cfa:484692/cfa:607929/cfa:487546/cfa:403924/cfa:481289/cfa:477966/cfa:476177/cfa:478332/cfa:403883/cfa:488448/cfa:403537/cfa:489038/cfa:100687084/cfa:608458/cfa:403802/cfa:403872/cfa:612436/cfa:485874/cfa:612071/cfa:442942/cfa:608458/cfa:100685634/cfa:488808/cfa:607313/cfa:477085/cfa:490433/cfa:486093/cfa:100682877/cfa:100856705/cfa:403438/cfa:610439/cfa:487057/cfa:482839/cf…	97	29	487546/477966/476177/489038/403802/486093/100682877/478939/100271859/483038/479303/490831/119871462/100855828/478355/403885/479139/111096471/490611/100855877/484056/403477/489968/442987/477991/403567/489278/403871/490335	68	487486/488596/484692/607929/403924/481289/478332/403883/488448/403537/100687084/119864601/403872/612436/485874/612071/442942/608458/100685634/488808/607313/477085/490433/100856705/403438/610439/487057/482839/100855664/489692/403869/480426/490904/485839/119871576/478875/479866/490006/486148/442860/489012/608378/442985/489880/403735/608847/609107/100686499/481997/481772/609934/442859/403429/403954/…
cfa04916	Melanogenesis	56/3742	94/7301	0.0638106245953981	0.95525963564925	611934/612303/403872/403424/485149/489464/486093/100856190/489809/487289/612941/442957/490904/490937/415126/607357_1/492296/477625/491369/607357/478650/479866/100855811/482994/478575/486841/100855828/403735/477160/479975/609107/403928/477032/486894/100855877/482209/482687/403943/483636/484648/482294/486232/483220/489968/478351/612070/100684945/478227/100855884/488478/484721/486560/403859/403871/6…	CREB3/CREB3L4/NRAS/EDN1/FZD4/DVL2/FZD3/PLCB2/FZD9/ADCY7/CAMK2A/GNAI2/PRKCA/FZD2/MITF/ADCY1/ASIP/ADCY6/CREB3L2/ADCY1/DVL3/CREBBP/DVL1/ADCY3/GSK3B/WNT8B/PRKCG/HRAS/PLCB4/PRKACB/WNT3/GNAQ/CTNNB1/TCF7L2/MAPK3/WNT9A/CAMK2B/GNAS/CREB3L1/RAF1/FZD1/FZD10/WNT2B/PRKCB/CALML4/TCF7L1/EP300/GNAI1/WNT8A/FZD7/WNT5A/WNT1/ADCY5/KRAS/WNT7A/GNAO1	cfa:611934/cfa:612303/cfa:403872/cfa:403424/cfa:485149/cfa:489464/cfa:486093/cfa:100856190/cfa:489809/cfa:487289/cfa:612941/cfa:442957/cfa:490904/cfa:490937/cfa:415126/cfa:607357/cfa:492296/cfa:477625/cfa:491369/cfa:607357/cfa:478650/cfa:479866/cfa:100855811/cfa:482994/cfa:478575/cfa:486841/cfa:100855828/cfa:403735/cfa:477160/cfa:479975/cfa:609107/cfa:403928/cfa:477032/cfa:486894/cfa:100855877/cf…	56	19	486093/100856190/442957/607357_1/492296/486841/100855828/100855877/482687/403943/486232/483220/489968/100855884/484721/486560/403871/607180/609157	37	611934/612303/403872/403424/485149/489464/489809/487289/612941/490904/490937/415126/477625/491369/607357/478650/479866/100855811/482994/478575/403735/477160/479975/609107/403928/477032/486894/482209/483636/484648/482294/478351/612070/100684945/478227/488478/403859
cfa04130	SNARE interactions in vesicular transport	24/3742	37/7301	0.0665933507774014	0.95525963564925	483779/100855648/106559029/475231/475816/477439/479491/479499/482823/609734/609594/491185/609784/478268/612663/483987/483393/478449/480365/609342/102151885/484019/489918/490303	STX5/STX3/VAMP4/BET1/SEC22B/STX2/VAMP2/STX8/VAMP5/USE1/BNIP1/GOSR1/VAMP8/SNAP23/VAMP7/STX7/BET1L/LOC478449/VTI1B/STX18/LOC102151885/STX11/STX1B/STX6	cfa:483779/cfa:100855648/cfa:106559029/cfa:475231/cfa:475816/cfa:477439/cfa:479491/cfa:479499/cfa:482823/cfa:609734/cfa:609594/cfa:491185/cfa:609784/cfa:478268/cfa:612663/cfa:483987/cfa:483393/cfa:478449/cfa:100856502/cfa:609342/cfa:478268/cfa:484019/cfa:489918/cfa:490303	24	12	475231/479491/479499/609594/491185/478268/612663/483393/478449/609342/102151885/490303	12	483779/100855648/106559029/475816/477439/482823/609734/609784/483987/480365/484019/489918
cfa01212	Fatty acid metabolism	37/3742	60/7301	0.0675142821199279	0.95525963564925	477517/476687/607895/484521/487831/476732/611337/608997/477352/478506/481184/477820/475939/489421/477856/479564/489585/608764/488219/480828/474856/491130/490568/100855761/609532/478927/481018/488110/478159/486855/478895/489463/479067/474630/100856778/574011/484063	ACADS/TECR/HSD17B8/LGALS4/SCD5/ACSBG2/HACD4/ELOVL7/CBR4/HADH/CPT1B/ACSL5/HSD17B12/ACAT1/ACADSB/SCP2/CPT2/HACD2/ELOVL2/ECHS1/PPT2/ACACA/ACAA2/ELOVL1/MCAT/ACSL3/ACSL4/EHHADH/MECR/ELOVL3/ACADL/ACADVL/ACSBG1/HSD17B4/CPT1C/HACD1/ACAT2	cfa:477517/cfa:476687/cfa:607895/cfa:480828/cfa:487831/cfa:476732/cfa:611337/cfa:608997/cfa:477352/cfa:478506/cfa:481184/cfa:477820/cfa:475939/cfa:489421/cfa:477856/cfa:479564/cfa:489585/cfa:608764/cfa:488219/cfa:480828/cfa:474856/cfa:491130/cfa:490568/cfa:100855761/cfa:609532/cfa:478927/cfa:481018/cfa:488110/cfa:478159/cfa:486855/cfa:478895/cfa:489463/cfa:479067/cfa:474630/cfa:100856778/cfa:5740…	37	12	476732/608997/477856/479564/489585/490568/488110/478159/486855/478895/479067/484063	25	477517/476687/607895/484521/487831/611337/477352/478506/481184/477820/475939/489421/608764/488219/480828/474856/491130/100855761/609532/478927/481018/489463/474630/100856778/574011
cfa05100	Bacterial invasion of epithelial cells	47/3742	78/7301	0.0683117223234784	0.95525963564925	487546/476836/106560075/479252/403980/477085/100684969/478439/489763/475923/403438/611857/489008/106559217/483808/403580/403955/489900/475108/489104/481227/XLOC_004732/485864/487443/100688231/475213/475549/477032/482639/486299/481396/477568/403954/612892/483339/479745/475294/484949/489369/403702/487886/608125/490439/474698/478907/610283/403845	SHC4/ILK/ARPC4/VCL/CAV1/PIK3CB/HCLS1/SEPTIN11/ELMO3/ACTG1/MET/ARHGEF26/CTNNA3/RAC3/GAB1/ACTB/RAC1/SEPTIN1/PTK2/CLTB/SEPTIN3/XLOC_004732/SRC/MAD2L2/SEPTIN12/WASL/ACTR3B/CTNNB1/ARHGAP10/PXN/ACTR2/CLTCL1/RHOA/SEPTIN6/SEPTIN9/ARPC1A/CAV2/DNM2/CBL/ACTR3/SEPTIN2/CRKL/SHC1/CTNNA1/ARPC2/CTTN/FN1	cfa:487546/cfa:476836/cfa:106560075/cfa:479252/cfa:403980/cfa:477085/cfa:100684969/cfa:478439/cfa:489763/cfa:403580/cfa:403438/cfa:611857/cfa:489008/cfa:403955/cfa:483808/cfa:403580/cfa:403955/cfa:489900/cfa:475108/cfa:489104/cfa:481227/cfa:403580/cfa:485864/cfa:487443/cfa:100688231/cfa:475213/cfa:403702/cfa:477032/cfa:482639/cfa:486299/cfa:481396/cfa:477568/cfa:403954/cfa:612892/cfa:483339/cfa:4…	47	15	487546/100684969/403955/489900/100688231/475213/475549/486299/481396/612892/479745/487886/474698/478907/610283	32	476836/106560075/479252/403980/477085/478439/489763/475923/403438/611857/489008/106559217/483808/403580/475108/489104/481227/XLOC_004732/485864/487443/477032/482639/477568/403954/483339/475294/484949/489369/403702/608125/490439/403845
cfa00430	Taurine and hypotaurine metabolism	11/3742	15/7301	0.0714046230628093	0.95525963564925	475819/486401/481635/481634/486400/403603/487107/490346/474637/490345/403604	FMO5/GGT5/BAAT/LOC481634/GGT1/FMO3/GAD2/LOC490346/CDO1/FMO4/FMO1	cfa:475819/cfa:486401/cfa:481635/cfa:481634/cfa:486400/cfa:403603/cfa:487107/cfa:490346/cfa:474637/cfa:490345/cfa:403604	11	5	486401/481635/481634/486400/490346	6	475819/403603/487107/474637/490345/403604
cfa00970	Aminoacyl-tRNA biosynthesis	29/3742	46/7301	0.07197551824879	0.95525963564925	477509/477855/608006/478963/475998/483145/484518/475014/479644/479807/106557464/478034/474833/478035/490337/608831/476628/488204/489574/609803/476132/610763/478051/488852/484216/479019/475406/478962/100856659	GATC/PSTK/TARS2/IARS2/CARS1/WARS2/SARS2/QRSL1/KARS1/EARS2/MARS2/HARS1/VARS2/HARS2/DARS2/NARS2/QARS1/FARS2/PARS2/RARS1/DARS1/MTFMT/LARS1/SEPSECS/IARS1/TARS3/LOC475406/EPRS1/GARS1	cfa:477509/cfa:477855/cfa:608006/cfa:478963/cfa:475998/cfa:483145/cfa:484518/cfa:475014/cfa:479644/cfa:479807/cfa:106557464/cfa:478034/cfa:474833/cfa:478035/cfa:490337/cfa:608831/cfa:476628/cfa:488204/cfa:489574/cfa:609803/cfa:476132/cfa:610763/cfa:478051/cfa:488852/cfa:484216/cfa:479019/cfa:478034/cfa:478962/cfa:100856659	29	13	483145/475014/479644/479807/106557464/488204/476132/610763/478051/488852/479019/478962/100856659	16	477509/477855/608006/478963/475998/484518/478034/474833/478035/490337/608831/476628/489574/609803/484216/475406
cfa03020	RNA polymerase	21/3742	32/7301	0.0723284075880705	0.95525963564925	111092404/478318/474912/474767/478656/607850/479483/475766/474512/111090847/478109/611859/100686835/479256/612284/100688583/106558946/474531/608346/100856457/479705	LOC111092404/POLR2M/POLR1C/POLR1E/POLR2H/POLR3H/POLR2A/POLR1A/POLR2F/POLR2L/POLR2C/POLR2E/POLR2J/POLR3A/POLR1G/POLR2K/POLR3K/POLR3B/POLR3GL/POLR3D/CRCP	cfa:111092404/cfa:478318/cfa:474912/cfa:474767/cfa:478656/cfa:607850/cfa:479483/cfa:475766/cfa:474512/cfa:111090847/cfa:478109/cfa:611859/cfa:100686835/cfa:479256/cfa:612284/cfa:100688583/cfa:106558946/cfa:474531/cfa:608346/cfa:100856457/cfa:479705	21	4	478318/608346/100856457/479705	17	111092404/474912/474767/478656/607850/479483/475766/474512/111090847/478109/611859/100686835/479256/612284/100688583/106558946/474531
cfa00380	Tryptophan metabolism	25/3742	39/7301	0.0729825776285999	0.95525963564925	100686778/476210/478008/611956/484521/491310/480093/403450/484371/483038/478506/481486/611728/489421/478991/480828/403978/486059/479959/488110/100683688/100688308/100856446/610941/484063	CYP1A1/ALDH8A1/DHTKD1/TPH1/LGALS4/KYAT1/KMO/MAOA/IL4I1/CYP1B1/HADH/ALDH7A1/HAAO/ACAT1/ALDH9A1/ECHS1/DLD/AADAT/KYAT3/EHHADH/ASMT/ALDH3A2/DLST/ALDH2/ACAT2	cfa:100686778/cfa:476210/cfa:478008/cfa:611956/cfa:480828/cfa:491310/cfa:480093/cfa:403450/cfa:484371/cfa:483038/cfa:478506/cfa:481486/cfa:611728/cfa:489421/cfa:478991/cfa:480828/cfa:403978/cfa:486059/cfa:479959/cfa:488110/cfa:100683688/cfa:100688308/cfa:100856446/cfa:610941/cfa:484063	25	14	100686778/476210/478008/611956/491310/480093/484371/483038/611728/479959/488110/100683688/100688308/484063	11	484521/403450/478506/481486/489421/478991/480828/403978/486059/100856446/610941
cfa00062	Fatty acid elongation	18/3742	27/7301	0.0780510836482396	0.95525963564925	476687/608399/484521/611337/608997/478506/475939/608764/488219/480828/474856/490568/100855761/490771/478159/486855/479589/574011	TECR/THEM5/LGALS4/HACD4/ELOVL7/HADH/HSD17B12/HACD2/ELOVL2/ECHS1/PPT2/ACAA2/ELOVL1/ACOT4/MECR/ELOVL3/ACOT7/HACD1	cfa:476687/cfa:608399/cfa:480828/cfa:611337/cfa:608997/cfa:478506/cfa:475939/cfa:608764/cfa:488219/cfa:480828/cfa:474856/cfa:490568/cfa:100855761/cfa:490771/cfa:478159/cfa:486855/cfa:479589/cfa:574011	18	6	608399/608997/490568/478159/486855/479589	12	476687/484521/611337/478506/475939/608764/488219/480828/474856/100855761/490771/574011
cfa04657	IL-17 signaling pathway	50/3742	84/7301	0.0781242810548046	0.95525963564925	484445/490792/484661/403981/481838/442942/610118/404019/607019/476587/102156745/480019/442990/480252/482839/100688511/478950/611262/608246/488473/609429/474919/490461/481145/609409/483729/478575/478311/403885/612100/612821/483656/611201/489428/480466/100855877/480673/442859/403586/403790/403985/403922/477471/608988/482080/403567/491320/483654/486759/489193	FOSB/FOS/IL17RE/CCL2/IL17F/PTGS2/IL17RC/HSP90B1/MAPK11/IL17RB/MAP3K7/TRAF5/IL13/IL25/IKBKB/TRAF4/IKBKE/TRADD/CSF3/CASP8/JUN/HSP90AB1/S100A8/TBK1/JUND/RELA/GSK3B/MAPK6/MMP9/LOC612100/MAPK13/MUC5B/ELAVL1/MMP1/LOC480466/MAPK3/TRAF2/NFKB1/CCL17/IL5/IL6/TNF/ANAPC5/IL17C/MAPK15/CASP3/LCN2/MUC5AC/IL17RA/IL17B	cfa:484445/cfa:490792/cfa:484661/cfa:403981/cfa:481838/cfa:442942/cfa:610118/cfa:404019/cfa:607019/cfa:476587/cfa:102156745/cfa:480019/cfa:442990/cfa:480252/cfa:482839/cfa:100688511/cfa:478950/cfa:611262/cfa:608246/cfa:488473/cfa:609429/cfa:474919/cfa:490461/cfa:481145/cfa:609409/cfa:483729/cfa:478575/cfa:478311/cfa:403885/cfa:474919/cfa:612821/cfa:483656/cfa:611201/cfa:489428/cfa:611201/cfa:1008…	50	28	484661/481838/404019/607019/102156745/442990/480252/100688511/608246/609429/474919/490461/478311/403885/612100/483656/611201/480466/100855877/403586/403790/403922/477471/608988/482080/403567/491320/483654	22	484445/490792/403981/442942/610118/476587/480019/482839/478950/611262/488473/481145/609409/483729/478575/612821/489428/480673/442859/403985/486759/489193
cfa00640	Propanoate metabolism	26/3742	41/7301	0.079320137206142	0.95525963564925	100685468/477517/484521/489688/102153001/484488/477002/479929/485448/479018/490779/609850/484048/475775/475414/480828/403978/491130/100684709/476883/488110/477675/607040/476562/479856/476882	ACACB/ACADS/LGALS4/MLYCD/LOC102153001/BCKDHA/ACSS1/DBT/SUCLA2/MCEE/ALDH6A1/ECHDC1/LDHAL6B/SUCLG1/ACSS3/ECHS1/DLD/ACACA/LOC100684709/LDHC/EHHADH/LDHB/HIBCH/SUCLG2/ABAT/LDHA	cfa:100685468/cfa:477517/cfa:480828/cfa:489688/cfa:477675/cfa:484488/cfa:477002/cfa:479929/cfa:485448/cfa:479018/cfa:490779/cfa:609850/cfa:484048/cfa:475775/cfa:475414/cfa:480828/cfa:403978/cfa:491130/cfa:476882/cfa:476883/cfa:488110/cfa:477675/cfa:607040/cfa:476562/cfa:479856/cfa:476882	26	14	100685468/102153001/479929/485448/479018/490779/609850/475775/475414/476883/488110/477675/607040/476562	12	477517/484521/489688/484488/477002/484048/480828/403978/491130/100684709/479856/476882
cfa00450	Selenocompound metabolism	12/3742	17/7301	0.0867771494994774	0.95525963564925	477855/491310/608155/477999/479991/106557464/484619/478504/486463/479959/488852/477422	PSTK/KYAT1/TXNRD2/SEPHS1/CTH/MARS2/TXNRD3/PAPSS1/PAPSS2/KYAT3/SEPSECS/SCLY	cfa:477855/cfa:491310/cfa:608155/cfa:477999/cfa:479991/cfa:106557464/cfa:484619/cfa:478504/cfa:486463/cfa:479959/cfa:488852/cfa:477422	12	8	491310/479991/106557464/478504/486463/479959/488852/477422	4	477855/608155/477999/484619
cfa04810	Regulation of actin cytoskeleton	130/3742	233/7301	0.089553368952066	0.95525963564925	489928/608287/483699/486363/106560075/100856354/100683226/489929_1/100856038/475345/488012/477021/477082/482666/479252/403872/611002/489929/403658/477187/488808/477085/415125/479348/477598/486724/102153128/491034/475923/478353/479497/489095/100686332/100856563/490649/100856539/607096/607952/476331/403827/490230/485856/475253/485054/106559217/489210/100855820/484395/403580/403955/489208/491074/480…	ITGAM/ITGA10/SSH3/LIMK2/ARPC4/ARHGEF1/PPP1R12C/ITGAX/PAK6/MYLK3/MYLK/ITGA9/MRAS/PDGFC/VCL/NRAS/GNG14/ITGAX/BDKRB2/MYLK2/FGFR3/PIK3CB/FGFR2/C6/ITGB7/LPAR5/LOC102153128/PIP4K2B/ACTG1/ITGA11/MYH10/FGFR4/GNG12/ITGA6/CFL2/F2/LOC607096/FGF17/PIP5K1B/CHRM3/PPP1R12B/MYL9/ITGB8/PIP5K1C/RAC3/ITGA1/FGF20/FGF21/ACTB/RAC1/ITGA2/ITGA3/MYL12B/PTK2/MSN/ITGAE/VAV2/ABI2/PIP4K2C/ITGB5/PAK2/PFN4/XLOC_004732/ITGA7/IT…	cfa:489928/cfa:608287/cfa:483699/cfa:486363/cfa:106560075/cfa:100856354/cfa:100683226/cfa:489929/cfa:100856038/cfa:475345/cfa:488012/cfa:477021/cfa:477082/cfa:482666/cfa:479252/cfa:403872/cfa:611002/cfa:489929/cfa:403658/cfa:477187/cfa:488808/cfa:477085/cfa:415125/cfa:479348/cfa:477598/cfa:486724/cfa:102152706/cfa:491034/cfa:403580/cfa:478353/cfa:479497/cfa:489095/cfa:100686332/cfa:100856563/cfa:…	130	57	489928/608287/489929_1/100856038/475345/489929/477187/486724/102153128/489095/100856539/607096/607952/403827/100855820/484395/403955/489208/491074/491924/488485/612814/610829/481097/403789/475213/483776/100683352/475549/479139/491974/491183/474816/486299/489930/481396/100855877/403557/609534/484056/449622/488368/479745/475526/479135/610290/477340/485474/119870216/483681/478890/612404/403871/47890…	73	483699/486363/106560075/100856354/100683226/488012/477021/477082/482666/479252/403872/611002/403658/488808/477085/415125/479348/477598/491034/475923/478353/479497/100686332/100856563/490649/476331/490230/485856/475253/485054/106559217/489210/403580/480193/475108/480659/608060/474417/608977/XLOC_004732/485864/442860/608459/442985/403735/490878/486040/102154318/403543/479446/474819/482970/479921/40…
cfa04666	Fc gamma R-mediated phagocytosis	56/3742	96/7301	0.0975589254543349	0.95525963564925	612998/487515/486363/106560075/119869994/403462/607700/612436/485874/477085/480580/491867/490649/489692/476331/489261/100856443/485054/106559217/490904/608811/403955/403936/483329/608060/487377/100855828/488167/490878/475549/482044/474819/479473/100688270/609934/481396/610499/100855877/485209/490255/483870/479921/479557/475659/479745/484648/484949/489968/119870216/403702/608125/475846/607885/4898…	MARCKSL1/PLA2G4F/LIMK2/ARPC4/LOC119869994/FCGR1A/NCF1/MARCKS/PLCG1/PIK3CB/RPS6KB1/WAS/CFL2/PLCG2/PIP5K1B/MYO10/PLPP2/PIP5K1C/RAC3/PRKCA/PLA2G4D/RAC1/VASP/SPHK1/VAV2/ASAP3/PRKCG/PLD1/AKT1/ACTR3B/ASAP1/GSN/PLD2/INPP5D/PRKCE/ACTR2/RPS6KB2/MAPK3/INPPL1/PTPRC/BIN1/VAV3/PLPP3/ASAP2/ARPC1A/RAF1/DNM2/PRKCB/LOC119870216/ACTR3/CRKL/PIP5K1A/PAK1/LIMK1/ARPC2/PLPP1	cfa:612998/cfa:487515/cfa:486363/cfa:106560075/cfa:612998/cfa:403462/cfa:607700/cfa:612436/cfa:485874/cfa:477085/cfa:480580/cfa:491867/cfa:490649/cfa:489692/cfa:476331/cfa:489261/cfa:100856443/cfa:485054/cfa:403955/cfa:490904/cfa:608811/cfa:403955/cfa:403936/cfa:483329/cfa:608060/cfa:487377/cfa:100855828/cfa:488167/cfa:490878/cfa:403702/cfa:482044/cfa:474819/cfa:479473/cfa:100688270/cfa:609934/cf…	56	23	487515/403462/607700/480580/491867/489261/608811/403955/403936/100855828/475549/100688270/481396/100855877/485209/490255/483870/479557/475659/479745/489968/119870216/478907	33	612998/486363/106560075/119869994/612436/485874/477085/490649/489692/476331/100856443/485054/106559217/490904/483329/608060/487377/488167/490878/482044/474819/479473/609934/610499/479921/484648/484949/403702/608125/475846/607885/489800/607962
cfa04510	Focal adhesion	114/3742	204/7301	0.101822081355744	0.95525963564925	487486/487546/608287/403441/490010/476626/476836/480173/442954/100683226/100856038/475345/403883/489433/481873/488012/477021/482666/479252/403802/403980/477187/476036/477085/477598/607609/475923/478353/100682877/403438/100855780/403651/100856563/403840/476331/490230/609429/485856/475253/485054/476859/106559217/489210/490904/475034/403580/403955/479464/489208/491074/480118/480193/475108/403936/608…	THBS1/SHC4/ITGA10/HGF/EMP2/LAMB2/ILK/LAMA3/LAMA5/PPP1R12C/PAK6/MYLK3/ERBB2/BIRC3/COL9A1/MYLK/ITGA9/PDGFC/VCL/VEGFA/CAV1/MYLK2/VEGFB/PIK3CB/ITGB7/COL9A2/ACTG1/ITGA11/TNXB/MET/PGF/COL1A1/ITGA6/COL4A6/PIP5K1B/PPP1R12B/JUN/MYL9/ITGB8/PIP5K1C/PARVA/RAC3/ITGA1/PRKCA/LAMA4/ACTB/RAC1/BIRC2/ITGA2/ITGA3/CAPN2/MYL12B/PTK2/VASP/VAV2/PARVB/ITGB5/PARVG/PAK2/XLOC_004732/ITGA7/ITGA2B/RELN/SRC/PDGFRA/GSK3B/PRKCG/…	cfa:487486/cfa:487546/cfa:608287/cfa:403441/cfa:490010/cfa:476626/cfa:476836/cfa:480173/cfa:442954/cfa:100683226/cfa:100856038/cfa:475345/cfa:403883/cfa:489433/cfa:481873/cfa:488012/cfa:477021/cfa:482666/cfa:479252/cfa:403802/cfa:403980/cfa:477187/cfa:476036/cfa:477085/cfa:477598/cfa:607609/cfa:403580/cfa:478353/cfa:100682877/cfa:403438/cfa:100855780/cfa:403651/cfa:100856563/cfa:403840/cfa:476331…	114	41	487546/608287/403441/100856038/475345/481873/403802/477187/100682877/100855780/403840/609429/403955/489208/491074/403936/481214/612814/481097/403789/483273/100855828/490642/612430/486299/403466/100855877/403557/483225/488368/475526/479135/489968/119870216/403668/403826/403657/491290/476665/490335/403582	73	487486/490010/476626/476836/480173/442954/100683226/403883/489433/488012/477021/482666/479252/403980/476036/477085/477598/607609/475923/478353/403438/403651/100856563/476331/490230/485856/475253/485054/476859/106559217/489210/490904/475034/403580/479464/480118/480193/475108/608060/481215/608977/XLOC_004732/485864/442860/478575/484713/482736/442985/403735/608847/490878/403543/477032/482970/479921/…
cfa05219	Bladder cancer	25/3742	40/7301	0.101913182489993	0.95525963564925	487486/476745/607929/403924/403883/403802/403872/607007/488808/100855664/484142/403869/485839/490831/485864/403885/403735/489428/610682/100855877/484648/475526/481131/403871/403657	THBS1/DAPK3/RASSF1/MYC/ERBB2/VEGFA/NRAS/HBEGF/FGFR3/E2F2/DAPK1/TP53/E2F1/RPS6KA5/SRC/MMP9/HRAS/MMP1/DAPK2/MAPK3/RAF1/BRAF/CDK4/KRAS/EGF	cfa:487486/cfa:476745/cfa:607929/cfa:403924/cfa:403883/cfa:403802/cfa:403872/cfa:607007/cfa:488808/cfa:100855664/cfa:484142/cfa:403869/cfa:485839/cfa:490831/cfa:485864/cfa:403885/cfa:403735/cfa:489428/cfa:610682/cfa:100855877/cfa:484648/cfa:475526/cfa:481131/cfa:403872/cfa:403657	25	9	403802/490831/403885/610682/100855877/475526/481131/403871/403657	16	487486/476745/607929/403924/403883/403872/607007/488808/100855664/484142/403869/485839/485864/403735/489428/484648
cfa00280	Valine, leucine and isoleucine degradation	30/3742	49/7301	0.103901924874522	0.95525963564925	477517/479386/484521/484488/479929/479018/479344/100855521/484371/490779/478506/481486/489421/478991/477856/480828/403978/479347/490568/480930/488110/486633/478645/607040/100688308/486240/479856/610941/484063/100856316	ACADS/ACAD8/LGALS4/BCKDHA/DBT/MCEE/HMGCS1/HMGCL/IL4I1/ALDH6A1/HADH/ALDH7A1/ACAT1/ALDH9A1/ACADSB/ECHS1/DLD/OXCT1/ACAA2/HSD17B10/EHHADH/BCAT1/MCCC1/HIBCH/ALDH3A2/AACS/ABAT/ALDH2/ACAT2/IVD	cfa:477517/cfa:479386/cfa:480828/cfa:484488/cfa:479929/cfa:479018/cfa:479344/cfa:100855521/cfa:484371/cfa:490779/cfa:478506/cfa:481486/cfa:489421/cfa:478991/cfa:477856/cfa:480828/cfa:403978/cfa:479347/cfa:490568/cfa:480930/cfa:488110/cfa:486633/cfa:478645/cfa:607040/cfa:100688308/cfa:486240/cfa:479856/cfa:610941/cfa:484063/cfa:100856316	30	13	479929/479018/479344/484371/490779/477856/490568/488110/478645/607040/100688308/486240/484063	17	477517/479386/484521/484488/100855521/478506/481486/489421/478991/480828/403978/479347/480930/486633/479856/610941/100856316
cfa00620	Pyruvate metabolism	30/3742	49/7301	0.103901924874522	0.95525963564925	100685468/474595/480390/403709/102153001/610537/477002/483704/480092/481486/489421/612041/478991/484048/482945/403978/491130/476198/488925/490425/100684709/489406/476883/477675/100688308/474614/476882/610941/484063/478487	ACACB/ACYP2/ACYP1/ME1/LOC102153001/AKR1A1/ACSS1/PC/FH/ALDH7A1/ACAT1/GRHPR/ALDH9A1/LDHAL6B/MDH2/DLD/ACACA/ME2/ACOT12/PKLR/LOC100684709/DLAT/LDHC/LDHB/ALDH3A2/MDH1/LDHA/ALDH2/ACAT2/ADH4	cfa:100685468/cfa:474595/cfa:480390/cfa:403709/cfa:477675/cfa:610537/cfa:477002/cfa:483704/cfa:480092/cfa:481486/cfa:489421/cfa:612041/cfa:478991/cfa:484048/cfa:482945/cfa:403978/cfa:491130/cfa:476198/cfa:488925/cfa:490425/cfa:476882/cfa:489406/cfa:476883/cfa:477675/cfa:100688308/cfa:474614/cfa:476882/cfa:610941/cfa:484063/cfa:478487	30	12	100685468/474595/403709/102153001/476198/488925/490425/476883/477675/100688308/474614/484063	18	480390/610537/477002/483704/480092/481486/489421/612041/478991/484048/482945/403978/491130/100684709/489406/476882/610941/478487
cfa05321	Inflammatory bowel disease	30/3742	49/7301	0.103901924874522	0.95525963564925	488596/481838/490796/611438/100142679/442990/119881611/403998/609429/489957/102156419/610902/488449/481110/483729/474869/483925/607827/487286/442859/481732/403790/488605/403985/403922/609732/403977/448807/480144/100856077	TGFB2/IL17F/TGFB3/IL18R1/STAT6/IL13/LOC119881611/TGFB1/JUN/IL4R/MAF/SMAD3/STAT1/IL23A/RELA/DLA-DOA/NFATC1/DLA-DMB/NOD2/NFKB1/DLA-DMA/IL5/TLR5/IL6/TNF/IL23R/IL12A/TLR2/SMAD2/IFNGR1	cfa:488596/cfa:481838/cfa:490796/cfa:611438/cfa:100142679/cfa:442990/cfa:474860/cfa:403998/cfa:609429/cfa:489957/cfa:102156419/cfa:610902/cfa:488449/cfa:481110/cfa:483729/cfa:474869/cfa:483925/cfa:607827/cfa:487286/cfa:442859/cfa:481732/cfa:403790/cfa:488605/cfa:403985/cfa:403922/cfa:609732/cfa:403977/cfa:448807/cfa:480144/cfa:100856077	30	13	481838/442990/119881611/609429/481110/474869/607827/481732/403790/403922/609732/403977/480144	17	488596/490796/611438/100142679/403998/489957/102156419/610902/488449/483729/483925/487286/442859/488605/403985/448807/100856077
cfa00562	Inositol phosphate metabolism	41/3742	69/7301	0.106744637668732	0.95525963564925	480647/485874/483266/477085/484052/403937/607443/491034/100856190/608801/489940/489692/490929/476331/478938/486824/485054/490779/474417/492123/478910/100686373/485586/477160/100688270/477336/486808/485209/486443/480570/484215/490383/100684810/475023/100856311/609122/478890/483196/475846/478403/612385	INPP5K/PLCG1/PIK3CG/PIK3CB/SYNJ2/INPP5A/INPP5E/PIP4K2B/PLCB2/IMPA2/CDIPT/PLCG2/PLCD3/PIP5K1B/PIK3C2B/PI4K2A/PIP5K1C/ALDH6A1/PIP4K2C/OCRL/PLCD4/INPP5B/PLCD1/PLCB4/INPP5D/MTMR6/PLCE1/INPPL1/PI4KA/MTMR4/IPPK/ITPKB/PLCH1/FIG4/MTMR3/PIP5KL1/PIKFYVE/PI4KB/PIP5K1A/SYNJ1/MTM1	cfa:480647/cfa:485874/cfa:483266/cfa:477085/cfa:484052/cfa:403937/cfa:607443/cfa:491034/cfa:100856190/cfa:608801/cfa:489940/cfa:489692/cfa:490929/cfa:476331/cfa:478938/cfa:486824/cfa:485054/cfa:490779/cfa:474417/cfa:492123/cfa:478910/cfa:100686373/cfa:485586/cfa:477160/cfa:100688270/cfa:477336/cfa:486808/cfa:485209/cfa:486443/cfa:480570/cfa:484215/cfa:490383/cfa:100684810/cfa:475023/cfa:100856311…	41	16	483266/100856190/608801/486824/490779/492123/478910/485586/100688270/477336/485209/480570/100684810/475023/478890/612385	25	480647/485874/477085/484052/403937/607443/491034/489940/489692/490929/476331/478938/485054/474417/100686373/477160/486808/486443/484215/490383/100856311/609122/483196/475846/478403
cfa00071	Fatty acid degradation	26/3742	42/7301	0.10896125568172	0.95525963564925	477517/490059/484521/476732/100685915/478506/481486/481184/477820/489421/478991/477856/489585/480828/490568/478927/481018/488110/478895/100688308/489463/479067/100856778/610941/484063/478487	ACADS/ECI1/LGALS4/ACSBG2/CYP2U1/HADH/ALDH7A1/CPT1B/ACSL5/ACAT1/ALDH9A1/ACADSB/CPT2/ECHS1/ACAA2/ACSL3/ACSL4/EHHADH/ACADL/ALDH3A2/ACADVL/ACSBG1/CPT1C/ALDH2/ACAT2/ADH4	cfa:477517/cfa:490059/cfa:480828/cfa:476732/cfa:100685915/cfa:478506/cfa:481486/cfa:481184/cfa:477820/cfa:489421/cfa:478991/cfa:477856/cfa:489585/cfa:480828/cfa:490568/cfa:478927/cfa:481018/cfa:488110/cfa:478895/cfa:100688308/cfa:489463/cfa:479067/cfa:100856778/cfa:610941/cfa:484063/cfa:478487	26	10	476732/100685915/477856/489585/490568/488110/478895/100688308/479067/484063	16	477517/490059/484521/478506/481486/481184/477820/489421/478991/480828/478927/481018/489463/100856778/610941/478487
cfa00260	Glycine, serine and threonine metabolism	22/3742	35/7301	0.113310586806462	0.95525963564925	480511/490957/484738/479633/491277/485085/484770/607458/403450/479991/481262/491177/481486/612041/491550/403978/484723/482704/477365/476600/486317/611071	AOC3/AOC2/GLYCTK/GCSH/SARDH/GAMT/AMT/SHMT2/MAOA/CTH/GCAT/PIPOX/ALDH7A1/GRHPR/LOC491550/DLD/CHDH/BPGM/LOC477365/ALAS1/DAO/CBS	cfa:480511/cfa:490957/cfa:484738/cfa:479633/cfa:491277/cfa:485085/cfa:484770/cfa:607458/cfa:403450/cfa:479991/cfa:481262/cfa:491177/cfa:481486/cfa:612041/cfa:491550/cfa:403978/cfa:484723/cfa:482704/cfa:477365/cfa:476600/cfa:486317/cfa:611071	22	8	480511/490957/479633/479991/481262/491177/477365/486317	14	484738/491277/485085/484770/607458/403450/481486/612041/491550/403978/484723/482704/476600/611071
cfa04151	PI3K-Akt signaling pathway	184/3742	337/7301	0.114521059647528	0.95525963564925	487486/611934/100855704/609293/474855/608287/491313/403924/100683432/403656/403441/403897/476626/403492/480173/442954/486025/478053/610936/609669/612303/403883/610238/403537/489038/481873/477021/612139/119864601/403511/482666/403802/403872/611002/483266/608458/476036/488808/404019/477085/415125/610835/477598/100855509/486724/490433/490187/607609/478353/480580/100682877/484185/611215/100687866/492…	THBS1/CREB3/CDK2/IL3RA/ATF6B/ITGA10/PKN3/MYC/GNG5/ANGPT1/HGF/NR4A1/LAMB2/G6PC1/LAMA3/LAMA5/FLT3/PPP2R2B/MLST8/LOC609669/CREB3L4/ERBB2/EIF4E2/MCL1/DDIT4/COL9A1/ITGA9/GNG7/EFNA2/GNB3/PDGFC/VEGFA/NRAS/GNG14/PIK3CG/EFNA5/VEGFB/FGFR3/HSP90B1/PIK3CB/FGFR2/SGK2/ITGB7/PPP2R3B/LPAR5/EFNA4/LPAR3/COL9A2/ITGA11/RPS6KB1/TNXB/JAK2/LOC611215/YWHAH/MTCP1/FGFR4/GNG13/GNG12/EFNA3/MET/PGF/COL1A1/CCNE2/IKBKB/ITGA6/C…	cfa:487486/cfa:611934/cfa:100855704/cfa:609293/cfa:474855/cfa:608287/cfa:491313/cfa:403924/cfa:100683432/cfa:403656/cfa:403441/cfa:403897/cfa:476626/cfa:403492/cfa:480173/cfa:442954/cfa:486025/cfa:478053/cfa:610936/cfa:475864/cfa:612303/cfa:403883/cfa:610238/cfa:403537/cfa:489038/cfa:481873/cfa:477021/cfa:612139/cfa:608458/cfa:403511/cfa:482666/cfa:403802/cfa:403872/cfa:611002/cfa:483266/cfa:6084…	184	71	609293/608287/403441/403492/486025/478053/609669/489038/481873/403802/483266/404019/610835/486724/480580/100682877/484185/489095/611349/100855780/403840/478127/403617/607952/608246/487421/474919/484955/100855820/484395/403955/489208/491074/479733/475176/611993/403608/481097/403789/483273/483776/612100/612430/403431/482873/491974/403466/100855877/474722/490404/403439/488368/608772/484990/477340/11…	113	487486/611934/100855704/474855/491313/403924/100683432/403656/403897/476626/480173/442954/610936/612303/403883/610238/403537/477021/612139/119864601/403511/482666/403872/611002/608458/476036/488808/477085/415125/477598/100855509/490433/490187/607609/478353/611215/100687866/492265/100686332/100856705/403438/403651/487057/482839/100856563/488087/607513/489223/488508/403869/475253/489957/106559217/4…
cfa05132	Salmonella infection	148/3742	269/7301	0.115628009827952	0.95525963564925	490792/610524/403924/609395/487657/476691/100174780/476059/111090648/478918/488833/106560075/488576/608486/483106/489433/480487/611680/403670/477570/609233/100856149/483266/480213/610530/607076/404019/475851/477085/607019/102156745/475236/100685666/477462/475923/611857/479636/482839/486896/609100/611262/102153202/608079/488473/478938/609429/485856/474919/485004/106559217/474830/403580/403955/4794…	FOS/LY96/MYC/GSDMD/SNX33/STX10/TNFSF10/AHNAK/LOC111090648/TUBA4A/RHOH/ARPC4/RAB7B/RIPK3/DCTN1/BIRC3/ARL17A/ACTR1B/RHOB/LOC477570/DYNLL1/DYNLT1/PIK3CG/TUBB6/SNX18/CD14/HSP90B1/S100A10/PIK3CB/MAPK11/MAP3K7/DYNC1I1/LOC100685666/VPS33A/ACTG1/ARHGEF26/DYNLRB2/IKBKB/CASP7/CYTH3/TRADD/TUBB4B/CYTH1/CASP8/PIK3C2B/JUN/MYL9/HSP90AB1/MAP2K7/RAC3/TUBB/ACTB/RAC1/BIRC2/KPNA4/MYL12B/MYO6/CYCS/KLC4/EXOC7/RIPK2/SN…	cfa:490792/cfa:610524/cfa:403924/cfa:609395/cfa:487657/cfa:476691/cfa:100174780/cfa:476059/cfa:474682/cfa:610636/cfa:488833/cfa:106560075/cfa:488576/cfa:608486/cfa:483106/cfa:489433/cfa:480487/cfa:403791/cfa:403670/cfa:608051/cfa:609233/cfa:100856149/cfa:483266/cfa:480213/cfa:610530/cfa:607076/cfa:404019/cfa:475851/cfa:477085/cfa:607019/cfa:102156745/cfa:475236/cfa:100688969/cfa:477462/cfa:403580…	148	54	111090648/488833/477570/483266/404019/607019/102156745/100685666/479636/486896/609429/474919/403955/481884/111089999/100688321/478696/610829/479326/404008/475213/100683352/612100/476649/111096459/475549/476804/100856399/481396/100855877/490255/611888/403941/102152063/479745/475875/476144/403922/479135/490576/100856347/119870216/100683724/403755/486601/612944/403567/474415/111089957/478907/1198663…	94	490792/610524/403924/609395/487657/476691/100174780/476059/478918/106560075/488576/608486/483106/489433/480487/611680/403670/609233/100856149/480213/610530/607076/475851/477085/475236/477462/475923/611857/482839/609100/611262/102153202/608079/488473/478938/485856/485004/106559217/474830/403580/479464/478680/480193/475258/474909/100682715/477936/476254/609544/477200/487503/XLOC_004732/474394/48372…
cfa04010	MAPK signaling pathway	157/3742	286/7301	0.115646256004965	0.95525963564925	488596/100686650/487515/490792/403516/403924/100685499/403656/403441/403897/485069/489117/486025/490305/477733/403883/119864601/477082/482666/403802/403872/611002/608458/486563/482594/487345/607076/476036/488808/415125/479158/607019/612861/490796/102156745/477039/490433/489095/100686332/100856705/403438/100855780/607170/481183/482839/403979/483759/607952/612101/611262/488508/487421/100684766/4039…	TGFB2/CACNA1A/PLA2G4F/FOS/CACNA1C/MYC/MAP3K13/ANGPT1/HGF/NR4A1/GADD45B/DUSP1/FLT3/CACNA1E/CACNA2D4/ERBB2/EFNA2/MRAS/PDGFC/VEGFA/NRAS/GNG14/EFNA5/CACNB3/DUSP6/MAP3K6/CD14/VEGFB/FGFR3/FGFR2/RASA1/MAPK11/SRF/TGFB3/MAP3K7/TGFBR2/EFNA4/FGFR4/GNG12/EFNA3/MET/PGF/MAP3K12/MAPK8IP2/IKBKB/HSPB1/MAP4K2/FGF17/RASGRP2/TRADD/ERBB4/EPHA2/MAPK8IP3/TGFB1/TP53/JUN/HSPA2/CACNB2/MAP3K11/MAP2K7/RAC3/MAPK8IP1/JUND/FGF…	cfa:488596/cfa:100686650/cfa:487515/cfa:490792/cfa:403516/cfa:403924/cfa:100685499/cfa:403656/cfa:403441/cfa:403897/cfa:485069/cfa:489117/cfa:486025/cfa:490305/cfa:477733/cfa:403883/cfa:608458/cfa:477082/cfa:482666/cfa:403802/cfa:403872/cfa:611002/cfa:608458/cfa:486563/cfa:482594/cfa:487345/cfa:607076/cfa:476036/cfa:488808/cfa:415125/cfa:479158/cfa:607019/cfa:612861/cfa:490796/cfa:102156745/cfa:4…	157	59	100686650/487515/100685499/403441/486025/490305/477733/403802/482594/607019/102156745/489095/100855780/481183/607952/487421/609429/480355/100855820/608811/484395/403955/475176/490831/474850/612814/488126/100855828/485692/100855728/403431/491974/477502/100855877/610203/481328/483225/474573/490404/403486/607227/403533/475526/403922/484990/489968/477340/484742/119870216/483681/610342/486601/403567/6…	98	488596/490792/403516/403924/403656/403897/485069/489117/403883/119864601/477082/482666/403872/611002/608458/486563/487345/607076/476036/488808/415125/479158/612861/490796/477039/490433/100686332/100856705/403438/607170/482839/403979/483759/612101/611262/488508/100684766/403998/403869/487113/483732/485004/106559217/483640/609409/490904/403402/612448/481163/483660/403461/607262/478255/481628/488574…
cfa03060	Protein export	18/3742	28/7301	0.116054779845359	0.95525963564925	404003/480726/403953/404005/475954/403944/404004/480239/404018/611911/478007/102152142/606764/404006/609416/102154222/611923/489293	SEC11C/HSPA5/SRP54/SPCS3/IMMP1L/SRP72/SEC11A/OXA1L/SEC61B/IMMP2L/SEC61A2/LOC102152142/SRP19/SEC61A1/SEC62/SRPRB/SRP9/SRPRA	cfa:404003/cfa:480726/cfa:403953/cfa:404005/cfa:475954/cfa:403944/cfa:404004/cfa:480239/cfa:404018/cfa:611911/cfa:478007/cfa:606764/cfa:606764/cfa:404006/cfa:609416/cfa:102154222/cfa:611923/cfa:489293	18	16	404003/480726/403953/404005/403944/404004/480239/404018/478007/102152142/606764/404006/609416/102154222/611923/489293	2	475954/611911
cfa04975	Fat digestion and absorption	18/3742	28/7301	0.116054779845359	0.95525963564925	475680/487873/486361/481651/482093/491317/485186/100856443/491249/481354/489421/478103/491280/479557/474571/485185/484063/607962	APOB/MTTP/PLA2G3/ABCA1/DGAT1/SLC27A4/MOGAT2/PLPP2/AGPAT2/ABCG5/ACAT1/GOT2/CEL/PLPP3/ABCG8/DGAT2/ACAT2/PLPP1	cfa:475680/cfa:487873/cfa:486361/cfa:481651/cfa:482093/cfa:491317/cfa:485186/cfa:100856443/cfa:491249/cfa:481354/cfa:489421/cfa:478103/cfa:491280/cfa:479557/cfa:474571/cfa:485185/cfa:484063/cfa:607962	18	11	475680/487873/486361/485186/491249/481354/478103/491280/479557/474571/484063	7	481651/482093/491317/100856443/489421/485185/607962
cfa01232	Nucleotide metabolism	50/3742	86/7301	0.11950621649866	0.95525963564925	482963/102314701/480266/609255/612562/484169/608503/612692/481988/606901/608979/476928/490204/477809/610721/480712/100856596/480558/489903/483028/478145/490974/477123/483309/608996/485604/611387/480384/119868345/477236/475277/607237/476823/479913/609526/479253/480851/111091468/476342/486117/100856150/488231/100688937/480491/102156116/100856092/100687518/476638/476630/479615	RRM2/AK6/GMPR2/ITPA/UCKL1/GDA/UCK1/ADSS1/RRM2B/AMPD1/UCK2/LACC1/AK5/NT5C2/NUDT16/AK1/NME3/NME1/DCTPP1/XDH/AK2/NT5C3B/GMPS/NT5C/CMPK2/ENTPD3/TK2/ENTPD5/LOC119868345/ADA/NT5C3A/NTPCR/RRM1/AMPD2/DUT/ADK/CTPS2/LOC111091468/AK3/ENTPD4/ENPP1/GMPR/ENTPD8/LOC480491/LOC102156116/IMPDH1/LOC100687518/NME6/IMPDH2/APRT	cfa:482963/cfa:102314701/cfa:480266/cfa:609255/cfa:612562/cfa:484169/cfa:608503/cfa:480098/cfa:481988/cfa:606901/cfa:608979/cfa:476928/cfa:490204/cfa:477809/cfa:610721/cfa:480712/cfa:100856596/cfa:480558/cfa:489903/cfa:483028/cfa:478145/cfa:490974/cfa:477123/cfa:483309/cfa:608996/cfa:485604/cfa:611387/cfa:480384/cfa:609318/cfa:477236/cfa:475277/cfa:607237/cfa:476823/cfa:479913/cfa:609526/cfa:4792…	50	24	102314701/484169/612692/481988/606901/608979/490204/610721/478145/490974/477123/485604/480384/475277/607237/479913/479253/111091468/476342/100856150/100688937/480491/100687518/476638	26	482963/480266/609255/612562/608503/476928/477809/480712/100856596/480558/489903/483028/483309/608996/611387/119868345/477236/476823/609526/480851/486117/488231/102156116/100856092/476630/479615
cfa00561	Glycerolipid metabolism	33/3742	55/7301	0.121345199877413	0.95525963564925	609249/478460/609368/488867/482093/485186/484738/100687022/610537/100856443/491249/488238/611403/475585/481486/478991/482328/491280/100855691/475670/488548/476511/474845/483800/479557/100688308/612306/486890/480872/485185/610941/476932/607962	LIPG/GPAT3/PNPLA3/DGKQ/DGAT1/MOGAT2/GLYCTK/AGPAT3/AKR1A1/PLPP2/AGPAT2/MBOAT1/PNPLA2/PLPP5/ALDH7A1/ALDH9A1/DGKB/CEL/DGKA/LPIN1/MOGAT1/MGLL/ABHD16A/TKFC/PLPP3/ALDH3A2/AGPAT4/GPAM/GK/DGAT2/ALDH2/DGKH/PLPP1	cfa:609249/cfa:478460/cfa:609368/cfa:488867/cfa:482093/cfa:485186/cfa:484738/cfa:100687022/cfa:610537/cfa:100856443/cfa:491249/cfa:488238/cfa:611403/cfa:475585/cfa:481486/cfa:478991/cfa:482328/cfa:491280/cfa:100855691/cfa:475670/cfa:488548/cfa:476511/cfa:474845/cfa:483800/cfa:479557/cfa:100688308/cfa:612306/cfa:486890/cfa:480872/cfa:485185/cfa:610941/cfa:476932/cfa:607962	33	14	609249/478460/485186/100687022/491249/475585/491280/475670/476511/483800/479557/100688308/480872/476932	19	609368/488867/482093/484738/610537/100856443/488238/611403/481486/478991/482328/100855691/488548/474845/612306/486890/485185/610941/607962
cfa04972	Pancreatic secretion	45/3742	77/7301	0.124097173211232	0.95525963564925	403756/607460/483974/486361/483261/481036/483669/485698/403966/100856190/487289/475538/403984/403827/488636/106559217/490904/403773/403955/607357_1/477625/607357/477928/482994/100855828/491280/483683/403878/403957/477160/492302/476548/403928/403480/483225/476535/479797/403954/476708/403943/489968/481490/612510/403859/475171	CD38/LOC607460/RAB27B/PLA2G3/SLC26A3/ATP1B4/KCNQ1/TRPC1/ATP1B1/PLCB2/ADCY7/SLC4A2/KCNMA1/CHRM3/ATP1A4/RAC3/PRKCA/RAB8A/RAC1/ADCY1/ADCY6/ADCY1/CA2/ADCY3/PRKCG/CEL/TPCN2/ATP2A2/RAB11A/PLCB4/CFTR/ITPR1/GNAQ/ATP2B1/RAP1A/ATP2B2/ATP2A1/RHOA/RAB3D/GNAS/PRKCB/SLC12A2/CLCA2/ADCY5/SLC4A4	cfa:403756/cfa:607460/cfa:483974/cfa:486361/cfa:483261/cfa:481036/cfa:483669/cfa:485698/cfa:403966/cfa:100856190/cfa:487289/cfa:475538/cfa:403984/cfa:403827/cfa:488636/cfa:403955/cfa:490904/cfa:403773/cfa:403955/cfa:607357/cfa:477625/cfa:607357/cfa:477928/cfa:482994/cfa:100855828/cfa:491280/cfa:483683/cfa:403878/cfa:403957/cfa:477160/cfa:492302/cfa:476548/cfa:403928/cfa:403480/cfa:483225/cfa:4765…	45	24	403756/607460/483974/486361/483261/481036/483669/485698/403966/100856190/403984/403827/488636/403955/607357_1/100855828/491280/403957/492302/483225/476535/479797/403943/489968	21	487289/475538/106559217/490904/403773/477625/607357/477928/482994/483683/403878/477160/476548/403928/403480/403954/476708/481490/612510/403859/475171
cfa00650	Butanoate metabolism	15/3742	23/7301	0.128299598801299	0.965162890982496	477517/484521/479344/100855521/478506/489421/480828/479347/488246/488110/487107/486240/479856/480316/484063	ACADS/LGALS4/HMGCS1/HMGCL/HADH/ACAT1/ECHS1/OXCT1/ALDH5A1/EHHADH/GAD2/AACS/ABAT/L2HGDH/ACAT2	cfa:477517/cfa:480828/cfa:479344/cfa:100855521/cfa:478506/cfa:489421/cfa:480828/cfa:479347/cfa:488246/cfa:488110/cfa:487107/cfa:486240/cfa:479856/cfa:480316/cfa:484063	15	5	479344/488246/488110/486240/484063	10	477517/484521/100855521/478506/489421/480828/479347/487107/479856/480316
cfa00230	Purine metabolism	75/3742	133/7301	0.133690775985928	0.983369930029823	482963/474762/102314701/480266/609255/480087/484169/479545/612692/483996/481988/488752/606901/490455/476928/487289/403781/490204/477809/609574/553102/610721/475272/100856570/480712/100856596/403652/480558/488422/488744/484073/607357_1/403911/478504/477625/479504/607357/483028/482994/486463/478145/477123/483309/611407/485604/100683695/403825/480384/478006/477236/609938/607237/476823/479913/611022/…	RRM2/NPR2/AK6/GMPR2/ITPA/ADCY10/GDA/PGM1/ADSS1/PDE7B/RRM2B/PDE8A/AMPD1/NPR1/LACC1/ADCY7/PDE6D/AK5/NT5C2/PDE2A/GUCY1B1/NUDT16/PDE1C/GART/AK1/NME3/PDE1A/NME1/PDE11A/HDDC3/PDE10A/ADCY1/PDE6G/PAPSS1/ADCY6/ADPRM/ADCY1/XDH/ADCY3/PAPSS2/AK2/GMPS/NT5C/PPAT/ENTPD3/PDE4A/PDE5A/ENTPD5/NUDT5/ADA/PDE4C/NTPCR/RRM1/AMPD2/PDE9A/PDE4B/ADK/PGM2/LOC111091468/AK3/ENTPD4/ENPP1/NUDT9/GMPR/ATIC/ENTPD8/ENPP4/ADCY5/LOC48…	cfa:482963/cfa:474762/cfa:102314701/cfa:480266/cfa:609255/cfa:480087/cfa:484169/cfa:479545/cfa:480098/cfa:483996/cfa:481988/cfa:488752/cfa:606901/cfa:490455/cfa:476928/cfa:487289/cfa:403781/cfa:490204/cfa:477809/cfa:609574/cfa:553102/cfa:610721/cfa:475272/cfa:100856570/cfa:480712/cfa:100856596/cfa:403652/cfa:480558/cfa:488422/cfa:488744/cfa:484073/cfa:607357/cfa:403911/cfa:478504/cfa:477625/cfa:4…	75	35	102314701/480087/484169/612692/481988/606901/490204/609574/553102/610721/100856570/607357_1/403911/478504/486463/478145/477123/611407/485604/403825/480384/609938/607237/479913/479253/479116/111091468/476342/100856150/488513/100688937/481823/480491/100687518/476638	40	482963/474762/480266/609255/479545/483996/488752/490455/476928/487289/403781/477809/475272/480712/100856596/403652/480558/488422/488744/484073/477625/479504/607357/483028/482994/483309/100683695/478006/477236/476823/611022/479540/486117/478469/488231/403859/102156116/100856092/476630/479615
cfa05161	Hepatitis B	85/3742	152/7301	0.139689276066505	0.991026480245215	611934/100855704/488596/474855/490792/403924/482905/609669/612303/403872/476714/480372/488371/477085/607019/490796/102156745/477039/480272/100142679/403440/484185/487057/482839/485789/100855664/478950/488472/403998/488473/403869/609429/485004/481145/100855560/442936/490904/476412/485839/475864/475258/610902/488449/491369/609544/479866/481628/479458/485864/483729/100855828/483925/100855903/403885/…	CREB3/CDK2/TGFB2/ATF6B/FOS/MYC/TLR3/LOC609669/CREB3L4/NRAS/TYK2/SLC10A1/IFIH1/PIK3CB/MAPK11/TGFB3/MAP3K7/TGFBR2/NFATC4/STAT6/HSPG2/JAK2/CCNE2/IKBKB/MAVS/E2F2/IKBKE/CASP10/TGFB1/CASP8/TP53/JUN/MAP2K7/TBK1/DDX58/BIRC5/PRKCA/IRF3/E2F1/YWHAZ/CYCS/SMAD3/STAT1/CREB3L2/TIRAP/CREBBP/TGFBR1/CASP12/SRC/RELA/PRKCG/NFATC1/LOC100855903/MMP9/HRAS/AKT1/STAT2/MAPK13/CCNA2/MAPK3/NFKB1/MAP3K1/MAP2K6/CREB3L1/RAF1/Y…	cfa:611934/cfa:100855704/cfa:488596/cfa:474855/cfa:490792/cfa:403924/cfa:482905/cfa:475864/cfa:612303/cfa:403872/cfa:476714/cfa:480372/cfa:488371/cfa:477085/cfa:607019/cfa:490796/cfa:102156745/cfa:477039/cfa:480272/cfa:100142679/cfa:403440/cfa:484185/cfa:487057/cfa:482839/cfa:485789/cfa:100855664/cfa:478950/cfa:488472/cfa:403998/cfa:488473/cfa:403869/cfa:609429/cfa:485004/cfa:481145/cfa:100855560…	85	21	609669/480372/607019/102156745/484185/609429/100855828/403885/483845/100855877/475526/403922/489968/486121/119870216/486601/403567/476067/403871/486102/610004	64	611934/100855704/488596/474855/490792/403924/482905/612303/403872/476714/488371/477085/490796/477039/480272/100142679/403440/487057/482839/485789/100855664/478950/488472/403998/488473/403869/485004/481145/100855560/442936/490904/476412/485839/475864/475258/610902/488449/491369/609544/479866/481628/479458/485864/483729/483925/100855903/403735/490878/481111/612821/442859/478061/480454/483636/484648…
cfa00982	Drug metabolism - cytochrome P450	21/3742	34/7301	0.145141039655081	0.991026480245215	475819/476006/477558/474938/403450/476005/609050/XLOC_042223/610304/476078/403603/479912/477814/477556/490346/119867218/479911/490345/403604/478487/477813	FMO5/LOC476006/LOC477558/LOC474938/MAOA/GSTP1/MGST3/XLOC_042223/LOC610304/MGST2/FMO3/LOC479912/GSTO2/LOC477556/LOC490346/LOC119867218/LOC479911/FMO4/FMO1/ADH4/GSTO1	cfa:475819/cfa:476006/cfa:477558/cfa:474938/cfa:403450/cfa:476005/cfa:609050/cfa:476005/cfa:610304/cfa:476078/cfa:403603/cfa:479912/cfa:477814/cfa:100856518/cfa:490346/cfa:476005/cfa:479911/cfa:490345/cfa:403604/cfa:478487/cfa:477813	21	5	474938/477814/490346/119867218/477813	16	475819/476006/477558/403450/476005/609050/XLOC_042223/610304/476078/403603/479912/477556/479911/490345/403604/478487
cfa05412	Arrhythmogenic right ventricular cardiomyopathy	44/3742	76/7301	0.147027907409583	0.991026480245215	486613/403516/608287/477733/477021/480522/486563/612079/477598/606758/475923/478353/100856563/479191/484420/489008/488207/487113/475253/475738/489210/611066/403580/489208/491074/608977/XLOC_004732/481097/403789/403878/483707/477032/486894/490500/100688870/480169/479797/403418/488368/612070/610342/492249/490755/474698	PKP2/CACNA1C/ITGA10/CACNA2D4/ITGA9/JUP/CACNB3/SGCD/ITGB7/DMD/ACTG1/ITGA11/ITGA6/ACTN2/SLC8A2/CTNNA3/DSP/CACNB2/ITGB8/SLC8A1/ITGA1/SGCB/ACTB/ITGA2/ITGA3/ITGB5/XLOC_004732/ITGA7/ITGA2B/ATP2A2/ACTN3/CTNNB1/TCF7L2/DSG2/CACNA2D2/CDH2/ATP2A1/GJA1/ITGB6/TCF7L1/CACNA2D1/EMD/SLC8A3/CTNNA1	cfa:486613/cfa:403516/cfa:608287/cfa:477733/cfa:477021/cfa:480522/cfa:486563/cfa:612079/cfa:477598/cfa:606758/cfa:403580/cfa:478353/cfa:100856563/cfa:479191/cfa:484420/cfa:489008/cfa:488207/cfa:487113/cfa:475253/cfa:475738/cfa:489210/cfa:611066/cfa:403580/cfa:489208/cfa:491074/cfa:608977/cfa:403580/cfa:481097/cfa:403789/cfa:403878/cfa:483707/cfa:477032/cfa:486894/cfa:490500/cfa:100688870/cfa:4801…	44	15	608287/477733/484420/489208/491074/481097/403789/483707/490500/479797/403418/488368/610342/492249/474698	29	486613/403516/477021/480522/486563/612079/477598/606758/475923/478353/100856563/479191/489008/488207/487113/475253/475738/489210/611066/403580/608977/XLOC_004732/403878/477032/486894/100688870/480169/612070/490755
cfa04390	Hippo signaling pathway	90/3742	162/7301	0.151863300205777	0.991026480245215	476202/488596/607929/403924/100855973/480244/100686903/478053/609669/609779/489433/485149/490688/489464/610713/490796/609568/477039/486093/489538/475923/100687866/611826/489809/478484/478686/490397/403998/100685037/489008/442936/100683350/484381/403580/479464/475864/490937/479297/489061/475176/610902/491587/475456/478875/100856566/403608/478650/100855811/481628/XLOC_004732/490099/478575/486841/48…	CCN2/TGFB2/RASSF1/MYC/TEAD3/AJUBA/ID2/PPP2R2B/LOC609669/ID1/BIRC3/FZD4/FRMD6/DVL2/TEAD1/TGFB3/LLGL2/TGFBR2/FZD3/LLGL1/ACTG1/YWHAH/TEAD4/FZD9/BMPR1B/PRKCI/TP53BP2/TGFB1/SCRIB/CTNNA3/BIRC5/WTIP/TEAD2/ACTB/BIRC2/YWHAZ/FZD2/WWC1/DLG5/AREG/SMAD3/PPP2R2D/SMAD1/BMPR2/LIMD1/PPP2CA/DVL3/DVL1/TGFBR1/XLOC_004732/AXIN1/GSK3B/WNT8B/SNAI2/LOC100855903/BBC3/MOB1A/CCND3/WNT3/PPP2CB/APC/PARD6A/CTNNB1/TCF7L2/PPP2R…	cfa:476202/cfa:488596/cfa:607929/cfa:403924/cfa:100855973/cfa:480244/cfa:102151783/cfa:478053/cfa:475864/cfa:609779/cfa:489433/cfa:485149/cfa:490688/cfa:489464/cfa:610713/cfa:490796/cfa:609568/cfa:477039/cfa:486093/cfa:489538/cfa:403580/cfa:100687866/cfa:611826/cfa:489809/cfa:478484/cfa:478686/cfa:490397/cfa:403998/cfa:100685037/cfa:489008/cfa:442936/cfa:100683350/cfa:484381/cfa:403580/cfa:479464…	90	24	100855973/478053/609669/486093/475176/403608/486841/612924/482873/479139/403557/490260/486851/488092/479291/486232/483220/100855884/484721/486560/474698/119874444/607180/480144	66	476202/488596/607929/403924/480244/100686903/609779/489433/485149/490688/489464/610713/490796/609568/477039/489538/475923/100687866/611826/489809/478484/478686/490397/403998/100685037/489008/442936/100683350/484381/403580/479464/475864/490937/479297/489061/610902/491587/475456/478875/100856566/478650/100855811/481628/XLOC_004732/490099/478575/486940/100855903/612153/608847/609107/489756/477032/48…
cfa03410	Base excision repair	27/3742	45/7301	0.151965038753365	0.991026480245215	486315/608341/484373/611615/477499/476063/475639/100856592/484745/489798/476806/611597/490828/476447/484666/491145/100856383/486497/610981/442943/482558/477308/475448/608973/403170/494001/483096	UNG/POLL/PNKP/NEIL1/RFC5/FEN1/NEIL3/MUTYH/PARP3/RFC2/POLD3/MPG/TDP1/XRCC1/OGG1/LIG3/POLG/SMUG1/NTHL1/APTX/APEX1/RFC3/TDG/POLE2/HMGB1/POLB/POLE4	cfa:486315/cfa:608341/cfa:484373/cfa:611615/cfa:477499/cfa:476063/cfa:475639/cfa:100856592/cfa:484745/cfa:489798/cfa:476806/cfa:611597/cfa:490828/cfa:476447/cfa:484666/cfa:491145/cfa:100856383/cfa:486497/cfa:610981/cfa:442943/cfa:482558/cfa:477308/cfa:475448/cfa:608973/cfa:403170/cfa:494001/cfa:483096	27	7	475639/100856592/490828/477308/608973/403170/494001	20	486315/608341/484373/611615/477499/476063/484745/489798/476806/611597/476447/484666/491145/100856383/486497/610981/442943/482558/475448/483096
cfa00250	Alanine, aspartate and glutamate metabolism	22/3742	36/7301	0.154062415546385	0.991026480245215	488448/612692/483789/611064/609914/488506/484371/483009/479704/474624/482445/478103/478540/611407/403443/100686499/488246/612452/487107/475591/479856/486834	GLS/ADSS1/ASRGL1/ASPA/GPT/CPS1/IL4I1/CAD/ASL/GFPT1/RIMKLA/GOT2/NIT2/PPAT/GLUL/GLS2/ALDH5A1/ALDH4A1/GAD2/GOT1L1/ABAT/GOT1	cfa:488448/cfa:480098/cfa:483789/cfa:611064/cfa:609914/cfa:488506/cfa:484371/cfa:483009/cfa:479704/cfa:474624/cfa:482445/cfa:478103/cfa:478540/cfa:611407/cfa:403443/cfa:100686499/cfa:488246/cfa:612452/cfa:487107/cfa:475591/cfa:479856/cfa:486834	22	10	612692/488506/484371/474624/478103/611407/403443/488246/475591/486834	12	488448/483789/611064/609914/483009/479704/482445/478540/100686499/612452/487107/479856
cfa04724	Glutamatergic synapse	60/3742	106/7301	0.155689960642753	0.991026480245215	480194/100686650/487515/403516/100683432/488448/612139/403511/481749/611002/485698/486596/484813/611349/100686332/100856190/487289/488087/403617/607513/100505395/442957/490904/608811/479733/607357_1/483701/477625/607357/482994/474456/100855828/483677/484359/100855806/488167/477160/479975/476548/403443/403928/100686499/482270/479473/100855877/610817/403486/100855681/403943/403748/489968/483783/482…	DLGAP1/CACNA1A/PLA2G4F/CACNA1C/GNG5/GLS/GNG7/GNB3/GRM4/GNG14/TRPC1/SLC38A2/HOMER3/GNG13/GNG12/PLCB2/ADCY7/GNB4/GNGT2/GNG4/SLC1A7/GNAI2/PRKCA/PLA2G4D/GNB2/ADCY1/GRK2/ADCY6/ADCY1/ADCY3/SHANK3/PRKCG/SHANK2/SHANK1/GNG11/PLD1/PLCB4/PRKACB/ITPR1/GLUL/GNAQ/GLS2/GRM8/PLD2/MAPK3/GNG2/PPP3CA/LOC100855681/GNAS/SLC1A3/PRKCB/GNG3/SLC17A8/GNAI1/SLC38A1/ADCY5/GRIA1/GRM6/PPP3CC/GNAO1	cfa:480194/cfa:100686650/cfa:487515/cfa:403516/cfa:100683432/cfa:488448/cfa:612139/cfa:403511/cfa:481749/cfa:611002/cfa:485698/cfa:486596/cfa:484813/cfa:611349/cfa:100686332/cfa:100856190/cfa:487289/cfa:488087/cfa:403617/cfa:607513/cfa:100505395/cfa:442957/cfa:490904/cfa:608811/cfa:479733/cfa:607357/cfa:483701/cfa:477625/cfa:607357/cfa:482994/cfa:483677/cfa:100855828/cfa:483677/cfa:484359/cfa:100…	60	26	480194/100686650/487515/481749/485698/611349/100856190/403617/442957/608811/479733/607357_1/483701/100855828/483677/484359/403443/482270/100855877/403486/403943/489968/482623/481452/609027/609157	34	403516/100683432/488448/612139/403511/611002/486596/484813/100686332/487289/488087/607513/100505395/490904/477625/607357/482994/474456/100855806/488167/477160/479975/476548/403928/100686499/479473/610817/100855681/403748/483783/478227/477633/403859/489168
cfa05205	Proteoglycans in cancer	112/3742	204/7301	0.161963071616583	0.999999865905192	487486/488596/403924/481289/403441/476446/100856354/100683226/403883/477082/403802/403872/607007/485874/485149/100686820/485893/403980/477085/607019/100684969/486093/119866614/475923/480580/403440/611362/403438/489809/403651/489692/488508/403998/490230/403869/612941/106559217/486717/490904/483808/403580/403955/489208/490937/475108/491924/608060/403904/608977/XLOC_004732/485864/486841/100855828/60…	THBS1/TGFB2/MYC/TIMP3/HGF/PLAUR/ARHGEF1/PPP1R12C/ERBB2/MRAS/VEGFA/NRAS/HBEGF/PLCG1/FZD4/ANK1/SDC4/CAV1/PIK3CB/MAPK11/HCLS1/FZD3/TWIST1/ACTG1/RPS6KB1/HSPG2/HSPB2/MET/FZD9/COL1A1/PLCG2/ERBB4/TGFB1/PPP1R12B/TP53/CAMK2A/RAC3/PTPN6/PRKCA/GAB1/ACTB/RAC1/ITGA2/FZD2/PTK2/MSN/VAV2/DCN/ITGB5/XLOC_004732/SRC/WNT8B/PRKCG/HPSE/FLNB/MMP9/HRAS/PRKACB/WNT3/ITPR1/AKT1/MAPK13/GPC1/RDX/CTNNB1/PXN/TWIST2/DDX5/RPS6KB…	cfa:487486/cfa:488596/cfa:403924/cfa:481289/cfa:403441/cfa:476446/cfa:100856354/cfa:100683226/cfa:403883/cfa:477082/cfa:403802/cfa:403872/cfa:607007/cfa:485874/cfa:485149/cfa:479215/cfa:485893/cfa:403980/cfa:477085/cfa:607019/cfa:100684969/cfa:486093/cfa:486185/cfa:403580/cfa:480580/cfa:403440/cfa:611362/cfa:403438/cfa:489809/cfa:403651/cfa:489692/cfa:488508/cfa:403998/cfa:475411/cfa:403869/cfa:6…	112	43	403441/476446/403802/485893/607019/100684969/486093/119866614/480580/486717/403955/489208/491924/486841/100855828/403885/486197/486299/486185/100855877/403557/474722/484056/482687/480348/608772/475526/486232/403922/483220/489968/119870216/403567/100855884/403640/477600/484721/486560/403871/100688895/610283/607180/480144	69	487486/488596/403924/481289/100856354/100683226/403883/477082/403872/607007/485874/485149/100686820/403980/477085/475923/403440/611362/403438/489809/403651/489692/488508/403998/490230/403869/612941/106559217/490904/483808/403580/490937/475108/608060/403904/608977/XLOC_004732/485864/608707/484713/403735/479975/609107/476548/490878/612821/479446/477032/480472/610499/486808/482970/479921/479215/4039…
cfa00515	Mannose type O-glycan biosynthesis	14/3742	22/7301	0.171208060544409	0.999999865905192	482527/474555/482511/481579/481652/484426/608039/100687645/476397/608152/488650/480400/474521/485621	B4GALT2/CHST10/POMGNT1/B4GALT1/FKTN/FKRP/POMT1/CRPPA/LOC476397/RXYLT1/B4GALT3/POMT2/LARGE1/POMGNT2	cfa:482527/cfa:474555/cfa:482511/cfa:481579/cfa:481652/cfa:484426/cfa:608039/cfa:100687645/cfa:476397/cfa:608152/cfa:488650/cfa:480400/cfa:474521/cfa:485621	14	4	481579/100687645/476397/488650	10	482527/474555/482511/481652/484426/608039/608152/480400/474521/485621
cfa00514	Other types of O-glycan biosynthesis	25/3742	42/7301	0.178764168781735	0.999999865905192	486771/482527/610815/489165/608413/487993/486604/481579/608039/100855959/478774/609818/100685864/481315/609881/476397/480370/486017/488650/479730/480400/482809/486734/610303/100682763	GALNT7/B4GALT2/GXYLT2/GALNT10/COLGALT2/POGLUT1/GXYLT1/B4GALT1/POMT1/POFUT2/GALNT3/XXYLT1/C1GALT1C1/ST6GAL2/POFUT1/LOC476397/GALNT16/B3GLCT/B4GALT3/PLOD3/POMT2/GALNT11/GALNT8/MFNG/GALNT2	cfa:102152620/cfa:482527/cfa:610815/cfa:489165/cfa:608413/cfa:487993/cfa:486604/cfa:481579/cfa:608039/cfa:100855959/cfa:478774/cfa:609818/cfa:100685864/cfa:481315/cfa:609881/cfa:476397/cfa:480370/cfa:486017/cfa:488650/cfa:479730/cfa:480400/cfa:482809/cfa:486734/cfa:610303/cfa:100682763	25	12	486771/608413/481579/100855959/609818/476397/488650/479730/482809/486734/610303/100682763	13	482527/610815/489165/487993/486604/608039/478774/100685864/481315/609881/480370/486017/480400
cfa03022	Basal transcription factors	25/3742	42/7301	0.178764168781735	0.999999865905192	476051/478327/480965/612182/609164/493995/100688981/119864634/609994/491135/102152240/476731/474881/480346/100688743/485336/478089/491950/100855770/488002/479714/476881/479156/613006/477280	TAF6L/GTF2A2/TAF9B/GTF2H5/GTF2F2/ERCC2/TAF5/LOC119864634/TAF12/TAF15/LOC102152240/GTF2F1/TAF11/MNAT1/TAF13/TAF10/LOC478089/TAF1/GTF2E2/GTF2E1/GTF2I/GTF2H1/CCNH/GTF2A1/TAF4	cfa:476051/cfa:478327/cfa:480965/cfa:612182/cfa:609164/cfa:493995/cfa:100688981/cfa:488002/cfa:609994/cfa:491135/cfa:609164/cfa:476731/cfa:474881/cfa:480346/cfa:100688743/cfa:485336/cfa:478089/cfa:491950/cfa:100855770/cfa:488002/cfa:479714/cfa:476881/cfa:479156/cfa:613006/cfa:477280	25	9	609164/100688981/102152240/480346/485336/478089/491950/100855770/476881	16	476051/478327/480965/612182/493995/119864634/609994/491135/476731/474881/100688743/488002/479714/479156/613006/477280
cfa00760	Nicotinate and nicotinamide metabolism	20/3742	33/7301	0.183526078674815	0.999999865905192	403756/612569/610576/100856598/477809/100856724/119871462/489012/483309/609412/475933/488881/489589/477091/483674/612558/100856150/483371/491023/478726	CD38/NADK2/NMNAT2/NAMPT/NT5C2/NMNAT1/LOC119871462/SIRT1/NT5C/NAPRT/SIRT3/NUDT12/NADK/NMNAT3/NADSYN1/SIRT2/ENPP1/SIRT7/PNMT/SIRT5	cfa:403756/cfa:612569/cfa:610576/cfa:100856598/cfa:477809/cfa:100856724/cfa:489012/cfa:489012/cfa:483309/cfa:609412/cfa:475933/cfa:488881/cfa:489589/cfa:477091/cfa:483674/cfa:612558/cfa:100856150/cfa:483371/cfa:489396/cfa:478726	20	10	403756/612569/610576/100856598/100856724/119871462/488881/477091/100856150/491023	10	477809/489012/483309/609412/475933/489589/483674/612558/483371/478726
cfa03250	Viral life cycle - HIV-1	33/3742	57/7301	0.191198433224981	0.999999865905192	480263/608361/477235/485862/491230/610028/609757/474609/486407/100855805/100688192/479866/479674/485406/488746/609654/479168/403931/481556/482263/XLOC_028700/490971/483367/477276/485023/607306/474854/486564/100684945/474712/474539/610502/119880880	CHMP4A/CHMP6/SERINC3/SAMHD1/NELFB/BICD1/SUPT4H1/XPO1/SMARCB1/CDK9/MAP1S/CREBBP/VPS4A/TSG101/FURIN/BST2/SERINC5/CD4/MLLT3/TNPO3/XLOC_028700/KAT2A/HGS/NELFCD/MLLT1/VPS4B/NELFE/CCNT1/EP300/PSIP1/RANBP2/PPIF/LOC119880880	cfa:480263/cfa:608361/cfa:477235/cfa:485862/cfa:491230/cfa:610028/cfa:609757/cfa:474609/cfa:486407/cfa:100855805/cfa:100688192/cfa:479866/cfa:479674/cfa:485406/cfa:488746/cfa:609654/cfa:479168/cfa:403931/cfa:481556/cfa:482263/cfa:608151/cfa:490971/cfa:483367/cfa:477276/cfa:485023/cfa:607306/cfa:474854/cfa:486564/cfa:100684945/cfa:474712/cfa:474539/cfa:608151/cfa:610245	33	9	610028/474609/403931/481556/482263/XLOC_028700/477276/486564/119880880	24	480263/608361/477235/485862/491230/609757/486407/100855805/100688192/479866/479674/485406/488746/609654/479168/490971/483367/485023/607306/474854/100684945/474712/474539/610502
cfa04918	Thyroid hormone synthesis	40/3742	70/7301	0.192166219289322	0.999999865905192	403550/611934/474855/481036/612303/482047/478781/119864793/404019/403966/100856190/480726/487289/489461/488636/490904/484830/482715/403908/607357_1/477625/491369/607357/482994/100855828/608462/477160/479975/476548/403483/403928/403719/403927/442961/100684320/483263/403943/483636/489968/403859	ALB/CREB3/ATF6B/ATP1B4/CREB3L4/TG/LRP2/GPX4/HSP90B1/ATP1B1/PLCB2/HSPA5/ADCY7/LOC489461/ATP1A4/PRKCA/SLC5A5/PDIA4/CANX/ADCY1/ADCY6/CREB3L2/ADCY1/ADCY3/PRKCG/TTF1/PLCB4/PRKACB/ITPR1/CGA/GNAQ/DUOX2/PAX8/GPX1/TTF2/SLC26A4/GNAS/CREB3L1/PRKCB/ADCY5	cfa:403550/cfa:611934/cfa:474855/cfa:481036/cfa:612303/cfa:482047/cfa:478781/cfa:478059/cfa:404019/cfa:403966/cfa:100856190/cfa:480726/cfa:487289/cfa:489461/cfa:488636/cfa:490904/cfa:484830/cfa:482715/cfa:403908/cfa:607357/cfa:477625/cfa:491369/cfa:607357/cfa:482994/cfa:100855828/cfa:608462/cfa:477160/cfa:479975/cfa:476548/cfa:403483/cfa:403928/cfa:403719/cfa:403927/cfa:442961/cfa:100684320/cfa:4…	40	20	403550/481036/482047/478781/404019/403966/100856190/480726/489461/488636/484830/482715/403908/607357_1/100855828/403483/403719/483263/403943/489968	20	611934/474855/612303/119864793/487289/490904/477625/491369/607357/482994/608462/477160/479975/476548/403928/403927/442961/100684320/483636/403859
cfa00120	Primary bile acid biosynthesis	11/3742	17/7301	0.193207447839398	0.999999865905192	489917/486962/481635/481634/481825/479564/480432/610489/485619/100856263/474630	HSD3B7/CYP7A1/BAAT/LOC481634/CYP39A1/SCP2/CYP46A1/CYP27A1/CYP8B1/CH25H/HSD17B4	cfa:489917/cfa:486962/cfa:481635/cfa:481634/cfa:481825/cfa:479564/cfa:480432/cfa:610489/cfa:485619/cfa:100856263/cfa:474630	11	7	486962/481635/481634/481825/479564/480432/485619	4	489917/610489/100856263/474630
cfa01040	Biosynthesis of unsaturated fatty acids	16/3742	26/7301	0.196769131578479	0.999999865905192	476687/481635/487831/611337/481634/608997/475939/479564/608764/488219/100855761/490771/486855/474630/479589/574011	TECR/BAAT/SCD5/HACD4/LOC481634/ELOVL7/HSD17B12/SCP2/HACD2/ELOVL2/ELOVL1/ACOT4/ELOVL3/HSD17B4/ACOT7/HACD1	cfa:476687/cfa:481635/cfa:487831/cfa:611337/cfa:481634/cfa:608997/cfa:475939/cfa:479564/cfa:608764/cfa:488219/cfa:100855761/cfa:490771/cfa:486855/cfa:474630/cfa:479589/cfa:574011	16	6	481635/481634/608997/479564/486855/479589	10	476687/487831/611337/475939/608764/488219/100855761/490771/474630/574011
cfa04961	Endocrine and other factor-regulated calcium reabsorption	28/3742	48/7301	0.200760871400575	0.999999865905192	481036/403658/403966/100856190/484420/488636/475738/490904/489104/477625/100855828/403957/477160/479975/403928/403480/100855561/477568/476535/486588/475994/403943/484949/489968/403640/490755/480605/403779	ATP1B4/BDKRB2/ATP1B1/PLCB2/SLC8A2/ATP1A4/SLC8A1/PRKCA/CLTB/ADCY6/PRKCG/RAB11A/PLCB4/PRKACB/GNAQ/ATP2B1/TRPV5/CLTCL1/ATP2B2/VDR/AP2A2/GNAS/DNM2/PRKCB/ESR1/SLC8A3/AP2B1/PTH1R	cfa:481036/cfa:403658/cfa:403966/cfa:100856190/cfa:484420/cfa:488636/cfa:475738/cfa:490904/cfa:489104/cfa:477625/cfa:100855828/cfa:403957/cfa:477160/cfa:479975/cfa:403928/cfa:403480/cfa:100855561/cfa:477568/cfa:476535/cfa:486588/cfa:475994/cfa:403943/cfa:484949/cfa:489968/cfa:403640/cfa:490755/cfa:480605/cfa:403779	28	15	481036/403966/100856190/484420/488636/100855828/403957/100855561/476535/475994/403943/489968/403640/480605/403779	13	403658/475738/490904/489104/477625/477160/479975/403928/403480/477568/486588/484949/490755
cfa04726	Serotonergic synapse	58/3742	104/7301	0.203624066631664	0.999999865905192	611236/100686650/487515/403516/100683432/489117/610195/489485/612139/403511/403872/611002/442942/611956/485698/477762/611349/100686332/100856190/488087/403617/607513/403741/403450/489458/442957/491184/490904/608811/479733/486591/100855828/100855806/403735/477160/479975/476548/403928/100855877/610817/482814/100855681/403943/484648/475526/403544/489284/489968/483783/403567/478227/403859/403871/4038…	HTR3B/CACNA1A/PLA2G4F/CACNA1C/GNG5/DUSP1/CYP2J2/ALOX15B/GNG7/GNB3/NRAS/GNG14/PTGS2/TPH1/TRPC1/HTR7/GNG13/GNG12/PLCB2/GNB4/GNGT2/GNG4/HTR1B/MAOA/ALOX15/GNAI2/SLC6A4/PRKCA/PLA2G4D/GNB2/RAPGEF3/PRKCG/GNG11/HRAS/PLCB4/PRKACB/ITPR1/GNAQ/MAPK3/GNG2/HTR5A/LOC100855681/GNAS/RAF1/BRAF/PTGS1/KCNJ5/PRKCB/GNG3/CASP3/GNAI1/ADCY5/KRAS/HTR2B/KCND2/HTR1A/HTR3A/GNAO1	cfa:611236/cfa:100686650/cfa:487515/cfa:403516/cfa:100683432/cfa:489117/cfa:610195/cfa:489485/cfa:612139/cfa:403511/cfa:403872/cfa:611002/cfa:442942/cfa:611956/cfa:485698/cfa:477762/cfa:611349/cfa:100686332/cfa:100856190/cfa:488087/cfa:403617/cfa:607513/cfa:403741/cfa:403450/cfa:489458/cfa:442957/cfa:491184/cfa:490904/cfa:608811/cfa:479733/cfa:486591/cfa:100855828/cfa:100855806/cfa:403735/cfa:477…	58	27	611236/100686650/487515/489485/611956/485698/477762/611349/100856190/403617/489458/442957/491184/608811/479733/100855828/100855877/482814/403943/475526/403544/489968/403567/403871/487230/489399/609157	31	403516/100683432/489117/610195/612139/403511/403872/611002/442942/100686332/488087/607513/403741/403450/490904/486591/100855806/403735/477160/479975/476548/403928/610817/100855681/484648/489284/483783/478227/403859/403881/491424
cfa05146	Amoebiasis	51/3742	91/7301	0.207829208614143	0.999999865905192	474823/489928/488596/476626/480173/442954/488576/607658/479252/481330/607205/607076/477085/490796/100856190/403651/403979/403840/403998/490904/475034/480364/475108/607357_1/607357/404008/474394/483729/100855828/100856535/478699/477160/479975/484156/403928/106558412/403466/442859/481328/403941/106558006/403943/475375/403985/403922/489968/403567/403977/491290/448807/403845	ARG1/ITGAM/TGFB2/LAMB2/LAMA3/LAMA5/RAB7B/GNAL/VCL/IL1R2/SERPINB8/CD14/PIK3CB/TGFB3/PLCB2/COL1A1/HSPB1/COL4A6/TGFB1/PRKCA/LAMA4/ARG2/PTK2/ADCY1/ADCY1/RAB5A/RAB5B/RELA/PRKCG/CD1D/SERPINB6/PLCB4/PRKACB/GNA14/GNAQ/LOC106558412/COL4A5/NFKB1/IL1R1/RAB5C/LOC106558006/GNAS/PRDX1/IL6/TNF/PRKCB/CASP3/IL12A/LAMC3/TLR2/FN1	cfa:474823/cfa:489928/cfa:488596/cfa:476626/cfa:480173/cfa:442954/cfa:488576/cfa:607658/cfa:479252/cfa:481330/cfa:488192/cfa:607076/cfa:477085/cfa:490796/cfa:100856190/cfa:403651/cfa:403979/cfa:403840/cfa:403998/cfa:490904/cfa:475034/cfa:480364/cfa:475108/cfa:607357/cfa:607357/cfa:404008/cfa:474394/cfa:483729/cfa:100855828/cfa:100856535/cfa:478699/cfa:477160/cfa:479975/cfa:484156/cfa:403928/cfa:1…	51	21	474823/489928/607658/481330/100856190/403840/480364/607357_1/404008/100855828/100856535/478699/403466/481328/403941/403943/403922/489968/403567/403977/491290	30	488596/476626/480173/442954/488576/479252/607205/607076/477085/490796/403651/403979/403998/490904/475034/475108/607357/474394/483729/477160/479975/484156/403928/106558412/442859/106558006/475375/403985/448807/403845
cfa04978	Mineral absorption	24/3742	41/7301	0.21834668853766	0.999999865905192	485127/100286799/483261/481036/488106/491166/403966/482096/477072/484420/488636/478796/475738/476903/484163/406185/403480/476535/486588/481678/442987/490755/482291/403713	HEPHL1/SLC30A1/SLC26A3/ATP1B4/CLCN2/SLC46A1/ATP1B1/SLC39A4/LOC477072/SLC8A2/ATP1A4/CYBRD1/SLC8A1/ATP7B/TRPM6/ATP7A/ATP2B1/ATP2B2/VDR/SLC31A1/HMOX1/SLC8A3/STEAP2/ATOX1	cfa:485127/cfa:100286799/cfa:483261/cfa:481036/cfa:488106/cfa:491166/cfa:403966/cfa:482096/cfa:477072/cfa:484420/cfa:488636/cfa:478796/cfa:475738/cfa:476903/cfa:484163/cfa:406185/cfa:403480/cfa:476535/cfa:486588/cfa:481678/cfa:442987/cfa:490755/cfa:482291/cfa:403713	24	14	100286799/483261/481036/403966/482096/484420/488636/476903/484163/406185/476535/481678/442987/482291	10	485127/488106/491166/477072/478796/475738/403480/486588/490755/403713
cfa04062	Chemokine signaling pathway	91/3742	167/7301	0.22121115122912	0.999999865905192	480602/485693/100684653/487546/100683432/403981/489128/478906/612139/403511/403872/607700/480600/611002/485874/483266/477085/484793/484185/611349/100686332/100856190/491867/482839/487289/488087/403617/489692/607513/485917/612101/607514/445452/106559217/442957/487265/403955/475108/479733/608060/607357_1/488449/483701/477625/607357/607262/111098084/482994/485864/483729/448798/478575/100855806/40373…	CCL23/GRK7/GRK6/SHC4/GNG5/CCL2/DOCK2/CXCR1/GNG7/GNB3/NRAS/NCF1/LOC480600/GNG14/PLCG1/PIK3CG/PIK3CB/CCR9/JAK2/GNG13/GNG12/PLCB2/WAS/IKBKB/ADCY7/GNB4/GNGT2/PLCG2/GNG4/PREX1/RASGRP2/CXCL16/CCL24/RAC3/GNAI2/CX3CL1/RAC1/PTK2/GNB2/VAV2/ADCY1/STAT1/GRK2/ADCY6/ADCY1/ARRB2/LOC111098084/ADCY3/SRC/RELA/CCL25/GSK3B/GNG11/HRAS/PLCB4/PRKACB/AKT1/GNAQ/STAT2/FGR/PXN/MAPK3/GNG2/NFKB1/ROCK2/CCL17/RAP1A/VAV3/RHOA/C…	cfa:480602/cfa:485693/cfa:100684653/cfa:487546/cfa:100683432/cfa:403981/cfa:489128/cfa:478906/cfa:612139/cfa:403511/cfa:403872/cfa:607700/cfa:480600/cfa:611002/cfa:485874/cfa:483266/cfa:477085/cfa:484793/cfa:484185/cfa:611349/cfa:100686332/cfa:100856190/cfa:491867/cfa:482839/cfa:487289/cfa:488087/cfa:403617/cfa:489692/cfa:607513/cfa:485917/cfa:612101/cfa:607514/cfa:445452/cfa:403955/cfa:442957/cf…	91	39	480602/485693/487546/489128/478906/607700/480600/483266/484793/484185/611349/100856190/491867/403617/442957/487265/403955/479733/607357_1/483701/111098084/448798/487341/486299/100855877/403586/483225/449622/490356/475526/479075/489968/489159/119870216/403871/486102/610004/607528/100686212	52	100684653/100683432/403981/612139/403511/403872/611002/485874/477085/100686332/482839/487289/488087/489692/607513/485917/612101/607514/445452/106559217/475108/608060/488449/477625/607357/607262/482994/485864/483729/478575/100855806/403735/477160/479975/490878/403928/481111/610817/442859/482970/479921/403954/100855681/608840/484648/483783/608125/607885/478227/490439/403859/480603
cfa04725	Cholinergic synapse	64/3742	116/7301	0.22449861808934	0.999999865905192	611934/100686650/490792/403516/100683432/612303/490443/483669/612139/403511/403872/611002/483266/477085/484185/611349/482111/100686332/100856190/487289/488087/403617/607513/403827/481253/612941/442957/490904/479733/607357_1/477625/491369/612053/607357/482994/100855828/486775/100855806/483776/403735/477160/479975/476548/490878/403928/100855877/610817/482687/100855681/485972/483636/489968/119870216…	CREB3/CACNA1A/FOS/CACNA1C/GNG5/CREB3L4/CHRNB2/KCNQ1/GNG7/GNB3/NRAS/GNG14/PIK3CG/PIK3CB/JAK2/GNG13/CHRNA3/GNG12/PLCB2/ADCY7/GNB4/GNGT2/GNG4/CHRM3/KCNJ4/CAMK2A/GNAI2/PRKCA/GNB2/ADCY1/ADCY6/CREB3L2/KCNJ14/ADCY1/ADCY3/PRKCG/CHAT/GNG11/CHRM1/HRAS/PLCB4/PRKACB/ITPR1/AKT1/GNAQ/MAPK3/GNG2/CAMK2B/LOC100855681/CHRNA4/CREB3L1/PRKCB/LOC119870216/KCNQ3/GNG3/CHRM2/GNAI1/CHRNA7/FYN/KCNQ4/ADCY5/KRAS/SLC18A3/GNAO1	cfa:611934/cfa:100686650/cfa:490792/cfa:403516/cfa:100683432/cfa:612303/cfa:490443/cfa:483669/cfa:612139/cfa:403511/cfa:403872/cfa:611002/cfa:483266/cfa:477085/cfa:484185/cfa:611349/cfa:482111/cfa:100686332/cfa:100856190/cfa:487289/cfa:488087/cfa:403617/cfa:607513/cfa:403827/cfa:481253/cfa:612941/cfa:442957/cfa:490904/cfa:479733/cfa:607357/cfa:477625/cfa:491369/cfa:612053/cfa:607357/cfa:482994/cf…	64	28	100686650/490443/483669/483266/484185/611349/482111/100856190/403617/403827/481253/442957/479733/607357_1/612053/100855828/486775/483776/100855877/482687/485972/489968/119870216/475103/482451/403871/486774/609157	36	611934/490792/403516/100683432/612303/612139/403511/403872/611002/477085/100686332/487289/488087/607513/612941/490904/477625/491369/607357/482994/100855806/403735/477160/479975/476548/490878/403928/610817/100855681/483636/483783/403858/478227/488696/475032/403859
cfa00900	Terpenoid backbone biosynthesis	13/3742	21/7301	0.224508112988319	0.999999865905192	490735/100687634/479344/489628/484102/489421/612157/483705/482460/479182/481418/480129/484063	FNTB/IDI1/HMGCS1/ICMT/NUS1/ACAT1/DHDDS/RCE1/ZMPSTE24/HMGCR/PCYOX1/FDPS/ACAT2	cfa:490735/cfa:100687634/cfa:479344/cfa:489628/cfa:484102/cfa:489421/cfa:612157/cfa:483705/cfa:482460/cfa:479182/cfa:481418/cfa:480129/cfa:484063	13	9	490735/100687634/479344/484102/612157/482460/479182/481418/484063	4	489628/489421/483705/480129
cfa00410	beta-Alanine metabolism	19/3742	32/7301	0.22894114205567	0.999999865905192	480511/477517/490957/484521/489688/490779/481486/478991/480828/476165/486398/488110/487107/607040/479935/100688308/479856/485787/610941	AOC3/ACADS/AOC2/LGALS4/MLYCD/ALDH6A1/ALDH7A1/ALDH9A1/ECHS1/CNDP1/UPB1/EHHADH/GAD2/HIBCH/DPYD/ALDH3A2/ABAT/SMOX/ALDH2	cfa:480511/cfa:477517/cfa:490957/cfa:480828/cfa:489688/cfa:490779/cfa:481486/cfa:478991/cfa:480828/cfa:476165/cfa:486398/cfa:488110/cfa:487107/cfa:607040/cfa:479935/cfa:100688308/cfa:479856/cfa:485787/cfa:610941	19	9	480511/490957/490779/476165/486398/488110/607040/100688308/485787	10	477517/484521/489688/481486/478991/480828/487107/479935/479856/610941
cfa00500	Starch and sucrose metabolism	19/3742	32/7301	0.22894114205567	0.999999865905192	607460/475523/482756/403492/100856448/611078/479545/488389/489019/611993/611614/479234/489380/479116/100856150/483352/487517/478380/479931	LOC607460/MGAM/MGAM2/G6PC1/HK2/PYGM/PGM1/G6PC2/HKDC1/GYS1/GYG1/HK1/TREH/PGM2/ENPP1/GAA/GANC/GBE1/AGL	cfa:607460/cfa:475523/cfa:482756/cfa:403492/cfa:100856448/cfa:611078/cfa:479545/cfa:488389/cfa:489019/cfa:611993/cfa:611614/cfa:479234/cfa:489380/cfa:479116/cfa:100856150/cfa:483352/cfa:487517/cfa:478380/cfa:479931	19	14	607460/475523/482756/403492/100856448/611078/489019/611993/479234/489380/479116/100856150/478380/479931	5	479545/488389/611614/483352/487517
cfa00564	Glycerophospholipid metabolism	48/3742	86/7301	0.229061395329212	0.999999865905192	486361/485778/487515/479680/100686158/478460/607942/485626/488867/611194/100687022/606800/100855579/489940/476045/100856443/486715/491249/607608/488238/608811/475585/483401/486637/479504/482328/486775/100855691/488167/475670/611330/609933/479473/479557/484993/610214/484502/487840/491069/612306/486890/478935/479204/478238/612697/476932/476002/607962	PLA2G3/GPCPD1/PLA2G4F/LCAT/PLA1A/GPAT3/GPD1/GPD1L/DGKQ/PLB1/AGPAT3/CHKB/LYPLA2/CDIPT/PLAAT3/PLPP2/LPCAT3/AGPAT2/PCYT2/MBOAT1/PLA2G4D/PLPP5/PTDSS2/ETNK1/ADPRM/DGKB/CHAT/DGKA/PLD1/LPIN1/LPCAT2/LPGAT1/PLD2/PLPP3/PNPLA6/CHPT1/PLD3/CDS1/PHOSPHO1/AGPAT4/GPAM/ETNK2/GNPAT/LPCAT4/PLD4/DGKH/CHKA/PLPP1	cfa:486361/cfa:485778/cfa:487515/cfa:479680/cfa:100686158/cfa:478460/cfa:607942/cfa:485626/cfa:488867/cfa:611194/cfa:100687022/cfa:606800/cfa:100855579/cfa:489940/cfa:476045/cfa:100856443/cfa:486715/cfa:491249/cfa:607608/cfa:488238/cfa:608811/cfa:475585/cfa:483401/cfa:486637/cfa:479504/cfa:482328/cfa:486775/cfa:100855691/cfa:488167/cfa:475670/cfa:611330/cfa:609933/cfa:479473/cfa:479557/cfa:484993…	48	20	486361/485778/487515/100686158/478460/607942/100687022/491249/608811/475585/486775/475670/609933/479557/484502/487840/491069/479204/612697/476932	28	479680/485626/488867/611194/606800/100855579/489940/476045/100856443/486715/607608/488238/483401/486637/479504/482328/100855691/488167/611330/479473/484993/610214/612306/486890/478935/478238/476002/607962
cfa05225	Hepatocellular carcinoma	95/3742	175/7301	0.231052596222665	0.999999865905192	488596/487546/476006/403924/403441/485069/475541/403872/485874/485149/489464/477085/490796/477558/477039/486093/475923/480580/403438/489809/486548/100855664/489692/474938/478813/476593/608155/403998/403869/476005/609050/XLOC_042223/490904/608250/483808/403580/485839/490937/610902/484619/119863961/486407/484047/478650/100855811/481628/XLOC_004732/490099/610304/478575/486841/100855828/476335/106557…	TGFB2/SHC4/LOC476006/MYC/HGF/GADD45B/SMARCD3/NRAS/PLCG1/FZD4/DVL2/PIK3CB/TGFB3/LOC477558/TGFBR2/FZD3/ACTG1/RPS6KB1/MET/FZD9/SMARCD1/E2F2/PLCG2/LOC474938/NFE2L2/PBRM1/TXNRD2/TGFB1/TP53/GSTP1/MGST3/XLOC_042223/PRKCA/SMARCE1/GAB1/ACTB/E2F1/FZD2/SMAD3/TXNRD3/DYNLT2/SMARCB1/ARID1B/DVL3/DVL1/TGFBR1/XLOC_004732/AXIN1/LOC610304/GSK3B/WNT8B/PRKCG/SMARCA2/LOC106557930/GADD45A/TGFA/HRAS/NQO1/WNT3/ARID1A/DPF…	cfa:488596/cfa:487546/cfa:476006/cfa:403924/cfa:403441/cfa:485069/cfa:475541/cfa:403872/cfa:485874/cfa:485149/cfa:489464/cfa:477085/cfa:490796/cfa:477558/cfa:477039/cfa:486093/cfa:403580/cfa:480580/cfa:403438/cfa:489809/cfa:486548/cfa:100855664/cfa:489692/cfa:474938/cfa:478813/cfa:476593/cfa:608155/cfa:403998/cfa:403869/cfa:476005/cfa:609050/cfa:476005/cfa:490904/cfa:608250/cfa:483808/cfa:403580/…	95	30	487546/403441/486093/480580/474938/608250/119863961/486841/100855828/100855728/403431/611798/479139/100855877/477814/475526/486232/483220/489968/442987/119870216/481131/100855884/119867218/484721/486560/403871/607180/477813/480144	65	488596/476006/403924/485069/475541/403872/485874/485149/489464/477085/490796/477558/477039/475923/403438/489809/486548/100855664/489692/478813/476593/608155/403998/403869/476005/609050/XLOC_042223/490904/483808/403580/485839/490937/610902/484619/486407/484047/478650/100855811/481628/XLOC_004732/490099/610304/478575/476335/106557930/403735/610935/609107/487352/490878/477032/486894/484535/476078/47…
cfa04971	Gastric acid secretion	41/3742	73/7301	0.234171714546361	0.999999865905192	100855695/481036/475345/483669/488012/477187/475923/403966/100856190/487289/475538/403827/488636/612941/442957/490904/403580/607357_1/477625/607357/477928/482994/XLOC_004732/100855828/477160/492302/479975/476548/403928/484056/488635/482687/487759/403812/403943/489968/478351/488190/478227/403859/431686	SLC26A7/ATP1B4/MYLK3/KCNQ1/MYLK/MYLK2/ACTG1/ATP1B1/PLCB2/ADCY7/SLC4A2/CHRM3/ATP1A4/CAMK2A/GNAI2/PRKCA/ACTB/ADCY1/ADCY6/ADCY1/CA2/ADCY3/XLOC_004732/PRKCG/PLCB4/CFTR/PRKACB/ITPR1/GNAQ/EZR/KCNJ10/CAMK2B/KCNJ15/HRH2/GNAS/PRKCB/CALML4/LOC488190/GNAI1/ADCY5/ATP4A	cfa:100855695/cfa:481036/cfa:475345/cfa:483669/cfa:488012/cfa:477187/cfa:403580/cfa:403966/cfa:100856190/cfa:487289/cfa:475538/cfa:403827/cfa:488636/cfa:612941/cfa:442957/cfa:490904/cfa:403580/cfa:607357/cfa:477625/cfa:607357/cfa:477928/cfa:482994/cfa:403580/cfa:100855828/cfa:477160/cfa:492302/cfa:479975/cfa:476548/cfa:403928/cfa:484056/cfa:488635/cfa:610764/cfa:487759/cfa:403812/cfa:403943/cfa:4…	41	19	100855695/481036/475345/483669/477187/403966/100856190/403827/488636/442957/607357_1/100855828/492302/484056/488635/482687/403943/489968/431686	22	488012/475923/487289/475538/612941/490904/403580/477625/607357/477928/482994/XLOC_004732/477160/479975/476548/403928/487759/403812/478351/488190/478227/403859
cfa04933	AGE-RAGE signaling pathway in diabetic complications	59/3742	107/7301	0.238151002074822	0.999999865905192	488596/490153/403981/403802/403872/403424/485874/476036/477085/607019/490796/477039/484185/100856190/403651/403840/489692/490929/403998/609429/106559217/490904/403955/610902/474355/488449/481628/483729/478910/485586/483925/403735/477160/474858/490878/485144/106558412/612821/481772/403466/609934/100855877/486808/442859/403429/482932/403476/102154676/403985/403922/489968/119870216/481131/477295/403…	TGFB2/F3/CCL2/VEGFA/NRAS/EDN1/PLCG1/VEGFB/PIK3CB/MAPK11/TGFB3/TGFBR2/JAK2/PLCB2/COL1A1/COL4A6/PLCG2/PLCD3/TGFB1/JUN/RAC3/PRKCA/RAC1/SMAD3/THBD/STAT1/TGFBR1/RELA/PLCD4/PLCD1/NFATC1/HRAS/PLCB4/RNF5/AKT1/NOX4/LOC106558412/MAPK13/PIM1/COL4A5/PRKCE/MAPK3/PLCE1/NFKB1/CDKN1B/VEGFC/SERPINE1/CDKN1C/IL6/TNF/PRKCB/LOC119870216/CDK4/FOXO1/CASP3/KRAS/VCAM1/SMAD2/FN1	cfa:488596/cfa:490153/cfa:403981/cfa:403802/cfa:403872/cfa:403424/cfa:485874/cfa:476036/cfa:477085/cfa:607019/cfa:490796/cfa:477039/cfa:484185/cfa:100856190/cfa:403651/cfa:403840/cfa:489692/cfa:490929/cfa:403998/cfa:609429/cfa:403955/cfa:490904/cfa:403955/cfa:610902/cfa:474355/cfa:488449/cfa:481628/cfa:483729/cfa:478910/cfa:485586/cfa:483925/cfa:403735/cfa:477160/cfa:403168/cfa:490878/cfa:485144/…	59	19	403802/607019/484185/100856190/403840/609429/403955/478910/485586/403466/100855877/403922/489968/119870216/481131/477295/403567/403871/480144	40	488596/490153/403981/403872/403424/485874/476036/477085/490796/477039/403651/489692/490929/403998/106559217/490904/610902/474355/488449/481628/483729/483925/403735/477160/474858/490878/485144/106558412/612821/481772/609934/486808/442859/403429/482932/403476/102154676/403985/403982/403845
cfa04672	Intestinal immune network for IgA production	20/3742	34/7301	0.238361848703005	0.999999865905192	487141/477598/484793/119881611/485545/403998/448798/474869/607827/607785/481732/486728/487793/403790/449622/490926/609580/403985/403765/607528	IL15RA/ITGB7/CCR9/LOC119881611/TNFSF13B/TGFB1/CCL25/DLA-DOA/DLA-DMB/TNFRSF13C/DLA-DMA/LTBR/ICOSLG/IL5/CXCL12/MAP3K14/TNFRSF13B/IL6/CD80/CCR10	cfa:487141/cfa:477598/cfa:484793/cfa:474860/cfa:485545/cfa:403998/cfa:448798/cfa:474869/cfa:607827/cfa:607785/cfa:481732/cfa:486728/cfa:487793/cfa:403790/cfa:449622/cfa:490926/cfa:609580/cfa:403985/cfa:403765/cfa:607528	20	11	484793/119881611/485545/448798/474869/607827/481732/403790/449622/609580/607528	9	487141/477598/403998/607785/486728/487793/490926/403985/403765
cfa04020	Calcium signaling pathway	122/3742	227/7301	0.243519464099046	0.999999865905192	403756/491754/606491/484665/100686650/487336/403516/403441/490305/475345/403883/488012/607658/482666/403802/608106/490624/485874/475630/478139/448783/403658/477187/476036/488808/415125/450187/489784/477762/403813/489095/100856190/403438/611517/487289/100686627/489692/490929/607952/480830/484420/488508/403827/607275/475272/612941/475738/607636/100855820/490904/484395/403652/403402/483329/607357_1/…	CD38/GRPR/RYR1/CAMK1/CACNA1A/PTAFR/CACNA1C/HGF/CACNA1E/MYLK3/ERBB2/MYLK/GNAL/PDGFC/VEGFA/ORAI2/LTB4R2/PLCG1/SLC25A4/PHKB/P2RX4/BDKRB2/MYLK2/VEGFB/FGFR3/FGFR2/EDNRA/PHKG1/HTR7/HRH1/FGFR4/PLCB2/MET/MCOLN1/ADCY7/RYR3/PLCG2/PLCD3/FGF17/SLC25A6/SLC8A2/ERBB4/CHRM3/PHKG2/PDE1C/CAMK2A/SLC8A1/CAMK1D/FGF20/PRKCA/FGF21/PDE1A/NGF/SPHK1/ADCY1/ADORA2A/ADCY1/NTRK3/PTGER1/ADCY3/PDGFRA/PLCD4/PRKCG/PLCD1/MCOLN2/TP…	cfa:403756/cfa:491754/cfa:606491/cfa:484665/cfa:100686650/cfa:487336/cfa:403516/cfa:403441/cfa:490305/cfa:475345/cfa:403883/cfa:488012/cfa:607658/cfa:482666/cfa:403802/cfa:608106/cfa:490624/cfa:485874/cfa:475630/cfa:478139/cfa:448783/cfa:403658/cfa:477187/cfa:476036/cfa:488808/cfa:415125/cfa:450187/cfa:489784/cfa:477762/cfa:403813/cfa:489095/cfa:100856190/cfa:403438/cfa:490185/cfa:487289/cfa:1006…	122	54	403756/491754/606491/100686650/487336/403441/490305/475345/607658/403802/490624/478139/477187/477762/489095/100856190/607952/480830/484420/403827/100855820/484395/607357_1/100856261/100855637/478910/100855828/485586/483776/491974/403430/483832/482814/476535/479797/490404/482687/491956/403486/479255/403943/403533/489968/477340/476595/493972/483681/485963/612404/448782/486102/485899/403657/609027	68	484665/403516/403883/488012/482666/608106/485874/475630/448783/403658/476036/488808/415125/450187/489784/403813/403438/611517/487289/100686627/489692/490929/488508/607275/475272/612941/475738/607636/490904/403652/403402/483329/403960/607357/482994/442860/490186/483683/608459/442985/403878/414755/477160/479975/476548/448778/484156/403928/403480/403962/607303/486808/490383/403812/482932/481105/4034…
cfa04015	Rap1 signaling pathway	113/3742	210/7301	0.24776909181634	0.999999865905192	489928/487486/403656/403441/609779/483730/119864601/477082/483489/482666/403802/403872/485874/608458/476036/488808/477085/415125/607019/486724/490433/490187/475923/489095/482407/100856190/100856705/403438/100855780/487289/484846/607952/478686/612101/487421/488969/487188/106559217/442957/100855820/490904/484395/483036/403580/403955/403402/403936/608060/607357_1/403960/477625/607357/486591/610829/4…	ITGAM/THBS1/ANGPT1/HGF/ID1/SIPA1/EFNA2/MRAS/CTNND1/PDGFC/VEGFA/NRAS/PLCG1/EFNA5/VEGFB/FGFR3/PIK3CB/FGFR2/MAPK11/LPAR5/EFNA4/LPAR3/ACTG1/FGFR4/DOCK4/PLCB2/EFNA3/MET/PGF/ADCY7/F2RL3/FGF17/PRKCI/RASGRP2/EPHA2/SIPA1L2/ARAP3/RAC3/GNAI2/FGF20/PRKCA/FGF21/PRKD3/ACTB/RAC1/NGF/VASP/VAV2/ADCY1/ADORA2A/ADCY6/ADCY1/RAPGEF3/PFN4/ADCY3/XLOC_004732/ITGA2B/SRC/PDGFRA/PRKCG/FGF5/PFN2/PDGFRB/RALB/RASGRP3/SIPA1L1/H…	cfa:489928/cfa:487486/cfa:403656/cfa:403441/cfa:609779/cfa:483730/cfa:608458/cfa:477082/cfa:483489/cfa:482666/cfa:403802/cfa:403872/cfa:485874/cfa:608458/cfa:476036/cfa:488808/cfa:477085/cfa:415125/cfa:607019/cfa:486724/cfa:490433/cfa:490187/cfa:403580/cfa:489095/cfa:482407/cfa:100856190/cfa:100856705/cfa:403438/cfa:100855780/cfa:487289/cfa:484846/cfa:607952/cfa:478686/cfa:612101/cfa:487421/cfa:4…	113	39	489928/403441/403802/607019/486724/489095/100856190/100855780/484846/607952/487421/442957/100855820/484395/403955/403936/607357_1/610829/403789/100855828/100683352/483881/491974/100855877/483225/403943/475526/475875/484990/489968/477340/119870216/488402/483681/612404/403871/403657/489905/609157	74	487486/403656/609779/483730/119864601/477082/483489/482666/403872/485874/608458/476036/488808/477085/415125/490433/490187/475923/482407/100856705/403438/487289/478686/612101/488969/487188/106559217/490904/483036/403580/403402/608060/403960/477625/607357/486591/482994/XLOC_004732/485864/442860/608459/442985/611329/480379/403735/477160/476565/490878/489756/403928/612821/477032/607454/480433/486808/…
cfa03460	Fanconi anemia pathway	29/3742	51/7301	0.253854339160003	0.999999865905192	488804/609907/476021/612161/612282/100687493/608134/487450/607780/607154/479842/100856274/476496/479017/100684392/477019/490076/100856315/481963/479549/479867/477027/607277/611887/100856421/481449/490072/480307/484659	POLN/RMI2/MUS81/FANCL/ERCC1/FANCB/FAAP100/CENPS/SLX1A/UBE2T/ERCC4/FANCE/FAAP24/FAN1/RMI1/MLH1/TELO2/ATR/REV3L/USP1/SLX4/WDR48/FANCC/FANCG/RPA2/RPA3/EME2/FANCM/FANCD2	cfa:488804/cfa:609907/cfa:476021/cfa:612161/cfa:612282/cfa:100687493/cfa:608134/cfa:487450/cfa:607780/cfa:607154/cfa:479842/cfa:100856274/cfa:476496/cfa:479017/cfa:100684392/cfa:477019/cfa:490076/cfa:100856315/cfa:481963/cfa:479549/cfa:479867/cfa:477027/cfa:607277/cfa:611887/cfa:100856421/cfa:481449/cfa:490072/cfa:480307/cfa:484659	29	10	488804/607154/476496/477019/100856315/479549/477027/100856421/490072/484659	19	609907/476021/612161/612282/100687493/608134/487450/607780/479842/100856274/479017/100684392/490076/481963/479867/607277/611887/481449/480307
cfa04340	Hedgehog signaling pathway	30/3742	53/7301	0.260129907082341	0.999999865905192	478781/483244/111089971/489889/490358/488734/479546/485382/482519/477392/481126/483701/484474/611166/607262/487979/478575/476134/608847/479975/607496/486851/480017/489296/480548/479291/476751/608821/100685337/480470	LRP2/GLI3/HHATL/IQCE/GPR161/KIF7/EFCAB7/SCUBE2/PTCH2/CUL3/GLI1/GRK2/MEGF8/EVC/ARRB2/BOC/GSK3B/SPOPL/CCND3/PRKACB/GAS1/BTRC/HHAT/CDON/SPOP/FBXW11/CSNK1G2/SMURF1/DHH/SMURF2	cfa:478781/cfa:483244/cfa:111089971/cfa:489889/cfa:490358/cfa:488734/cfa:479546/cfa:485382/cfa:482519/cfa:477392/cfa:481126/cfa:483701/cfa:484474/cfa:611166/cfa:607262/cfa:487979/cfa:478575/cfa:476134/cfa:611782/cfa:479975/cfa:607496/cfa:486851/cfa:480017/cfa:489296/cfa:480548/cfa:479291/cfa:476751/cfa:608821/cfa:100685337/cfa:480470	30	11	478781/111089971/479546/477392/481126/483701/476134/486851/479291/608821/100685337	19	483244/489889/490358/488734/485382/482519/484474/611166/607262/487979/478575/608847/479975/607496/480017/489296/480548/476751/480470
cfa04014	Ras signaling pathway	120/3742	224/7301	0.262164671922295	0.999999865905192	486361/607929/487546/487515/100683432/403656/403441/486025/100686158/100856038/612139/119864601/477082/403511/482666/403802/403872/611002/485874/480038/608458/486291/476036/481739/488808/477085/415125/479158/477762/490433/489095/611349/100686332/100856705/403438/100855780/482839/488087/403617/489692/607952/607513/612101/476045/487421/106559217/481145/100855820/490904/608811/484395/483808/403955/4…	PLA2G3/RASSF1/SHC4/PLA2G4F/GNG5/ANGPT1/HGF/FLT3/PLA1A/PAK6/GNG7/EFNA2/MRAS/GNB3/PDGFC/VEGFA/NRAS/GNG14/PLCG1/RGL1/EFNA5/KSR2/VEGFB/RGL2/FGFR3/PIK3CB/FGFR2/RASA1/HTR7/EFNA4/FGFR4/GNG13/GNG12/EFNA3/MET/PGF/IKBKB/GNB4/GNGT2/PLCG2/FGF17/GNG4/RASGRP2/PLAAT3/EPHA2/RAC3/TBK1/FGF20/PRKCA/PLA2G4D/FGF21/GAB1/RAC1/NGF/GNB2/EXOC2/PAK2/KSR1/BDNF/RASGRP1/RASAL3/RAB5A/RAB5B/PDGFRA/RELA/PRKCG/GNG11/RASA2/FGF5/PL…	cfa:486361/cfa:607929/cfa:487546/cfa:487515/cfa:100683432/cfa:403656/cfa:403441/cfa:486025/cfa:100686158/cfa:100856038/cfa:612139/cfa:608458/cfa:477082/cfa:403511/cfa:482666/cfa:403802/cfa:403872/cfa:611002/cfa:485874/cfa:480038/cfa:608458/cfa:486291/cfa:476036/cfa:481739/cfa:488808/cfa:477085/cfa:415125/cfa:479158/cfa:477762/cfa:490433/cfa:489095/cfa:611349/cfa:100686332/cfa:100856705/cfa:403438…	120	45	486361/487546/487515/403441/486025/100686158/100856038/403802/486291/477762/489095/611349/100855780/403617/607952/487421/100855820/608811/484395/403955/479733/478696/612814/404008/100855828/485692/483881/403431/486271/491974/100855877/610203/483225/403941/490404/100271860/475875/484990/489968/477340/119870216/483681/612404/403871/403657	75	607929/100683432/403656/612139/119864601/477082/403511/482666/403872/611002/485874/480038/608458/476036/481739/488808/477085/415125/479158/490433/100686332/100856705/403438/482839/488087/489692/607513/612101/476045/106559217/481145/490904/483808/403402/610451/403461/478255/610409/474394/442860/483729/100855806/608459/488167/442985/611329/403735/479975/490878/607454/479473/610817/489819/486808/442…
cfa04928	Parathyroid hormone synthesis, secretion and action	57/3742	104/7301	0.264075347154455	0.999999865905192	611934/474855/403987/490792/100856354/612303/607007/100856190/481133/487289/403762/490402/481844/609409/442957/490904/485873/607357_1/477625/491369/607357/478754/487257/607262/482994/481735/479021/100855828/488167/477160/479975/476548/490413/403928/102154318/479032/100683695/609418/479473/100855561/100855877/609938/486588/403954/485849/403823/403943/483636/484648/475526/479540/489968/490948/47822…	CREB3/ATF6B/PTHLH/FOS/ARHGEF1/CREB3L4/HBEGF/PLCB2/CYP27B1/ADCY7/BGLAP/ARHGEF11/GCM1/JUND/GNAI2/PRKCA/MAFB/ADCY1/ADCY6/CREB3L2/ADCY1/NR4A2/MMP15/ARRB2/ADCY3/RXRB/MEF2A/PRKCG/PLD1/PLCB4/PRKACB/ITPR1/MEF2D/GNAQ/GNA12/AKAP13/PDE4A/TNFSF11/PLD2/TRPV5/MAPK3/PDE4C/VDR/RHOA/MMP24/MMP14/GNAS/CREB3L1/RAF1/BRAF/PDE4B/PRKCB/SOST/GNAI1/CASR/ADCY5/PTH1R	cfa:611934/cfa:474855/cfa:403987/cfa:490792/cfa:100856354/cfa:612303/cfa:607007/cfa:100856190/cfa:481133/cfa:487289/cfa:403762/cfa:490402/cfa:481844/cfa:609409/cfa:442957/cfa:490904/cfa:485873/cfa:607357/cfa:477625/cfa:491369/cfa:607357/cfa:478754/cfa:487257/cfa:607262/cfa:482994/cfa:481735/cfa:479021/cfa:100855828/cfa:488167/cfa:477160/cfa:479975/cfa:476548/cfa:490413/cfa:403928/cfa:102154318/cf…	57	17	100856190/481133/442957/607357_1/479021/100855828/100855561/100855877/609938/485849/403823/403943/475526/489968/490948/488007/403779	40	611934/474855/403987/490792/100856354/612303/607007/487289/403762/490402/481844/609409/490904/485873/477625/491369/607357/478754/487257/607262/482994/481735/488167/477160/479975/476548/490413/403928/102154318/479032/100683695/609418/479473/486588/403954/483636/484648/479540/478227/403859
cfa04970	Salivary secretion	39/3742	70/7301	0.264636428683298	0.999999865905192	403756/607460/481036/474442/486551/484464/100856525/403966/100856190/487289/100686627/475538/403984/403827/488636/553102/490904/479491/607357_1/477625/607357/482994/100855828/477160/479975/476548/609616/403928/403480/403962/483656/476535/403943/489968/478351/481490/493972/403859/483654	CD38/LOC607460/ATP1B4/LYZ/AQP5/KCNN4/BEST2/ATP1B1/PLCB2/ADCY7/RYR3/SLC4A2/KCNMA1/CHRM3/ATP1A4/GUCY1B1/PRKCA/VAMP2/ADCY1/ADCY6/ADCY1/ADCY3/PRKCG/PLCB4/PRKACB/ITPR1/PRKG1/GNAQ/ATP2B1/ADRA1B/MUC5B/ATP2B2/GNAS/PRKCB/CALML4/SLC12A2/ADRB1/ADCY5/MUC5AC	cfa:403756/cfa:607460/cfa:481036/cfa:474442/cfa:486551/cfa:484464/cfa:100856525/cfa:403966/cfa:100856190/cfa:487289/cfa:100686627/cfa:475538/cfa:403984/cfa:403827/cfa:488636/cfa:553102/cfa:490904/cfa:479491/cfa:607357/cfa:477625/cfa:607357/cfa:482994/cfa:100855828/cfa:477160/cfa:479975/cfa:476548/cfa:609616/cfa:403928/cfa:403480/cfa:403962/cfa:483656/cfa:476535/cfa:403943/cfa:489968/cfa:478351/cf…	39	21	403756/607460/481036/474442/484464/100856525/403966/100856190/403984/403827/488636/553102/479491/607357_1/100855828/483656/476535/403943/489968/493972/483654	18	486551/487289/100686627/475538/490904/477625/607357/482994/477160/479975/476548/609616/403928/403480/403962/478351/481490/403859
cfa04976	Bile secretion	31/3742	55/7301	0.266173147792126	0.999999865905192	612275/481036/486962/480372/482437/481635/403966/487289/481634/475538/488636/481354/607357_1/477625/607357/612628/477928/482994/492302/479975/491084/612928/479182/488390/403943/609420/474571/484068/100683160/403859/475171	SLC4A5/ATP1B4/CYP7A1/SLC10A1/SLC2A1/BAAT/ATP1B1/ADCY7/LOC481634/SLC4A2/ATP1A4/ABCG5/ADCY1/ADCY6/ADCY1/AQP4/CA2/ADCY3/CFTR/PRKACB/ABCC3/NR1H4/HMGCR/ABCB11/GNAS/SLC51A/ABCG8/SLC22A1/LDLR/ADCY5/SLC4A4	cfa:612275/cfa:481036/cfa:486962/cfa:480372/cfa:482437/cfa:481635/cfa:403966/cfa:487289/cfa:481634/cfa:475538/cfa:488636/cfa:481354/cfa:607357/cfa:477625/cfa:607357/cfa:612628/cfa:477928/cfa:482994/cfa:492302/cfa:479975/cfa:491084/cfa:612928/cfa:479182/cfa:488390/cfa:403943/cfa:609420/cfa:474571/cfa:484068/cfa:100683160/cfa:403859/cfa:475171	31	20	612275/481036/486962/480372/482437/481635/403966/481634/488636/481354/607357_1/612628/492302/491084/612928/479182/403943/609420/474571/484068	11	487289/475538/477625/607357/477928/482994/479975/488390/100683160/403859/475171
cfa05135	Yersinia infection	69/3742	127/7301	0.271027968565052	0.999999865905192	490792/403981/106560075/100856354/485874/477085/607019/102156745/475923/491867/482839/476331/609429/485054/485004/608186/106559217/481145/476412/403580/403955/475108/608060/612448/XLOC_004732/485864/483729/478575/475213/483925/490878/475549/403928/612821/487245/486299/481396/100855877/403931/480673/442859/482970/479921/403954/479355/100271860/480454/479745/100856398/403985/403922/477520/490576/10…	FOS/CCL2/ARPC4/ARHGEF1/PLCG1/PIK3CB/MAPK11/MAP3K7/ACTG1/WAS/IKBKB/PIP5K1B/JUN/PIP5K1C/MAP2K7/WIPF2/RAC3/TBK1/IRF3/ACTB/RAC1/PTK2/VAV2/RPS6KA2/XLOC_004732/SRC/RELA/GSK3B/WASL/NFATC1/AKT1/ACTR3B/GNAQ/MAPK13/ARHGEF28/PXN/ACTR2/MAPK3/CD4/TRAF2/NFKB1/ROCK2/VAV3/RHOA/FYB1/ZAP70/MAP2K6/ARPC1A/PKN1/IL6/TNF/GIT2/NLRP3/PYCARD/LOC119870216/ARHGEF7/IRAK4/ACTR3/CRKL/PIP5K1A/LIMK1/CD8B/NFATC3/PTK2B/ARPC2/MAP2K…	cfa:490792/cfa:403981/cfa:106560075/cfa:100856354/cfa:485874/cfa:477085/cfa:607019/cfa:102156745/cfa:403580/cfa:491867/cfa:482839/cfa:476331/cfa:609429/cfa:485054/cfa:485004/cfa:608186/cfa:403955/cfa:481145/cfa:476412/cfa:403580/cfa:403955/cfa:475108/cfa:608060/cfa:612448/cfa:403580/cfa:485864/cfa:483729/cfa:478575/cfa:475213/cfa:483925/cfa:490878/cfa:403702/cfa:403928/cfa:612821/cfa:487245/cfa:4…	69	21	607019/102156745/491867/609429/403955/475213/475549/486299/481396/100855877/403931/100271860/479745/403922/490576/100856347/119870216/486601/483076/486102/478907	48	490792/403981/106560075/100856354/485874/477085/475923/482839/476331/485054/485004/608186/106559217/481145/476412/403580/475108/608060/612448/XLOC_004732/485864/483729/478575/483925/490878/403928/612821/487245/480673/442859/482970/479921/403954/479355/480454/100856398/403985/477520/485552/403702/608125/475846/489800/479678/489547/490174/489508/403845
cfa00061	Fatty acid biosynthesis	11/3742	18/7301	0.274787728494045	0.999999865905192	100685468/607895/476732/477352/477820/491130/609532/478927/481018/478159/479067	ACACB/HSD17B8/ACSBG2/CBR4/ACSL5/ACACA/MCAT/ACSL3/ACSL4/MECR/ACSBG1	cfa:100685468/cfa:607895/cfa:476732/cfa:477352/cfa:477820/cfa:491130/cfa:609532/cfa:478927/cfa:481018/cfa:478159/cfa:479067	11	4	100685468/476732/478159/479067	7	607895/477352/477820/491130/609532/478927/481018
cfa03420	Nucleotide excision repair	33/3742	59/7301	0.277621999550083	0.999999865905192	487225/612282/478318/612182/477499/479842/478656/493995/479483/484922/474512/489798/481623/476806/111090847/478109/611859/100686835/481656/480346/488812/100688583/481078/100855935/478089/477308/100856421/481449/608973/476881/479156/483096/476067	ERCC8/ERCC1/POLR2M/GTF2H5/RFC5/ERCC4/POLR2H/ERCC2/POLR2A/RAD23A/POLR2F/RFC2/XPA/POLD3/POLR2L/POLR2C/POLR2E/POLR2J/RAD23B/MNAT1/UVSSA/POLR2K/CETN2/ERCC5/LOC478089/RFC3/RPA2/RPA3/POLE2/GTF2H1/CCNH/POLE4/DDB1	cfa:487225/cfa:612282/cfa:478318/cfa:612182/cfa:477499/cfa:479842/cfa:478656/cfa:493995/cfa:479483/cfa:484922/cfa:474512/cfa:489798/cfa:481623/cfa:476806/cfa:111090847/cfa:478109/cfa:611859/cfa:100686835/cfa:481656/cfa:480346/cfa:488812/cfa:100688583/cfa:481078/cfa:100855935/cfa:478089/cfa:477308/cfa:100856421/cfa:481449/cfa:608973/cfa:476881/cfa:479156/cfa:483096/cfa:476067	33	12	487225/478318/484922/481656/480346/481078/478089/477308/100856421/608973/476881/476067	21	612282/612182/477499/479842/478656/493995/479483/474512/489798/481623/476806/111090847/478109/611859/100686835/488812/100688583/100855935/481449/479156/483096
cfa05414	Dilated cardiomyopathy	52/3742	95/7301	0.281109017757738	0.999999865905192	488596/403516/608287/477733/478332/477021/476644/486563/612079/478820/477598/490796/606758/475923/478353/100856563/487289/484420/488984/403998/487113/475253/475738/489210/611066/480137/403580/489208/491074/607357_1/477625/607357/608977/482994/XLOC_004732/481097/403789/403878/414755/479975/100688870/479797/403943/488368/403807/403922/476595/493972/610342/492249/490755/403859	TGFB2/CACNA1C/ITGA10/CACNA2D4/TPM1/ITGA9/MYL3/CACNB3/SGCD/TTN/ITGB7/TGFB3/DMD/ACTG1/ITGA11/ITGA6/ADCY7/SLC8A2/ACTA1/TGFB1/CACNB2/ITGB8/SLC8A1/ITGA1/SGCB/TPM3/ACTB/ITGA2/ITGA3/ADCY1/ADCY6/ADCY1/ITGB5/ADCY3/XLOC_004732/ITGA7/ITGA2B/ATP2A2/PLN/PRKACB/CACNA2D2/ATP2A1/GNAS/ITGB6/MYH7/TNF/TNNC1/ADRB1/CACNA2D1/EMD/SLC8A3/ADCY5	cfa:488596/cfa:403516/cfa:608287/cfa:477733/cfa:478332/cfa:477021/cfa:476644/cfa:486563/cfa:612079/cfa:478820/cfa:477598/cfa:490796/cfa:606758/cfa:403580/cfa:478353/cfa:100856563/cfa:487289/cfa:484420/cfa:478250/cfa:403998/cfa:487113/cfa:475253/cfa:475738/cfa:489210/cfa:611066/cfa:480137/cfa:403580/cfa:489208/cfa:491074/cfa:607357/cfa:477625/cfa:607357/cfa:608977/cfa:482994/cfa:403580/cfa:481097/…	52	20	608287/477733/476644/478820/484420/488984/489208/491074/607357_1/481097/403789/479797/403943/488368/403807/403922/476595/493972/610342/492249	32	488596/403516/478332/477021/486563/612079/477598/490796/606758/475923/478353/100856563/487289/403998/487113/475253/475738/489210/611066/480137/403580/477625/607357/608977/482994/XLOC_004732/403878/414755/479975/100688870/490755/403859
cfa04145	Phagosome	74/3742	137/7301	0.285767418903639	0.999999865905192	489928/607342/487486/483691/478918/488576/480360/403462/403400/487114/607700/477570/474864/477707/480213/476694/607076/475236/475923/487981/403729/102152234/102153202/119881611/489949/489664/106559217/475816/474830/403580/100686787/403955/478168/489208/403908/482958/609986/608977/404018/404008/XLOC_004732/475667/474394/607705/474869/100855995/607827/477740/482779/479685/478007/480649/488367/48669…	ITGAM/COLEC12/THBS1/TCIRG1/TUBA4A/RAB7B/ATP6V1D/FCGR1A/CTSS/MRC1/NCF1/LOC477570/TAP2/C1R/TUBB6/CALR/CD14/DYNC1I1/ACTG1/ATP6V1A/ATP6V0E1/LOC102152234/TUBB4B/LOC119881611/CORO1A/CYBA/RAC3/SEC22B/TUBB/ACTB/LOC100686787/RAC1/STX12/ITGA2/CANX/COLEC11/MPO/ITGB5/SEC61B/RAB5A/XLOC_004732/ATP6V1C2/RAB5B/ATP6V0A1/DLA-DOA/LOC100855995/DLA-DMB/ATP6V1E1/ATP6V0A4/ATP6V0D1/SEC61A2/RILP/PLA2R1/OLR1/DLA-DMA/RAB5C…	cfa:489928/cfa:607342/cfa:487486/cfa:483691/cfa:610636/cfa:488576/cfa:480360/cfa:403462/cfa:403400/cfa:487114/cfa:607700/cfa:608051/cfa:474864/cfa:477707/cfa:480213/cfa:476694/cfa:607076/cfa:475236/cfa:403580/cfa:487981/cfa:403729/cfa:403729/cfa:102153202/cfa:474860/cfa:489949/cfa:489664/cfa:403955/cfa:475816/cfa:474830/cfa:403580/cfa:403729/cfa:403955/cfa:478168/cfa:489208/cfa:403908/cfa:482958/…	74	36	489928/403462/403400/487114/607700/477570/476694/487981/102152234/119881611/100686787/403955/478168/489208/403908/482958/404018/404008/475667/474869/607827/477740/482779/478007/481732/403941/404006/474836/476995/609342/478890/100688895/111089957/119866377/476665/481939	38	607342/487486/483691/478918/488576/480360/474864/477707/480213/607076/475236/475923/403729/102153202/489949/489664/106559217/475816/474830/403580/609986/608977/XLOC_004732/474394/607705/100855995/479685/480649/488367/486694/483987/483367/478797/403703/475424/100688560/448807/479693
cfa04371	Apelin signaling pathway	77/3742	143/7301	0.294146490278288	0.999999865905192	476202/482840/606491/100683432/100856637/480087/475345/488012/612139/477082/403511/403872/611002/476644/483266/477587/477187/480580/611349/100686332/100856190/610439/609739/487289/488989/488087/100686627/403617/607513/484420/479619/482260/477201/475738/442957/490371/479733/483329/610902/607357_1/477625/607357/482994/481628/488526/479021/100855806/485769/403735/477160/479975/476548/490413/490878/4…	CCN2/PLAT/RYR1/GNG5/PLIN1/ADCY10/MYLK3/MYLK/GNG7/MRAS/GNB3/NRAS/GNG14/MYL3/PIK3CG/ACTA2/MYLK2/RPS6KB1/GNG13/GNG12/PLCB2/NOTCH3/MEF2B/ADCY7/TFAM/GNB4/RYR3/GNGT2/GNG4/SLC8A2/MAP1LC3B/NRF1/MAP1LC3A/SLC8A1/GNAI2/BECN2/GNB2/SPHK1/SMAD3/ADCY1/ADCY6/ADCY1/ADCY3/TGFBR1/PRKAG3/MEF2A/GNG11/JAG1/HRAS/PLCB4/PRKACB/ITPR1/MEF2D/AKT1/GNAQ/PRKAG1/PRKCE/RPS6KB2/MAPK3/GNG2/RPS6/LOC100855681/LOC608772/RAF1/SERPINE1…	cfa:476202/cfa:482840/cfa:606491/cfa:100683432/cfa:100856637/cfa:480087/cfa:475345/cfa:488012/cfa:612139/cfa:477082/cfa:403511/cfa:403872/cfa:611002/cfa:476644/cfa:483266/cfa:477587/cfa:477187/cfa:480580/cfa:611349/cfa:100686332/cfa:100856190/cfa:610439/cfa:609739/cfa:487289/cfa:488989/cfa:488087/cfa:100686627/cfa:403617/cfa:607513/cfa:484420/cfa:479619/cfa:482260/cfa:477201/cfa:475738/cfa:442957…	77	27	606491/100856637/480087/475345/476644/483266/477187/480580/611349/100856190/609739/488989/403617/484420/482260/442957/490371/479733/607357_1/479021/485769/100855877/474722/608772/119870216/403871/480144	50	476202/482840/100683432/488012/612139/477082/403511/403872/611002/477587/100686332/610439/487289/488087/100686627/607513/479619/477201/475738/483329/610902/477625/607357/482994/481628/488526/100855806/403735/477160/479975/476548/490413/490878/403928/486559/609934/610499/610817/100855681/484648/403476/478351/483783/488190/478227/490755/403859/611497/490941/476865
cfa04926	Relaxin signaling pathway	69/3742	128/7301	0.302978161074439	0.999999865905192	611934/474855/487546/490792/100683432/612303/612139/403511/403802/403872/611002/403424/477587/476036/477085/607019/477039/611349/100686332/100856190/403651/403840/487289/488087/403617/607513/403998/609429/485004/442957/490904/403742/479733/607357_1/477625/491369/607357/607262/482994/481628/485864/483729/100855806/403885/403735/477160/479975/490878/106558412/612821/489428/403466/100855877/610817/4…	CREB3/ATF6B/SHC4/FOS/GNG5/CREB3L4/GNG7/GNB3/VEGFA/NRAS/GNG14/EDN1/ACTA2/VEGFB/PIK3CB/MAPK11/TGFBR2/GNG13/GNG12/PLCB2/COL1A1/COL4A6/ADCY7/GNB4/GNGT2/GNG4/TGFB1/JUN/MAP2K7/GNAI2/PRKCA/RLN2/GNB2/ADCY1/ADCY6/CREB3L2/ADCY1/ARRB2/ADCY3/TGFBR1/SRC/RELA/GNG11/MMP9/HRAS/PLCB4/PRKACB/AKT1/LOC106558412/MAPK13/MMP1/COL4A5/MAPK3/GNG2/NFKB1/LOC100855681/GNAS/CREB3L1/RAF1/VEGFC/LOC119870216/GNG3/GNAI1/SHC1/ADCY…	cfa:611934/cfa:474855/cfa:487546/cfa:490792/cfa:100683432/cfa:612303/cfa:612139/cfa:403511/cfa:403802/cfa:403872/cfa:611002/cfa:403424/cfa:477587/cfa:476036/cfa:477085/cfa:607019/cfa:477039/cfa:611349/cfa:100686332/cfa:100856190/cfa:403651/cfa:403840/cfa:487289/cfa:488087/cfa:403617/cfa:607513/cfa:403998/cfa:609429/cfa:485004/cfa:442957/cfa:490904/cfa:403742/cfa:479733/cfa:607357/cfa:477625/cfa:4…	69	20	487546/403802/607019/611349/100856190/403840/403617/609429/442957/403742/479733/607357_1/403885/403466/100855877/403943/119870216/403871/480144/609157	49	611934/474855/490792/100683432/612303/612139/403511/403872/611002/403424/477587/476036/477085/477039/100686332/403651/487289/488087/607513/403998/485004/490904/477625/491369/607357/607262/482994/481628/485864/483729/100855806/403735/477160/479975/490878/106558412/612821/489428/610817/442859/100855681/483636/484648/482932/483783/478227/490439/403859/489508
cfa00130	Ubiquinone and other terpenoid-quinone biosynthesis	7/3742	11/7301	0.303233899925956	0.999999865905192	475004/479775/479828/610935/611501/478457/475769	COQ3/VKORC1/COQ7/NQO1/COQ5/COQ2/GGCX	cfa:475004/cfa:479775/cfa:479828/cfa:610935/cfa:611501/cfa:478457/cfa:475769	7	2	611501/478457	5	475004/479775/479828/610935/475769
cfa00600	Sphingolipid metabolism	29/3742	52/7301	0.303922886892439	0.999999865905192	478505/474760/611960/481717/482897/119874407/100856443/474464/489032/485766/490395/609655/483329/490854/612206/609789/607925/481666/486166/403916/607939/480403/479557/477582/490728/490499/487910/486434/607962	SGMS2/GBA2/GAL3ST1/NEU1/ASAH1/LOC119874407/PLPP2/CERK/SGPL1/SPTLC3/DEGS1/KDSR/SPHK1/DEGS2/GBA/CERS1/CERS3/UGCG/NEU2/GALC/ACER3/SPTLC2/PLPP3/SGMS1/SGPP1/B4GALT6/UGT8/SMPD4/PLPP1	cfa:478505/cfa:474760/cfa:611960/cfa:481717/cfa:482897/cfa:489743/cfa:100856443/cfa:474464/cfa:489032/cfa:485766/cfa:490395/cfa:609655/cfa:483329/cfa:490854/cfa:612206/cfa:609789/cfa:607925/cfa:481666/cfa:486166/cfa:403916/cfa:607939/cfa:480403/cfa:479557/cfa:477582/cfa:490728/cfa:490499/cfa:487910/cfa:486434/cfa:607962	29	7	611960/474464/490854/607925/486166/479557/487910	22	478505/474760/481717/482897/119874407/100856443/489032/485766/490395/609655/483329/612206/609789/481666/403916/607939/480403/477582/490728/490499/486434/607962
cfa04670	Leukocyte transendothelial migration	59/3742	109/7301	0.305840823556521	0.999999865905192	489928/488833/483730/483489/479252/607700/485874/477085/489365/607019/475923/610775/489692/485856/489008/489664/106559217/608207/442957/490904/100686536/478974/403580/403955/480193/475108/403936/491924/608060/486591/XLOC_004732/489271/100855828/403885/490642/403543/612821/479446/477032/607454/486299/482970/483225/479921/403954/484056/449622/607005/479135/489968/489159/488402/608226/478227/607207/…	ITGAM/RHOH/SIPA1/CTNND1/VCL/NCF1/PLCG1/PIK3CB/THY1/MAPK11/ACTG1/PECAM1/PLCG2/MYL9/CTNNA3/CYBA/RAC3/CLDN1/GNAI2/PRKCA/CLDN34/F11R/ACTB/RAC1/MYL12B/PTK2/VASP/MSN/VAV2/RAPGEF3/XLOC_004732/JAM3/PRKCG/MMP9/ARHGAP5/ARHGAP35/MAPK13/RDX/CTNNB1/RASSF5/PXN/ROCK2/RAP1A/VAV3/RHOA/EZR/CXCL12/CLDN19/MYL5/PRKCB/ITK/RAPGEF4/CLDN15/GNAI1/LOC607207/VCAM1/PTK2B/CTNNA1/ITGAL	cfa:489928/cfa:488833/cfa:483730/cfa:483489/cfa:479252/cfa:607700/cfa:485874/cfa:477085/cfa:489365/cfa:607019/cfa:403580/cfa:610775/cfa:489692/cfa:485856/cfa:489008/cfa:489664/cfa:403955/cfa:608207/cfa:442957/cfa:490904/cfa:100686536/cfa:478974/cfa:403580/cfa:403955/cfa:480193/cfa:475108/cfa:403936/cfa:491924/cfa:608060/cfa:486591/cfa:403580/cfa:489271/cfa:100855828/cfa:403885/cfa:490642/cfa:4035…	59	26	489928/488833/607700/607019/610775/442957/478974/403955/403936/491924/100855828/403885/490642/486299/483225/484056/449622/607005/479135/489968/489159/488402/608226/486102/474698/489905	33	483730/483489/479252/485874/477085/489365/475923/489692/485856/489008/489664/106559217/608207/490904/100686536/403580/480193/475108/608060/486591/XLOC_004732/489271/403543/612821/479446/477032/607454/482970/479921/403954/478227/607207/403982
cfa04610	Complement and coagulation cascades	39/3742	71/7301	0.307729193562532	0.999999865905192	102156626/489928/482840/490153/476446/486714/489929_1/490261/489929/475623/477707/475624/403658/479348/486704/477699/100856539/100687316/484846/609307/487447/480066/403875/474355/609285/478529/100685858/403921/485848/475966/481722/474816/478515/403476/485095/100688056/100855476/490847/611266	LOC102156626/ITGAM/PLAT/F3/PLAUR/C1S/ITGAX/F13B/ITGAX/F11/C1R/KLKB1/BDKRB2/C6/C3AR1/LOC477699/F2/C4BPA/F2RL3/CD55/MASP2/SERPINC1/F8/THBD/C4BPB/PROS1/F5/TFPI/PROCR/SERPING1/LOC481722/C5/CFI/SERPINE1/CFD/CFB/LOC100855476/BDKRB1/SERPINF2	cfa:102156626/cfa:489928/cfa:482840/cfa:490153/cfa:476446/cfa:486714/cfa:489929/cfa:490261/cfa:489929/cfa:475623/cfa:477707/cfa:475624/cfa:403658/cfa:479348/cfa:486704/cfa:477699/cfa:100856539/cfa:100687316/cfa:484846/cfa:609307/cfa:487447/cfa:480066/cfa:403875/cfa:474355/cfa:609285/cfa:478529/cfa:100685858/cfa:403921/cfa:485848/cfa:475966/cfa:481722/cfa:474816/cfa:478515/cfa:403476/cfa:485095/cf…	39	16	102156626/489928/476446/489929_1/490261/489929/475623/475624/100856539/484846/487447/480066/403875/609285/474816/478515	23	482840/490153/486714/477707/403658/479348/486704/477699/100687316/609307/474355/478529/100685858/403921/485848/475966/481722/403476/485095/100688056/100855476/490847/611266
cfa03015	mRNA surveillance pathway	50/3742	92/7301	0.311478475166838	0.999999865905192	475948/490414/478053/480247/474839/100855509/479567/612945/482464/476431/100856381/489859/492002/477238/483780/480230/475827/607836/476786/478603/612751/481101/491587/610161/608299/403608/491199/482873/475126/403907/487130/485220/479444/480430/403557/479880/100684503/106558889/483755/483825/100684102/607948/612980/608717/478123/480704/479832/479658/480349/485672	CSTF3/SMG5/PPP2R2B/ACIN1/DDX39B/PPP2R3B/SSU72/NXT2/PABPC4/SYMPK/FUS/CPSF4/PABPC5/PABPC1L/NXF1/CPSF2/RBM8A/UPF3A/PCF11/NCBP2/PABPC1/PYM1/PPP2R2D/CLP1/LOC608299/PPP2CA/SMG6/PPP2CB/CPSF1/PNN/UPF2/LOC485220/PPP2R1B/PAPOLA/PPP1CC/RNPS1/NCBP2L/PAPOLB/PPP2R5B/PABPC4L/LOC100684102/ALYREF/FIP1L1/ETF1/NUDT21/GLE1/SMG1/DDX19A/PPP2R5E/PPP2R3A	cfa:475948/cfa:490414/cfa:478053/cfa:480247/cfa:474839/cfa:100855509/cfa:479567/cfa:612945/cfa:482464/cfa:476431/cfa:100856381/cfa:489859/cfa:492002/cfa:477238/cfa:483780/cfa:480230/cfa:475827/cfa:607836/cfa:476786/cfa:478603/cfa:612751/cfa:481101/cfa:491587/cfa:610161/cfa:479567/cfa:403608/cfa:491199/cfa:482873/cfa:475126/cfa:403907/cfa:487130/cfa:479567/cfa:479444/cfa:480430/cfa:403557/cfa:4798…	50	24	475948/478053/479567/482464/477238/480230/476786/478603/612751/608299/403608/482873/485220/480430/403557/100684503/106558889/100684102/607948/612980/608717/478123/480704/480349	26	490414/480247/474839/100855509/612945/476431/100856381/489859/492002/483780/475827/607836/481101/491587/610161/491199/475126/403907/487130/479444/479880/483755/483825/479832/479658/485672
cfa00860	Porphyrin metabolism	14/3742	24/7301	0.312835724520838	0.999999865905192	485127/609051/492116/487948/475867/479807/486310/478980/476600/442987/611632/474808/478962/610360	HEPHL1/FXN/UROS/CPOX/BLVRA/EARS2/MMAB/PPOX/ALAS1/HMOX1/LOC611632/ALAD/EPRS1/FECH	cfa:485127/cfa:609051/cfa:492116/cfa:487948/cfa:475867/cfa:479807/cfa:486310/cfa:478980/cfa:476600/cfa:442987/cfa:611632/cfa:474808/cfa:478962/cfa:610360	14	7	492116/487948/475867/479807/442987/474808/478962	7	485127/609051/486310/478980/476600/611632/610360
cfa00565	Ether lipid metabolism	22/3742	39/7301	0.314343008508796	0.999999865905192	486361/487515/476449/611194/611960/476045/100856443/611401/491117/608811/488167/611330/482026/479473/479557/610214/484502/478238/487910/100855729/612697/607962	PLA2G3/PLA2G4F/PAFAH1B3/PLB1/GAL3ST1/PLAAT3/PLPP2/LOC611401/GDPD1/PLA2G4D/PLD1/LPCAT2/ENPP2/PLD2/PLPP3/CHPT1/PLD3/LPCAT4/UGT8/GDPD3/PLD4/PLPP1	cfa:486361/cfa:487515/cfa:476449/cfa:611194/cfa:611960/cfa:476045/cfa:100856443/cfa:611401/cfa:491117/cfa:608811/cfa:488167/cfa:611330/cfa:482026/cfa:479473/cfa:479557/cfa:610214/cfa:484502/cfa:478238/cfa:487910/cfa:100855729/cfa:612697/cfa:607962	22	9	486361/487515/611960/608811/482026/479557/484502/487910/612697	13	476449/611194/476045/100856443/611401/491117/488167/611330/479473/610214/478238/100855729/607962
cfa04659	Th17 cell differentiation	51/3742	94/7301	0.315163877495009	0.999999865905192	490792/481838/611571/476714/485874/607019/477039/100142679/484185/482839/487746/480526/119881611/403998/609429/474919/489957/610902/488449/481110/481628/481735/483729/488126/474869/483925/612100/607827/612821/100855877/403931/442859/481328/481732/403486/480348/475251/100271860/403439/489383/102155642/403545/403985/609732/607880/479678/610004/609817/480144/609027/100856077	FOS/IL17F/CD247/TYK2/PLCG1/MAPK11/TGFBR2/STAT6/JAK2/IKBKB/RUNX1/RARA/LOC119881611/TGFB1/JUN/HSP90AB1/IL4R/SMAD3/STAT1/IL23A/TGFBR1/RXRB/RELA/IL1RAP/DLA-DOA/NFATC1/LOC612100/DLA-DMB/MAPK13/MAPK3/CD4/NFKB1/IL1R1/DLA-DMA/PPP3CA/HIF1A/AHR/ZAP70/IL2RB/CD3G/NFKBIE/IL6ST/IL6/IL23R/IL27/NFATC3/JAK3/LOC609817/SMAD2/PPP3CC/IFNGR1	cfa:490792/cfa:481838/cfa:611571/cfa:476714/cfa:485874/cfa:607019/cfa:477039/cfa:100142679/cfa:484185/cfa:482839/cfa:487746/cfa:480526/cfa:474860/cfa:403998/cfa:609429/cfa:474919/cfa:489957/cfa:610902/cfa:488449/cfa:481110/cfa:481628/cfa:481735/cfa:483729/cfa:488126/cfa:474869/cfa:483925/cfa:474919/cfa:607827/cfa:612821/cfa:100855877/cfa:403931/cfa:442859/cfa:481328/cfa:481732/cfa:403486/cfa:4803…	51	27	481838/611571/607019/484185/119881611/609429/474919/481110/488126/474869/612100/607827/100855877/403931/481328/481732/403486/480348/475251/100271860/403439/403545/609732/607880/610004/480144/609027	24	490792/476714/485874/477039/100142679/482839/487746/480526/403998/489957/610902/488449/481628/481735/483729/483925/612821/442859/489383/102155642/403985/479678/609817/100856077
cfa05163	Human cytomegalovirus infection	110/3742	207/7301	0.315659186351379	0.999999865905192	611934/474855/403924/100683432/403981/100856354/612303/612139/403511/403802/403872/480600/611002/474864/442942/476694/477085/607019/480272/480580/611349/100686332/100856190/480019/482839/403797/487289/488087/100855664/403617/607513/611262/403589/490402/488473/403869/106559217/481145/442957/490904/487265/476412/485839/403955/479883/475108/475258/479733/607357_1/475590/477625/491369/607357/478279/1…	CREB3/ATF6B/MYC/GNG5/CCL2/ARHGEF1/CREB3L4/GNG7/GNB3/VEGFA/NRAS/LOC480600/GNG14/TAP2/PTGS2/CALR/PIK3CB/MAPK11/NFATC4/RPS6KB1/GNG13/GNG12/PLCB2/TRAF5/IKBKB/PTGER2/ADCY7/GNB4/E2F2/GNGT2/GNG4/TRADD/PTGER4/ARHGEF11/CASP8/TP53/RAC3/TBK1/GNAI2/PRKCA/CX3CL1/IRF3/E2F1/RAC1/TSC2/PTK2/CYCS/GNB2/ADCY1/EIF4EBP1/ADCY6/CREB3L2/ADCY1/PDIA3/PTGER1/ADCY3/SRC/PDGFRA/RELA/GSK3B/PRKCG/GNG11/NFATC1/HRAS/PLCB4/PRKACB/I…	cfa:611934/cfa:474855/cfa:403924/cfa:100683432/cfa:403981/cfa:100856354/cfa:612303/cfa:612139/cfa:403511/cfa:403802/cfa:403872/cfa:480600/cfa:611002/cfa:474864/cfa:442942/cfa:476694/cfa:477085/cfa:607019/cfa:480272/cfa:480580/cfa:611349/cfa:100686332/cfa:100856190/cfa:480019/cfa:482839/cfa:403797/cfa:487289/cfa:488087/cfa:100855664/cfa:403617/cfa:607513/cfa:611262/cfa:403589/cfa:490402/cfa:488473…	110	38	403802/480600/476694/607019/480580/611349/100856190/403797/403617/403589/442957/487265/403955/479733/607357_1/478279/100855637/100855828/486299/403430/100855877/481328/449622/403486/102152063/403943/474836/403922/489968/119870216/481131/403567/606815/403871/486102/611033/609027/609157	72	611934/474855/403924/100683432/403981/100856354/612303/612139/403511/403872/611002/474864/442942/477085/480272/100686332/480019/482839/487289/488087/100855664/607513/611262/490402/488473/403869/106559217/481145/490904/476412/485839/479883/475108/475258/475590/477625/491369/607357/482994/485864/442860/483729/478575/100855806/483925/403735/477160/479975/476548/490878/403928/102154318/479032/612821/…
cfa04070	Phosphatidylinositol signaling system	52/3742	96/7301	0.318770708433991	0.999999865905192	488867/485874/477085/484052/403937/607443/491034/477939/100856190/608801/482559/489940/489692/490929/476331/478938/486824/485054/490904/474417/492123/478276/482328/478910/612831/100855828/100686373/485586/100855691/477160/476548/100688270/477336/486808/488883/485209/486443/480570/484215/477890/119871453/490383/487840/489968/100856311/478351/478890/483196/475846/478403/612385/476932	DGKQ/PLCG1/PIK3CB/SYNJ2/INPP5A/INPP5E/PIP4K2B/PIP4P2/PLCB2/IMPA2/PIP4P1/CDIPT/PLCG2/PLCD3/PIP5K1B/PIK3C2B/PI4K2A/PIP5K1C/PRKCA/PIP4K2C/OCRL/PPIP5K1/DGKB/PLCD4/IP6K2/PRKCG/INPP5B/PLCD1/DGKA/PLCB4/ITPR1/INPP5D/MTMR6/PLCE1/PPIP5K2/INPPL1/PI4KA/MTMR4/IPPK/BPNT2/IPMK/ITPKB/CDS1/PRKCB/MTMR3/CALML4/PIKFYVE/PI4KB/PIP5K1A/SYNJ1/MTM1/DGKH	cfa:488867/cfa:485874/cfa:477085/cfa:484052/cfa:403937/cfa:607443/cfa:491034/cfa:477939/cfa:100856190/cfa:608801/cfa:482559/cfa:489940/cfa:489692/cfa:490929/cfa:476331/cfa:478938/cfa:486824/cfa:485054/cfa:490904/cfa:474417/cfa:492123/cfa:478276/cfa:482328/cfa:478910/cfa:612831/cfa:100855828/cfa:100686373/cfa:485586/cfa:100855691/cfa:477160/cfa:476548/cfa:100688270/cfa:477336/cfa:486808/cfa:488883…	52	20	477939/100856190/608801/486824/492123/478910/100855828/485586/100688270/477336/488883/485209/480570/477890/119871453/487840/489968/478890/612385/476932	32	488867/485874/477085/484052/403937/607443/491034/482559/489940/489692/490929/476331/478938/485054/490904/474417/478276/482328/612831/100686373/100855691/477160/476548/486808/486443/484215/490383/100856311/478351/483196/475846/478403
cfa05230	Central carbon metabolism in cancer	42/3742	77/7301	0.320860235765821	0.999999865905192	403924/486025/403883/100856448/488448/403872/482437/476828/488808/477085/415125/403438/102153001/403869/489667/489019/484048/100856261/481187/442860/483379/442985/403735/479234/475933/490878/100686499/478019/100855877/100684709/476883/490404/480348/477675/484648/119870216/403871/403849/486736/488165/484425/476882	MYC/FLT3/ERBB2/HK2/GLS/NRAS/SLC2A1/PDK1/FGFR3/PIK3CB/FGFR2/MET/LOC102153001/TP53/SLC7A5/HKDC1/LDHAL6B/NTRK3/LOC481187/PDGFRA/SLC16A3/PDGFRB/HRAS/HK1/SIRT3/AKT1/GLS2/PFKP/MAPK3/LOC100684709/LDHC/NTRK1/HIF1A/LDHB/RAF1/LOC119870216/KRAS/PFKM/TIGAR/SLC2A2/SLC1A5/LDHA	cfa:403924/cfa:486025/cfa:403883/cfa:100856448/cfa:488448/cfa:403872/cfa:482437/cfa:476828/cfa:488808/cfa:477085/cfa:415125/cfa:403438/cfa:477675/cfa:403869/cfa:489667/cfa:489019/cfa:484048/cfa:100856261/cfa:481187/cfa:442860/cfa:483379/cfa:442985/cfa:403735/cfa:479234/cfa:475933/cfa:490878/cfa:100686499/cfa:478019/cfa:100855877/cfa:476882/cfa:476883/cfa:490404/cfa:480348/cfa:477675/cfa:484648/cf…	42	19	486025/100856448/482437/476828/102153001/489019/100856261/479234/478019/100855877/476883/490404/480348/477675/119870216/403871/403849/486736/484425	23	403924/403883/488448/403872/488808/477085/415125/403438/403869/489667/484048/481187/442860/483379/442985/403735/475933/490878/100686499/100684709/484648/488165/476882
cfa01240	Biosynthesis of cofactors	76/3742	142/7301	0.322584646699648	0.999999865905192	482197/485196/102314701/612569/475004/610576/100684043/612692/480352/479775/479828/610537/611373/490204/487436/492116/475515/607458/487788/484159/480093/487948/487653/610755/489133/480712/100856596/475309/480558/477168/479807/100856724/483009/479108/611728/111089955/100855785/478145/609393/611326/477888/609412/610935/403978/608996/100856660/486310/478980/608751/403736/476245/100688635/486633/6087…	MTHFD2L/LIPT2/AK6/NADK2/COQ3/NMNAT2/PHOSPHO2/ADSS1/MTHFD1/VKORC1/COQ7/AKR1A1/RDH13/AK5/DHRS3/UROS/TPK1/SHMT2/PDXK/RFK/KMO/CPOX/PPCDC/DHODH/PANK3/AK1/NME3/PPCS/NME1/PANK2/EARS2/NMNAT1/CAD/LIAS/HAAO/LIPT1/FPGS/AK2/GCH1/PTS/SDR16C5/NAPRT/NQO1/DLD/CMPK2/GMPPB/MMAB/PPOX/GMPPA/ALPI/MTHFD1L/PDXP/BCAT1/MAT1A/COQ5/NADK/ALAS1/CTPS2/NMNAT3/ALDH3A2/NADSYN1/LOC111091468/UGDH/AK3/GCLM/ALAD/MAT2B/LOC480491/LOC1…	cfa:482197/cfa:485196/cfa:102314701/cfa:612569/cfa:475004/cfa:610576/cfa:100684043/cfa:480098/cfa:480352/cfa:479775/cfa:479828/cfa:610537/cfa:611373/cfa:490204/cfa:487436/cfa:492116/cfa:475515/cfa:607458/cfa:487788/cfa:484159/cfa:480093/cfa:487948/cfa:487653/cfa:610755/cfa:489133/cfa:480712/cfa:100856596/cfa:475309/cfa:480558/cfa:489133/cfa:479807/cfa:100856724/cfa:483009/cfa:479108/cfa:611728/cf…	76	33	482197/102314701/612569/610576/612692/490204/492116/484159/480093/487948/475309/479807/100856724/479108/611728/478145/609393/403736/476245/100688635/611501/477091/100688308/111091468/479107/476342/612283/474808/480491/478962/478457/100687518/476638	43	485196/475004/100684043/480352/479775/479828/610537/611373/487436/475515/607458/487788/487653/610755/489133/480712/100856596/480558/477168/483009/111089955/100855785/611326/477888/609412/610935/403978/608996/100856660/486310/478980/608751/486633/608788/489589/476600/480851/483674/479301/102156116/610941/475769/610360
cfa04550	Signaling pathways regulating pluripotency of stem cells	76/3742	142/7301	0.322584646699648	0.999999865905192	483245/403924/100686903/609779/403547/403872/485149/489464/488808/477085/415125/486006/607019/486093/484185/477494/489095/489809/478484/478757/489164/609633/483186/490937/610902/475456/478875/478650/100855811/490099/478575/486841/488361/403735/612315/609107/490878/479139/403449/488159/612821/477032/449478/100855877/483880/607422/482209/609999/492171/474619/488092/476140/489729/481520/403545/48464…	INHBA/MYC/ID2/ID1/ID3/NRAS/FZD4/DVL2/FGFR3/PIK3CB/FGFR2/SMAD9/MAPK11/FZD3/JAK2/TBX3/FGFR4/FZD9/BMPR1B/ACVR1/HAND1/PCGF6/SETDB1/FZD2/SMAD3/SMAD1/BMPR2/DVL3/DVL1/AXIN1/GSK3B/WNT8B/ACVR1C/HRAS/PCGF3/WNT3/AKT1/APC/LIF/SKIL/MAPK13/CTNNB1/LIFR/MAPK3/INHBB/INHBC/WNT9A/HOXD1/ZIC3/MEIS1/SOX2/ACVR2A/ZFHX3/SMAD5/IL6ST/RAF1/HOXB1/FZD1/FZD10/WNT2B/JARID2/LOC119870216/LOC119870005/PCGF1/WNT8A/BMI1/BMPR1A/FZD7/…	cfa:483245/cfa:403924/cfa:102151783/cfa:609779/cfa:403547/cfa:403872/cfa:485149/cfa:489464/cfa:488808/cfa:477085/cfa:415125/cfa:486006/cfa:607019/cfa:486093/cfa:484185/cfa:477494/cfa:489095/cfa:489809/cfa:478484/cfa:478757/cfa:489164/cfa:609633/cfa:483186/cfa:490937/cfa:610902/cfa:475456/cfa:478875/cfa:478650/cfa:100855811/cfa:490099/cfa:478575/cfa:486841/cfa:488361/cfa:403735/cfa:612315/cfa:6091…	76	30	607019/486093/484185/477494/489095/609633/486841/488361/479139/100855877/607422/609999/492171/488092/481520/403545/491052/486232/483220/119870216/119870005/100855884/484721/481657/486560/403871/610004/612954/607180/480144	46	483245/403924/100686903/609779/403547/403872/485149/489464/488808/477085/415125/486006/489809/478484/478757/489164/483186/490937/610902/475456/478875/478650/100855811/490099/478575/403735/612315/609107/490878/403449/488159/612821/477032/449478/483880/482209/474619/476140/489729/484648/482294/478729/475785/487097/489077/488478
cfa03018	RNA degradation	43/3742	79/7301	0.325001214291772	0.999999865905192	479469/100856683/612778/111093384/477787/482464/475587/607248/610721/492002/609696/477238/489162/481463/612751/611686/489713/100684605/478233/609536/474697/611350/487695/479414/612329/477300/481611/608606/481376/477832/478019/612549/484312/481720/478131/479071/479632/485491/483825/488057/482086/403849/478854	ENO3/ENO2/CNOT10/LOC111093384/EXOSC1/PABPC4/LSM1/LSM3/NUDT16/PABPC5/PATL1/PABPC1L/CNOT8/CNOT6/PABPC1/LSM5/EXOSC6/BTG1/EXOSC10/DCPS/HSPA9/EXOSC5/BTG3/DDX6/LSM6/EXOSC8/ZCCHC7/EXOSC2/PNPT1/ENO4/PFKP/C1D/CNOT3/SKIV2L/TENT4B/LOC479071/MPHOSPH6/DIS3/PABPC4L/TENT4A/EXOSC4/PFKM/HSPD1	cfa:479469/cfa:100856683/cfa:612778/cfa:479632/cfa:477787/cfa:482464/cfa:475587/cfa:607248/cfa:610721/cfa:492002/cfa:609696/cfa:477238/cfa:489162/cfa:481463/cfa:612751/cfa:611686/cfa:489713/cfa:100684605/cfa:478233/cfa:609536/cfa:474697/cfa:611350/cfa:487695/cfa:479414/cfa:612329/cfa:477300/cfa:481611/cfa:608606/cfa:481376/cfa:477832/cfa:478019/cfa:612549/cfa:484312/cfa:481720/cfa:478131/cfa:4794…	43	19	612778/111093384/482464/610721/477238/489162/612751/611686/100684605/474697/487695/481611/608606/477832/478019/479632/485491/403849/478854	24	479469/100856683/477787/475587/607248/492002/609696/481463/489713/478233/609536/611350/479414/612329/477300/481376/612549/484312/481720/478131/479071/483825/488057/482086
cfa05032	Morphine addiction	45/3742	83/7301	0.332963887248094	0.999999865905192	100686650/100684653/100683432/612139/403511/611002/483996/488752/611349/100686332/487289/488087/403617/607513/609574/475272/442957/490904/403652/488422/479733/484073/607357_1/483701/477625/607357/481627/607262/482994/100855828/100855806/479975/100683695/610817/609938/100855681/403943/479540/479075/489284/489968/483783/478227/403859/609157	CACNA1A/GRK6/GNG5/GNG7/GNB3/GNG14/PDE7B/PDE8A/GNG13/GNG12/ADCY7/GNB4/GNGT2/GNG4/PDE2A/PDE1C/GNAI2/PRKCA/PDE1A/PDE11A/GNB2/PDE10A/ADCY1/GRK2/ADCY6/ADCY1/GABBR2/ARRB2/ADCY3/PRKCG/GNG11/PRKACB/PDE4A/GNG2/PDE4C/LOC100855681/GNAS/PDE4B/GRK4/KCNJ5/PRKCB/GNG3/GNAI1/ADCY5/GNAO1	cfa:100686650/cfa:100684653/cfa:100683432/cfa:612139/cfa:403511/cfa:611002/cfa:483996/cfa:488752/cfa:611349/cfa:100686332/cfa:487289/cfa:488087/cfa:403617/cfa:607513/cfa:609574/cfa:475272/cfa:442957/cfa:490904/cfa:403652/cfa:488422/cfa:479733/cfa:484073/cfa:607357/cfa:483701/cfa:477625/cfa:607357/cfa:481627/cfa:607262/cfa:482994/cfa:100855828/cfa:100855806/cfa:479975/cfa:100683695/cfa:610817/cfa:…	45	15	100686650/611349/403617/609574/442957/479733/607357_1/483701/481627/100855828/609938/403943/479075/489968/609157	30	100684653/100683432/612139/403511/611002/483996/488752/100686332/487289/488087/607513/475272/490904/403652/488422/484073/477625/607357/607262/482994/100855806/479975/100683695/610817/100855681/479540/489284/483783/478227/403859
cfa04152	AMPK signaling pathway	68/3742	127/7301	0.333415198032211	0.999999865905192	611934/100685468/403492/478053/612303/477085/487139/477437/100855509/102156745/480580/403625/489688/487831/485884/478870/403773/479883/481184/403616/488389/491587/475590/119871462/491369/611993/403608/488526/486148/484777/489012/608378/492302/491130/482873/490878/476300/612305/450207/111096471/479182/479444/483845/611201/486559/480466/478019/611619/610499/609377/403673/476744/483636/483755/477302…	CREB3/ACACB/G6PC1/PPP2R2B/CREB3L4/PIK3CB/PFKFB3/ULK1/PPP2R3B/MAP3K7/RPS6KB1/ADIPOQ/MLYCD/SCD5/HNF4A/STRADB/RAB8A/TSC2/CPT1B/LEP/G6PC2/PPP2R2D/EIF4EBP1/LOC119871462/CREB3L2/GYS1/PPP2CA/PRKAG3/IRS1/PFKFB4/SIRT1/RPTOR/CFTR/ACACA/PPP2CB/AKT1/FBP2/CRTC2/LEPR/LOC111096471/HMGCR/PPP2R1B/CCNA2/ELAVL1/PRKAG1/LOC480466/PFKP/RAB11B/RPS6KB2/STRADA/SLC2A4/EEF2/CREB3L1/PPP2R5B/CCNA1/INSR/PFKFB2/ADIPOR1/LOC1198…	cfa:611934/cfa:100685468/cfa:403492/cfa:478053/cfa:612303/cfa:477085/cfa:487139/cfa:477437/cfa:100855509/cfa:102156745/cfa:480580/cfa:403625/cfa:489688/cfa:487831/cfa:485884/cfa:478870/cfa:403773/cfa:479883/cfa:481184/cfa:403616/cfa:488389/cfa:491587/cfa:475590/cfa:489012/cfa:491369/cfa:611993/cfa:403608/cfa:488526/cfa:486148/cfa:484777/cfa:489012/cfa:608378/cfa:492302/cfa:491130/cfa:482873/cfa:4…	68	28	100685468/403492/478053/102156745/480580/403625/485884/119871462/611993/403608/492302/482873/111096471/479182/483845/611201/480466/478019/403673/476744/484990/479995/119870216/477295/403849/480349/477403/479812	40	611934/612303/477085/487139/477437/100855509/489688/487831/478870/403773/479883/481184/403616/488389/491587/475590/491369/488526/486148/484777/489012/608378/491130/490878/476300/612305/450207/479444/486559/611619/610499/609377/483636/483755/477302/480011/479875/102154144/100856778/485672
cfa00051	Fructose and mannose metabolism	19/3742	34/7301	0.356713632416817	0.999999865905192	100856448/487139/100533995/489715/489019/484777/479234/100856660/476300/480185/608751/478019/487535/483800/480011/100170647/475116/403849/486736	HK2/PFKFB3/FPGT/FCSK/HKDC1/PFKFB4/HK1/GMPPB/FBP2/ENOSF1/GMPPA/PFKP/SORD/TKFC/PFKFB2/KHK/GFUS/PFKM/TIGAR	cfa:100856448/cfa:487139/cfa:100533995/cfa:489715/cfa:489019/cfa:484777/cfa:479234/cfa:100856660/cfa:476300/cfa:480185/cfa:608751/cfa:478019/cfa:487535/cfa:483800/cfa:480011/cfa:100170647/cfa:475116/cfa:403849/cfa:486736	19	9	100856448/489019/479234/480185/478019/483800/475116/403849/486736	10	487139/100533995/489715/484777/100856660/476300/608751/487535/480011/100170647
cfa00830	Retinol metabolism	19/3742	34/7301	0.356713632416817	0.999999865905192	100686778/483083/483869/482093/484494/100856346/611373/486998/487436/481098/477888/486804/403803/482660/488391/483120/491729/478487/484491	CYP1A1/RETSAT/CYP27C1/DGAT1/CYP2A13/ALDH1A3/RDH13/RDH10/DHRS3/RDH5/SDR16C5/CYP26A1/RPE65/LRAT/DHRS9/CYP26B1/PNPLA4/ADH4/CYP2S1	cfa:100686778/cfa:483083/cfa:483869/cfa:482093/cfa:484494/cfa:100856346/cfa:611373/cfa:486998/cfa:487436/cfa:481098/cfa:477888/cfa:486804/cfa:403803/cfa:482660/cfa:488391/cfa:483120/cfa:491729/cfa:478487/cfa:484491	19	6	100686778/484494/486804/403803/482660/483120	13	483083/483869/482093/100856346/611373/486998/487436/481098/477888/488391/491729/478487/484491
cfa05204	Chemical carcinogenesis - DNA adducts	19/3742	34/7301	0.356713632416817	0.999999865905192	100686778/476006/442942/403892/477558/474938/476005/609050/XLOC_042223/483038/610304/476078/479912/477814/477556/449023/119867218/479911/477813	CYP1A1/LOC476006/PTGS2/SULT1A1/LOC477558/LOC474938/GSTP1/MGST3/XLOC_042223/CYP1B1/LOC610304/MGST2/LOC479912/GSTO2/LOC477556/HSD11B1/LOC119867218/LOC479911/GSTO1	cfa:100686778/cfa:476006/cfa:442942/cfa:403892/cfa:477558/cfa:474938/cfa:476005/cfa:609050/cfa:476005/cfa:483038/cfa:610304/cfa:476078/cfa:479912/cfa:477814/cfa:100856518/cfa:449023/cfa:476005/cfa:479911/cfa:477813	19	6	100686778/474938/483038/477814/119867218/477813	13	476006/442942/403892/477558/476005/609050/XLOC_042223/610304/476078/479912/477556/449023/479911
cfa05134	Legionellosis	29/3742	53/7301	0.356839404162973	0.999999865905192	489928/480487/474645/607076/486896/610762/488473/480355/477742/487375/475816/403774/475258/474850/483729/479237/442859/100685794/488605/611396/403985/403922/100856347/486858/403567/403977/448807/607408/478854	ITGAM/ARL17A/CLK4/CD14/CASP7/RAB1B/CASP8/HSPA2/BCL2L13/LOC487375/SEC22B/RAB1A/CYCS/LOC474850/RELA/SAR1A/NFKB1/LOC100685794/TLR5/EEF1G/IL6/TNF/PYCARD/NFKB2/CASP3/IL12A/TLR2/BNIP3/HSPD1	cfa:489928/cfa:480487/cfa:474645/cfa:607076/cfa:486896/cfa:610762/cfa:488473/cfa:480355/cfa:477742/cfa:487375/cfa:475816/cfa:403774/cfa:475258/cfa:474850/cfa:483729/cfa:479237/cfa:442859/cfa:100685794/cfa:488605/cfa:611396/cfa:403985/cfa:403922/cfa:100856347/cfa:486858/cfa:403567/cfa:403977/cfa:448807/cfa:607408/cfa:478854	29	15	489928/474645/486896/480355/477742/487375/474850/479237/100685794/611396/403922/100856347/403567/403977/478854	14	480487/607076/610762/488473/475816/403774/475258/483729/442859/488605/403985/486858/448807/607408
cfa03008	Ribosome biogenesis in eukaryotes	41/3742	76/7301	0.360983815235818	0.999999865905192	102314701/477515/612945/487656/612775/492128/489738/481582/483431/403592/488875/481586/483780/489395/488137/611587/474609/492263/477210/475329/610515/607299/612871/480616/478709/477760/488443/479061/100684788/100685258/489134/479820/478108/100856234/480117/480386/100683678/487790/486757/474844/477763	AK6/POP5/NXT2/IMP3/MPHOSPH10/UTP14A/UTP4/NOL6/NAT10/TCOF1/WDR36/RPP25L/NXF1/REXO2/NMD3/RPP25/XPO1/DKC1/EIF6/GNL2/GAR1/NOP10/NOP56/UTP6/RPP40/BMS1/WDR75/EFL1/LOC100684788/GNL3/FBLL1/REXO5/CSNK2A2/NOP58/NVL/FCF1/RPP38/PWP2/LOC486757/CSNK2B/RPP30	cfa:102314701/cfa:477515/cfa:612945/cfa:487656/cfa:612775/cfa:492128/cfa:489738/cfa:481582/cfa:483431/cfa:403592/cfa:488875/cfa:481586/cfa:483780/cfa:489395/cfa:488137/cfa:611587/cfa:474609/cfa:492263/cfa:477210/cfa:475329/cfa:610515/cfa:607299/cfa:612871/cfa:480616/cfa:478709/cfa:477760/cfa:488443/cfa:479061/cfa:100683678/cfa:100685258/cfa:489134/cfa:479820/cfa:478108/cfa:100856234/cfa:480117/cf…	41	21	102314701/612775/492128/489738/488875/489395/488137/474609/475329/477760/488443/479061/100684788/100685258/489134/479820/478108/480117/480386/474844/477763	20	477515/612945/487656/481582/483431/403592/481586/483780/611587/492263/477210/610515/607299/612871/480616/478709/100856234/100683678/487790/486757
cfa00480	Glutathione metabolism	30/3742	55/7301	0.361871009104337	0.999999865905192	482963/476006/486401/481988/119866827/119864793/477558/474938/476005/609050/XLOC_042223/475666/482085/486400/610304/476078/611603/479912/442961/478236/477814/403913/477556/476823/478897/612283/119867218/609843/479911/477813	RRM2/LOC476006/GGT5/RRM2B/CHAC1/GPX4/LOC477558/LOC474938/GSTP1/MGST3/XLOC_042223/ODC1/OPLAH/GGT1/LOC610304/MGST2/GGCT/LOC479912/GPX1/PGD/GSTO2/ANPEP/LOC477556/RRM1/LANCL1/GCLM/LOC119867218/TXNDC12/LOC479911/GSTO1	cfa:482963/cfa:476006/cfa:486401/cfa:481988/cfa:612017/cfa:478059/cfa:477558/cfa:474938/cfa:476005/cfa:609050/cfa:476005/cfa:475666/cfa:482085/cfa:486400/cfa:610304/cfa:476078/cfa:611603/cfa:479912/cfa:442961/cfa:478236/cfa:477814/cfa:403913/cfa:100856518/cfa:476823/cfa:478897/cfa:612283/cfa:476005/cfa:609843/cfa:479911/cfa:477813	30	13	486401/481988/119866827/474938/475666/486400/478236/477814/478897/612283/119867218/609843/477813	17	482963/476006/119864793/477558/476005/609050/XLOC_042223/482085/610304/476078/611603/479912/442961/403913/477556/476823/479911
cfa00532	Glycosaminoglycan biosynthesis - chondroitin sulfate / dermatan sulfate	11/3742	19/7301	0.364309848910348	0.999999865905192	493990/486786/481492/476238/481445/664717/483785/488539/491852/481299/100855759	XYLT2/CSGALNACT2/CHSY3/UST/B4GALT7/B3GALT6/B3GAT3/CHPF/CHST7/CHST11/CHST3	cfa:493990/cfa:486786/cfa:481492/cfa:476238/cfa:481445/cfa:664717/cfa:483785/cfa:488539/cfa:491852/cfa:481299/cfa:100855759	11	5	483785/488539/491852/481299/100855759	6	493990/486786/481492/476238/481445/664717
cfa00670	One carbon pool by folate	11/3742	19/7301	0.364309848910348	0.999999865905192	482197/480352/484770/607458/100856570/607685/474534/476245/610763/478230/488513	MTHFD2L/MTHFD1/AMT/SHMT2/GART/FTCD/ALDH1L2/MTHFD1L/MTFMT/MTHFR/ATIC	cfa:482197/cfa:480352/cfa:484770/cfa:607458/cfa:100856570/cfa:607685/cfa:474534/cfa:476245/cfa:610763/cfa:478230/cfa:488513	11	7	482197/100856570/607685/474534/476245/610763/488513	4	480352/484770/607458/478230
cfa04911	Insulin secretion	42/3742	78/7301	0.364827479623569	0.999999865905192	611934/474855/403516/481036/612303/482437/484464/477158/403966/100856190/487289/403984/403827/488636/483388/612941/490904/490441/479491/607357_1/475066/477625/491369/607357/482994/100855828/477160/479975/484385/403928/484826/485401/484829/482687/403943/483636/488085/489968/403983/488402/403859/488165	CREB3/ATF6B/CACNA1C/ATP1B4/CREB3L4/SLC2A1/KCNN4/SNAP25/ATP1B1/PLCB2/ADCY7/KCNMA1/CHRM3/ATP1A4/PCLO/CAMK2A/PRKCA/KCNN3/VAMP2/ADCY1/RIMS2/ADCY6/CREB3L2/ADCY1/ADCY3/PRKCG/PLCB4/PRKACB/TRPM4/GNAQ/RAB3A/KCNJ11/KCNN1/CAMK2B/GNAS/CREB3L1/KCNMB3/PRKCB/KCNMB1/RAPGEF4/ADCY5/SLC2A2	cfa:611934/cfa:474855/cfa:403516/cfa:481036/cfa:612303/cfa:482437/cfa:484464/cfa:477158/cfa:403966/cfa:100856190/cfa:487289/cfa:403984/cfa:403827/cfa:488636/cfa:483388/cfa:612941/cfa:490904/cfa:490441/cfa:479491/cfa:607357/cfa:475066/cfa:477625/cfa:491369/cfa:607357/cfa:482994/cfa:100855828/cfa:477160/cfa:479975/cfa:484385/cfa:403928/cfa:484826/cfa:485401/cfa:484829/cfa:610764/cfa:403943/cfa:4836…	42	21	481036/482437/484464/477158/403966/100856190/403984/403827/488636/490441/479491/607357_1/475066/100855828/484385/484826/484829/482687/403943/489968/488402	21	611934/474855/403516/612303/487289/483388/612941/490904/477625/491369/607357/482994/477160/479975/403928/485401/483636/488085/403983/403859/488165
cfa04913	Ovarian steroidogenesis	21/3742	38/7301	0.370230839434352	0.999999865905192	489690/100686778/487515/610195/442942/487289/609364/608811/483038/607357_1/483146/477625/607357/482994/479975/403483/490771/403943/484990/100683160/403859	HSD17B2/CYP1A1/PLA2G4F/CYP2J2/PTGS2/ADCY7/HSD17B7/PLA2G4D/CYP1B1/ADCY1/HSD3B2/ADCY6/ADCY1/ADCY3/PRKACB/CGA/ACOT4/GNAS/INSR/LDLR/ADCY5	cfa:489690/cfa:100686778/cfa:487515/cfa:610195/cfa:442942/cfa:487289/cfa:609364/cfa:608811/cfa:483038/cfa:607357/cfa:483146/cfa:477625/cfa:607357/cfa:482994/cfa:479975/cfa:403483/cfa:490771/cfa:403943/cfa:484990/cfa:100683160/cfa:403859	21	10	489690/100686778/487515/608811/483038/607357_1/483146/403483/403943/484990	11	610195/442942/487289/609364/477625/607357/482994/479975/490771/100683160/403859
cfa05166	Human T-cell leukemia virus 1 infection	111/3742	211/7301	0.371217847654328	0.999999865905192	611934/100855704/488596/474855/490792/403924/612303/403872/481330/475630/482437/487141/476694/475450/477085/612861/490796/477039/480272/481679/487057/607183/482839/487289/483728/100855664/480830/119881611/403998/476070/403869/609429/486338/477955/474609/485839/403908/610902/607357_1/489717/477625/491369/607357/100855803/479866/482994/481628/488574/488828/491236/483729/474869/483925/100856315/4037…	CREB3/CDK2/TGFB2/ATF6B/FOS/MYC/CREB3L4/NRAS/IL1R2/SLC25A4/SLC2A1/IL15RA/CALR/NFYB/PIK3CB/SRF/TGFB3/TGFBR2/NFATC4/CDC26/CCNE2/LTA/IKBKB/ADCY7/KAT5/E2F2/SLC25A6/LOC119881611/TGFB1/LOC476070/TP53/JUN/CHEK2/NRP1/XPO1/E2F1/CANX/SMAD3/ADCY1/VAC14/ADCY6/CREB3L2/ADCY1/GPS2/CREBBP/ADCY3/TGFBR1/ELK4/MSX1/ANAPC2/RELA/DLA-DOA/NFATC1/ATR/HRAS/CCND3/PRKACB/CRTC1/DLA-DMB/AKT1/CRTC2/TNFRSF13C/CCNA2/SLC25A31/MAP3…	cfa:611934/cfa:100855704/cfa:488596/cfa:474855/cfa:490792/cfa:403924/cfa:612303/cfa:403872/cfa:481330/cfa:475630/cfa:482437/cfa:487141/cfa:476694/cfa:475450/cfa:477085/cfa:612861/cfa:490796/cfa:477039/cfa:480272/cfa:481679/cfa:487057/cfa:607183/cfa:482839/cfa:487289/cfa:483728/cfa:100855664/cfa:492093/cfa:474860/cfa:403998/cfa:476070/cfa:403869/cfa:609429/cfa:486338/cfa:477955/cfa:474609/cfa:4858…	111	41	481330/482437/476694/607183/480830/119881611/476070/609429/486338/474609/403908/607357_1/488828/474869/100856315/607827/483845/483832/100855877/403931/481328/481732/403486/479255/403439/481526/474836/403922/100855774/477471/119870216/481131/608342/494001/403871/610004/489905/611255/480144/609027/609767	70	611934/100855704/488596/474855/490792/403924/612303/403872/475630/487141/475450/477085/612861/490796/477039/480272/481679/487057/482839/487289/483728/100855664/403998/403869/477955/485839/610902/489717/477625/491369/607357/100855803/479866/482994/481628/488574/491236/483729/483925/403735/608847/479975/100684638/490878/612305/607785/480481/442859/478061/486728/477857/490971/489383/483636/607879/49…
cfa00270	Cysteine and methionine metabolism	32/3742	59/7301	0.371350526981262	0.999999865905192	481275/100685634/475943/476928/102153001/491310/474729/479991/484371/611790/484914/478103/484048/482945/479959/100684709/476883/486633/608788/477675/481960/474637/478452/474614/475591/612283/479301/611071/486834/482996/476882/100856577	TST/DNMT3B/APIP/LACC1/LOC102153001/KYAT1/MTAP/CTH/IL4I1/AHCYL1/MRI1/GOT2/LDHAL6B/MDH2/KYAT3/LOC100684709/LDHC/BCAT1/MAT1A/LDHB/AMD1/CDO1/ENOPH1/MDH1/GOT1L1/GCLM/MAT2B/CBS/GOT1/DNMT3A/LDHA/ADI1	cfa:481275/cfa:100685634/cfa:475943/cfa:476928/cfa:477675/cfa:491310/cfa:474729/cfa:479991/cfa:484371/cfa:611790/cfa:484914/cfa:478103/cfa:484048/cfa:482945/cfa:479959/cfa:476882/cfa:476883/cfa:486633/cfa:608788/cfa:477675/cfa:481960/cfa:474637/cfa:478452/cfa:474614/cfa:475591/cfa:612283/cfa:479301/cfa:611071/cfa:486834/cfa:482996/cfa:476882/cfa:100856577	32	17	481275/475943/102153001/491310/479991/484371/611790/478103/479959/476883/477675/478452/474614/475591/612283/486834/100856577	15	100685634/476928/474729/484914/484048/482945/100684709/486633/608788/481960/474637/479301/611071/482996/476882
cfa00220	Arginine biosynthesis	12/3742	21/7301	0.374770757113775	0.999999865905192	474823/488448/609914/488506/480364/479704/478103/403443/100686499/476602/475591/486834	ARG1/GLS/GPT/CPS1/ARG2/ASL/GOT2/GLUL/GLS2/LOC476602/GOT1L1/GOT1	cfa:474823/cfa:488448/cfa:609914/cfa:488506/cfa:480364/cfa:479704/cfa:478103/cfa:403443/cfa:100686499/cfa:476602/cfa:475591/cfa:486834	12	7	474823/488506/480364/478103/403443/475591/486834	5	488448/609914/479704/100686499/476602
cfa04110	Cell cycle	87/3742	165/7301	0.380685964404713	0.999999865905192	100855704/488596/403924/485069/111090648/609669/612071/490796/481679/102156180/477099/100687866/474916/487057/478127/485674/100855664/403998/476070/403869/486338/476141/479492/477221/485839/475864/610902/480527/403608/482492/479866/480957/491236/487443/478575/490523/100855903/100855728/100856315/608847/482873/611103/479444/475219/483845/484622/479926/611216/609080/403429/607083/484807/611243/4778…	CDK2/TGFB2/MYC/GADD45B/LOC111090648/LOC609669/CDCA5/TGFB3/CDC26/LOC102156180/TFDP2/YWHAH/MAD2L1BP/CCNE2/RBL2/STAG1/E2F2/TGFB1/LOC476070/TP53/CHEK2/ORC4/AURKB/RBL1/E2F1/YWHAZ/SMAD3/CDC6/PPP2CA/ORC6/CREBBP/HDAC8/ANAPC2/MAD2L2/GSK3B/ESCO1/LOC100855903/GADD45A/ATR/CCND3/PPP2CB/E2F5/PPP2R1B/DBF4/CCNA2/MCM2/CDC14A/CDKN2D/MTBP/CDKN1B/ZBTB17/MAU2/E2F4/BUB3/NIPBL/KNL1/ORC1/CDC45/CDC23/PPP2R5B/ESPL1/YWHAQ/…	cfa:100855704/cfa:488596/cfa:403924/cfa:485069/cfa:474682/cfa:475864/cfa:612071/cfa:490796/cfa:481679/cfa:102156180/cfa:477099/cfa:100687866/cfa:474916/cfa:487057/cfa:478127/cfa:485674/cfa:100855664/cfa:403998/cfa:476070/cfa:403869/cfa:486338/cfa:476141/cfa:479492/cfa:477221/cfa:485839/cfa:475864/cfa:610902/cfa:480527/cfa:403608/cfa:482492/cfa:479866/cfa:480957/cfa:491236/cfa:487443/cfa:478575/cf…	87	31	111090648/609669/478127/476070/486338/476141/479492/477221/403608/482492/490523/100855728/100856315/482873/611103/475219/483845/609080/100855917/481526/100855774/477471/481131/608342/487351/610343/480349/478868/480144/608420/609767	56	100855704/488596/403924/485069/612071/490796/481679/102156180/477099/100687866/474916/487057/485674/100855664/403998/403869/485839/475864/610902/480527/479866/480957/491236/487443/478575/100855903/608847/479444/484622/479926/611216/403429/607083/484807/611243/477857/489226/478260/486421/483755/607879/607060/485790/102154676/477302/491292/106558366/100684945/477237/489971/486745/479156/476847/4862…
cfa04141	Protein processing in endoplasmic reticulum	91/3742	173/7301	0.389235559195564	0.999999865905192	474855/486842/111090648/609624/100682555/612742/479892/607791/476694/404019/477142/477322/403809/476312/479410/476186/479441/480726/487650/484922/488956/480409/480238/478664/478813/476516/475668/607587/480355/474919/485004/480667/480295/403951/100685961/403938/485763/480118/482715/403908/490268/474699/477124/483745/476055/476547/478279/474850/611581/610506/404018/479458/404012/475756/612100/47923…	ATF6B/SEC31B/LOC111090648/CAPN11/NGLY1/UBE2D2/STUB1/SELENOS/CALR/HSP90B1/SEC23B/HSPH1/RRBP1/UBQLN1/HYOU1/LMAN1/CRYAB/HSPA5/LMAN1L/RAD23A/ERO1B/SEL1L/DAD1/DNAJB11/NFE2L2/RPN1/PDIA6/DNAJC1/HSPA2/HSP90AB1/MAP2K7/LOC480667/SEC23A/SSR1/NSFL1C/LMAN2/SEL1L2/CAPN2/PDIA4/CANX/YOD1/SIL1/SSR3/CAPN1/UBXN1/EDEM1/PDIA3/LOC474850/UBE2G2/BAG2/SEC61B/CASP12/DDOST/EIF2AK3/LOC612100/SAR1A/SEC24A/RAD23B/EIF2S1/SEC61…	cfa:474855/cfa:486842/cfa:474682/cfa:483745/cfa:100682555/cfa:478495/cfa:479892/cfa:607791/cfa:476694/cfa:404019/cfa:477142/cfa:477322/cfa:403809/cfa:476312/cfa:479410/cfa:476186/cfa:479441/cfa:480726/cfa:487650/cfa:484922/cfa:488956/cfa:480409/cfa:480238/cfa:478664/cfa:478813/cfa:476516/cfa:475668/cfa:607587/cfa:480355/cfa:474919/cfa:485004/cfa:480667/cfa:480295/cfa:403951/cfa:100685961/cfa:4039…	91	62	486842/111090648/609624/100682555/476694/404019/477142/477322/476312/479410/476186/480726/487650/484922/488956/480409/478664/476516/475668/607587/480355/474919/480295/403951/100685961/403938/485763/482715/403908/490268/474699/477124/476547/478279/474850/611581/404018/404012/475756/612100/479237/481510/481656/480361/478007/100500800/403948/477223/491909/404006/478116/487269/609416/610015/477209/47…	29	474855/612742/479892/607791/403809/479441/480238/478813/485004/480667/480118/483745/476055/610506/479458/476688/480673/476419/489039/485037/480229/476966/483363/611781/487445/481080/489684/100683427/487917
cfa04650	Natural killer cell mediated cytotoxicity	39/3742	73/7301	0.399674938228603	0.999999865905192	487546/100174780/403872/611571/485874/477085/611360/489692/106559217/486717/490904/403955/608060/100688321/488797/100855828/483925/403735/100683099/100856468/488644/100855877/479921/403486/100271860/484648/475526/403922/489968/403567/607885/490439/475032/403871/486102/489030/489905/609027/100856077	SHC4/TNFSF10/NRAS/CD247/PLCG1/PIK3CB/KLRD1/PLCG2/RAC3/PTPN6/PRKCA/RAC1/VAV2/LOC100688321/SH3BP2/PRKCG/NFATC1/HRAS/LOC100683099/IFNAR2/CD244/MAPK3/VAV3/PPP3CA/ZAP70/RAF1/BRAF/TNF/PRKCB/CASP3/PAK1/SHC1/FYN/KRAS/PTK2B/PRF1/ITGAL/PPP3CC/IFNGR1	cfa:487546/cfa:100174780/cfa:403872/cfa:611571/cfa:485874/cfa:477085/cfa:611360/cfa:489692/cfa:403955/cfa:486717/cfa:490904/cfa:403955/cfa:608060/cfa:100688321/cfa:488797/cfa:100855828/cfa:483925/cfa:403735/cfa:100683099/cfa:100856468/cfa:488644/cfa:100855877/cfa:479921/cfa:403486/cfa:100271860/cfa:484648/cfa:475526/cfa:403922/cfa:489968/cfa:403567/cfa:607885/cfa:490439/cfa:475032/cfa:403872/cfa:…	39	20	487546/611571/611360/486717/403955/100688321/100855828/488644/100855877/403486/100271860/475526/403922/489968/403567/403871/486102/489030/489905/609027	19	100174780/403872/485874/477085/489692/106559217/490904/608060/488797/483925/403735/100683099/100856468/479921/484648/607885/490439/475032/100856077
cfa00330	Arginine and proline metabolism	27/3742	50/7301	0.402666107899915	0.999999865905192	474823/100856136/485085/403450/483372/475666/481486/480364/478991/478103/477562/476165/476435/612452/609381/481960/100683230/486317/100688308/100856019/475591/486834/478277/477858/485787/610941/477781	ARG1/SAT2/GAMT/MAOA/PYCR1/ODC1/ALDH7A1/ARG2/ALDH9A1/GOT2/LOC477562/CNDP1/CKM/ALDH4A1/P4HA3/AMD1/LOC100683230/DAO/ALDH3A2/LOC100856019/GOT1L1/GOT1/LOC478277/OAT/SMOX/ALDH2/ALDH18A1	cfa:474823/cfa:100856136/cfa:485085/cfa:403450/cfa:483372/cfa:475666/cfa:481486/cfa:480364/cfa:478991/cfa:478103/cfa:477562/cfa:476165/cfa:476435/cfa:612452/cfa:609381/cfa:481960/cfa:100855552/cfa:486317/cfa:100688308/cfa:100856019/cfa:475591/cfa:486834/cfa:478277/cfa:477858/cfa:485787/cfa:610941/cfa:477781	27	16	474823/100856136/475666/480364/478103/476165/476435/100683230/486317/100688308/100856019/475591/486834/478277/485787/477781	11	485085/403450/483372/481486/478991/477562/612452/609381/481960/477858/610941
cfa04721	Synaptic vesicle cycle	40/3742	75/7301	0.403228431689583	0.999999865905192	100686650/483691/100856253/480360/100855648/404013/477158/487981/403729/611573/487564/102152234/100505395/491184/100686787/477439/479491/489104/612095/482526/475667/607705/482579/477740/482779/612922/479685/484826/477568/475994/403748/484949/482623/490921/480605/481877/486774/489918/489107/481939	CACNA1A/TCIRG1/SLC6A13/ATP6V1D/STX3/SLC6A12/SNAP25/ATP6V1A/ATP6V0E1/CPLX3/UNC13C/LOC102152234/SLC1A7/SLC6A4/LOC100686787/STX2/VAMP2/CLTB/SLC6A5/SLC6A9/ATP6V1C2/ATP6V0A1/SYT1/ATP6V1E1/ATP6V0A4/CPLX4/ATP6V0D1/RAB3A/CLTCL1/AP2A2/SLC1A3/DNM2/SLC17A8/NSF/AP2B1/RIMS1/SLC18A3/STX1B/CPLX2/LOC481939	cfa:100686650/cfa:483691/cfa:100856253/cfa:480360/cfa:100855648/cfa:404013/cfa:477158/cfa:487981/cfa:403729/cfa:611573/cfa:487564/cfa:403729/cfa:100505395/cfa:491184/cfa:403729/cfa:477439/cfa:479491/cfa:489104/cfa:612095/cfa:482526/cfa:475667/cfa:607705/cfa:482579/cfa:477740/cfa:482779/cfa:612922/cfa:479685/cfa:484826/cfa:477568/cfa:475994/cfa:403748/cfa:484949/cfa:482623/cfa:490921/cfa:480605/cf…	40	25	100686650/100856253/404013/477158/487981/611573/487564/102152234/491184/100686787/479491/612095/475667/477740/482779/612922/484826/475994/482623/490921/480605/481877/486774/489107/481939	15	483691/480360/100855648/403729/100505395/477439/489104/482526/607705/482579/479685/477568/403748/484949/489918
cfa04392	Hippo signaling pathway - multiple species	16/3742	29/7301	0.407180095184316	0.999999865905192	483834/607929/100855973/480244/490688/610713/611826/100683350/484381/476837/479297/100856566/612924/607383/607885/119864196	FAT4/RASSF1/TEAD3/AJUBA/FRMD6/TEAD1/TEAD4/WTIP/TEAD2/DCHS1/WWC1/LIMD1/MOB1A/RASSF4/PAK1/CDHR5	cfa:483834/cfa:607929/cfa:100855973/cfa:480244/cfa:490688/cfa:610713/cfa:611826/cfa:100683350/cfa:484381/cfa:476837/cfa:479297/cfa:100856566/cfa:612924/cfa:607383/cfa:607885/cfa:483834	16	4	100855973/476837/612924/119864196	12	483834/607929/480244/490688/610713/611826/100683350/484381/479297/100856566/607383/607885
cfa05417	Lipid and atherosclerosis	101/3742	193/7301	0.40899087342205	0.999999865905192	475680/100686778/481651/490792/610524/100174780/403981/100856354/610195/403872/607700/480600/102156842/485874/607076/404019/477085/607019/102156745/484185/100856190/480726/482839/486896/478950/610476/478813/488473/403869/609429/612941/489664/480355/474919/485004/106559217/481145/490904/476412/403955/475108/475258/608060/609544/100688321/474850/481735/485864/479566/475756/483729/478575/476336/4839…	APOB/CYP1A1/ABCA1/FOS/LY96/TNFSF10/CCL2/ARHGEF1/CYP2J2/NRAS/NCF1/LOC480600/LOC102156842/PLCG1/CD14/HSP90B1/PIK3CB/MAPK11/MAP3K7/JAK2/PLCB2/HSPA5/IKBKB/CASP7/IKBKE/POU2F3/NFE2L2/CASP8/TP53/JUN/CAMK2A/CYBA/HSPA2/HSP90AB1/MAP2K7/RAC3/TBK1/PRKCA/IRF3/RAC1/PTK2/CYCS/VAV2/TIRAP/LOC100688321/LOC474850/RXRB/SRC/MIB2/EIF2AK3/RELA/GSK3B/VLDLR/NFATC1/MMP9/LOC612100/HRAS/PLCB4/RNF5/ITPR1/AKT1/EIF2S1/MAPK13/M…	cfa:475680/cfa:100686778/cfa:481651/cfa:490792/cfa:610524/cfa:100174780/cfa:403981/cfa:100856354/cfa:610195/cfa:403872/cfa:607700/cfa:480600/cfa:102156842/cfa:485874/cfa:607076/cfa:404019/cfa:477085/cfa:607019/cfa:102156745/cfa:484185/cfa:100856190/cfa:480726/cfa:482839/cfa:486896/cfa:478950/cfa:610476/cfa:478813/cfa:488473/cfa:403869/cfa:609429/cfa:612941/cfa:489664/cfa:480355/cfa:474919/cfa:485…	101	41	475680/100686778/607700/480600/102156842/404019/607019/102156745/484185/100856190/480726/486896/610476/609429/480355/474919/403955/100688321/474850/475756/403885/612100/480361/100855877/483225/482687/403486/403922/490576/100856347/119870216/486601/484478/403567/403871/403977/111089957/477532/490691/609027/478854	60	481651/490792/610524/100174780/403981/100856354/610195/403872/485874/607076/477085/482839/478950/478813/488473/403869/612941/489664/485004/106559217/481145/490904/476412/475108/475258/608060/609544/481735/485864/479566/483729/478575/476336/483925/403735/477160/474858/476548/490878/612821/489428/480673/442859/482970/490360/486694/479921/403994/403954/480454/476258/403985/478351/479875/100683160/47…
cfa00240	Pyrimidine metabolism	30/3742	56/7301	0.415725057259927	0.999999865905192	482963/612562/608503/481988/608979/477809/610755/100856596/480558/489903/483009/490974/483309/608996/485604/611387/480384/486398/119868345/475277/476823/609526/480851/479935/111091468/486117/100856150/100688937/102156116/476638	RRM2/UCKL1/UCK1/RRM2B/UCK2/NT5C2/DHODH/NME3/NME1/DCTPP1/CAD/NT5C3B/NT5C/CMPK2/ENTPD3/TK2/ENTPD5/UPB1/LOC119868345/NT5C3A/RRM1/DUT/CTPS2/DPYD/LOC111091468/ENTPD4/ENPP1/ENTPD8/LOC102156116/NME6	cfa:482963/cfa:612562/cfa:608503/cfa:481988/cfa:608979/cfa:477809/cfa:610755/cfa:100856596/cfa:480558/cfa:489903/cfa:483009/cfa:490974/cfa:483309/cfa:608996/cfa:485604/cfa:611387/cfa:480384/cfa:486398/cfa:609318/cfa:475277/cfa:476823/cfa:609526/cfa:480851/cfa:479935/cfa:611514/cfa:486117/cfa:100856150/cfa:100688937/cfa:480558/cfa:476638	30	11	481988/608979/490974/485604/480384/486398/475277/111091468/100856150/100688937/476638	19	482963/612562/608503/477809/610755/100856596/480558/489903/483009/483309/608996/611387/119868345/476823/609526/480851/479935/486117/102156116
cfa04330	Notch signaling pathway	30/3742	56/7301	0.415725057259927	0.999999865905192	483461/476314/489464/486242/479662/488232/403408/610439/607575/476479/475662/489725/478650/479866/100855811/476317/485769/478586/485116/119864782/480381/490971/100687947/480405/100684945/481457/XLOC_018166/487589/610303/490382	DTX4/TLE1/DVL2/NCOR2/TLE7/ATXN1/PSEN1/NOTCH3/DLL4/PSENEN/ADAM17/ATXN1L/DVL3/CREBBP/DVL1/TLE4/JAG1/DTX3L/MAML2/TLE5/NUMB/KAT2A/DTX3/SNW1/EP300/MAML1/XLOC_018166/APH1B/MFNG/PSEN2	cfa:483461/cfa:476314/cfa:489464/cfa:486242/cfa:479662/cfa:488232/cfa:403408/cfa:610439/cfa:607575/cfa:476479/cfa:475662/cfa:489725/cfa:478650/cfa:479866/cfa:100855811/cfa:476317/cfa:485769/cfa:478586/cfa:485116/cfa:476317/cfa:480381/cfa:490971/cfa:100687947/cfa:480405/cfa:100684945/cfa:481457/cfa:480405/cfa:487589/cfa:610303/cfa:490382	30	8	479662/607575/485769/119864782/480381/480405/XLOC_018166/610303	22	483461/476314/489464/486242/488232/403408/610439/476479/475662/489725/478650/479866/100855811/476317/478586/485116/490971/100687947/100684945/481457/487589/490382
cfa04727	GABAergic synapse	44/3742	83/7301	0.416478972456127	0.999999865905192	100686650/403516/479646/100683432/100856253/488448/612139/403511/611002/404013/486596/611349/100686332/488475/487289/488087/403617/607513/442957/490904/479733/607357_1/477625/607357/481627/482994/485864/100855828/100855806/479975/403443/100686499/610817/100855681/479479/487107/489968/483783/478227/477633/490921/479856/403859/609157	CACNA1A/CACNA1C/GABARAPL2/GNG5/SLC6A13/GLS/GNG7/GNB3/GNG14/SLC6A12/SLC38A2/GNG13/GNG12/TRAK2/ADCY7/GNB4/GNGT2/GNG4/GNAI2/PRKCA/GNB2/ADCY1/ADCY6/ADCY1/GABBR2/ADCY3/SRC/PRKCG/GNG11/PRKACB/GLUL/GLS2/GNG2/LOC100855681/GABARAP/GAD2/PRKCB/GNG3/GNAI1/SLC38A1/NSF/ABAT/ADCY5/GNAO1	cfa:100686650/cfa:403516/cfa:479646/cfa:100683432/cfa:100856253/cfa:488448/cfa:612139/cfa:403511/cfa:611002/cfa:404013/cfa:486596/cfa:611349/cfa:100686332/cfa:488475/cfa:487289/cfa:488087/cfa:403617/cfa:607513/cfa:442957/cfa:490904/cfa:479733/cfa:607357/cfa:477625/cfa:607357/cfa:481627/cfa:482994/cfa:485864/cfa:100855828/cfa:100855806/cfa:479975/cfa:403443/cfa:100686499/cfa:610817/cfa:100683432/c…	44	14	100686650/100856253/404013/611349/403617/442957/479733/607357_1/481627/100855828/403443/489968/490921/609157	30	403516/479646/100683432/488448/612139/403511/611002/486596/100686332/488475/487289/488087/607513/490904/477625/607357/482994/485864/100855806/479975/100686499/610817/100855681/479479/487107/483783/478227/477633/479856/403859
cfa04012	ErbB signaling pathway	46/3742	87/7301	0.422595637641128	0.999999865905192	487546/403924/100856038/403883/403872/607007/485874/487965/477085/480580/489692/488508/609429/612941/485004/490904/483808/475108/475176/475590/612814/485864/478575/100855828/403431/403735/481319/490878/610499/100855877/403429/482687/484648/475526/481105/102154676/489968/119870216/491292/489369/608125/607885/490439/403871/403657/489508	SHC4/MYC/PAK6/ERBB2/NRAS/HBEGF/PLCG1/CBLB/PIK3CB/RPS6KB1/PLCG2/ERBB4/JUN/CAMK2A/MAP2K7/PRKCA/GAB1/PTK2/AREG/EIF4EBP1/PAK2/SRC/GSK3B/PRKCG/TGFA/HRAS/NCK2/AKT1/RPS6KB2/MAPK3/CDKN1B/CAMK2B/RAF1/BRAF/ERBB3/CDKN1C/PRKCB/LOC119870216/ABL1/CBL/CRKL/PAK1/SHC1/KRAS/EGF/MAP2K4	cfa:487546/cfa:403924/cfa:100856038/cfa:403883/cfa:403872/cfa:607007/cfa:485874/cfa:487965/cfa:477085/cfa:480580/cfa:489692/cfa:488508/cfa:609429/cfa:612941/cfa:485004/cfa:490904/cfa:483808/cfa:475108/cfa:475176/cfa:475590/cfa:612814/cfa:485864/cfa:478575/cfa:100855828/cfa:403431/cfa:403735/cfa:481319/cfa:490878/cfa:610499/cfa:100855877/cfa:403429/cfa:610764/cfa:484648/cfa:475526/cfa:481105/cfa:4…	46	15	487546/100856038/480580/609429/475176/612814/100855828/403431/100855877/482687/475526/489968/119870216/403871/403657	31	403924/403883/403872/607007/485874/487965/477085/489692/488508/612941/485004/490904/483808/475108/475590/485864/478575/403735/481319/490878/610499/403429/484648/481105/102154676/491292/489369/608125/607885/490439/489508
cfa04974	Protein digestion and absorption	47/3742	89/7301	0.425541665039001	0.999999865905192	475085/485971/481734/482987/481036/482315/100685969/474811/481873/483669/484464/489173/486596/482478/607609/403966/403651/403840/490608/403700/403467/484420/481881/488636/479965/485197/477120/480684/475738/474778/102152687/612430/106558412/403466/100856711/483802/608184/490497/487318/474945/100687767/403668/490755/484601/403826/484425/403582	COL14A1/COL20A1/COL11A2/LOC482987/ATP1B4/COL28A1/COL11A1/COL27A1/COL9A1/KCNQ1/KCNN4/SLC36A1/SLC38A2/COL8A2/COL9A2/ATP1B1/COL1A1/COL4A6/SLC7A8/SLC3A1/COL7A1/SLC8A2/COL12A1/ATP1A4/COL24A1/KCNE3/MME/COL5A1/SLC8A1/COL15A1/COL25A1/COL9A3/LOC106558412/COL4A5/COL10A1/LOC483802/COL26A1/MEP1B/COL16A1/COL21A1/COL18A1/COL6A1/SLC8A3/SLC7A9/COL2A1/SLC1A5/COL6A3	cfa:475085/cfa:485971/cfa:481734/cfa:482987/cfa:481036/cfa:482315/cfa:100685969/cfa:474811/cfa:481873/cfa:483669/cfa:484464/cfa:489173/cfa:486596/cfa:482478/cfa:607609/cfa:403966/cfa:403651/cfa:403840/cfa:490608/cfa:403700/cfa:403467/cfa:484420/cfa:481881/cfa:488636/cfa:479965/cfa:485197/cfa:477120/cfa:480684/cfa:475738/cfa:474778/cfa:102152687/cfa:612430/cfa:106558412/cfa:403466/cfa:100856711/cf…	47	28	485971/481734/481036/482315/481873/483669/484464/403966/403840/490608/403700/403467/484420/488636/479965/477120/102152687/612430/403466/100856711/483802/490497/474945/403668/484601/403826/484425/403582	19	475085/482987/100685969/474811/489173/486596/482478/607609/403651/481881/485197/480684/475738/474778/106558412/608184/487318/100687767/490755
cfa00533	Glycosaminoglycan biosynthesis - keratan sulfate	8/3742	14/7301	0.432361161365728	0.999999865905192	482050/482527/481579/476397/488650/486158/489707/608143	ST3GAL1/B4GALT2/B4GALT1/LOC476397/B4GALT3/B3GNT7/LOC489707/B4GALT4	cfa:482050/cfa:482527/cfa:481579/cfa:476397/cfa:488650/cfa:486158/cfa:489707/cfa:608143	8	4	481579/476397/488650/608143	4	482050/482527/486158/489707
cfa00513	Various types of N-glycan biosynthesis	22/3742	41/7301	0.440090218486733	0.999999865905192	100682872/482527/488745/100682632/481579/480238/100688744/476516/480667/475418/481458/476397/404012/488650/609002/481021/486751/477223/490017/491680/480312/483398	LOC100682872/B4GALT2/MAN2A2/ALG11/B4GALT1/DAD1/CHST9/RPN1/LOC480667/MGAT4C/MGAT4B/LOC476397/DDOST/B4GALT3/ALG9/ALG13/B4GALNT3/RPN2/ALG1/HEXD/MGAT2/B4GALNT4	cfa:100682872/cfa:482527/cfa:488745/cfa:100682632/cfa:481579/cfa:480238/cfa:100688744/cfa:476516/cfa:480667/cfa:475418/cfa:481458/cfa:476397/cfa:404012/cfa:488650/cfa:609002/cfa:481021/cfa:486751/cfa:477223/cfa:490017/cfa:491680/cfa:480312/cfa:483398	22	12	100682872/100682632/481579/476516/481458/476397/404012/488650/609002/481021/477223/491680	10	482527/488745/480238/100688744/480667/475418/486751/490017/480312/483398
cfa05215	Prostate cancer	54/3742	103/7301	0.444375054219914	0.999999865905192	611934/100855704/482840/476006/612303/477966/403883/486114/482666/403872/481330/607474/404019/477085/415125/487057/482839/100855664/403869/476005/474919/XLOC_042223/485839/487760/491369/403715/479866/442860/483729/478575/442985/403885/612100/403431/403735/490878/477032/486894/100855877/442859/403429/483636/484648/475526/102154676/119870216/612070/100684945/479875/477295/119867218/479460/403871/40…	CREB3/CDK2/PLAT/LOC476006/CREB3L4/ZEB1/ERBB2/NKX3-1/PDGFC/NRAS/IL1R2/ETV5/HSP90B1/PIK3CB/FGFR2/CCNE2/IKBKB/E2F2/TP53/GSTP1/HSP90AB1/XLOC_042223/E2F1/ERG/CREB3L2/SRD5A2/CREBBP/PDGFRA/RELA/GSK3B/PDGFRB/MMP9/LOC612100/TGFA/HRAS/AKT1/CTNNB1/TCF7L2/MAPK3/NFKB1/CDKN1B/CREB3L1/RAF1/BRAF/CDKN1C/LOC119870216/TCF7L1/EP300/PDPK1/FOXO1/LOC119867218/PDGFD/KRAS/EGF	cfa:611934/cfa:100855704/cfa:482840/cfa:476006/cfa:612303/cfa:477966/cfa:403883/cfa:486114/cfa:482666/cfa:403872/cfa:481330/cfa:607474/cfa:404019/cfa:477085/cfa:415125/cfa:487057/cfa:482839/cfa:100855664/cfa:403869/cfa:476005/cfa:474919/cfa:476005/cfa:485839/cfa:487760/cfa:491369/cfa:403715/cfa:479866/cfa:442860/cfa:483729/cfa:478575/cfa:442985/cfa:403885/cfa:474919/cfa:403431/cfa:403735/cfa:4908…	54	16	477966/481330/607474/404019/474919/403715/403885/612100/403431/100855877/475526/119870216/477295/119867218/403871/403657	38	611934/100855704/482840/476006/612303/403883/486114/482666/403872/477085/415125/487057/482839/100855664/403869/476005/XLOC_042223/485839/487760/491369/479866/442860/483729/478575/442985/403735/490878/477032/486894/442859/403429/483636/484648/102154676/612070/100684945/479875/479460
cfa04658	Th1 and Th2 cell differentiation	39/3742	74/7301	0.447194167362628	0.999999865905192	490792/611571/476714/485874/607019/100142679/484185/610439/442990/607575/482839/119881611/609429/489957/102156419/488449/483729/474869/483925/485769/485116/607827/612821/100855877/403931/442859/481732/403790/403486/100271860/403439/489383/102155642/481457/479678/403977/610004/609027/100856077	FOS/CD247/TYK2/PLCG1/MAPK11/STAT6/JAK2/NOTCH3/IL13/DLL4/IKBKB/LOC119881611/JUN/IL4R/MAF/STAT1/RELA/DLA-DOA/NFATC1/JAG1/MAML2/DLA-DMB/MAPK13/MAPK3/CD4/NFKB1/DLA-DMA/IL5/PPP3CA/ZAP70/IL2RB/CD3G/NFKBIE/MAML1/NFATC3/IL12A/JAK3/PPP3CC/IFNGR1	cfa:490792/cfa:611571/cfa:476714/cfa:485874/cfa:607019/cfa:100142679/cfa:484185/cfa:610439/cfa:442990/cfa:607575/cfa:482839/cfa:474860/cfa:609429/cfa:489957/cfa:102156419/cfa:488449/cfa:483729/cfa:474869/cfa:483925/cfa:485769/cfa:485116/cfa:607827/cfa:612821/cfa:100855877/cfa:403931/cfa:442859/cfa:481732/cfa:403790/cfa:403486/cfa:100271860/cfa:403439/cfa:489383/cfa:102155642/cfa:481457/cfa:479678…	39	20	611571/607019/484185/442990/607575/119881611/609429/474869/485769/607827/100855877/403931/481732/403790/403486/100271860/403439/403977/610004/609027	19	490792/476714/485874/100142679/610439/482839/489957/102156419/488449/483729/483925/485116/612821/442859/489383/102155642/481457/479678/100856077
cfa01210	2-Oxocarboxylic acid metabolism	10/3742	18/7301	0.449490194461874	0.999999865905192	481081/609914/477177/478103/486059/476602/486633/475591/481576/486834	IDH3G/GPT/IDH3B/GOT2/AADAT/LOC476602/BCAT1/GOT1L1/ACO1/GOT1	cfa:481081/cfa:609914/cfa:477177/cfa:478103/cfa:486059/cfa:476602/cfa:486633/cfa:475591/cfa:481576/cfa:486834	10	4	477177/478103/475591/486834	6	481081/609914/486059/476602/486633/481576
cfa05207	Chemical carcinogenesis - receptor activation	92/3742	177/7301	0.452892862401397	0.999999865905192	611934/100686778/474855/100686650/490792/403516/403924/612303/490443/403802/403872/489863/404019/477085/477558/490160/480580/484185/482111/607575/487289/607952/478950/474938/484094/609429/609050/474919/442936/442957/100855820/490904/483038/485839/478680/607357_1/475590/612448/477625/491369/480527/607357/607262/482994/481735/485864/610304/483729/100855828/608459/612100/485769/403735/479975/490878/…	CREB3/CYP1A1/ATF6B/CACNA1A/FOS/CACNA1C/MYC/CREB3L4/CHRNB2/VEGFA/NRAS/KPNA7/HSP90B1/PIK3CB/LOC477558/EPHX4/RPS6KB1/JAK2/CHRNA3/DLL4/ADCY7/FGF17/IKBKE/LOC474938/KPNA5/JUN/MGST3/HSP90AB1/BIRC5/GNAI2/FGF20/PRKCA/CYP1B1/E2F1/KPNA4/ADCY1/EIF4EBP1/RPS6KA2/ADCY6/CREB3L2/CDC6/ADCY1/ARRB2/ADCY3/RXRB/SRC/LOC610304/RELA/PRKCG/FGF5/LOC612100/JAG1/HRAS/PRKACB/AKT1/FGF16/TNFSF11/CHRNA10/MGST2/LOC479912/KPNB1/KL…	cfa:611934/cfa:100686778/cfa:474855/cfa:100686650/cfa:490792/cfa:403516/cfa:403924/cfa:612303/cfa:490443/cfa:403802/cfa:403872/cfa:489863/cfa:404019/cfa:477085/cfa:477558/cfa:490160/cfa:480580/cfa:484185/cfa:482111/cfa:607575/cfa:487289/cfa:607952/cfa:478950/cfa:474938/cfa:484094/cfa:609429/cfa:609050/cfa:474919/cfa:442936/cfa:442957/cfa:100855820/cfa:490904/cfa:483038/cfa:485839/cfa:478680/cfa:6…	92	41	100686778/100686650/490443/403802/489863/404019/480580/484185/482111/607575/607952/474938/484094/609429/474919/442957/100855820/483038/607357_1/100855828/612100/485769/491974/485215/100855877/477814/475251/485972/403943/487623/489968/477340/119870216/493972/612404/403640/481657/486560/403871/403657/477813	51	611934/474855/490792/403516/403924/612303/403872/477085/477558/490160/487289/478950/609050/442936/490904/485839/478680/475590/612448/477625/491369/480527/607357/607262/482994/481735/485864/610304/483729/608459/403735/479975/490878/609418/476078/479912/491042/612788/610499/476909/442859/486588/477556/483636/484648/XLOC_030299/487364/478227/488696/403859/479911
cfa04146	Peroxisome	43/3742	82/7301	0.458609591923519	0.999999865905192	475826/610008/612520/478000/486710/100683930/481635/100684093/489688/481634/608947/611056/475814/100855521/491177/486222/100688128/484015/491304/477820/476032/483028/479564/608697/478901/478927/476863/484992/481018/106558006/474607/488110/488881/476258/475375/477743/486317/474630/479204/100856425/478972/490781/484827	PEX11B/PXMP4/ABCD1/LOC478000/PEX5/NUDT19/BAAT/MPV17L/MLYCD/LOC481634/PEX14/MPV17/HAO2/HMGCL/PIPOX/PXMP2/DECR2/PEX3/CRAT/ACSL5/PRDX5/XDH/SCP2/LOC608697/PECR/ACSL3/FAR1/PEX11G/ACSL4/LOC106558006/PEX13/EHHADH/NUDT12/SOD2/PRDX1/PEX26/DAO/HSD17B4/GNPAT/PEX11A/PEX19/ABCD4/MPV17L2	cfa:475826/cfa:610008/cfa:612520/cfa:478000/cfa:486710/cfa:100683930/cfa:481635/cfa:100684093/cfa:489688/cfa:481634/cfa:608947/cfa:611056/cfa:475814/cfa:100855521/cfa:491177/cfa:486222/cfa:100688128/cfa:484015/cfa:491304/cfa:477820/cfa:476032/cfa:483028/cfa:479564/cfa:608697/cfa:478901/cfa:478927/cfa:476863/cfa:484992/cfa:481018/cfa:475375/cfa:474607/cfa:488110/cfa:488881/cfa:476258/cfa:475375/cf…	43	15	481635/100684093/481634/475814/491177/486222/476032/479564/476863/474607/488110/488881/486317/479204/490781	28	475826/610008/612520/478000/486710/100683930/489688/608947/611056/100855521/100688128/484015/491304/477820/483028/608697/478901/478927/484992/481018/106558006/476258/475375/477743/474630/100856425/478972/484827
cfa05235	PD-L1 expression and PD-1 checkpoint pathway in cancer	44/3742	84/7301	0.461279528001362	0.999999865905192	490792/403872/611571/485874/483021/477085/607019/480580/484185/482839/609429/486717/488449/609544/478255/483729/483925/403735/483754/490878/612821/490283/480481/610499/100855877/403931/442859/403486/480348/100271860/480454/489383/102155642/478108/484648/119870216/479678/403871/489547/474844/403657/448807/609027/100856077	FOS/NRAS/CD247/PLCG1/ALK/PIK3CB/MAPK11/RPS6KB1/JAK2/IKBKB/JUN/PTPN6/STAT1/TIRAP/RASGRP1/RELA/NFATC1/HRAS/BATF2/AKT1/MAPK13/BATF3/MAP3K3/RPS6KB2/MAPK3/CD4/NFKB1/PPP3CA/HIF1A/ZAP70/MAP2K6/CD3G/NFKBIE/CSNK2A2/RAF1/LOC119870216/NFATC3/KRAS/MAP2K3/CSNK2B/EGF/TLR2/PPP3CC/IFNGR1	cfa:490792/cfa:403872/cfa:611571/cfa:485874/cfa:483021/cfa:477085/cfa:607019/cfa:480580/cfa:484185/cfa:482839/cfa:609429/cfa:486717/cfa:488449/cfa:609544/cfa:478255/cfa:483729/cfa:483925/cfa:403735/cfa:483754/cfa:490878/cfa:612821/cfa:490283/cfa:480481/cfa:610499/cfa:100855877/cfa:403931/cfa:442859/cfa:403486/cfa:480348/cfa:100271860/cfa:480454/cfa:489383/cfa:102155642/cfa:478108/cfa:484648/cfa:4…	44	19	611571/483021/607019/480580/484185/609429/486717/490283/100855877/403931/403486/480348/100271860/478108/119870216/403871/474844/403657/609027	25	490792/403872/485874/477085/482839/488449/609544/478255/483729/483925/403735/483754/490878/612821/480481/610499/442859/480454/489383/102155642/484648/479678/489547/448807/100856077
cfa00534	Glycosaminoglycan biosynthesis - heparan sulfate / heparin	12/3742	22/7301	0.462699172494881	0.999999865905192	492142/493990/487911/487918/487622/100856320/486091/487363/481445/664717/483785/111096478	HS6ST2/XYLT2/NDST4/NDST3/GLCE/NDST2/EXTL3/EXTL1/B4GALT7/B3GALT6/B3GAT3/HS3ST6	cfa:492142/cfa:493990/cfa:487911/cfa:487918/cfa:487622/cfa:100856320/cfa:486091/cfa:487363/cfa:481445/cfa:664717/cfa:483785/cfa:489512	12	3	486091/483785/111096478	9	492142/493990/487911/487918/487622/100856320/487363/481445/664717
cfa04730	Long-term depression	29/3742	55/7301	0.466968351667065	0.999999865905192	606491/100686650/487515/610380/403872/100856190/553102/442957/490904/608811/403608/100855828/403735/477160/476548/482873/609616/403928/102154318/479444/100855877/403943/484648/475526/489968/478227/403871/489168/609157	RYR1/CACNA1A/PLA2G4F/CRHR1/NRAS/PLCB2/GUCY1B1/GNAI2/PRKCA/PLA2G4D/PPP2CA/PRKCG/HRAS/PLCB4/ITPR1/PPP2CB/PRKG1/GNAQ/GNA12/PPP2R1B/MAPK3/GNAS/RAF1/BRAF/PRKCB/GNAI1/KRAS/GRIA1/GNAO1	cfa:606491/cfa:100686650/cfa:487515/cfa:610380/cfa:403872/cfa:100856190/cfa:553102/cfa:442957/cfa:490904/cfa:608811/cfa:403608/cfa:100855828/cfa:403735/cfa:477160/cfa:476548/cfa:482873/cfa:609616/cfa:403928/cfa:102154318/cfa:479444/cfa:100855877/cfa:403943/cfa:484648/cfa:475526/cfa:489968/cfa:611810/cfa:403872/cfa:489168/cfa:609157	29	17	606491/100686650/487515/610380/100856190/553102/442957/608811/403608/100855828/482873/100855877/403943/475526/489968/403871/609157	12	403872/490904/403735/477160/476548/609616/403928/102154318/479444/484648/478227/489168
cfa04966	Collecting duct acid secretion	15/3742	28/7301	0.478184110958345	0.999999865905192	483691/480360/487981/403729/102152234/100686787/477928/475667/607705/477740/482779/479685/488069/481939/431686	TCIRG1/ATP6V1D/ATP6V1A/ATP6V0E1/LOC102152234/LOC100686787/CA2/ATP6V1C2/ATP6V0A1/ATP6V1E1/ATP6V0A4/ATP6V0D1/SLC12A7/LOC481939/ATP4A	cfa:483691/cfa:480360/cfa:487981/cfa:403729/cfa:403729/cfa:403729/cfa:477928/cfa:475667/cfa:607705/cfa:477740/cfa:482779/cfa:479685/cfa:488069/cfa:481939/cfa:431686	15	8	487981/102152234/100686787/475667/477740/482779/481939/431686	7	483691/480360/403729/477928/607705/479685/488069
cfa05140	Leishmaniasis	33/3742	63/7301	0.479200144104742	0.999999865905192	489928/612998/488596/490792/119869994/403462/607700/442942/607019/490796/102156745/484185/119881611/403998/609429/489664/486717/487375/488449/483729/474869/607827/612821/100855877/442859/481732/100685794/403922/489968/486601/403977/448807/100856077	ITGAM/MARCKSL1/TGFB2/FOS/LOC119869994/FCGR1A/NCF1/PTGS2/MAPK11/TGFB3/MAP3K7/JAK2/LOC119881611/TGFB1/JUN/CYBA/PTPN6/LOC487375/STAT1/RELA/DLA-DOA/DLA-DMB/MAPK13/MAPK3/NFKB1/DLA-DMA/LOC100685794/TNF/PRKCB/IRAK4/IL12A/TLR2/IFNGR1	cfa:489928/cfa:612998/cfa:488596/cfa:490792/cfa:612998/cfa:403462/cfa:607700/cfa:442942/cfa:607019/cfa:490796/cfa:102156745/cfa:484185/cfa:474860/cfa:403998/cfa:609429/cfa:489664/cfa:486717/cfa:487375/cfa:488449/cfa:483729/cfa:474869/cfa:607827/cfa:612821/cfa:100855877/cfa:442859/cfa:481732/cfa:100685794/cfa:403922/cfa:489968/cfa:486601/cfa:403977/cfa:448807/cfa:100856077	33	19	489928/403462/607700/607019/102156745/484185/119881611/609429/486717/487375/474869/607827/100855877/481732/100685794/403922/489968/486601/403977	14	612998/488596/490792/119869994/442942/490796/403998/489664/488449/483729/612821/442859/448807/100856077
cfa04136	Autophagy - other	17/3742	32/7301	0.486640107140047	0.999999865905192	479646/610936/102154798/490371/474636/483756/480950/403608/608378/489561/482873/489525/478564/479479/480428/486535/477412	GABARAPL2/MLST8/ATG9A/BECN2/ATG12/ATG2A/IGBP1/PPP2CA/RPTOR/ATG4C/PPP2CB/ULK2/ATG3/GABARAP/ATG2B/ATG101/ATG16L1	cfa:479646/cfa:610936/cfa:102154798/cfa:490371/cfa:474636/cfa:483756/cfa:480950/cfa:403608/cfa:608378/cfa:489561/cfa:482873/cfa:489525/cfa:478564/cfa:479479/cfa:480428/cfa:486535/cfa:477412	17	8	490371/474636/480950/403608/489561/482873/478564/486535	9	479646/610936/102154798/483756/608378/489525/479479/480428/477412
cfa05144	Malaria	19/3742	36/7301	0.494062550373364	0.999999865905192	487486/488596/403441/403981/490796/610775/403438/481124/608246/403998/609898/403994/403985/403922/403982/403977/489905/448807/476665	THBS1/TGFB2/HGF/CCL2/TGFB3/PECAM1/MET/LRP1/CSF3/TGFB1/GYPC/SELP/IL6/TNF/VCAM1/IL12A/ITGAL/TLR2/COMP	cfa:487486/cfa:488596/cfa:403441/cfa:403981/cfa:490796/cfa:610775/cfa:403438/cfa:481124/cfa:608246/cfa:403998/cfa:609898/cfa:403994/cfa:403985/cfa:403922/cfa:403982/cfa:403977/cfa:489905/cfa:448807/cfa:476665	19	7	403441/610775/608246/403922/403977/489905/476665	12	487486/488596/403981/490796/403438/481124/403998/609898/403994/403985/403982/448807
cfa05211	Renal cell carcinoma	39/3742	75/7301	0.494823714341761	0.999999865905192	488596/403441/100856038/403802/403872/482437/477085/490796/484495/403438/477952/403998/609429/106559217/608366/494000/480092/479529/483808/403955/612814/479866/403431/403735/490878/119863992/100855877/483225/491286/480348/474578/484648/475526/119870216/100684945/608125/607885/403871/488971	TGFB2/HGF/PAK6/VEGFA/NRAS/SLC2A1/PIK3CB/TGFB3/EGLN2/MET/CUL2/TGFB1/JUN/RAC3/ARNT2/VHL/FH/FLCN/GAB1/RAC1/PAK2/CREBBP/TGFA/HRAS/AKT1/ARNT/MAPK3/RAP1A/RAPGEF1/HIF1A/EPAS1/RAF1/BRAF/LOC119870216/EP300/CRKL/PAK1/KRAS/EGLN1	cfa:488596/cfa:403441/cfa:100856038/cfa:403802/cfa:403872/cfa:482437/cfa:477085/cfa:490796/cfa:484495/cfa:403438/cfa:477952/cfa:403998/cfa:609429/cfa:403955/cfa:608366/cfa:494000/cfa:480092/cfa:479529/cfa:483808/cfa:403955/cfa:612814/cfa:479866/cfa:403431/cfa:403735/cfa:490878/cfa:608366/cfa:100855877/cfa:483225/cfa:491286/cfa:480348/cfa:474578/cfa:484648/cfa:475526/cfa:449021/cfa:100684945/cfa:6…	39	15	403441/100856038/403802/482437/477952/609429/403955/612814/403431/100855877/483225/480348/475526/119870216/403871	24	488596/403872/477085/490796/484495/403438/403998/106559217/608366/494000/480092/479529/483808/479866/403735/490878/119863992/491286/474578/484648/100684945/608125/607885/488971
cfa04270	Vascular smooth muscle contraction	61/3742	118/7301	0.498734135195667	0.999999865905192	474762/486361/487515/608135/403516/100855938/100856354/100683226/475345/488012/403424/477587/477187/450187/475792/479497/490455/100856190/487289/403984/490402/606992/553102/490230/485856/490904/608811/484429/607357_1/403960/477625/607357/403817/482994/100855828/477160/479975/476548/609616/403928/403962/102154318/403508/607030/609934/100855877/403557/490722/482970/403954/488438/403943/484648/47552…	NPR2/PLA2G3/PLA2G4F/CALD1/CACNA1C/RAMP3/ARHGEF1/PPP1R12C/MYLK3/MYLK/EDN1/ACTA2/MYLK2/EDNRA/ACTG2/MYH10/NPR1/PLCB2/ADCY7/KCNMA1/ARHGEF11/MYL6B/GUCY1B1/PPP1R12B/MYL9/PRKCA/PLA2G4D/PTGIR/ADCY1/ADORA2A/ADCY6/ADCY1/ADM/ADCY3/PRKCG/PLCB4/PRKACB/ITPR1/PRKG1/GNAQ/ADRA1B/GNA12/EDN2/MYL6/PRKCE/MAPK3/PPP1CC/PRKCH/ROCK2/RHOA/CALCRL/GNAS/RAF1/BRAF/ADORA2B/KCNMB3/PRKCB/CALML4/KCNMB1/LOC488190/ADCY5	cfa:474762/cfa:486361/cfa:487515/cfa:608135/cfa:403516/cfa:100855938/cfa:100856354/cfa:100683226/cfa:475345/cfa:488012/cfa:403424/cfa:477587/cfa:477187/cfa:450187/cfa:475792/cfa:479497/cfa:490455/cfa:100856190/cfa:487289/cfa:403984/cfa:490402/cfa:606992/cfa:553102/cfa:475411/cfa:485856/cfa:490904/cfa:608811/cfa:484429/cfa:607357/cfa:403960/cfa:477625/cfa:607357/cfa:403817/cfa:482994/cfa:100855828…	61	19	486361/487515/100855938/475345/477187/100856190/403984/553102/608811/607357_1/403817/100855828/100855877/403557/490722/488438/403943/475526/489968	42	474762/608135/403516/100856354/100683226/488012/403424/477587/450187/475792/479497/490455/487289/490402/606992/490230/485856/490904/484429/403960/477625/607357/482994/477160/479975/476548/609616/403928/403962/102154318/403508/607030/609934/482970/403954/484648/403410/488085/478351/403983/488190/403859
cfa00980	Metabolism of xenobiotics by cytochrome P450	21/3742	40/7301	0.500692957657355	0.999999865905192	100686778/476006/477558/474938/476005/609050/XLOC_042223/483038/610304/612477/476078/479912/477814/477556/449023/119867218/479911/478487/607806/477813/484491	CYP1A1/LOC476006/LOC477558/LOC474938/GSTP1/MGST3/XLOC_042223/CYP1B1/LOC610304/CYP2F1/MGST2/LOC479912/GSTO2/LOC477556/HSD11B1/LOC119867218/LOC479911/ADH4/LOC607806/GSTO1/CYP2S1	cfa:100686778/cfa:476006/cfa:477558/cfa:474938/cfa:476005/cfa:609050/cfa:476005/cfa:483038/cfa:610304/cfa:612477/cfa:476078/cfa:479912/cfa:477814/cfa:100856518/cfa:449023/cfa:476005/cfa:479911/cfa:478487/cfa:607806/cfa:477813/cfa:484491	21	7	100686778/474938/483038/612477/477814/119867218/477813	14	476006/477558/476005/609050/XLOC_042223/610304/476078/479912/477556/449023/479911/478487/607806/484491
cfa04713	Circadian entrainment	48/3742	93/7301	0.514112596257127	0.999999865905192	606491/490792/403516/100683432/480087/612139/403511/611002/611349/100686332/100856190/487289/488087/100686627/403617/607513/553102/612941/442957/490904/479733/490831/607357_1/477625/607357/482994/100855828/100855806/477160/479975/476548/609616/403928/100855877/610817/482687/100855681/403943/403533/489284/489968/478351/483783/478227/403859/489168/489488/609157	RYR1/FOS/CACNA1C/GNG5/ADCY10/GNG7/GNB3/GNG14/GNG13/GNG12/PLCB2/ADCY7/GNB4/RYR3/GNGT2/GNG4/GUCY1B1/CAMK2A/GNAI2/PRKCA/GNB2/RPS6KA5/ADCY1/ADCY6/ADCY1/ADCY3/PRKCG/GNG11/PLCB4/PRKACB/ITPR1/PRKG1/GNAQ/MAPK3/GNG2/CAMK2B/LOC100855681/GNAS/CACNA1H/KCNJ5/PRKCB/CALML4/GNG3/GNAI1/ADCY5/GRIA1/PER1/GNAO1	cfa:606491/cfa:490792/cfa:403516/cfa:100683432/cfa:480087/cfa:612139/cfa:403511/cfa:611002/cfa:611349/cfa:100686332/cfa:100856190/cfa:487289/cfa:488087/cfa:100686627/cfa:403617/cfa:607513/cfa:553102/cfa:612941/cfa:442957/cfa:490904/cfa:479733/cfa:490831/cfa:607357/cfa:477625/cfa:607357/cfa:482994/cfa:100855828/cfa:100855806/cfa:477160/cfa:479975/cfa:476548/cfa:609616/cfa:403928/cfa:100855877/cfa:…	48	17	606491/480087/611349/100856190/403617/553102/442957/479733/490831/607357_1/100855828/100855877/482687/403943/403533/489968/609157	31	490792/403516/100683432/612139/403511/611002/100686332/487289/488087/100686627/607513/612941/490904/477625/607357/482994/100855806/477160/479975/476548/609616/403928/610817/100855681/489284/478351/483783/478227/403859/489168/489488
cfa04210	Apoptosis	71/3742	138/7301	0.516004037992702	0.999999865905192	609293/490792/485069/100174780/478918/609624/489433/403537/403400/403872/477570/608843/487449/477085/403484/491356/475923/480571/482839/484745/486896/479065/611262/488472/488473/403869/609429/483649/476010/442936/403580/479464/403402/480118/475258/482665/483745/100688321/479458/XLOC_004732/475756/483729/100855728/100855995/612153/403735/476548/474663/100502558/490878/612984/480361/100855877/48067…	IL3RA/FOS/GADD45B/TNFSF10/TUBA4A/CAPN11/BIRC3/MCL1/CTSS/NRAS/LOC477570/CTSK/DFFA/PIK3CB/SPTAN1/DAB2IP/ACTG1/SEPTIN4/IKBKB/PARP3/CASP7/CTSH/TRADD/CASP10/CASP8/TP53/JUN/PIDD1/CTSF/BIRC5/ACTB/BIRC2/NGF/CAPN2/CYCS/CTSO/CAPN1/LOC100688321/CASP12/XLOC_004732/EIF2AK3/RELA/GADD45A/LOC100855995/BBC3/HRAS/ITPR1/LMNB1/PMAIP1/AKT1/HRK/EIF2S1/MAPK3/TRAF2/NFKB1/CASP2/NTRK1/RIPK1/LMNB2/RAF1/MAP3K14/TNF/LOC11987…	cfa:609293/cfa:490792/cfa:485069/cfa:100174780/cfa:610636/cfa:483745/cfa:489433/cfa:403537/cfa:403400/cfa:403872/cfa:608051/cfa:608843/cfa:487449/cfa:477085/cfa:403484/cfa:491356/cfa:403580/cfa:480571/cfa:482839/cfa:484745/cfa:486896/cfa:479065/cfa:611262/cfa:488472/cfa:488473/cfa:403869/cfa:609429/cfa:483649/cfa:476010/cfa:442936/cfa:403580/cfa:479464/cfa:403402/cfa:480118/cfa:475258/cfa:482665/…	71	23	609293/609624/403400/477570/486896/609429/482665/100688321/475756/100855728/100502558/480361/100855877/490404/102152063/403922/119870216/403662/403567/403871/100688895/489030/119866377	48	490792/485069/100174780/478918/489433/403537/403872/608843/487449/477085/403484/491356/475923/480571/482839/484745/479065/611262/488472/488473/403869/483649/476010/442936/403580/479464/403402/480118/475258/483745/479458/XLOC_004732/483729/100855995/612153/403735/476548/474663/490878/612984/480673/442859/482737/485070/484648/490926/488770/479875
cfa04660	T cell receptor signaling pathway	49/3742	95/7301	0.51602791220581	0.999999865905192	490792/100856038/403872/611571/485874/487965/477085/607019/102156745/482839/482140/609429/485004/486717/608060/612814/478255/476188/483729/478575/483925/403735/481319/490878/612821/100855877/403931/442859/490255/479921/403954/403790/403486/100271860/489383/102155642/484648/490926/403922/489159/119870216/481131/479875/607885/475032/483076/479678/403871/609027	FOS/PAK6/NRAS/CD247/PLCG1/CBLB/PIK3CB/MAPK11/MAP3K7/IKBKB/TEC/JUN/MAP2K7/PTPN6/VAV2/PAK2/RASGRP1/MALT1/RELA/GSK3B/NFATC1/HRAS/NCK2/AKT1/MAPK13/MAPK3/CD4/NFKB1/PTPRC/VAV3/RHOA/IL5/PPP3CA/ZAP70/CD3G/NFKBIE/RAF1/MAP3K14/TNF/ITK/LOC119870216/CDK4/PDPK1/PAK1/FYN/CD8B/NFATC3/KRAS/PPP3CC	cfa:490792/cfa:100856038/cfa:403872/cfa:611571/cfa:485874/cfa:487965/cfa:477085/cfa:607019/cfa:102156745/cfa:482839/cfa:482140/cfa:609429/cfa:485004/cfa:486717/cfa:608060/cfa:612814/cfa:478255/cfa:476188/cfa:483729/cfa:478575/cfa:483925/cfa:403735/cfa:481319/cfa:490878/cfa:612821/cfa:100855877/cfa:403931/cfa:442859/cfa:490255/cfa:479921/cfa:403954/cfa:403790/cfa:403486/cfa:100271860/cfa:489383/cf…	49	20	100856038/611571/607019/102156745/609429/486717/612814/100855877/403931/490255/403790/403486/100271860/403922/489159/119870216/481131/483076/403871/609027	29	490792/403872/485874/487965/477085/482839/482140/485004/608060/478255/476188/483729/478575/483925/403735/481319/490878/612821/442859/479921/403954/489383/102155642/484648/490926/479875/607885/475032/479678
cfa05142	Chagas disease	49/3742	95/7301	0.51602791220581	0.999999865905192	488596/490792/403981/478053/607658/611571/480600/476694/403658/477085/607019/490796/477039/100856190/482839/403998/488473/609429/442957/607357_1/491587/607357/403608/481628/483729/477160/482873/484156/490878/403928/612821/479444/100855877/442859/489383/403943/403476/403985/403922/119870216/486601/478227/403977/111089957/448807/480144/489508/100856077/609157	TGFB2/FOS/CCL2/PPP2R2B/GNAL/CD247/LOC480600/CALR/BDKRB2/PIK3CB/MAPK11/TGFB3/TGFBR2/PLCB2/IKBKB/TGFB1/CASP8/JUN/GNAI2/ADCY1/PPP2R2D/ADCY1/PPP2CA/TGFBR1/RELA/PLCB4/PPP2CB/GNA14/AKT1/GNAQ/MAPK13/PPP2R1B/MAPK3/NFKB1/CD3G/GNAS/SERPINE1/IL6/TNF/LOC119870216/IRAK4/GNAI1/IL12A/TLR6/TLR2/SMAD2/MAP2K4/IFNGR1/GNAO1	cfa:488596/cfa:490792/cfa:403981/cfa:478053/cfa:607658/cfa:611571/cfa:480600/cfa:476694/cfa:403658/cfa:477085/cfa:607019/cfa:490796/cfa:477039/cfa:100856190/cfa:482839/cfa:403998/cfa:488473/cfa:609429/cfa:442957/cfa:607357/cfa:491587/cfa:607357/cfa:403608/cfa:481628/cfa:483729/cfa:477160/cfa:482873/cfa:484156/cfa:490878/cfa:403928/cfa:612821/cfa:479444/cfa:100855877/cfa:442859/cfa:489383/cfa:4039…	49	21	478053/607658/611571/480600/476694/607019/100856190/609429/442957/607357_1/403608/482873/100855877/403943/403922/119870216/486601/403977/111089957/480144/609157	28	488596/490792/403981/403658/477085/490796/477039/482839/403998/488473/491587/607357/481628/483729/477160/484156/490878/403928/612821/479444/442859/489383/403476/403985/478227/448807/489508/100856077
cfa05202	Transcriptional misregulation in cancer	95/3742	185/7301	0.519152312762196	0.999999865905192	489928/482840/403924/488816/485069/100686903/486025/477966/489433/403462/480522/481330/607474/482594/607076/477598/477039/403438/487746/480526/482372/609786/100856381/479417/403869/608366/100271859/102156419/100684628/487044/488269/480110/481764/479464/475108/415126/490720/487760/100855805/491135/611519/609986/475456/488574/481735/480171/483729/478549/100855728/609253/403885/608847/106558237/4900…	ITGAM/PLAT/MYC/PROM1/GADD45B/ID2/FLT3/ZEB1/BIRC3/FCGR1A/JUP/IL1R2/ETV5/DUSP6/CD14/ITGB7/TGFBR2/MET/RUNX1/RARA/HOXA9/EWSR1/FUS/KMT2A/TP53/ARNT2/HMGA2/MAF/NR4A3/RUNX1T1/H1-4/H3-3A/ETV7/BIRC2/PTK2/MITF/SIX4/ERG/CDK9/TAF15/H3C12/MPO/SMAD1/ELK4/RXRB/SS18/RELA/NFKBIZ/GADD45A/WT1/MMP9/CCND3/LOC106558237/BAIAP3/EYA1/CCNA2/DDX5/ARNT/NFKB1/PAX8/MLLT3/ETV4/FLI1/ETV1/CDKN1B/MEN1/ZBTB17/DOT1L/NTRK1/NCOR1/PBX1…	cfa:489928/cfa:482840/cfa:403924/cfa:488816/cfa:485069/cfa:102151783/cfa:486025/cfa:477966/cfa:489433/cfa:403462/cfa:480522/cfa:481330/cfa:607474/cfa:482594/cfa:607076/cfa:477598/cfa:477039/cfa:403438/cfa:487746/cfa:480526/cfa:482372/cfa:609786/cfa:100856381/cfa:479417/cfa:403869/cfa:608366/cfa:100271859/cfa:102156419/cfa:100684628/cfa:487044/cfa:611519/cfa:475916/cfa:481764/cfa:479464/cfa:475108…	95	29	489928/486025/477966/403462/481330/607474/482594/482372/100271859/488269/490720/480171/100855728/403885/106558237/490079/483845/481556/403641/489286/475246/490404/403439/490719/612476/486564/477295/608175/611255	66	482840/403924/488816/485069/100686903/489433/480522/607076/477598/477039/403438/487746/480526/609786/100856381/479417/403869/608366/102156419/100684628/487044/480110/481764/479464/475108/415126/487760/100855805/491135/611519/609986/475456/488574/481735/483729/478549/609253/608847/477910/480472/119863992/442859/403927/403429/483758/607083/485073/479515/488669/488263/474619/485023/477804/488575/106…
cfa04622	RIG-I-like receptor signaling pathway	28/3742	54/7301	0.519682692622414	0.999999865905192	491103/489370/488371/607019/102156745/482839/485789/478950/611262/488472/488473/481145/483131/100855560/474636/476412/483729/612821/480673/442859/491043/478061/483800/102152063/403922/606815/403977/485632	TRIM25/NLRX1/IFIH1/MAPK11/MAP3K7/IKBKB/MAVS/IKBKE/TRADD/CASP10/CASP8/TBK1/SIKE1/DDX58/ATG12/IRF3/RELA/MAPK13/TRAF2/NFKB1/TBKBP1/MAP3K1/TKFC/RIPK1/TNF/STING1/IL12A/AZI2	cfa:491103/cfa:489370/cfa:488371/cfa:607019/cfa:102156745/cfa:482839/cfa:485789/cfa:478950/cfa:611262/cfa:488472/cfa:488473/cfa:481145/cfa:483131/cfa:100855560/cfa:474636/cfa:476412/cfa:483729/cfa:612821/cfa:480673/cfa:442859/cfa:491043/cfa:478061/cfa:483800/cfa:102152063/cfa:403922/cfa:606815/cfa:403977/cfa:485632	28	10	607019/102156745/483131/474636/483800/102152063/403922/606815/403977/485632	18	491103/489370/488371/482839/485789/478950/611262/488472/488473/481145/100855560/476412/483729/612821/480673/442859/491043/478061
cfa03050	Proteasome	29/3742	56/7301	0.522007445659915	0.999999865905192	607466/119874448/480512/100855659/100855613/480478/474867/480465/474865/478522/475934/100683530/480610/476867/100192385/475040/484700/100856395/475980/475338/100687259/XLOC_035772/480537/480290/100686432/404305/476470/477184/100686423	PSMB6/PSMA4/PSME3/PSMB5/PSMC4/PSMC5/PSMB9/PSMD12/PSMB8/PSMC6/PSMD13/PSMD1/PSMD11/PSMA1/PSMD4/PSMB1/PSMD6/PSMA8/PSMC3/PSMB2/LOC100687259/XLOC_035772/PSMB3/PSMA6/LOC100686432/PSMA7/PSMD8/PSMF1/PSMB7	cfa:607466/cfa:100687556/cfa:480512/cfa:100855659/cfa:100855613/cfa:480478/cfa:474867/cfa:480465/cfa:474865/cfa:478522/cfa:475934/cfa:100683530/cfa:480610/cfa:476867/cfa:100192385/cfa:475040/cfa:484700/cfa:100856395/cfa:475980/cfa:475338/cfa:478522/cfa:476867/cfa:480537/cfa:480290/cfa:476867/cfa:100856395/cfa:476470/cfa:477184/cfa:100686423	29	20	607466/480465/478522/475934/100683530/476867/100192385/475040/484700/100856395/475338/100687259/XLOC_035772/480537/480290/100686432/404305/476470/477184/100686423	9	119874448/480512/100855659/100855613/480478/474867/474865/480610/475980
cfa04380	Osteoclast differentiation	55/3742	107/7301	0.526779307048179	0.999999865905192	488596/484445/490792/486814/607899/403462/608412/607700/476714/608843/477085/607019/102156745/477039/482839/100856456/482140/489692/403998/609429/489664/485004/106559217/609409/474544/403955/415126/488449/490006/481628/442949/483729/483925/490878/481111/100856468/612821/609418/100855877/480673/442859/481328/403486/480454/481459/490926/403922/119870216/486858/484309/475032/611255/611795/609027/100…	TGFB2/FOSB/FOS/BLNK/IRF9/FCGR1A/FOSL2/NCF1/TYK2/CTSK/PIK3CB/MAPK11/MAP3K7/TGFBR2/IKBKB/JUNB/TEC/PLCG2/TGFB1/JUN/CYBA/MAP2K7/RAC3/JUND/FHL2/RAC1/MITF/STAT1/SOCS1/TGFBR1/SOCS3/RELA/NFATC1/AKT1/STAT2/IFNAR2/MAPK13/TNFSF11/MAPK3/TRAF2/NFKB1/IL1R1/PPP3CA/MAP2K6/SQSTM1/MAP3K14/TNF/LOC119870216/NFKB2/LOC484309/FYN/SPI1/CSF1/PPP3CC/IFNGR1	cfa:488596/cfa:484445/cfa:490792/cfa:486814/cfa:607899/cfa:403462/cfa:608412/cfa:607700/cfa:476714/cfa:608843/cfa:477085/cfa:607019/cfa:102156745/cfa:477039/cfa:482839/cfa:100856456/cfa:482140/cfa:489692/cfa:403998/cfa:609429/cfa:489664/cfa:485004/cfa:403955/cfa:609409/cfa:474544/cfa:403955/cfa:415126/cfa:488449/cfa:490006/cfa:481628/cfa:442949/cfa:483729/cfa:483925/cfa:490878/cfa:481111/cfa:1008…	55	17	486814/403462/607700/607019/102156745/100856456/609429/403955/442949/100855877/481328/403486/403922/119870216/484309/611255/609027	38	488596/484445/490792/607899/608412/476714/608843/477085/477039/482839/482140/489692/403998/489664/485004/106559217/609409/474544/415126/488449/490006/481628/483729/483925/490878/481111/100856468/612821/609418/480673/442859/480454/481459/490926/486858/475032/611795/100856077
cfa05221	Acute myeloid leukemia	35/3742	68/7301	0.534563030409619	0.999999865905192	489928/403924/486025/403462/480522/403872/482594/607076/477085/480580/482839/487746/480526/487044/475590/609986/483729/403735/490878/486894/483845/481772/610499/100855877/442859/484648/475526/442959/477302/119870216/488770/612070/487641/403871/611255	ITGAM/MYC/FLT3/FCGR1A/JUP/NRAS/DUSP6/CD14/PIK3CB/RPS6KB1/IKBKB/RUNX1/RARA/RUNX1T1/EIF4EBP1/MPO/RELA/HRAS/AKT1/TCF7L2/CCNA2/PIM1/RPS6KB2/MAPK3/NFKB1/RAF1/BRAF/PIM2/CCNA1/LOC119870216/BCL2A1/TCF7L1/PML/KRAS/SPI1	cfa:489928/cfa:403924/cfa:486025/cfa:403462/cfa:480522/cfa:403872/cfa:482594/cfa:607076/cfa:477085/cfa:480580/cfa:482839/cfa:487746/cfa:480526/cfa:487044/cfa:475590/cfa:609986/cfa:483729/cfa:403735/cfa:490878/cfa:486894/cfa:483845/cfa:481772/cfa:610499/cfa:100855877/cfa:442859/cfa:484648/cfa:475526/cfa:442959/cfa:477302/cfa:449021/cfa:488770/cfa:612070/cfa:487641/cfa:403872/cfa:611255	35	11	489928/486025/403462/482594/480580/483845/100855877/475526/119870216/403871/611255	24	403924/480522/403872/607076/477085/482839/487746/480526/487044/475590/609986/483729/403735/490878/486894/481772/610499/442859/484648/442959/477302/488770/612070/487641
cfa04919	Thyroid hormone signaling pathway	63/3742	123/7301	0.539502472598849	0.999999865905192	403924/481036/607887/403872/485874/482437/612596/477085/475923/403966/100856190/610439/489692/490929/403599/491964/488636/403869/490904/403580/479883/482023/485494/488449/477496/479866/XLOC_004732/481735/485864/478910/478575/100855828/485586/403878/414755/403735/477160/479975/490878/477032/478019/100855877/486808/480533/479797/479515/480348/490971/609603/484648/403807/480011/489968/119870216/4769…	MYC/ATP1B4/RCAN1/NRAS/PLCG1/SLC2A1/DIO3/PIK3CB/ACTG1/ATP1B1/PLCB2/NOTCH3/PLCG2/PLCD3/THRB/SLC16A2/ATP1A4/TP53/PRKCA/ACTB/TSC2/MED30/TBC1D4/STAT1/MED13L/CREBBP/XLOC_004732/RXRB/SRC/PLCD4/GSK3B/PRKCG/PLCD1/ATP2A2/PLN/HRAS/PLCB4/PRKACB/AKT1/CTNNB1/PFKP/MAPK3/PLCE1/MED1/ATP2A1/NCOR1/HIF1A/KAT2A/SLCO1C1/RAF1/MYH7/PFKFB2/PRKCB/LOC119870216/MED4/THRA/EP300/PDPK1/FOXO1/ESR1/KRAS/GATA4/PFKM	cfa:403924/cfa:481036/cfa:607887/cfa:403872/cfa:485874/cfa:482437/cfa:612596/cfa:477085/cfa:403580/cfa:403966/cfa:100856190/cfa:610439/cfa:489692/cfa:490929/cfa:403599/cfa:491964/cfa:488636/cfa:403869/cfa:490904/cfa:403580/cfa:479883/cfa:482023/cfa:485494/cfa:488449/cfa:477496/cfa:479866/cfa:403580/cfa:481735/cfa:485864/cfa:478910/cfa:478575/cfa:100855828/cfa:485586/cfa:403878/cfa:414755/cfa:4037…	63	24	481036/482437/403966/100856190/491964/488636/482023/478910/100855828/485586/478019/100855877/480533/479797/480348/403807/489968/119870216/476917/477295/403640/403871/486079/403849	39	403924/607887/403872/485874/612596/477085/475923/610439/489692/490929/403599/403869/490904/403580/479883/485494/488449/477496/479866/XLOC_004732/481735/485864/478575/403878/414755/403735/477160/479975/490878/477032/486808/479515/490971/609603/484648/480011/403601/100684945/479875
cfa00511	Other glycan degradation	9/3742	17/7301	0.541815172384272	0.999999865905192	474760/481717/611620/612206/484016/486166/484932/483347/491680	GBA2/NEU1/MAN2C1/GBA/FUCA2/NEU2/MAN2B1/ENGASE/HEXD	cfa:474760/cfa:481717/cfa:611620/cfa:612206/cfa:484016/cfa:486166/cfa:484932/cfa:483347/cfa:491680	9	2	486166/491680	7	474760/481717/611620/612206/484016/484932/483347
cfa04977	Vitamin digestion and absorption	11/3742	21/7301	0.546338396881786	0.999999865905192	475680/482514/403767/491166/611194/477059/491606/482660/475698/478025/490353	APOB/MMACHC/CUBN/SLC46A1/PLB1/BTD/SLC19A1/LRAT/SLC5A6/SLC23A1/SLC19A2	cfa:475680/cfa:482514/cfa:403767/cfa:491166/cfa:611194/cfa:477059/cfa:491606/cfa:482660/cfa:475698/cfa:478025/cfa:490353	11	5	475680/403767/482660/478025/490353	6	482514/491166/611194/477059/491606/475698
cfa00100	Steroid biosynthesis	13/3742	25/7301	0.550455855238158	0.999999865905192	476027/481133/491611/609364/475491/481079/477362/475225/102154725/608021/100856363/491280/489573	TM7SF2/CYP27B1/LSS/HSD17B7/MSMO1/NSDHL/FDFT1/CYP51A1/LOC102154725/SQLE/LIPA/CEL/DHCR24	cfa:476027/cfa:481133/cfa:491611/cfa:609364/cfa:475491/cfa:481079/cfa:477362/cfa:475225/cfa:475491/cfa:608021/cfa:100856363/cfa:491280/cfa:489573	13	7	481133/475491/477362/475225/102154725/491280/489573	6	476027/491611/609364/481079/608021/100856363
cfa05164	Influenza A	72/3742	141/7301	0.552154978085284	0.999999865905192	100174780/403981/482905/491103/607899/476714/489370/611051/475630/488371/489863/477085/612945/475923/484185/482839/485789/480830/478950/489859/611262/119881611/484094/488473/483780/491743/481145/100855560/490904/476412/474609/403580/475258/488449/477490/100688321/479866/XLOC_004732/442949/483729/474869/403957/607827/490878/481111/100856468/480361/611619/483832/476688/100855877/442859/481732/48464…	TNFSF10/CCL2/TLR3/TRIM25/IRF9/TYK2/NLRX1/OAS2/SLC25A4/IFIH1/KPNA7/PIK3CB/NXT2/ACTG1/JAK2/IKBKB/MAVS/SLC25A6/IKBKE/CPSF4/TRADD/LOC119881611/KPNA5/CASP8/NXF1/TLR7/TBK1/DDX58/PRKCA/IRF3/XPO1/ACTB/CYCS/STAT1/OAS3/LOC100688321/CREBBP/XLOC_004732/SOCS3/RELA/DLA-DOA/RAB11A/DLA-DMB/AKT1/STAT2/IFNAR2/EIF2S1/RAB11B/SLC25A31/DNAJB1/MAPK3/NFKB1/DLA-DMA/RAF1/DNAJC3/IL6/TNF/PRKCB/NLRP3/PYCARD/LOC119870216/CALC…	cfa:100174780/cfa:403981/cfa:482905/cfa:491103/cfa:607899/cfa:476714/cfa:489370/cfa:611051/cfa:475630/cfa:488371/cfa:489863/cfa:477085/cfa:612945/cfa:403580/cfa:484185/cfa:482839/cfa:485789/cfa:492093/cfa:478950/cfa:489859/cfa:611262/cfa:474860/cfa:484094/cfa:488473/cfa:483780/cfa:491743/cfa:481145/cfa:100855560/cfa:490904/cfa:476412/cfa:474609/cfa:403580/cfa:475258/cfa:488449/cfa:477490/cfa:1006…	72	26	489863/484185/480830/119881611/484094/491743/474609/477490/100688321/442949/474869/403957/607827/480361/483832/100855877/481732/403922/489968/490576/100856347/119870216/481131/486601/403567/403977	46	100174780/403981/482905/491103/607899/476714/489370/611051/475630/488371/477085/612945/475923/482839/485789/478950/489859/611262/488473/483780/481145/100855560/490904/476412/403580/475258/488449/479866/XLOC_004732/483729/490878/481111/100856468/611619/476688/442859/484648/476966/403985/480545/100684945/XLOC_030299/487641/480129/490310/100856077
cfa00601	Glycosphingolipid biosynthesis - lacto and neolacto series	14/3742	27/7301	0.552392640051575	0.999999865905192	491357/102151792/482527/488386/481579/607094/476397/102154559/488215/488650/484396/449026/608143/100685413	GGTA1/LOC102151792/B4GALT2/B3GALT1/B4GALT1/ST3GAL4/LOC476397/B3GNT5/GCNT2/B4GALT3/FUT1/FUT7/B4GALT4/LOC100685413	cfa:491357/cfa:102151792/cfa:482527/cfa:488386/cfa:481579/cfa:607094/cfa:476397/cfa:102154559/cfa:488215/cfa:488650/cfa:484396/cfa:449026/cfa:608143/cfa:100685413	14	8	102151792/481579/607094/476397/488650/449026/608143/100685413	6	491357/482527/488386/102154559/488215/484396
cfa00020	Citrate cycle (TCA cycle)	15/3742	29/7301	0.554259842144805	0.999999865905192	481081/478217/485448/483704/480092/477177/482945/475775/403978/489406/475499/476562/474614/100856446/481576	IDH3G/SDHB/SUCLA2/PC/FH/IDH3B/MDH2/SUCLG1/DLD/DLAT/OGDH/SUCLG2/MDH1/DLST/ACO1	cfa:481081/cfa:478217/cfa:485448/cfa:483704/cfa:480092/cfa:477177/cfa:482945/cfa:475775/cfa:403978/cfa:489406/cfa:477748/cfa:476562/cfa:474614/cfa:100856446/cfa:481576	15	6	478217/485448/477177/475775/476562/474614	9	481081/483704/480092/482945/403978/489406/475499/100856446/481576
cfa05418	Fluid shear stress and atherosclerosis	74/3742	145/7301	0.554773581865868	0.999999865905192	482840/476006/490792/403981/489117/403802/607700/481330/403424/485893/403980/404019/477085/607019/102156745/477558/475923/610775/482839/478484/478757/474938/478813/403869/609429/476005/489664/609050/474919/485004/106559217/XLOC_042223/403580/403955/475108/474355/478875/XLOC_004732/403789/485864/610304/479021/483729/403885/612100/610935/490878/612821/486197/477032/476078/479912/442859/481328/47781…	PLAT/LOC476006/FOS/CCL2/DUSP1/VEGFA/NCF1/IL1R2/EDN1/SDC4/CAV1/HSP90B1/PIK3CB/MAPK11/MAP3K7/LOC477558/ACTG1/PECAM1/IKBKB/BMPR1B/ACVR1/LOC474938/NFE2L2/TP53/JUN/GSTP1/CYBA/MGST3/HSP90AB1/MAP2K7/RAC3/XLOC_042223/ACTB/RAC1/PTK2/THBD/BMPR2/XLOC_004732/ITGA2B/SRC/LOC610304/MEF2A/RELA/MMP9/LOC612100/NQO1/AKT1/MAPK13/GPC1/CTNNB1/MGST2/LOC479912/NFKB1/IL1R1/GSTO2/RHOA/MAP2K6/LOC477556/ACVR2A/SQSTM1/CAV2/T…	cfa:482840/cfa:476006/cfa:490792/cfa:403981/cfa:489117/cfa:403802/cfa:607700/cfa:481330/cfa:403424/cfa:485893/cfa:403980/cfa:404019/cfa:477085/cfa:607019/cfa:102156745/cfa:477558/cfa:403580/cfa:610775/cfa:482839/cfa:478484/cfa:478757/cfa:474938/cfa:478813/cfa:403869/cfa:609429/cfa:476005/cfa:489664/cfa:609050/cfa:474919/cfa:485004/cfa:403955/cfa:476005/cfa:403580/cfa:403955/cfa:475108/cfa:474355/…	74	26	403802/607700/481330/485893/404019/607019/102156745/610775/474938/609429/474919/403955/403789/479021/403885/612100/486197/481328/477814/403922/442987/403498/119870216/119867218/100688895/477813	48	482840/476006/490792/403981/489117/403424/403980/477085/477558/475923/482839/478484/478757/478813/403869/476005/489664/609050/485004/106559217/XLOC_042223/403580/475108/474355/478875/XLOC_004732/485864/610304/483729/610935/490878/612821/477032/476078/479912/442859/403954/480454/477556/476140/481459/475294/478351/489077/479911/403982/119873975/489508
cfa05340	Primary immunodeficiency	16/3742	31/7301	0.556064405726057	0.999999865905192	486814/486315/474864/484483/483197/476662/612582/483420/607785/403931/477236/490255/100271860/609580/483076/610004	BLNK/UNG/TAP2/CD79A/RFX5/RFXANK/IL7R/RAG1/TNFRSF13C/CD4/ADA/PTPRC/ZAP70/TNFRSF13B/CD8B/JAK3	cfa:486814/cfa:486315/cfa:474864/cfa:484483/cfa:483197/cfa:476662/cfa:612582/cfa:483420/cfa:607785/cfa:403931/cfa:477236/cfa:490255/cfa:100271860/cfa:609580/cfa:483076/cfa:610004	16	9	486814/484483/483420/403931/490255/100271860/609580/483076/610004	7	486315/474864/483197/476662/612582/607785/477236
cfa00140	Steroid hormone biosynthesis	17/3742	33/7301	0.557812190378862	0.999999865905192	489690/100686778/486962/607895/487848/403716/609364/483038/483146/475939/403715/482155/415124/491727/449023/100856708/482182	HSD17B2/CYP1A1/CYP7A1/HSD17B8/HSD17B11/SRD5A1/HSD17B7/CYP1B1/HSD3B2/HSD17B12/SRD5A2/SRD5A3/CYP21A2/STS/HSD11B1/HSD17B3/LOC482182	cfa:489690/cfa:100686778/cfa:486962/cfa:607895/cfa:487848/cfa:403716/cfa:609364/cfa:483038/cfa:483146/cfa:475939/cfa:403715/cfa:482155/cfa:415124/cfa:491727/cfa:449023/cfa:100856708/cfa:482182	17	8	489690/100686778/486962/483038/483146/403715/415124/100856708	9	607895/487848/403716/609364/475939/482155/491727/449023/482182
cfa04621	NOD-like receptor signaling pathway	77/3742	151/7301	0.558587332388461	0.999999865905192	475829/609395/479646/403981/608486/489433/607899/476714/489370/611051/607019/102156745/100856408/479732/100856190/480019/485818/482839/485789/100856182/100856598/478950/479619/612601/607226/477201/488473/609429/611757/489664/474919/481145/474636/489766/490172/476412/479464/488449/477490/477936/490170/479458/483729/612100/477160/476548/448778/481111/100856468/612821/487286/100855877/480673/442859/…	TXNIP/GSDMD/GABARAPL2/CCL2/RIPK3/BIRC3/IRF9/TYK2/NLRX1/OAS2/MAPK11/MAP3K7/TRPM2/TRIP6/PLCB2/TRAF5/RBCK1/IKBKB/MAVS/ERBIN/NAMPT/IKBKE/MAP1LC3B/ANTXR1/DHX33/MAP1LC3A/CASP8/JUN/PSTPIP1/CYBA/HSP90AB1/TBK1/ATG12/HSF4/GBP1/IRF3/BIRC2/STAT1/OAS3/RIPK2/GBP5/CASP12/RELA/LOC612100/PLCB4/ITPR1/P2RX7/STAT2/IFNAR2/MAPK13/NOD2/MAPK3/TRAF2/NFKB1/PANX1/BRCC3/RHOA/NEK7/GPSM3/RIPK1/VDAC2/GABARAP/PKN1/SHARPIN/IL6/T…	cfa:475829/cfa:609395/cfa:479646/cfa:403981/cfa:608486/cfa:489433/cfa:607899/cfa:476714/cfa:489370/cfa:611051/cfa:607019/cfa:102156745/cfa:100856408/cfa:479732/cfa:100856190/cfa:480019/cfa:485818/cfa:482839/cfa:485789/cfa:100856182/cfa:100856598/cfa:478950/cfa:479619/cfa:612601/cfa:607226/cfa:477201/cfa:488473/cfa:609429/cfa:611757/cfa:489664/cfa:474919/cfa:481145/cfa:474636/cfa:100688481/cfa:490…	77	22	607019/102156745/100856190/100856598/609429/474919/474636/477490/612100/100855877/607532/607687/102152063/479255/403922/490576/100856347/486601/488086/606815/488007/609605	55	475829/609395/479646/403981/608486/489433/607899/476714/489370/611051/100856408/479732/480019/485818/482839/485789/100856182/478950/479619/612601/607226/477201/488473/611757/489664/481145/489766/490172/476412/479464/488449/477936/490170/479458/483729/477160/476548/448778/481111/100856468/612821/487286/480673/442859/612642/403954/480008/479479/100856398/475122/403985/477412/119873975/490174/490310
cfa04921	Oxytocin signaling pathway	77/3742	151/7301	0.558587332388461	0.999999865905192	403756/474762/606491/484665/487515/490792/403516/477733/100683226/607887/475345/488012/403872/483266/442942/486563/477187/480272/100856408/475923/490455/100856190/487289/100686627/481253/606992/553102/490230/609429/485856/612941/487113/442957/607636/490904/608811/403580/607357_1/477625/612053/607357/482994/XLOC_004732/488526/485864/100855828/483925/403735/477160/479975/476548/403928/607030/486559…	CD38/NPR2/RYR1/CAMK1/PLA2G4F/FOS/CACNA1C/CACNA2D4/PPP1R12C/RCAN1/MYLK3/MYLK/NRAS/PIK3CG/PTGS2/CACNB3/MYLK2/NFATC4/TRPM2/ACTG1/NPR1/PLCB2/ADCY7/RYR3/KCNJ4/MYL6B/GUCY1B1/PPP1R12B/JUN/MYL9/CAMK2A/CACNB2/GNAI2/CAMK1D/PRKCA/PLA2G4D/ACTB/ADCY1/ADCY6/KCNJ14/ADCY1/ADCY3/XLOC_004732/PRKAG3/SRC/PRKCG/NFATC1/HRAS/PLCB4/PRKACB/ITPR1/GNAQ/MYL6/PRKAG1/CACNA2D2/MAPK3/PPP1CC/ROCK2/RHOA/CAMK2B/PPP3CA/EEF2/GNAS/RA…	cfa:403756/cfa:474762/cfa:606491/cfa:484665/cfa:487515/cfa:490792/cfa:403516/cfa:477733/cfa:100683226/cfa:607887/cfa:475345/cfa:488012/cfa:403872/cfa:483266/cfa:442942/cfa:486563/cfa:477187/cfa:480272/cfa:100856408/cfa:403580/cfa:490455/cfa:100856190/cfa:487289/cfa:100686627/cfa:481253/cfa:606992/cfa:553102/cfa:475411/cfa:609429/cfa:485856/cfa:612941/cfa:487113/cfa:442957/cfa:607636/cfa:490904/cf…	77	29	403756/606491/487515/477733/475345/483266/477187/100856190/481253/553102/609429/442957/608811/607357_1/612053/100855828/100855877/403557/482687/403486/476744/403943/489968/610342/488584/403871/479812/609027/609157	48	474762/484665/490792/403516/100683226/607887/488012/403872/442942/486563/480272/100856408/475923/490455/487289/100686627/606992/490230/485856/612941/487113/607636/490904/403580/477625/607357/482994/XLOC_004732/488526/485864/483925/403735/477160/479975/476548/403928/607030/486559/100688870/482970/403954/484648/489284/478351/488190/478227/479678/403859
cfa04310	Wnt signaling pathway	81/3742	159/7301	0.563476341126758	0.999999865905192	482048/475471/403924/111090648/476314/485149/611276/489464/484699/102156745/479662/480272/486093/487081/100856190/403408/489809/481252/476512/403869/609429/612941/106559217/490904/482844/403955/490937/610902/488048/478650/479866/100855811/490099/478575/486841/100855828/106557930/483925/476317/119864782/477160/610037/608847/479975/609107/479139/477032/486894/482970/483133/486851/403954/610189/4822…	CCN4/SFRP2/MYC/LOC111090648/TLE1/FZD4/SERPINF1/DVL2/PRICKLE2/MAP3K7/TLE7/NFATC4/FZD3/BAMBI/PLCB2/PSEN1/FZD9/CBY1/RUVBL1/TP53/JUN/CAMK2A/RAC3/PRKCA/SFRP1/RAC1/FZD2/SMAD3/CTNND2/DVL3/CREBBP/DVL1/AXIN1/GSK3B/WNT8B/PRKCG/LOC106557930/NFATC1/TLE4/TLE5/PLCB4/VANGL2/CCND3/PRKACB/WNT3/APC/CTNNB1/TCF7L2/ROCK2/VANGL1/BTRC/RHOA/CXXC4/WNT9A/CAMK2B/PPP3CA/CSNK2A2/FZD1/CACYBP/RSPO3/FBXW11/FZD10/WNT2B/PRKCB/PRI…	cfa:482048/cfa:475471/cfa:403924/cfa:474682/cfa:476314/cfa:485149/cfa:611276/cfa:489464/cfa:484699/cfa:102156745/cfa:479662/cfa:480272/cfa:486093/cfa:487081/cfa:100856190/cfa:403408/cfa:489809/cfa:481252/cfa:476512/cfa:403869/cfa:609429/cfa:612941/cfa:403955/cfa:490904/cfa:482844/cfa:403955/cfa:490937/cfa:610902/cfa:488048/cfa:478650/cfa:479866/cfa:100855811/cfa:490099/cfa:478575/cfa:486841/cfa:1…	81	32	111090648/102156745/479662/486093/100856190/476512/609429/403955/486841/100855828/119864782/479139/486851/610189/482687/403486/478108/480062/479291/486232/483220/489968/490948/100855884/484721/486560/477074/611037/474844/607180/609027/491160	49	482048/475471/403924/476314/485149/611276/489464/484699/480272/487081/403408/489809/481252/403869/612941/106559217/490904/482844/490937/610902/488048/478650/479866/100855811/490099/478575/106557930/483925/476317/477160/610037/608847/479975/609107/477032/486894/482970/483133/403954/482209/482294/476287/100856007/612070/100684945/490714/480903/488478/479678
cfa04022	cGMP-PKG signaling pathway	83/3742	163/7301	0.565843376014425	0.999999865905192	474762/611934/474855/403516/481036/612303/475345/488012/483266/475630/403658/477187/450187/612861/480272/403966/490455/100856190/609739/487289/480830/403984/484420/609574/488636/553102/490230/485856/475738/442957/403936/607357_1/477625/491369/607357/403805/482994/486148/479021/483925/403878/414755/477160/476548/490413/609616/490878/403928/403480/403962/102154318/111096471/403825/483832/609934/100…	NPR2/CREB3/ATF6B/CACNA1C/ATP1B4/CREB3L4/MYLK3/MYLK/PIK3CG/SLC25A4/BDKRB2/MYLK2/EDNRA/SRF/NFATC4/ATP1B1/NPR1/PLCB2/MEF2B/ADCY7/SLC25A6/KCNMA1/SLC8A2/PDE2A/ATP1A4/GUCY1B1/PPP1R12B/MYL9/SLC8A1/GNAI2/VASP/ADCY1/ADCY6/CREB3L2/ADCY1/ADORA3/ADCY3/IRS1/MEF2A/NFATC1/ATP2A2/PLN/PLCB4/ITPR1/MEF2D/PRKG1/AKT1/GNAQ/ATP2B1/ADRA1B/GNA12/LOC111096471/PDE5A/SLC25A31/PRKCE/MAPK3/PPP1CC/ROCK2/ATP2B2/ATP2A1/RHOA/PPP3…	cfa:474762/cfa:611934/cfa:474855/cfa:403516/cfa:481036/cfa:612303/cfa:475345/cfa:488012/cfa:483266/cfa:475630/cfa:403658/cfa:477187/cfa:450187/cfa:612861/cfa:480272/cfa:403966/cfa:490455/cfa:100856190/cfa:609739/cfa:487289/cfa:492093/cfa:403984/cfa:484420/cfa:609574/cfa:488636/cfa:553102/cfa:475411/cfa:485856/cfa:475738/cfa:442957/cfa:403936/cfa:607357/cfa:477625/cfa:491369/cfa:607357/cfa:403805/…	83	35	481036/475345/483266/477187/403966/100856190/609739/480830/403984/484420/609574/488636/553102/442957/403936/607357_1/403805/479021/111096471/403825/483832/100855877/403557/476535/479797/403486/479255/403807/484990/487329/119870216/493972/488584/486079/609027	48	474762/611934/474855/403516/612303/488012/475630/403658/450187/612861/480272/490455/487289/490230/485856/475738/477625/491369/607357/482994/486148/483925/403878/414755/477160/476548/490413/609616/490878/403928/403480/403962/102154318/609934/482970/403954/483636/484648/486639/488085/478351/403983/479714/488190/478227/490755/479678/403859
cfa04150	mTOR signaling pathway	83/3742	163/7301	0.565843376014425	0.999999865905192	482028/479891/610936/480360/610238/489038/403872/485149/489464/476614/477085/477437/607629/486093/480580/611215/487981/489809/482839/485211/479736/478870/490904/100856572/479529/477546/479883/490937/489667/475590/612448/478650/100855811/490076/475667/486148/478575/486841/100855828/608378/474994/475670/403735/609107/475482/490878/477740/489525/100685060/610499/100855877/474722/609377/403954/482209…	DEPTOR/WDR24/MLST8/ATP6V1D/EIF4E2/DDIT4/NRAS/FZD4/DVL2/NPRL2/PIK3CB/ULK1/CASTOR2/FZD3/RPS6KB1/LOC611215/ATP6V1A/FZD9/IKBKB/LAMTOR1/LAMTOR4/STRADB/PRKCA/RRAGA/FLCN/DEPDC5/TSC2/FZD2/SLC7A5/EIF4EBP1/RPS6KA2/DVL3/DVL1/TELO2/ATP6V1C2/IRS1/GSK3B/WNT8B/PRKCG/RPTOR/RRAGD/LPIN1/HRAS/WNT3/FNIP2/AKT1/ATP6V1E1/ULK2/RRAGC/RPS6KB2/MAPK3/RPS6/STRADA/RHOA/WNT9A/SEH1L/NPRL3/LOC608772/RAF1/FZD1/BRAF/FZD10/TNF/WNT2…	cfa:482028/cfa:479891/cfa:610936/cfa:480360/cfa:610238/cfa:489038/cfa:403872/cfa:485149/cfa:489464/cfa:476614/cfa:477085/cfa:477437/cfa:607629/cfa:486093/cfa:480580/cfa:611215/cfa:487981/cfa:489809/cfa:482839/cfa:485211/cfa:479736/cfa:478870/cfa:490904/cfa:100856572/cfa:479529/cfa:477546/cfa:479883/cfa:490937/cfa:489667/cfa:475590/cfa:612448/cfa:478650/cfa:100855811/cfa:490076/cfa:475667/cfa:4861…	83	29	489038/486093/480580/487981/475667/486841/100855828/474994/475670/477740/100855877/474722/608772/475526/486232/403922/483220/484990/489968/119870216/100855884/477600/484721/486560/403871/477403/607180/487210/481939	54	482028/479891/610936/480360/610238/403872/485149/489464/476614/477085/477437/607629/611215/489809/482839/485211/479736/478870/490904/100856572/479529/477546/479883/490937/489667/475590/612448/478650/100855811/490076/486148/478575/608378/403735/609107/475482/490878/489525/100685060/610499/609377/403954/482209/490564/611588/484648/482294/479907/479875/102154144/488478/403647/477225/477461
cfa05167	Kaposi sarcoma-associated herpesvirus infection	86/3742	169/7301	0.56930431423411	0.999999865905192	490792/403924/100683432/482905/607887/607899/612139/403511/403802/403872/476714/611002/485874/483266/442942/477085/607019/480272/484185/611349/100686332/482839/488087/100855664/403617/489692/607513/485917/478950/611262/479619/477201/488473/403869/609429/485004/106559217/481145/490371/476412/485839/403955/475258/479733/488449/479866/485864/483729/478575/100855806/474599/483925/403735/476548/490878…	FOS/MYC/GNG5/TLR3/RCAN1/IRF9/GNG7/GNB3/VEGFA/NRAS/TYK2/GNG14/PLCG1/PIK3CG/PTGS2/PIK3CB/MAPK11/NFATC4/JAK2/GNG13/GNG12/IKBKB/GNB4/E2F2/GNGT2/PLCG2/GNG4/PREX1/IKBKE/TRADD/MAP1LC3B/MAP1LC3A/CASP8/TP53/JUN/MAP2K7/RAC3/TBK1/BECN2/IRF3/E2F1/RAC1/CYCS/GNB2/STAT1/CREBBP/SRC/RELA/GSK3B/GNG11/RPS27A/NFATC1/HRAS/ITPR1/AKT1/STAT2/IFNAR2/MAPK13/CTNNB1/TCF7L2/MAPK3/GNG2/TRAF2/NFKB1/PPP3CA/HIF1A/LOC100855681/MA…	cfa:490792/cfa:403924/cfa:100683432/cfa:482905/cfa:607887/cfa:607899/cfa:612139/cfa:403511/cfa:403802/cfa:403872/cfa:476714/cfa:611002/cfa:485874/cfa:483266/cfa:442942/cfa:477085/cfa:607019/cfa:480272/cfa:484185/cfa:611349/cfa:100686332/cfa:482839/cfa:488087/cfa:100855664/cfa:403617/cfa:489692/cfa:607513/cfa:485917/cfa:478950/cfa:611262/cfa:479619/cfa:477201/cfa:488473/cfa:403869/cfa:609429/cfa:4…	86	22	403802/483266/607019/484185/611349/403617/609429/490371/403955/479733/474599/100855877/403486/480348/403545/478564/474836/119870216/481131/403567/403871/609027	64	490792/403924/100683432/482905/607887/607899/612139/403511/403872/476714/611002/485874/442942/477085/480272/100686332/482839/488087/100855664/489692/607513/485917/478950/611262/479619/477201/488473/403869/485004/106559217/481145/476412/485839/475258/488449/479866/485864/483729/478575/100855806/483925/403735/476548/490878/481111/100856468/612821/477032/486894/610817/480673/442859/100855681/480454/…
cfa03013	Nucleocytoplasmic transport	58/3742	114/7301	0.569858596679282	0.999999865905192	480247/474839/490448/489863/607867/612945/487655/484094/478073/483780/475827/607836/488137/487375/474609/478680/478603/474913/477534/481101/610319/490529/484031/483618/479305/479871/475506/480106/403907/487130/611908/491042/111095750/476909/476567/484930/100685794/491307/479880/482263/100684503/487813/490564/474470/475388/479360/484370/100855902/474427/100684102/XLOC_030299/607948/477334/607268/4…	ACIN1/DDX39B/NUP210L/KPNA7/AAAS/NXT2/SNUPN/KPNA5/IPO11/NXF1/RBM8A/UPF3A/NMD3/LOC487375/XPO1/KPNA4/NCBP2/XPO5/THOC5/PYM1/NUP62CL/THOC1/NUP43/NUP160/PHAX/THOC6/NUP205/AHCTF1/PNN/UPF2/LOC611908/KPNB1/LOC111095750/KPNA3/THOC7/TNPO2/LOC100685794/NUP188/RNPS1/TNPO3/NCBP2L/NUP54/SEH1L/NUP50/IPO13/NUP155/NUP62/NUP42/XPOT/LOC100684102/XLOC_030299/ALYREF/NUP58/NUP88/GLE1/RANBP2/DDX19A/NUP133	cfa:480247/cfa:474839/cfa:490448/cfa:489863/cfa:607867/cfa:612945/cfa:487655/cfa:484094/cfa:478073/cfa:483780/cfa:475827/cfa:607836/cfa:488137/cfa:487375/cfa:474609/cfa:478680/cfa:478603/cfa:474913/cfa:477534/cfa:481101/cfa:610319/cfa:490529/cfa:484031/cfa:483618/cfa:611908/cfa:479871/cfa:475506/cfa:480106/cfa:403907/cfa:487130/cfa:611908/cfa:491042/cfa:111095750/cfa:476909/cfa:476567/cfa:484930/…	58	28	490448/489863/484094/478073/488137/487375/474609/478603/610319/484031/483618/479305/475506/611908/111095750/476567/100685794/482263/100684503/487813/474470/479360/474427/100684102/607948/477334/480704/479208	30	480247/474839/607867/612945/487655/483780/475827/607836/478680/474913/477534/481101/490529/479871/480106/403907/487130/491042/476909/484930/491307/479880/490564/475388/484370/100855902/XLOC_030299/607268/474539/479658
cfa04742	Taste transduction	31/3742	61/7301	0.57824759417046	0.999999865905192	611236/100686650/403516/403511/481749/611349/100856190/100855710/486838/403827/403741/475272/489727/100271736/403652/477625/100855454/100271742/481627/100688996/477160/479975/100271744/478772/100271740/403650/100271743/448782/100682759/487230/489399	HTR3B/CACNA1A/CACNA1C/GNB3/GRM4/GNG13/PLCB2/SCN9A/PKD2L1/CHRM3/HTR1B/PDE1C/PKD1L3/TAS2R3/PDE1A/ADCY6/CALHM1/TAS2R1/GABBR2/TAS2R4/PLCB4/PRKACB/CAFA-T2R43/SCN3A/CAFA-T2R67/SCNN1A/TAS2R5/P2RX3/LOC100682759/HTR1A/HTR3A	cfa:611236/cfa:100686650/cfa:403516/cfa:403511/cfa:481749/cfa:611349/cfa:100856190/cfa:100855710/cfa:486838/cfa:403827/cfa:403741/cfa:475272/cfa:489727/cfa:100271736/cfa:403652/cfa:477625/cfa:100855454/cfa:100271742/cfa:481627/cfa:100688996/cfa:477160/cfa:479975/cfa:100271744/cfa:478772/cfa:100271740/cfa:403650/cfa:100271743/cfa:448782/cfa:100682759/cfa:487230/cfa:489399	31	21	611236/100686650/481749/611349/100856190/486838/403827/489727/100271736/100855454/100271742/481627/100688996/100271744/100271740/403650/100271743/448782/100682759/487230/489399	10	403516/403511/100855710/403741/475272/403652/477625/477160/479975/478772
cfa05217	Basal cell carcinoma	31/3742	61/7301	0.57824759417046	0.999999865905192	485069/485149/489464/483244/486093/489809/488734/403869/490937/482519/481126/478650/100855811/490099/478575/486841/100855728/609107/479139/477032/486894/482209/482294/486232/483220/612070/100855884/488478/484721/486560/607180	GADD45B/FZD4/DVL2/GLI3/FZD3/FZD9/KIF7/TP53/FZD2/PTCH2/GLI1/DVL3/DVL1/AXIN1/GSK3B/WNT8B/GADD45A/WNT3/APC/CTNNB1/TCF7L2/WNT9A/FZD1/FZD10/WNT2B/TCF7L1/WNT8A/FZD7/WNT5A/WNT1/WNT7A	cfa:485069/cfa:485149/cfa:489464/cfa:483244/cfa:486093/cfa:489809/cfa:488734/cfa:403869/cfa:490937/cfa:482519/cfa:481126/cfa:478650/cfa:100855811/cfa:490099/cfa:478575/cfa:486841/cfa:100855728/cfa:609107/cfa:479139/cfa:477032/cfa:486894/cfa:482209/cfa:482294/cfa:486232/cfa:483220/cfa:612070/cfa:100855884/cfa:488478/cfa:484721/cfa:486560/cfa:607180	31	11	486093/481126/486841/100855728/479139/486232/483220/100855884/484721/486560/607180	20	485069/485149/489464/483244/489809/488734/403869/490937/482519/478650/100855811/490099/478575/609107/477032/486894/482209/482294/612070/488478
cfa04140	Autophagy - animal	71/3742	140/7301	0.58500983691931	0.999999865905192	482028/476745/479646/488576/610936/489038/477082/403872/477085/477437/102156745/477299/480580/479619/477201/484142/102154798/481145/490371/100856572/474636/403773/479883/403774/483756/480950/403608/486148/475756/485205/608378/474994/489561/403735/609784/479975/476548/482873/490878/480361/111096471/489525/100685060/610682/477876/610499/100855877/480570/612505/480348/490768/481459/478564/479479/484…	DEPTOR/DAPK3/GABARAPL2/RAB7B/MLST8/DDIT4/MRAS/NRAS/PIK3CB/ULK1/MAP3K7/SUPT20H/RPS6KB1/MAP1LC3B/MAP1LC3A/DAPK1/ATG9A/TBK1/BECN2/RRAGA/ATG12/RAB8A/TSC2/RAB1A/ATG2A/IGBP1/PPP2CA/IRS1/EIF2AK3/ATG16L2/RPTOR/RRAGD/ATG4C/HRAS/VAMP8/PRKACB/ITPR1/PPP2CB/AKT1/EIF2S1/LOC111096471/ULK2/RRAGC/DAPK2/RB1CC1/RPS6KB2/MAPK3/MTMR4/SH3GLB1/HIF1A/ZFYVE1/SQSTM1/ATG3/GABARAP/RAF1/C11H9orf72/LAMP1/MTMR3/LOC119870216/TP5…	cfa:482028/cfa:476745/cfa:479646/cfa:488576/cfa:610936/cfa:489038/cfa:477082/cfa:403872/cfa:477085/cfa:477437/cfa:102156745/cfa:477299/cfa:480580/cfa:479619/cfa:477201/cfa:484142/cfa:102154798/cfa:481145/cfa:490371/cfa:100856572/cfa:474636/cfa:403773/cfa:479883/cfa:403774/cfa:483756/cfa:480950/cfa:403608/cfa:486148/cfa:475756/cfa:485205/cfa:608378/cfa:474994/cfa:489561/cfa:403735/cfa:609784/cfa:4…	71	28	489038/102156745/477299/480580/490371/474636/480950/403608/475756/474994/489561/482873/480361/111096471/610682/100855877/480570/612505/480348/478564/481569/476995/119870216/403170/403871/100688895/486535/100856511	43	482028/476745/479646/488576/610936/477082/403872/477085/477437/479619/477201/484142/102154798/481145/100856572/403773/479883/403774/483756/486148/485205/608378/403735/609784/479975/476548/490878/489525/100685060/477876/610499/490768/481459/479479/484648/100856311/610064/479875/490704/480428/477412/607408/476865
cfa04640	Hematopoietic cell lineage	37/3742	73/7301	0.585503215263619	0.999999865905192	489928/403756/609293/481588/486025/403462/481330/607076/100856563/609307/119881611/608246/489957/477120/489210/489208/491074/612582/403789/474869/100856535/607827/403931/481328/481732/100684807/403790/403939/489383/403913/442938/403985/403922/403703/484998/483076/611795	ITGAM/CD38/IL3RA/IL11RA/FLT3/FCGR1A/IL1R2/CD14/ITGA6/CD55/LOC119881611/CSF3/IL4R/MME/ITGA1/ITGA2/ITGA3/IL7R/ITGA2B/DLA-DOA/CD1D/DLA-DMB/CD4/IL1R1/DLA-DMA/LOC100684807/IL5/CD44/CD3G/ANPEP/FLT3LG/IL6/TNF/TFRC/FCER2/CD8B/CSF1	cfa:489928/cfa:403756/cfa:609293/cfa:481588/cfa:486025/cfa:403462/cfa:481330/cfa:607076/cfa:100856563/cfa:609307/cfa:474860/cfa:608246/cfa:489957/cfa:477120/cfa:489210/cfa:489208/cfa:491074/cfa:612582/cfa:403789/cfa:474869/cfa:100856535/cfa:607827/cfa:403931/cfa:481328/cfa:481732/cfa:100684807/cfa:403790/cfa:403939/cfa:489383/cfa:403913/cfa:442938/cfa:403985/cfa:403922/cfa:403703/cfa:484998/cfa:4…	37	23	489928/403756/609293/486025/403462/481330/119881611/608246/477120/489208/491074/403789/474869/100856535/607827/403931/481328/481732/100684807/403790/403922/484998/483076	14	481588/607076/100856563/609307/489957/489210/612582/403939/489383/403913/442938/403985/403703/611795
cfa05226	Gastric cancer	74/3742	146/7301	0.58820436351219	0.999999865905192	100855704/488596/487546/403924/403441/485069/403883/480522/403872/485149/489464/477085/415125/490796/477039/486093/480580/403438/489809/487057/100855664/607952/403998/403869/489008/100855820/484395/483808/485839/490937/610902/478650/477019/100855811/481628/490099/481735/478575/486841/106557930/608459/100855728/403735/609107/490878/479139/491974/477032/486894/610499/100855877/403429/482209/484648/…	CDK2/TGFB2/SHC4/MYC/HGF/GADD45B/ERBB2/JUP/NRAS/FZD4/DVL2/PIK3CB/FGFR2/TGFB3/TGFBR2/FZD3/RPS6KB1/MET/FZD9/CCNE2/E2F2/FGF17/TGFB1/TP53/CTNNA3/FGF20/FGF21/GAB1/E2F1/FZD2/SMAD3/DVL3/MLH1/DVL1/TGFBR1/AXIN1/RXRB/GSK3B/WNT8B/LOC106557930/FGF5/GADD45A/HRAS/WNT3/AKT1/APC/FGF16/CTNNB1/TCF7L2/RPS6KB2/MAPK3/CDKN1B/WNT9A/RAF1/FZD1/BRAF/FZD10/CDKN1C/WNT2B/FGF9/LOC119870216/FGF19/TCF7L1/SHC1/WNT8A/FGF22/FZD7/WN…	cfa:100855704/cfa:488596/cfa:487546/cfa:403924/cfa:403441/cfa:485069/cfa:403883/cfa:480522/cfa:403872/cfa:485149/cfa:489464/cfa:477085/cfa:415125/cfa:490796/cfa:477039/cfa:486093/cfa:480580/cfa:403438/cfa:489809/cfa:487057/cfa:100855664/cfa:607952/cfa:403998/cfa:403869/cfa:489008/cfa:100855820/cfa:484395/cfa:483808/cfa:485839/cfa:490937/cfa:610902/cfa:478650/cfa:477019/cfa:100855811/cfa:481628/cf…	74	28	487546/403441/486093/480580/607952/100855820/484395/477019/486841/100855728/479139/491974/100855877/475526/486232/483220/477340/119870216/483681/100855884/612404/484721/486560/403871/474698/403657/607180/480144	46	100855704/488596/403924/485069/403883/480522/403872/485149/489464/477085/415125/490796/477039/403438/489809/487057/100855664/403998/403869/489008/483808/485839/490937/610902/478650/100855811/481628/490099/481735/478575/106557930/608459/403735/609107/490878/477032/486894/610499/403429/482209/484648/482294/102154676/612070/490439/488478
cfa05231	Choline metabolism in cancer	50/3742	99/7301	0.599386782837249	0.999999865905192	485778/487515/490792/482666/488867/403872/485874/477085/480580/606800/491867/476331/100856443/609429/485054/106559217/490904/608811/403955/479883/475590/482328/442860/100855828/100855691/488167/484951/442985/481718/403735/490878/479473/610499/100855877/479557/480348/610214/484648/489968/119870216/484068/479875/475846/479460/403871/403657/490208/476932/476002/607962	GPCPD1/PLA2G4F/FOS/PDGFC/DGKQ/NRAS/PLCG1/PIK3CB/RPS6KB1/CHKB/WAS/PIP5K1B/PLPP2/JUN/PIP5K1C/RAC3/PRKCA/PLA2G4D/RAC1/TSC2/EIF4EBP1/DGKB/PDGFRA/PRKCG/DGKA/PLD1/SLC44A2/PDGFRB/SLC44A4/HRAS/AKT1/PLD2/RPS6KB2/MAPK3/PLPP3/HIF1A/CHPT1/RAF1/PRKCB/LOC119870216/SLC22A1/PDPK1/PIP5K1A/PDGFD/KRAS/EGF/SLC44A5/DGKH/CHKA/PLPP1	cfa:485778/cfa:487515/cfa:490792/cfa:482666/cfa:488867/cfa:403872/cfa:485874/cfa:477085/cfa:480580/cfa:606800/cfa:491867/cfa:476331/cfa:100856443/cfa:609429/cfa:485054/cfa:403955/cfa:490904/cfa:608811/cfa:403955/cfa:479883/cfa:475590/cfa:482328/cfa:442860/cfa:100855828/cfa:100855691/cfa:488167/cfa:484951/cfa:442985/cfa:481718/cfa:403735/cfa:490878/cfa:479473/cfa:610499/cfa:100855877/cfa:479557/cf…	50	19	485778/487515/480580/491867/609429/608811/403955/100855828/481718/100855877/479557/480348/489968/119870216/484068/403871/403657/490208/476932	31	490792/482666/488867/403872/485874/477085/606800/476331/100856443/485054/106559217/490904/479883/475590/482328/442860/100855691/488167/484951/442985/403735/490878/479473/610499/610214/484648/479875/475846/479460/476002/607962
cfa04071	Sphingolipid signaling pathway	61/3742	121/7301	0.609735457027468	0.999999865905192	478053/403872/478505/403658/477085/607019/100855509/100856190/482897/611262/403869/106559217/442957/489032/490904/403955/485766/490395/483329/490854/491587/119872801/403805/609789/403608/483729/100855828/488167/607925/403735/477160/482873/490878/403928/102154318/612821/479444/479473/609934/100855877/480673/442859/482970/480403/403954/477582/484959/612082/484648/483755/490728/403922/489968/487329/…	PPP2R2B/NRAS/SGMS2/BDKRB2/PIK3CB/MAPK11/PPP2R3B/PLCB2/ASAH1/TRADD/TP53/RAC3/GNAI2/SGPL1/PRKCA/RAC1/SPTLC3/DEGS1/SPHK1/DEGS2/PPP2R2D/SPTSSA/ADORA3/CERS1/PPP2CA/RELA/PRKCG/PLD1/CERS3/HRAS/PLCB4/PPP2CB/AKT1/GNAQ/GNA12/MAPK13/PPP2R1B/PLD2/PRKCE/MAPK3/TRAF2/NFKB1/ROCK2/SPTLC2/RHOA/SGMS1/S1PR2/S1PR4/RAF1/PPP2R5B/SGPP1/TNF/PRKCB/OPRD1/LOC119870216/PDPK1/GNAI1/FYN/KRAS/PPP2R5E/PPP2R3A	cfa:478053/cfa:403872/cfa:478505/cfa:403658/cfa:477085/cfa:607019/cfa:100855509/cfa:100856190/cfa:482897/cfa:611262/cfa:403869/cfa:403955/cfa:442957/cfa:489032/cfa:490904/cfa:403955/cfa:485766/cfa:490395/cfa:483329/cfa:490854/cfa:491587/cfa:100683817/cfa:403805/cfa:609789/cfa:403608/cfa:483729/cfa:100855828/cfa:488167/cfa:607925/cfa:403735/cfa:477160/cfa:482873/cfa:490878/cfa:403928/cfa:102154318…	61	19	478053/607019/100856190/442957/403955/490854/403805/403608/100855828/607925/482873/100855877/612082/403922/489968/487329/119870216/403871/480349	42	403872/478505/403658/477085/100855509/482897/611262/403869/106559217/489032/490904/485766/490395/483329/491587/119872801/609789/483729/488167/403735/477160/490878/403928/102154318/612821/479444/479473/609934/480673/442859/482970/480403/403954/477582/484959/484648/483755/490728/479875/478227/475032/485672
cfa05170	Human immunodeficiency virus 1 infection	99/3742	196/7301	0.611726664649545	0.999999865905192	490792/100683432/486363/111090648/100856038/480253/612139/403511/611468/403872/611571/611002/474864/485874/485862/476694/477085/607019/102156745/609840/480272/480580/611349/100686332/480019/482839/490649/488087/403617/489692/607513/611262/488473/609429/485004/106559217/481145/442957/490904/476412/403955/475108/475258/479733/478279/612814/483729/100855828/100855806/483925/100856315/403735/476548/4…	FOS/GNG5/LIMK2/LOC111090648/PAK6/AP1G2/GNG7/GNB3/AP1S2/NRAS/CD247/GNG14/TAP2/PLCG1/SAMHD1/CALR/PIK3CB/MAPK11/MAP3K7/AP1M1/NFATC4/RPS6KB1/GNG13/GNG12/TRAF5/IKBKB/CFL2/GNB4/GNGT2/PLCG2/GNG4/TRADD/CASP8/JUN/MAP2K7/RAC3/TBK1/GNAI2/PRKCA/IRF3/RAC1/PTK2/CYCS/GNB2/PDIA3/PAK2/RELA/PRKCG/GNG11/NFATC1/ATR/HRAS/ITPR1/AKT1/GNAQ/MAPK13/BST2/PXN/RPS6KB2/MAPK3/GNG2/CD4/TRAF2/NFKB1/BTRC/PPP3CA/RIPK1/LOC100855681…	cfa:490792/cfa:100683432/cfa:486363/cfa:474682/cfa:100856038/cfa:479666/cfa:612139/cfa:403511/cfa:611468/cfa:403872/cfa:611571/cfa:611002/cfa:474864/cfa:485874/cfa:485862/cfa:476694/cfa:477085/cfa:607019/cfa:102156745/cfa:609840/cfa:480272/cfa:480580/cfa:611349/cfa:100686332/cfa:480019/cfa:482839/cfa:490649/cfa:488087/cfa:403617/cfa:489692/cfa:607513/cfa:611262/cfa:488473/cfa:609429/cfa:485004/cf…	99	41	111090648/100856038/611571/476694/607019/102156745/480580/611349/403617/609429/442957/403955/479733/478279/612814/100855828/100856315/486299/100855877/403931/486851/403486/102152063/474836/479291/403922/489968/119870216/106557459/486601/403567/606815/476067/403871/486102/611033/119880880/608420/609027/609767/609157	58	490792/100683432/486363/480253/612139/403511/611468/403872/611002/474864/485874/485862/477085/609840/480272/100686332/480019/482839/490649/488087/489692/607513/611262/488473/485004/106559217/481145/490904/476412/475108/475258/483729/100855806/483925/403735/476548/490878/403928/612821/609654/610499/610817/480673/442859/100855681/480454/489383/484648/478351/483783/608125/607885/478227/489800/479678…
cfa03030	DNA replication	16/3742	32/7301	0.625488704312067	0.999999865905192	477499/476063/489798/476806/475648/474950/484622/477308/100856421/481449/608973/489015/607309/483096/100856442/477871	RFC5/FEN1/RFC2/POLD3/RNASEH1/PRIM2/MCM2/RFC3/RPA2/RPA3/POLE2/DNA2/PRIM1/POLE4/RNASEH2A/MCM4	cfa:477499/cfa:476063/cfa:489798/cfa:476806/cfa:475648/cfa:474950/cfa:484622/cfa:477308/cfa:100856421/cfa:481449/cfa:608973/cfa:489015/cfa:607309/cfa:483096/cfa:100856442/cfa:477871	16	8	475648/474950/477308/100856421/608973/489015/607309/100856442	8	477499/476063/489798/476806/484622/481449/483096/477871
cfa04960	Aldosterone-regulated sodium reabsorption	16/3742	32/7301	0.625488704312067	0.999999865905192	481036/479884/477085/403966/488636/490904/486148/100855828/475461/100855877/484990/489968/479875/403650/487351/403647	ATP1B4/SLC9A3R2/PIK3CB/ATP1B1/ATP1A4/PRKCA/IRS1/PRKCG/NR3C2/MAPK3/INSR/PRKCB/PDPK1/SCNN1A/SFN/SGK1	cfa:481036/cfa:479884/cfa:477085/cfa:403966/cfa:488636/cfa:490904/cfa:486148/cfa:100855828/cfa:475461/cfa:100855877/cfa:484990/cfa:489968/cfa:479875/cfa:403650/cfa:487351/cfa:403647	16	10	481036/403966/488636/100855828/475461/100855877/484990/489968/403650/487351	6	479884/477085/490904/486148/479875/403647
cfa00512	Mucin type O-glycan biosynthesis	14/3742	28/7301	0.626601169144804	0.999999865905192	486771/487578/482050/488946/489165/478774/100685864/480370/482809/486734/100049005/490205/484158/100682763	GALNT7/GCNT3/ST3GAL1/GCNT4/GALNT10/GALNT3/C1GALT1C1/GALNT16/GALNT11/GALNT8/ST6GALNAC2/ST6GALNAC3/GCNT1/GALNT2	cfa:102152620/cfa:487578/cfa:482050/cfa:488946/cfa:489165/cfa:478774/cfa:100685864/cfa:480370/cfa:482809/cfa:486734/cfa:100049005/cfa:490205/cfa:484158/cfa:100682763	14	8	486771/487578/488946/482809/486734/490205/484158/100682763	6	482050/489165/478774/100685864/480370/100049005
cfa04940	Type I diabetes mellitus	14/3742	28/7301	0.626601169144804	0.999999865905192	607183/119881611/475242/474869/607827/481732/487107/474836/403922/475492/403765/403977/489030/478854	LTA/LOC119881611/ICA1/DLA-DOA/DLA-DMB/DLA-DMA/GAD2/DLA88/TNF/CPE/CD80/IL12A/PRF1/HSPD1	cfa:607183/cfa:474860/cfa:475242/cfa:474869/cfa:607827/cfa:481732/cfa:487107/cfa:541592/cfa:403922/cfa:475492/cfa:403765/cfa:403977/cfa:489030/cfa:478854	14	11	607183/119881611/475242/474869/607827/481732/474836/403922/403977/489030/478854	3	487107/475492/403765
cfa04964	Proximal tubule bicarbonate reclamation	9/3742	18/7301	0.634140150306669	0.999999865905192	481036/100855592/488448/403966/488636/477928/100686499/474614/475171	ATP1B4/SLC25A10/GLS/ATP1B1/ATP1A4/CA2/GLS2/MDH1/SLC4A4	cfa:481036/cfa:100855592/cfa:488448/cfa:403966/cfa:488636/cfa:477928/cfa:100686499/cfa:474614/cfa:475171	9	4	481036/403966/488636/474614	5	100855592/488448/477928/100686499/475171
cfa04620	Toll-like receptor signaling pathway	43/3742	86/7301	0.634163421161907	0.999999865905192	490792/610524/482905/480600/102156842/608843/607076/477085/607019/102156745/482839/478950/488473/609429/491743/485004/106559217/481145/476412/403955/488449/609544/483729/488834/490878/100856468/612821/100855877/442859/119864198/102152063/480454/488605/403985/403922/119870216/486601/403765/403977/111089957/489547/448807/489508	FOS/LY96/TLR3/LOC480600/LOC102156842/CTSK/CD14/PIK3CB/MAPK11/MAP3K7/IKBKB/IKBKE/CASP8/JUN/TLR7/MAP2K7/RAC3/TBK1/IRF3/RAC1/STAT1/TIRAP/RELA/TLR1/AKT1/IFNAR2/MAPK13/MAPK3/NFKB1/IRF7/RIPK1/MAP2K6/TLR5/IL6/TNF/LOC119870216/IRAK4/CD80/IL12A/TLR6/MAP2K3/TLR2/MAP2K4	cfa:490792/cfa:610524/cfa:482905/cfa:480600/cfa:102156842/cfa:608843/cfa:607076/cfa:477085/cfa:607019/cfa:102156745/cfa:482839/cfa:478950/cfa:488473/cfa:609429/cfa:491743/cfa:485004/cfa:403955/cfa:481145/cfa:476412/cfa:403955/cfa:488449/cfa:609544/cfa:483729/cfa:488834/cfa:490878/cfa:100856468/cfa:612821/cfa:100855877/cfa:442859/cfa:482264/cfa:102152063/cfa:480454/cfa:488605/cfa:403985/cfa:403922…	43	15	480600/102156842/607019/102156745/609429/491743/403955/488834/100855877/102152063/403922/119870216/486601/403977/111089957	28	490792/610524/482905/608843/607076/477085/482839/478950/488473/485004/106559217/481145/476412/488449/609544/483729/490878/100856468/612821/442859/119864198/480454/488605/403985/403765/489547/448807/489508
cfa05210	Colorectal cancer	46/3742	92/7301	0.635875571166624	0.999999865905192	488596/490792/403924/485069/403872/477085/490796/477039/480580/403998/403869/609429/106559217/442936/403955/475258/475176/610902/477019/481628/490099/478575/100855728/483881/612153/403431/403735/100502558/490878/479139/477032/486894/610499/100855877/403954/474585/479164/484648/475526/475875/119870216/612070/403567/403871/403657/480144	TGFB2/FOS/MYC/GADD45B/NRAS/PIK3CB/TGFB3/TGFBR2/RPS6KB1/TGFB1/TP53/JUN/RAC3/BIRC5/RAC1/CYCS/AREG/SMAD3/MLH1/TGFBR1/AXIN1/GSK3B/GADD45A/RALB/BBC3/TGFA/HRAS/PMAIP1/AKT1/APC/CTNNB1/TCF7L2/RPS6KB2/MAPK3/RHOA/MSH6/MSH3/RAF1/BRAF/RALA/LOC119870216/TCF7L1/CASP3/KRAS/EGF/SMAD2	cfa:488596/cfa:490792/cfa:403924/cfa:485069/cfa:403872/cfa:477085/cfa:490796/cfa:477039/cfa:480580/cfa:403998/cfa:403869/cfa:609429/cfa:403955/cfa:442936/cfa:403955/cfa:475258/cfa:475176/cfa:610902/cfa:477019/cfa:481628/cfa:490099/cfa:478575/cfa:100855728/cfa:483881/cfa:612153/cfa:403431/cfa:403735/cfa:100502558/cfa:490878/cfa:479139/cfa:477032/cfa:486894/cfa:610499/cfa:100855877/cfa:403954/cfa:4…	46	19	480580/609429/403955/475176/477019/100855728/483881/403431/100502558/479139/100855877/474585/475526/475875/119870216/403567/403871/403657/480144	27	488596/490792/403924/485069/403872/477085/490796/477039/403998/403869/106559217/442936/475258/610902/481628/490099/478575/612153/403735/490878/477032/486894/610499/403954/479164/484648/612070
cfa05410	Hypertrophic cardiomyopathy	46/3742	92/7301	0.635875571166624	0.999999865905192	488596/403516/608287/477733/478332/477021/403424/476644/486563/612079/478820/477598/490796/606758/475923/478353/100856563/484420/488984/403998/487113/475253/475738/489210/611066/480137/403580/489208/491074/608977/XLOC_004732/481097/403789/488526/403878/486559/100688870/479797/488368/403807/403985/403922/476595/610342/492249/490755	TGFB2/CACNA1C/ITGA10/CACNA2D4/TPM1/ITGA9/EDN1/MYL3/CACNB3/SGCD/TTN/ITGB7/TGFB3/DMD/ACTG1/ITGA11/ITGA6/SLC8A2/ACTA1/TGFB1/CACNB2/ITGB8/SLC8A1/ITGA1/SGCB/TPM3/ACTB/ITGA2/ITGA3/ITGB5/XLOC_004732/ITGA7/ITGA2B/PRKAG3/ATP2A2/PRKAG1/CACNA2D2/ATP2A1/ITGB6/MYH7/IL6/TNF/TNNC1/CACNA2D1/EMD/SLC8A3	cfa:488596/cfa:403516/cfa:608287/cfa:477733/cfa:478332/cfa:477021/cfa:403424/cfa:476644/cfa:486563/cfa:612079/cfa:478820/cfa:477598/cfa:490796/cfa:606758/cfa:403580/cfa:478353/cfa:100856563/cfa:484420/cfa:478250/cfa:403998/cfa:487113/cfa:475253/cfa:475738/cfa:489210/cfa:611066/cfa:480137/cfa:403580/cfa:489208/cfa:491074/cfa:608977/cfa:403580/cfa:481097/cfa:403789/cfa:488526/cfa:403878/cfa:486559/…	46	17	608287/477733/476644/478820/484420/488984/489208/491074/481097/403789/479797/488368/403807/403922/476595/610342/492249	29	488596/403516/478332/477021/403424/486563/612079/477598/490796/606758/475923/478353/100856563/403998/487113/475253/475738/489210/611066/480137/403580/608977/XLOC_004732/488526/403878/486559/100688870/403985/490755
cfa04750	Inflammatory mediator regulation of TRP channels	47/3742	94/7301	0.636453106909954	0.999999865905192	487515/488537/610195/491218/445457/485874/403658/477085/607019/403813/100856190/403797/487289/489692/403589/612941/490904/608811/403402/607357_1/477625/607357/482994/485864/488126/100855828/477160/479975/476548/403928/612821/609934/403557/481328/490722/482801/477612/490404/482687/480454/403943/489968/478351/490847/403859/403881/489547	PLA2G4F/ASIC4/CYP2J2/TRPV3/TRPV1/PLCG1/BDKRB2/PIK3CB/MAPK11/HRH1/PLCB2/PTGER2/ADCY7/PLCG2/PTGER4/CAMK2A/PRKCA/PLA2G4D/NGF/ADCY1/ADCY6/ADCY1/ADCY3/SRC/IL1RAP/PRKCG/PLCB4/PRKACB/ITPR1/GNAQ/MAPK13/PRKCE/PPP1CC/IL1R1/PRKCH/ASIC3/ASIC1/NTRK1/CAMK2B/MAP2K6/GNAS/PRKCB/CALML4/BDKRB1/ADCY5/HTR2B/MAP2K3	cfa:487515/cfa:488537/cfa:610195/cfa:491218/cfa:445457/cfa:485874/cfa:403658/cfa:477085/cfa:607019/cfa:403813/cfa:100856190/cfa:403797/cfa:487289/cfa:489692/cfa:403589/cfa:612941/cfa:490904/cfa:608811/cfa:403402/cfa:607357/cfa:477625/cfa:607357/cfa:482994/cfa:485864/cfa:488126/cfa:100855828/cfa:477160/cfa:479975/cfa:476548/cfa:403928/cfa:612821/cfa:609934/cfa:403557/cfa:481328/cfa:490722/cfa:4828…	47	19	487515/488537/491218/445457/607019/100856190/403797/403589/608811/607357_1/488126/100855828/403557/481328/490722/490404/482687/403943/489968	28	610195/485874/403658/477085/403813/487289/489692/612941/490904/403402/477625/607357/482994/485864/477160/479975/476548/403928/612821/609934/482801/477612/480454/478351/490847/403859/403881/489547
cfa00910	Nitrogen metabolism	8/3742	16/7301	0.637162477792141	0.999999865905192	100855809/611933/488506/477928/608422/478333/403443/100856271	CA14/CA9/CPS1/CA2/CA15/CA12/GLUL/CA5B	cfa:100855809/cfa:611933/cfa:488506/cfa:477928/cfa:608422/cfa:478333/cfa:403443/cfa:100856271	8	4	488506/608422/478333/403443	4	100855809/611933/477928/100856271
cfa00040	Pentose and glucuronate interconversions	7/3742	14/7301	0.641113049970589	0.999999865905192	609126/610537/486050/100687645/479554/487535/479107	XYLB/AKR1A1/CRYL1/CRPPA/FGGY/SORD/UGDH	cfa:609126/cfa:610537/cfa:486050/cfa:100687645/cfa:479554/cfa:487535/cfa:479107	7	3	486050/100687645/479107	4	609126/610537/479554/487535
cfa00360	Phenylalanine metabolism	7/3742	14/7301	0.641113049970589	0.999999865905192	480511/490957/403450/484371/478103/475591/486834	AOC3/AOC2/MAOA/IL4I1/GOT2/GOT1L1/GOT1	cfa:480511/cfa:490957/cfa:403450/cfa:484371/cfa:478103/cfa:475591/cfa:486834	7	6	480511/490957/484371/478103/475591/486834	1	403450
cfa05152	Tuberculosis	75/3742	150/7301	0.652911529432885	0.999999865905192	489928/488596/483691/489929_1/403462/403400/487114/102156842/489929/483197/476662/607076/475450/607019/490796/484185/481133/611262/119881611/488472/489949/403998/488473/612941/475258/483329/488449/477936/474897/474697/609544/481110/610451/479866/404008/476188/485864/474394/483729/488834/607705/474869/607827/490878/482779/612821/479685/487286/100855877/442859/488367/481732/486588/403941/403954/475…	ITGAM/TGFB2/TCIRG1/ITGAX/FCGR1A/CTSS/MRC1/LOC102156842/ITGAX/RFX5/RFXANK/CD14/NFYB/MAPK11/TGFB3/JAK2/CYP27B1/TRADD/LOC119881611/CASP10/CORO1A/TGFB1/CASP8/CAMK2A/CYCS/SPHK1/STAT1/RIPK2/NFYA/HSPA9/TIRAP/IL23A/KSR1/CREBBP/RAB5A/MALT1/SRC/RAB5B/RELA/TLR1/ATP6V0A1/DLA-DOA/DLA-DMB/AKT1/ATP6V0A4/MAPK13/ATP6V0D1/NOD2/MAPK3/NFKB1/PLA2R1/DLA-DMA/VDR/RAB5C/RHOA/PLK3/CAMK2B/PPP3CA/RAF1/IL6/TNF/LAMP1/CALML4/L…	cfa:489928/cfa:488596/cfa:483691/cfa:489929/cfa:403462/cfa:403400/cfa:487114/cfa:102156842/cfa:489929/cfa:483197/cfa:476662/cfa:607076/cfa:475450/cfa:607019/cfa:490796/cfa:484185/cfa:481133/cfa:611262/cfa:474860/cfa:488472/cfa:489949/cfa:403998/cfa:488473/cfa:612941/cfa:475258/cfa:483329/cfa:488449/cfa:477936/cfa:474897/cfa:474697/cfa:609544/cfa:481110/cfa:610451/cfa:479866/cfa:404008/cfa:476188/…	75	33	489928/489929_1/403462/403400/487114/102156842/489929/607019/484185/481133/119881611/474697/481110/404008/488834/474869/607827/482779/100855877/481732/403941/475380/482687/403486/403922/476995/119870216/486601/403567/403977/111089957/609027/478854	42	488596/483691/483197/476662/607076/475450/490796/611262/488472/489949/403998/488473/612941/475258/483329/488449/477936/474897/609544/610451/479866/476188/485864/474394/483729/607705/490878/612821/479685/487286/442859/488367/486588/403954/484648/403985/478351/100684945/475424/100688560/448807/100856077
cfa04530	Tight junction	82/3742	164/7301	0.656939879072519	0.999999865905192	485669/478053/478918/106560075/403883/477570/474708/479327/487574/100684969/609568/487240/489538/475923/479497/403852/491867/476431/487746/478686/474797/606992/403752/609429/100685037/485856/609719/485004/106559217/608207/100686536/403773/478974/403580/403955/480193/403936/491924/491587/403608/XLOC_004732/488526/485864/489271/100856535/100855995/100856257/403728/492302/479975/482873/476565/475549…	AMOTL2/PPP2R2B/TUBA4A/ARPC4/ERBB2/LOC477570/MPDZ/SYNPO/CGNL1/HCLS1/LLGL2/MARVELD2/LLGL1/ACTG1/MYH10/TJP3/WAS/SYMPK/RUNX1/PRKCI/EPB41L4B/MYL6B/TJP1/JUN/SCRIB/MYL9/WHAMM/MAP2K7/RAC3/CLDN1/CLDN34/RAB8A/F11R/ACTB/RAC1/MYL12B/VASP/MSN/PPP2R2D/PPP2CA/XLOC_004732/PRKAG3/SRC/JAM3/CD1D/LOC100855995/MPP4/YBX3/CFTR/PRKACB/PPP2CB/MAGI1/ACTR3B/PARD6A/RAB13/RDX/PPP2R1B/MYL6/PRKAG1/PRKCE/ACTR2/ROCK2/MAP3K1/RAP1…	cfa:485669/cfa:478053/cfa:610636/cfa:106560075/cfa:403883/cfa:608051/cfa:474708/cfa:479327/cfa:487574/cfa:100684969/cfa:609568/cfa:487240/cfa:489538/cfa:403580/cfa:479497/cfa:403852/cfa:491867/cfa:476431/cfa:487746/cfa:478686/cfa:474797/cfa:606992/cfa:403752/cfa:609429/cfa:100685037/cfa:485856/cfa:609719/cfa:485004/cfa:403955/cfa:608207/cfa:100686536/cfa:403773/cfa:478974/cfa:403580/cfa:403955/cf…	82	32	478053/477570/100684969/403852/491867/609429/609719/478974/403955/403936/491924/403608/100856535/100856257/403728/492302/482873/475549/481396/483225/485122/484056/479745/607005/403498/481131/608226/100686869/486079/478907/610283/119866377	50	485669/478918/106560075/403883/474708/479327/487574/609568/487240/489538/475923/479497/476431/487746/478686/474797/606992/403752/100685037/485856/485004/106559217/608207/100686536/403773/403580/480193/491587/XLOC_004732/488526/485864/489271/100855995/479975/476565/489756/612294/479446/479444/607030/486559/609934/482970/478061/403954/489898/490740/403702/607207/100856359
cfa05169	Epstein-Barr virus infection	92/3742	184/7301	0.662576598678561	0.999999865905192	100855704/403924/485069/486814/607899/611571/476714/611051/474864/476694/486242/477085/607019/102156745/480019/487057/482839/485789/100855613/100855664/489692/480478/478950/611262/119881611/480465/488473/403869/609429/485004/106559217/481145/100855560/612111/476412/485839/403955/475258/607359/488449/477490/478279/478522/483729/475934/474869/100855728/608847/485604/607827/490878/481111/100856468/6…	CDK2/MYC/GADD45B/BLNK/IRF9/CD247/TYK2/OAS2/TAP2/CALR/NCOR2/PIK3CB/MAPK11/MAP3K7/TRAF5/CCNE2/IKBKB/MAVS/PSMC4/E2F2/PLCG2/PSMC5/IKBKE/TRADD/LOC119881611/PSMD12/CASP8/TP53/JUN/MAP2K7/RAC3/TBK1/DDX58/SAP30L/IRF3/E2F1/RAC1/CYCS/SAP30/STAT1/OAS3/PDIA3/PSMC6/RELA/PSMD13/DLA-DOA/GADD45A/CCND3/ENTPD3/DLA-DMB/AKT1/STAT2/IFNAR2/MAPK13/CCNA2/PSMD1/TRAF2/NFKB1/PSMD11/DLA-DMA/CDKN1B/CD44/PSMD4/RIPK1/MAP2K6/PSM…	cfa:100855704/cfa:403924/cfa:485069/cfa:486814/cfa:607899/cfa:611571/cfa:476714/cfa:611051/cfa:474864/cfa:476694/cfa:486242/cfa:477085/cfa:607019/cfa:102156745/cfa:480019/cfa:487057/cfa:482839/cfa:485789/cfa:100855613/cfa:100855664/cfa:489692/cfa:480478/cfa:478950/cfa:611262/cfa:474860/cfa:480465/cfa:488473/cfa:403869/cfa:609429/cfa:485004/cfa:403955/cfa:481145/cfa:100855560/cfa:612111/cfa:476412…	92	38	486814/611571/476694/607019/102156745/119881611/480465/609429/403955/477490/478279/478522/475934/474869/100855728/485604/607827/483845/100683530/481732/100192385/102152063/484700/480405/474836/403922/100687259/119870216/481131/477991/486601/403567/484998/100688937/XLOC_018166/610004/476470/489905	54	100855704/403924/485069/607899/476714/611051/474864/486242/477085/480019/487057/482839/485789/100855613/100855664/489692/480478/478950/611262/488473/403869/485004/106559217/481145/100855560/612111/476412/485839/475258/607359/488449/483729/608847/490878/481111/100856468/612821/480673/442859/480610/403429/403939/480454/489383/102155642/490926/475980/102154676/403985/477302/486858/489547/448807/4895…
cfa05323	Rheumatoid arthritis	38/3742	77/7301	0.673915687692623	0.999999865905192	488596/490792/403656/403981/483691/480360/403802/480600/608843/490796/487981/403729/102152234/119881611/485545/403998/609429/100686787/481110/475667/607705/474869/607827/477740/482779/609418/479685/489428/481732/449622/403985/403922/403765/100688895/489905/448807/611795/481939	TGFB2/FOS/ANGPT1/CCL2/TCIRG1/ATP6V1D/VEGFA/LOC480600/CTSK/TGFB3/ATP6V1A/ATP6V0E1/LOC102152234/LOC119881611/TNFSF13B/TGFB1/JUN/LOC100686787/IL23A/ATP6V1C2/ATP6V0A1/DLA-DOA/DLA-DMB/ATP6V1E1/ATP6V0A4/TNFSF11/ATP6V0D1/MMP1/DLA-DMA/CXCL12/IL6/TNF/CD80/LOC100688895/ITGAL/TLR2/CSF1/LOC481939	cfa:488596/cfa:490792/cfa:403656/cfa:403981/cfa:483691/cfa:480360/cfa:403802/cfa:480600/cfa:608843/cfa:490796/cfa:487981/cfa:403729/cfa:403729/cfa:474860/cfa:485545/cfa:403998/cfa:609429/cfa:403729/cfa:481110/cfa:475667/cfa:607705/cfa:474869/cfa:607827/cfa:477740/cfa:482779/cfa:609418/cfa:479685/cfa:489428/cfa:481732/cfa:449622/cfa:403985/cfa:403922/cfa:403765/cfa:100688895/cfa:489905/cfa:448807/…	38	20	403802/480600/487981/102152234/119881611/485545/609429/100686787/481110/475667/474869/607827/477740/482779/481732/449622/403922/100688895/489905/481939	18	488596/490792/403656/403981/483691/480360/608843/490796/403729/403998/607705/609418/479685/489428/403985/403765/448807/611795
cfa04115	p53 signaling pathway	36/3742	73/7301	0.674005109097152	0.999999865905192	482963/487486/100855704/485069/476177/481988/487057/478939/612746/490349/610825/488473/403869/486338/483649/479303/479883/100855542/475258/100688321/612693/100855728/612153/100856315/608847/100502558/609054/483885/403476/489301/481131/487351/403567/489620/608420/609767	RRM2/THBS1/CDK2/GADD45B/SERPINB5/RRM2B/CCNE2/MDM4/RCHY1/GORAB/TP53I3/CASP8/TP53/CHEK2/PIDD1/CCNG1/TSC2/ZMAT3/CYCS/LOC100688321/SIVA1/GADD45A/BBC3/ATR/CCND3/PMAIP1/SHISA5/STEAP3/SERPINE1/EI24/CDK4/SFN/CASP3/TP73/CCNB1/CHEK1	cfa:482963/cfa:487486/cfa:100855704/cfa:485069/cfa:476177/cfa:481988/cfa:487057/cfa:478939/cfa:612746/cfa:490349/cfa:610825/cfa:488473/cfa:403869/cfa:486338/cfa:483649/cfa:479303/cfa:479883/cfa:100855542/cfa:475258/cfa:100688321/cfa:612693/cfa:100855728/cfa:612153/cfa:100856315/cfa:611782/cfa:100502558/cfa:609054/cfa:483885/cfa:403476/cfa:489301/cfa:481131/cfa:487351/cfa:403567/cfa:489620/cfa:608…	36	18	476177/481988/478939/612746/490349/486338/479303/100855542/100688321/100855728/100856315/100502558/483885/481131/487351/403567/608420/609767	18	482963/487486/100855704/485069/487057/610825/488473/403869/483649/479883/475258/612693/612153/608847/609054/403476/489301/489620
cfa04540	Gap junction	42/3742	85/7301	0.674060905744746	0.999999865905192	478918/482666/403872/477570/480213/100856190/487289/102153202/403752/553102/442957/490904/474830/607357_1/477625/607357/482994/485864/442860/100855828/100855995/442985/403735/477160/479975/476548/609616/403928/100855877/403418/403943/484648/489968/493972/478227/479460/403859/403871/612902/403881/403657/119866377	TUBA4A/PDGFC/NRAS/LOC477570/TUBB6/PLCB2/ADCY7/TUBB4B/TJP1/GUCY1B1/GNAI2/PRKCA/TUBB/ADCY1/ADCY6/ADCY1/ADCY3/SRC/PDGFRA/PRKCG/LOC100855995/PDGFRB/HRAS/PLCB4/PRKACB/ITPR1/PRKG1/GNAQ/MAPK3/GJA1/GNAS/RAF1/PRKCB/ADRB1/GNAI1/PDGFD/ADCY5/KRAS/MAP3K2/HTR2B/EGF/LOC119866377	cfa:610636/cfa:482666/cfa:403872/cfa:608051/cfa:480213/cfa:100856190/cfa:487289/cfa:102153202/cfa:403752/cfa:553102/cfa:442957/cfa:490904/cfa:474830/cfa:607357/cfa:477625/cfa:607357/cfa:482994/cfa:485864/cfa:442860/cfa:100855828/cfa:100855995/cfa:442985/cfa:403735/cfa:477160/cfa:479975/cfa:476548/cfa:609616/cfa:403928/cfa:100855877/cfa:403418/cfa:403943/cfa:484648/cfa:489968/cfa:493972/cfa:611810…	42	14	477570/100856190/553102/442957/607357_1/100855828/100855877/403418/403943/489968/493972/403871/403657/119866377	28	478918/482666/403872/480213/487289/102153202/403752/490904/474830/477625/607357/482994/485864/442860/100855995/442985/403735/477160/479975/476548/609616/403928/484648/478227/479460/403859/612902/403881
cfa04923	Regulation of lipolysis in adipocytes	28/3742	57/7301	0.67595195702223	0.999999865905192	100856637/442942/477085/490455/487289/476045/442957/611403/607357_1/477625/607357/482994/486148/399518/479975/403483/609616/490878/111096471/476511/403430/403943/403544/484990/119870216/493972/478227/403859	PLIN1/PTGS2/PIK3CB/NPR1/ADCY7/PLAAT3/GNAI2/PNPLA2/ADCY1/ADCY6/ADCY1/ADCY3/IRS1/NPY1R/PRKACB/CGA/PRKG1/AKT1/LOC111096471/MGLL/PTGER3/GNAS/PTGS1/INSR/LOC119870216/ADRB1/GNAI1/ADCY5	cfa:100856637/cfa:442942/cfa:477085/cfa:490455/cfa:487289/cfa:476045/cfa:442957/cfa:611403/cfa:607357/cfa:477625/cfa:607357/cfa:482994/cfa:486148/cfa:399518/cfa:479975/cfa:403483/cfa:609616/cfa:490878/cfa:485548/cfa:476511/cfa:403430/cfa:403943/cfa:403544/cfa:484990/cfa:449021/cfa:493972/cfa:611810/cfa:403859	28	12	100856637/442957/607357_1/403483/111096471/476511/403430/403943/403544/484990/119870216/493972	16	442942/477085/490455/487289/476045/611403/477625/607357/482994/486148/399518/479975/609616/490878/478227/403859
cfa00520	Amino sugar and nucleotide sugar metabolism	26/3742	53/7301	0.677003373569635	0.999999865905192	478043/100856448/479545/481624/612532/100855555/606974/100533995/489715/474982/403694/606823/479876/489019/474624/607011/480325/479234/100856660/608751/608182/474751/479116/479107/490313/475116	GNPDA1/HK2/PGM1/NANS/RENBP/GALE/LOC606974/FPGT/FCSK/CYB5R4/GALK1/CYB5R1/AMDHD2/HKDC1/GFPT1/LOC607011/GNPNAT1/HK1/GMPPB/GMPPA/NANP/GALT/PGM2/UGDH/NPL/GFUS	cfa:478043/cfa:100856448/cfa:479545/cfa:481624/cfa:612532/cfa:100855555/cfa:606974/cfa:100533995/cfa:489715/cfa:474982/cfa:403694/cfa:606823/cfa:479876/cfa:489019/cfa:474624/cfa:607011/cfa:480325/cfa:479234/cfa:100856660/cfa:608751/cfa:608182/cfa:474751/cfa:479116/cfa:479107/cfa:490313/cfa:475116	26	10	100856448/474982/489019/474624/480325/479234/474751/479116/479107/475116	16	478043/479545/481624/612532/100855555/606974/100533995/489715/403694/606823/479876/607011/100856660/608751/608182/490313
cfa00510	N-Glycan biosynthesis	25/3742	51/7301	0.677647169681223	0.999999865905192	100682872/480701/482527/488745/100682632/481579/480238/476516/480667/475418/481315/481458/476397/404012/488650/609002/481021/477223/482155/612827/477301/490017/477264/477647/480312	LOC100682872/DOLK/B4GALT2/MAN2A2/ALG11/B4GALT1/DAD1/RPN1/LOC480667/MGAT4C/ST6GAL2/MGAT4B/LOC476397/DDOST/B4GALT3/ALG9/ALG13/RPN2/SRD5A3/DOLPP1/ALG5/ALG1/DPM1/LOC477647/MGAT2	cfa:100682872/cfa:480701/cfa:482527/cfa:488745/cfa:100682632/cfa:481579/cfa:480238/cfa:476516/cfa:480667/cfa:475418/cfa:481315/cfa:481458/cfa:476397/cfa:404012/cfa:488650/cfa:609002/cfa:481021/cfa:477223/cfa:482155/cfa:612827/cfa:477301/cfa:490017/cfa:477264/cfa:477647/cfa:480312	25	14	100682872/100682632/481579/476516/481458/476397/404012/488650/609002/481021/477223/612827/477264/477647	11	480701/482527/488745/480238/480667/475418/481315/482155/477301/490017/480312
cfa05416	Viral myocarditis	25/3742	51/7301	0.677647169681223	0.999999865905192	403980/612079/606758/475923/609307/119881611/488473/106559217/611066/403580/403955/475258/XLOC_004732/474869/607827/100855511/481732/474836/403807/491292/403567/475032/403765/489030/489905	CAV1/SGCD/DMD/ACTG1/CD55/LOC119881611/CASP8/RAC3/SGCB/ACTB/RAC1/CYCS/XLOC_004732/DLA-DOA/DLA-DMB/EIF4G2/DLA-DMA/DLA88/MYH7/ABL1/CASP3/FYN/CD80/PRF1/ITGAL	cfa:403980/cfa:612079/cfa:606758/cfa:403580/cfa:609307/cfa:474860/cfa:488473/cfa:403955/cfa:611066/cfa:403580/cfa:403955/cfa:475258/cfa:403580/cfa:474869/cfa:607827/cfa:100855511/cfa:481732/cfa:541592/cfa:403807/cfa:491292/cfa:403567/cfa:475032/cfa:403765/cfa:489030/cfa:489905	25	10	119881611/403955/474869/607827/481732/474836/403807/403567/489030/489905	15	403980/612079/606758/475923/609307/488473/106559217/611066/403580/475258/XLOC_004732/100855511/491292/475032/403765
cfa01250	Biosynthesis of nucleotide sugars	21/3742	43/7301	0.681236908431158	0.999999865905192	100856448/479545/481624/100855555/606974/100533995/489715/485521/403694/489019/474624/607011/480325/479234/100856660/608751/608182/474751/479116/479107/475116	HK2/PGM1/NANS/GALE/LOC606974/FPGT/FCSK/TGDS/GALK1/HKDC1/GFPT1/LOC607011/GNPNAT1/HK1/GMPPB/GMPPA/NANP/GALT/PGM2/UGDH/GFUS	cfa:100856448/cfa:479545/cfa:481624/cfa:100855555/cfa:606974/cfa:100533995/cfa:489715/cfa:485521/cfa:403694/cfa:489019/cfa:474624/cfa:607011/cfa:480325/cfa:479234/cfa:100856660/cfa:608751/cfa:608182/cfa:474751/cfa:479116/cfa:479107/cfa:475116	21	10	100856448/485521/489019/474624/480325/479234/474751/479116/479107/475116	11	479545/481624/100855555/606974/100533995/489715/403694/607011/100856660/608751/608182
cfa04973	Carbohydrate digestion and absorption	20/3742	41/7301	0.682453142369501	0.999999865905192	607460/475523/482756/481036/403492/100856448/477085/403966/100856190/488636/488389/483898/489019/477160/479234/490878/489375/489968/119870216/488165	LOC607460/MGAM/MGAM2/ATP1B4/G6PC1/HK2/PIK3CB/ATP1B1/PLCB2/ATP1A4/G6PC2/LCT/HKDC1/PLCB4/HK1/AKT1/SLC37A4/PRKCB/LOC119870216/SLC2A2	cfa:607460/cfa:475523/cfa:482756/cfa:481036/cfa:403492/cfa:100856448/cfa:477085/cfa:403966/cfa:100856190/cfa:488636/cfa:488389/cfa:483898/cfa:489019/cfa:477160/cfa:479234/cfa:490878/cfa:489375/cfa:489968/cfa:449021/cfa:488165	20	14	607460/475523/482756/481036/403492/100856448/403966/100856190/488636/483898/489019/479234/489968/119870216	6	477085/488389/477160/490878/489375/488165
cfa05168	Herpes simplex virus 1 infection	181/3742	361/7301	0.687526357213991	0.999999865905192	119863916/403981/482905/119876367/489433/607899/100686012/100686484/100686614/119863914/476714/611051/474864/111089991/102151476/486220/476694/102156679/488371/613011/484463/477085/100685774/100856603/111098992/102156745/100682654/606818/484933/106559057/484185/474648/480019/477402/100686177/607183/482839/485789/484559/100855817/100684593/475702/479580/482454/479870/478950/611742/484968/610476/61…	LOC119863916/CCL2/TLR3/LOC119876367/BIRC3/IRF9/ZNF132/LOC100686484/ZNF175/LOC119863914/TYK2/OAS2/TAP2/ZFP37/ZNF391/ZNF605/CALR/LOC102156679/IFIH1/ZNF283/ZNF45/PIK3CB/ZNF79/LOC100856603/LOC111098992/MAP3K7/LOC100682654/ZNF713/LOC484933/LOC106559057/JAK2/ZFP2/TRAF5/SP100/ZNF282/LTA/IKBKB/MAVS/LOC484559/ZNF527/ZNF436/EIF2B4/TNFRSF14/LOC482454/ZNF205/IKBKE/ZNF565/ZNF846/POU2F3/TRADD/LOC119881611/LOC1…	cfa:100686012/cfa:403981/cfa:482905/cfa:106559057/cfa:489433/cfa:607899/cfa:100686012/cfa:100686484/cfa:100686614/cfa:100684596/cfa:476714/cfa:611051/cfa:474864/cfa:111089991/cfa:106558233/cfa:486220/cfa:476694/cfa:102156679/cfa:488371/cfa:613011/cfa:484463/cfa:477085/cfa:100685774/cfa:100856603/cfa:106559648/cfa:102156745/cfa:100682654/cfa:606818/cfa:484933/cfa:106559057/cfa:484185/cfa:608859/cf…	181	71	119863916/100686012/100686484/100686614/476694/100856603/111098992/102156745/100682654/484933/484185/607183/484559/484968/610476/119881611/484542/100687632/106559145/102154391/486142/484969/477490/478279/481675/482938/484238/474887/442949/475756/474869/111096039/607827/475449/489877/102155336/102153779/100686147/480361/474816/106558983/484217/403557/111091403/481732/102152536/100686099/100685630/…	110	403981/482905/119876367/489433/607899/119863914/476714/611051/474864/111089991/102151476/486220/102156679/488371/613011/484463/477085/100685774/606818/106559057/474648/480019/477402/100686177/482839/485789/100855817/100684593/475702/479580/482454/479870/478950/611742/611262/106558995/488473/403869/483780/479758/481145/403667/100855560/491432/477391/476412/479464/111089961/479883/100856587/484548/…
cfa00630	Glyoxylate and dicarboxylate metabolism	15/3742	31/7301	0.691485562345401	0.999999865905192	484738/479633/484770/607458/477002/475814/479018/489421/612041/482945/403978/403443/474614/481576/484063	GLYCTK/GCSH/AMT/SHMT2/ACSS1/HAO2/MCEE/ACAT1/GRHPR/MDH2/DLD/GLUL/MDH1/ACO1/ACAT2	cfa:484738/cfa:479633/cfa:484770/cfa:607458/cfa:477002/cfa:475814/cfa:479018/cfa:489421/cfa:612041/cfa:482945/cfa:403978/cfa:403443/cfa:474614/cfa:481576/cfa:484063	15	6	479633/475814/479018/403443/474614/484063	9	484738/484770/607458/477002/489421/612041/482945/403978/481576
cfa00350	Tyrosine metabolism	11/3742	23/7301	0.704719381798345	0.999999865905192	480511/478578/490957/490806/403450/484371/478103/475591/490068/486834/478487	AOC3/HGD/AOC2/GSTZ1/MAOA/IL4I1/GOT2/GOT1L1/FAHD1/GOT1/ADH4	cfa:480511/cfa:478578/cfa:490957/cfa:490806/cfa:403450/cfa:484371/cfa:478103/cfa:475591/cfa:490068/cfa:486834/cfa:478487	11	8	480511/478578/490957/490806/484371/478103/475591/486834	3	403450/490068/478487
cfa03430	Mismatch repair	10/3742	21/7301	0.709493153992361	0.999999865905192	477499/489798/476806/477019/480389/474585/477308/100856421/479164/481449	RFC5/RFC2/POLD3/MLH1/MLH3/MSH6/RFC3/RPA2/MSH3/RPA3	cfa:477499/cfa:489798/cfa:476806/cfa:477019/cfa:480389/cfa:474585/cfa:477308/cfa:100856421/cfa:479164/cfa:481449	10	4	477019/474585/477308/100856421	6	477499/489798/476806/480389/479164/481449
cfa04935	Growth hormone synthesis, secretion and action	58/3742	118/7301	0.709993492109118	0.999999865905192	611934/474855/487546/490792/403516/480087/612303/403872/485874/477085/607019/484185/100856190/487289/100856456/489692/442957/490904/475108/607357_1/488449/477625/491369/607357/479866/490006/482994/442949/486148/478575/100855828/403735/477160/479975/476548/490878/403928/111096471/612821/100855877/403721/478061/480454/403943/403455/483636/484648/489968/119870216/100684945/608125/478227/490439/40385…	CREB3/ATF6B/SHC4/FOS/CACNA1C/ADCY10/CREB3L4/NRAS/PLCG1/PIK3CB/MAPK11/JAK2/PLCB2/ADCY7/JUNB/PLCG2/GNAI2/PRKCA/PTK2/ADCY1/STAT1/ADCY6/CREB3L2/ADCY1/CREBBP/SOCS1/ADCY3/SOCS3/IRS1/GSK3B/PRKCG/HRAS/PLCB4/PRKACB/ITPR1/AKT1/GNAQ/LOC111096471/MAPK13/MAPK3/GHR/MAP3K1/MAP2K6/GNAS/SSTR1/CREB3L1/RAF1/PRKCB/LOC119870216/EP300/CRKL/GNAI1/SHC1/ADCY5/KRAS/MAP2K3/MRAP2/MAP2K4	cfa:611934/cfa:474855/cfa:487546/cfa:490792/cfa:403516/cfa:480087/cfa:612303/cfa:403872/cfa:485874/cfa:477085/cfa:607019/cfa:484185/cfa:100856190/cfa:487289/cfa:100856456/cfa:489692/cfa:442957/cfa:490904/cfa:475108/cfa:607357/cfa:488449/cfa:477625/cfa:491369/cfa:607357/cfa:479866/cfa:490006/cfa:482994/cfa:442949/cfa:486148/cfa:478575/cfa:100855828/cfa:403735/cfa:477160/cfa:479975/cfa:476548/cfa:4…	58	16	487546/480087/607019/484185/100856190/100856456/442957/607357_1/442949/100855828/111096471/100855877/403943/489968/119870216/403871	42	611934/474855/490792/403516/612303/403872/485874/477085/487289/489692/490904/475108/488449/477625/491369/607357/479866/490006/482994/486148/478575/403735/477160/479975/476548/490878/403928/612821/403721/478061/480454/403455/483636/484648/100684945/608125/478227/490439/403859/489547/611524/489508
cfa04072	Phospholipase D signaling pathway	71/3742	144/7301	0.711140858698924	0.999999865905192	487546/487515/478906/480487/477082/482666/488867/403872/481749/485874/483266/477085/486724/490187/100687022/100856190/487289/100856539/609100/489692/476331/100856443/608079/491249/485054/490904/608811/483808/479883/483329/607357_1/477625/607357/482328/486591/482994/442860/100855691/488167/442985/483881/403735/477160/490878/102154318/482270/479473/100855877/479557/403954/403943/484648/475875/48494…	SHC4/PLA2G4F/CXCR1/ARL17A/MRAS/PDGFC/DGKQ/NRAS/GRM4/PLCG1/PIK3CG/PIK3CB/LPAR5/LPAR3/AGPAT3/PLCB2/ADCY7/F2/CYTH3/PLCG2/PIP5K1B/PLPP2/CYTH1/AGPAT2/PIP5K1C/PRKCA/PLA2G4D/GAB1/TSC2/SPHK1/ADCY1/ADCY6/ADCY1/DGKB/RAPGEF3/ADCY3/PDGFRA/DGKA/PLD1/PDGFRB/RALB/HRAS/PLCB4/AKT1/GNA12/GRM8/PLD2/MAPK3/PLPP3/RHOA/GNAS/RAF1/RALA/DNM2/INSR/LOC119870216/RAPGEF4/AGPAT4/PIP5K1A/SHC1/FYN/PDGFD/ADCY5/KRAS/PTK2B/GRM6/EGF…	cfa:487546/cfa:487515/cfa:478906/cfa:480487/cfa:477082/cfa:482666/cfa:488867/cfa:403872/cfa:481749/cfa:485874/cfa:483266/cfa:477085/cfa:486724/cfa:490187/cfa:100687022/cfa:100856190/cfa:487289/cfa:100856539/cfa:609100/cfa:489692/cfa:476331/cfa:100856443/cfa:608079/cfa:491249/cfa:485054/cfa:490904/cfa:608811/cfa:483808/cfa:479883/cfa:483329/cfa:607357/cfa:477625/cfa:607357/cfa:482328/cfa:486591/cf…	71	27	487546/487515/478906/481749/483266/486724/100687022/100856190/100856539/491249/608811/607357_1/483881/482270/100855877/479557/403943/475875/484990/119870216/488402/403871/486102/481452/403657/100856069/476932	44	480487/477082/482666/488867/403872/485874/477085/490187/487289/609100/489692/476331/100856443/608079/485054/490904/483808/479883/483329/477625/607357/482328/486591/482994/442860/100855691/488167/442985/403735/477160/490878/102154318/479473/403954/484648/484949/612306/475846/490439/475032/479460/403859/476865/607962
cfa04934	Cushing syndrome	73/3742	148/7301	0.711451531003448	0.999999865905192	611934/100855704/474855/403516/403897/612303/610380/486558/485149/489464/488752/486093/100856190/489931/489809/487057/487289/100855664/479417/612941/442957/480092/485839/490937/488422/607357_1/478299/483146/477625/491369/607357/478650/100855811/482994/490099/478575/486841/477160/479975/609107/476548/479139/403928/477032/486894/100855877/100685660/483225/403429/483758/482209/415124/482687/488669/4…	CREB3/CDK2/ATF6B/CACNA1C/NR4A1/CREB3L4/CRHR1/KMT2D/FZD4/DVL2/PDE8A/FZD3/PLCB2/ARMC5/FZD9/CCNE2/ADCY7/E2F2/KMT2A/CAMK2A/GNAI2/FH/E2F1/FZD2/PDE11A/ADCY1/USP8/HSD3B2/ADCY6/CREB3L2/ADCY1/DVL3/DVL1/ADCY3/AXIN1/GSK3B/WNT8B/PLCB4/PRKACB/WNT3/ITPR1/APC/GNAQ/CTNNB1/TCF7L2/MAPK3/WDR5B/RAP1A/CDKN1B/MEN1/WNT9A/CYP21A2/CAMK2B/PBX1/AHR/GNAS/CREB3L1/FZD1/CACNA1H/BRAF/FZD10/CDKN1C/WNT2B/CDK4/TCF7L1/LDLR/GNAI1/WN…	cfa:611934/cfa:100855704/cfa:474855/cfa:403516/cfa:403897/cfa:612303/cfa:610380/cfa:486558/cfa:485149/cfa:489464/cfa:488752/cfa:486093/cfa:100856190/cfa:489931/cfa:489809/cfa:487057/cfa:487289/cfa:100855664/cfa:479417/cfa:612941/cfa:442957/cfa:480092/cfa:485839/cfa:490937/cfa:488422/cfa:607357/cfa:478299/cfa:483146/cfa:477625/cfa:491369/cfa:607357/cfa:478650/cfa:100855811/cfa:482994/cfa:490099/cf…	73	24	610380/486093/100856190/442957/607357_1/478299/483146/486841/479139/100855877/483225/415124/482687/475251/403943/403533/475526/486232/483220/481131/100855884/484721/486560/607180	49	611934/100855704/474855/403516/403897/612303/486558/485149/489464/488752/489931/489809/487057/487289/100855664/479417/612941/480092/485839/490937/488422/477625/491369/607357/478650/100855811/482994/490099/478575/477160/479975/609107/476548/403928/477032/486894/100685660/403429/483758/482209/488669/483636/482294/102154676/612070/100683160/478227/488478/403859
cfa01524	Platinum drug resistance	38/3742	78/7301	0.713785286782077	0.999999865905192	476006/403883/489433/612282/477085/477558/474938/488473/403869/476005/609050/XLOC_042223/442936/481623/476903/479464/475258/406185/477019/610304/612153/481963/100502558/490878/476078/479912/100855877/477814/474585/479164/481678/477556/119870216/479875/403567/119867218/479911/477813	LOC476006/ERBB2/BIRC3/ERCC1/PIK3CB/LOC477558/LOC474938/CASP8/TP53/GSTP1/MGST3/XLOC_042223/BIRC5/XPA/ATP7B/BIRC2/CYCS/ATP7A/MLH1/LOC610304/BBC3/REV3L/PMAIP1/AKT1/MGST2/LOC479912/MAPK3/GSTO2/MSH6/MSH3/SLC31A1/LOC477556/LOC119870216/PDPK1/CASP3/LOC119867218/LOC479911/GSTO1	cfa:476006/cfa:403883/cfa:489433/cfa:612282/cfa:477085/cfa:477558/cfa:474938/cfa:488473/cfa:403869/cfa:476005/cfa:609050/cfa:476005/cfa:442936/cfa:481623/cfa:476903/cfa:479464/cfa:475258/cfa:406185/cfa:477019/cfa:610304/cfa:612153/cfa:481963/cfa:100502558/cfa:490878/cfa:476078/cfa:479912/cfa:100855877/cfa:477814/cfa:474585/cfa:479164/cfa:481678/cfa:100856518/cfa:449021/cfa:479875/cfa:403567/cfa:4…	38	13	474938/476903/406185/477019/100502558/100855877/477814/474585/481678/119870216/403567/119867218/477813	25	476006/403883/489433/612282/477085/477558/488473/403869/476005/609050/XLOC_042223/442936/481623/479464/475258/610304/612153/481963/490878/476078/479912/479164/477556/479875/479911
cfa04662	B cell receptor signaling pathway	35/3742	72/7301	0.715471760944052	0.999999865905192	490792/486814/403872/484483/477085/482839/489692/609429/106559217/486717/403955/608060/476188/483729/478575/483925/611329/403735/490878/100688270/100855877/442859/485209/479921/403486/102155642/484648/489968/119870216/481595/484309/479678/403871/487881/609027	FOS/BLNK/NRAS/CD79A/PIK3CB/IKBKB/PLCG2/JUN/RAC3/PTPN6/RAC1/VAV2/MALT1/RELA/GSK3B/NFATC1/RASGRP3/HRAS/AKT1/INPP5D/MAPK3/NFKB1/INPPL1/VAV3/PPP3CA/NFKBIE/RAF1/PRKCB/LOC119870216/CD72/LOC484309/NFATC3/KRAS/BANK1/PPP3CC	cfa:490792/cfa:486814/cfa:403872/cfa:484483/cfa:477085/cfa:482839/cfa:489692/cfa:609429/cfa:403955/cfa:486717/cfa:403955/cfa:608060/cfa:476188/cfa:483729/cfa:478575/cfa:483925/cfa:611329/cfa:403735/cfa:490878/cfa:100688270/cfa:100855877/cfa:442859/cfa:485209/cfa:479921/cfa:403486/cfa:102155642/cfa:484648/cfa:489968/cfa:449021/cfa:481595/cfa:484309/cfa:479678/cfa:403872/cfa:487881/cfa:609027	35	14	486814/484483/609429/486717/403955/100688270/100855877/485209/403486/489968/119870216/484309/403871/609027	21	490792/403872/477085/482839/489692/106559217/608060/476188/483729/478575/483925/611329/403735/490878/442859/479921/102155642/484648/481595/479678/487881
cfa05133	Pertussis	35/3742	72/7301	0.715471760944052	0.999999865905192	489928/490792/610524/486714/477707/607076/607019/489673/490649/100687316/486896/609429/442957/476412/609544/609285/481110/483729/475966/481722/612821/474816/100855877/442859/403954/403985/403922/478351/490576/100856347/486601/100855476/403567/478227/403977	ITGAM/FOS/LY96/C1S/C1R/CD14/MAPK11/IRF8/CFL2/C4BPA/CASP7/JUN/GNAI2/IRF3/TIRAP/C4BPB/IL23A/RELA/SERPING1/LOC481722/MAPK13/C5/MAPK3/NFKB1/RHOA/IL6/TNF/CALML4/NLRP3/PYCARD/IRAK4/LOC100855476/CASP3/GNAI1/IL12A	cfa:489928/cfa:490792/cfa:610524/cfa:486714/cfa:477707/cfa:607076/cfa:607019/cfa:489673/cfa:490649/cfa:100687316/cfa:486896/cfa:609429/cfa:442957/cfa:476412/cfa:609544/cfa:609285/cfa:481110/cfa:483729/cfa:475966/cfa:481722/cfa:612821/cfa:474816/cfa:100855877/cfa:442859/cfa:403954/cfa:403985/cfa:403922/cfa:478351/cfa:490576/cfa:100856347/cfa:486601/cfa:100687316/cfa:403567/cfa:611810/cfa:403977	35	16	489928/607019/489673/486896/609429/442957/609285/481110/474816/100855877/403922/490576/100856347/486601/403567/403977	19	490792/610524/486714/477707/607076/490649/100687316/476412/609544/483729/475966/481722/612821/442859/403954/403985/478351/100855476/478227
cfa04370	VEGF signaling pathway	28/3742	58/7301	0.72156082502847	0.999999865905192	487515/403802/403872/485874/442942/477085/607019/403979/489692/106559217/490904/608811/403955/475108/483329/485864/100855828/403735/490878/612821/486299/100855877/403486/484648/489968/119870216/403871/609027	PLA2G4F/VEGFA/NRAS/PLCG1/PTGS2/PIK3CB/MAPK11/HSPB1/PLCG2/RAC3/PRKCA/PLA2G4D/RAC1/PTK2/SPHK1/SRC/PRKCG/HRAS/AKT1/MAPK13/PXN/MAPK3/PPP3CA/RAF1/PRKCB/LOC119870216/KRAS/PPP3CC	cfa:487515/cfa:403802/cfa:403872/cfa:485874/cfa:442942/cfa:477085/cfa:607019/cfa:403979/cfa:489692/cfa:403955/cfa:490904/cfa:608811/cfa:403955/cfa:475108/cfa:483329/cfa:485864/cfa:100855828/cfa:403735/cfa:490878/cfa:612821/cfa:486299/cfa:100855877/cfa:403486/cfa:484648/cfa:489968/cfa:449021/cfa:403872/cfa:609027	28	13	487515/403802/607019/608811/403955/100855828/486299/100855877/403486/489968/119870216/403871/609027	15	403872/485874/442942/477085/403979/489692/106559217/490904/475108/483329/485864/403735/490878/612821/484648
cfa04612	Antigen processing and presentation	27/3742	56/7301	0.722759443008941	0.999999865905192	403400/474864/483197/476662/476694/480512/475450/611360/476669/480726/119881611/480355/474919/403908/474897/478279/474850/474869/612100/607827/403931/481732/474836/403922/480232/483076/100688895	CTSS/TAP2/RFX5/RFXANK/CALR/PSME3/NFYB/KLRD1/IFI30/HSPA5/LOC119881611/HSPA2/HSP90AB1/CANX/NFYA/PDIA3/LOC474850/DLA-DOA/LOC612100/DLA-DMB/CD4/DLA-DMA/DLA88/TNF/LGMN/CD8B/LOC100688895	cfa:403400/cfa:474864/cfa:483197/cfa:476662/cfa:476694/cfa:480512/cfa:475450/cfa:611360/cfa:476669/cfa:480726/cfa:474860/cfa:480355/cfa:474919/cfa:403908/cfa:474897/cfa:478279/cfa:474850/cfa:474869/cfa:474919/cfa:607827/cfa:403931/cfa:481732/cfa:541592/cfa:403922/cfa:480232/cfa:483076/cfa:100688895	27	20	403400/476694/611360/480726/119881611/480355/474919/403908/478279/474850/474869/612100/607827/403931/481732/474836/403922/480232/483076/100688895	7	474864/483197/476662/480512/475450/476669/474897
cfa00604	Glycosphingolipid biosynthesis - ganglio series	7/3742	15/7301	0.730148437617619	0.999999865905192	482050/485724/612022/491324/100036755/481737/490205	ST3GAL1/SLC33A1/ST3GAL5/ST6GALNAC6/ST8SIA5/B3GALT4/ST6GALNAC3	cfa:482050/cfa:485724/cfa:612022/cfa:491324/cfa:100036755/cfa:481737/cfa:490205	7	3	485724/100036755/490205	4	482050/612022/491324/481737
cfa00730	Thiamine metabolism	7/3742	15/7301	0.730148437617619	0.999999865905192	490614/490204/475515/480712/478145/403736/607237	THTPA/AK5/TPK1/AK1/AK2/ALPI/NTPCR	cfa:490614/cfa:490204/cfa:475515/cfa:480712/cfa:478145/cfa:403736/cfa:607237	7	4	490204/478145/403736/607237	3	490614/475515/480712
cfa04930	Type II diabetes mellitus	22/3742	46/7301	0.730560714125862	0.999999865905192	100686650/403516/490305/100856448/477085/403625/482839/489019/490006/442949/486148/479234/100684427/111096471/490425/609934/100855877/485401/403673/403922/484990/488165	CACNA1A/CACNA1C/CACNA1E/HK2/PIK3CB/ADIPOQ/IKBKB/HKDC1/SOCS1/SOCS3/IRS1/HK1/MAFA/LOC111096471/PKLR/PRKCE/MAPK3/KCNJ11/SLC2A4/TNF/INSR/SLC2A2	cfa:100686650/cfa:403516/cfa:490305/cfa:100856448/cfa:477085/cfa:403625/cfa:482839/cfa:489019/cfa:490006/cfa:442949/cfa:486148/cfa:479234/cfa:100684427/cfa:485548/cfa:490425/cfa:609934/cfa:100855877/cfa:485401/cfa:403673/cfa:403922/cfa:484990/cfa:488165	22	13	100686650/490305/100856448/403625/489019/442949/479234/111096471/490425/100855877/403673/403922/484990	9	403516/477085/482839/490006/486148/100684427/609934/485401/488165
cfa04910	Insulin signaling pathway	70/3742	143/7301	0.73921372310535	0.999999865905192	100685468/487546/403492/491877/100856448/610238/611078/403872/478139/487965/477085/489784/403937/480580/611215/482839/100686806/478686/607275/477766/479883/480805/475389/474579/488389/475590/100682715/489019/611993/490006/442949/488526/486148/478575/489820/608378/403735/479234/479975/491130/490878/476300/474831/111096471/490425/486559/482881/610499/100855877/403557/485209/474722/403673/491286/491…	ACACB/SHC4/G6PC1/PPP1R3F/HK2/EIF4E2/PYGM/NRAS/PHKB/CBLB/PIK3CB/PHKG1/INPP5A/RPS6KB1/LOC611215/IKBKB/SORBS1/PRKCI/PHKG2/PPP1R3C/TSC2/PRKAR1B/PTPRF/RHOQ/G6PC2/EIF4EBP1/EXOC7/HKDC1/GYS1/SOCS1/SOCS3/PRKAG3/IRS1/GSK3B/SH2B2/RPTOR/HRAS/HK1/PRKACB/ACACA/AKT1/FBP2/FLOT1/LOC111096471/PKLR/PRKAG1/PPP1R3B/RPS6KB2/MAPK3/PPP1CC/INPPL1/RPS6/SLC2A4/RAPGEF1/PHKA1/LOC608772/PPP1R3A/RAF1/BRAF/INSR/CALML4/LOC119870…	cfa:100685468/cfa:487546/cfa:403492/cfa:491877/cfa:100856448/cfa:610238/cfa:611078/cfa:403872/cfa:478139/cfa:487965/cfa:477085/cfa:489784/cfa:403937/cfa:480580/cfa:611215/cfa:482839/cfa:100686806/cfa:478686/cfa:607275/cfa:477766/cfa:479883/cfa:480805/cfa:475389/cfa:474579/cfa:488389/cfa:475590/cfa:100682715/cfa:489019/cfa:611993/cfa:490006/cfa:442949/cfa:488526/cfa:486148/cfa:478575/cfa:489820/cf…	70	30	100685468/487546/403492/491877/100856448/611078/478139/480580/477766/480805/489019/611993/442949/479234/111096471/490425/100855877/403557/485209/474722/403673/491956/608772/482411/475526/484990/119870216/477295/403871/485953	40	610238/403872/487965/477085/489784/403937/611215/482839/100686806/478686/607275/479883/475389/474579/488389/475590/100682715/490006/488526/486148/478575/489820/608378/403735/479975/491130/490878/476300/474831/486559/482881/610499/491286/484648/478351/479875/489369/608125/490439/100685147
cfa04728	Dopaminergic synapse	64/3742	131/7301	0.739737749326125	0.999999865905192	611934/474855/100686650/490792/403516/100683432/478053/612303/612139/607658/403511/611002/607019/100855509/611349/100686332/100856190/488087/403617/607513/403450/612941/442957/490904/479733/491587/491369/403608/607262/478575/100855828/100855806/476860/477160/479975/476548/482873/490878/403928/612821/479444/610817/403557/608394/482687/403486/100855681/403943/119864199/483636/483755/476144/489284/4…	CREB3/ATF6B/CACNA1A/FOS/CACNA1C/GNG5/PPP2R2B/CREB3L4/GNG7/GNAL/GNB3/GNG14/MAPK11/PPP2R3B/GNG13/GNG12/PLCB2/GNB4/GNGT2/GNG4/MAOA/CAMK2A/GNAI2/PRKCA/GNB2/PPP2R2D/CREB3L2/PPP2CA/ARRB2/GSK3B/PRKCG/GNG11/ARNTL/PLCB4/PRKACB/ITPR1/PPP2CB/AKT1/GNAQ/MAPK13/PPP2R1B/GNG2/PPP1CC/PPP1R1B/CAMK2B/PPP3CA/LOC100855681/GNAS/DRD4/CREB3L1/PPP2R5B/KIF5C/KCNJ5/PRKCB/CALML4/LOC119870216/GNG3/GNAI1/ADCY5/PPP2R5E/GRIA1/P…	cfa:611934/cfa:474855/cfa:100686650/cfa:490792/cfa:403516/cfa:100683432/cfa:478053/cfa:612303/cfa:612139/cfa:607658/cfa:403511/cfa:611002/cfa:607019/cfa:100855509/cfa:611349/cfa:100686332/cfa:100856190/cfa:488087/cfa:403617/cfa:607513/cfa:403450/cfa:612941/cfa:442957/cfa:490904/cfa:479733/cfa:491587/cfa:491369/cfa:403608/cfa:607262/cfa:478575/cfa:100855828/cfa:100855806/cfa:476860/cfa:477160/cfa:…	64	23	100686650/478053/607658/607019/611349/100856190/403617/442957/479733/403608/100855828/482873/403557/482687/403486/403943/119864199/476144/489968/119870216/480349/609027/609157	41	611934/474855/490792/403516/100683432/612303/612139/403511/611002/100855509/100686332/488087/607513/403450/612941/490904/491587/491369/607262/478575/100855806/476860/477160/479975/476548/490878/403928/612821/479444/610817/608394/100855681/483636/483755/489284/478351/483783/478227/403859/489168/485672
cfa04611	Platelet activation	61/3742	125/7301	0.740187406556394	0.999999865905192	487515/100856354/475345/488012/483266/477187/477085/607019/475923/100856190/403651/487289/100856539/484846/489692/478686/612101/553102/490230/442957/608811/403580/484429/489208/480193/403936/607357_1/477625/607357/478255/482994/XLOC_004732/403789/485864/483766/477160/609784/479975/478268/476548/609616/490878/403928/106558412/403543/612821/100855877/403557/482970/483225/403954/403943/403544/119870…	PLA2G4F/ARHGEF1/MYLK3/MYLK/PIK3CG/MYLK2/PIK3CB/MAPK11/ACTG1/PLCB2/COL1A1/ADCY7/F2/F2RL3/PLCG2/PRKCI/RASGRP2/GUCY1B1/PPP1R12B/GNAI2/PLA2G4D/ACTB/PTGIR/ITGA2/MYL12B/VASP/ADCY1/ADCY6/ADCY1/RASGRP1/ADCY3/XLOC_004732/ITGA2B/SRC/FERMT3/PLCB4/VAMP8/PRKACB/SNAP23/ITPR1/PRKG1/AKT1/GNAQ/LOC106558412/ARHGAP35/MAPK13/MAPK3/PPP1CC/ROCK2/RAP1A/RHOA/GNAS/PTGS1/LOC119870216/TLN2/LOC488190/LOC102151885/GNAI1/LOC6…	cfa:487515/cfa:100856354/cfa:475345/cfa:488012/cfa:483266/cfa:477187/cfa:477085/cfa:607019/cfa:403580/cfa:100856190/cfa:403651/cfa:487289/cfa:100856539/cfa:484846/cfa:489692/cfa:478686/cfa:612101/cfa:553102/cfa:475411/cfa:442957/cfa:608811/cfa:403580/cfa:484429/cfa:489208/cfa:480193/cfa:403936/cfa:607357/cfa:477625/cfa:607357/cfa:478255/cfa:482994/cfa:403580/cfa:403789/cfa:485864/cfa:483766/cfa:4…	61	24	487515/475345/483266/477187/607019/100856190/100856539/484846/553102/442957/608811/489208/403936/607357_1/403789/483766/478268/100855877/403557/483225/403943/403544/119870216/102151885	37	100856354/488012/477085/475923/403651/487289/489692/478686/612101/490230/403580/484429/480193/477625/607357/478255/482994/XLOC_004732/485864/477160/609784/479975/476548/609616/490878/403928/106558412/403543/612821/482970/403954/478331/488190/478227/607207/475032/403859
cfa00053	Ascorbate and aldarate metabolism	6/3742	13/7301	0.740348423140352	0.999999865905192	610537/481486/478991/100688308/479107/610941	AKR1A1/ALDH7A1/ALDH9A1/ALDH3A2/UGDH/ALDH2	cfa:610537/cfa:481486/cfa:478991/cfa:100688308/cfa:479107/cfa:610941	6	2	100688308/479107	4	610537/481486/478991/610941
cfa04936	Alcoholic liver disease	58/3742	119/7301	0.740785580122462	0.999999865905192	100685468/610524/102156842/610118/607076/607019/102156745/486704/403625/482839/489688/478950/487831/611262/488473/485004/481145/476412/481486/481184/119871462/478991/609544/488526/483729/478575/489012/475670/491130/490878/485144/481722/612821/477032/486894/474816/486559/442859/102152063/480454/490926/100688308/403985/403922/489463/479995/119870216/612070/486601/100856778/477295/403567/403977/4895…	ACACB/LY96/LOC102156842/IL17RC/CD14/MAPK11/MAP3K7/C3AR1/ADIPOQ/IKBKB/MLYCD/IKBKE/SCD5/TRADD/CASP8/MAP2K7/TBK1/IRF3/ALDH7A1/CPT1B/LOC119871462/ALDH9A1/TIRAP/PRKAG3/RELA/GSK3B/SIRT1/LPIN1/ACACA/AKT1/NOX4/LOC481722/MAPK13/CTNNB1/TCF7L2/C5/PRKAG1/NFKB1/RIPK1/MAP2K6/MAP3K14/ALDH3A2/IL6/TNF/ACADVL/ADIPOR1/LOC119870216/TCF7L1/IRAK4/CPT1C/FOXO1/CASP3/IL12A/MAP2K3/ALDH2/ADH4/IL17RA/MAP2K4	cfa:100685468/cfa:610524/cfa:102156842/cfa:610118/cfa:607076/cfa:607019/cfa:102156745/cfa:486704/cfa:403625/cfa:482839/cfa:489688/cfa:478950/cfa:487831/cfa:611262/cfa:488473/cfa:485004/cfa:481145/cfa:476412/cfa:481486/cfa:481184/cfa:489012/cfa:478991/cfa:609544/cfa:488526/cfa:483729/cfa:478575/cfa:489012/cfa:475670/cfa:491130/cfa:490878/cfa:485144/cfa:481722/cfa:612821/cfa:477032/cfa:486894/cfa:4…	58	17	100685468/102156842/607019/102156745/403625/119871462/475670/474816/102152063/100688308/403922/479995/119870216/486601/477295/403567/403977	41	610524/610118/607076/486704/482839/489688/478950/487831/611262/488473/485004/481145/476412/481486/481184/478991/609544/488526/483729/478575/489012/491130/490878/485144/481722/612821/477032/486894/486559/442859/480454/490926/403985/489463/612070/100856778/489547/610941/478487/486759/489508
cfa04625	C-type lectin receptor signaling pathway	49/3742	101/7301	0.743709810456148	0.999999865905192	607899/477082/403872/611536/442942/487965/477085/607019/480272/482839/489692/478950/488473/609429/488449/481110/610451/476188/485864/483729/483925/403735/476548/490878/481111/612821/100855877/442859/403586/403954/475380/403486/484648/490926/403985/403922/478351/486121/490576/100856347/119870216/486858/607885/479678/403871/403977/100686212/476865/609027	IRF9/MRAS/NRAS/LOC611536/PTGS2/CBLB/PIK3CB/MAPK11/NFATC4/IKBKB/PLCG2/IKBKE/CASP8/JUN/STAT1/IL23A/KSR1/MALT1/SRC/RELA/NFATC1/HRAS/ITPR1/AKT1/STAT2/MAPK13/MAPK3/NFKB1/CCL17/RHOA/PLK3/PPP3CA/RAF1/MAP3K14/IL6/TNF/CALML4/EGR3/NLRP3/PYCARD/LOC119870216/NFKB2/PAK1/NFATC3/KRAS/IL12A/CCL22/RRAS2/PPP3CC	cfa:607899/cfa:477082/cfa:403872/cfa:611536/cfa:442942/cfa:487965/cfa:477085/cfa:607019/cfa:480272/cfa:482839/cfa:489692/cfa:478950/cfa:488473/cfa:609429/cfa:488449/cfa:481110/cfa:610451/cfa:476188/cfa:485864/cfa:483729/cfa:483925/cfa:403735/cfa:476548/cfa:490878/cfa:481111/cfa:612821/cfa:100855877/cfa:442859/cfa:403586/cfa:403954/cfa:475380/cfa:403486/cfa:484648/cfa:490926/cfa:403985/cfa:403922/…	49	17	611536/607019/609429/481110/100855877/403586/475380/403486/403922/486121/490576/100856347/119870216/403871/403977/100686212/609027	32	607899/477082/403872/442942/487965/477085/480272/482839/489692/478950/488473/488449/610451/476188/485864/483729/483925/403735/476548/490878/481111/612821/442859/403954/484648/490926/403985/478351/486858/607885/479678/476865
cfa04912	GnRH signaling pathway	43/3742	89/7301	0.746934769744547	0.999999865905192	487515/403516/403872/607007/607019/100856190/487289/609429/612941/485004/490904/608811/607357_1/477625/607357/482994/485864/488167/403735/477160/479975/476548/403483/403928/612821/479473/480481/100855877/478061/403823/482687/480454/403943/484648/489968/478351/608671/403859/403871/486102/612902/489547/489508	PLA2G4F/CACNA1C/NRAS/HBEGF/MAPK11/PLCB2/ADCY7/JUN/CAMK2A/MAP2K7/PRKCA/PLA2G4D/ADCY1/ADCY6/ADCY1/ADCY3/SRC/PLD1/HRAS/PLCB4/PRKACB/ITPR1/CGA/GNAQ/MAPK13/PLD2/MAP3K3/MAPK3/MAP3K1/MMP14/CAMK2B/MAP2K6/GNAS/RAF1/PRKCB/CALML4/GNRH1/ADCY5/KRAS/PTK2B/MAP3K2/MAP2K3/MAP2K4	cfa:487515/cfa:403516/cfa:403872/cfa:607007/cfa:607019/cfa:100856190/cfa:487289/cfa:609429/cfa:612941/cfa:485004/cfa:490904/cfa:608811/cfa:607357/cfa:477625/cfa:607357/cfa:482994/cfa:485864/cfa:488167/cfa:403735/cfa:477160/cfa:479975/cfa:476548/cfa:403483/cfa:403928/cfa:612821/cfa:479473/cfa:480481/cfa:100855877/cfa:478061/cfa:403823/cfa:610764/cfa:480454/cfa:403943/cfa:484648/cfa:489968/cfa:4783…	43	15	487515/607019/100856190/609429/608811/607357_1/403483/100855877/403823/482687/403943/489968/608671/403871/486102	28	403516/403872/607007/487289/612941/485004/490904/477625/607357/482994/485864/488167/403735/477160/479975/476548/403928/612821/479473/480481/478061/480454/484648/478351/403859/612902/489547/489508
cfa05212	Pancreatic cancer	37/3742	77/7301	0.751653335148013	0.999999865905192	488596/485069/403883/403802/477085/490796/477039/480580/482839/100855664/403998/403869/106559217/485839/403955/610902/488449/481628/483729/488167/100855728/483881/403431/490878/479473/610499/100855877/442859/484648/475526/475875/610290/119870216/481131/490548/403657/480144	TGFB2/GADD45B/ERBB2/VEGFA/PIK3CB/TGFB3/TGFBR2/RPS6KB1/IKBKB/E2F2/TGFB1/TP53/RAC3/E2F1/RAC1/SMAD3/STAT1/TGFBR1/RELA/PLD1/GADD45A/RALB/TGFA/AKT1/PLD2/RPS6KB2/MAPK3/NFKB1/RAF1/BRAF/RALA/ARHGEF6/LOC119870216/CDK4/RALBP1/EGF/SMAD2	cfa:488596/cfa:485069/cfa:403883/cfa:403802/cfa:477085/cfa:490796/cfa:477039/cfa:480580/cfa:482839/cfa:100855664/cfa:403998/cfa:403869/cfa:403955/cfa:485839/cfa:403955/cfa:610902/cfa:488449/cfa:481628/cfa:483729/cfa:488167/cfa:100855728/cfa:483881/cfa:403431/cfa:490878/cfa:479473/cfa:610499/cfa:100855877/cfa:442859/cfa:484648/cfa:475526/cfa:475875/cfa:610290/cfa:449021/cfa:481131/cfa:490548/cfa:4…	37	14	403802/480580/403955/100855728/483881/403431/100855877/475526/475875/610290/119870216/481131/403657/480144	23	488596/485069/403883/477085/490796/477039/482839/100855664/403998/403869/106559217/485839/610902/488449/481628/483729/488167/490878/479473/610499/442859/484648/490548
cfa05165	Human papillomavirus infection	155/3742	313/7301	0.753243087528073	0.999999865905192	487486/611934/100855704/608287/476626/482905/480173/442954/483691/478053/612303/480360/481581/607899/481873/477021/403802/403872/476714/119865321/485149/442942/489464/477085/607298/477598/100855509/609568/486093/607609/489538/478353/480580/100682877/487981/403729/403408/610439/489809/403651/487057/482839/100856563/403840/102152234/478127/478686/478950/611262/403589/488473/403869/100685037/475253/…	THBS1/CREB3/CDK2/ITGA10/LAMB2/TLR3/LAMA3/LAMA5/TCIRG1/PPP2R2B/CREB3L4/ATP6V1D/NFX1/IRF9/COL9A1/ITGA9/VEGFA/NRAS/TYK2/HES1/FZD4/PTGS2/DVL2/PIK3CB/HES6/ITGB7/PPP2R3B/LLGL2/FZD3/COL9A2/LLGL1/ITGA11/RPS6KB1/TNXB/ATP6V1A/ATP6V0E1/PSEN1/NOTCH3/FZD9/COL1A1/CCNE2/IKBKB/ITGA6/COL4A6/LOC102152234/RBL2/PRKCI/IKBKE/TRADD/PTGER4/CASP8/TP53/SCRIB/ITGB8/TBK1/RBL1/ITGA1/LAMA4/IRF3/LOC100686787/E2F1/TSC2/ITGA2/IT…	cfa:487486/cfa:611934/cfa:100855704/cfa:608287/cfa:476626/cfa:482905/cfa:480173/cfa:442954/cfa:483691/cfa:478053/cfa:612303/cfa:480360/cfa:481581/cfa:607899/cfa:481873/cfa:477021/cfa:403802/cfa:403872/cfa:476714/cfa:489604/cfa:485149/cfa:442942/cfa:489464/cfa:477085/cfa:607298/cfa:477598/cfa:100855509/cfa:609568/cfa:486093/cfa:607609/cfa:489538/cfa:478353/cfa:480580/cfa:100682877/cfa:487981/cfa:4…	155	59	608287/478053/481873/403802/486093/480580/100682877/487981/403840/102152234/478127/403589/477221/100686787/489208/491074/403608/481097/475667/403789/483273/486841/485769/612430/100856315/100685232/482873/477740/479139/482779/483845/486299/403466/100855877/403943/488368/474836/486232/403922/483220/119870216/481131/477295/403567/403668/100855884/484721/486560/403871/610303/403826/480349/403657/6071…	96	487486/611934/100855704/476626/482905/480173/442954/483691/612303/480360/481581/607899/477021/403872/476714/119865321/485149/442942/489464/477085/607298/477598/100855509/609568/607609/489538/478353/403729/403408/610439/489809/403651/487057/482839/100856563/478686/478950/611262/488473/403869/100685037/475253/481145/489210/475034/476412/485839/479883/490937/475108/491587/475590/488449/491369/608977…
cfa04664	Fc epsilon RI signaling pathway	30/3742	63/7301	0.759974891170137	0.999999865905192	487515/403872/477323/485874/477085/607019/442990/489692/485004/106559217/490904/608811/403955/608060/403735/490878/612821/100688270/100855877/479921/403790/480454/484648/403922/119870216/479875/475032/403871/489547/489508	PLA2G4F/NRAS/ALOX5AP/PLCG1/PIK3CB/MAPK11/IL13/PLCG2/MAP2K7/RAC3/PRKCA/PLA2G4D/RAC1/VAV2/HRAS/AKT1/MAPK13/INPP5D/MAPK3/VAV3/IL5/MAP2K6/RAF1/TNF/LOC119870216/PDPK1/FYN/KRAS/MAP2K3/MAP2K4	cfa:487515/cfa:403872/cfa:477323/cfa:485874/cfa:477085/cfa:607019/cfa:442990/cfa:489692/cfa:485004/cfa:403955/cfa:490904/cfa:608811/cfa:403955/cfa:608060/cfa:403735/cfa:490878/cfa:612821/cfa:100688270/cfa:100855877/cfa:479921/cfa:403790/cfa:480454/cfa:484648/cfa:403922/cfa:449021/cfa:479875/cfa:475032/cfa:403872/cfa:489547/cfa:489508	30	12	487515/477323/607019/442990/608811/403955/100688270/100855877/403790/403922/119870216/403871	18	403872/485874/477085/489692/485004/106559217/490904/608060/403735/490878/612821/479921/480454/484648/479875/475032/489547/489508
cfa00770	Pantothenate and CoA biosynthesis	10/3742	22/7301	0.775756097928754	0.999999865905192	487653/489133/475309/477168/486398/486633/479935/100688308/100856150/610941	PPCDC/PANK3/PPCS/PANK2/UPB1/BCAT1/DPYD/ALDH3A2/ENPP1/ALDH2	cfa:487653/cfa:489133/cfa:475309/cfa:489133/cfa:486398/cfa:486633/cfa:479935/cfa:100688308/cfa:100856150/cfa:610941	10	4	475309/486398/100688308/100856150	6	487653/489133/477168/486633/479935/610941
cfa05332	Graft-versus-host disease	10/3742	22/7301	0.775756097928754	0.999999865905192	611360/119881611/474869/607827/481732/474836/403985/403922/403765/489030	KLRD1/LOC119881611/DLA-DOA/DLA-DMB/DLA-DMA/DLA88/IL6/TNF/CD80/PRF1	cfa:611360/cfa:474860/cfa:474869/cfa:607827/cfa:481732/cfa:541592/cfa:403985/cfa:403922/cfa:403765/cfa:489030	10	8	611360/119881611/474869/607827/481732/474836/403922/489030	2	403985/403765
cfa02010	ABC transporters	21/3742	45/7301	0.778438972669302	0.999999865905192	606966/490898/481651/478914/480669/474864/486638/612520/482800/481813/489979/481354/492302/491084/488390/100683063/100682973/474571/444852/478384/490781	ABCA13/ABCA8/ABCA1/ABCB6/ABCA2/TAP2/ABCC9/ABCD1/ABCB8/ABCC10/LOC489979/ABCG5/CFTR/ABCC3/ABCB11/LOC100683063/ABCB10/ABCG8/ABCA4/LOC478384/ABCD4	cfa:606966/cfa:490898/cfa:481651/cfa:478914/cfa:480669/cfa:474864/cfa:486638/cfa:612520/cfa:482800/cfa:481813/cfa:489979/cfa:481354/cfa:492302/cfa:491084/cfa:488390/cfa:100683063/cfa:100682973/cfa:474571/cfa:444852/cfa:478384/cfa:490781	21	11	606966/489979/481354/492302/491084/100683063/100682973/474571/444852/478384/490781	10	490898/481651/478914/480669/474864/486638/612520/482800/481813/488390
cfa05030	Cocaine addiction	21/3742	45/7301	0.778438972669302	0.999999865905192	611934/484445/474855/485808/612303/611545/403450/609429/442957/490902/491369/403461/483729/479975/442859/608394/403943/100855572/483636/478227/403859	CREB3/FOSB/ATF6B/PDYN/CREB3L4/RGS11/MAOA/JUN/GNAI2/RGS9/CREB3L2/BDNF/RELA/PRKACB/NFKB1/PPP1R1B/GNAS/GPSM1/CREB3L1/GNAI1/ADCY5	cfa:611934/cfa:484445/cfa:474855/cfa:485808/cfa:612303/cfa:490902/cfa:403450/cfa:609429/cfa:442957/cfa:490902/cfa:491369/cfa:403461/cfa:483729/cfa:479975/cfa:442859/cfa:608394/cfa:403943/cfa:100855572/cfa:483636/cfa:611810/cfa:403859	21	4	485808/609429/442957/403943	17	611934/484445/474855/612303/611545/403450/490902/491369/403461/483729/479975/442859/608394/100855572/483636/478227/403859
cfa01521	EGFR tyrosine kinase inhibitor resistance	42/3742	88/7301	0.780269711478118	0.999999865905192	487546/403441/403883/610238/482666/403802/403872/485874/488808/477085/415125/480580/484185/611215/403438/489692/490904/483808/475590/485864/442860/478575/100855828/442985/403431/403735/490878/610499/100855877/474722/607745/608772/484648/475526/481105/403985/489968/119870216/490439/479460/403871/403657	SHC4/HGF/ERBB2/EIF4E2/PDGFC/VEGFA/NRAS/PLCG1/FGFR3/PIK3CB/FGFR2/RPS6KB1/JAK2/LOC611215/MET/PLCG2/PRKCA/GAB1/EIF4EBP1/SRC/PDGFRA/GSK3B/PRKCG/PDGFRB/TGFA/HRAS/AKT1/RPS6KB2/MAPK3/RPS6/GAS6/LOC608772/RAF1/BRAF/ERBB3/IL6/PRKCB/LOC119870216/SHC1/PDGFD/KRAS/EGF	cfa:487546/cfa:403441/cfa:403883/cfa:610238/cfa:482666/cfa:403802/cfa:403872/cfa:485874/cfa:488808/cfa:477085/cfa:415125/cfa:480580/cfa:484185/cfa:611215/cfa:403438/cfa:489692/cfa:490904/cfa:483808/cfa:475590/cfa:485864/cfa:442860/cfa:478575/cfa:100855828/cfa:442985/cfa:403431/cfa:403735/cfa:490878/cfa:610499/cfa:100855877/cfa:474722/cfa:607745/cfa:474722/cfa:484648/cfa:475526/cfa:481105/cfa:4039…	42	15	487546/403441/403802/480580/484185/100855828/403431/100855877/474722/608772/475526/489968/119870216/403871/403657	27	403883/610238/482666/403872/485874/488808/477085/415125/611215/403438/489692/490904/483808/475590/485864/442860/478575/442985/403735/490878/610499/607745/484648/481105/403985/490439/479460
cfa00340	Histidine metabolism	9/3742	20/7301	0.783335598882635	0.999999865905192	611064/403450/607685/475433/481486/478991/476165/100688308/610941	ASPA/MAOA/FTCD/HAL/ALDH7A1/ALDH9A1/CNDP1/ALDH3A2/ALDH2	cfa:611064/cfa:403450/cfa:607685/cfa:475433/cfa:481486/cfa:478991/cfa:476165/cfa:100688308/cfa:610941	9	4	607685/475433/476165/100688308	5	611064/403450/481486/478991/610941
cfa04066	HIF-1 signaling pathway	66/3742	137/7301	0.792174661356357	0.999999865905192	403656/479469/403883/100856448/610238/100856683/403802/403424/485874/482437/476828/477085/487139/100685666/484495/480580/611215/477072/102153001/489692/477952/612941/494000/490904/475590/489019/111089999/484048/479866/483729/100855828/479234/111096459/490878/477832/478019/610499/100855877/442859/100684709/474722/486728/403429/476883/482687/480348/477675/608772/403476/102154676/403985/484990/48996…	ANGPT1/ENO3/ERBB2/HK2/EIF4E2/ENO2/VEGFA/EDN1/PLCG1/SLC2A1/PDK1/PIK3CB/PFKFB3/LOC100685666/EGLN2/RPS6KB1/LOC611215/LOC477072/LOC102153001/PLCG2/CUL2/CAMK2A/VHL/PRKCA/EIF4EBP1/HKDC1/LOC111089999/LDHAL6B/CREBBP/RELA/PRKCG/HK1/LOC111096459/AKT1/ENO4/PFKP/RPS6KB2/MAPK3/NFKB1/LOC100684709/RPS6/LTBR/CDKN1B/LDHC/CAMK2B/HIF1A/LDHB/LOC608772/SERPINE1/CDKN1C/IL6/INSR/PRKCB/HMOX1/LOC119870216/LOC100683724/GA…	cfa:403656/cfa:479469/cfa:403883/cfa:100856448/cfa:610238/cfa:100856683/cfa:403802/cfa:403424/cfa:485874/cfa:482437/cfa:476828/cfa:477085/cfa:487139/cfa:100688969/cfa:484495/cfa:480580/cfa:611215/cfa:477072/cfa:477675/cfa:489692/cfa:477952/cfa:612941/cfa:494000/cfa:490904/cfa:475590/cfa:489019/cfa:106559694/cfa:484048/cfa:479866/cfa:483729/cfa:100855828/cfa:479234/cfa:403755/cfa:490878/cfa:477832…	66	31	100856448/403802/482437/476828/100685666/480580/102153001/477952/489019/111089999/100855828/479234/111096459/477832/478019/100855877/474722/476883/482687/480348/477675/608772/484990/489968/442987/119870216/100683724/403755/403849/403657/106559694	35	403656/479469/403883/610238/100856683/403424/485874/477085/487139/484495/611215/477072/489692/612941/494000/490904/475590/484048/479866/483729/490878/610499/442859/100684709/486728/403429/403476/102154676/403985/100684945/403703/480964/476882/488971/100856077
cfa04061	Viral protein interaction with cytokine and cytokine receptor	30/3742	64/7301	0.796560108640512	0.999999865905192	480602/100174780/403981/478906/100856510/480600/610536/484793/611438/607183/479580/445452/612279/487265/610961/100688321/111098084/448798/403586/486728/449622/403439/403545/490356/403985/403922/480603/607528/100686212/611795	CCL23/TNFSF10/CCL2/CXCR1/ACKR4/LOC480600/IL34/CCR9/IL18R1/LTA/TNFRSF14/CCL24/IL22RA1/CX3CL1/IL20RB/LOC100688321/LOC111098084/CCL25/CCL17/LTBR/CXCL12/IL2RB/IL6ST/LOC490356/IL6/TNF/CCL14/CCR10/CCL22/CSF1	cfa:480602/cfa:100174780/cfa:403981/cfa:478906/cfa:100856510/cfa:480600/cfa:610536/cfa:484793/cfa:611438/cfa:607183/cfa:479580/cfa:445452/cfa:612279/cfa:487265/cfa:610961/cfa:100688321/cfa:111098084/cfa:448798/cfa:403586/cfa:486728/cfa:449622/cfa:403439/cfa:403545/cfa:490356/cfa:403985/cfa:403922/cfa:480603/cfa:607528/cfa:100686212/cfa:611795	30	17	480602/478906/480600/484793/607183/487265/100688321/111098084/448798/403586/449622/403439/403545/490356/403922/607528/100686212	13	100174780/403981/100856510/610536/611438/479580/445452/612279/610961/486728/403985/480603/611795
cfa04668	TNF signaling pathway	53/3742	111/7301	0.799626666608067	0.999999865905192	611934/474855/490792/403981/612303/608486/489433/403424/442942/477085/607019/611438/102156745/491356/480019/607183/482839/100856456/486896/611262/488472/488473/609429/485004/487265/479464/490831/491369/442949/483729/403885/485769/490878/403449/612821/487286/100855877/480673/442859/403823/102152063/480454/483636/482932/490926/403985/403922/119870216/403567/403982/489547/611795/489508	CREB3/ATF6B/FOS/CCL2/CREB3L4/RIPK3/BIRC3/EDN1/PTGS2/PIK3CB/MAPK11/IL18R1/MAP3K7/DAB2IP/TRAF5/LTA/IKBKB/JUNB/CASP7/TRADD/CASP10/CASP8/JUN/MAP2K7/CX3CL1/BIRC2/RPS6KA5/CREB3L2/SOCS3/RELA/MMP9/JAG1/AKT1/LIF/MAPK13/NOD2/MAPK3/TRAF2/NFKB1/MMP14/RIPK1/MAP2K6/CREB3L1/VEGFC/MAP3K14/IL6/TNF/LOC119870216/CASP3/VCAM1/MAP2K3/CSF1/MAP2K4	cfa:611934/cfa:474855/cfa:490792/cfa:403981/cfa:612303/cfa:608486/cfa:489433/cfa:403424/cfa:442942/cfa:477085/cfa:607019/cfa:611438/cfa:102156745/cfa:491356/cfa:480019/cfa:607183/cfa:482839/cfa:100856456/cfa:486896/cfa:611262/cfa:488472/cfa:488473/cfa:609429/cfa:485004/cfa:487265/cfa:479464/cfa:490831/cfa:491369/cfa:442949/cfa:483729/cfa:403885/cfa:485769/cfa:490878/cfa:403449/cfa:612821/cfa:4872…	53	17	607019/102156745/607183/100856456/486896/609429/487265/490831/442949/403885/485769/100855877/403823/102152063/403922/119870216/403567	36	611934/474855/490792/403981/612303/608486/489433/403424/442942/477085/611438/491356/480019/482839/611262/488472/488473/485004/479464/491369/483729/490878/403449/612821/487286/480673/442859/480454/483636/482932/490926/403985/403982/489547/611795/489508
cfa04922	Glucagon signaling pathway	53/3742	111/7301	0.799626666608067	0.999999865905192	611934/100685468/403492/612303/611078/487787/482437/478139/489784/100856190/102153001/607275/612974/612941/481184/476411/488389/119871462/491369/611993/484048/479866/488526/489012/477160/479975/491130/476548/490878/476300/612305/403928/486559/478019/100684709/476883/482687/491956/403486/486740/403943/477675/489410/483636/478351/119870216/100684945/100856778/477295/403849/488165/476882/609027	CREB3/ACACB/G6PC1/CREB3L4/PYGM/SIK1/SLC2A1/PHKB/PHKG1/PLCB2/LOC102153001/PHKG2/PPP4R3A/CAMK2A/CPT1B/PRMT1/G6PC2/LOC119871462/CREB3L2/GYS1/LDHAL6B/CREBBP/PRKAG3/SIRT1/PLCB4/PRKACB/ACACA/ITPR1/AKT1/FBP2/CRTC2/GNAQ/PRKAG1/PFKP/LOC100684709/LDHC/CAMK2B/PHKA1/PPP3CA/PRMT8/GNAS/LDHB/SIK2/CREB3L1/CALML4/LOC119870216/EP300/CPT1C/FOXO1/PFKM/SLC2A2/LDHA/PPP3CC	cfa:611934/cfa:100685468/cfa:403492/cfa:612303/cfa:611078/cfa:487787/cfa:482437/cfa:478139/cfa:489784/cfa:100856190/cfa:477675/cfa:607275/cfa:612974/cfa:612941/cfa:481184/cfa:476411/cfa:488389/cfa:489012/cfa:491369/cfa:611993/cfa:484048/cfa:479866/cfa:488526/cfa:489012/cfa:477160/cfa:479975/cfa:491130/cfa:476548/cfa:490878/cfa:476300/cfa:612305/cfa:403928/cfa:486559/cfa:478019/cfa:476882/cfa:4768…	53	22	100685468/403492/611078/482437/478139/100856190/102153001/476411/119871462/611993/478019/476883/482687/491956/403486/486740/403943/477675/119870216/477295/403849/609027	31	611934/612303/487787/489784/607275/612974/612941/481184/488389/491369/484048/479866/488526/489012/477160/479975/491130/476548/490878/476300/612305/403928/486559/100684709/489410/483636/478351/100684945/100856778/488165/476882
cfa05310	Asthma	7/3742	16/7301	0.802470850815214	0.999999865905192	442990/119881611/474869/607827/481732/403790/403922	IL13/LOC119881611/DLA-DOA/DLA-DMB/DLA-DMA/IL5/TNF	cfa:442990/cfa:474860/cfa:474869/cfa:607827/cfa:481732/cfa:403790/cfa:403922	7	7	442990/119881611/474869/607827/481732/403790/403922	0
cfa04925	Aldosterone synthesis and secretion	44/3742	93/7301	0.807776684792649	0.999999865905192	611934/484665/474855/403516/481036/403897/612303/483795/403966/490455/100856190/479756/487289/609574/488636/612941/607636/490904/483036/607357_1/483146/477625/491369/607357/478754/482994/100855828/477160/479975/476548/403928/403480/609934/476535/415124/482687/403943/483636/403533/489284/489968/478351/100683160/403859	CREB3/CAMK1/ATF6B/CACNA1C/ATP1B4/NR4A1/CREB3L4/DAGLA/ATP1B1/NPR1/PLCB2/DAGLB/ADCY7/PDE2A/ATP1A4/CAMK2A/CAMK1D/PRKCA/PRKD3/ADCY1/HSD3B2/ADCY6/CREB3L2/ADCY1/NR4A2/ADCY3/PRKCG/PLCB4/PRKACB/ITPR1/GNAQ/ATP2B1/PRKCE/ATP2B2/CYP21A2/CAMK2B/GNAS/CREB3L1/CACNA1H/KCNJ5/PRKCB/CALML4/LDLR/ADCY5	cfa:611934/cfa:484665/cfa:474855/cfa:403516/cfa:481036/cfa:403897/cfa:612303/cfa:483795/cfa:403966/cfa:490455/cfa:100856190/cfa:479756/cfa:487289/cfa:609574/cfa:488636/cfa:612941/cfa:607636/cfa:490904/cfa:483036/cfa:607357/cfa:483146/cfa:477625/cfa:491369/cfa:607357/cfa:478754/cfa:482994/cfa:100855828/cfa:477160/cfa:479975/cfa:476548/cfa:403928/cfa:403480/cfa:609934/cfa:476535/cfa:415124/cfa:6107…	44	14	481036/403966/100856190/609574/488636/607357_1/483146/100855828/476535/415124/482687/403943/403533/489968	30	611934/484665/474855/403516/403897/612303/483795/490455/479756/487289/612941/607636/490904/483036/477625/491369/607357/478754/482994/477160/479975/476548/403928/403480/609934/483636/489284/478351/100683160/403859
cfa01523	Antifolate resistance	13/3742	29/7301	0.810425867690347	0.999999865905192	491166/482839/607458/100856570/491606/100855785/483729/491084/442859/478230/403985/403922/488513	SLC46A1/IKBKB/SHMT2/GART/SLC19A1/FPGS/RELA/ABCC3/NFKB1/MTHFR/IL6/TNF/ATIC	cfa:491166/cfa:482839/cfa:607458/cfa:100856570/cfa:491606/cfa:100855785/cfa:483729/cfa:491084/cfa:442859/cfa:478230/cfa:403985/cfa:403922/cfa:488513	13	4	100856570/491084/403922/488513	9	491166/482839/607458/491606/100855785/483729/442859/478230/403985
cfa00010	Glycolysis / Gluconeogenesis	39/3742	83/7301	0.813883717960744	0.999999865905192	403492/479469/100856448/100856683/479545/100685666/478360/102153001/610537/477002/481486/488389/489019/111089999/478991/484048/403978/479234/111096459/476300/482704/490425/477832/478019/100684709/489406/476883/477675/483039/479116/100688308/100683724/403755/480964/403849/476882/610941/106559694/478487	G6PC1/ENO3/HK2/ENO2/PGM1/LOC100685666/ADPGK/LOC102153001/AKR1A1/ACSS1/ALDH7A1/G6PC2/HKDC1/LOC111089999/ALDH9A1/LDHAL6B/DLD/HK1/LOC111096459/FBP2/BPGM/PKLR/ENO4/PFKP/LOC100684709/DLAT/LDHC/LDHB/GALM/PGM2/ALDH3A2/LOC100683724/GAPDH/PGK1/PFKM/LDHA/ALDH2/LOC106559694/ADH4	cfa:403492/cfa:479469/cfa:100856448/cfa:100856683/cfa:479545/cfa:100688969/cfa:478360/cfa:477675/cfa:610537/cfa:477002/cfa:481486/cfa:488389/cfa:489019/cfa:106559694/cfa:478991/cfa:484048/cfa:403978/cfa:479234/cfa:403755/cfa:476300/cfa:482704/cfa:490425/cfa:477832/cfa:478019/cfa:476882/cfa:489406/cfa:476883/cfa:477675/cfa:483039/cfa:479116/cfa:100688308/cfa:106559694/cfa:403755/cfa:480964/cfa:403…	39	20	403492/100856448/100685666/478360/102153001/489019/111089999/479234/111096459/490425/477832/478019/476883/477675/479116/100688308/100683724/403755/403849/106559694	19	479469/100856683/479545/610537/477002/481486/488389/478991/484048/403978/476300/482704/100684709/489406/483039/480964/476882/610941/478487
cfa04512	ECM-receptor interaction	39/3742	83/7301	0.813883717960744	0.999999865905192	487486/608287/476626/480173/442954/481873/477021/481547/485893/477598/607609/478353/100682877/403440/403651/100856563/403840/475253/100855661/489210/475034/489208/491074/608977/481097/403789/483273/478446/612430/403466/403939/488368/403668/403826/491290/476665/490335/403845/403582	THBS1/ITGA10/LAMB2/LAMA3/LAMA5/COL9A1/ITGA9/FREM1/SDC4/ITGB7/COL9A2/ITGA11/TNXB/HSPG2/COL1A1/ITGA6/COL4A6/ITGB8/SV2A/ITGA1/LAMA4/ITGA2/ITGA3/ITGB5/ITGA7/ITGA2B/RELN/FRAS1/COL9A3/COL4A5/CD44/ITGB6/COL6A1/COL2A1/LAMC3/COMP/TNN/FN1/COL6A3	cfa:487486/cfa:608287/cfa:476626/cfa:480173/cfa:442954/cfa:481873/cfa:477021/cfa:481547/cfa:485893/cfa:477598/cfa:607609/cfa:478353/cfa:100682877/cfa:403440/cfa:403651/cfa:100856563/cfa:403840/cfa:475253/cfa:100855661/cfa:489210/cfa:475034/cfa:489208/cfa:491074/cfa:608977/cfa:481097/cfa:403789/cfa:483273/cfa:478446/cfa:612430/cfa:403466/cfa:403939/cfa:488368/cfa:403668/cfa:403826/cfa:491290/cfa:4…	39	20	608287/481873/481547/485893/100682877/403840/489208/491074/481097/403789/483273/612430/403466/488368/403668/403826/491290/476665/490335/403582	19	487486/476626/480173/442954/477021/477598/607609/478353/403440/403651/100856563/475253/100855661/489210/475034/608977/478446/403939/403845
cfa04979	Cholesterol metabolism	22/3742	48/7301	0.815535711514706	0.999999865905192	475680/481651/609249/479680/486962/478781/479915/481124/481354/608437/476437/100856363/403698/610489/480208/488390/479255/488230/479072/474571/100683160/476438	APOB/ABCA1/LIPG/LCAT/CYP7A1/LRP2/SORT1/LRP1/ABCG5/CIDEB/APOC1/LIPA/NPC1/CYP27A1/VAPA/ABCB11/VDAC2/MYLIP/LRPAP1/ABCG8/LDLR/APOE	cfa:475680/cfa:481651/cfa:609249/cfa:479680/cfa:486962/cfa:478781/cfa:479915/cfa:481124/cfa:481354/cfa:608437/cfa:476437/cfa:100856363/cfa:403698/cfa:610489/cfa:480208/cfa:488390/cfa:479255/cfa:488230/cfa:479072/cfa:474571/cfa:100683160/cfa:476438	22	10	475680/609249/486962/478781/481354/608437/403698/479255/479072/474571	12	481651/479680/479915/481124/476437/100856363/610489/480208/488390/488230/100683160/476438
cfa04142	Lysosome	60/3742	126/7301	0.819426569184267	0.999999865905192	607186/100856090/475212/483691/475983/479973/609321/480253/611468/403400/480669/608843/484760/478909/609840/476086/481717/482897/608555/479915/479065/608620/476010/482841/489104/612206/478435/479053/482665/487324/100856363/403698/111095877/100505382/607705/484016/475443/474856/485498/482779/403916/479685/485337/477568/478306/607494/484932/611146/484067/480460/476995/480232/476697/486117/483352/48…	LAMP3/CTNS/HYAL4/TCIRG1/ACP2/DNASE2B/LOC609321/AP1G2/AP1S2/CTSS/ABCA2/CTSK/HYAL2/SLC11A1/AP1M1/MFSD8/NEU1/ASAH1/GGA2/SORT1/CTSH/HYAL3/CTSF/AP3M2/CLTB/GBA/SCARB2/AP3B2/CTSO/LAPTM5/LIPA/NPC1/CD68/IDUA/ATP6V0A1/FUCA2/GNPTAB/PPT2/CLN5/ATP6V0A4/GALC/ATP6V0D1/TPP1/CLTCL1/DMXL2/AP3S1/MAN2B1/CTSA/IGF2R/ARSG/LAMP1/LGMN/DNASE2/ENTPD4/GAA/GGA3/GM2A/LOC100688895/HGSNAT/AP4E1	cfa:607186/cfa:100856090/cfa:475212/cfa:483691/cfa:475983/cfa:479973/cfa:609321/cfa:479666/cfa:611468/cfa:403400/cfa:480669/cfa:608843/cfa:484760/cfa:478909/cfa:609840/cfa:476086/cfa:481717/cfa:482897/cfa:608555/cfa:479915/cfa:479065/cfa:608620/cfa:476010/cfa:482841/cfa:489104/cfa:612206/cfa:478435/cfa:479053/cfa:482665/cfa:487324/cfa:100856363/cfa:403698/cfa:111095877/cfa:100505382/cfa:607705/cf…	60	20	607186/475212/479973/609321/403400/476086/482841/479053/482665/487324/403698/111095877/482779/607494/484067/480460/476995/480232/100688895/482833	40	100856090/483691/475983/480253/611468/480669/608843/484760/478909/609840/481717/482897/608555/479915/479065/608620/476010/489104/612206/478435/100856363/100505382/607705/484016/475443/474856/485498/403916/479685/485337/477568/478306/484932/611146/476697/486117/483352/483310/100855818/478304
cfa00563	Glycosylphosphatidylinositol (GPI)-anchor biosynthesis	11/3742	25/7301	0.823000748627341	0.999999865905192	479514/106557463/490556/100856602/476182/474754/477244/491170/478413/475120/611566	PIGL/PIGV/MPPE1/PIGW/PIGN/PIGO/PIGT/PIGS/LOC478413/GPAA1/PIGH	cfa:479514/cfa:106557463/cfa:490556/cfa:100856602/cfa:476182/cfa:474754/cfa:477244/cfa:491170/cfa:478413/cfa:475120/cfa:611566	11	5	479514/100856602/476182/491170/478413	6	106557463/490556/474754/477244/475120/611566
cfa04720	Long-term potentiation	30/3742	65/7301	0.829145138196234	0.999999865905192	403516/403872/100856190/612941/490904/607357_1/612448/607357/486591/479866/100855828/403735/477160/479975/476548/403928/100855877/403557/483225/482687/403486/484648/475526/489968/478351/100684945/403871/489168/100855706/609027	CACNA1C/NRAS/PLCB2/CAMK2A/PRKCA/ADCY1/RPS6KA2/ADCY1/RAPGEF3/CREBBP/PRKCG/HRAS/PLCB4/PRKACB/ITPR1/GNAQ/MAPK3/PPP1CC/RAP1A/CAMK2B/PPP3CA/RAF1/BRAF/PRKCB/CALML4/EP300/KRAS/GRIA1/PPP1R1A/PPP3CC	cfa:403516/cfa:403872/cfa:100856190/cfa:612941/cfa:490904/cfa:607357/cfa:612448/cfa:607357/cfa:486591/cfa:479866/cfa:100855828/cfa:403735/cfa:477160/cfa:479975/cfa:476548/cfa:403928/cfa:100855877/cfa:403557/cfa:483225/cfa:610764/cfa:403486/cfa:484648/cfa:475526/cfa:489968/cfa:478351/cfa:100684945/cfa:403872/cfa:489168/cfa:100855706/cfa:609027	30	13	100856190/607357_1/100855828/100855877/403557/483225/482687/403486/475526/489968/403871/100855706/609027	17	403516/403872/612941/490904/612448/607357/486591/479866/403735/477160/479975/476548/403928/484648/478351/100684945/489168
cfa05330	Allograft rejection	10/3742	23/7301	0.830399725721375	0.999999865905192	119881611/474869/607827/481732/403790/474836/403922/403765/403977/489030	LOC119881611/DLA-DOA/DLA-DMB/DLA-DMA/IL5/DLA88/TNF/CD80/IL12A/PRF1	cfa:474860/cfa:474869/cfa:607827/cfa:481732/cfa:403790/cfa:541592/cfa:403922/cfa:403765/cfa:403977/cfa:489030	10	9	119881611/474869/607827/481732/403790/474836/403922/403977/489030	1	403765
cfa04218	Cellular senescence	79/3742	165/7301	0.830448267942673	0.999999865905192	100855704/488596/403924/485069/609624/477082/403872/475630/477085/607019/490796/477039/480272/487057/478127/100855664/480830/403998/403869/486338/477221/485839/479883/480118/483696/610902/475590/119871462/483745/481628/483729/489012/483925/100855728/100856315/403735/608847/476548/490878/611103/612821/611315/607454/483845/483832/100855877/403557/476458/442859/475481/486851/611243/490748/403486/479…	CDK2/TGFB2/MYC/GADD45B/CAPN11/MRAS/NRAS/SLC25A4/PIK3CB/MAPK11/TGFB3/TGFBR2/NFATC4/CCNE2/RBL2/E2F2/SLC25A6/TGFB1/TP53/CHEK2/RBL1/E2F1/TSC2/CAPN2/RAD9A/SMAD3/EIF4EBP1/LOC119871462/CAPN1/TGFBR1/RELA/SIRT1/NFATC1/GADD45A/ATR/HRAS/CCND3/ITPR1/AKT1/E2F5/MAPK13/NBN/RASSF5/CCNA2/SLC25A31/MAPK3/PPP1CC/HIPK4/NFKB1/PPID/BTRC/E2F4/ZFP36L1/PPP3CA/VDAC2/MAP2K6/SQSTM1/RAF1/DLA88/SERPINE1/FBXW11/IL6/CCNA1/CALML4…	cfa:100855704/cfa:488596/cfa:403924/cfa:485069/cfa:483745/cfa:477082/cfa:403872/cfa:475630/cfa:477085/cfa:607019/cfa:490796/cfa:477039/cfa:480272/cfa:487057/cfa:478127/cfa:100855664/cfa:492093/cfa:403998/cfa:403869/cfa:486338/cfa:477221/cfa:485839/cfa:479883/cfa:480118/cfa:483696/cfa:610902/cfa:475590/cfa:489012/cfa:483745/cfa:481628/cfa:483729/cfa:489012/cfa:483925/cfa:100855728/cfa:100856315/cf…	79	32	609624/607019/478127/480830/486338/477221/119871462/100855728/100856315/611103/611315/483845/483832/100855877/403557/476458/475481/486851/403486/479255/474836/479291/119870216/481131/477295/403871/486079/478454/480144/608420/609027/609767	47	100855704/488596/403924/485069/477082/403872/475630/477085/490796/477039/480272/487057/100855664/403998/403869/485839/479883/480118/483696/610902/475590/483745/481628/483729/489012/483925/403735/608847/476548/490878/612821/607454/442859/611243/490748/480454/481459/484648/403476/403985/477302/478351/479366/479678/489547/477232/476865
cfa05017	Spinocerebellar ataxia	71/3742	149/7301	0.834379213033134	0.999999865905192	606491/100686650/485808/607466/119874448/475630/477085/477437/100855659/488232/100856190/483728/100855613/484475/480478/480830/480465/489951/490371/490904/483756/475258/489725/474897/478522/100856428/483273/100855828/476336/475934/403878/612871/477160/476548/478158/490878/403928/489525/100683530/483832/477876/490560/480673/607618/474467/480610/476867/479797/100192385/479255/475040/484700/10085639…	RYR1/CACNA1A/PDYN/PSMB6/PSMA4/SLC25A4/PIK3CB/ULK1/PSMB5/ATXN1/PLCB2/KAT5/PSMC4/CIC/PSMC5/SLC25A6/PSMD12/ATXN2L/BECN2/PRKCA/ATG2A/CYCS/ATXN1L/NFYA/PSMC6/BEAN1/RELN/PRKCG/VLDLR/PSMD13/ATP2A2/NOP56/PLCB4/ITPR1/PUM1/AKT1/GNAQ/ULK2/PSMD1/SLC25A31/RB1CC1/AFG3L2/TRAF2/PUM2/ATXN10/PSMD11/PSMA1/ATP2A1/PSMD4/VDAC2/PSMB1/PSMD6/PSMA8/ATXN3/PSMC3/PSMB2/PRKCB/LOC100687259/LOC119870216/XLOC_035772/PSMB3/PSMA6/A…	cfa:606491/cfa:100686650/cfa:485808/cfa:607466/cfa:100687556/cfa:475630/cfa:477085/cfa:477437/cfa:100855659/cfa:488232/cfa:100856190/cfa:483728/cfa:100855613/cfa:484475/cfa:480478/cfa:492093/cfa:480465/cfa:489951/cfa:490371/cfa:490904/cfa:483756/cfa:475258/cfa:489725/cfa:474897/cfa:478522/cfa:100856428/cfa:483273/cfa:100855828/cfa:476336/cfa:475934/cfa:403878/cfa:612871/cfa:477160/cfa:476548/cfa:…	71	36	606491/100686650/485808/607466/100856190/480830/480465/490371/478522/100856428/483273/100855828/475934/100683530/483832/474467/476867/479797/100192385/479255/475040/484700/100856395/475338/489968/100687259/119870216/XLOC_035772/480537/480290/100686432/404305/486535/477532/476470/100686423	35	119874448/475630/477085/477437/100855659/488232/483728/100855613/484475/480478/489951/490904/483756/475258/489725/474897/476336/403878/612871/477160/476548/478158/490878/403928/489525/477876/490560/480673/607618/480610/480229/475980/490704/480428/489168
cfa04068	FoxO signaling pathway	63/3742	133/7301	0.839434644072222	0.999999865905192	100855704/488596/479646/485069/100174780/403492/403872/477085/610835/607019/490796/477039/484813/478063/482839/478127/403998/474636/476411/488389/610902/612582/119871462/481130/479866/481628/488526/486148/489012/100855728/483420/403735/608847/490878/111096471/612821/486559/611216/100855877/403429/403673/475380/486740/476258/612082/479479/484648/475526/102154676/403985/484990/119870216/100684945/4…	CDK2/TGFB2/GABARAPL2/GADD45B/TNFSF10/G6PC1/NRAS/PIK3CB/SGK2/MAPK11/TGFB3/TGFBR2/HOMER3/PLK2/IKBKB/RBL2/TGFB1/ATG12/PRMT1/G6PC2/SMAD3/IL7R/LOC119871462/AGAP2/CREBBP/TGFBR1/PRKAG3/IRS1/SIRT1/GADD45A/RAG1/HRAS/CCND3/AKT1/LOC111096471/MAPK13/PRKAG1/CDKN2D/MAPK3/CDKN1B/SLC2A4/PLK3/PRMT8/SOD2/S1PR4/GABARAP/RAF1/BRAF/CDKN1C/IL6/INSR/LOC119870216/EP300/PDPK1/PLK1/FOXO1/SGK1/KRAS/FOXO4/EGF/BNIP3/CCNB1/NLK	cfa:100855704/cfa:488596/cfa:479646/cfa:485069/cfa:100174780/cfa:403492/cfa:403872/cfa:477085/cfa:610835/cfa:607019/cfa:490796/cfa:477039/cfa:484813/cfa:478063/cfa:482839/cfa:478127/cfa:403998/cfa:474636/cfa:476411/cfa:488389/cfa:610902/cfa:612582/cfa:489012/cfa:481130/cfa:479866/cfa:481628/cfa:488526/cfa:486148/cfa:489012/cfa:100855728/cfa:483420/cfa:403735/cfa:611782/cfa:490878/cfa:485548/cfa:6…	63	24	403492/610835/607019/478127/474636/476411/119871462/481130/100855728/483420/111096471/100855877/403673/475380/486740/612082/475526/484990/119870216/477295/403871/403657/608420/491160	39	100855704/488596/479646/485069/100174780/403872/477085/490796/477039/484813/478063/482839/403998/488389/610902/612582/479866/481628/488526/486148/489012/403735/608847/490878/612821/486559/611216/403429/476258/479479/484648/102154676/403985/100684945/479875/489971/403647/100855644/607408
cfa04060	Cytokine-cytokine receptor interaction	103/3742	214/7301	0.840599553102697	0.999999865905192	480602/611442/488596/609293/606826/481588/483245/484661/100174780/403981/487212/481838/478906/100856510/480600/610734/481330/610118/487141/487438/610536/484793/490796/611438/476587/477039/486506/608274/607183/442990/480252/479580/478484/478757/489223/608246/607514/445452/485545/403998/612279/489957/487265/403402/403616/612582/610961/488762/100688321/478875/609964/481110/111098084/481628/100855862…	CCL23/IL1RL1/TGFB2/IL3RA/GDF11/IL11RA/INHBA/IL17RE/TNFSF10/CCL2/IL31RA/IL17F/CXCR1/ACKR4/LOC480600/TNFRSF12A/IL1R2/IL17RC/IL15RA/TNFRSF8/IL34/CCR9/TGFB3/IL18R1/IL17RB/TGFBR2/AMHR2/TNFRSF9/LTA/IL13/IL25/TNFRSF14/BMPR1B/ACVR1/OSMR/CSF3/CXCL16/CCL24/TNFSF13B/TGFB1/IL22RA1/IL4R/CX3CL1/NGF/LEP/IL7R/IL20RB/IL16/LOC100688321/BMPR2/TNFRSF21/IL23A/LOC111098084/TGFBR1/BMP3/CCL25/IL1RAP/ACVR1C/TNFSF15/IL29L…	cfa:480602/cfa:611442/cfa:488596/cfa:609293/cfa:606826/cfa:481588/cfa:483245/cfa:484661/cfa:100174780/cfa:403981/cfa:487212/cfa:481838/cfa:478906/cfa:100856510/cfa:480600/cfa:610734/cfa:481330/cfa:610118/cfa:487141/cfa:487438/cfa:610536/cfa:484793/cfa:490796/cfa:611438/cfa:476587/cfa:477039/cfa:486506/cfa:608274/cfa:607183/cfa:442990/cfa:480252/cfa:479580/cfa:478484/cfa:478757/cfa:489223/cfa:6082…	103	50	480602/609293/484661/481838/478906/480600/481330/487438/484793/486506/608274/607183/442990/480252/608246/485545/487265/100688321/609964/481110/111098084/100855862/448798/488126/488361/481688/611377/403622/403931/481328/403586/100684807/607422/403790/449622/403439/403545/490356/609580/611453/403922/608988/119870005/483068/609732/607880/403977/607528/100686212/610528	53	611442/488596/606826/481588/483245/100174780/403981/487212/100856510/610734/610118/487141/610536/490796/611438/476587/477039/479580/478484/478757/489223/607514/445452/403998/612279/489957/403402/403616/612582/610961/488762/478875/481628/403449/450207/607785/100856468/100855912/609418/449478/486042/483880/403721/486728/476140/608840/403985/489077/480603/611795/486759/100856077/489193
cfa04722	Neurotrophin signaling pathway	58/3742	123/7301	0.843310390755357	0.999999865905192	487546/403872/485874/612792/477085/607019/611541/403408/482839/489692/479915/475924/403869/609429/612941/485004/106559217/483808/403955/481150/403402/490831/612448/477936/486666/100856261/403461/486148/483729/478575/489820/611999/403735/490878/612821/481291/480481/100855877/442859/478061/483225/403954/491286/490404/482687/102155642/484648/475526/478351/119870216/491292/486601/479875/608125/490439…	SHC4/NRAS/PLCG1/SH2B1/PIK3CB/MAPK11/ARHGDIG/PSEN1/IKBKB/PLCG2/SORT1/ARHGDIA/TP53/JUN/CAMK2A/MAP2K7/RAC3/GAB1/RAC1/IRAK3/NGF/RPS6KA5/RPS6KA2/RIPK2/ARHGDIB/NTRK3/BDNF/IRS1/RELA/GSK3B/SH2B2/MATK/HRAS/AKT1/MAPK13/PRDM4/MAP3K3/MAPK3/NFKB1/MAP3K1/RAP1A/RHOA/RAPGEF1/NTRK1/CAMK2B/NFKBIE/RAF1/BRAF/CALML4/LOC119870216/ABL1/IRAK4/PDPK1/CRKL/SHC1/TP73/KRAS/PSEN2	cfa:487546/cfa:403872/cfa:485874/cfa:612792/cfa:477085/cfa:607019/cfa:611541/cfa:403408/cfa:482839/cfa:489692/cfa:479915/cfa:475924/cfa:403869/cfa:609429/cfa:612941/cfa:485004/cfa:403955/cfa:483808/cfa:403955/cfa:481150/cfa:403402/cfa:490831/cfa:612448/cfa:477936/cfa:486666/cfa:100856261/cfa:403461/cfa:486148/cfa:483729/cfa:478575/cfa:489820/cfa:611999/cfa:403735/cfa:490878/cfa:612821/cfa:481291/…	58	16	487546/607019/609429/403955/490831/100856261/611999/481291/100855877/483225/490404/482687/475526/119870216/486601/403871	42	403872/485874/612792/477085/611541/403408/482839/489692/479915/475924/403869/612941/485004/106559217/483808/481150/403402/612448/477936/486666/403461/486148/483729/478575/489820/403735/490878/612821/480481/442859/478061/403954/491286/102155642/484648/478351/491292/479875/608125/490439/489620/490382
cfa04614	Renin-angiotensin system	8/3742	19/7301	0.848129674555034	0.999999865905192	478517/477120/403913/611146/100682978/476748/478081/488896	ENPEP/MME/ANPEP/CTSA/ATP6AP2/THOP1/NLN/LNPEP	cfa:478517/cfa:477120/cfa:403913/cfa:611146/cfa:100682978/cfa:476748/cfa:478081/cfa:488896	8	4	478517/477120/100682978/476748	4	403913/611146/478081/488896
cfa04920	Adipocytokine signaling pathway	32/3742	70/7301	0.8535450255737	0.999999865905192	100685468/403492/482437/403625/484185/482839/476732/611262/481184/403616/488389/477820/442949/481735/488526/486148/483729/490878/450207/111096471/486559/478927/480673/442859/403673/481018/102155642/403922/479067/479995/119870216/100856778	ACACB/G6PC1/SLC2A1/ADIPOQ/JAK2/IKBKB/ACSBG2/TRADD/CPT1B/LEP/G6PC2/ACSL5/SOCS3/RXRB/PRKAG3/IRS1/RELA/AKT1/LEPR/LOC111096471/PRKAG1/ACSL3/TRAF2/NFKB1/SLC2A4/ACSL4/NFKBIE/TNF/ACSBG1/ADIPOR1/LOC119870216/CPT1C	cfa:100685468/cfa:403492/cfa:482437/cfa:403625/cfa:484185/cfa:482839/cfa:476732/cfa:611262/cfa:481184/cfa:403616/cfa:488389/cfa:477820/cfa:442949/cfa:481735/cfa:488526/cfa:486148/cfa:483729/cfa:490878/cfa:450207/cfa:485548/cfa:486559/cfa:478927/cfa:480673/cfa:442859/cfa:403673/cfa:481018/cfa:102155642/cfa:403922/cfa:479067/cfa:479995/cfa:449021/cfa:100856778	32	13	100685468/403492/482437/403625/484185/476732/442949/111096471/403673/403922/479067/479995/119870216	19	482839/611262/481184/403616/488389/477820/481735/488526/486148/483729/490878/450207/486559/478927/480673/442859/481018/102155642/100856778
cfa04213	Longevity regulating pathway - multiple species	30/3742	66/7301	0.857797888603279	0.999999865905192	476815/403872/477085/480580/479441/487289/480355/607357_1/119871462/477625/607357/474850/482994/488526/486148/489012/608378/403735/479975/490878/111096471/486559/610499/489027/476258/484990/119870216/477295/403859/403871	CLPB/NRAS/PIK3CB/RPS6KB1/CRYAB/ADCY7/HSPA2/ADCY1/LOC119871462/ADCY6/ADCY1/LOC474850/ADCY3/PRKAG3/IRS1/SIRT1/RPTOR/HRAS/PRKACB/AKT1/LOC111096471/PRKAG1/RPS6KB2/EIF4EBP2/SOD2/INSR/LOC119870216/FOXO1/ADCY5/KRAS	cfa:476815/cfa:403872/cfa:477085/cfa:480580/cfa:479441/cfa:487289/cfa:480355/cfa:607357/cfa:489012/cfa:477625/cfa:607357/cfa:474850/cfa:482994/cfa:488526/cfa:486148/cfa:489012/cfa:608378/cfa:403735/cfa:479975/cfa:490878/cfa:485548/cfa:486559/cfa:610499/cfa:489027/cfa:476258/cfa:484990/cfa:449021/cfa:477295/cfa:403859/cfa:403872	30	11	480580/480355/607357_1/119871462/474850/111096471/489027/484990/119870216/477295/403871	19	476815/403872/477085/479441/487289/477625/607357/482994/488526/486148/489012/608378/403735/479975/490878/486559/610499/476258/403859
cfa04211	Longevity regulating pathway	43/3742	93/7301	0.859597402403697	0.999999865905192	611934/474855/612303/610238/403872/477085/477437/480580/403625/611215/487289/403869/479883/607357_1/475590/119871462/477625/491369/607357/482994/488526/486148/483729/489012/608378/403735/479975/490878/111096471/486559/477876/610499/442859/491224/476258/483636/484990/479995/119870216/477295/403859/403871/486535	CREB3/ATF6B/CREB3L4/EIF4E2/NRAS/PIK3CB/ULK1/RPS6KB1/ADIPOQ/LOC611215/ADCY7/TP53/TSC2/ADCY1/EIF4EBP1/LOC119871462/ADCY6/CREB3L2/ADCY1/ADCY3/PRKAG3/IRS1/RELA/SIRT1/RPTOR/HRAS/PRKACB/AKT1/LOC111096471/PRKAG1/RB1CC1/RPS6KB2/NFKB1/EHMT1/SOD2/CREB3L1/INSR/ADIPOR1/LOC119870216/FOXO1/ADCY5/KRAS/ATG101	cfa:611934/cfa:474855/cfa:612303/cfa:610238/cfa:403872/cfa:477085/cfa:477437/cfa:480580/cfa:403625/cfa:611215/cfa:487289/cfa:403869/cfa:479883/cfa:607357/cfa:475590/cfa:489012/cfa:477625/cfa:491369/cfa:607357/cfa:482994/cfa:488526/cfa:486148/cfa:483729/cfa:489012/cfa:608378/cfa:403735/cfa:479975/cfa:490878/cfa:485548/cfa:486559/cfa:477876/cfa:610499/cfa:442859/cfa:491224/cfa:476258/cfa:483636/cfa…	43	11	480580/403625/607357_1/119871462/111096471/484990/479995/119870216/477295/403871/486535	32	611934/474855/612303/610238/403872/477085/477437/611215/487289/403869/479883/475590/477625/491369/607357/482994/488526/486148/483729/489012/608378/403735/479975/490878/486559/477876/610499/442859/491224/476258/483636/403859
cfa04929	GnRH secretion	29/3742	64/7301	0.860071516907348	0.999999865905192	403516/403872/484464/485698/477085/100856190/486004/490904/490441/481627/607262/100855828/403735/477160/476548/403483/490878/403928/100855877/485401/484829/484648/403533/489284/489968/119870216/490426/608671/403871	CACNA1C/NRAS/KCNN4/TRPC1/PIK3CB/PLCB2/TRPC4/PRKCA/KCNN3/GABBR2/ARRB2/PRKCG/HRAS/PLCB4/ITPR1/CGA/AKT1/GNAQ/MAPK3/KCNJ11/KCNN1/RAF1/CACNA1H/KCNJ5/PRKCB/LOC119870216/HCN3/GNRH1/KRAS	cfa:403516/cfa:403872/cfa:484464/cfa:485698/cfa:477085/cfa:100856190/cfa:486004/cfa:490904/cfa:490441/cfa:481627/cfa:607262/cfa:100855828/cfa:403735/cfa:477160/cfa:476548/cfa:403483/cfa:490878/cfa:403928/cfa:100855877/cfa:485401/cfa:484829/cfa:484648/cfa:403533/cfa:489284/cfa:489968/cfa:449021/cfa:490426/cfa:608671/cfa:403872	29	14	484464/485698/100856190/490441/481627/100855828/403483/100855877/484829/403533/489968/119870216/608671/403871	15	403516/403872/477085/486004/490904/607262/403735/477160/476548/490878/403928/485401/484648/489284/490426
cfa04630	JAK-STAT signaling pathway	62/3742	132/7301	0.860255870061878	0.999999865905192	609293/481588/492162/403924/487212/607899/403537/476714/100856046/487141/477085/100142679/484185/483160/442990/489223/608246/612279/477990/489957/486717/476150/403616/612582/488449/610961/481110/479866/490006/442949/442860/442985/403735/608847/611377/403622/490878/478350/481111/403449/450207/100856468/481772/449478/403721/100684807/403790/480495/403439/403545/484757/484648/403985/119870216/100684…	IL3RA/IL11RA/FHL1/MYC/IL31RA/IRF9/MCL1/TYK2/IL22RA2/IL15RA/PIK3CB/STAT6/JAK2/PIAS3/IL13/OSMR/CSF3/IL22RA1/STAM/IL4R/PTPN6/STAM2/LEP/IL7R/STAT1/IL20RB/IL23A/CREBBP/SOCS1/SOCS3/PDGFRA/PDGFRB/HRAS/CCND3/IL29L/IL13RA2/AKT1/PIAS1/STAT2/LIF/LEPR/IFNAR2/PIM1/LIFR/GHR/LOC100684807/IL5/GFAP/IL2RB/IL6ST/CISH/RAF1/IL6/LOC119870216/EP300/IL23R/IL27/PTPN2/IL12A/JAK3/EGF/IFNGR1	cfa:609293/cfa:481588/cfa:492162/cfa:403924/cfa:487212/cfa:607899/cfa:403537/cfa:476714/cfa:100856046/cfa:487141/cfa:477085/cfa:100142679/cfa:484185/cfa:483160/cfa:442990/cfa:489223/cfa:608246/cfa:612279/cfa:477990/cfa:489957/cfa:486717/cfa:476150/cfa:403616/cfa:612582/cfa:488449/cfa:610961/cfa:481110/cfa:479866/cfa:490006/cfa:442949/cfa:442860/cfa:442985/cfa:403735/cfa:611782/cfa:611377/cfa:4036…	62	25	609293/100856046/484185/442990/608246/477990/486717/476150/481110/442949/611377/403622/478350/100684807/403790/480495/403439/403545/484757/119870216/609732/607880/403977/610004/403657	37	481588/492162/403924/487212/607899/403537/476714/487141/477085/100142679/483160/489223/612279/489957/403616/612582/488449/610961/479866/490006/442860/442985/403735/608847/490878/481111/403449/450207/100856468/481772/449478/403721/484648/403985/100684945/490563/100856077
cfa05162	Measles	56/3742	120/7301	0.865554406229942	0.999999865905192	102156626/100855704/490792/607899/476714/611051/487965/488371/477085/102156745/475081/487057/482839/485789/478950/611262/612746/488473/403869/609429/480355/491743/481145/100855560/476412/475258/491924/488449/477490/474850/475756/483729/478575/612153/608847/490878/481111/100856468/480361/479446/442859/403429/403439/489383/478108/102154676/403985/119870216/481131/486601/403567/489620/403977/610004/…	LOC102156626/CDK2/FOS/IRF9/TYK2/OAS2/CBLB/IFIH1/PIK3CB/MAP3K7/EIF3H/CCNE2/IKBKB/MAVS/IKBKE/TRADD/RCHY1/CASP8/TP53/JUN/HSPA2/TLR7/TBK1/DDX58/IRF3/CYCS/MSN/STAT1/OAS3/LOC474850/EIF2AK3/RELA/GSK3B/BBC3/CCND3/AKT1/STAT2/IFNAR2/EIF2S1/RDX/NFKB1/CDKN1B/IL2RB/CD3G/CSNK2A2/CDKN1C/IL6/LOC119870216/CDK4/IRAK4/CASP3/TP73/IL12A/JAK3/CSNK2B/TLR2	cfa:102156626/cfa:100855704/cfa:490792/cfa:607899/cfa:476714/cfa:611051/cfa:487965/cfa:488371/cfa:477085/cfa:102156745/cfa:475081/cfa:487057/cfa:482839/cfa:485789/cfa:478950/cfa:611262/cfa:612746/cfa:488473/cfa:403869/cfa:609429/cfa:480355/cfa:491743/cfa:481145/cfa:100855560/cfa:476412/cfa:475258/cfa:491924/cfa:488449/cfa:477490/cfa:474850/cfa:475756/cfa:483729/cfa:478575/cfa:612153/cfa:611782/cf…	56	21	102156626/102156745/475081/612746/609429/480355/491743/491924/477490/474850/475756/480361/403439/478108/119870216/481131/486601/403567/403977/610004/474844	35	100855704/490792/607899/476714/611051/487965/488371/477085/487057/482839/485789/478950/611262/488473/403869/481145/100855560/476412/475258/488449/483729/478575/612153/608847/490878/481111/100856468/479446/442859/403429/489383/102154676/403985/489620/448807
cfa05203	Viral carcinogenesis	90/3742	190/7301	0.876777129292801	0.999999865905192	611934/100855704/474855/609669/612303/607899/478327/403872/111090709/477085/612861/607032/100687866/611989/480019/477402/487057/488279/478127/611262/119864634/488473/403869/609429/100685037/106559217/477221/474827/476412/403955/475864/486670/489717/491369/479866/480907/480957/485864/483729/486589/485692/483164/100855903/403735/608847/479975/100502558/474819/479685/100855588/483845/486299/10085587…	CREB3/CDK2/ATF6B/LOC609669/CREB3L4/IRF9/GTF2A2/NRAS/H3C15/PIK3CB/SRF/HDAC10/YWHAH/LOC611989/TRAF5/SP100/CCNE2/H2BC10/RBL2/TRADD/LOC119864634/CASP8/TP53/JUN/SCRIB/RAC3/RBL1/MRPS18B/IRF3/RAC1/YWHAZ/H4-16/VAC14/CREB3L2/CREBBP/HDAC6/HDAC8/SRC/RELA/HDAC7/RASA2/H2BC18/LOC100855903/HRAS/CCND3/PRKACB/PMAIP1/GSN/ATP6V0D1/H4C6/CCNA2/PXN/MAPK3/TRAF2/NFKB1/LTBR/CDKN1B/RHOA/LOC478089/HDAC11/GTF2E2/KAT2A/GTF2E…	cfa:611934/cfa:100855704/cfa:474855/cfa:475864/cfa:612303/cfa:607899/cfa:478327/cfa:403872/cfa:488298/cfa:477085/cfa:612861/cfa:607032/cfa:100687866/cfa:611989/cfa:480019/cfa:477402/cfa:487057/cfa:488279/cfa:478127/cfa:611262/cfa:488002/cfa:488473/cfa:403869/cfa:609429/cfa:100685037/cfa:403955/cfa:477221/cfa:474827/cfa:476412/cfa:403955/cfa:475864/cfa:488298/cfa:489717/cfa:491369/cfa:479866/cfa:4…	90	30	609669/611989/478127/609429/477221/474827/403955/485692/100502558/483845/486299/100855877/478089/100855770/403545/480405/474836/611113/100855774/486121/481131/476881/494001/403567/476067/XLOC_018166/403871/610004/479865/609767	60	611934/100855704/474855/612303/607899/478327/403872/111090709/477085/612861/607032/100687866/480019/477402/487057/488279/611262/119864634/488473/403869/100685037/106559217/476412/475864/486670/489717/491369/479866/480907/480957/485864/483729/486589/483164/100855903/403735/608847/479975/474819/479685/100855588/480673/442859/486728/403429/403954/484633/490971/488002/483636/488306/607060/102154676/4…
cfa01522	Endocrine resistance	45/3742	98/7301	0.878095713725367	0.999999865905192	487546/490792/403883/403872/607007/477085/607019/102155535/480580/610439/607575/487289/100855664/403869/609429/485839/475108/607357_1/477625/607357/482994/485864/403885/485769/403735/479975/490878/612821/609469/610499/100855877/480533/403429/488390/479515/403943/484648/475526/102154676/119870216/481131/490439/403640/403859/403871	SHC4/FOS/ERBB2/NRAS/HBEGF/PIK3CB/MAPK11/BIK/RPS6KB1/NOTCH3/DLL4/ADCY7/E2F2/TP53/JUN/E2F1/PTK2/ADCY1/ADCY6/ADCY1/ADCY3/SRC/MMP9/JAG1/HRAS/PRKACB/AKT1/MAPK13/LOC609469/RPS6KB2/MAPK3/MED1/CDKN1B/ABCB11/NCOR1/GNAS/RAF1/BRAF/CDKN1C/LOC119870216/CDK4/SHC1/ESR1/ADCY5/KRAS	cfa:487546/cfa:490792/cfa:403883/cfa:403872/cfa:607007/cfa:477085/cfa:607019/cfa:102155535/cfa:480580/cfa:610439/cfa:607575/cfa:487289/cfa:100855664/cfa:403869/cfa:609429/cfa:485839/cfa:475108/cfa:607357/cfa:477625/cfa:607357/cfa:482994/cfa:485864/cfa:403885/cfa:485769/cfa:403735/cfa:479975/cfa:490878/cfa:612821/cfa:609469/cfa:610499/cfa:100855877/cfa:480533/cfa:403429/cfa:488390/cfa:479515/cfa:4…	45	17	487546/607019/102155535/480580/607575/609429/607357_1/403885/485769/100855877/480533/403943/475526/119870216/481131/403640/403871	28	490792/403883/403872/607007/477085/610439/487289/100855664/403869/485839/475108/477625/607357/482994/485864/403735/479975/490878/612821/609469/610499/403429/488390/479515/484648/102154676/490439/403859
cfa04710	Circadian rhythm	15/3742	35/7301	0.878198895489054	0.999999865905192	111090648/100688236/474528/488526/476860/100855456/484164/486559/486851/474552/479291/485499/610104/119864592/489488	LOC111090648/NR1D1/CRY1/PRKAG3/ARNTL/NFIL3/RORB/PRKAG1/BTRC/NPAS2/FBXW11/FBXL3/FBXL21P/NFILZ/PER1	cfa:474682/cfa:100688236/cfa:474528/cfa:488526/cfa:476860/cfa:100855456/cfa:484164/cfa:486559/cfa:486851/cfa:474552/cfa:479291/cfa:485499/cfa:610104/cfa:100855456/cfa:489488	15	7	111090648/100688236/474528/484164/486851/479291/119864592	8	488526/476860/100855456/486559/474552/485499/610104/489488
cfa01200	Carbon metabolism	59/3742	127/7301	0.881101231036529	0.999999865905192	481081/479469/477517/100856448/100856683/403709/484738/609914/479633/100685666/488506/478360/484521/484770/607458/478217/477002/485448/475814/479018/483704/480092/490779/489421/489019/111089999/477177/478103/482945/475775/480828/403978/479234/111096459/476300/476198/490425/477832/478019/478236/483800/489406/475499/607116/481083/607040/476562/100683724/403755/484150/474614/100856446/475591/480964/…	IDH3G/ENO3/ACADS/HK2/ENO2/ME1/GLYCTK/GPT/GCSH/LOC100685666/CPS1/ADPGK/LGALS4/AMT/SHMT2/SDHB/ACSS1/SUCLA2/HAO2/MCEE/PC/FH/ALDH6A1/ACAT1/HKDC1/LOC111089999/IDH3B/GOT2/MDH2/SUCLG1/ECHS1/DLD/HK1/LOC111096459/FBP2/ME2/PKLR/ENO4/PFKP/PGD/TKFC/DLAT/OGDH/ESD/TKTL1/HIBCH/SUCLG2/LOC100683724/GAPDH/IDNK/MDH1/DLST/GOT1L1/PGK1/ACO1/GOT1/PFKM/ACAT2/LOC106559694	cfa:481081/cfa:479469/cfa:477517/cfa:100856448/cfa:100856683/cfa:403709/cfa:484738/cfa:609914/cfa:479633/cfa:100688969/cfa:488506/cfa:478360/cfa:480828/cfa:484770/cfa:607458/cfa:478217/cfa:477002/cfa:485448/cfa:475814/cfa:479018/cfa:483704/cfa:480092/cfa:490779/cfa:489421/cfa:489019/cfa:106559694/cfa:477177/cfa:478103/cfa:482945/cfa:475775/cfa:480828/cfa:403978/cfa:479234/cfa:403755/cfa:476300/cf…	59	36	100856448/403709/479633/100685666/488506/478360/478217/485448/475814/479018/490779/489019/111089999/477177/478103/475775/479234/111096459/476198/490425/477832/478019/478236/483800/607116/481083/607040/476562/100683724/403755/474614/475591/486834/403849/484063/106559694	23	481081/479469/477517/100856683/484738/609914/484521/484770/607458/477002/483704/480092/489421/482945/480828/403978/476300/489406/475499/484150/100856446/480964/481576
cfa04215	Apoptosis - multiple species	14/3742	33/7301	0.883382873759575	0.999999865905192	489433/485969/480571/486896/488473/442936/490371/479464/475258/612153/100502558/100855929/403567/475718	BIRC3/BIRC7/SEPTIN4/CASP7/CASP8/BIRC5/BECN2/BIRC2/CYCS/BBC3/PMAIP1/BOK/CASP3/BIRC6	cfa:489433/cfa:485969/cfa:480571/cfa:486896/cfa:488473/cfa:442936/cfa:490371/cfa:479464/cfa:475258/cfa:612153/cfa:100502558/cfa:100855929/cfa:403567/cfa:475718	14	5	485969/486896/490371/100502558/403567	9	489433/480571/488473/442936/479464/475258/612153/100855929/475718
cfa04064	NF-kappa B signaling pathway	41/3742	90/7301	0.883820953348232	0.999999865905192	610524/485069/486814/491103/489433/102156842/485874/442942/607076/102156745/480019/607183/482839/489692/611262/485545/483649/100855560/479464/609544/476188/483729/100855728/607785/609418/480673/442859/481328/486728/449622/102152063/100271860/478108/490926/403922/489968/486858/488770/486601/403982/474844	LY96/GADD45B/BLNK/TRIM25/BIRC3/LOC102156842/PLCG1/PTGS2/CD14/MAP3K7/TRAF5/LTA/IKBKB/PLCG2/TRADD/TNFSF13B/PIDD1/DDX58/BIRC2/TIRAP/MALT1/RELA/GADD45A/TNFRSF13C/TNFSF11/TRAF2/NFKB1/IL1R1/LTBR/CXCL12/RIPK1/ZAP70/CSNK2A2/MAP3K14/TNF/PRKCB/NFKB2/BCL2A1/IRAK4/VCAM1/CSNK2B	cfa:610524/cfa:485069/cfa:486814/cfa:491103/cfa:489433/cfa:102156842/cfa:485874/cfa:442942/cfa:607076/cfa:102156745/cfa:480019/cfa:607183/cfa:482839/cfa:489692/cfa:611262/cfa:485545/cfa:483649/cfa:100855560/cfa:479464/cfa:609544/cfa:476188/cfa:483729/cfa:100855728/cfa:607785/cfa:609418/cfa:480673/cfa:442859/cfa:481328/cfa:486728/cfa:449622/cfa:102152063/cfa:100271860/cfa:478108/cfa:490926/cfa:403…	41	15	486814/102156842/102156745/607183/485545/100855728/481328/449622/102152063/100271860/478108/403922/489968/486601/474844	26	610524/485069/491103/489433/485874/442942/607076/480019/482839/489692/611262/483649/100855560/479464/609544/476188/483729/607785/609418/480673/442859/486728/490926/486858/488770/403982
cfa00603	Glycosphingolipid biosynthesis - globo and isoglobo series	5/3742	13/7301	0.885497085100727	0.999999865905192	482050/102151792/484396/403833/487298	ST3GAL1/LOC102151792/FUT1/GBGT1/A3GALT2	cfa:482050/cfa:102151792/cfa:484396/cfa:403833/cfa:487298	5	2	102151792/487298	3	482050/484396/403833
cfa05031	Amphetamine addiction	27/3742	61/7301	0.889870755612308	0.999999865905192	611934/484445/474855/490792/403516/485808/612303/403450/609429/612941/490904/119871462/491369/100855828/489012/479975/403557/608394/482687/403486/403943/483636/489968/478351/403859/489168/609027	CREB3/FOSB/ATF6B/FOS/CACNA1C/PDYN/CREB3L4/MAOA/JUN/CAMK2A/PRKCA/LOC119871462/CREB3L2/PRKCG/SIRT1/PRKACB/PPP1CC/PPP1R1B/CAMK2B/PPP3CA/GNAS/CREB3L1/PRKCB/CALML4/ADCY5/GRIA1/PPP3CC	cfa:611934/cfa:484445/cfa:474855/cfa:490792/cfa:403516/cfa:485808/cfa:612303/cfa:403450/cfa:609429/cfa:612941/cfa:490904/cfa:489012/cfa:491369/cfa:100855828/cfa:489012/cfa:479975/cfa:403557/cfa:608394/cfa:610764/cfa:403486/cfa:403943/cfa:483636/cfa:489968/cfa:478351/cfa:403859/cfa:489168/cfa:609027	27	10	485808/609429/119871462/100855828/403557/482687/403486/403943/489968/609027	17	611934/484445/474855/490792/403516/612303/403450/612941/490904/491369/489012/479975/608394/483636/478351/403859/489168
cfa04217	Necroptosis	68/3742	146/7301	0.889886681986578	0.999999865905192	487515/100174780/482905/480263/609624/608486/608361/489433/607899/611078/476714/475630/100142679/484185/608743/480019/485818/489656/480830/611262/476364/488473/612941/474919/477926/488304/489458/478979/608811/479464/480118/482202/488449/483745/100688321/479674/106558234/488308/612100/611231/403443/481111/100856468/486669/483832/480673/482203/475481/482687/XLOC_028700/102152063/479255/481459/48902…	PLA2G4F/TNFSF10/TLR3/CHMP4A/CAPN11/RIPK3/CHMP6/BIRC3/IRF9/PYGM/TYK2/SLC25A4/STAT6/JAK2/SPATA2L/TRAF5/RBCK1/CHMP1A/SLC25A6/TRADD/CHMP2A/CASP8/CAMK2A/HSP90AB1/CHMP4C/H2AC16/ALOX15/USP21/PLA2G4D/BIRC2/CAPN2/H2BU1/STAT1/CAPN1/LOC100688321/VPS4A/H2AC15/H2AC17/LOC612100/H2AC14/GLUL/STAT2/IFNAR2/H2AJ/SLC25A31/TRAF2/H2AW/PPID/CAMK2B/XLOC_028700/RIPK1/VDAC2/SQSTM1/MACROH2A2/VPS4B/CHMP3/SHARPIN/TNF/NLRP3/P…	cfa:487515/cfa:100174780/cfa:482905/cfa:480263/cfa:483745/cfa:608486/cfa:608361/cfa:489433/cfa:607899/cfa:611078/cfa:476714/cfa:475630/cfa:100142679/cfa:484185/cfa:608743/cfa:480019/cfa:485818/cfa:489656/cfa:492093/cfa:611262/cfa:476364/cfa:488473/cfa:612941/cfa:474919/cfa:477926/cfa:488304/cfa:489458/cfa:478979/cfa:608811/cfa:479464/cfa:480118/cfa:488289/cfa:488449/cfa:483745/cfa:100688321/cfa:4…	68	23	487515/609624/611078/484185/480830/474919/477926/489458/608811/100688321/612100/403443/483832/475481/482687/XLOC_028700/102152063/479255/403922/490576/100856347/403170/610004	45	100174780/482905/480263/608486/608361/489433/607899/476714/475630/100142679/608743/480019/485818/489656/611262/476364/488473/612941/488304/478979/479464/480118/482202/488449/483745/479674/106558234/488308/611231/481111/100856468/486669/480673/482203/481459/489024/607306/475762/475122/488254/488268/100684252/610502/489372/100856077
cfa00590	Arachidonic acid metabolism	19/3742	44/7301	0.889920289942515	0.999999865905192	486361/487515/610195/100856661/489485/486401/611194/442942/476045/489458/608811/100685915/486400/480383/403740/482611/609101/403544/607806	PLA2G3/PLA2G4F/CYP2J2/PTGIS/ALOX15B/GGT5/PLB1/PTGS2/PLAAT3/ALOX15/PLA2G4D/CYP2U1/GGT1/PTGR2/PTGDS/LTA4H/PTGES2/PTGS1/LOC607806	cfa:486361/cfa:487515/cfa:610195/cfa:100856661/cfa:489485/cfa:486401/cfa:611194/cfa:442942/cfa:476045/cfa:489458/cfa:608811/cfa:100685915/cfa:486400/cfa:480383/cfa:403740/cfa:482611/cfa:609101/cfa:403544/cfa:607806	19	12	486361/487515/489485/486401/489458/608811/100685915/486400/480383/482611/609101/403544	7	610195/100856661/611194/442942/476045/403740/607806
cfa04931	Insulin resistance	50/3742	109/7301	0.890494742255935	0.999999865905192	611934/100685468/403492/612303/100855793/611078/489807/491317/482437/477085/480580/482839/477464/477766/481184/475389/488389/485494/485819/612448/491369/474624/611993/442949/488526/486148/483729/478575/607668/490878/612305/111096471/486559/482881/609934/610499/403557/442859/403673/483636/482411/403985/403922/484990/489968/119870216/479875/477295/488165/485953	CREB3/ACACB/G6PC1/CREB3L4/SLC27A3/PYGM/MLXIPL/SLC27A4/SLC2A1/PIK3CB/RPS6KB1/IKBKB/MLXIP/PPP1R3C/CPT1B/PTPRF/G6PC2/TBC1D4/TRIB3/RPS6KA2/CREB3L2/GFPT1/GYS1/SOCS3/PRKAG3/IRS1/RELA/GSK3B/MLX/AKT1/CRTC2/LOC111096471/PRKAG1/PPP1R3B/PRKCE/RPS6KB2/PPP1CC/NFKB1/SLC2A4/CREB3L1/PPP1R3A/IL6/TNF/INSR/PRKCB/LOC119870216/PDPK1/FOXO1/SLC2A2/PPP1R3D	cfa:611934/cfa:100685468/cfa:403492/cfa:612303/cfa:100855793/cfa:611078/cfa:489807/cfa:491317/cfa:482437/cfa:477085/cfa:480580/cfa:482839/cfa:477464/cfa:477766/cfa:481184/cfa:475389/cfa:488389/cfa:485494/cfa:485819/cfa:612448/cfa:491369/cfa:474624/cfa:611993/cfa:442949/cfa:488526/cfa:486148/cfa:483729/cfa:478575/cfa:607668/cfa:490878/cfa:612305/cfa:485548/cfa:486559/cfa:482881/cfa:609934/cfa:6104…	50	21	100685468/403492/611078/489807/482437/480580/477766/485819/474624/611993/442949/111096471/403557/403673/482411/403922/484990/489968/119870216/477295/485953	29	611934/612303/100855793/491317/477085/482839/477464/481184/475389/488389/485494/612448/491369/488526/486148/483729/478575/607668/490878/612305/486559/482881/609934/610499/442859/483636/403985/479875/488165
cfa05143	African trypanosomiasis	12/3742	29/7301	0.894906925704894	0.999999865905192	100856190/490904/475034/100855828/477160/403928/403985/403922/489968/476748/403982/403977	PLCB2/PRKCA/LAMA4/PRKCG/PLCB4/GNAQ/IL6/TNF/PRKCB/THOP1/VCAM1/IL12A	cfa:100856190/cfa:490904/cfa:475034/cfa:100855828/cfa:477160/cfa:403928/cfa:403985/cfa:403922/cfa:489968/cfa:476748/cfa:403982/cfa:403977	12	6	100856190/100855828/403922/489968/476748/403977	6	490904/475034/477160/403928/403985/403982
cfa04216	Ferroptosis	17/3742	40/7301	0.897945426993636	0.999999865905192	100856136/477072/479619/486715/477201/403869/489458/477820/478494/478927/481018/479255/483885/442987/611632/403703/612283	SAT2/LOC477072/MAP1LC3B/LPCAT3/MAP1LC3A/TP53/ALOX15/ACSL5/SLC39A8/ACSL3/ACSL4/VDAC2/STEAP3/HMOX1/LOC611632/TFRC/GCLM	cfa:100856136/cfa:477072/cfa:479619/cfa:486715/cfa:477201/cfa:403869/cfa:489458/cfa:477820/cfa:478494/cfa:478927/cfa:481018/cfa:479255/cfa:483885/cfa:442987/cfa:611632/cfa:403703/cfa:612283	17	6	100856136/489458/479255/483885/442987/612283	11	477072/479619/486715/477201/403869/477820/478494/478927/481018/611632/403703
cfa05216	Thyroid cancer	17/3742	40/7301	0.897945426993636	0.999999865905192	403924/485069/403872/403869/480137/487954/481735/100855728/403735/477032/486894/100855877/403927/490404/475526/612070/403871	MYC/GADD45B/NRAS/TP53/TPM3/TFG/RXRB/GADD45A/HRAS/CTNNB1/TCF7L2/MAPK3/PAX8/NTRK1/BRAF/TCF7L1/KRAS	cfa:403924/cfa:485069/cfa:403872/cfa:403869/cfa:480137/cfa:487954/cfa:481735/cfa:100855728/cfa:403735/cfa:477032/cfa:486894/cfa:100855877/cfa:403927/cfa:490404/cfa:475526/cfa:612070/cfa:403872	17	6	487954/100855728/100855877/490404/475526/403871	11	403924/485069/403872/403869/480137/481735/403735/477032/486894/403927/612070
cfa05222	Small cell lung cancer	43/3742	95/7301	0.899582972048724	0.999999865905192	100855704/403924/485069/476626/480173/442954/489433/442942/485969/477085/612237/480019/487057/482839/100688511/100856563/403840/100855664/403869/475034/485839/479464/489208/491074/475108/475258/481735/403789/483729/100855728/490878/403466/480673/442859/403429/607083/100686141/102154676/119870216/481131/403567/491290/403845	CDK2/MYC/GADD45B/LAMB2/LAMA3/LAMA5/BIRC3/PTGS2/BIRC7/PIK3CB/CKS1B/TRAF5/CCNE2/IKBKB/TRAF4/ITGA6/COL4A6/E2F2/TP53/LAMA4/E2F1/BIRC2/ITGA2/ITGA3/PTK2/CYCS/RXRB/ITGA2B/RELA/GADD45A/AKT1/COL4A5/TRAF2/NFKB1/CDKN1B/ZBTB17/CKS2/CDKN1C/LOC119870216/CDK4/CASP3/LAMC3/FN1	cfa:100855704/cfa:403924/cfa:485069/cfa:476626/cfa:480173/cfa:442954/cfa:489433/cfa:442942/cfa:485969/cfa:477085/cfa:612237/cfa:480019/cfa:487057/cfa:482839/cfa:100688511/cfa:100856563/cfa:403840/cfa:100855664/cfa:403869/cfa:475034/cfa:485839/cfa:479464/cfa:489208/cfa:491074/cfa:475108/cfa:475258/cfa:481735/cfa:403789/cfa:483729/cfa:100855728/cfa:490878/cfa:403466/cfa:480673/cfa:442859/cfa:403429…	43	13	485969/100688511/403840/489208/491074/403789/100855728/403466/100686141/119870216/481131/403567/491290	30	100855704/403924/485069/476626/480173/442954/489433/442942/477085/612237/480019/487057/482839/100856563/100855664/403869/475034/485839/479464/475108/475258/481735/483729/490878/480673/442859/403429/607083/102154676/403845
cfa05150	Staphylococcus aureus infection	23/3742	53/7301	0.900946762039729	0.999999865905192	489928/487336/486714/403462/611696/477707/486704/611673/119881611/487447/477601/474869/607827/481722/474816/491006/481732/478515/403994/490976/485095/100688056/489905	ITGAM/PTAFR/C1S/FCGR1A/FPR2/C1R/C3AR1/SELPLG/LOC119881611/MASP2/KRT18/DLA-DOA/DLA-DMB/LOC481722/C5/KRT10/DLA-DMA/CFI/SELP/KRT42/CFD/CFB/ITGAL	cfa:489928/cfa:487336/cfa:486714/cfa:403462/cfa:611696/cfa:477707/cfa:486704/cfa:611673/cfa:474860/cfa:487447/cfa:477601/cfa:474869/cfa:607827/cfa:481722/cfa:474816/cfa:491006/cfa:481732/cfa:478515/cfa:403994/cfa:490976/cfa:485095/cfa:100688056/cfa:489905	23	14	489928/487336/403462/611696/611673/119881611/487447/474869/607827/474816/481732/478515/490976/489905	9	486714/477707/486704/477601/481722/491006/403994/485095/100688056
cfa00531	Glycosaminoglycan degradation	7/3742	18/7301	0.901319890469516	0.999999865905192	475212/609321/484760/608620/608707/100505382/482833	HYAL4/LOC609321/HYAL2/HYAL3/HPSE/IDUA/HGSNAT	cfa:475212/cfa:609321/cfa:484760/cfa:608620/cfa:608707/cfa:100505382/cfa:482833	7	3	475212/609321/482833	4	484760/608620/608707/100505382
cfa04261	Adrenergic signaling in cardiomyocytes	70/3742	151/7301	0.902936552894922	0.999999865905192	611934/474855/403516/481036/478053/612303/477733/478332/483669/476644/483266/486563/607019/100855509/403966/100856190/487289/484420/488984/488636/612941/487113/475738/442957/490904/480137/490831/607357_1/491587/477625/491369/607357/403608/486591/482994/403878/414755/477160/479975/482873/490878/403928/403480/403962/612821/479444/100688870/100855877/403557/476535/487996/479797/482687/484584/403943/…	CREB3/ATF6B/CACNA1C/ATP1B4/PPP2R2B/CREB3L4/CACNA2D4/TPM1/KCNQ1/MYL3/PIK3CG/CACNB3/MAPK11/PPP2R3B/ATP1B1/PLCB2/ADCY7/SLC8A2/ACTA1/ATP1A4/CAMK2A/CACNB2/SLC8A1/GNAI2/PRKCA/TPM3/RPS6KA5/ADCY1/PPP2R2D/ADCY6/CREB3L2/ADCY1/PPP2CA/RAPGEF3/ADCY3/ATP2A2/PLN/PLCB4/PRKACB/PPP2CB/AKT1/GNAQ/ATP2B1/ADRA1B/MAPK13/PPP2R1B/CACNA2D2/MAPK3/PPP1CC/ATP2B2/POPDC2/ATP2A1/CAMK2B/SCN1B/GNAS/CREB3L1/PPP2R5B/MYH7/CALML4/TNN…	cfa:611934/cfa:474855/cfa:403516/cfa:481036/cfa:478053/cfa:612303/cfa:477733/cfa:478332/cfa:483669/cfa:476644/cfa:483266/cfa:486563/cfa:607019/cfa:100855509/cfa:403966/cfa:100856190/cfa:487289/cfa:484420/cfa:478250/cfa:488636/cfa:612941/cfa:487113/cfa:475738/cfa:442957/cfa:490904/cfa:480137/cfa:490831/cfa:607357/cfa:491587/cfa:477625/cfa:491369/cfa:607357/cfa:403608/cfa:486591/cfa:482994/cfa:4038…	70	32	481036/478053/477733/483669/476644/483266/607019/403966/100856190/484420/488984/488636/442957/490831/607357_1/403608/482873/100855877/403557/476535/487996/479797/482687/403943/403807/476595/119870216/488402/493972/610342/480349/100855706	38	611934/474855/403516/612303/478332/486563/100855509/487289/612941/487113/475738/490904/480137/491587/477625/491369/607357/486591/482994/403878/414755/477160/479975/490878/403928/403480/403962/612821/479444/100688870/484584/483636/483755/478351/478227/490755/403859/485672
cfa05145	Toxoplasmosis	48/3742	106/7301	0.909355888239624	0.999999865905192	488596/610524/476626/480173/442954/489433/476714/483266/485969/607019/490796/102156745/484185/482839/100856563/119881611/403998/488473/480355/442957/475034/479464/475258/488449/474850/490006/483729/474869/607827/490878/612821/100855877/442859/481732/480454/403922/119870216/486601/479875/100683160/403567/478227/403977/489547/491290/448807/100856077/609157	TGFB2/LY96/LAMB2/LAMA3/LAMA5/BIRC3/TYK2/PIK3CG/BIRC7/MAPK11/TGFB3/MAP3K7/JAK2/IKBKB/ITGA6/LOC119881611/TGFB1/CASP8/HSPA2/GNAI2/LAMA4/BIRC2/CYCS/STAT1/LOC474850/SOCS1/RELA/DLA-DOA/DLA-DMB/AKT1/MAPK13/MAPK3/NFKB1/DLA-DMA/MAP2K6/TNF/LOC119870216/IRAK4/PDPK1/LDLR/CASP3/GNAI1/IL12A/MAP2K3/LAMC3/TLR2/IFNGR1/GNAO1	cfa:488596/cfa:610524/cfa:476626/cfa:480173/cfa:442954/cfa:489433/cfa:476714/cfa:483266/cfa:485969/cfa:607019/cfa:490796/cfa:102156745/cfa:484185/cfa:482839/cfa:100856563/cfa:474860/cfa:403998/cfa:488473/cfa:480355/cfa:442957/cfa:475034/cfa:479464/cfa:475258/cfa:488449/cfa:474850/cfa:490006/cfa:483729/cfa:474869/cfa:607827/cfa:490878/cfa:612821/cfa:100855877/cfa:442859/cfa:481732/cfa:480454/cfa:4…	48	20	483266/485969/607019/102156745/484185/119881611/480355/442957/474850/474869/607827/100855877/481732/403922/119870216/486601/403567/403977/491290/609157	28	488596/610524/476626/480173/442954/489433/476714/490796/482839/100856563/403998/488473/475034/479464/475258/488449/490006/483729/490878/612821/442859/480454/479875/100683160/478227/489547/448807/100856077
cfa03320	PPAR signaling pathway	31/3742	71/7301	0.920119486412108	0.999999865905192	100856637/476836/486962/403709/491317/403625/100686806/487831/476732/478156/479344/481184/477820/479564/489585/481735/102155424/610489/477923/489428/478927/485619/486694/476278/481018/488110/478895/479067/479875/100856778/480872	PLIN1/ILK/CYP7A1/ME1/SLC27A4/ADIPOQ/SORBS1/SCD5/ACSBG2/FABP3/HMGCS1/CPT1B/ACSL5/SCP2/CPT2/RXRB/LOC102155424/CYP27A1/FABP5/MMP1/ACSL3/CYP8B1/OLR1/FABP7/ACSL4/EHHADH/ACADL/ACSBG1/PDPK1/CPT1C/GK	cfa:100856637/cfa:476836/cfa:486962/cfa:403709/cfa:491317/cfa:403625/cfa:100686806/cfa:487831/cfa:476732/cfa:478156/cfa:479344/cfa:481184/cfa:477820/cfa:479564/cfa:489585/cfa:481735/cfa:102155424/cfa:610489/cfa:102155424/cfa:489428/cfa:478927/cfa:485619/cfa:486694/cfa:476278/cfa:481018/cfa:488110/cfa:478895/cfa:479067/cfa:479875/cfa:100856778/cfa:480872	31	17	100856637/486962/403709/403625/476732/478156/479344/479564/489585/102155424/477923/485619/476278/488110/478895/479067/480872	14	476836/491317/100686806/487831/481184/477820/481735/610489/489428/478927/486694/481018/479875/100856778
cfa05220	Chronic myeloid leukemia	35/3742	80/7301	0.928287179274977	0.999999865905192	488596/487546/403924/485069/403872/477085/490796/477039/482839/487746/100855664/403998/403869/485839/610902/481628/483729/100855728/403735/490878/100855877/442859/607482/403429/484648/475526/102154676/119870216/481131/491292/489369/608125/490439/488148/403871	TGFB2/SHC4/MYC/GADD45B/NRAS/PIK3CB/TGFB3/TGFBR2/IKBKB/RUNX1/E2F2/TGFB1/TP53/E2F1/SMAD3/TGFBR1/RELA/GADD45A/HRAS/AKT1/MAPK3/NFKB1/BCR/CDKN1B/RAF1/BRAF/CDKN1C/LOC119870216/CDK4/ABL1/CBL/CRKL/SHC1/MECOM/KRAS	cfa:488596/cfa:487546/cfa:403924/cfa:485069/cfa:403872/cfa:477085/cfa:490796/cfa:477039/cfa:482839/cfa:487746/cfa:100855664/cfa:403998/cfa:403869/cfa:485839/cfa:610902/cfa:481628/cfa:483729/cfa:100855728/cfa:403735/cfa:490878/cfa:100855877/cfa:442859/cfa:607482/cfa:403429/cfa:484648/cfa:475526/cfa:403429/cfa:449021/cfa:481131/cfa:491292/cfa:489369/cfa:608125/cfa:490439/cfa:488148/cfa:403872	35	7	487546/100855728/100855877/475526/119870216/481131/403871	28	488596/403924/485069/403872/477085/490796/477039/482839/487746/100855664/403998/403869/485839/610902/481628/483729/403735/490878/442859/607482/403429/484648/102154676/491292/489369/608125/490439/488148
cfa00591	Linoleic acid metabolism	7/3742	19/7301	0.932347516419631	0.999999865905192	486361/487515/610195/611194/476045/489458/608811	PLA2G3/PLA2G4F/CYP2J2/PLB1/PLAAT3/ALOX15/PLA2G4D	cfa:486361/cfa:487515/cfa:610195/cfa:611194/cfa:476045/cfa:489458/cfa:608811	7	4	486361/487515/489458/608811	3	610195/611194/476045
cfa04950	Maturity onset diabetes of the young	7/3742	19/7301	0.932347516419631	0.999999865905192	489869/485884/100684427/490425/484434/608175/488165	BHLHA15/HNF4A/MAFA/PKLR/FOXA3/HHEX/SLC2A2	cfa:489869/cfa:485884/cfa:100684427/cfa:490425/cfa:484434/cfa:608175/cfa:488165	7	4	489869/485884/490425/608175	3	100684427/484434/488165
cfa01230	Biosynthesis of amino acids	37/3742	85/7301	0.938578709907282	0.999999865905192	474823/481081/479469/100856683/609914/100685666/488506/607458/479991/483372/483704/480364/479704/491550/111089999/477177/478103/111096459/403443/490425/477832/478019/476602/486633/608788/481083/100683724/403755/475591/480964/479301/611071/481576/486834/403849/477781/106559694	ARG1/IDH3G/ENO3/ENO2/GPT/LOC100685666/CPS1/SHMT2/CTH/PYCR1/PC/ARG2/ASL/LOC491550/LOC111089999/IDH3B/GOT2/LOC111096459/GLUL/PKLR/ENO4/PFKP/LOC476602/BCAT1/MAT1A/TKTL1/LOC100683724/GAPDH/GOT1L1/PGK1/MAT2B/CBS/ACO1/GOT1/PFKM/ALDH18A1/LOC106559694	cfa:474823/cfa:481081/cfa:479469/cfa:100856683/cfa:609914/cfa:100688969/cfa:488506/cfa:607458/cfa:479991/cfa:483372/cfa:483704/cfa:480364/cfa:479704/cfa:491550/cfa:106559694/cfa:477177/cfa:478103/cfa:403755/cfa:403443/cfa:490425/cfa:477832/cfa:478019/cfa:476602/cfa:486633/cfa:608788/cfa:481083/cfa:106559694/cfa:403755/cfa:475591/cfa:480964/cfa:479301/cfa:611071/cfa:481576/cfa:486834/cfa:403849/cf…	37	21	474823/100685666/488506/479991/480364/111089999/477177/478103/111096459/403443/490425/477832/478019/481083/100683724/403755/475591/486834/403849/477781/106559694	16	481081/479469/100856683/609914/607458/483372/483704/479704/491550/476602/486633/608788/480964/479301/611071/481576
cfa05022	Pathways of neurodegeneration - multiple diseases	237/3742	494/7301	0.940123694463036	0.999999865905192	804481/804486/476598/804477/804482/489480/606491/804476/804483/403516/485808/477618/475774/606983/478918/608118/609624/804487/483106/804484/607466/481587/611680/474505/484715/804488/119874448/403872/477570/485874/485149/475630/442942/804479/480213/612614/119864793/489464/488452/477437/607019/100855659/476754/488232/486093/475214/481479/475739/474895/100856190/403408/489809/480726/100855613/100686…	ND3/CYTB/DNAH1/ND2/ND4L/DNAH2/RYR1/ND1/ND4/CACNA1C/PDYN/PRPH/DNAH6/DNAH5/TUBA4A/UBA7/CAPN11/ATP8/DCTN1/ND5/PSMB6/SIGMAR1/ACTR1B/DNAL4/DNAH12/ATP6/PSMA4/NRAS/LOC477570/PLCG1/FZD4/SLC25A4/PTGS2/COX2/TUBB6/COX7A1/GPX4/DVL2/DNAH7/ULK1/MAPK11/PSMB5/NDUFS7/ATXN1/FZD3/NDUFA5/SNCAIP/COX7A2L/DNAH8/PLCB2/PSEN1/FZD9/HSPA5/PSMC4/RYR3/CASP7/COX3/PSMC5/SLC25A6/FUS/MAP1LC3B/TUBB4B/CHRM3/PSMD12/MAP1LC3A/SDHB/COX…	cfa:804481/cfa:804486/cfa:476598/cfa:804477/cfa:804482/cfa:489480/cfa:606491/cfa:804476/cfa:804483/cfa:403516/cfa:485808/cfa:477618/cfa:475774/cfa:606983/cfa:610636/cfa:608118/cfa:483745/cfa:804487/cfa:483106/cfa:804484/cfa:607466/cfa:481587/cfa:403791/cfa:474505/cfa:484715/cfa:804488/cfa:100687556/cfa:403872/cfa:608051/cfa:485874/cfa:485149/cfa:475630/cfa:442942/cfa:804479/cfa:480213/cfa:612614/…	237	111	476598/489480/606491/485808/477618/475774/606983/609624/607466/481587/484715/477570/488452/607019/486093/475214/475739/474895/100856190/480726/486896/480830/403827/480465/478217/485825/490371/489981/403955/480896/478478/482346/611581/480114/479326/478522/404008/475756/486841/100855828/474749/474599/483776/475934/100684768/479815/479139/480361/478553/486244/100683530/483832/479780/100856399/100855…	126	804481/804486/804477/804482/804476/804483/403516/478918/608118/804487/483106/804484/611680/474505/804488/119874448/403872/485874/485149/475630/442942/804479/480213/612614/119864793/489464/477437/100855659/476754/488232/481479/403408/489809/100855613/100686627/804480/480478/100856381/479619/102153202/477201/488473/612941/489951/485004/106559217/481145/490904/403773/474830/804485/490937/480118/4037…
cfa05224	Breast cancer	64/3742	142/7301	0.942212542007799	0.999999865905192	487546/490792/403924/485069/403883/403872/485149/489464/477085/486093/480580/610439/489809/607575/100855664/607952/403869/609429/100855820/484395/485839/490937/478650/100855811/490099/478575/486841/106557930/608459/100855728/485769/403735/609107/490878/479139/491974/609418/477032/486894/610499/100855877/482209/484648/482294/475526/486232/483220/477340/481464/119870216/481131/486858/483681/612070/…	SHC4/FOS/MYC/GADD45B/ERBB2/NRAS/FZD4/DVL2/PIK3CB/FZD3/RPS6KB1/NOTCH3/FZD9/DLL4/E2F2/FGF17/TP53/JUN/FGF20/FGF21/E2F1/FZD2/DVL3/DVL1/AXIN1/GSK3B/WNT8B/LOC106557930/FGF5/GADD45A/JAG1/HRAS/WNT3/AKT1/APC/FGF16/TNFSF11/CTNNB1/TCF7L2/RPS6KB2/MAPK3/WNT9A/RAF1/FZD1/BRAF/FZD10/WNT2B/FGF9/FLT4/LOC119870216/CDK4/NFKB2/FGF19/TCF7L1/SHC1/WNT8A/FGF22/ESR1/FZD7/WNT5A/WNT1/KRAS/EGF/WNT7A	cfa:487546/cfa:490792/cfa:403924/cfa:485069/cfa:403883/cfa:403872/cfa:485149/cfa:489464/cfa:477085/cfa:486093/cfa:480580/cfa:610439/cfa:489809/cfa:607575/cfa:100855664/cfa:607952/cfa:403869/cfa:609429/cfa:100855820/cfa:484395/cfa:485839/cfa:490937/cfa:478650/cfa:100855811/cfa:490099/cfa:478575/cfa:486841/cfa:106557930/cfa:608459/cfa:100855728/cfa:485769/cfa:403735/cfa:609107/cfa:490878/cfa:479139…	64	29	487546/486093/480580/607575/607952/609429/100855820/484395/486841/100855728/485769/479139/491974/100855877/475526/486232/483220/477340/119870216/481131/483681/100855884/612404/403640/484721/486560/403871/403657/607180	35	490792/403924/485069/403883/403872/485149/489464/477085/610439/489809/100855664/403869/485839/490937/478650/100855811/490099/478575/106557930/608459/403735/609107/490878/609418/477032/486894/610499/482209/484648/482294/481464/486858/612070/490439/488478
cfa05213	Endometrial cancer	26/3742	62/7301	0.945569552860509	0.999999865905192	403924/485069/476836/403883/403872/477085/403869/489008/477019/490099/478575/100855728/403735/490878/479139/477032/486894/100855877/484648/475526/119870216/612070/479875/403871/474698/403657	MYC/GADD45B/ILK/ERBB2/NRAS/PIK3CB/TP53/CTNNA3/MLH1/AXIN1/GSK3B/GADD45A/HRAS/AKT1/APC/CTNNB1/TCF7L2/MAPK3/RAF1/BRAF/LOC119870216/TCF7L1/PDPK1/KRAS/CTNNA1/EGF	cfa:403924/cfa:485069/cfa:476836/cfa:403883/cfa:403872/cfa:477085/cfa:403869/cfa:489008/cfa:477019/cfa:490099/cfa:478575/cfa:100855728/cfa:403735/cfa:490878/cfa:479139/cfa:477032/cfa:486894/cfa:100855877/cfa:484648/cfa:475526/cfa:449021/cfa:612070/cfa:479875/cfa:403872/cfa:474698/cfa:403657	26	9	477019/100855728/479139/100855877/475526/119870216/403871/474698/403657	17	403924/485069/476836/403883/403872/477085/403869/489008/490099/478575/403735/490878/477032/486894/484648/612070/479875
cfa04514	Cell adhesion molecules	58/3742	130/7301	0.947037827974641	0.999999865905192	489928/487989/485794/483417/609196/477021/100687859/485893/611010/477598/611673/610775/100856563/119881611/100683931/475253/608207/100686536/478974/479432/475389/491947/475881/489271/485513/474869/607827/480203/479482/487323/480169/403931/479435/490255/102154552/481732/403994/487793/476439/474836/607005/608226/492244/487638/483760/611060/403765/483076/483804/478559/403982/607997/611884/490960/100…	ITGAM/IGSF11/SIGLEC1/LRRC4C/CD226/ITGA9/CNTNAP2/SDC4/CDH3/ITGB7/SELPLG/PECAM1/ITGA6/LOC119881611/ICAM3/ITGB8/CLDN1/CLDN34/F11R/CADM1/PTPRF/NLGN3/NRCAM/JAM3/SLITRK5/DLA-DOA/DLA-DMB/PTPRM/NLGN2/SDC3/CDH2/CD4/NCAM1/PTPRC/SPN/DLA-DMA/SELP/ICOSLG/PVR/DLA88/CLDN19/CLDN15/L1CAM/CD276/NRXN2/NECTIN2/CD80/CD8B/CD6/NECTIN3/VCAM1/LRRC4/MAG/CNTNAP1/SLITRK6/CDH4/ITGAL/PTPRD	cfa:489928/cfa:487989/cfa:485794/cfa:483417/cfa:609196/cfa:477021/cfa:100687859/cfa:485893/cfa:611010/cfa:477598/cfa:611673/cfa:610775/cfa:100856563/cfa:474860/cfa:100683931/cfa:475253/cfa:608207/cfa:100686536/cfa:478974/cfa:479432/cfa:475389/cfa:491947/cfa:475881/cfa:489271/cfa:485513/cfa:474869/cfa:607827/cfa:480203/cfa:479482/cfa:487323/cfa:480169/cfa:403931/cfa:479435/cfa:490255/cfa:102154552…	58	34	489928/485794/483417/609196/485893/611010/611673/610775/119881611/100683931/478974/491947/475881/485513/474869/607827/403931/479435/490255/102154552/481732/476439/474836/607005/608226/492244/487638/483760/611060/483076/483804/611884/100685099/489905	24	487989/477021/100687859/477598/100856563/475253/608207/100686536/479432/475389/489271/480203/479482/487323/480169/403994/487793/403765/478559/403982/607997/490960/100856466/481538
cfa05320	Autoimmune thyroid disease	10/3742	27/7301	0.953501884113588	0.999999865905192	482047/119881611/474869/403483/607827/481732/403790/474836/403765/489030	TG/LOC119881611/DLA-DOA/CGA/DLA-DMB/DLA-DMA/IL5/DLA88/CD80/PRF1	cfa:482047/cfa:474860/cfa:474869/cfa:403483/cfa:607827/cfa:481732/cfa:403790/cfa:541592/cfa:403765/cfa:489030	10	9	482047/119881611/474869/403483/607827/481732/403790/474836/489030	1	403765
cfa04723	Retrograde endocannabinoid signaling	68/3742	152/7301	0.956065393254212	0.999999865905192	804481/804477/804482/804476/100686650/804483/403516/100683432/804484/612139/403511/611002/442942/483795/607019/476754/475214/611349/100686332/100856190/479756/487289/488087/403617/607513/442957/490904/804485/479733/607357_1/482510/477625/607357/482994/100855828/100855806/475367/100683846/477160/479975/476548/100684768/403928/612821/476511/XLOC_009978/100855877/610817/478032/100855681/480204/48928…	ND3/ND2/ND4L/ND1/CACNA1A/ND4/CACNA1C/GNG5/ND5/GNG7/GNB3/GNG14/PTGS2/DAGLA/MAPK11/NDUFS7/NDUFA5/GNG13/GNG12/PLCB2/DAGLB/ADCY7/GNB4/GNGT2/GNG4/GNAI2/PRKCA/ND6/GNB2/ADCY1/FAAH/ADCY6/ADCY1/ADCY3/PRKCG/GNG11/LOC475367/NDUFB2/PLCB4/PRKACB/ITPR1/LOC100684768/GNAQ/MAPK13/MGLL/XLOC_009978/MAPK3/GNG2/NDUFA2/LOC100855681/NDUFV2/KCNJ5/PRKCB/NDUFV1/NDUFB6/LOC119870103/GNG3/NDUFS3/NDUFA10/SLC17A8/GNAI1/NDUFB4/…	cfa:804481/cfa:804477/cfa:804482/cfa:804476/cfa:100686650/cfa:804483/cfa:403516/cfa:100683432/cfa:804484/cfa:612139/cfa:403511/cfa:611002/cfa:442942/cfa:483795/cfa:607019/cfa:476754/cfa:475214/cfa:611349/cfa:100686332/cfa:100856190/cfa:479756/cfa:487289/cfa:488087/cfa:403617/cfa:607513/cfa:442957/cfa:490904/cfa:804485/cfa:479733/cfa:607357/cfa:482510/cfa:477625/cfa:607357/cfa:482994/cfa:100855828…	68	25	100686650/607019/475214/611349/100856190/403617/442957/479733/607357_1/100855828/475367/100684768/476511/100855877/480204/489968/476004/100687033/608244/482623/478577/607943/481877/477798/609157	43	804481/804477/804482/804476/804483/403516/100683432/804484/612139/403511/611002/442942/483795/476754/100686332/479756/487289/488087/607513/490904/804485/482510/477625/607357/482994/100855806/100683846/477160/479975/476548/403928/612821/XLOC_009978/610817/478032/100855681/489284/119870103/483783/475978/478227/403859/489168
cfa05223	Non-small cell lung cancer	32/3742	76/7301	0.957372868482742	0.999999865905192	607929/403441/485069/403883/403872/485874/483021/477085/403438/100855664/489692/403869/490904/485839/481735/100855828/100855728/403431/403735/490878/607454/100855877/484648/475526/476144/489968/119870216/481131/479875/403871/610004/403657	RASSF1/HGF/GADD45B/ERBB2/NRAS/PLCG1/ALK/PIK3CB/MET/E2F2/PLCG2/TP53/PRKCA/E2F1/RXRB/PRKCG/GADD45A/TGFA/HRAS/AKT1/RASSF5/MAPK3/RAF1/BRAF/KIF5C/PRKCB/LOC119870216/CDK4/PDPK1/KRAS/JAK3/EGF	cfa:607929/cfa:403441/cfa:485069/cfa:403883/cfa:403872/cfa:485874/cfa:483021/cfa:477085/cfa:403438/cfa:100855664/cfa:489692/cfa:403869/cfa:490904/cfa:485839/cfa:481735/cfa:100855828/cfa:100855728/cfa:403431/cfa:403735/cfa:490878/cfa:607454/cfa:100855877/cfa:484648/cfa:475526/cfa:476144/cfa:489968/cfa:449021/cfa:481131/cfa:479875/cfa:403872/cfa:610004/cfa:403657	32	14	403441/483021/100855828/100855728/403431/100855877/475526/476144/489968/119870216/481131/403871/610004/403657	18	607929/485069/403883/403872/485874/477085/403438/100855664/489692/403869/490904/485839/481735/403735/490878/607454/484648/479875
cfa05160	Hepatitis C	65/3742	146/7301	0.958027064183275	0.999999865905192	100855704/403924/482905/478053/609669/607899/403872/476714/611051/480512/477085/100687866/475070/482839/485789/100855664/478950/611262/488473/403869/481145/608207/100855560/100686536/476412/485839/475864/475258/491587/488449/477490/403608/442949/475756/483729/478575/100855903/403735/482873/490878/478350/481111/100856468/480361/477032/479444/100855877/480673/442859/102152063/488947/484648/607005/6…	CDK2/MYC/TLR3/PPP2R2B/LOC609669/IRF9/NRAS/TYK2/OAS2/PSME3/PIK3CB/YWHAH/EIF3E/IKBKB/MAVS/E2F2/IKBKE/TRADD/CASP8/TP53/TBK1/CLDN1/DDX58/CLDN34/IRF3/E2F1/YWHAZ/CYCS/PPP2R2D/STAT1/OAS3/PPP2CA/SOCS3/EIF2AK3/RELA/GSK3B/LOC100855903/HRAS/PPP2CB/AKT1/PIAS1/STAT2/IFNAR2/EIF2S1/CTNNB1/PPP2R1B/MAPK3/TRAF2/NFKB1/RIPK1/LOC488947/RAF1/CLDN19/YWHAQ/BRAF/TNF/LOC119870216/CDK4/LDLR/YWHAB/CLDN15/CASP3/KRAS/EGF/RNAS…	cfa:100855704/cfa:403924/cfa:482905/cfa:478053/cfa:475864/cfa:607899/cfa:403872/cfa:476714/cfa:611051/cfa:480512/cfa:477085/cfa:100687866/cfa:475070/cfa:482839/cfa:485789/cfa:100855664/cfa:478950/cfa:611262/cfa:488473/cfa:403869/cfa:481145/cfa:608207/cfa:100855560/cfa:100686536/cfa:476412/cfa:485839/cfa:475864/cfa:475258/cfa:491587/cfa:488449/cfa:477490/cfa:403608/cfa:442949/cfa:475756/cfa:483729…	65	21	478053/609669/475070/477490/403608/442949/475756/482873/478350/480361/100855877/102152063/607005/475526/403922/119870216/481131/608226/403567/403871/403657	44	100855704/403924/482905/607899/403872/476714/611051/480512/477085/100687866/482839/485789/100855664/478950/611262/488473/403869/481145/608207/100855560/100686536/476412/485839/475864/475258/491587/488449/483729/478575/100855903/403735/490878/481111/100856468/477032/479444/480673/442859/488947/484648/607060/100683160/477237/490310
cfa04260	Cardiac muscle contraction	38/3742	89/7301	0.958452646677847	0.999999865905192	804486/403516/481036/477733/478332/609144/476644/486563/804479/612614/475739/403966/804480/484420/488984/488636/485825/487113/475738/480137/609744/119863903/403878/479815/486347/100688870/479780/475121/479797/479623/611791/403807/476595/608455/610342/476503/490755/474567	CYTB/CACNA1C/ATP1B4/CACNA2D4/TPM1/SLC9A7/MYL3/CACNB3/COX2/COX7A1/COX7A2L/ATP1B1/COX3/SLC8A2/ACTA1/ATP1A4/COX4I2/CACNB2/SLC8A1/TPM3/UQCRQ/LOC119863903/ATP2A2/UQCRC2/UQCR10/CACNA2D2/COX6A2/CYC1/ATP2A1/COX4I1/UQCR11/MYH7/TNNC1/UQCRC1/CACNA2D1/UQCRFS1/SLC8A3/COX5B	cfa:804486/cfa:403516/cfa:481036/cfa:477733/cfa:478332/cfa:609144/cfa:476644/cfa:486563/cfa:804479/cfa:612614/cfa:475739/cfa:403966/cfa:804480/cfa:484420/cfa:478250/cfa:488636/cfa:485825/cfa:487113/cfa:475738/cfa:480137/cfa:609744/cfa:100686500/cfa:403878/cfa:479815/cfa:486347/cfa:100688870/cfa:479780/cfa:475121/cfa:479797/cfa:485825/cfa:611791/cfa:403807/cfa:476595/cfa:608455/cfa:610342/cfa:4765…	38	20	481036/477733/609144/476644/475739/403966/484420/488984/488636/485825/479815/479780/479797/479623/611791/403807/476595/608455/610342/474567	18	804486/403516/478332/486563/804479/612614/804480/487113/475738/480137/609744/119863903/403878/486347/100688870/475121/476503/490755
cfa04927	Cortisol synthesis and secretion	25/3742	61/7301	0.959300702015978	0.999999865905192	611934/474855/403516/403897/612303/488752/100856190/487289/607357_1/483146/477625/491369/607357/482994/477160/479975/476548/403928/415124/488669/403943/483636/403533/100683160/403859	CREB3/ATF6B/CACNA1C/NR4A1/CREB3L4/PDE8A/PLCB2/ADCY7/ADCY1/HSD3B2/ADCY6/CREB3L2/ADCY1/ADCY3/PLCB4/PRKACB/ITPR1/GNAQ/CYP21A2/PBX1/GNAS/CREB3L1/CACNA1H/LDLR/ADCY5	cfa:611934/cfa:474855/cfa:403516/cfa:403897/cfa:612303/cfa:488752/cfa:100856190/cfa:487289/cfa:607357/cfa:483146/cfa:477625/cfa:491369/cfa:607357/cfa:482994/cfa:477160/cfa:479975/cfa:476548/cfa:403928/cfa:415124/cfa:488669/cfa:403943/cfa:483636/cfa:403533/cfa:100683160/cfa:403859	25	6	100856190/607357_1/483146/415124/403943/403533	19	611934/474855/403516/403897/612303/488752/487289/477625/491369/607357/482994/477160/479975/476548/403928/488669/483636/100683160/403859
cfa05016	Huntington disease	157/3742	336/7301	0.960417957231967	0.999999865905192	804481/804486/611934/476598/804477/804482/489480/804476/804483/485867/475774/606983/478918/612303/804487/483106/804484/607466/611680/474505/484715/804488/119874448/477570/475630/804479/480213/612614/119864793/488452/477437/100855659/476754/475214/475739/478656/474895/100856190/479483/488989/100855613/804480/480478/480830/102153202/482260/480465/478217/485825/488473/403869/474512/485004/490371/489…	ND3/CYTB/CREB3/DNAH1/ND2/ND4L/DNAH2/ND1/ND4/TGM2/DNAH6/DNAH5/TUBA4A/CREB3L4/ATP8/DCTN1/ND5/PSMB6/ACTR1B/DNAL4/DNAH12/ATP6/PSMA4/LOC477570/SLC25A4/COX2/TUBB6/COX7A1/GPX4/DNAH7/ULK1/PSMB5/NDUFS7/NDUFA5/COX7A2L/POLR2H/DNAH8/PLCB2/POLR2A/TFAM/PSMC4/COX3/PSMC5/SLC25A6/TUBB4B/NRF1/PSMD12/SDHB/COX4I2/CASP8/TP53/POLR2F/MAP2K7/BECN2/DNAH3/POLR2L/TUBB/ND6/ATG2A/CYCS/CLTB/KLC4/UQCRQ/CREB3L2/POLR2C/DNAH11/PO…	cfa:804481/cfa:804486/cfa:611934/cfa:476598/cfa:804477/cfa:804482/cfa:489480/cfa:804476/cfa:804483/cfa:485867/cfa:475774/cfa:606983/cfa:610636/cfa:612303/cfa:804487/cfa:483106/cfa:804484/cfa:607466/cfa:403791/cfa:474505/cfa:484715/cfa:804488/cfa:100687556/cfa:608051/cfa:475630/cfa:804479/cfa:480213/cfa:612614/cfa:478059/cfa:488452/cfa:477437/cfa:100855659/cfa:476754/cfa:475214/cfa:475739/cfa:4786…	157	70	476598/489480/475774/606983/607466/484715/477570/488452/475214/475739/474895/100856190/488989/480830/482260/480465/478217/485825/490371/489981/482346/480114/479326/478522/474749/475934/100684768/479815/478553/486244/100683530/483832/479780/100856399/476867/475994/488635/100192385/479623/479255/475040/484700/102153397/611791/480204/100856395/476144/475338/476004/483284/100687259/XLOC_035772/100687…	87	804481/804486/611934/804477/804482/804476/804483/485867/478918/612303/804487/483106/804484/611680/474505/804488/119874448/475630/804479/480213/612614/119864793/477437/100855659/476754/478656/479483/100855613/804480/480478/102153202/488473/403869/474512/485004/111090847/474830/804485/483756/475258/489104/474909/609744/491369/478109/611859/403461/479866/119863903/100686835/100855995/612153/10068384…
cfa03450	Non-homologous end-joining	4/3742	13/7301	0.962101166103833	0.999999865905192	488923/608341/476063/100685589	XRCC4/POLL/FEN1/POLM	cfa:488923/cfa:608341/cfa:476063/cfa:100685589	4	1	488923	3	608341/476063/100685589
cfa00030	Pentose phosphate pathway	11/3742	30/7301	0.963447710581896	0.999999865905192	475710/479545/484738/476300/478019/478236/481083/477684/479116/484150/403849	RBKS/PGM1/GLYCTK/FBP2/PFKP/PGD/TKTL1/DERA/PGM2/IDNK/PFKM	cfa:475710/cfa:479545/cfa:484738/cfa:476300/cfa:478019/cfa:478236/cfa:481083/cfa:477684/cfa:479116/cfa:484150/cfa:403849	11	6	475710/478019/478236/481083/479116/403849	5	479545/484738/476300/477684/484150
cfa04114	Oocyte meiosis	56/3742	128/7301	0.964348371461072	0.999999865905192	100855704/476026/111090648/609669/489842/607019/100688090/481679/100687866/487057/487289/479287/476070/612941/475864/607357_1/612448/477625/607357/490622/403608/482994/491236/487443/100855903/479975/476548/482873/612821/479444/100855877/403557/488821/486851/482687/403486/100683974/481526/483755/607879/607060/479291/100855774/477471/478351/608342/477237/489971/403859/610343/486959/480349/486264/47…	CDK2/SPDYC/LOC111090648/LOC609669/STAG3/MAPK11/SPDYA/CDC26/YWHAH/CCNE2/ADCY7/CPEB4/LOC476070/CAMK2A/YWHAZ/ADCY1/RPS6KA2/ADCY6/ADCY1/REC8/PPP2CA/ADCY3/ANAPC2/MAD2L2/LOC100855903/PRKACB/ITPR1/PPP2CB/MAPK13/PPP2R1B/MAPK3/PPP1CC/CPEB2/BTRC/CAMK2B/PPP3CA/CPEB1/CDC23/PPP2R5B/ESPL1/YWHAQ/FBXW11/CDC20/ANAPC5/CALML4/ANAPC16/YWHAB/PLK1/ADCY5/SGO1/MOS/PPP2R5E/ANAPC7/ANAPC15/CCNB1/PPP3CC	cfa:100855704/cfa:476026/cfa:474682/cfa:475864/cfa:489842/cfa:607019/cfa:100688090/cfa:481679/cfa:100687866/cfa:487057/cfa:487289/cfa:479287/cfa:476070/cfa:612941/cfa:475864/cfa:607357/cfa:612448/cfa:477625/cfa:607357/cfa:490622/cfa:403608/cfa:482994/cfa:491236/cfa:487443/cfa:475864/cfa:479975/cfa:476548/cfa:482873/cfa:612821/cfa:479444/cfa:100855877/cfa:403557/cfa:488821/cfa:486851/cfa:610764/cf…	56	26	476026/111090648/609669/489842/607019/100688090/479287/476070/607357_1/403608/482873/100855877/403557/486851/482687/403486/481526/479291/100855774/477471/608342/610343/486959/480349/608420/609027	30	100855704/481679/100687866/487057/487289/612941/475864/612448/477625/607357/490622/482994/491236/487443/100855903/479975/476548/612821/479444/488821/100683974/483755/607879/607060/478351/477237/489971/403859/486264/476817
cfa05218	Melanoma	31/3742	75/7301	0.96757281736045	0.999999865905192	403441/485069/482666/403872/477085/403438/100855664/607952/403869/100855820/484395/485839/415126/442860/608459/100855728/442985/403735/490878/491974/100855877/484648/475526/477340/119870216/481131/483681/612404/479460/403871/403657	HGF/GADD45B/PDGFC/NRAS/PIK3CB/MET/E2F2/FGF17/TP53/FGF20/FGF21/E2F1/MITF/PDGFRA/FGF5/GADD45A/PDGFRB/HRAS/AKT1/FGF16/MAPK3/RAF1/BRAF/FGF9/LOC119870216/CDK4/FGF19/FGF22/PDGFD/KRAS/EGF	cfa:403441/cfa:485069/cfa:482666/cfa:403872/cfa:477085/cfa:403438/cfa:100855664/cfa:607952/cfa:403869/cfa:100855820/cfa:484395/cfa:485839/cfa:415126/cfa:442860/cfa:608459/cfa:100855728/cfa:442985/cfa:403735/cfa:490878/cfa:491974/cfa:100855877/cfa:484648/cfa:475526/cfa:477340/cfa:449021/cfa:481131/cfa:483681/cfa:612454/cfa:479460/cfa:403872/cfa:403657	31	15	403441/607952/100855820/484395/100855728/491974/100855877/475526/477340/119870216/481131/483681/612404/403871/403657	16	485069/482666/403872/477085/403438/100855664/403869/485839/415126/442860/608459/442985/403735/490878/484648/479460
cfa05034	Alcoholism	79/3742	177/7301	0.968598519242559	0.999999865905192	611934/484445/474855/487546/610744/100683432/485808/612303/612139/403511/403872/611002/442966/111090709/607032/611349/611989/100686332/488279/488087/403617/607513/611124/403450/488304/442957/488269/480110/479733/482202/486670/403960/491369/611519/403461/480907/480957/106558234/486589/488308/100855806/483164/403735/611231/479975/106558237/100855588/486669/100855877/610817/403557/482203/608394/6119…	CREB3/FOSB/ATF6B/SHC4/PKIA/GNG5/PDYN/CREB3L4/GNG7/GNB3/NRAS/GNG14/SLC29A1/H3C15/HDAC10/GNG13/LOC611989/GNG12/H2BC10/GNB4/GNGT2/GNG4/CAMKK1/MAOA/H2AC16/GNAI2/H1-4/H3-3A/GNB2/H2BU1/H4-16/ADORA2A/CREB3L2/H3C12/BDNF/HDAC6/HDAC8/H2AC15/HDAC7/H2AC17/GNG11/H2BC18/HRAS/H2AC14/PRKACB/LOC106558237/H4C6/H2AJ/MAPK3/GNG2/PPP1CC/H2AW/PPP1R1B/SLC29A2/HDAC11/LOC100855681/H3C1/GNAS/MACROH2A2/CREB3L1/RAF1/H4C13/BR…	cfa:611934/cfa:484445/cfa:474855/cfa:487546/cfa:610744/cfa:100683432/cfa:485808/cfa:612303/cfa:612139/cfa:403511/cfa:403872/cfa:611002/cfa:442966/cfa:488298/cfa:607032/cfa:611349/cfa:611989/cfa:100686332/cfa:488279/cfa:488087/cfa:403617/cfa:607513/cfa:611124/cfa:403450/cfa:488304/cfa:442957/cfa:611519/cfa:475916/cfa:479733/cfa:488289/cfa:488298/cfa:403960/cfa:491369/cfa:611519/cfa:403461/cfa:4809…	79	16	487546/485808/611349/611989/403617/442957/488269/479733/106558237/100855877/403557/403943/475526/611113/403871/609157	63	611934/484445/474855/610744/100683432/612303/612139/403511/403872/611002/442966/111090709/607032/100686332/488279/488087/607513/611124/403450/488304/480110/482202/486670/403960/491369/611519/403461/480907/480957/106558234/486589/488308/100855806/483164/403735/611231/479975/100855588/486669/610817/482203/608394/611913/484633/100855681/488263/489024/483636/484648/488306/106558266/403410/478351/6127…
cfa04917	Prolactin signaling pathway	28/3742	69/7301	0.971710388322607	0.999999865905192	487546/490792/403872/477085/607019/484185/488449/490006/442949/485864/483729/478575/403735/608847/403483/490878/612821/609418/100855877/442859/474751/484757/484648/119870216/490439/403640/403871/488165	SHC4/FOS/NRAS/PIK3CB/MAPK11/JAK2/STAT1/SOCS1/SOCS3/SRC/RELA/GSK3B/HRAS/CCND3/CGA/AKT1/MAPK13/TNFSF11/MAPK3/NFKB1/GALT/CISH/RAF1/LOC119870216/SHC1/ESR1/KRAS/SLC2A2	cfa:487546/cfa:490792/cfa:403872/cfa:477085/cfa:607019/cfa:484185/cfa:488449/cfa:490006/cfa:442949/cfa:485864/cfa:483729/cfa:478575/cfa:403735/cfa:611782/cfa:403483/cfa:490878/cfa:612821/cfa:609418/cfa:100855877/cfa:442859/cfa:474751/cfa:484757/cfa:484648/cfa:449021/cfa:490439/cfa:403640/cfa:403872/cfa:488165	28	11	487546/607019/484185/442949/403483/100855877/474751/484757/119870216/403640/403871	17	490792/403872/477085/488449/490006/485864/483729/478575/403735/608847/490878/612821/609418/442859/484648/490439/488165
cfa04744	Phototransduction	9/3742	26/7301	0.971838705264799	0.999999865905192	485693/403906/611545/481801/490902/403911/493763/403613/478351	GRK7/SAG/RGS11/GUCA1B/RGS9/PDE6G/RHO/GNAT1/CALML4	cfa:485693/cfa:403906/cfa:490902/cfa:481801/cfa:490902/cfa:403911/cfa:493763/cfa:403613/cfa:478351	9	6	485693/403906/481801/403911/493763/403613	3	611545/490902/478351
cfa05214	Glioma	31/3742	77/7301	0.980245786409414	0.999999865905192	484665/487546/485069/403872/485874/477085/100855664/489692/403869/612941/607636/490904/485839/442860/100855828/100855728/442985/403431/403735/490878/100855877/482687/484648/475526/489968/478351/119870216/481131/490439/403871/403657	CAMK1/SHC4/GADD45B/NRAS/PLCG1/PIK3CB/E2F2/PLCG2/TP53/CAMK2A/CAMK1D/PRKCA/E2F1/PDGFRA/PRKCG/GADD45A/PDGFRB/TGFA/HRAS/AKT1/MAPK3/CAMK2B/RAF1/BRAF/PRKCB/CALML4/LOC119870216/CDK4/SHC1/KRAS/EGF	cfa:484665/cfa:487546/cfa:485069/cfa:403872/cfa:485874/cfa:477085/cfa:100855664/cfa:489692/cfa:403869/cfa:612941/cfa:607636/cfa:490904/cfa:485839/cfa:442860/cfa:100855828/cfa:100855728/cfa:442985/cfa:403431/cfa:403735/cfa:490878/cfa:100855877/cfa:610764/cfa:484648/cfa:475526/cfa:489968/cfa:478351/cfa:449021/cfa:481131/cfa:490439/cfa:403872/cfa:403657	31	12	487546/100855828/100855728/403431/100855877/482687/475526/489968/119870216/481131/403871/403657	19	484665/485069/403872/485874/477085/100855664/489692/403869/612941/607636/490904/485839/442860/442985/403735/490878/484648/478351/490439
cfa04924	Renin secretion	26/3742	66/7301	0.980539845831741	0.999999865905192	403516/403424/450187/490455/100856190/403797/403984/403589/553102/475272/442957/403652/477625/477160/479975/476548/403928/403508/403486/403943/478351/493972/478227/612510/403859/609027	CACNA1C/EDN1/EDNRA/NPR1/PLCB2/PTGER2/KCNMA1/PTGER4/GUCY1B1/PDE1C/GNAI2/PDE1A/ADCY6/PLCB4/PRKACB/ITPR1/GNAQ/EDN2/PPP3CA/GNAS/CALML4/ADRB1/GNAI1/CLCA2/ADCY5/PPP3CC	cfa:403516/cfa:403424/cfa:450187/cfa:490455/cfa:100856190/cfa:403797/cfa:403984/cfa:403589/cfa:553102/cfa:475272/cfa:442957/cfa:403652/cfa:477625/cfa:477160/cfa:479975/cfa:476548/cfa:403928/cfa:403508/cfa:403486/cfa:403943/cfa:478351/cfa:493972/cfa:611810/cfa:612510/cfa:403859/cfa:609027	26	10	100856190/403797/403984/403589/553102/442957/403486/403943/493972/609027	16	403516/403424/450187/490455/475272/403652/477625/477160/479975/476548/403928/403508/478351/478227/612510/403859
cfa00592	alpha-Linolenic acid metabolism	5/3742	17/7301	0.980942268283148	0.999999865905192	486361/487515/611194/476045/608811	PLA2G3/PLA2G4F/PLB1/PLAAT3/PLA2G4D	cfa:486361/cfa:487515/cfa:611194/cfa:476045/cfa:608811	5	3	486361/487515/608811	2	611194/476045
cfa05208	Chemical carcinogenesis - reactive oxygen species	107/3742	239/7301	0.982366346198029	0.999999865905192	804481/804486/100686778/804477/804482/804476/490792/804483/403441/804487/804484/403802/804488/403872/607700/475630/804479/612614/477085/607019/477558/476754/475214/490160/475739/403438/482839/610537/804480/480830/474938/478813/478217/485825/609429/489664/609050/485004/106559217/483036/483038/804485/403955/475108/609744/612273/119863903/485864/610304/483729/488167/403735/100683846/610935/100684768…	ND3/CYTB/CYP1A1/ND2/ND4L/ND1/FOS/ND4/HGF/ATP8/ND5/VEGFA/ATP6/NRAS/NCF1/SLC25A4/COX2/COX7A1/PIK3CB/MAPK11/LOC477558/NDUFS7/NDUFA5/EPHX4/COX7A2L/MET/IKBKB/AKR1A1/COX3/SLC25A6/LOC474938/NFE2L2/SDHB/COX4I2/JUN/CYBA/MGST3/MAP2K7/RAC3/PRKD3/CYP1B1/ND6/RAC1/PTK2/UQCRQ/SLC26A2/LOC119863903/SRC/LOC610304/RELA/PLD1/HRAS/NDUFB2/NQO1/LOC100684768/UQCRC2/AKT1/NOX4/UQCR10/MAPK13/CYP2F1/MGST2/XLOC_009978/ATP5MC…	cfa:804481/cfa:804486/cfa:100686778/cfa:804477/cfa:804482/cfa:804476/cfa:490792/cfa:804483/cfa:403441/cfa:804487/cfa:804484/cfa:403802/cfa:804488/cfa:403872/cfa:607700/cfa:475630/cfa:804479/cfa:612614/cfa:477085/cfa:607019/cfa:477558/cfa:476754/cfa:475214/cfa:490160/cfa:475739/cfa:403438/cfa:482839/cfa:610537/cfa:804480/cfa:492093/cfa:474938/cfa:478813/cfa:478217/cfa:485825/cfa:609429/cfa:489664/…	107	42	100686778/403441/403802/607700/607019/475214/475739/480830/474938/478217/485825/609429/483038/403955/100684768/479815/612477/483832/479780/100855877/477814/479623/480348/475251/479255/102153397/611791/475526/480204/442987/476004/119870216/100687033/608455/608244/478577/403871/607943/477798/403657/477813/474567	65	804481/804486/804477/804482/804476/490792/804483/804487/804484/804488/403872/475630/804479/612614/477085/477558/476754/490160/403438/482839/610537/804480/478813/489664/609050/485004/106559217/483036/804485/475108/609744/612273/119863903/485864/610304/483729/488167/403735/100683846/610935/490878/485144/486347/612821/476078/XLOC_009978/491061/479912/479473/442859/478032/475121/477556/476258/484648/…
cfa04914	Progesterone-mediated oocyte maturation	41/3742	100/7301	0.984985393717234	0.999999865905192	100855704/476026/477085/607019/100688090/481679/487289/479287/476070/474919/442957/607357_1/612448/477625/607357/482994/491236/487443/612100/479975/490878/612821/483845/100855877/488821/100683974/481526/484648/475526/485790/477471/477302/119870216/608342/489971/478227/403859/486959/486264/476817/608420	CDK2/SPDYC/PIK3CB/MAPK11/SPDYA/CDC26/ADCY7/CPEB4/LOC476070/HSP90AB1/GNAI2/ADCY1/RPS6KA2/ADCY6/ADCY1/ADCY3/ANAPC2/MAD2L2/LOC612100/PRKACB/AKT1/MAPK13/CCNA2/MAPK3/CPEB2/CPEB1/CDC23/RAF1/BRAF/CDC25B/ANAPC5/CCNA1/LOC119870216/ANAPC16/PLK1/GNAI1/ADCY5/MOS/ANAPC7/ANAPC15/CCNB1	cfa:100855704/cfa:476026/cfa:477085/cfa:607019/cfa:100688090/cfa:481679/cfa:487289/cfa:479287/cfa:476070/cfa:474919/cfa:442957/cfa:607357/cfa:612448/cfa:477625/cfa:607357/cfa:482994/cfa:491236/cfa:487443/cfa:474919/cfa:479975/cfa:490878/cfa:612821/cfa:483845/cfa:100855877/cfa:488821/cfa:100683974/cfa:481526/cfa:484648/cfa:475526/cfa:485790/cfa:477471/cfa:477302/cfa:449021/cfa:608342/cfa:489971/cf…	41	18	476026/607019/100688090/479287/476070/474919/442957/607357_1/612100/483845/100855877/481526/475526/477471/119870216/608342/486959/608420	23	100855704/477085/481679/487289/612448/477625/607357/482994/491236/487443/479975/490878/612821/488821/100683974/484648/485790/477302/489971/478227/403859/486264/476817
cfa05010	Alzheimer disease	197/3742	428/7301	0.988664842257877	0.999999865905192	804481/804486/804477/804482/804476/804483/475981/403516/478918/609624/804487/804484/607466/476833/804488/119874448/403872/477570/612127/485149/475630/442942/804479/480213/612614/489464/489390/477085/477437/100855659/476754/486093/100685666/475214/475739/482096/100856190/403408/489809/482839/100855713/100855613/100686627/486896/804480/480478/480830/102153202/481124/403827/480465/478217/485825/4884…	ND3/CYTB/ND2/ND4L/ND1/ND4/SLC39A13/CACNA1C/TUBA4A/CAPN11/ATP8/ND5/PSMB6/APBB1/ATP6/PSMA4/NRAS/LOC477570/SLC39A3/FZD4/SLC25A4/PTGS2/COX2/TUBB6/COX7A1/DVL2/BACE1/PIK3CB/ULK1/PSMB5/NDUFS7/FZD3/LOC100685666/NDUFA5/COX7A2L/SLC39A4/PLCB2/PSEN1/FZD9/IKBKB/SLC39A1/PSMC4/RYR3/CASP7/COX3/PSMC5/SLC25A6/TUBB4B/LRP1/CHRM3/PSMD12/SDHB/COX4I2/CASP8/MAP2K7/MME/APBB2/BECN2/TUBB/ND6/FZD2/CAPN2/ATG2A/CYCS/PSENEN/KL…	cfa:804481/cfa:804486/cfa:804477/cfa:804482/cfa:804476/cfa:804483/cfa:475981/cfa:403516/cfa:610636/cfa:483745/cfa:804487/cfa:804484/cfa:607466/cfa:476833/cfa:804488/cfa:100687556/cfa:403872/cfa:608051/cfa:612127/cfa:485149/cfa:475630/cfa:442942/cfa:804479/cfa:480213/cfa:612614/cfa:489464/cfa:489390/cfa:477085/cfa:477437/cfa:100855659/cfa:476754/cfa:486093/cfa:100688969/cfa:475214/cfa:475739/cfa:4…	197	90	609624/607466/477570/486093/100685666/475214/475739/482096/100856190/486896/480830/403827/480465/478217/485825/477120/490371/111089999/478478/478522/475756/486841/483776/475934/477989/100684768/479815/111096459/479139/480361/111096471/100683530/483832/479780/100855877/482564/475481/476867/479797/100192385/403486/479623/479255/475040/484700/102153397/478108/611791/475526/480204/100856395/477768/47…	107	804481/804486/804477/804482/804476/804483/475981/403516/478918/804487/804484/476833/804488/119874448/403872/612127/485149/475630/442942/804479/480213/612614/489464/489390/477085/477437/100855659/476754/403408/489809/482839/100855713/100855613/100686627/804480/480478/102153202/481124/488473/485004/488831/474830/804485/490937/480118/483756/475258/476479/474909/609744/475662/483745/478650/119863903/…
cfa04714	Thermogenesis	119/3742	267/7301	0.988967357411127	0.999999865905192	804481/804486/477150/611934/804477/804482/804476/804483/100856637/480087/610936/475541/612303/804487/804484/476631/804488/403872/100685945/607627/804479/612614/607019/100688544/480099/476754/475214/475739/480514/475923/480580/490455/487289/486548/804480/478067/478217/485825/490856/611403/484395/608250/804485/403580/479883/481184/607357_1/477820/609744/486407/612448/484047/477625/491369/609555/607…	ND3/CYTB/NDUFAF5/CREB3/ND2/ND4L/ND1/ND4/PLIN1/ADCY10/MLST8/SMARCD3/CREB3L4/ATP8/ND5/NDUFAF3/ATP6/NRAS/COX19/COA6/COX2/COX7A1/MAPK11/COX14/COX20/NDUFS7/NDUFA5/COX7A2L/CCDC56/ACTG1/RPS6KB1/NPR1/ADCY7/SMARCD1/COX3/NDUFAF2/SDHB/COX4I2/SLC25A29/PNPLA2/FGF21/SMARCE1/ND6/ACTB/TSC2/CPT1B/ADCY1/ACSL5/UQCRQ/SMARCB1/RPS6KA2/ARID1B/ADCY6/CREB3L2/COX11/ADCY1/CPT2/LOC119863903/ADCY3/XLOC_004732/PRKAG3/SMARCA2/…	cfa:804481/cfa:804486/cfa:477150/cfa:611934/cfa:804477/cfa:804482/cfa:804476/cfa:804483/cfa:100856637/cfa:480087/cfa:610936/cfa:475541/cfa:612303/cfa:804487/cfa:804484/cfa:476631/cfa:804488/cfa:403872/cfa:100685945/cfa:607627/cfa:804479/cfa:612614/cfa:607019/cfa:100688544/cfa:480099/cfa:476754/cfa:475214/cfa:475739/cfa:480514/cfa:403580/cfa:480580/cfa:490455/cfa:487289/cfa:486548/cfa:804480/cfa:4…	119	39	477150/100856637/480087/607019/475214/475739/480580/478217/485825/484395/608250/607357_1/609555/489585/100684768/479815/611798/476511/479780/474722/479623/102153397/403943/611791/608772/100855425/480204/478193/119868043/476004/100687033/608455/608244/478577/475763/403871/607943/477798/474567	80	804481/804486/611934/804477/804482/804476/804483/610936/475541/612303/804487/804484/476631/804488/403872/100685945/607627/804479/612614/100688544/480099/476754/480514/475923/490455/487289/486548/804480/478067/490856/611403/804485/403580/479883/481184/477820/609744/486407/612448/484047/477625/491369/607357/119863903/482994/XLOC_004732/488526/476335/608378/403735/100683846/479975/487352/609616/4863…
cfa04613	Neutrophil extracellular trap formation	76/3742	177/7301	0.989792333278713	0.999999865905192	489928/609395/403462/607700/611696/485874/475630/111090709/477085/607019/102156745/611673/607032/475923/611989/100856190/488279/489692/480830/489664/488304/491743/106559217/490904/488269/480110/403580/403955/482202/486670/611519/609986/480907/XLOC_004732/480957/403789/485864/106558234/483729/486589/100855828/488308/483164/611231/477160/474858/106558237/490878/612821/100855588/486669/474816/483832…	ITGAM/GSDMD/FCGR1A/NCF1/FPR2/PLCG1/SLC25A4/H3C15/PIK3CB/MAPK11/MAP3K7/SELPLG/HDAC10/ACTG1/LOC611989/PLCB2/H2BC10/PLCG2/SLC25A6/CYBA/H2AC16/TLR7/RAC3/PRKCA/H1-4/H3-3A/ACTB/RAC1/H2BU1/H4-16/H3C12/MPO/HDAC6/XLOC_004732/HDAC8/ITGA2B/SRC/H2AC15/RELA/HDAC7/PRKCG/H2AC17/H2BC18/H2AC14/PLCB4/RNF5/LOC106558237/AKT1/MAPK13/H4C6/H2AJ/C5/SLC25A31/MAPK3/NFKB1/H2AW/SELP/HDAC11/VDAC2/H3C1/MACROH2A2/RAF1/H4C13/H3…	cfa:489928/cfa:609395/cfa:403462/cfa:607700/cfa:611696/cfa:485874/cfa:475630/cfa:488298/cfa:477085/cfa:607019/cfa:102156745/cfa:611673/cfa:607032/cfa:403580/cfa:611989/cfa:100856190/cfa:488279/cfa:489692/cfa:492093/cfa:489664/cfa:488304/cfa:491743/cfa:403955/cfa:490904/cfa:611519/cfa:475916/cfa:403580/cfa:403955/cfa:488289/cfa:488298/cfa:611519/cfa:609986/cfa:480907/cfa:403580/cfa:480957/cfa:4037…	76	25	489928/403462/607700/611696/607019/102156745/611673/611989/100856190/480830/491743/488269/403955/403789/100855828/106558237/474816/483832/100855877/479255/611113/489968/119870216/403170/489905	51	609395/485874/475630/111090709/477085/607032/475923/488279/489692/489664/488304/106559217/490904/480110/403580/482202/486670/611519/609986/480907/XLOC_004732/480957/485864/106558234/483729/486589/488308/483164/611231/477160/474858/490878/612821/100855588/486669/442859/482203/403994/484633/488263/489024/484648/488306/106558266/612779/488254/488268/489372/482339/490941/448807
cfa05014	Amyotrophic lateral sclerosis	182/3742	398/7301	0.989815149523879	0.999999865905192	804481/804486/476598/804477/804482/489480/804476/804483/477618/475774/606983/478918/804487/483106/804484/607466/481587/611680/474505/484715/804488/119874448/477570/474700/804479/480213/612614/119864793/490448/488452/477437/607019/476312/100855659/476754/612945/475214/475739/475923/474895/480726/100855613/804480/480478/100856381/479619/102153202/488508/480465/477201/478217/485825/403869/483780/489…	ND3/CYTB/DNAH1/ND2/ND4L/DNAH2/ND1/ND4/PRPH/DNAH6/DNAH5/TUBA4A/ATP8/DCTN1/ND5/PSMB6/SIGMAR1/ACTR1B/DNAL4/DNAH12/ATP6/PSMA4/LOC477570/MATR3/COX2/TUBB6/COX7A1/GPX4/NUP210L/DNAH7/ULK1/MAPK11/UBQLN1/PSMB5/NDUFS7/NXT2/NDUFA5/COX7A2L/ACTG1/DNAH8/HSPA5/PSMC4/COX3/PSMC5/FUS/MAP1LC3B/TUBB4B/ERBB4/PSMD12/MAP1LC3A/SDHB/COX4I2/TP53/NXF1/ATXN2L/RAC3/TBK1/BECN2/DNAH3/ANXA7/RAB8A/TUBB/ND6/ACTB/RAC1/RAB1A/ATG2A/C…	cfa:804481/cfa:804486/cfa:476598/cfa:804477/cfa:804482/cfa:489480/cfa:804476/cfa:804483/cfa:477618/cfa:475774/cfa:606983/cfa:610636/cfa:804487/cfa:483106/cfa:804484/cfa:607466/cfa:481587/cfa:403791/cfa:474505/cfa:484715/cfa:804488/cfa:100687556/cfa:608051/cfa:474700/cfa:804479/cfa:480213/cfa:612614/cfa:478059/cfa:490448/cfa:488452/cfa:477437/cfa:607019/cfa:476312/cfa:100855659/cfa:476754/cfa:6129…	182	96	476598/489480/477618/475774/606983/607466/481587/484715/477570/474700/490448/488452/607019/476312/475214/475739/474895/480726/480465/478217/485825/490371/489981/479246/403955/610319/482346/610829/480114/479326/478522/404008/475756/474749/475934/100683352/484031/483618/100684768/479815/475506/480361/486244/100683530/479780/100856399/111095750/476867/491909/100192385/403486/479623/487813/475040/484…	86	804481/804486/804477/804482/804476/804483/478918/804487/483106/804484/611680/474505/804488/119874448/804479/480213/612614/119864793/477437/100855659/476754/612945/475923/100855613/804480/480478/100856381/479619/102153202/488508/477201/403869/483780/489951/106559217/481145/403773/474830/804485/403580/403774/483756/475258/474909/609744/119863903/480907/479458/XLOC_004732/100855995/100683846/486347/…
cfa03440	Homologous recombination	15/3742	43/7301	0.989855392759557	0.999999865905192	476021/491143/476806/100687200/475548/490746/611298/611315/612642/480175/100856421/481449/119872933/475711/100684357	MUS81/RAD51D/POLD3/XRCC3/XRCC2/RAD51B/UIMC1/NBN/BRCC3/RBBP8/RPA2/RPA3/LOC119872933/BABAM2/SYCP3	cfa:476021/cfa:491143/cfa:476806/cfa:100687200/cfa:475548/cfa:490746/cfa:611298/cfa:611315/cfa:612642/cfa:480175/cfa:100856421/cfa:481449/cfa:100687200/cfa:475711/cfa:100684357	15	7	490746/611298/611315/480175/100856421/119872933/100684357	8	476021/491143/476806/100687200/475548/612642/481449/475711
cfa00790	Folate biosynthesis	6/3742	21/7301	0.990219559333349	0.999999865905192	611956/100855785/609393/611326/403736/479082	TPH1/FPGS/GCH1/PTS/ALPI/QDPR	cfa:611956/cfa:100855785/cfa:609393/cfa:611326/cfa:403736/cfa:479082	6	4	611956/609393/403736/479082	2	100855785/611326
cfa05012	Parkinson disease	129/3742	290/7301	0.992125978519161	0.999999865905192	804481/804486/804477/804482/804476/804483/475981/489117/478918/608118/804487/804484/607466/607658/804488/119874448/477570/485874/612127/475630/804479/480213/612614/100855659/476754/475214/481479/475739/482096/480726/100855713/100855613/100686627/804480/480478/480830/478813/102153202/480465/478217/403450/485825/403869/612941/442957/474830/804485/475258/477572/474909/403960/609744/480896/478478/611…	ND3/CYTB/ND2/ND4L/ND1/ND4/SLC39A13/DUSP1/TUBA4A/UBA7/ATP8/ND5/PSMB6/GNAL/ATP6/PSMA4/LOC477570/PLCG1/SLC39A3/SLC25A4/COX2/TUBB6/COX7A1/PSMB5/NDUFS7/NDUFA5/SNCAIP/COX7A2L/SLC39A4/HSPA5/SLC39A1/PSMC4/RYR3/COX3/PSMC5/SLC25A6/NFE2L2/TUBB4B/PSMD12/SDHB/MAOA/COX4I2/TP53/CAMK2A/GNAI2/TUBB/ND6/CYCS/UBE2L3/KLC4/ADORA2A/UQCRQ/UBA1/SNCA/UBE2G2/LOC119863903/PSMC6/EIF2AK3/SLC39A8/RPS27A/PSMD13/SLC39A12/LOC1008…	cfa:804481/cfa:804486/cfa:804477/cfa:804482/cfa:804476/cfa:804483/cfa:475981/cfa:489117/cfa:610636/cfa:608118/cfa:804487/cfa:804484/cfa:607466/cfa:607658/cfa:804488/cfa:100687556/cfa:608051/cfa:485874/cfa:612127/cfa:475630/cfa:804479/cfa:480213/cfa:612614/cfa:100855659/cfa:476754/cfa:475214/cfa:481479/cfa:475739/cfa:482096/cfa:480726/cfa:100855713/cfa:100855613/cfa:100686627/cfa:804480/cfa:480478…	129	64	607466/607658/477570/475214/475739/482096/480726/480830/480465/478217/485825/442957/480896/478478/611581/478522/475756/474599/475934/477989/100684768/479815/480361/100683530/483832/479780/482564/476867/100192385/482687/479623/479255/475040/484700/102153397/403943/611791/102153194/480204/100856395/476144/475338/476004/100687259/XLOC_035772/100687033/608455/480537/480290/608244/403567/100686432/404…	65	804481/804486/804477/804482/804476/804483/475981/489117/478918/608118/804487/804484/804488/119874448/485874/612127/475630/804479/480213/612614/100855659/476754/481479/100855713/100855613/100686627/804480/480478/478813/102153202/403450/403869/612941/474830/804485/475258/477572/474909/403960/609744/119863903/478494/100855995/100683846/479975/476548/486347/100688445/XLOC_009978/491061/480610/478032/…
cfa03040	Spliceosome	70/3742	166/7301	0.992857977576146	0.999999865905192	480247/474839/476725/100856528/474626/478183/480909/100856381/607248/100855941/100855927/474489/480355/475827/403667/477624/479659/490935/478603/478052/610237/611686/100856058/607232/475025/474850/490754/477510/490529/477538/488456/475682/612329/119864995/484629/477998/607102/480651/476389/480472/475350/478160/100685166/608109/119869303/489184/100684503/481063/100687048/483177/480405/607245/10215…	ACIN1/DDX39B/HNRNPM/SF3B5/SNRNP27/LOC478183/PQBP1/FUS/LSM3/SNRPE/PRPF3/PHF5A/HSPA2/RBM8A/SRSF6/DDX23/SF3B3/EFTUD2/NCBP2/TCERG1/CHERP/LSM5/SRSF2/PPIE/CDC40/LOC474850/SRSF5/SRSF9/THOC1/SF3A1/SF3B1/SF3B6/LSM6/RBMXL2/ISY1/PRPF18/SNRPA1/PRPF8/PRPF31/DDX5/PRPF38A/SRSF4/RP9/SNRPC/LOC119869303/RBM22/NCBP2L/RBMX/U2AF2/SF3B4/SNW1/PUF60/LOC102153257/BUD31/USP39/LOC100684102/SNRNP40/SNRPG/ALYREF/CWC15/SNRPB2…	cfa:480247/cfa:474839/cfa:476725/cfa:100856528/cfa:474626/cfa:478183/cfa:480909/cfa:100856381/cfa:607248/cfa:100855941/cfa:100855927/cfa:474489/cfa:480355/cfa:475827/cfa:403667/cfa:477624/cfa:479659/cfa:490935/cfa:478603/cfa:478052/cfa:610237/cfa:611686/cfa:100856058/cfa:607232/cfa:475025/cfa:474850/cfa:490754/cfa:477510/cfa:490529/cfa:477538/cfa:488456/cfa:475682/cfa:612329/cfa:481063/cfa:484629…	70	31	474626/478183/480355/478603/478052/611686/607232/475025/474850/488456/475682/119864995/477998/480651/608109/100684503/481063/480405/102153257/475767/100684102/607948/476768/477148/608074/475730/480479/102154981/XLOC_018166/477137/478014	39	480247/474839/476725/100856528/480909/100856381/607248/100855941/100855927/474489/475827/403667/477624/479659/490935/610237/100856058/490754/477510/490529/477538/612329/484629/607102/476389/480472/475350/478160/100685166/119869303/489184/100687048/483177/607245/479743/611914/612653/475805/474891
cfa04932	Non-alcoholic fatty liver disease	72/3742	174/7301	0.996717651741374	0.999999865905192	804486/490792/489807/804479/612614/477085/607019/476754/475214/475739/403625/482839/486896/804480/478217/403998/485825/488473/609429/483732/106559217/477464/403955/403616/475258/609744/119863903/442949/488526/486148/475756/483729/478575/607668/100683846/100684768/479815/490878/450207/480361/486347/111096471/612821/490425/XLOC_009978/486559/479780/480673/442859/478032/475121/479623/611791/480204/4…	CYTB/FOS/MLXIPL/COX2/COX7A1/PIK3CB/MAPK11/NDUFS7/NDUFA5/COX7A2L/ADIPOQ/IKBKB/CASP7/COX3/SDHB/TGFB1/COX4I2/CASP8/JUN/MAP3K11/RAC3/MLXIP/RAC1/LEP/CYCS/UQCRQ/LOC119863903/SOCS3/PRKAG3/IRS1/EIF2AK3/RELA/GSK3B/MLX/NDUFB2/LOC100684768/UQCRC2/AKT1/LEPR/EIF2S1/UQCR10/LOC111096471/MAPK13/PKLR/XLOC_009978/PRKAG1/COX6A2/TRAF2/NFKB1/NDUFA2/CYC1/COX4I1/UQCR11/NDUFV2/IL6/TNF/INSR/NDUFV1/ADIPOR1/LOC119870216/ND…	cfa:804486/cfa:490792/cfa:489807/cfa:804479/cfa:612614/cfa:477085/cfa:607019/cfa:476754/cfa:475214/cfa:475739/cfa:403625/cfa:482839/cfa:486896/cfa:804480/cfa:478217/cfa:403998/cfa:485825/cfa:488473/cfa:609429/cfa:483732/cfa:403955/cfa:477464/cfa:403955/cfa:403616/cfa:475258/cfa:609744/cfa:100686500/cfa:442949/cfa:488526/cfa:486148/cfa:475756/cfa:483729/cfa:478575/cfa:607668/cfa:100683846/cfa:1008…	72	35	489807/607019/475214/475739/403625/486896/478217/485825/609429/403955/442949/475756/100684768/479815/480361/111096471/490425/479780/479623/611791/480204/403922/484990/476004/479995/119870216/100687033/608455/608244/403567/478577/607943/477532/477798/474567	37	804486/490792/804479/612614/477085/476754/482839/804480/403998/488473/483732/106559217/477464/403616/475258/609744/119863903/488526/486148/483729/478575/607668/100683846/490878/450207/486347/612821/XLOC_009978/486559/480673/442859/478032/475121/403985/119870103/476503/475978
[truncated: 12 more rows]
