# Supplementary material for: RNA sequencing reveals dynamic expression of genes related to innate immune responses in canine small intestinal epithelial cells induced by Echinococcus granulosus protoscoleces
Source: Front Vet Sci. 2024 Nov 29;11:1503995. doi: 10.3389/fvets.2024.1503995 (PMC11638162; doi:10.3389/fvets.2024.1503995)
Supplement: Supplementary file 10 [file Table_10.XLSX]

## Sheet: PSC 12h vs PBS 12h
gene_id	gene_name	gene_description	gene_locus	PSC_12h_1	PSC_12h_3	PSC_12h_2	PBS_12h_2	PBS_12h_3	PBS_12h_1	PSC_12h	PBS_12h	log2FoldChange	pvalue	padj
100856196	CNPY1	canopy FGF signaling regulator 1%2C transcript variant X1 && sp|Q3B7I2|CNPY1_HUMAN Protein canopy homolog 1 OS=Homo sapiens OX=9606 GN=CNPY1 PE=3 SV=1 && PF11938:TLR4 regulator and MIR-interacting MSAP	NC_006598.4:19031451-19039800	23.5716	10.8032	31.2464	4.16334e-17	4.16334e-17	4.16334e-17	21.8737	4.16334e-17	7.4662	9.19602e-10	6.31421e-09
100688475	MZB1	marginal zone B and B1 cell specific protein%2C transcript variant X1 && sp|Q8WU39|MZB1_HUMAN Marginal zone B- and B1-cell-specific protein OS=Homo sapiens OX=9606 GN=MZB1 PE=1 SV=1 && PF11938:TLR4 regulator and MIR-interacting MSAP	NC_006584.4:31812781-31814951	10.6948	8.50352	8.72765	4.16334e-17	4.16334e-17	4.16334e-17	9.30865	4.16334e-17	6.2423	9.32318e-06	3.87578e-05
491698	LOC491698	uncharacterized LOC491698 && sp|Q2V897|TLR2_BOSTR Toll-like receptor 2 OS=Boselaphus tragocamelus OX=9917 GN=TLR2 PE=2 SV=1 && PF13676:TIR domain	NC_006610.4:40958186-40961883	6.52302	18.8191	2.37225	4.16334e-17	4.16334e-17	4.16334e-17	9.23813	4.16334e-17	6.23304	0.000432076	0.00136824
403502_1	TLR9	toll like receptor 9 && sp|Q5I2M8|TLR9_CANLF Toll-like receptor 9 OS=Canis lupus familiaris OX=9615 GN=TLR9 PE=2 SV=1 && PF13855:Leucine rich repeat|PF01582:TIR domain|PF18837:Leucine-rich repeat	NC_006602.4:37523889-37528666	33.2016	25.5235	31.5051	13.6705	7.78805	13.677	30.0768	11.7118	1.34842	0.000751297	0.00228137
491743	TLR7	toll like receptor 7 && sp|Q9NYK1|TLR7_HUMAN Toll-like receptor 7 OS=Homo sapiens OX=9606 GN=TLR7 PE=1 SV=1 && PF13855:Leucine rich repeat|PF18837:Leucine-rich repeat|PF01582:TIR domain	NC_006621.4:9290888-9316297	9.60914	9.50147	4.46923	0	0	1.77999	7.85994	0.593329	3.44489	0.00331678	0.00887028
111089957	TLR6	toll like receptor 6%2C transcript variant X1 && sp|Q9Y2C9|TLR6_HUMAN Toll-like receptor 6 OS=Homo sapiens OX=9606 GN=TLR6 PE=1 SV=2 && PF13855:Leucine rich repeat|PF01582:TIR domain	NC_006585.4:76051457-76071053	79.0609	55.1657	41.6495	35.0918	31.2539	44.4131	58.6254	36.9196	0.664734	0.0374614	0.0773069
482378	TRIL	TLR4 interactor with leucine rich repeats && sp|Q7L0X0|TRIL_HUMAN TLR4 interactor with leucine rich repeats OS=Homo sapiens OX=9606 GN=TRIL PE=1 SV=2 && PF13855:Leucine rich repeat	NC_006596.4:41434793-41440404	525.641	463.189	418.892	2308.31	2444.67	2236.36	469.241	2329.78	-2.31134	2.11301e-72	2.28548e-70
403502	TLR9	toll like receptor 9%2C transcript variant X1 && sp|Q6IBS0|TWF2_HUMAN Twinfilin-2 OS=Homo sapiens OX=9606 GN=TWF2 PE=1 SV=2 && PF00241:Cofilin/tropomyosin-type actin-binding protein	NC_006602.4:37510887-37521504	929.311	897.745	911.312	2745.22	2799.62	2555.94	912.789	2700.26	-1.56452	1.40641e-44	7.15706e-43
482905	TLR3	toll like receptor 3%2C transcript variant X1 && sp|Q0PV50|TLR3_BOSTR Toll-like receptor 3 OS=Boselaphus tragocamelus OX=9917 GN=TLR3 PE=2 SV=1 && PF17968:Toll-like receptor 3 trans-membrane domain|PF13855:Leucine rich repeat|PF01582:TIR domain	NC_006598.4:45103720-45132454	459.476	546.808	529.538	1229.72	1263.39	1304.03	511.94	1265.71	-1.30578	6.68436e-23	1.30796e-21
102151330	LOC102151330	translation initiation factor IF-2-like && sp|Q7L0X0|TRIL_HUMAN TLR4 interactor with leucine rich repeats OS=Homo sapiens OX=9606 GN=TRIL PE=1 SV=2 && -	NC_006596.4:41438668-41466001	108.466	122.881	114.205	355.957	350.07	345.848	115.184	350.625	-1.60487	4.71702e-20	7.79837e-19
609385	CNPY3	canopy FGF signaling regulator 3 && sp|A5GFQ5|CNPY3_PIG Protein canopy homolog 3 OS=Sus scrofa OX=9823 GN=CNPY3 PE=3 SV=1 && PF11938:TLR4 regulator and MIR-interacting MSAP	NC_006594.4:11504664-11514250	1967.03	1986.17	1831.42	2982.18	3104.71	2942.65	1928.21	3009.85	-0.642322	2.62493e-10	1.91208e-09
483692	UNC93B1	unc-93 homolog B1%2C TLR signaling regulator && sp|Q9H1C4|UN93B_HUMAN Protein unc-93 homolog B1 OS=Homo sapiens OX=9606 GN=UNC93B1 PE=1 SV=2 && -	NC_006600.4:48434706-48444744	607.155	482.372	502.524	750.925	619.883	819.416	530.684	730.075	-0.460454	0.00432869	0.0112865
611536	LOC611536	C-type lectin domain family 4 member D%2C transcript variant X1 && sp|Q8WXI8|CLC4D_HUMAN C-type lectin domain family 4 member D OS=Homo sapiens OX=9606 GN=CLEC4D PE=1 SV=2 && PF00059:Lectin C-type domain	NC_006609.4:9056404-9095670	110.644	121.88	129.304	11.6516	22.5333	17.8192	120.609	17.3347	2.78895	1.84641e-22	3.53046e-21
100685575	CLEC4A	C-type lectin domain family 4%2C member A%2C transcript variant X1 && sp|Q9UMR7|CLC4A_HUMAN C-type lectin domain family 4 member A OS=Homo sapiens OX=9606 GN=CLEC4A PE=1 SV=1 && -	NC_006609.4:9105685-9122242	115.981	147.117	106.782	29.2593	16.5445	39.5564	123.293	28.4534	2.10804	5.2918e-12	4.59594e-11
100683252	LOC100683252	C-type lectin domain family 9 member A-like%2C transcript variant X1 && sp|P20937|KLRA1_MOUSE T-cell surface glycoprotein YE1/48 OS=Mus musculus OX=10090 GN=Klra1 PE=1 SV=1 && PF00059:Lectin C-type domain	NC_006609.4:11314939-11344425	25.8476	11.9429	51.5631	4.16334e-17	4.16334e-17	4.16334e-17	29.7846	4.16334e-17	7.91092	1.8e-10	1.33573e-09
100855981	CLEC18C	C-type lectin domain family 18 member C%2C transcript variant X1 && sp|A5D8T8|CL18A_HUMAN C-type lectin domain family 18 member A OS=Homo sapiens OX=9606 GN=CLEC18A PE=1 SV=3 && PF00059:Lectin C-type domain|PF00188:Cysteine-rich secretory protein family	NC_006587.4:76218563-76232374	16.0537	15.867	10.9872	1.96632	0	0	14.3026	0.655439	4.26925	2.3738e-06	1.07311e-05
610758	CLEC17A	C-type lectin domain containing 17A%2C transcript variant X2 && sp|Q6ZS10|CL17A_HUMAN C-type lectin domain family 17, member A OS=Homo sapiens OX=9606 GN=CLEC17A PE=1 SV=2 && PF00059:Lectin C-type domain	NC_006602.4:47943292-47956351	36.2294	23.3681	17.6222	6.8896	0	0	25.7399	2.29653	3.46962	1.85551e-05	7.39799e-05
484865	LOC484865	C-type lectin domain family 4 member G-like && sp|P07307|ASGR2_HUMAN Asialoglycoprotein receptor 2 OS=Homo sapiens OX=9606 GN=ASGR2 PE=1 SV=2 && PF00059:Lectin C-type domain	NC_006602.4:46433122-46437955	7.4728	3.24997	7.56206	4.16334e-17	4.16334e-17	4.16334e-17	6.09495	4.16334e-17	5.64231	0.000976468	0.00289787
100685190	CLEC16A	C-type lectin domain containing 16A%2C transcript variant X1 && sp|Q2KHT3|CL16A_HUMAN Protein CLEC16A OS=Homo sapiens OX=9606 GN=CLEC16A PE=1 SV=2 && PF09758:Uncharacterised conserved protein	NC_006588.4:32943444-33139557	450.72	451.508	446.97	319.848	315.824	357.181	449.733	330.951	0.441709	0.00360482	0.00956758
102155605	CLEC4O	C-type lectin domain family 4 member O%2C transcript variant X1 && sp|P24721|ASGR2_MOUSE Asialoglycoprotein receptor 2 OS=Mus musculus OX=10090 GN=Asgr2 PE=1 SV=1 && PF00059:Lectin C-type domain	NC_006602.4:46342619-46349282	3.26742	4.255	6.45884	4.16334e-17	4.16334e-17	4.16334e-17	4.66042	4.16334e-17	5.26311	0.00382959	0.0101038
609596	CLEC3B	C-type lectin domain family 3 member B && sp|Q2KIS7|TETN_BOVIN Tetranectin OS=Bos taurus OX=9913 GN=CLEC3B PE=2 SV=1 && PF00059:Lectin C-type domain	NC_006602.4:43239918-43248089	3.29493	13.5486	0.106047	4.16334e-17	4.16334e-17	4.16334e-17	5.64985	4.16334e-17	5.54114	0.0170781	0.0386618
482773	CLEC2L	C-type lectin domain family 2 member L && sp|P0C7M8|CLC2L_HUMAN C-type lectin domain family 2 member L OS=Homo sapiens OX=9606 GN=CLEC2L PE=3 SV=1 && PF00059:Lectin C-type domain	NC_006598.4:10106382-10122384	15.0006	10.6757	16.2414	24.3381	30.3163	34.1226	13.9726	29.5923	-1.07768	0.00525328	0.0134602
485364	NLRP14	NLR family pyrin domain containing 14%2C transcript variant X2 && sp|Q86W24|NAL14_HUMAN NACHT, LRR and PYD domains-containing protein 14 OS=Homo sapiens OX=9606 GN=NLRP14 PE=1 SV=1 && PF05729:NACHT domain|PF02758:PAAD/DAPIN/Pyrin domain|PF17779:NOD2 winged helix domain|PF17776:NLRC4 helical domain HD2	NC_006603.4:30284577-30328235	95.4316	85.8891	85.966	0	0	2.68081	89.0956	0.893603	6.40787	3.6755e-39	1.56593e-37
490033	NLRC3	NLR family CARD domain containing 3 && sp|Q7RTR2|NLRC3_HUMAN NLR family CARD domain-containing protein 3 OS=Homo sapiens OX=9606 GN=NLRC3 PE=1 SV=2 && PF17776:NLRC4 helical domain HD2|PF05729:NACHT domain|PF17779:NOD2 winged helix domain	NC_006588.4:38996730-39036797	24.7743	30.702	30.4074	1.92486	11.82	0	28.6279	4.58162	2.64948	0.000241327	0.000800293
490576	NLRP3	NLR family pyrin domain containing 3%2C transcript variant X1 && sp|A6QLE5|NLRP3_BOVIN NACHT, LRR and PYD domains-containing protein 3 OS=Bos taurus OX=9913 GN=NLRP3 PE=2 SV=1 && PF02758:PAAD/DAPIN/Pyrin domain|PF05729:NACHT domain|PF14484:Fish-specific NACHT associated domain|PF17776:NLRC4 helical domain HD2|PF17779:NOD2 winged helix domain	NC_006590.4:277639-339097	11.5852	2.19473	2.2816	4.16334e-17	4.16334e-17	4.16334e-17	5.35386	4.16334e-17	5.46249	0.00735137	0.0182381
489370	NLRX1	NLR family member X1%2C transcript variant X3 && sp|Q86UT6|NLRX1_HUMAN NLR family member X1 OS=Homo sapiens OX=9606 GN=NLRX1 PE=1 SV=1 && PF05729:NACHT domain	NC_006587.4:14745724-14758327	915.401	953.843	892.884	1449.17	1503.97	1329.95	920.71	1427.7	-0.632554	1.16847e-07	6.33794e-07
487268	NLRC5	NLR family CARD domain containing 5%2C transcript variant X1 && sp|Q86WI3|NLRC5_HUMAN Protein NLRC5 OS=Homo sapiens OX=9606 GN=NLRC5 PE=1 SV=3 && PF17776:NLRC4 helical domain HD2|PF05729:NACHT domain|PF18461:Atypical caspase recruitment domain	NC_006584.4:55907747-55987516	316.359	250.258	265.429	328.598	355.934	391.136	277.349	358.556	-0.370821	0.0329657	0.0691096
483001	ADGRF3	adhesion G protein-coupled receptor F3%2C transcript variant X8 && sp|Q8IZF5|AGRF3_HUMAN Adhesion G-protein coupled receptor F3 OS=Homo sapiens OX=9606 GN=ADGRF3 PE=2 SV=1 && PF01825:GPCR proteolysis site, GPS, motif|PF00002:7 transmembrane receptor (Secretin family)	NC_006599.4:20298265-20326148	772.728	738.85	896.926	56.5769	45.9165	58.6713	802.835	53.7216	3.89652	8.8583e-89	1.24237e-86
479153	ADGRV1	adhesion G protein-coupled receptor V1 && sp|Q8WXG9|AGRV1_HUMAN Adhesion G-protein coupled receptor V1 OS=Homo sapiens OX=9606 GN=ADGRV1 PE=1 SV=2 && PF03160:Calx-beta domain|PF03736:EPTP domain|PF00002:7 transmembrane receptor (Secretin family)|PF13385:Concanavalin A-like lectin/glucanases superfamily	NC_006585.4:19235603-19752086	1425.05	1318.54	1351.76	298.463	231.683	285.865	1365.12	272.004	2.32627	1.01948e-55	7.34543e-54
100685878	GPR160	G protein-coupled receptor 160%2C transcript variant X4 && sp|Q9UJ42|GP160_HUMAN Probable G-protein coupled receptor 160 OS=Homo sapiens OX=9606 GN=GPR160 PE=1 SV=1 && -	NC_006616.4:43623926-43672176	1835.11	1931.06	1856.34	620.234	621.92	606.115	1874.17	616.09	1.60496	2.84115e-43	1.39264e-41
485693	GRK7	G protein-coupled receptor kinase 7%2C transcript variant X1 && sp|Q8WP15|GRK7_PIG Rhodopsin kinase GRK7 OS=Sus scrofa OX=9823 GN=GRK7 PE=1 SV=1 && PF00069:Protein kinase domain|PF00615:Regulator of G protein signaling domain	NC_006605.4:37569964-37629325	486.035	405.031	482.737	58.4751	52.7448	83.721	457.934	64.9803	2.81149	8.07867e-39	3.41213e-37
612859	GPR21	G protein-coupled receptor 21 && sp|Q99679|GPR21_HUMAN Probable G-protein coupled receptor 21 OS=Homo sapiens OX=9606 GN=GPR21 PE=2 SV=1 && -	NC_006591.4:58953380-58959611	346.656	420.517	290.687	53.6693	51.8451	39.5012	352.62	48.3386	2.86591	3.90227e-35	1.40348e-33
484900	ADGRE3	adhesion G protein-coupled receptor E3 && sp|Q9BY15|AGRE3_HUMAN Adhesion G protein-coupled receptor E3 OS=Homo sapiens OX=9606 GN=ADGRE3 PE=2 SV=2 && PF01825:GPCR proteolysis site, GPS, motif|PF16489:GPCR-Autoproteolysis INducing (GAIN) domain|PF07645:Calcium-binding EGF domain|PF00002:7 transmembrane receptor (Secretin family)	NC_006602.4:47898127-47937372	131.953	148.207	101.446	0	7.83137	12.269	127.202	6.70011	4.21418	6.66294e-25	1.46295e-23
100683121	GPR52	G protein-coupled receptor 52%2C transcript variant X1 && sp|Q9Y2T5|GPR52_HUMAN G-protein coupled receptor 52 OS=Homo sapiens OX=9606 GN=GPR52 PE=1 SV=2 && PF00001:7 transmembrane receptor (rhodopsin family)	NC_006589.4:24383660-24388208	170.653	163.29	184.76	42.8274	59.6596	69.0975	172.901	57.1948	1.59169	5.75167e-12	4.97765e-11
480694	GPR107	G protein-coupled receptor 107%2C transcript variant X4 && sp|Q5VW38|GP107_HUMAN Protein GPR107 OS=Homo sapiens OX=9606 GN=GPR107 PE=1 SV=1 && PF06814:Lung seven transmembrane receptor	NC_006591.4:52926523-53007178	4242.07	4085.86	4122.63	2752.05	2613.79	2718.95	4150.19	2694.93	0.622876	2.49201e-09	1.62831e-08
100856469	GPR135	G protein-coupled receptor 135 && sp|Q8IZ08|GP135_HUMAN G-protein coupled receptor 135 OS=Homo sapiens OX=9606 GN=GPR135 PE=1 SV=2 && PF00001:7 transmembrane receptor (rhodopsin family)	NC_006590.4:34444248-34446877	131.897	109.281	125.029	60.5847	37.1225	31.7581	122.069	43.1551	1.49928	5.24385e-08	2.9599e-07
486679	GPRC5D	G protein-coupled receptor class C group 5 member D%2C transcript variant X1 && sp|Q9NZD1|GPC5D_HUMAN G-protein coupled receptor family C group 5 member D OS=Homo sapiens OX=9606 GN=GPRC5D PE=1 SV=1 && PF00003:7 transmembrane sweet-taste receptor of 3 GCPR	NC_006609.4:13019891-13028135	55.8551	70.8446	49.1269	9.69733	21.5619	16.1148	58.6089	15.7913	1.88326	1.07064e-07	5.83646e-07
479914	GPR61	G protein-coupled receptor 61%2C transcript variant X1 && sp|Q9BZJ8|GPR61_HUMAN G-protein coupled receptor 61 OS=Homo sapiens OX=9606 GN=GPR61 PE=1 SV=2 && -	NC_006588.4:45092977-45099658	10.9205	9.71386	35.3165	4.16334e-17	4.16334e-17	4.16334e-17	18.6503	4.16334e-17	7.23996	1.82081e-07	9.61305e-07
100686072	ADGRG5	adhesion G protein-coupled receptor G5%2C transcript variant X1 && sp|Q8IZF4|AGRG5_HUMAN Adhesion G-protein coupled receptor G5 OS=Homo sapiens OX=9606 GN=ADGRG5 PE=2 SV=3 && PF00002:7 transmembrane receptor (Secretin family)|PF01825:GPCR proteolysis site, GPS, motif	NC_006584.4:55507296-55524292	34.1271	29.5969	12.2956	0	3.94292	0	25.3399	1.31431	4.20624	4.38948e-07	2.19789e-06
485557	GRK1	G protein-coupled receptor kinase 1 && sp|Q63651|GRK1_RAT Rhodopsin kinase GRK1 OS=Rattus norvegicus OX=10116 GN=Grk1 PE=1 SV=1 && -	NC_006604.4:60622827-60638762	94.6142	118.632	117.356	54.638	42.9854	52.6501	110.201	50.0911	1.13473	1.71023e-06	7.8933e-06
111093726	GPR15	G protein-coupled receptor 15%2C transcript variant X3 && sp|O97663|GPR15_MACMU G-protein coupled receptor 15 OS=Macaca mulatta OX=9544 GN=GPR15 PE=2 SV=1 && PF00001:7 transmembrane receptor (rhodopsin family)	NC_006615.4:5519620-5548538	15.1416	23.2448	20.6396	0	3.92952	2.56028	19.6753	2.16327	3.11231	1.87253e-06	8.59231e-06
487953	ADGRG7	adhesion G protein-coupled receptor G7%2C transcript variant X11 && sp|Q96K78|AGRG7_HUMAN Adhesion G-protein coupled receptor G7 OS=Homo sapiens OX=9606 GN=ADGRG7 PE=1 SV=2 && PF01825:GPCR proteolysis site, GPS, motif|PF00002:7 transmembrane receptor (Secretin family)	NC_006615.4:7312259-7379216	40.1479	9.71336	5.76553	4.16334e-17	4.16334e-17	4.16334e-17	18.5423	4.16334e-17	7.23131	2.64204e-06	1.18778e-05
484898	LOC484898	adhesion G protein-coupled receptor E2 && sp|Q2Q421|AGRE2_CANLF Adhesion G protein-coupled receptor E2 OS=Canis lupus familiaris OX=9615 GN=ADGRE2 PE=2 SV=2 && PF01825:GPCR proteolysis site, GPS, motif|PF07645:Calcium-binding EGF domain|PF00002:7 transmembrane receptor (Secretin family)	NC_006602.4:47751499-47794490	26.7461	32.6601	10.1236	2.92505	3.92177	1.60484	23.1766	2.81722	2.99015	1.10974e-05	4.5603e-05
483157	GPR89A	G protein-coupled receptor 89A%2C transcript variant X1 && sp|Q5BIM9|GPHR_BOVIN Golgi pH regulator OS=Bos taurus OX=9913 GN=GPR89 PE=2 SV=2 && PF12537:The Golgi pH Regulator (GPHR) Family N-terminal|PF12430:Abscisic acid G-protein coupled receptor	NC_006599.4:57905268-57966437	8402.64	8163.21	8336.56	6157.46	6257.3	6265.33	8300.8	6226.7	0.414765	2.20762e-05	8.68004e-05
100687941	GPR84	G protein-coupled receptor 84 && sp|Q2KI97|GPR84_BOVIN G-protein coupled receptor 84 OS=Bos taurus OX=9913 GN=GPR84 PE=2 SV=1 && PF00001:7 transmembrane receptor (rhodopsin family)	NC_006609.4:45300898-45302916	25.6229	17.0313	18.5497	5.90519	0	0	20.4013	1.9684	3.3499	2.80007e-05	0.000108336
490821	GPR65	G protein-coupled receptor 65%2C transcript variant X14 && sp|Q8IYL9|PSYR_HUMAN Psychosine receptor OS=Homo sapiens OX=9606 GN=GPR65 PE=1 SV=1 && PF00001:7 transmembrane receptor (rhodopsin family)	NC_006590.4:58912864-58929346	112.686	102.902	122.757	32.0654	74.4392	51.6648	112.782	52.7231	1.09522	0.000190276	0.000643721
484013	ADGRG6	adhesion G protein-coupled receptor G6%2C transcript variant X3 && sp|Q86SQ4|AGRG6_HUMAN Adhesion G-protein coupled receptor G6 OS=Homo sapiens OX=9606 GN=ADGRG6 PE=1 SV=3 && PF00002:7 transmembrane receptor (Secretin family)|PF00354:Pentaxin family|PF00431:CUB domain|PF01825:GPCR proteolysis site, GPS, motif	NC_006583.4:34866299-35004924	9982.23	9106.53	9402.31	7372.58	7067.92	7599.89	9497.03	7346.8	0.370317	0.000223263	0.000745873
478882	GPR1	G protein-coupled receptor 1%2C transcript variant X60 && sp|P46091|GPR1_HUMAN G-protein coupled receptor 1 OS=Homo sapiens OX=9606 GN=GPR1 PE=1 SV=2 && PF00001:7 transmembrane receptor (rhodopsin family)	NC_006619.4:15602312-15652657	10.767	15.8035	8.80516	0	0	3.58095	11.7919	1.19365	3.15913	0.00041567	0.00131949
610750	ADGRE2	adhesion G protein-coupled receptor E2 && sp|Q2Q421|AGRE2_CANLF Adhesion G protein-coupled receptor E2 OS=Canis lupus familiaris OX=9615 GN=ADGRE2 PE=2 SV=2 && PF00002:7 transmembrane receptor (Secretin family)	NC_006602.4:47806972-47845107	51.133	30.8022	20.9811	8.75168	11.7379	12.8141	34.3054	11.1012	1.61587	0.000500815	0.00157088
610696	GPR39	G protein-coupled receptor 39 && sp|B4XF06|GPR39_BOVIN G-protein coupled receptor 39 OS=Bos taurus OX=9913 GN=GPR39 PE=2 SV=1 && PF00001:7 transmembrane receptor (rhodopsin family)	NC_006601.4:35617325-35815657	11.7346	10.5718	5.56631	0	1.96995	0	9.2909	0.65665	3.64866	0.000771257	0.00233713
491040	GPR179	G protein-coupled receptor 179%2C transcript variant X1 && sp|Q6PRD1|GP179_HUMAN Probable G-protein coupled receptor 179 OS=Homo sapiens OX=9606 GN=GPR179 PE=2 SV=2 && PF00003:7 transmembrane sweet-taste receptor of 3 GCPR	NC_006591.4:23276370-23293475	4.3501	10.4788	3.36121	4.16334e-17	4.16334e-17	4.16334e-17	6.06338	4.16334e-17	5.634	0.00159714	0.00456513
611191	ADGRG3	adhesion G protein-coupled receptor G3 && sp|Q86Y34|AGRG3_HUMAN Adhesion G protein-coupled receptor G3 OS=Homo sapiens OX=9606 GN=ADGRG3 PE=1 SV=1 && -	NC_006584.4:55409759-55432389	9.5326	4.28029	3.35095	4.16334e-17	4.16334e-17	4.16334e-17	5.72128	4.16334e-17	5.55284	0.0019399	0.00543564
487201	GPR151	G protein-coupled receptor 151 && sp|Q8TDV0|GP151_HUMAN G-protein coupled receptor 151 OS=Homo sapiens OX=9606 GN=GPR151 PE=1 SV=1 && PF00001:7 transmembrane receptor (rhodopsin family)	NC_006584.4:37967034-37968290	2.24448	9.43856	5.45497	4.16334e-17	4.16334e-17	4.16334e-17	5.71267	4.16334e-17	5.55052	0.00256063	0.00700422
479075	GRK4	G protein-coupled receptor kinase 4%2C transcript variant X1 && sp|P32298|GRK4_HUMAN G protein-coupled receptor kinase 4 OS=Homo sapiens OX=9606 GN=GRK4 PE=1 SV=3 && PF00069:Protein kinase domain|PF00615:Regulator of G protein signaling domain	NC_006585.4:63816745-63913652	163.222	181.207	182.635	61.2836	119.361	125.22	175.688	101.955	0.784006	0.00279447	0.00759355
491603	GPR146	G protein-coupled receptor 146%2C transcript variant X2 && sp|Q99LE2|GP146_MOUSE Probable G-protein coupled receptor 146 OS=Mus musculus OX=10090 GN=Gpr146 PE=2 SV=2 && -	NC_006588.4:17290762-17311148	55.6412	38.2876	46.7713	21.4282	23.4597	28.166	46.9	24.3513	0.939923	0.00318166	0.00854586
487261	ADGRG1	adhesion G protein-coupled receptor G1%2C transcript variant X3 && sp|Q50DM5|AGRG1_PONPY Adhesion G-protein coupled receptor G1 OS=Pongo pygmaeus OX=9600 GN=ADGRG1 PE=3 SV=1 && PF01825:GPCR proteolysis site, GPS, motif|PF00002:7 transmembrane receptor (Secretin family)|PF18619:GPCR-Autoproteolysis-INducing (GAIN) subdomain A|PF18587:PTX/LNS-Like (PLL) domain	NC_006584.4:55435490-55472410	217.75	196.126	196.897	154.113	153.549	125.095	203.591	144.252	0.497806	0.00810519	0.0199028
481120	GPR182	G protein-coupled receptor 182%2C transcript variant X1 && sp|O15218|GP182_HUMAN G-protein coupled receptor 182 OS=Homo sapiens OX=9606 GN=GPR182 PE=2 SV=1 && PF00001:7 transmembrane receptor (rhodopsin family)	NC_006592.4:1206121-1208785	8.64092	11.6327	10.8648	0	4.92923	0	10.3795	1.64308	2.62191	0.00913168	0.0221433
483287	GPR142	G protein-coupled receptor 142 && sp|Q7Z601|GP142_HUMAN Probable G-protein coupled receptor 142 OS=Homo sapiens OX=9606 GN=GPR142 PE=2 SV=1 && PF00001:7 transmembrane receptor (rhodopsin family)	NC_006591.4:6659887-6672727	4.32045	0.0655532	10.6382	4.16334e-17	4.16334e-17	4.16334e-17	5.00806	4.16334e-17	5.37636	0.0212111	0.0468284
102152304	ADGRL4	adhesion G protein-coupled receptor L4 && sp|Q9HBW9|AGRL4_HUMAN Adhesion G protein-coupled receptor L4 OS=Homo sapiens OX=9606 GN=ADGRL4 PE=1 SV=3 && PF01825:GPCR proteolysis site, GPS, motif|PF16489:GPCR-Autoproteolysis INducing (GAIN) domain|PF00002:7 transmembrane receptor (Secretin family)|PF07645:Calcium-binding EGF domain	NC_006588.4:70736971-70847924	6.58818	12.7107	17.2232	5.87129	2.92117	3.33025	12.174	4.0409	1.5623	0.0249889	0.0542855
484904	ADGRE5	adhesion G protein-coupled receptor E5 && sp|Q8SQA4|AGRE5_BOVIN Adhesion G protein-coupled receptor E5 OS=Bos taurus OX=9913 GN=ADGRE5 PE=2 SV=1 && PF01825:GPCR proteolysis site, GPS, motif|PF07645:Calcium-binding EGF domain|PF00002:7 transmembrane receptor (Secretin family)	NC_006602.4:48081000-48095680	531.391	640.071	620.874	438.813	392.044	556.873	597.446	462.577	0.368349	0.0308771	0.0651645
482275	GPR37	G protein-coupled receptor 37 && sp|O15354|GPR37_HUMAN Prosaposin receptor GPR37 OS=Homo sapiens OX=9606 GN=GPR37 PE=1 SV=2 && PF00001:7 transmembrane receptor (rhodopsin family)	NC_006596.4:10812992-10835790	63.021	46.6534	32.9345	35.1544	21.4603	30.5825	47.5363	29.0657	0.707092	0.0451467	0.0909887
486680	GPRC5A	G protein-coupled receptor class C group 5 member A && sp|Q8NFJ5|RAI3_HUMAN Retinoic acid-induced protein 3 OS=Homo sapiens OX=9606 GN=GPRC5A PE=1 SV=2 && -	NC_006609.4:12984918-13030132	2620.57	2480.17	2608.82	7506.19	7090.41	7523.53	2569.85	7373.38	-1.52063	3.00828e-48	1.71888e-46
100684653	GRK6	G protein-coupled receptor kinase 6%2C transcript variant X3 && sp|P43250|GRK6_HUMAN G protein-coupled receptor kinase 6 OS=Homo sapiens OX=9606 GN=GRK6 PE=1 SV=2 && PF00069:Protein kinase domain|PF00615:Regulator of G protein signaling domain	NC_006586.4:35894854-35910623	1034.35	933.782	883.18	2911.02	2780.04	2769.72	950.439	2820.26	-1.56898	1.10151e-42	5.30171e-41
100856475	GPRC5B	G protein-coupled receptor class C group 5 member B%2C transcript variant X2 && sp|Q9NZH0|GPC5B_HUMAN G-protein coupled receptor family C group 5 member B OS=Homo sapiens OX=9606 GN=GPRC5B PE=2 SV=2 && -	NC_006588.4:26776412-26799194	564.349	590.184	420.155	1556.41	1662.38	1576.86	524.896	1598.55	-1.60625	2.74783e-27	6.9375e-26
476896	LGR4	leucine rich repeat containing G protein-coupled receptor 4%2C transcript variant X5 && sp|F1MLX5|LGR4_BOVIN Leucine-rich repeat-containing G-protein coupled receptor 4 OS=Bos taurus OX=9913 GN=LGR4 PE=3 SV=3 && PF00001:7 transmembrane receptor (rhodopsin family)|PF01462:Leucine rich repeat N-terminal domain|PF13855:Leucine rich repeat	NC_006603.4:47448894-47548000	777.076	767.47	962.101	1960.14	2059.37	2096.73	835.549	2038.75	-1.28694	4.52758e-24	9.45245e-23
490358	GPR161	G protein-coupled receptor 161%2C transcript variant X1 && sp|B2RPY5|GP161_MOUSE G-protein coupled receptor 161 OS=Mus musculus OX=10090 GN=Gpr161 PE=1 SV=1 && -	NC_006589.4:29895733-29948158	398.21	445.06	405.684	939.184	839.969	781.369	416.318	853.507	-1.03517	5.92535e-13	5.57573e-12
490193	ADGRL2	adhesion G protein-coupled receptor L2 && sp|O95490|AGRL2_HUMAN Adhesion G protein-coupled receptor L2 OS=Homo sapiens OX=9606 GN=ADGRL2 PE=1 SV=2 && PF02140:Galactose binding lectin domain|PF02354:Latrophilin Cytoplasmic C-terminal region|PF00002:7 transmembrane receptor (Secretin family)|PF01825:GPCR proteolysis site, GPS, motif|PF02191:Olfactomedin-like domain|PF02793:Hormone receptor domain|P…	NC_006588.4:68252289-68871538	316.615	303.211	351.098	679.777	590.602	581.382	323.641	617.254	-0.93112	1.563e-09	1.04409e-08
489630	GPR153	G protein-coupled receptor 153%2C transcript variant X2 && sp|Q8K0Z9|GP153_MOUSE Probable G-protein coupled receptor 153 OS=Mus musculus OX=10090 GN=Gpr153 PE=2 SV=2 && -	NC_006587.4:60148462-60159777	313.411	357.048	300.284	602.679	584.743	614.732	323.581	600.718	-0.892308	2.89041e-09	1.87442e-08
474927	ADGRF1	adhesion G protein-coupled receptor F1%2C transcript variant X4 && sp|Q5T601|AGRF1_HUMAN Adhesion G-protein coupled receptor F1 OS=Homo sapiens OX=9606 GN=ADGRF1 PE=1 SV=2 && PF01825:GPCR proteolysis site, GPS, motif|PF01390:SEA domain|PF00002:7 transmembrane receptor (Secretin family)	NC_006594.4:15181601-15315412	4.16334e-17	4.16334e-17	4.16334e-17	10.6612	15.6216	28.5825	4.16334e-17	18.2884	-7.20223	6.11927e-09	3.82203e-08
608460	GPR157	G protein-coupled receptor 157 && sp|Q5UAW9|GP157_HUMAN G-protein coupled receptor 157 OS=Homo sapiens OX=9606 GN=GPR157 PE=2 SV=2 && PF00002:7 transmembrane receptor (Secretin family)	NC_006587.4:62470724-62489028	69.7814	68.925	74.9753	178.491	184.857	141.112	71.2272	168.153	-1.23715	1.1531e-08	7.00221e-08
100688992	GPR68	G protein-coupled receptor 68%2C transcript variant X3 && sp|O46685|OGR1_BOVIN Ovarian cancer G-protein coupled receptor 1 OS=Bos taurus OX=9913 GN=GPR68 PE=2 SV=1 && -	NC_006590.4:61668237-61696572	726.565	830.788	682.026	1113.64	1260.48	1223.45	746.46	1199.19	-0.683813	3.24407e-07	1.65691e-06
488000	GPR156	G protein-coupled receptor 156%2C transcript variant X1 && sp|Q8NFN8|GP156_HUMAN Probable G-protein coupled receptor 156 OS=Homo sapiens OX=9606 GN=GPR156 PE=2 SV=2 && -	NC_006615.4:23750856-23834264	19.5753	46.3684	30.5001	97.5333	90.9263	94.0918	32.1479	94.1838	-1.54652	3.39238e-07	1.72724e-06
491180	GIT1	GIT ArfGAP 1%2C transcript variant X1 && sp|Q68FF6|GIT1_MOUSE ARF GTPase-activating protein GIT1 OS=Mus musculus OX=10090 GN=Git1 PE=1 SV=1 && PF12205:G protein-coupled receptor kinase-interacting protein 1 C term|PF16559:GIT coiled-coil Rho guanine nucleotide exchange factor|PF08518:Spa2 homology domain (SHD) of GIT|PF12796:Ankyrin repeats (3 copies)	NC_006591.4:42829811-42846296	864.963	943.174	799.463	1244.35	1259.47	1293.83	869.2	1265.89	-0.542328	1.32615e-05	5.38618e-05
476727	GPR108	G protein-coupled receptor 108%2C transcript variant X2 && sp|Q148L1|GP108_BOVIN Protein GPR108 OS=Bos taurus OX=9913 GN=GPR108 PE=2 SV=1 && PF06814:Lung seven transmembrane receptor	NC_006602.4:53303031-53309226	1698.7	1654.45	1530.21	2225.44	2219.74	2065.92	1627.79	2170.37	-0.414853	0.000152752	0.000525338
486719	GPR162	G protein-coupled receptor 162%2C transcript variant X1 && sp|Q16538|GP162_HUMAN Probable G-protein coupled receptor 162 OS=Homo sapiens OX=9606 GN=GPR162 PE=1 SV=1 && -	NC_006609.4:8413741-8421028	105.352	121.899	141.143	203.825	204.379	193.178	122.798	200.461	-0.706464	0.000279427	0.000916582
100685057	GPR63	G protein-coupled receptor 63 && sp|Q9BZJ6|GPR63_HUMAN Probable G-protein coupled receptor 63 OS=Homo sapiens OX=9606 GN=GPR63 PE=2 SV=2 && PF00001:7 transmembrane receptor (rhodopsin family)	NC_006594.4:55024972-55074561	362.631	299.051	365.269	536.389	462.476	539.376	342.317	512.747	-0.583093	0.000304619	0.000992441
487488	GPR176	G protein-coupled receptor 176%2C transcript variant X1 && sp|Q80WT4|GP176_MOUSE G-protein coupled receptor 176 OS=Mus musculus OX=10090 GN=Gpr176 PE=1 SV=1 && PF00001:7 transmembrane receptor (rhodopsin family)	NC_006612.4:7045213-7174733	480.455	344.656	387.228	571.433	660.092	603.581	404.113	611.702	-0.597937	0.000315422	0.00102467
100688664	GPR17	G protein-coupled receptor 17%2C transcript variant X2 && sp|Q6NS65|GPR17_MOUSE Uracil nucleotide/cysteinyl leukotriene receptor OS=Mus musculus OX=10090 GN=Gpr17 PE=1 SV=1 && PF00001:7 transmembrane receptor (rhodopsin family)	NC_006601.4:23205988-23215825	4.16334e-17	4.16334e-17	4.16334e-17	2.89489	3.89162	10.5159	4.16334e-17	5.76748	-5.55299	0.00226835	0.006275
485522	GPR180	G protein-coupled receptor 180 && sp|Q86V85|GP180_HUMAN Integral membrane protein GPR180 OS=Homo sapiens OX=9606 GN=GPR180 PE=2 SV=1 && PF10192:Rhodopsin-like GPCR transmembrane domain	NC_006604.4:45188938-45221073	2599.15	2579.76	2636.01	3324.5	3164.33	3246.25	2604.97	3245.03	-0.316961	0.00234393	0.00646516
486229	ADGRD1	adhesion G protein-coupled receptor D1%2C transcript variant X1 && sp|A6QLU6|AGRD1_BOVIN Adhesion G-protein coupled receptor D1 OS=Bos taurus OX=9913 GN=ADGRD1 PE=2 SV=1 && -	NC_006608.4:1456102-1578574	13.1316	35.8068	25.0096	45.8093	55.7708	47.378	24.6493	49.6527	-1.00617	0.00537962	0.0137538
484440	GPR4	G protein-coupled receptor 4%2C transcript variant X2 && sp|P46093|GPR4_HUMAN G-protein coupled receptor 4 OS=Homo sapiens OX=9606 GN=GPR4 PE=1 SV=2 && PF00001:7 transmembrane receptor (rhodopsin family)	NC_006583.4:109447845-109459640	2.12819	0.0199646	2.15237	13.7076	5.84038	6.6398	1.43351	8.72926	-2.50845	0.00636392	0.0160092
479194	GPR137B	G protein-coupled receptor 137B%2C transcript variant X1 && sp|O60478|G137B_HUMAN Integral membrane protein GPR137B OS=Homo sapiens OX=9606 GN=GPR137B PE=1 SV=1 && -	NC_006586.4:3865766-3911007	734.019	754.588	697.165	925.473	917.225	923.257	728.59	921.985	-0.339565	0.00670904	0.0167981
488408	GPR155	G protein-coupled receptor 155%2C transcript variant X2 && sp|Q5R9A7|GP155_PONAB Integral membrane protein GPR155 OS=Pongo abelii OX=9601 GN=GPR155 PE=2 SV=1 && PF03547:Membrane transport protein|PF00610:Domain found in Dishevelled, Egl-10, and Pleckstrin (DEP)	NC_006618.4:18490301-18533981	2042.17	1938.58	2085.71	2518.99	2319.46	2347.5	2022.15	2395.32	-0.244292	0.022692	0.0497493
477520	GIT2	GIT ArfGAP 2%2C transcript variant X1 && sp|Q14161|GIT2_HUMAN ARF GTPase-activating protein GIT2 OS=Homo sapiens OX=9606 GN=GIT2 PE=1 SV=2 && PF12205:G protein-coupled receptor kinase-interacting protein 1 C term|PF01412:Putative GTPase activating protein for Arf|PF16559:GIT coiled-coil Rho guanine nucleotide exchange factor|PF08518:Spa2 homology domain (SHD) of GIT|PF12796:Ankyrin repeats (3 cop…	NC_006608.4:18584319-18631531	1733.11	1765.72	1657.39	1920.16	2150.34	1954.94	1718.74	2008.48	-0.224647	0.0416256	0.0848433
487317	ADGRB2	adhesion G protein-coupled receptor B2%2C transcript variant X1 && sp|O60241|AGRB2_HUMAN Adhesion G protein-coupled receptor B2 OS=Homo sapiens OX=9606 GN=ADGRB2 PE=1 SV=2 && PF01825:GPCR proteolysis site, GPS, motif|PF00002:7 transmembrane receptor (Secretin family)|PF16489:GPCR-Autoproteolysis INducing (GAIN) domain|PF00090:Thrombospondin type 1 domain	NC_006584.4:65932620-65968435	457.1	506.421	358.14	567.581	574.017	526.292	440.554	555.963	-0.335289	0.0430694	0.0874515
486915	GRK5	G protein-coupled receptor kinase 5%2C transcript variant X1 && sp|P34947|GRK5_HUMAN G protein-coupled receptor kinase 5 OS=Homo sapiens OX=9606 GN=GRK5 PE=1 SV=1 && -	NC_006610.4:29566413-29778694	353.137	410.029	343.778	383.153	524.185	508.946	368.981	472.095	-0.355609	0.0432197	0.087702
100687821	PRSS12	serine protease 12 && sp|Q5G271|NETR_PANTR Neurotrypsin OS=Pan troglodytes OX=9598 GN=PRSS12 PE=3 SV=1 && PF00530:Scavenger receptor cysteine-rich domain|PF00089:Trypsin	NC_006614.4:4425674-4566470	15642	14294.6	14821.2	2379.49	2476.91	2524.86	14919.3	2460.42	2.60006	1.10401e-132	3.40639e-130
611565	LOC611565	antigen WC1.1-like%2C transcript variant X1 && sp|P30205|WC11_BOVIN Antigen WC1.1 OS=Bos taurus OX=9913 PE=2 SV=1 && PF00530:Scavenger receptor cysteine-rich domain	NC_006609.4:8807024-8839177	118.135	115.621	145.488	4.16334e-17	4.16334e-17	4.16334e-17	126.415	4.16334e-17	9.98873	3.39889e-52	2.18963e-50
611247	TMPRSS5	transmembrane serine protease 5%2C transcript variant X1 && sp|Q9H3S3|TMPS5_HUMAN Transmembrane protease serine 5 OS=Homo sapiens OX=9606 GN=TMPRSS5 PE=1 SV=2 && PF00089:Trypsin|PF15494:Scavenger receptor cysteine-rich domain	NC_006587.4:19459227-19484018	116.71	85.9545	84.9888	9.75831	6.82401	10.2472	95.8845	8.94318	3.40047	4.14688e-23	8.20751e-22
482135	CORIN	corin%2C serine peptidase%2C transcript variant X1 && sp|Q9Y5Q5|CORIN_HUMAN Atrial natriuretic peptide-converting enzyme OS=Homo sapiens OX=9606 GN=CORIN PE=1 SV=2 && PF01392:Fz domain|PF15494:Scavenger receptor cysteine-rich domain|PF00057:Low-density lipoprotein receptor domain class A|PF00089:Trypsin	NC_006595.4:43450870-43689393	59.9397	58.1922	35.1258	2.95123	0	0	51.0859	0.983743	5.59694	1.44976e-19	2.30577e-18
486830	LOXL4	lysyl oxidase like 4 && sp|Q8MJ24|LOXL4_BOVIN Lysyl oxidase homolog 4 OS=Bos taurus OX=9913 GN=LOXL4 PE=2 SV=1 && PF00530:Scavenger receptor cysteine-rich domain|PF01186:Lysyl oxidase	NC_006610.4:11582903-11602994	4730.41	4841.5	4745.75	2899.32	2815.25	2650.91	4772.55	2788.49	0.77536	1.08892e-13	1.09912e-12
611280	SSC5D	scavenger receptor cysteine rich family member with 5 domains%2C transcript variant X1 && sp|A1L4H1|SRCRL_HUMAN Soluble scavenger receptor cysteine-rich domain-containing protein SSC5D OS=Homo sapiens OX=9606 GN=SSC5D PE=1 SV=3 && PF00530:Scavenger receptor cysteine-rich domain	NC_006583.4:102251753-102278411	155.592	148.425	156.571	40.8954	55.7608	57.0133	153.529	51.2232	1.57969	2.3163e-12	2.0814e-11
486118	LOXL2	lysyl oxidase like 2%2C transcript variant X1 && sp|A6H737|LOXL2_BOVIN Lysyl oxidase homolog 2 OS=Bos taurus OX=9913 GN=LOXL2 PE=2 SV=1 && PF01186:Lysyl oxidase|PF00530:Scavenger receptor cysteine-rich domain	NC_006607.4:34684511-34775173	30828	31027.9	29204.2	23980.4	22865.2	22565.2	30353.3	23136.9	0.391663	0.000113488	0.000398534
609953	CD5L	CD5 molecule like && sp|O43866|CD5L_HUMAN CD5 antigen-like OS=Homo sapiens OX=9606 GN=CD5L PE=1 SV=1 && PF00530:Scavenger receptor cysteine-rich domain	NC_006589.4:39997882-40008220	18.9313	0.0980686	4.46937	4.16334e-17	4.16334e-17	4.16334e-17	7.83293	4.16334e-17	6.00745	0.00629516	0.0158512
478435	SCARB2	scavenger receptor class B member 2%2C transcript variant X1 && sp|Q14108|SCRB2_HUMAN Lysosome membrane protein 2 OS=Homo sapiens OX=9606 GN=SCARB2 PE=1 SV=2 && PF01130:CD36 family	NC_006614.4:41016853-41094914	4563.03	4811.81	4716.37	6391.51	6392.24	6616.38	4697.07	6466.71	-0.461286	3.59826e-06	1.587e-05
486099	SCARA3	scavenger receptor class A member 3%2C transcript variant X1 && sp|Q6AZY7|SCAR3_HUMAN Scavenger receptor class A member 3 OS=Homo sapiens OX=9606 GN=SCARA3 PE=1 SV=1 && -	NC_006607.4:30504063-30553337	2943.68	3120.25	3061.23	4155.37	4186.21	4037.18	3041.72	4126.25	-0.439896	2.24679e-05	8.81512e-05
483101	LOXL3	lysyl oxidase like 3%2C transcript variant X2 && sp|P58215|LOXL3_HUMAN Lysyl oxidase homolog 3 OS=Homo sapiens OX=9606 GN=LOXL3 PE=1 SV=1 && PF00530:Scavenger receptor cysteine-rich domain|PF01186:Lysyl oxidase	NC_006599.4:48232758-48252169	225.435	227.924	256.498	312.038	388.297	285.274	236.619	328.536	-0.47284	0.0100391	0.0240926
477704	CD163	CD163 molecule%2C transcript variant 1 && sp|Q2VLG6|C163A_CANLF Scavenger receptor cysteine-rich type 1 protein M130 OS=Canis lupus familiaris OX=9615 GN=CD163 PE=2 SV=1 && PF00530:Scavenger receptor cysteine-rich domain	NC_006609.4:8915837-8946494	0.00616242	0.00509244	1.06507	3.89732	2.92123	5.15906	0.358774	3.99254	-3.09124	0.0290969	0.0619427
479688	LRRC36	leucine rich repeat containing 36%2C transcript variant X3 && sp|Q1X8D7|LRC36_HUMAN Leucine-rich repeat-containing protein 36 OS=Homo sapiens OX=9606 GN=LRRC36 PE=1 SV=2 && -	NC_006587.4:81996447-82050915	502.261	474.924	554.445	45.7185	79.2516	82.6689	510.543	69.213	2.87892	7.23931e-38	2.93904e-36
475104	LRRC6	leucine rich repeat containing 6%2C transcript variant X1 && sp|Q1RMR5|DAA11_BOVIN Dynein axonemal assembly factor 11 OS=Bos taurus OX=9913 GN=DNAAF11 PE=2 SV=1 && PF14580:Leucine-rich repeat	NC_006595.4:29101416-29172254	539.668	519.298	447.171	167.769	148.612	152.523	502.046	156.301	1.68292	1.60817e-22	3.085e-21
100856723	LRRC23	leucine rich repeat containing 23%2C transcript variant X1 && sp|Q53EV4|LRC23_HUMAN Leucine-rich repeat-containing protein 23 OS=Homo sapiens OX=9606 GN=LRRC23 PE=1 SV=2 && PF14580:Leucine-rich repeat	NC_006609.4:8472138-8487809	122.151	81.836	114.078	8.73344	14.6783	16.2866	106.022	13.2328	2.98637	1.27522e-19	2.03813e-18
100683055	LRRC69	leucine rich repeat containing 69%2C transcript variant X1 && sp|Q6ZNQ3|LRC69_HUMAN Leucine-rich repeat-containing protein 69 OS=Homo sapiens OX=9606 GN=LRRC69 PE=2 SV=2 && PF13855:Leucine rich repeat	NC_006611.4:36651150-36739831	43.992	33.0173	53.061	0	0	1.77999	43.3568	0.593329	5.87477	1.88405e-19	2.96591e-18
487028	LRRCC1	leucine rich repeat and coiled-coil centrosomal protein 1%2C transcript variant X1 && sp|Q9C099|LRCC1_HUMAN Leucine-rich repeat and coiled-coil domain-containing protein 1 OS=Homo sapiens OX=9606 GN=LRRCC1 PE=1 SV=2 && PF14580:Leucine-rich repeat	NC_006611.4:31951559-32003518	6314.4	6487.53	6793.36	3686.26	4003.36	3897.4	6531.76	3862.34	0.757954	1.49432e-13	1.48985e-12
106558527	LOC106558527	uncharacterized LOC106558527%2C transcript variant X2 && sp|A6NM11|L37A2_HUMAN Leucine-rich repeat-containing protein 37A2 OS=Homo sapiens OX=9606 GN=LRRC37A2 PE=2 SV=2 && -	NC_006591.4:11309381-11316719	25.9268	31.8392	44.3178	0	0	4.48038	34.0279	1.49346	4.37169	1.70318e-11	1.41107e-10
480493	LOC480493	leucine-rich repeat-containing protein 37A3-like%2C transcript variant X3 && sp|A6NMS7|L37A1_HUMAN Leucine-rich repeat-containing protein 37A OS=Homo sapiens OX=9606 GN=LRRC37A PE=2 SV=3 && PF13855:Leucine rich repeat|PF15779:Leucine-rich repeat-containing protein 37 family|PF14914:LRRC37A/B like protein 1 C-terminal domain	NC_006600.4:17953259-18025763	1370.51	1572.75	1442.02	861.127	801.821	837.641	1461.76	833.53	0.810295	2.69027e-11	2.17837e-10
490141	LRRC39	leucine rich repeat containing 39%2C transcript variant X3 && sp|Q3ZC49|LRC39_BOVIN Leucine-rich repeat-containing protein 39 OS=Bos taurus OX=9913 GN=LRRC39 PE=2 SV=1 && PF13855:Leucine rich repeat	NC_006588.4:52481312-52510708	105.186	99.6958	114.083	26.2843	30.2979	40.2173	106.322	32.2665	1.71283	3.08113e-11	2.48457e-10
490168	LRRC8C	leucine rich repeat containing 8 VRAC subunit C%2C transcript variant X2 && sp|Q498T9|LRC8C_RAT Volume-regulated anion channel subunit LRRC8C OS=Rattus norvegicus OX=10116 GN=Lrrc8c PE=1 SV=1 && PF12534:Pannexin-like TM region of LRRC8|PF13855:Leucine rich repeat	NC_006588.4:61605421-61690225	3627.27	3535.84	4118.06	2234.17	2494.54	2347.56	3760.39	2358.76	0.672813	3.09748e-09	2.00294e-08
483417	LRRC4C	leucine rich repeat containing 4C%2C transcript variant X7 && sp|Q9HCJ2|LRC4C_HUMAN Leucine-rich repeat-containing protein 4C OS=Homo sapiens OX=9606 GN=LRRC4C PE=1 SV=1 && PF13306:BspA type Leucine rich repeat region (6 copies)|PF07679:Immunoglobulin I-set domain|PF13855:Leucine rich repeat	NC_006600.4:27367029-28521710	40.5755	27.6302	26.2407	2.91157	7.86398	1.53114	31.4822	4.10223	2.91496	8.54463e-08	4.71854e-07
479958	LRRC8B	leucine rich repeat containing 8 VRAC subunit B%2C transcript variant X3 && sp|Q6P9F7|LRC8B_HUMAN Volume-regulated anion channel subunit LRRC8B OS=Homo sapiens OX=9606 GN=LRRC8B PE=1 SV=2 && PF13855:Leucine rich repeat|PF12534:Pannexin-like TM region of LRRC8	NC_006588.4:61702505-61806830	3180.79	3158.46	3241.73	2299.55	2267.65	2228.82	3193.66	2265.34	0.495493	2.10378e-06	9.57548e-06
100856707	LRRC72	leucine rich repeat containing 72%2C transcript variant X4 && sp|A6H759|LRC72_BOVIN Leucine-rich repeat-containing protein 72 OS=Bos taurus OX=9913 GN=LRRC72 PE=2 SV=1 && PF14580:Leucine-rich repeat	NC_006596.4:30600369-30634225	6.56496	16.8157	9.83734	4.16334e-17	4.16334e-17	4.16334e-17	11.0727	4.16334e-17	6.49003	6.62243e-06	2.81573e-05
490717	LRRC9	leucine rich repeat containing 9%2C transcript variant X3 && sp|Q6ZRR7|LRRC9_HUMAN Leucine-rich repeat-containing protein 9 OS=Homo sapiens OX=9606 GN=LRRC9 PE=2 SV=2 && PF14580:Leucine-rich repeat	NC_006590.4:34815164-34972710	535.418	498.179	497.033	316.935	363.827	280.208	510.21	320.324	0.672089	3.07019e-05	0.000118024
100682581	LRRC43	leucine rich repeat containing 43%2C transcript variant X3 && sp|Q8N309|LRC43_HUMAN Leucine-rich repeat-containing protein 43 OS=Homo sapiens OX=9606 GN=LRRC43 PE=2 SV=2 && PF13855:Leucine rich repeat	NC_006608.4:7309095-7325529	12.8093	10.5984	7.70871	0	0	2.68081	10.3721	0.893603	3.34021	0.00024043	0.000797676
490218	LRRC7	leucine rich repeat containing 7%2C transcript variant X1 && sp|Q96NW7|LRRC7_HUMAN Leucine-rich repeat-containing protein 7 OS=Homo sapiens OX=9606 GN=LRRC7 PE=1 SV=1 && PF13855:Leucine rich repeat|PF00595:PDZ domain	NC_006588.4:78192058-78683655	80.4608	86.8147	67.6067	47.8228	33.194	45.0485	78.2941	42.0218	0.894967	0.000699842	0.00213618
606959	LRRC26	leucine rich repeat containing 26 && sp|Q2I0M4|LRC26_HUMAN Leucine-rich repeat-containing protein 26 OS=Homo sapiens OX=9606 GN=LRRC26 PE=1 SV=2 && PF13855:Leucine rich repeat	NC_006591.4:47681002-47682961	22.7379	22.428	51.6575	5.811	9.77574	13.8231	32.2745	9.80327	1.70676	0.000815451	0.00245784
488041	LRRC15	leucine rich repeat containing 15 && sp|Q8TF66|LRC15_HUMAN Leucine-rich repeat-containing protein 15 OS=Homo sapiens OX=9606 GN=LRRC15 PE=2 SV=2 && PF13855:Leucine rich repeat	NC_006615.4:31364113-31377495	5.55675	8.58424	25.6412	0	2.95649	0	13.2607	0.985498	3.64906	0.00119988	0.00350973
482146	LRRC66	leucine rich repeat containing 66%2C transcript variant X1 && sp|Q68CR7|LRC66_HUMAN Leucine-rich repeat-containing protein 66 OS=Homo sapiens OX=9606 GN=LRRC66 PE=2 SV=1 && -	NC_006595.4:44893538-44922231	17.2457	28.434	14.309	7.87388	0	0	19.9962	2.62463	2.91558	0.00138801	0.00400682
488032	NRROS	negative regulator of reactive oxygen species%2C transcript variant X1 && sp|Q86YC3|LRC33_HUMAN Transforming growth factor beta activator LRRC33 OS=Homo sapiens OX=9606 GN=NRROS PE=1 SV=1 && -	NC_006615.4:29699502-29723146	117	140.772	99.2138	69.2147	72.3528	79.8709	118.995	73.8128	0.687428	0.0028404	0.00770263
606813	LRRC18	leucine rich repeat containing 18%2C transcript variant X5 && - && -	NC_006610.4:1051350-1084412	2.26687	3.26368	14.8895	4.16334e-17	4.16334e-17	4.16334e-17	6.80668	4.16334e-17	5.80551	0.00291812	0.00789223
100686083	LRRC19	leucine rich repeat containing 19 && sp|Q9H756|LRC19_HUMAN Leucine-rich repeat-containing protein 19 OS=Homo sapiens OX=9606 GN=LRRC19 PE=1 SV=1 && PF15176:Leucine-rich repeat family 19 TM domain|PF13855:Leucine rich repeat	NC_006593.4:43859208-43864493	2.25221	3.25002	12.7724	4.16334e-17	4.16334e-17	4.16334e-17	6.09155	4.16334e-17	5.64711	0.0038157	0.0100753
119872383	LRRC53	leucine rich repeat containing 53%2C transcript variant X5 && sp|A6NM62|LRC53_HUMAN Leucine-rich repeat-containing protein 53 OS=Homo sapiens OX=9606 GN=LRRC53 PE=4 SV=2 && -	NC_006588.4:74552246-74566681	10.6949	6.43063	10.8263	3.93601	0	0	9.31726	1.312	2.769	0.00800913	0.0197049
483404	LRRC56	leucine rich repeat containing 56%2C transcript variant X4 && sp|Q8IYG6|LRC56_HUMAN Leucine-rich repeat-containing protein 56 OS=Homo sapiens OX=9606 GN=LRRC56 PE=1 SV=1 && -	NC_006600.4:25295967-25311498	47.3946	72.9222	53.3831	36.0926	37.1746	30.3217	57.9	34.5296	0.744636	0.0118529	0.0279331
476647	LRRC2	leucine rich repeat containing 2%2C transcript variant X1 && sp|Q9BYS8|LRRC2_HUMAN Leucine-rich repeat-containing protein 2 OS=Homo sapiens OX=9606 GN=LRRC2 PE=2 SV=2 && PF12799:Leucine Rich repeats (2 copies)	NC_006602.4:42072061-42109675	2.18408	2.15152	5.35375	4.16334e-17	4.16334e-17	4.16334e-17	3.22979	4.16334e-17	4.75133	0.0228629	0.0500415
490217	LRRC40	leucine rich repeat containing 40%2C transcript variant X1 && sp|Q5RFE9|LRC40_PONAB Leucine-rich repeat-containing protein 40 OS=Pongo abelii OX=9601 GN=LRRC40 PE=2 SV=1 && PF13855:Leucine rich repeat	NC_006588.4:78128943-78177591	7552.8	7918.33	7955.91	5587.85	7001.49	7075.27	7809.01	6554.87	0.252509	0.0291078	0.0619568
100685094	LRRC17	leucine rich repeat containing 17 && sp|Q8N6Y2|LRC17_HUMAN Leucine-rich repeat-containing protein 17 OS=Homo sapiens OX=9606 GN=LRRC17 PE=2 SV=1 && PF13855:Leucine rich repeat	NC_006600.4:16762338-16791491	98.9672	117.686	148.64	1051.31	957.3	975.748	121.764	994.785	-3.02927	1.46025e-64	1.36315e-62
482102	LRRC14	leucine rich repeat containing 14%2C transcript variant X4 && sp|A5PJJ5|LRC14_BOVIN Leucine-rich repeat-containing protein 14 OS=Bos taurus OX=9913 GN=LRRC14 PE=2 SV=1 && -	NC_006595.4:37897740-37901510	214.801	250.096	261.94	707.006	778.407	703.543	242.279	729.652	-1.59	3.18178e-24	6.69042e-23
481847	LRRC1	leucine rich repeat containing 1%2C transcript variant X1 && sp|Q9BTT6|LRRC1_HUMAN Leucine-rich repeat-containing protein 1 OS=Homo sapiens OX=9606 GN=LRRC1 PE=1 SV=1 && PF13855:Leucine rich repeat	NC_006594.4:21187372-21317260	603.164	620.042	648.061	1396.46	1517.64	1532.11	623.756	1482.07	-1.24854	6.05419e-24	1.25591e-22
485180	LRRC32	leucine rich repeat containing 32%2C transcript variant X2 && sp|Q5RF01|LRC32_PONAB Transforming growth factor beta activator LRRC32 OS=Pongo abelii OX=9601 GN=LRRC32 PE=2 SV=1 && -	NC_006603.4:21875962-21895388	8.84356	29.4792	22.7704	125.737	179.042	133.702	20.3644	146.161	-2.83489	8.70592e-17	1.1367e-15
478269	LRRC57	leucine rich repeat containing 57%2C transcript variant X2 && sp|Q5FVI3|LRC57_RAT Leucine-rich repeat-containing protein 57 OS=Rattus norvegicus OX=10116 GN=Lrrc57 PE=2 SV=1 && PF13855:Leucine rich repeat	NC_006612.4:9554594-9559683	2163.43	2171.67	2088.01	3581.89	3969.13	4041.67	2141.04	3864.23	-0.851898	5.4798e-15	6.13302e-14
483375	LRRC45	leucine rich repeat containing 45%2C transcript variant X1 && sp|Q96CN5|LRC45_HUMAN Leucine-rich repeat-containing protein 45 OS=Homo sapiens OX=9606 GN=LRRC45 PE=1 SV=1 && -	NC_006591.4:898063-905748	1068.75	1021.71	940.813	1789.51	1713.18	1834.76	1010.42	1779.15	-0.816214	1.46125e-12	1.33475e-11
485003	LRRC8E	leucine rich repeat containing 8 VRAC subunit E%2C transcript variant X2 && sp|Q66JT1|LRC8E_MOUSE Volume-regulated anion channel subunit LRRC8E OS=Mus musculus OX=10090 GN=Lrrc8e PE=1 SV=2 && PF13855:Leucine rich repeat|PF12534:Pannexin-like TM region of LRRC8	NC_006602.4:52388171-52395753	324.124	350.744	316.541	616.303	653.212	669.886	330.47	646.467	-0.967906	2.80745e-11	2.2695e-10
488249	CARMIL1	capping protein regulator and myosin 1 linker 1%2C transcript variant X5 && sp|Q5VZK9|CARL1_HUMAN F-actin-uncapping protein LRRC16A OS=Homo sapiens OX=9606 GN=CARMIL1 PE=1 SV=1 && PF17888:Carmil pleckstrin homology domain|PF16000:CARMIL C-terminus	NC_006617.4:23235876-23527314	1021.55	1026.95	883.231	1566.19	1499.04	1563.4	977.246	1542.88	-0.658743	4.26871e-08	2.43149e-07
607997	LRRC4	leucine rich repeat containing 4 && sp|Q9HBW1|LRRC4_HUMAN Leucine-rich repeat-containing protein 4 OS=Homo sapiens OX=9606 GN=LRRC4 PE=1 SV=2 && -	NC_006596.4:8010280-8013846	4.55058	20.0604	24.7344	74.0909	100.815	62.2462	16.4485	79.0508	-2.2552	1.9611e-07	1.03017e-06
490167	LRRC8D	leucine rich repeat containing 8 VRAC subunit D%2C transcript variant X2 && sp|Q7L1W4|LRC8D_HUMAN Volume-regulated anion channel subunit LRRC8D OS=Homo sapiens OX=9606 GN=LRRC8D PE=1 SV=1 && -	NC_006588.4:61401528-61514644	860.792	983.491	950.416	1401.37	1443.33	1372.51	931.566	1405.73	-0.593447	7.31793e-07	3.56317e-06
609579	LRRC20	leucine rich repeat containing 20%2C transcript variant X1 && sp|Q8CI70|LRC20_MOUSE Leucine-rich repeat-containing protein 20 OS=Mus musculus OX=10090 GN=Lrrc20 PE=1 SV=1 && PF13855:Leucine rich repeat	NC_006586.4:21359561-21444527	1193.34	1191.31	1207.08	1642.23	1767	1716.82	1197.25	1708.68	-0.513153	2.92992e-06	1.31017e-05
100687774	LRRC75A	leucine rich repeat containing 75A && sp|Q8NAA5|LR75A_HUMAN Leucine-rich repeat-containing protein 75A OS=Homo sapiens OX=9606 GN=LRRC75A PE=2 SV=2 && -	NC_006587.4:39590639-39632761	1494.94	1621.54	1510.55	2122.04	2259.85	2093.97	1542.34	2158.62	-0.48485	9.38821e-06	3.89949e-05
608535	LRRC41	leucine rich repeat containing 41%2C transcript variant X1 && sp|Q5M9H1|LRC41_RAT Leucine-rich repeat-containing protein 41 OS=Rattus norvegicus OX=10116 GN=Lrrc41 PE=2 SV=1 && -	NC_006597.4:14205978-14234089	3484.54	3765.68	3554.98	4672.21	4853.11	4728.21	3601.73	4751.18	-0.399567	0.000116138	0.000407449
487800	LRRC3	leucine rich repeat containing 3%2C transcript variant X3 && sp|A6H793|LRRC3_BOVIN Leucine-rich repeat-containing protein 3 OS=Bos taurus OX=9913 GN=LRRC3 PE=2 SV=1 && PF01462:Leucine rich repeat N-terminal domain|PF13855:Leucine rich repeat	NC_006613.4:37420414-37424165	32.4481	39.3284	68.0083	159.117	72.2211	122.171	46.595	117.836	-1.33562	0.00016263	0.00055605
485212	LRTOMT	leucine rich transmembrane and O-methyltransferase domain containing && sp|Q5EAD8|LRC51_BOVIN Leucine-rich repeat-containing protein 51 OS=Bos taurus OX=9913 GN=LRRC51 PE=2 SV=1 && PF14580:Leucine-rich repeat	NC_006603.4:25757351-25770000	349.642	251.43	328.31	430.032	467.424	474.893	309.794	457.45	-0.562388	0.00123484	0.00360335
491080	LRRC59	leucine rich repeat containing 59 && sp|Q5E9X4|LRC59_BOVIN Leucine-rich repeat-containing protein 59 OS=Bos taurus OX=9913 GN=LRRC59 PE=2 SV=1 && PF13855:Leucine rich repeat	NC_006591.4:25743300-25757075	24115.5	24382.5	24218	29986.7	30356.6	29523.2	24238.7	29955.5	-0.305505	0.00210849	0.00586876
612077	LRRC71	leucine rich repeat containing 71%2C transcript variant X1 && sp|Q8N4P6|LRC71_HUMAN Leucine-rich repeat-containing protein 71 OS=Homo sapiens OX=9606 GN=LRRC71 PE=2 SV=1 && -	NC_006589.4:40586688-40597167	9.70389	15.7836	7.72924	28.278	22.4485	34.1962	11.0722	28.3076	-1.34422	0.00215315	0.00598172
102151580	LOC102151580	collagen alpha-1(I) chain-like%2C transcript variant X3 && sp|Q9BTT6|LRRC1_HUMAN Leucine-rich repeat-containing protein 1 OS=Homo sapiens OX=9606 GN=LRRC1 PE=1 SV=1 && -	NC_006594.4:21185121-21272736	195.197	191.767	153.586	311.185	253.244	228.472	180.183	264.3	-0.551798	0.00512116	0.0131492
488001	LRRC58	leucine rich repeat containing 58 && sp|Q96CX6|LRC58_HUMAN Leucine-rich repeat-containing protein 58 OS=Homo sapiens OX=9606 GN=LRRC58 PE=1 SV=2 && PF13855:Leucine rich repeat|PF12799:Leucine Rich repeats (2 copies)	NC_006615.4:23871217-23891596	25756.3	24949.6	25882.9	29617.1	31137.9	31351.2	25529.6	30702.1	-0.26617	0.00801199	0.0197102
483797	LRRC10B	leucine rich repeat containing 10B && sp|A6NIK2|LR10B_HUMAN Leucine-rich repeat-containing protein 10B OS=Homo sapiens OX=9606 GN=LRRC10B PE=4 SV=2 && -	NC_006600.4:53503060-53505003	7.37779	0.0479982	3.28141	10.6659	8.73388	33.1792	3.56907	17.5263	-2.23543	0.00984075	0.0236397
100682757	LRRC75B	leucine rich repeat containing 75B && sp|Q2VPJ9|LR75B_HUMAN Leucine-rich repeat-containing protein 75B OS=Homo sapiens OX=9606 GN=LRRC75B PE=2 SV=1 && -	NC_006608.4:27358002-27364509	0.0299999	3.14425	2.16731	3.84235	7.79798	19.263	1.78052	10.3011	-2.43358	0.0105061	0.0250737

## Sheet: PSC 24h vs PBS24h
gene_id	gene_name	gene_description	gene_locus	PSC_24h_2	PSC_24h_3	PSC_24h_1	PBS_24h_2	PBS_24h_3	PBS_24h_1	PSC_24h	PBS_24h	log2FoldChange	pvalue	padj
100856196	CNPY1	canopy FGF signaling regulator 1%2C transcript variant X1 && sp|Q3B7I2|CNPY1_HUMAN Protein canopy homolog 1 OS=Homo sapiens OX=9606 GN=CNPY1 PE=3 SV=1 && PF11938:TLR4 regulator and MIR-interacting MSAP	NC_006598.4:19031451-19039800	80.4881	103.095	87.8905	0	0.00326135	3.99851	90.4913	1.33392	5.96028	1.30134e-31	5.654e-30
491743	TLR7	toll like receptor 7 && sp|Q9NYK1|TLR7_HUMAN Toll-like receptor 7 OS=Homo sapiens OX=9606 GN=TLR7 PE=1 SV=1 && PF13855:Leucine rich repeat|PF18837:Leucine-rich repeat|PF01582:TIR domain	NC_006621.4:9290888-9316297	27.4306	16.0156	8.85451	1.38778e-17	1.38778e-17	1.38778e-17	17.4336	1.38778e-17	7.13552	1.12328e-07	7.71066e-07
488834	TLR1	toll like receptor 1 && sp|Q15399|TLR1_HUMAN Toll-like receptor 1 OS=Homo sapiens OX=9606 GN=TLR1 PE=1 SV=3 && PF13855:Leucine rich repeat|PF01582:TIR domain	NC_006585.4:76089340-76091709	103.914	143.131	101.699	68.9399	33.372	45.9734	116.248	49.4284	1.23147	6.21208e-05	0.000284654
100379585	TLR10	toll like receptor 10 && sp|Q6GV17|TLR10_BOVIN Toll-like receptor 10 OS=Bos taurus OX=9913 GN=TLR10 PE=2 SV=2 && PF13855:Leucine rich repeat|PF01582:TIR domain	NC_006585.4:76115404-76117827	5.09839	6.0056	5.9259	1.38778e-17	1.38778e-17	1.38778e-17	5.67663	1.38778e-17	5.53636	0.00154889	0.00533229
491698	LOC491698	uncharacterized LOC491698 && sp|Q2V897|TLR2_BOSTR Toll-like receptor 2 OS=Boselaphus tragocamelus OX=9917 GN=TLR2 PE=2 SV=1 && PF13676:TIR domain	NC_006610.4:40958186-40961883	10.1825	10.0094	8.88343	0	3.02025	0	9.69177	1.00675	3.12435	0.0021054	0.0070341
100688475	MZB1	marginal zone B and B1 cell specific protein%2C transcript variant X1 && sp|Q8WU39|MZB1_HUMAN Marginal zone B- and B1-cell-specific protein OS=Homo sapiens OX=9606 GN=MZB1 PE=1 SV=1 && PF11938:TLR4 regulator and MIR-interacting MSAP	NC_006584.4:31812781-31814951	5.08472	3.00331	3.94902	1.38778e-17	1.38778e-17	1.38778e-17	4.01235	1.38778e-17	5.04912	0.0114688	0.0317141
111089957	TLR6	toll like receptor 6%2C transcript variant X1 && sp|Q9Y2C9|TLR6_HUMAN Toll-like receptor 6 OS=Homo sapiens OX=9606 GN=TLR6 PE=1 SV=2 && PF13855:Leucine rich repeat|PF01582:TIR domain	NC_006585.4:76051457-76071053	78.4373	96.0884	75.0403	55.0874	62.6192	50.9704	83.1887	56.2256	0.564201	0.0299596	0.0732832
482905	TLR3	toll like receptor 3%2C transcript variant X1 && sp|Q0PV50|TLR3_BOSTR Toll-like receptor 3 OS=Boselaphus tragocamelus OX=9917 GN=TLR3 PE=2 SV=1 && PF17968:Toll-like receptor 3 trans-membrane domain|PF13855:Leucine rich repeat|PF01582:TIR domain	NC_006598.4:45103720-45132454	438.945	415.391	414.787	1323.22	1271.84	1178.33	423.041	1257.8	-1.57182	5.84862e-30	2.31848e-28
483692	UNC93B1	unc-93 homolog B1%2C TLR signaling regulator && sp|Q9H1C4|UN93B_HUMAN Protein unc-93 homolog B1 OS=Homo sapiens OX=9606 GN=UNC93B1 PE=1 SV=2 && -	NC_006600.4:48434706-48444744	230.193	277.259	227.132	707.323	814.209	787.552	244.861	769.695	-1.65177	1.8397e-24	5.43848e-23
403502	TLR9	toll like receptor 9%2C transcript variant X1 && sp|Q6IBS0|TWF2_HUMAN Twinfilin-2 OS=Homo sapiens OX=9606 GN=TWF2 PE=1 SV=2 && PF00241:Cofilin/tropomyosin-type actin-binding protein	NC_006602.4:37510887-37521504	1043.92	1012.95	1053.77	2260.75	2463.86	2294.7	1036.88	2339.77	-1.17399	2.26193e-23	6.30043e-22
482378	TRIL	TLR4 interactor with leucine rich repeats && sp|Q7L0X0|TRIL_HUMAN TLR4 interactor with leucine rich repeats OS=Homo sapiens OX=9606 GN=TRIL PE=1 SV=2 && PF13855:Leucine rich repeat	NC_006596.4:41434793-41440404	544.95	797.748	721.948	1230.71	1431.43	1255.29	688.215	1305.81	-0.923768	1.91456e-08	1.46463e-07
102151330	LOC102151330	translation initiation factor IF-2-like && sp|Q7L0X0|TRIL_HUMAN TLR4 interactor with leucine rich repeats OS=Homo sapiens OX=9606 GN=TRIL PE=1 SV=2 && -	NC_006596.4:41438668-41466001	110.016	98.0948	149.176	208.513	306.054	249.858	119.096	254.808	-1.09623	3.13166e-06	1.75389e-05
609385	CNPY3	canopy FGF signaling regulator 3 && sp|A5GFQ5|CNPY3_PIG Protein canopy homolog 3 OS=Sus scrofa OX=9823 GN=CNPY3 PE=3 SV=1 && PF11938:TLR4 regulator and MIR-interacting MSAP	NC_006594.4:11504664-11514250	1755.81	1648.55	1592	2208.62	2371.93	2140.78	1665.45	2240.44	-0.427863	0.000283972	0.00114594
488764	TLNRD1	talin rod domain containing 1 && sp|Q9H1K6|TLRN1_HUMAN Talin rod domain-containing protein 1 OS=Homo sapiens OX=9606 GN=TLNRD1 PE=1 SV=1 && -	NC_006585.4:59336148-59341075	184.545	864.807	846.459	1334.99	1592.05	1379.22	631.937	1435.42	-1.18355	0.00197081	0.00662661
488605	TLR5	toll like receptor 5 && sp|O60602|TLR5_HUMAN Toll-like receptor 5 OS=Homo sapiens OX=9606 GN=TLR5 PE=1 SV=4 && PF01582:TIR domain|PF13855:Leucine rich repeat	NC_006620.4:23729352-23731928	37.6209	23.0228	19.726	44.2438	62.6075	47.9722	26.7899	51.6079	-0.943009	0.00757123	0.022043
448807	TLR2	toll like receptor 2 && sp|Q689D1|TLR2_CANLF Toll-like receptor 2 OS=Canis lupus familiaris OX=9615 GN=TLR2 PE=2 SV=1 && PF13855:Leucine rich repeat|PF01582:TIR domain	NC_006597.4:51808717-51811083	134.353	98.0931	76.9881	160.377	122.263	164.907	103.145	149.183	-0.532163	0.040289	0.0943051
611536	LOC611536	C-type lectin domain family 4 member D%2C transcript variant X1 && sp|Q8WXI8|CLC4D_HUMAN C-type lectin domain family 4 member D OS=Homo sapiens OX=9606 GN=CLEC4D PE=1 SV=2 && PF00059:Lectin C-type domain	NC_006609.4:9056404-9095670	137.491	131.124	140.244	10.7743	25.2385	24.9867	136.286	20.3332	2.73833	4.87095e-19	1.02485e-17
100683252	LOC100683252	C-type lectin domain family 9 member A-like%2C transcript variant X1 && sp|P20937|KLRA1_MOUSE T-cell surface glycoprotein YE1/48 OS=Mus musculus OX=10090 GN=Klra1 PE=1 SV=1 && PF00059:Lectin C-type domain	NC_006609.4:11314939-11344425	41.6959	17.0194	32.5976	1.38778e-17	1.38778e-17	1.38778e-17	30.4376	1.38778e-17	7.93414	1.26071e-12	1.55157e-11
100685575	CLEC4A	C-type lectin domain family 4%2C member A%2C transcript variant X1 && sp|Q9UMR7|CLC4A_HUMAN C-type lectin domain family 4 member A OS=Homo sapiens OX=9606 GN=CLEC4A PE=1 SV=1 && -	NC_006609.4:9105685-9122242	105.909	106.099	91.8294	44.2633	36.3899	56.9691	101.279	45.8741	1.14023	2.10777e-05	0.000104708
610758	CLEC17A	C-type lectin domain containing 17A%2C transcript variant X2 && sp|Q6ZS10|CL17A_HUMAN C-type lectin domain family 17, member A OS=Homo sapiens OX=9606 GN=CLEC17A PE=1 SV=2 && PF00059:Lectin C-type domain	NC_006602.4:47943292-47956351	10.1874	8.00845	12.8505	0.987655	0.000834671	0	10.3488	0.329497	4.51796	6.32953e-05	0.000289589
611817	CLEC11A	C-type lectin domain containing 11A && sp|Q9Y240|CLC11_HUMAN C-type lectin domain family 11 member A OS=Homo sapiens OX=9606 GN=CLEC11A PE=1 SV=1 && PF00059:Lectin C-type domain	NC_006583.4:105652800-105655696	44.8207	42.0406	52.3595	118.051	143.417	97.9427	46.4069	119.804	-1.36566	2.43818e-07	1.59832e-06
485364	NLRP14	NLR family pyrin domain containing 14%2C transcript variant X2 && sp|Q86W24|NAL14_HUMAN NACHT, LRR and PYD domains-containing protein 14 OS=Homo sapiens OX=9606 GN=NLRP14 PE=1 SV=1 && PF05729:NACHT domain|PF02758:PAAD/DAPIN/Pyrin domain|PF17779:NOD2 winged helix domain|PF17776:NLRC4 helical domain HD2	NC_006603.4:30284577-30328235	130.342	109.104	123.453	1.38778e-17	1.38778e-17	1.38778e-17	120.967	1.38778e-17	9.92003	1.48615e-48	1.40108e-46
490033	NLRC3	NLR family CARD domain containing 3 && sp|Q7RTR2|NLRC3_HUMAN NLR family CARD domain-containing protein 3 OS=Homo sapiens OX=9606 GN=NLRC3 PE=1 SV=2 && PF17776:NLRC4 helical domain HD2|PF05729:NACHT domain|PF17779:NOD2 winged helix domain	NC_006588.4:38996730-39036797	2.07777	12.0102	12.8584	1.38778e-17	1.38778e-17	1.38778e-17	8.9821	1.38778e-17	6.18552	0.000429613	0.00166952
490576	NLRP3	NLR family pyrin domain containing 3%2C transcript variant X1 && sp|A6QLE5|NLRP3_BOVIN NACHT, LRR and PYD domains-containing protein 3 OS=Bos taurus OX=9913 GN=NLRP3 PE=2 SV=1 && PF02758:PAAD/DAPIN/Pyrin domain|PF05729:NACHT domain|PF14484:Fish-specific NACHT associated domain|PF17776:NLRC4 helical domain HD2|PF17779:NOD2 winged helix domain	NC_006590.4:277639-339097	10.1571	0.00135271	9.89304	1.38778e-17	1.38778e-17	1.38778e-17	6.68384	1.38778e-17	5.768	0.0102812	0.0288312
489370	NLRX1	NLR family member X1%2C transcript variant X3 && sp|Q86UT6|NLRX1_HUMAN NLR family member X1 OS=Homo sapiens OX=9606 GN=NLRX1 PE=1 SV=1 && PF05729:NACHT domain	NC_006587.4:14745724-14758327	850.405	734.693	889.848	1775.73	2049.67	1788.98	824.982	1871.46	-1.18157	7.59949e-18	1.45908e-16
487268	NLRC5	NLR family CARD domain containing 5%2C transcript variant X1 && sp|Q86WI3|NLRC5_HUMAN Protein NLRC5 OS=Homo sapiens OX=9606 GN=NLRC5 PE=1 SV=3 && PF17776:NLRC4 helical domain HD2|PF05729:NACHT domain|PF18461:Atypical caspase recruitment domain	NC_006584.4:55907747-55987516	332.023	329.31	345.666	600.136	538.444	545.689	335.667	561.423	-0.741868	8.66728e-07	5.27061e-06
487286	NOD2	nucleotide binding oligomerization domain containing 2 && sp|Q53B87|NOD2_PANTR Nucleotide-binding oligomerization domain-containing protein 2 OS=Pan troglodytes OX=9598 GN=NOD2 PE=3 SV=1 && PF00619:Caspase recruitment domain|PF17779:NOD2 winged helix domain|PF05729:NACHT domain|PF17776:NLRC4 helical domain HD2	NC_006584.4:61209788-61240085	201.624	209.195	137.226	316.799	306.087	273.843	182.682	298.91	-0.710218	0.000609674	0.00229768
483001	ADGRF3	adhesion G protein-coupled receptor F3%2C transcript variant X8 && sp|Q8IZF5|AGRF3_HUMAN Adhesion G-protein coupled receptor F3 OS=Homo sapiens OX=9606 GN=ADGRF3 PE=2 SV=1 && PF01825:GPCR proteolysis site, GPS, motif|PF00002:7 transmembrane receptor (Secretin family)	NC_006599.4:20298265-20326148	1145.78	1139.07	1229.58	42.2967	69.6354	18.9862	1171.48	43.6395	4.74291	4.43158e-58	6.17775e-56
484900	ADGRE3	adhesion G protein-coupled receptor E3 && sp|Q9BY15|AGRE3_HUMAN Adhesion G protein-coupled receptor E3 OS=Homo sapiens OX=9606 GN=ADGRE3 PE=2 SV=2 && PF01825:GPCR proteolysis site, GPS, motif|PF16489:GPCR-Autoproteolysis INducing (GAIN) domain|PF07645:Calcium-binding EGF domain|PF00002:7 transmembrane receptor (Secretin family)	NC_006602.4:47898127-47937372	221.023	234.22	241.97	10.8612	2.03436	3.9973	232.405	5.63094	5.33212	2.83453e-57	3.85994e-55
485693	GRK7	G protein-coupled receptor kinase 7%2C transcript variant X1 && sp|Q8WP15|GRK7_PIG Rhodopsin kinase GRK7 OS=Sus scrofa OX=9823 GN=GRK7 PE=1 SV=1 && PF00069:Protein kinase domain|PF00615:Regulator of G protein signaling domain	NC_006605.4:37569964-37629325	461.363	496.466	421.686	53.1153	61.6097	51.97	459.838	55.565	3.04623	5.20646e-51	5.48899e-49
479153	ADGRV1	adhesion G protein-coupled receptor V1 && sp|Q8WXG9|AGRV1_HUMAN Adhesion G-protein coupled receptor V1 OS=Homo sapiens OX=9606 GN=ADGRV1 PE=1 SV=2 && PF03160:Calx-beta domain|PF03736:EPTP domain|PF00002:7 transmembrane receptor (Secretin family)|PF13385:Concanavalin A-like lectin/glucanases superfamily	NC_006585.4:19235603-19752086	1331.11	1295.22	1186.09	427.953	410.148	434.753	1270.81	424.284	1.58229	2.06854e-30	8.48593e-29
612969	GPR137C	G protein-coupled receptor 137C && sp|Q8N3F9|G137C_HUMAN Integral membrane protein GPR137C OS=Homo sapiens OX=9606 GN=GPR137C PE=2 SV=2 && -	NC_006590.4:28541129-28605993	95.7444	102.096	97.7702	21.6516	17.1834	20.9882	98.5367	19.9411	2.29736	1.70471e-15	2.69728e-14
486679	GPRC5D	G protein-coupled receptor class C group 5 member D%2C transcript variant X1 && sp|Q9NZD1|GPC5D_HUMAN G-protein coupled receptor family C group 5 member D OS=Homo sapiens OX=9606 GN=GPRC5D PE=1 SV=1 && PF00003:7 transmembrane sweet-taste receptor of 3 GCPR	NC_006609.4:13019891-13028135	113.011	77.0755	105.685	21.7004	4.06922	12.9926	98.5906	12.9207	2.9187	3.60292e-12	4.21042e-11
100685878	GPR160	G protein-coupled receptor 160%2C transcript variant X4 && sp|Q9UJ42|GP160_HUMAN Probable G-protein coupled receptor 160 OS=Homo sapiens OX=9606 GN=GPR160 PE=1 SV=1 && -	NC_006616.4:43623926-43672176	3605.32	3215.03	3139.57	2116.16	1989.09	2028.85	3319.97	2044.7	0.699211	6.70399e-09	5.38627e-08
100686072	ADGRG5	adhesion G protein-coupled receptor G5%2C transcript variant X1 && sp|Q8IZF4|AGRG5_HUMAN Adhesion G-protein coupled receptor G5 OS=Homo sapiens OX=9606 GN=ADGRG5 PE=2 SV=3 && PF00002:7 transmembrane receptor (Secretin family)|PF01825:GPCR proteolysis site, GPS, motif	NC_006584.4:55507296-55524292	31.5422	24.0233	22.7014	0	4.0289	0.999229	26.0889	1.67604	3.8717	1.31591e-08	1.02587e-07
487953	ADGRG7	adhesion G protein-coupled receptor G7%2C transcript variant X11 && sp|Q96K78|AGRG7_HUMAN Adhesion G-protein coupled receptor G7 OS=Homo sapiens OX=9606 GN=ADGRG7 PE=1 SV=2 && PF01825:GPCR proteolysis site, GPS, motif|PF00002:7 transmembrane receptor (Secretin family)	NC_006615.4:7312259-7379216	21.3949	8.01123	37.5941	1.38778e-17	1.38778e-17	1.38778e-17	22.3334	1.38778e-17	7.48829	3.5822e-08	2.63022e-07
480694	GPR107	G protein-coupled receptor 107%2C transcript variant X4 && sp|Q5VW38|GP107_HUMAN Protein GPR107 OS=Homo sapiens OX=9606 GN=GPR107 PE=1 SV=1 && PF06814:Lung seven transmembrane receptor	NC_006591.4:52926523-53007178	4141.09	4578.31	4630.87	2869.74	2768.96	2894.35	4450.09	2844.35	0.645722	4.61487e-08	3.33846e-07
479914	GPR61	G protein-coupled receptor 61%2C transcript variant X1 && sp|Q9BZJ8|GPR61_HUMAN G-protein coupled receptor 61 OS=Homo sapiens OX=9606 GN=GPR61 PE=1 SV=2 && -	NC_006588.4:45092977-45099658	9.20825	21.0181	17.7838	1.38778e-17	1.38778e-17	1.38778e-17	16.0034	1.38778e-17	7.01115	9.1098e-08	6.32717e-07
483701	GRK2	G protein-coupled receptor kinase 2%2C transcript variant X2 && sp|P21146|ARBK1_BOVIN Beta-adrenergic receptor kinase 1 OS=Bos taurus OX=9913 GN=GRK2 PE=1 SV=1 && PF00615:Regulator of G protein signaling domain|PF00069:Protein kinase domain|PF00169:PH domain	NC_006600.4:48758688-48777641	2859.86	3426.22	2882.79	2080.73	2023.43	2117.8	3056.29	2073.99	0.559348	7.3759e-06	3.93176e-05
100855802	GPR35	G protein-coupled receptor 35%2C transcript variant X7 && sp|Q9HC97|GPR35_HUMAN G-protein coupled receptor 35 OS=Homo sapiens OX=9606 GN=GPR35 PE=2 SV=4 && PF00001:7 transmembrane receptor (rhodopsin family)	NC_006607.4:51036038-51050997	61.1447	80.074	75.0634	13.7255	39.3438	17.9888	72.0941	23.686	1.60092	3.95716e-05	0.000187493
484898	LOC484898	adhesion G protein-coupled receptor E2 && sp|Q2Q421|AGRE2_CANLF Adhesion G protein-coupled receptor E2 OS=Canis lupus familiaris OX=9615 GN=ADGRE2 PE=2 SV=2 && PF01825:GPCR proteolysis site, GPS, motif|PF07645:Calcium-binding EGF domain|PF00002:7 transmembrane receptor (Secretin family)	NC_006602.4:47751499-47794490	22.3556	12.0124	10.8447	2.96388	0.00326017	0.999303	15.0709	1.32215	3.38852	0.000100429	0.000442879
119864656	GPR27	G protein-coupled receptor 27%2C transcript variant X5 && sp|Q9NS67|GPR27_HUMAN Probable G-protein coupled receptor 27 OS=Homo sapiens OX=9606 GN=GPR27 PE=2 SV=1 && PF00001:7 transmembrane receptor (rhodopsin family)	NC_006602.4:20249117-20251750	813.728	816.767	661.661	422	548.52	534.697	764.052	501.739	0.606655	0.000257206	0.00104727
487201	GPR151	G protein-coupled receptor 151 && sp|Q8TDV0|GP151_HUMAN G-protein coupled receptor 151 OS=Homo sapiens OX=9606 GN=GPR151 PE=1 SV=1 && PF00001:7 transmembrane receptor (rhodopsin family)	NC_006584.4:37967034-37968290	6.11908	5.00554	9.89094	1.38778e-17	1.38778e-17	1.38778e-17	7.00519	1.38778e-17	5.83337	0.000494934	0.00190052
611191	ADGRG3	adhesion G protein-coupled receptor G3 && sp|Q86Y34|AGRG3_HUMAN Adhesion G protein-coupled receptor G3 OS=Homo sapiens OX=9606 GN=ADGRG3 PE=1 SV=1 && -	NC_006584.4:55409759-55432389	28.4162	4.00676	11.8376	0	1.01103	1.9991	14.7535	1.00338	3.72835	0.00064723	0.00242487
481321	GPR45	G protein-coupled receptor 45 && sp|Q9Y5Y3|GPR45_HUMAN Probable G-protein coupled receptor 45 OS=Homo sapiens OX=9606 GN=GPR45 PE=1 SV=2 && PF00001:7 transmembrane receptor (rhodopsin family)	NC_006592.4:38098198-38099805	9.14126	5.00518	3.93909	1.38778e-17	1.38778e-17	1.38778e-17	6.02851	1.38778e-17	5.62265	0.00168101	0.0057361
481120	GPR182	G protein-coupled receptor 182%2C transcript variant X1 && sp|O15218|GP182_HUMAN G-protein coupled receptor 182 OS=Homo sapiens OX=9606 GN=GPR182 PE=2 SV=1 && PF00001:7 transmembrane receptor (rhodopsin family)	NC_006592.4:1206121-1208785	5.11618	10.0088	9.88304	0	0.00165639	1.99922	8.33602	0.666958	3.41956	0.00290757	0.00939712
100856469	GPR135	G protein-coupled receptor 135 && sp|Q8IZ08|GP135_HUMAN G-protein coupled receptor 135 OS=Homo sapiens OX=9606 GN=GPR135 PE=1 SV=2 && PF00001:7 transmembrane receptor (rhodopsin family)	NC_006590.4:34444248-34446877	118.116	102.097	102.701	74.7911	58.6084	67.9614	107.638	67.1203	0.679987	0.0040034	0.0125393
485522	GPR180	G protein-coupled receptor 180 && sp|Q86V85|GP180_HUMAN Integral membrane protein GPR180 OS=Homo sapiens OX=9606 GN=GPR180 PE=2 SV=1 && PF10192:Rhodopsin-like GPCR transmembrane domain	NC_006604.4:45188938-45221073	3692.91	3137.95	3432.9	2759.55	2608.34	2714.46	3421.26	2694.12	0.344675	0.00425784	0.0132445
482166	ADGRL3	adhesion G protein-coupled receptor L3%2C transcript variant X17 && sp|O97827|AGRL3_BOVIN Adhesion G protein-coupled receptor L3 OS=Bos taurus OX=9913 GN=ADGRL3 PE=2 SV=1 && PF02140:Galactose binding lectin domain|PF02793:Hormone receptor domain|PF16489:GPCR-Autoproteolysis INducing (GAIN) domain|PF00002:7 transmembrane receptor (Secretin family)|PF01825:GPCR proteolysis site, GPS, motif|PF02191:…	NC_006595.4:52651031-53476080	840.216	735.694	838.483	584.356	610.164	664.623	804.798	619.714	0.376976	0.00912959	0.0259698
483157	GPR89A	G protein-coupled receptor 89A%2C transcript variant X1 && sp|Q5BIM9|GPHR_BOVIN Golgi pH regulator OS=Bos taurus OX=9913 GN=GPR89 PE=2 SV=2 && PF12537:The Golgi pH Regulator (GPHR) Family N-terminal|PF12430:Abscisic acid G-protein coupled receptor	NC_006599.4:57905268-57966437	8126.28	7371.94	7567.99	6658.35	6289.5	6080.54	7688.73	6342.8	0.27761	0.0160508	0.0425448
100686071	GPR19	G protein-coupled receptor 19%2C transcript variant X3 && sp|Q15760|GPR19_HUMAN Probable G-protein coupled receptor 19 OS=Homo sapiens OX=9606 GN=GPR19 PE=2 SV=2 && PF00001:7 transmembrane receptor (rhodopsin family)	NC_006609.4:12772222-12812592	774.023	707.667	783.176	666.072	521.284	568.676	754.955	585.344	0.366928	0.0163587	0.0432593
100686071	GPR19	G protein-coupled receptor 19%2C transcript variant X3 && sp|Q15760|GPR19_HUMAN Probable G-protein coupled receptor 19 OS=Homo sapiens OX=9606 GN=GPR19 PE=2 SV=2 && PF00001:7 transmembrane receptor (rhodopsin family)	NC_006609.4:12772222-12812592	774.023	707.667	783.176	666.072	521.284	568.676	754.955	585.344	0.366928	0.0163587	0.0432593
111093726	GPR15	G protein-coupled receptor 15%2C transcript variant X3 && sp|O97663|GPR15_MACMU G-protein coupled receptor 15 OS=Macaca mulatta OX=9544 GN=GPR15 PE=2 SV=1 && PF00001:7 transmembrane receptor (rhodopsin family)	NC_006615.4:5519620-5548538	12.243	23.019	10.8435	5.90563	2.03338	7.99611	15.3685	5.31171	1.51037	0.0265946	0.0662086
486680	GPRC5A	G protein-coupled receptor class C group 5 member A && sp|Q8NFJ5|RAI3_HUMAN Retinoic acid-induced protein 3 OS=Homo sapiens OX=9606 GN=GPRC5A PE=1 SV=2 && -	NC_006609.4:12984918-13030132	1649.92	1768.66	1752.01	6624.9	6152.12	6305.42	1723.53	6360.81	-1.88375	1.69618e-55	2.15049e-53
100684653	GRK6	G protein-coupled receptor kinase 6%2C transcript variant X3 && sp|P43250|GRK6_HUMAN G protein-coupled receptor kinase 6 OS=Homo sapiens OX=9606 GN=GRK6 PE=1 SV=2 && PF00069:Protein kinase domain|PF00615:Regulator of G protein signaling domain	NC_006586.4:35894854-35910623	828.015	844.795	845.388	2567.7	2799.24	2449.61	839.399	2605.52	-1.63397	3.17235e-41	2.17003e-39
100856475	GPRC5B	G protein-coupled receptor class C group 5 member B%2C transcript variant X2 && sp|Q9NZH0|GPC5B_HUMAN G-protein coupled receptor family C group 5 member B OS=Homo sapiens OX=9606 GN=GPRC5B PE=2 SV=2 && -	NC_006588.4:26776412-26799194	573.338	465.439	446.372	1509.14	1538.53	1533.13	495.05	1526.93	-1.62492	2.38474e-28	8.76725e-27
486719	GPR162	G protein-coupled receptor 162%2C transcript variant X1 && sp|Q16538|GP162_HUMAN Probable G-protein coupled receptor 162 OS=Homo sapiens OX=9606 GN=GPR162 PE=1 SV=1 && -	NC_006609.4:8413741-8421028	85.6145	100.096	150.181	314.795	354.57	338.807	111.964	336.057	-1.58419	3.49945e-12	4.09602e-11
490358	GPR161	G protein-coupled receptor 161%2C transcript variant X1 && sp|B2RPY5|GP161_MOUSE G-protein coupled receptor 161 OS=Mus musculus OX=10090 GN=Gpr161 PE=1 SV=1 && -	NC_006589.4:29895733-29948158	576.435	535.505	544.164	1139.26	987.989	1071.39	552.034	1066.21	-0.949596	1.01663e-11	1.13269e-10
482853	ADGRA2	adhesion G protein-coupled receptor A2%2C transcript variant X1 && sp|Q96PE1|AGRA2_HUMAN Adhesion G protein-coupled receptor A2 OS=Homo sapiens OX=9606 GN=ADGRA2 PE=1 SV=2 && PF13855:Leucine rich repeat|PF00002:7 transmembrane receptor (Secretin family)	NC_006598.4:28066037-28099848	286.27	455.425	402.954	744.729	790.976	720.59	381.55	752.098	-0.978656	7.73824e-08	5.43228e-07
489630	GPR153	G protein-coupled receptor 153%2C transcript variant X2 && sp|Q8K0Z9|GP153_MOUSE Probable G-protein coupled receptor 153 OS=Mus musculus OX=10090 GN=Gpr153 PE=2 SV=2 && -	NC_006587.4:60148462-60159777	455.28	559.524	465.146	849.988	974.82	809.539	493.317	878.116	-0.831679	9.46408e-08	6.55929e-07
608460	GPR157	G protein-coupled receptor 157 && sp|Q5UAW9|GP157_HUMAN G-protein coupled receptor 157 OS=Homo sapiens OX=9606 GN=GPR157 PE=2 SV=2 && PF00002:7 transmembrane receptor (Secretin family)	NC_006587.4:62470724-62489028	75.3348	68.0638	55.2796	182.049	136.397	144.917	66.2261	154.454	-1.2206	4.54848e-07	2.87806e-06
488000	GPR156	G protein-coupled receptor 156%2C transcript variant X1 && sp|Q8NFN8|GP156_HUMAN Probable G-protein coupled receptor 156 OS=Homo sapiens OX=9606 GN=GPR156 PE=2 SV=2 && -	NC_006615.4:23750856-23834264	39.5977	7.01024	16.7713	95.4229	86.893	108.939	21.1264	97.085	-2.19301	1.37943e-06	8.15898e-06
487488	GPR176	G protein-coupled receptor 176%2C transcript variant X1 && sp|Q80WT4|GP176_MOUSE G-protein coupled receptor 176 OS=Mus musculus OX=10090 GN=Gpr176 PE=1 SV=1 && PF00001:7 transmembrane receptor (rhodopsin family)	NC_006612.4:7045213-7174733	357.512	372.351	449.392	645.373	621.278	645.633	393.085	637.428	-0.697098	6.63323e-06	3.56105e-05
476727	GPR108	G protein-coupled receptor 108%2C transcript variant X2 && sp|Q148L1|GP108_BOVIN Protein GPR108 OS=Bos taurus OX=9913 GN=GPR108 PE=2 SV=1 && PF06814:Lung seven transmembrane receptor	NC_006602.4:53303031-53309226	1700.83	1710.61	1619.66	2312.91	2362.85	2208.74	1677.03	2294.83	-0.452465	7.21184e-05	0.000326654
610349	ADGRL1	adhesion G protein-coupled receptor L1%2C transcript variant X2 && sp|O97831|AGRL1_BOVIN Adhesion G protein-coupled receptor L1 OS=Bos taurus OX=9913 GN=ADGRL1 PE=2 SV=1 && -	NC_006602.4:48192793-48258299	336.049	310.291	243.898	516.507	541.448	418.76	296.746	492.238	-0.730045	8.8387e-05	0.000393196
490821	GPR65	G protein-coupled receptor 65%2C transcript variant X14 && sp|Q8IYL9|PSYR_HUMAN Psychosine receptor OS=Homo sapiens OX=9606 GN=GPR65 PE=1 SV=1 && PF00001:7 transmembrane receptor (rhodopsin family)	NC_006590.4:58912864-58929346	72.2583	49.048	54.3065	138.761	104.068	107.938	58.5376	116.922	-0.996975	0.000145334	0.000620982
477520	GIT2	GIT ArfGAP 2%2C transcript variant X1 && sp|Q14161|GIT2_HUMAN ARF GTPase-activating protein GIT2 OS=Homo sapiens OX=9606 GN=GIT2 PE=1 SV=2 && PF12205:G protein-coupled receptor kinase-interacting protein 1 C term|PF01412:Putative GTPase activating protein for Arf|PF16559:GIT coiled-coil Rho guanine nucleotide exchange factor|PF08518:Spa2 homology domain (SHD) of GIT|PF12796:Ankyrin repeats (3 cop…	NC_006608.4:18584319-18631531	1624.44	1533.44	1646.34	2059.1	1862.82	1992.87	1601.41	1971.59	-0.300024	0.00999351	0.0281022
484904	ADGRE5	adhesion G protein-coupled receptor E5 && sp|Q8SQA4|AGRE5_BOVIN Adhesion G protein-coupled receptor E5 OS=Bos taurus OX=9913 GN=ADGRE5 PE=2 SV=1 && PF01825:GPCR proteolysis site, GPS, motif|PF07645:Calcium-binding EGF domain|PF00002:7 transmembrane receptor (Secretin family)	NC_006602.4:48081000-48095680	333.047	384.36	308.109	438.768	476.8	417.762	341.838	444.443	-0.378569	0.0223134	0.0568298
486229	ADGRD1	adhesion G protein-coupled receptor D1%2C transcript variant X1 && sp|A6QLU6|AGRD1_BOVIN Adhesion G-protein coupled receptor D1 OS=Bos taurus OX=9913 GN=ADGRD1 PE=2 SV=1 && -	NC_006608.4:1456102-1578574	39.6159	17.0178	12.8011	38.3342	68.6408	34.9785	23.1449	47.3178	-1.02744	0.0324017	0.0784415
100688664	GPR17	G protein-coupled receptor 17%2C transcript variant X2 && sp|Q6NS65|GPR17_MOUSE Uracil nucleotide/cysteinyl leukotriene receptor OS=Mus musculus OX=10090 GN=Gpr17 PE=1 SV=1 && PF00001:7 transmembrane receptor (rhodopsin family)	NC_006601.4:23205988-23215825	1.38778e-17	1.38778e-17	1.38778e-17	0	6.05205	5.99709	1.38778e-17	4.01638	-5.04969	0.0467153	0.107049
100687821	PRSS12	serine protease 12 && sp|Q5G271|NETR_PANTR Neurotrypsin OS=Pan troglodytes OX=9598 GN=PRSS12 PE=3 SV=1 && PF00530:Scavenger receptor cysteine-rich domain|PF00089:Trypsin	NC_006614.4:4425674-4566470	9763.98	9189.65	9656.77	2388.65	2554.78	2255.72	9536.8	2399.72	1.9906	6.21378e-61	9.2712e-59
611565	LOC611565	antigen WC1.1-like%2C transcript variant X1 && sp|P30205|WC11_BOVIN Antigen WC1.1 OS=Bos taurus OX=9913 PE=2 SV=1 && PF00530:Scavenger receptor cysteine-rich domain	NC_006609.4:8807024-8839177	148.642	82.082	145.208	1.38778e-17	1.38778e-17	1.38778e-17	125.311	1.38778e-17	9.97092	2.67377e-38	1.57293e-36
482135	CORIN	corin%2C serine peptidase%2C transcript variant X1 && sp|Q9Y5Q5|CORIN_HUMAN Atrial natriuretic peptide-converting enzyme OS=Homo sapiens OX=9606 GN=CORIN PE=1 SV=2 && PF01392:Fz domain|PF15494:Scavenger receptor cysteine-rich domain|PF00057:Low-density lipoprotein receptor domain class A|PF00089:Trypsin	NC_006595.4:43450870-43689393	114.01	70.0692	96.79	0.977877	0.00404481	3.99838	93.6231	1.6601	5.71272	4.27569e-28	1.54313e-26
611247	TMPRSS5	transmembrane serine protease 5%2C transcript variant X1 && sp|Q9H3S3|TMPS5_HUMAN Transmembrane protease serine 5 OS=Homo sapiens OX=9606 GN=TMPRSS5 PE=1 SV=2 && PF00089:Trypsin|PF15494:Scavenger receptor cysteine-rich domain	NC_006587.4:19459227-19484018	124.284	118.113	174.857	21.7004	16.1513	0.997748	139.085	12.9498	3.41235	2.67436e-12	3.17065e-11
486118	LOXL2	lysyl oxidase like 2%2C transcript variant X1 && sp|A6H737|LOXL2_BOVIN Lysyl oxidase homolog 2 OS=Bos taurus OX=9913 GN=LOXL2 PE=2 SV=1 && PF01186:Lysyl oxidase|PF00530:Scavenger receptor cysteine-rich domain	NC_006607.4:34684511-34775173	29564.9	30539.7	30278.9	20058.6	21579.9	21226.9	30127.8	20955.1	0.523794	5.86927e-06	3.17176e-05
608018	SSC4D	scavenger receptor cysteine rich family member with 4 domains && sp|Q8WTU2|SRB4D_HUMAN Scavenger receptor cysteine-rich domain-containing group B protein OS=Homo sapiens OX=9606 GN=SSC4D PE=2 SV=1 && PF00530:Scavenger receptor cysteine-rich domain	NC_006588.4:9250695-9260464	31.5565	29.0272	24.6757	12.7754	18.1722	13.9918	28.4198	14.9798	0.918411	0.0236423	0.0597331
483804	CD6	CD6 molecule%2C transcript variant X1 && sp|P30203|CD6_HUMAN T-cell differentiation antigen CD6 OS=Homo sapiens OX=9606 GN=CD6 PE=1 SV=3 && PF00530:Scavenger receptor cysteine-rich domain	NC_006600.4:53869334-53909224	2.04821	4.00356	3.95288	1.38778e-17	1.38778e-17	1.38778e-17	3.33488	1.38778e-17	4.79021	0.0261882	0.0652852
486097	SCARA5	scavenger receptor class A member 5%2C transcript variant X1 && sp|Q6ZMJ2|SCAR5_HUMAN Scavenger receptor class A member 5 OS=Homo sapiens OX=9606 GN=SCARA5 PE=1 SV=1 && PF00530:Scavenger receptor cysteine-rich domain|PF01391:Collagen triple helix repeat (20 copies)	NC_006607.4:30244446-30367343	0.0191273	6.00516	7.91916	1.38778e-17	1.38778e-17	1.38778e-17	4.64781	1.38778e-17	5.253	0.0322381	0.0781397
483101	LOXL3	lysyl oxidase like 3%2C transcript variant X2 && sp|P58215|LOXL3_HUMAN Lysyl oxidase homolog 3 OS=Homo sapiens OX=9606 GN=LOXL3 PE=1 SV=1 && PF00530:Scavenger receptor cysteine-rich domain|PF01186:Lysyl oxidase	NC_006599.4:48232758-48252169	153.809	167.157	173.828	399.372	589.909	438.75	164.931	476.01	-1.52822	3.00447e-14	4.29206e-13
478435	SCARB2	scavenger receptor class B member 2%2C transcript variant X1 && sp|Q14108|SCRB2_HUMAN Lysosome membrane protein 2 OS=Homo sapiens OX=9606 GN=SCARB2 PE=1 SV=2 && PF01130:CD36 family	NC_006614.4:41016853-41094914	5370.34	5542.21	5187.86	8448.87	7500.73	7337.83	5366.81	7762.48	-0.532454	6.87445e-06	3.6798e-05
486099	SCARA3	scavenger receptor class A member 3%2C transcript variant X1 && sp|Q6AZY7|SCAR3_HUMAN Scavenger receptor class A member 3 OS=Homo sapiens OX=9606 GN=SCARA3 PE=1 SV=1 && -	NC_006607.4:30504063-30553337	3889.5	3990.76	3815.1	5152.14	5346.97	4934.19	3898.45	5144.44	-0.400099	0.000539791	0.00205799
611280	SSC5D	scavenger receptor cysteine rich family member with 5 domains%2C transcript variant X1 && sp|A1L4H1|SRCRL_HUMAN Soluble scavenger receptor cysteine-rich domain-containing protein SSC5D OS=Homo sapiens OX=9606 GN=SSC5D PE=1 SV=3 && PF00530:Scavenger receptor cysteine-rich domain	NC_006583.4:102251753-102278411	87.5079	60.0576	49.3422	89.44	196.917	128.926	65.6359	138.428	-1.07517	0.00125003	0.00440441
475104	LRRC6	leucine rich repeat containing 6%2C transcript variant X1 && sp|Q1RMR5|DAA11_BOVIN Dynein axonemal assembly factor 11 OS=Bos taurus OX=9913 GN=DNAAF11 PE=2 SV=1 && PF14580:Leucine-rich repeat	NC_006595.4:29101416-29172254	772.98	687.648	666.616	160.397	121.245	135.922	709.081	139.188	2.3475	1.82369e-39	1.13408e-37
100856723	LRRC23	leucine rich repeat containing 23%2C transcript variant X1 && sp|Q53EV4|LRC23_HUMAN Leucine-rich repeat-containing protein 23 OS=Homo sapiens OX=9606 GN=LRRC23 PE=1 SV=2 && PF14580:Leucine-rich repeat	NC_006609.4:8472138-8487809	178.161	127.121	128.366	7.86178	13.1153	5.9959	144.549	8.99098	3.98913	1.86186e-29	7.20588e-28
479688	LRRC36	leucine rich repeat containing 36%2C transcript variant X3 && sp|Q1X8D7|LRC36_HUMAN Leucine-rich repeat-containing protein 36 OS=Homo sapiens OX=9606 GN=LRRC36 PE=1 SV=2 && -	NC_006587.4:81996447-82050915	460.327	373.354	476.044	89.4927	112.12	108.938	436.575	103.517	2.07528	2.46191e-25	7.7366e-24
483417	LRRC4C	leucine rich repeat containing 4C%2C transcript variant X7 && sp|Q9HCJ2|LRC4C_HUMAN Leucine-rich repeat-containing protein 4C OS=Homo sapiens OX=9606 GN=LRRC4C PE=1 SV=1 && PF13306:BspA type Leucine rich repeat region (6 copies)|PF07679:Immunoglobulin I-set domain|PF13855:Leucine rich repeat	NC_006600.4:27367029-28521710	103.887	91.0876	119.525	10.8433	6.06846	5.99617	104.833	7.63599	3.7561	4.05461e-25	1.25672e-23
106558527	LOC106558527	uncharacterized LOC106558527%2C transcript variant X2 && sp|A6NM11|L37A2_HUMAN Leucine-rich repeat-containing protein 37A2 OS=Homo sapiens OX=9606 GN=LRRC37A2 PE=2 SV=2 && -	NC_006591.4:11309381-11316719	60.0334	35.0356	46.4142	1.38778e-17	1.38778e-17	1.38778e-17	47.161	1.38778e-17	8.56356	2.6499e-20	6.03751e-19
100683055	LRRC69	leucine rich repeat containing 69%2C transcript variant X1 && sp|Q6ZNQ3|LRC69_HUMAN Leucine-rich repeat-containing protein 69 OS=Homo sapiens OX=9606 GN=LRRC69 PE=2 SV=2 && PF13855:Leucine rich repeat	NC_006611.4:36651150-36739831	43.7892	44.0412	39.4942	2.96064	2.01957	0	42.4415	1.66007	4.57396	7.29582e-16	1.20022e-14
482146	LRRC66	leucine rich repeat containing 66%2C transcript variant X1 && sp|Q68CR7|LRC66_HUMAN Leucine-rich repeat-containing protein 66 OS=Homo sapiens OX=9606 GN=LRRC66 PE=2 SV=1 && -	NC_006595.4:44893538-44922231	35.6381	34.032	31.595	3.94694	3.02808	0	33.755	2.32501	3.78851	5.2636e-11	5.42479e-10
487028	LRRCC1	leucine rich repeat and coiled-coil centrosomal protein 1%2C transcript variant X1 && sp|Q9C099|LRCC1_HUMAN Leucine-rich repeat and coiled-coil domain-containing protein 1 OS=Homo sapiens OX=9606 GN=LRRCC1 PE=1 SV=2 && PF14580:Leucine-rich repeat	NC_006611.4:31951559-32003518	6025.21	5782.44	5960.18	3593.81	3489.23	3565.97	5922.61	3549.67	0.738521	8.3877e-11	8.46076e-10
490141	LRRC39	leucine rich repeat containing 39%2C transcript variant X3 && sp|Q3ZC49|LRC39_BOVIN Leucine-rich repeat-containing protein 39 OS=Bos taurus OX=9913 GN=LRRC39 PE=2 SV=1 && PF13855:Leucine rich repeat	NC_006588.4:52481312-52510708	110.995	94.0899	106.665	32.4695	35.3458	25.9844	103.917	31.2665	1.72875	1.99727e-10	1.92616e-09
479958	LRRC8B	leucine rich repeat containing 8 VRAC subunit B%2C transcript variant X3 && sp|Q6P9F7|LRC8B_HUMAN Volume-regulated anion channel subunit LRRC8B OS=Homo sapiens OX=9606 GN=LRRC8B PE=1 SV=2 && PF13855:Leucine rich repeat|PF12534:Pannexin-like TM region of LRRC8	NC_006588.4:61702505-61806830	3978.1	3935.7	3862.51	2403.42	2274.97	2408.63	3925.44	2362.34	0.732589	2.10875e-10	2.02569e-09
490167	LRRC8D	leucine rich repeat containing 8 VRAC subunit D%2C transcript variant X2 && sp|Q7L1W4|LRC8D_HUMAN Volume-regulated anion channel subunit LRRC8D OS=Homo sapiens OX=9606 GN=LRRC8D PE=1 SV=1 && -	NC_006588.4:61401528-61514644	1513.43	1496.41	1513.01	998.538	1074.85	1055.4	1507.62	1042.93	0.531608	1.52443e-05	7.74466e-05
490717	LRRC9	leucine rich repeat containing 9%2C transcript variant X3 && sp|Q6ZRR7|LRRC9_HUMAN Leucine-rich repeat-containing protein 9 OS=Homo sapiens OX=9606 GN=LRRC9 PE=2 SV=2 && PF14580:Leucine-rich repeat	NC_006590.4:34815164-34972710	409.448	439.414	477.029	263.658	307.069	214.876	441.964	261.868	0.754938	4.44188e-05	0.000208879
488249	CARMIL1	capping protein regulator and myosin 1 linker 1%2C transcript variant X5 && sp|Q5VZK9|CARL1_HUMAN F-actin-uncapping protein LRRC16A OS=Homo sapiens OX=9606 GN=CARMIL1 PE=1 SV=1 && PF17888:Carmil pleckstrin homology domain|PF16000:CARMIL C-terminus	NC_006617.4:23235876-23527314	1923.89	2076.95	1988.04	1491.45	1423.37	1395.21	1996.29	1436.67	0.474548	4.51448e-05	0.000211987
487626	LRRC49	leucine rich repeat containing 49%2C transcript variant X1 && sp|Q8IUZ0|LRC49_HUMAN Leucine-rich repeat-containing protein 49 OS=Homo sapiens OX=9606 GN=LRRC49 PE=2 SV=2 && PF14580:Leucine-rich repeat	NC_006612.4:34515159-34673673	4239.84	3956.72	4132.13	3307.55	2932.62	2958.32	4109.56	3066.16	0.422512	0.000385641	0.00151506
489622	LRRC47	leucine rich repeat containing 47 && sp|Q8N1G4|LRC47_HUMAN Leucine-rich repeat-containing protein 47 OS=Homo sapiens OX=9606 GN=LRRC47 PE=1 SV=1 && PF13855:Leucine rich repeat|PF12799:Leucine Rich repeats (2 copies)|PF03483:B3/4 domain	NC_006587.4:58297340-58308300	3568.69	3523.32	3554.38	2538.17	2896.23	2708.46	3548.79	2714.29	0.386764	0.0010259	0.00367685
119872383	LRRC53	leucine rich repeat containing 53%2C transcript variant X5 && sp|A6NM62|LRC53_HUMAN Leucine-rich repeat-containing protein 53 OS=Homo sapiens OX=9606 GN=LRRC53 PE=4 SV=2 && -	NC_006588.4:74552246-74566681	3.05655	2.00236	3.95494	1.38778e-17	1.38778e-17	1.38778e-17	3.00462	1.38778e-17	4.64569	0.0365395	0.0869699
488032	NRROS	negative regulator of reactive oxygen species%2C transcript variant X1 && sp|Q86YC3|LRC33_HUMAN Transforming growth factor beta activator LRRC33 OS=Homo sapiens OX=9606 GN=NRROS PE=1 SV=1 && -	NC_006615.4:29699502-29723146	162.988	221.205	164.908	99.3078	119.215	165.908	183.034	128.144	0.514015	0.0372668	0.0883577
607648	LRRC27	leucine rich repeat containing 27%2C transcript variant X13 && sp|Q9C0I9|LRC27_HUMAN Leucine-rich repeat-containing protein 27 OS=Homo sapiens OX=9606 GN=LRRC27 PE=1 SV=2 && PF13855:Leucine rich repeat	NC_006610.4:40339751-40375522	61.1197	45.0457	85.9759	38.3591	35.37	46.9742	64.0471	40.2344	0.669052	0.044453	0.102528
100685094	LRRC17	leucine rich repeat containing 17 && sp|Q8N6Y2|LRC17_HUMAN Leucine-rich repeat-containing protein 17 OS=Homo sapiens OX=9606 GN=LRRC17 PE=2 SV=1 && PF13855:Leucine rich repeat	NC_006600.4:16762338-16791491	80.5097	107.1	111.62	445.642	529.32	435.751	99.7431	470.238	-2.23523	1.26884e-28	4.74227e-27
483375	LRRC45	leucine rich repeat containing 45%2C transcript variant X1 && sp|Q96CN5|LRC45_HUMAN Leucine-rich repeat-containing protein 45 OS=Homo sapiens OX=9606 GN=LRRC45 PE=1 SV=1 && -	NC_006591.4:898063-905748	707.835	684.645	748.613	1791.47	1870.89	2038.84	713.698	1900.4	-1.41272	9.49904e-28	3.37853e-26
485180	LRRC32	leucine rich repeat containing 32%2C transcript variant X2 && sp|Q5RF01|LRC32_PONAB Transforming growth factor beta activator LRRC32 OS=Pongo abelii OX=9601 GN=LRRC32 PE=2 SV=1 && -	NC_006603.4:21875962-21895388	14.2753	14.0141	21.7494	99.3449	106.073	115.935	16.6796	107.118	-2.67311	2.1867e-18	4.35762e-17
482102	LRRC14	leucine rich repeat containing 14%2C transcript variant X4 && sp|A5PJJ5|LRC14_BOVIN Leucine-rich repeat-containing protein 14 OS=Bos taurus OX=9913 GN=LRRC14 PE=2 SV=1 && -	NC_006595.4:37897740-37901510	299.427	308.29	286.395	695.55	676.835	666.621	298.037	679.668	-1.18906	7.98302e-16	1.30524e-14
478269	LRRC57	leucine rich repeat containing 57%2C transcript variant X2 && sp|Q5FVI3|LRC57_RAT Leucine-rich repeat-containing protein 57 OS=Rattus norvegicus OX=10116 GN=Lrrc57 PE=2 SV=1 && PF13855:Leucine rich repeat	NC_006612.4:9554594-9559683	2252.84	2327.19	2313.95	4023.73	4015.54	4016.72	2298	4018.66	-0.806298	1.95653e-12	2.3644e-11
485212	LRTOMT	leucine rich transmembrane and O-methyltransferase domain containing && sp|Q5EAD8|LRC51_BOVIN Leucine-rich repeat-containing protein 51 OS=Bos taurus OX=9913 GN=LRRC51 PE=2 SV=1 && PF14580:Leucine-rich repeat	NC_006603.4:25757351-25770000	232.216	252.236	225.162	530.273	530.349	486.723	236.538	515.782	-1.1243	2.71297e-12	3.21383e-11
612077	LRRC71	leucine rich repeat containing 71%2C transcript variant X1 && sp|Q8N4P6|LRC71_HUMAN Leucine-rich repeat-containing protein 71 OS=Homo sapiens OX=9606 GN=LRRC71 PE=2 SV=1 && -	NC_006589.4:40586688-40597167	10.2068	15.0136	14.8199	65.9141	80.7858	49.9699	13.3468	65.5566	-2.285	5.52878e-10	5.08837e-09
490218	LRRC7	leucine rich repeat containing 7%2C transcript variant X1 && sp|Q96NW7|LRRC7_HUMAN Leucine-rich repeat-containing protein 7 OS=Homo sapiens OX=9606 GN=LRRC7 PE=1 SV=1 && PF13855:Leucine rich repeat|PF00595:PDZ domain	NC_006588.4:78192058-78683655	14.2791	12.013	25.7153	97.4438	65.6877	76.9559	17.3358	80.0291	-2.19808	1.23523e-09	1.09075e-08
609579	LRRC20	leucine rich repeat containing 20%2C transcript variant X1 && sp|Q8CI70|LRC20_MOUSE Leucine-rich repeat-containing protein 20 OS=Mus musculus OX=10090 GN=Lrrc20 PE=1 SV=1 && PF13855:Leucine rich repeat	NC_006586.4:21359561-21444527	1044.94	1004.95	1094.27	1658.66	1768.86	1899.92	1048.05	1775.81	-0.760658	1.72216e-09	1.48943e-08
487800	LRRC3	leucine rich repeat containing 3%2C transcript variant X3 && sp|A6H793|LRRC3_BOVIN Leucine-rich repeat-containing protein 3 OS=Bos taurus OX=9913 GN=LRRC3 PE=2 SV=1 && PF01462:Leucine rich repeat N-terminal domain|PF13855:Leucine rich repeat	NC_006613.4:37420414-37424165	51.937	64.0574	35.5135	150.55	129.312	123.929	50.5026	134.597	-1.41233	1.52898e-07	1.0315e-06
488001	LRRC58	leucine rich repeat containing 58 && sp|Q96CX6|LRC58_HUMAN Leucine-rich repeat-containing protein 58 OS=Homo sapiens OX=9606 GN=LRRC58 PE=1 SV=2 && PF13855:Leucine rich repeat|PF12799:Leucine Rich repeats (2 copies)	NC_006615.4:23871217-23891596	26520.7	23827.4	25337.9	33669.4	33089	32553.5	25228.7	33104	-0.391941	0.000820158	0.00300725
608535	LRRC41	leucine rich repeat containing 41%2C transcript variant X1 && sp|Q5M9H1|LRC41_RAT Leucine-rich repeat-containing protein 41 OS=Rattus norvegicus OX=10116 GN=Lrrc41 PE=2 SV=1 && -	NC_006597.4:14205978-14234089	3654.24	3657.44	3676.84	4390.66	5188.36	4723.31	3662.84	4767.44	-0.380224	0.00159771	0.00548176
609936	LRRC24	leucine rich repeat containing 24%2C transcript variant X1 && sp|Q50LG9|LRC24_HUMAN Leucine-rich repeat-containing protein 24 OS=Homo sapiens OX=9606 GN=LRRC24 PE=2 SV=2 && -	NC_006595.4:37901831-37907263	363.6	332.315	421.736	436.77	502.066	538.695	372.55	492.51	-0.402458	0.0170631	0.0449041
481847	LRRC1	leucine rich repeat containing 1%2C transcript variant X1 && sp|Q9BTT6|LRRC1_HUMAN Leucine-rich repeat-containing protein 1 OS=Homo sapiens OX=9606 GN=LRRC1 PE=1 SV=1 && PF13855:Leucine rich repeat	NC_006594.4:21187372-21317260	1057.15	975.919	1010.31	1287.8	1242.54	1178.33	1014.46	1236.22	-0.285235	0.0282275	0.0696022
607997	LRRC4	leucine rich repeat containing 4 && sp|Q9HBW1|LRRC4_HUMAN Leucine-rich repeat-containing protein 4 OS=Homo sapiens OX=9606 GN=LRRC4 PE=1 SV=2 && -	NC_006596.4:8010280-8013846	2.06729	18.0118	0	21.6243	30.2906	23.9861	6.69302	25.3003	-1.90125	0.0293419	0.0719518
480539	LRRC46	leucine rich repeat containing 46 && sp|Q4R747|LRC46_MACFA Leucine-rich repeat-containing protein 46 OS=Macaca fascicularis OX=9541 GN=LRRC46 PE=2 SV=1 && PF12799:Leucine Rich repeats (2 copies)	NC_006591.4:23630808-23636213	32.6256	40.0378	47.4276	71.8442	46.5016	70.9605	40.0303	63.1021	-0.654846	0.0376646	0.0891283
