# Supplementary material for: RNA sequencing reveals dynamic expression of genes related to innate immune responses in canine small intestinal epithelial cells induced by Echinococcus granulosus protoscoleces
Source: Front Vet Sci. 2024 Nov 29;11:1503995. doi: 10.3389/fvets.2024.1503995 (PMC11638162; doi:10.3389/fvets.2024.1503995)
Supplement: Supplementary file 11 [file Table_11.XLSX]

## Sheet: PSC 12h vs PBS 12h
gene_id	gene_name	gene_description	gene_locus	PSC_12h_1	PSC_12h_3	PSC_12h_2	PBS_12h_2	PBS_12h_3	PBS_12h_1	PSC_12h	PBS_12h	log2FoldChange	pvalue	padj
100683931	ICAM3	intercellular adhesion molecule 3%2C transcript variant X19 && sp|Q5NKU6|ICAM3_PANTR Intercellular adhesion molecule 3 OS=Pan troglodytes OX=9598 GN=ICAM3 PE=2 SV=1 && -	NC_006602.4:50646528-50653603	23.7311	25.506	37.8181	3.90088	1.93796	5.18624	29.0184	3.67503	2.93019	5.27752e-08	2.97661e-07
403975	ICAM1	intercellular adhesion molecule 1 && sp|P33729|ICAM1_CANLF Intercellular adhesion molecule 1 (Fragment) OS=Canis lupus familiaris OX=9615 GN=ICAM1 PE=2 SV=2 && PF03921:Intercellular adhesion molecule (ICAM), N-terminal domain	NC_006602.4:50688470-50697454	935.851	1062.93	927.722	686.55	625.785	728.511	975.502	680.282	0.519622	0.000116599	0.000408918
484958	ICAM5	intercellular adhesion molecule 5 && sp|Q9UMF0|ICAM5_HUMAN Intercellular adhesion molecule 5 OS=Homo sapiens OX=9606 GN=ICAM5 PE=1 SV=3 && PF13927:Immunoglobulin domain|PF03921:Intercellular adhesion molecule (ICAM), N-terminal domain	NC_006602.4:50678819-50685773	17.2034	21.1386	16.3769	5.83009	3.87733	13.0998	18.2396	7.6024	1.24502	0.0194817	0.0434158
611852	TICAM1	toll like receptor adaptor molecule 1%2C transcript variant X4 && sp|Q8IUC6|TCAM1_HUMAN TIR domain-containing adapter molecule 1 OS=Homo sapiens OX=9606 GN=TICAM1 PE=1 SV=1 && PF12721:RIP homotypic interaction motif|PF17798:TRIF N-terminal domain	NC_006602.4:54672888-54686637	392.798	436.546	366.639	278.888	291.402	299.371	398.661	289.887	0.459334	0.00413505	0.0108259
488166	TNIK	TRAF2 and NCK interacting kinase%2C transcript variant X1 && sp|Q9UKE5|TNIK_HUMAN TRAF2 and NCK-interacting protein kinase OS=Homo sapiens OX=9606 GN=TNIK PE=1 SV=1 && PF00069:Protein kinase domain|PF00780:CNH domain	NC_006616.4:44437640-44820028	4694.92	4306.37	4657.6	2739.36	2796.68	2603.46	4552.96	2713.17	0.746876	1.88982e-12	1.71235e-11
607019	MAPK11	mitogen-activated protein kinase 11%2C transcript variant X6 && sp|Q9WUI1|MK11_MOUSE Mitogen-activated protein kinase 11 OS=Mus musculus OX=10090 GN=Mapk11 PE=1 SV=2 && PF00069:Protein kinase domain	NC_006592.4:16955828-16963117	138.708	208.553	170.759	14.6455	12.7102	10.8986	172.674	12.7514	3.74869	1.08862e-34	3.83992e-33
481183	MAPK8IP2	mitogen-activated protein kinase 8 interacting protein 2 && sp|Q13387|JIP2_HUMAN C-Jun-amino-terminal kinase-interacting protein 2 OS=Homo sapiens OX=9606 GN=MAPK8IP2 PE=1 SV=2 && PF00640:Phosphotyrosine interaction domain (PTB/PID)|PF14604:Variant SH3 domain	NC_006592.4:16680259-16690122	176.934	154.791	151.265	35.1119	41.1147	26.7877	160.997	34.3381	2.22833	7.06212e-20	1.15387e-18
100685499	MAP3K13	mitogen-activated protein kinase kinase kinase 13%2C transcript variant X1 && sp|Q5R8X7|M3K13_PONAB Mitogen-activated protein kinase kinase kinase 13 OS=Pongo abelii OX=9601 GN=MAP3K13 PE=2 SV=1 && -	NC_006616.4:22196773-22338512	201.647	167.589	193.523	56.6024	57.736	35.9298	187.586	50.0894	1.90537	1.82495e-15	2.13715e-14
102156745	MAP3K7	mitogen-activated protein kinase kinase kinase 7%2C transcript variant X1 && sp|O43318|M3K7_HUMAN Mitogen-activated protein kinase kinase kinase 7 OS=Homo sapiens OX=9606 GN=MAP3K7 PE=1 SV=1 && PF07714:Protein tyrosine kinase	NC_006594.4:49477606-49546370	6488.23	6595.63	6818.4	4536.65	4627.21	4817.37	6634.09	4660.41	0.509371	3.69384e-07	1.86905e-06
489547	MAP2K3	mitogen-activated protein kinase kinase 3 && sp|P46734|MP2K3_HUMAN Dual specificity mitogen-activated protein kinase kinase 3 OS=Homo sapiens OX=9606 GN=MAP2K3 PE=1 SV=2 && PF00069:Protein kinase domain	NC_006587.4:42870421-42900078	671.671	607.361	605.801	370.554	390.167	400.27	628.278	386.997	0.698632	1.04057e-06	4.97084e-06
480329	MAPK1IP1L	mitogen-activated protein kinase 1 interacting protein 1 like%2C transcript variant X2 && - && PF15822:MAPK-interacting and spindle-stabilising protein-like	NC_006590.4:30659482-30686965	3888.97	3674.62	3580.04	2350.18	2638.25	2954.2	3714.54	2647.54	0.488308	3.47221e-05	0.000132316
609129	MAP3K7CL	MAP3K7 C-terminal like%2C transcript variant X1 && sp|P57077|M3KCL_HUMAN MAP3K7 C-terminal-like protein OS=Homo sapiens OX=9606 GN=MAP3K7CL PE=1 SV=2 && -	NC_006613.4:24068568-24160904	58.0187	47.8781	80.1147	29.3188	24.4627	13.1053	62.0039	22.2956	1.47315	4.82634e-05	0.000179576
607023	MAPK12	mitogen-activated protein kinase 12%2C transcript variant X1 && sp|P53778|MK12_HUMAN Mitogen-activated protein kinase 12 OS=Homo sapiens OX=9606 GN=MAPK12 PE=1 SV=3 && PF00069:Protein kinase domain	NC_006592.4:16964857-16973137	11.6853	9.50143	2.34199	4.16334e-17	4.16334e-17	4.16334e-17	7.8429	4.16334e-17	6.0002	0.000540505	0.00168546
490685	MAP4K5	mitogen-activated protein kinase kinase kinase kinase 5%2C transcript variant X2 && sp|Q9Y4K4|M4K5_HUMAN Mitogen-activated protein kinase kinase kinase kinase 5 OS=Homo sapiens OX=9606 GN=MAP4K5 PE=1 SV=2 && PF00780:CNH domain|PF00069:Protein kinase domain	NC_006590.4:26604503-26713962	8164.81	4736.9	5110.35	4315.3	4080.57	4450.29	6004.02	4282.05	0.487601	0.00436679	0.0113747
484504	MAP3K10	mitogen-activated protein kinase kinase kinase 10%2C transcript variant X1 && sp|Q02779|M3K10_HUMAN Mitogen-activated protein kinase kinase kinase 10 OS=Homo sapiens OX=9606 GN=MAP3K10 PE=1 SV=3 && PF07714:Protein tyrosine kinase|PF14604:Variant SH3 domain	NC_006583.4:112823096-112840182	135.447	193.739	158.818	117.012	100.656	142.083	162.668	119.917	0.438636	0.0490674	0.0979144
488660	ATF6	activating transcription factor 6%2C transcript variant X2 && sp|P18850|ATF6A_HUMAN Cyclic AMP-dependent transcription factor ATF-6 alpha OS=Homo sapiens OX=9606 GN=ATF6 PE=1 SV=3 && -	NC_006620.4:20758598-20956710	5079.15	4853.24	5244.81	4250.93	4328.97	4300.93	5059.07	4293.61	0.236657	0.0195309	0.043509
479678	NFATC3	nuclear factor of activated T cells 3%2C transcript variant X1 && sp|Q12968|NFAC3_HUMAN Nuclear factor of activated T-cells, cytoplasmic 3 OS=Homo sapiens OX=9606 GN=NFATC3 PE=1 SV=1 && PF00554:Rel homology DNA-binding domain|PF16179:Rel homology dimerisation domain	NC_006587.4:81284804-81424209	1635.41	1525.22	1586.62	971.275	989.57	1116.03	1582.42	1025.62	0.625147	1.33215e-07	7.16608e-07
485930	NFATC2	nuclear factor of activated T cells 2%2C transcript variant X2 && sp|Q13469|NFAC2_HUMAN Nuclear factor of activated T-cells, cytoplasmic 2 OS=Homo sapiens OX=9606 GN=NFATC2 PE=1 SV=2 && PF00554:Rel homology DNA-binding domain|PF16179:Rel homology dimerisation domain	NC_006606.4:36848834-36994081	85.6159	58.4385	66.4098	30.1854	41.098	38.2154	70.1547	36.4996	0.939634	0.000897105	0.00267955
483925	NFATC1	nuclear factor of activated T cells 1%2C transcript variant X2 && sp|O95644|NFAC1_HUMAN Nuclear factor of activated T-cells, cytoplasmic 1 OS=Homo sapiens OX=9606 GN=NFATC1 PE=1 SV=3 && PF16179:Rel homology dimerisation domain|PF00554:Rel homology DNA-binding domain	NC_006583.4:2030800-2126866	294.502	473.594	490.12	335.507	283.531	322.244	419.406	313.761	0.418473	0.0454272	0.0914471
481047	BCORL1	BCL6 corepressor like 1%2C transcript variant X19 && sp|Q5H9F3|BCORL_HUMAN BCL-6 corepressor-like protein 1 OS=Homo sapiens OX=9606 GN=BCORL1 PE=1 SV=1 && PF16553:BCORL-PCGF1-binding domain|PF12796:Ankyrin repeats (3 copies)	NC_006621.4:87328963-87393319	448.546	477.893	393.874	143.276	169.161	202.309	440.104	171.582	1.35717	4.6558e-13	4.43519e-12
403416	BCL2	BCL2 apoptosis regulator && sp|P10415|BCL2_HUMAN Apoptosis regulator Bcl-2 OS=Homo sapiens OX=9606 GN=BCL2 PE=1 SV=2 && PF02180:Bcl-2 homology region 4|PF00452:Apoptosis regulator proteins, Bcl-2 family	NC_006583.4:14699877-14866689	221.236	220.597	304.081	100.499	73.2784	91.6387	248.638	88.4721	1.48901	2.3989e-11	1.9527e-10
609594	BNIP1	BCL2 interacting protein 1%2C transcript variant X2 && sp|Q12981|SEC20_HUMAN Vesicle transport protein SEC20 OS=Homo sapiens OX=9606 GN=BNIP1 PE=1 SV=3 && PF03908:Sec20	NC_006586.4:39200999-39248948	2066.89	2047.72	2158.57	1506.75	1330.84	1307.96	2091.06	1381.85	0.597756	1.6131e-07	8.57976e-07
480880	BCOR	BCL6 corepressor%2C transcript variant X7 && sp|Q6W2J9|BCOR_HUMAN BCL-6 corepressor OS=Homo sapiens OX=9606 GN=BCOR PE=1 SV=1 && PF12796:Ankyrin repeats (3 copies)|PF15808:BCL-6 co-repressor, non-ankyrin-repeat region|PF16553:BCORL-PCGF1-binding domain	NC_006621.4:21969928-22084065	694.286	646.595	694.853	421.259	433.176	478.419	678.578	444.285	0.610333	1.44122e-05	5.83093e-05
612349	BCL3	BCL3 transcription coactivator && sp|P20749|BCL3_HUMAN B-cell lymphoma 3 protein OS=Homo sapiens OX=9606 GN=BCL3 PE=1 SV=2 && PF12796:Ankyrin repeats (3 copies)	NC_006583.4:110101153-110110307	129.756	121.879	109.974	74.1485	65.5044	63.436	120.537	67.6963	0.831814	0.000124088	0.000432906
606767	BCL2L15	BCL2 like 15%2C transcript variant X1 && sp|Q5TBC7|B2L15_HUMAN Bcl-2-like protein 15 OS=Homo sapiens OX=9606 GN=BCL2L15 PE=1 SV=1 && -	NC_006599.4:51341776-51348163	14.077	30.475	12.1638	0	1.94317	7.10138	18.9053	3.01485	2.60194	0.00127063	0.00370004
489377	BCL9L	BCL9 like%2C transcript variant X3 && sp|Q86UU0|BCL9L_HUMAN B-cell CLL/lymphoma 9-like protein OS=Homo sapiens OX=9606 GN=BCL9L PE=1 SV=1 && -	NC_006587.4:14946456-14974487	359.273	295.784	286.175	226.258	193.559	242.774	313.744	220.864	0.505583	0.00570189	0.0145081
490611	BCL2L2	BCL2 like 2 && sp|Q1RMX3|B2CL2_BOVIN Bcl-2-like protein 2 OS=Bos taurus OX=9913 GN=BCL2L2 PE=1 SV=1 && PF00452:Apoptosis regulator proteins, Bcl-2 family|PF02180:Bcl-2 homology region 4	NC_006590.4:3517730-3520191	345.561	364.535	329.604	204.7	262.085	284.445	346.566	250.41	0.467943	0.00927196	0.0224407
489673	IRF8	interferon regulatory factor 8 && sp|Q02556|IRF8_HUMAN Interferon regulatory factor 8 OS=Homo sapiens OX=9606 GN=IRF8 PE=1 SV=2 && PF10401:Interferon-regulatory factor 3|PF00605:Interferon regulatory factor transcription factor	NC_006587.4:66805485-66828693	39.6979	40.2592	37.0286	0	0	1.77999	38.9952	0.593329	5.72083	7.65696e-20	1.2427e-18
480015	IRF6	interferon regulatory factor 6%2C transcript variant X1 && sp|O14896|IRF6_HUMAN Interferon regulatory factor 6 OS=Homo sapiens OX=9606 GN=IRF6 PE=1 SV=1 && PF10401:Interferon-regulatory factor 3|PF00605:Interferon regulatory factor transcription factor	NC_006589.4:8024947-8044365	3.22559	3.18575	3.26817	4.16334e-17	4.16334e-17	4.16334e-17	3.22651	4.16334e-17	4.74735	0.0162671	0.0370405
489673	IRF8	interferon regulatory factor 8 && sp|Q02556|IRF8_HUMAN Interferon regulatory factor 8 OS=Homo sapiens OX=9606 GN=IRF8 PE=1 SV=2 && PF10401:Interferon-regulatory factor 3|PF00605:Interferon regulatory factor transcription factor	NC_006587.4:66805485-66828693	46.8204	24.0262	50.3989	0	4.02662	0	40.4152	1.34221	4.79715	1.58792e-11	1.72606e-10
609293	IL3RA	interleukin 3 receptor subunit alpha%2C transcript variant X3 && sp|P26951|IL3RA_HUMAN Interleukin-3 receptor subunit alpha OS=Homo sapiens OX=9606 GN=IL3RA PE=1 SV=1 && PF09240:Interleukin-6 receptor alpha chain, binding|PF18611:IL-3 receptor alpha chain N-terminal domain	NC_006621.4:835696-852616	230.858	301.818	224.225	23.4124	21.5049	22.0147	252.3	22.3107	3.49197	2.01547e-42	9.544e-41
484661	IL17RE	interleukin 17 receptor E%2C transcript variant X5 && sp|Q8NFR9|I17RE_HUMAN Interleukin-17 receptor E OS=Homo sapiens OX=9606 GN=IL17RE PE=1 SV=1 && -	NC_006602.4:8388150-8409805	454.805	386.915	368.825	50.6618	42.946	83.1212	403.515	58.9097	2.77055	5.66701e-30	1.63014e-28
481838	IL17F	interleukin 17F%2C transcript variant X2 && sp|Q7TNI7|IL17F_MOUSE Interleukin-17F OS=Mus musculus OX=10090 GN=Il17f PE=1 SV=1 && PF06083:Interleukin-17	NC_006594.4:19801660-19805553	36.4931	33.964	39.0913	4.16334e-17	4.16334e-17	4.16334e-17	36.5161	4.16334e-17	8.20054	7.39012e-20	1.2021e-18
481330	IL1R2	interleukin 1 receptor type 2%2C transcript variant X1 && sp|P27930|IL1R2_HUMAN Interleukin-1 receptor type 2 OS=Homo sapiens OX=9606 GN=IL1R2 PE=1 SV=1 && PF18452:Immunoglobulin domain|PF13895:Immunoglobulin domain|PF00047:Immunoglobulin domain	NC_006592.4:40892186-40928279	86.0213	85.99	127.908	18.5734	12.6994	10.8248	99.973	14.0326	2.82484	2.95271e-17	4.00509e-16
100856046	IL22RA2	interleukin 22 receptor subunit alpha 2%2C transcript variant X2 && sp|Q969J5|I22R2_HUMAN Interleukin-22 receptor subunit alpha-2 OS=Homo sapiens OX=9606 GN=IL22RA2 PE=1 SV=1 && PF09294:Interferon-alpha/beta receptor, fibronectin type III|PF01108:Tissue factor	NC_006583.4:30493645-30514393	28.0504	43.3111	33.7516	0	0	2.68081	35.0377	0.893603	5.07017	5.67169e-15	6.33684e-14
480252	IL25	interleukin 25 && sp|Q9H293|IL25_HUMAN Interleukin-25 OS=Homo sapiens OX=9606 GN=IL25 PE=1 SV=1 && -	NC_006590.4:3569370-3572805	30.1746	44.3731	33.7769	0	3.92952	2.56028	36.1082	2.16327	3.98344	9.79645e-13	9.06419e-12
481110	IL23A	interleukin 23 subunit alpha && sp|Q9N2H9|IL23A_PIG Interleukin-23 subunit alpha OS=Sus scrofa OX=9823 GN=IL23A PE=3 SV=1 && -	NC_006592.4:700688-704049	102.884	95.3576	77.4325	27.325	23.4568	23.6676	91.8914	24.8165	1.8838	6.30867e-12	5.43242e-11
442990	IL13	interleukin 13 && sp|Q9N0W9|IL13_CANLF Interleukin-13 OS=Canis lupus familiaris OX=9615 GN=IL13 PE=2 SV=1 && PF03487:Interleukin-13	NC_006593.4:19759917-19762847	37.231	18.1396	17.5905	4.16334e-17	4.16334e-17	4.16334e-17	24.3204	4.16334e-17	7.61724	4.00389e-11	3.18313e-10
609732	IL23R	interleukin 23 receptor && sp|Q5VWK5|IL23R_HUMAN Interleukin-23 receptor OS=Homo sapiens OX=9606 GN=IL23R PE=1 SV=3 && -	NC_006587.4:43492672-43558098	20.4213	30.5424	13.2815	4.16334e-17	4.16334e-17	4.16334e-17	21.4151	4.16334e-17	7.43398	2.18911e-10	1.61224e-09
610961	IL20RB	interleukin 20 receptor subunit beta%2C transcript variant X1 && sp|Q6UXL0|I20RB_HUMAN Interleukin-20 receptor subunit beta OS=Homo sapiens OX=9606 GN=IL20RB PE=1 SV=1 && PF01108:Tissue factor|PF09294:Interferon-alpha/beta receptor, fibronectin type III	NC_006605.4:33368707-33406006	45.2566	68.7153	54.4159	13.654	13.6913	12.6641	56.1293	13.3365	2.06337	2.12696e-09	1.40134e-08
488762	IL16	interleukin 16%2C transcript variant X1 && sp|Q14005|IL16_HUMAN Pro-interleukin-16 OS=Homo sapiens OX=9606 GN=IL16 PE=1 SV=4 && PF00595:PDZ domain	NC_006585.4:59123373-59225302	147.876	101.954	130.458	48.7583	53.809	43.8856	126.763	48.8176	1.37516	3.06767e-08	1.77566e-07
403790	IL5	interleukin 5 && sp|Q95J76|IL5_CANLF Interleukin-5 OS=Canis lupus familiaris OX=9615 GN=IL5 PE=2 SV=1 && PF02025:Interleukin 5	NC_006593.4:19626940-19638473	123.292	118.652	94.8439	50.7343	43.9857	45.7261	112.263	46.8154	1.2598	1.03917e-07	5.67124e-07
612271	IL6R	interleukin 6 receptor%2C transcript variant X2 && sp|O18796|IL6RA_PIG Interleukin-6 receptor subunit alpha OS=Sus scrofa OX=9823 GN=IL6R PE=2 SV=2 && PF09240:Interleukin-6 receptor alpha chain, binding	NC_006589.4:42368082-42410484	303.975	426.921	374.068	188.243	134.843	209.095	368.321	177.394	1.05287	8.36723e-07	4.0472e-06
611377	IL29L	interleukin 29-like && sp|Q8IU54|IFNL1_HUMAN Interferon lambda-1 OS=Homo sapiens OX=9606 GN=IFNL1 PE=1 SV=1 && PF15177:Interleukin-28A	NC_006606.4:35681783-35682355	8.64096	10.5985	11.9142	0	0	0.879158	10.3846	0.293053	4.60373	2.19891e-05	8.65277e-05
403439	IL2RB	interleukin 2 receptor subunit beta%2C transcript variant 1 && sp|Q38J85|IL2RB_MACFA Interleukin-2 receptor subunit beta OS=Macaca fascicularis OX=9541 GN=IL2RB PE=2 SV=1 && PF18707:Interleukin-2 receptor subunit beta N-terminal domain 1	NC_006592.4:27325543-27343512	5.48424	9.54686	13.9808	4.16334e-17	4.16334e-17	4.16334e-17	9.67063	4.16334e-17	6.2981	2.29129e-05	8.98133e-05
403545	IL6ST	interleukin 6 signal transducer && sp|P40189|IL6RB_HUMAN Interleukin-6 receptor subunit beta OS=Homo sapiens OX=9606 GN=IL6ST PE=1 SV=2 && PF06328:Ig-like C2-type domain|PF00041:Fibronectin type III domain|PF09067:Erythropoietin receptor, ligand binding	NC_006584.4:40260413-40306615	20471.2	20091.1	21140.4	15773	15932.2	16414.5	20567.5	16039.9	0.358688	0.000306956	0.000999278
607880	IL27	interleukin 27%2C transcript variant X1 && sp|Q5S1V9|IL27A_PIG Interleukin-27 subunit alpha OS=Sus scrofa OX=9823 GN=IL27 PE=2 SV=1 && -	NC_006588.4:19822685-19827046	11.6587	6.38364	3.39061	4.16334e-17	4.16334e-17	4.16334e-17	7.14433	4.16334e-17	5.86741	0.0005712	0.00177268
611453	IL1RL2	interleukin 1 receptor like 2%2C transcript variant X2 && sp|Q9HB29|ILRL2_HUMAN Interleukin-1 receptor-like 2 OS=Homo sapiens OX=9606 GN=IL1RL2 PE=1 SV=2 && -	NC_006592.4:40698936-40742868	44.1847	73.9166	46.9309	31.2435	17.5388	30.7247	55.0107	26.5023	1.04935	0.00248656	0.0068207
103611085	IL-15L	interleukin 15-like%2C transcript variant X1 && - && -	NC_006583.4:113194117-113197484	42.9662	27.8058	63.712	9.68794	31.4191	10.6618	44.828	17.2563	1.37088	0.00670893	0.0167981
611309	IL11	interleukin 11%2C transcript variant X1 && - && -	NC_006583.4:102368701-102375810	114.767	109.172	103.394	81.9664	71.3782	63.2999	109.111	72.2148	0.595807	0.00706798	0.0176215
403622	IL13RA2	interleukin 13 receptor subunit alpha 2 && sp|Q95LF0|I13R2_CANLF Interleukin-13 receptor subunit alpha-2 OS=Canis lupus familiaris OX=9615 GN=IL13RA2 PE=2 SV=1 && PF09240:Interleukin-6 receptor alpha chain, binding	NC_006621.4:73868563-73897928	178.432	204.659	285.492	115.96	146.682	170.929	222.861	144.524	0.623906	0.00802316	0.0197311
100686057	IL37	interleukin 37 && sp|Q9NZH6|IL37_HUMAN Interleukin-37 OS=Homo sapiens OX=9606 GN=IL37 PE=1 SV=1 && PF00340:Interleukin-1 / 18	NC_006599.4:36861014-36871264	29.1807	59.017	30.6632	10.6564	25.4751	21.3045	39.6203	19.1453	1.04434	0.0164375	0.0373645
492045	IL1RAPL2	interleukin 1 receptor accessory protein like 2%2C transcript variant X1 && sp|Q9NP60|IRPL2_HUMAN X-linked interleukin-1 receptor accessory protein-like 2 OS=Homo sapiens OX=9606 GN=IL1RAPL2 PE=2 SV=1 && PF01582:TIR domain|PF13895:Immunoglobulin domain|PF18452:Immunoglobulin domain	NC_006621.4:64099554-65432679	35.4276	28.739	43.3118	13.5953	21.5201	25.7296	35.8261	20.2817	0.814969	0.0253393	0.0548961
476553	IL5RA	interleukin 5 receptor subunit alpha && sp|Q01344|IL5RA_HUMAN Interleukin-5 receptor subunit alpha OS=Homo sapiens OX=9606 GN=IL5RA PE=1 SV=2 && PF09240:Interleukin-6 receptor alpha chain, binding	NC_006602.4:14274082-14309507	0.0688084	10.4153	2.25178	4.16334e-17	4.16334e-17	4.16334e-17	4.2453	4.16334e-17	5.13901	0.0379346	0.0781021
100686137	IL36G	interleukin 36 gamma%2C transcript variant X1 && sp|Q9NZH8|IL36G_HUMAN Interleukin-36 gamma OS=Homo sapiens OX=9606 GN=IL36G PE=1 SV=1 && PF00340:Interleukin-1 / 18	NC_006599.4:36913566-36918410	14.1348	26.4049	24.9246	10.7377	1.90099	15.6813	21.8214	9.43999	1.20189	0.0479811	0.0960736
487438	TNFRSF8	TNF receptor superfamily member 8%2C transcript variant X1 && sp|P28908|TNR8_HUMAN Tumor necrosis factor receptor superfamily member 8 OS=Homo sapiens OX=9606 GN=TNFRSF8 PE=1 SV=1 && -	NC_006584.4:80718898-80759203	78.38	72.174	92.2508	0	1.96995	0	80.9349	0.65665	6.76495	3.133e-36	1.19421e-34
608274	TNFRSF9	TNF receptor superfamily member 9%2C transcript variant X1 && sp|Q07011|TNR9_HUMAN Tumor necrosis factor receptor superfamily member 9 OS=Homo sapiens OX=9606 GN=TNFRSF9 PE=1 SV=1 && PF00020:TNFR/NGFR cysteine-rich region	NC_006587.4:61557753-61570789	56.8141	46.7276	55.4168	4.16334e-17	4.16334e-17	4.16334e-17	52.9862	4.16334e-17	8.73616	4.19637e-27	1.04595e-25
483620	C1QTNF4	C1q and TNF related 4%2C transcript variant X2 && sp|Q8R066|C1QT4_MOUSE Complement C1q tumor necrosis factor-related protein 4 OS=Mus musculus OX=10090 GN=C1qtnf4 PE=1 SV=1 && PF00386:C1q domain	NC_006600.4:40792685-40796767	80.7495	91.2709	138.683	8.70689	19.5773	22.358	103.568	16.8807	2.60622	7.30145e-13	6.81592e-12
610959	C1QTNF3	C1q and TNF related 3%2C transcript variant X4 && sp|Q9BXJ4|C1QT3_HUMAN Complement C1q tumor necrosis factor-related protein 3 OS=Homo sapiens OX=9606 GN=C1QTNF3 PE=1 SV=1 && -	NC_006586.4:73403467-73429087	161963	159665	166492	101858	102654	104768	162707	103093	0.658321	6.78076e-11	5.26789e-10
100684674	TNFRSF17	TNF receptor superfamily member 17 && sp|Q02223|TNR17_HUMAN Tumor necrosis factor receptor superfamily member 17 OS=Homo sapiens OX=9606 GN=TNFRSF17 PE=1 SV=2 && PF09257:BCMA, TALL-1 binding	NC_006588.4:32222917-32226766	13.8838	12.6933	7.7393	4.16334e-17	4.16334e-17	4.16334e-17	11.4388	4.16334e-17	6.53629	1.59886e-06	7.40608e-06
485545	TNFSF13B	TNF superfamily member 13b && sp|Q9Y275|TN13B_HUMAN Tumor necrosis factor ligand superfamily member 13B OS=Homo sapiens OX=9606 GN=TNFSF13B PE=1 SV=1 && PF00229:TNF(Tumour Necrosis Factor) family	NC_006604.4:56808400-56840043	109.602	113.491	145.436	41.8649	49.8494	68.3899	122.843	53.3681	1.19892	3.50325e-06	1.54789e-05
100688321	LOC100688321	tumor necrosis factor receptor superfamily member 26-like%2C transcript variant X2 && sp|P83626|TNR26_MOUSE Tumor necrosis factor receptor superfamily member 26 OS=Mus musculus OX=10090 GN=Tnfrsf26 PE=2 SV=1 && PF00020:TNFR/NGFR cysteine-rich region|PF00531:Death domain	NC_006600.4:45618336-45638466	31452.6	31773	31707.4	24411.4	23429.4	23730.2	31644.3	23857	0.407533	4.15771e-05	0.000156224
100683774	C1QTNF12	C1q and TNF related 12 && sp|Q5T7M4|ADIPL_HUMAN Adipolin OS=Homo sapiens OX=9606 GN=C1QTNF12 PE=1 SV=2 && -	NC_006587.4:56510469-56515396	41.565	16.1244	30.4276	9.81502	2.91571	1.49801	29.3723	4.74292	2.60747	4.34618e-05	0.000162847
476729	TNFSF9	TNF superfamily member 9%2C transcript variant X3 && sp|P41273|TNFL9_HUMAN Tumor necrosis factor ligand superfamily member 9 OS=Homo sapiens OX=9606 GN=TNFSF9 PE=1 SV=1 && PF00229:TNF(Tumour Necrosis Factor) family	NC_006602.4:53426553-53439382	7.6456	12.7191	17.2374	0	0	2.68081	12.534	0.893603	3.61167	6.69702e-05	0.000243855
481688	TNFSF15	TNF superfamily member 15 && sp|O95150|TNF15_HUMAN Tumor necrosis factor ligand superfamily member 15 OS=Homo sapiens OX=9606 GN=TNFSF15 PE=1 SV=2 && PF00229:TNF(Tumour Necrosis Factor) family	NC_006593.4:67291777-67310991	578.434	580.818	583.97	390.094	331.429	421.714	581.074	381.079	0.607801	7.04003e-05	0.000255562
612608	TNFSF8	TNF superfamily member 8 && sp|P32971|TNFL8_HUMAN Tumor necrosis factor ligand superfamily member 8 OS=Homo sapiens OX=9606 GN=TNFSF8 PE=1 SV=1 && PF00229:TNF(Tumour Necrosis Factor) family	NC_006593.4:67382605-67408573	3.32031	10.5016	6.54178	4.16334e-17	4.16334e-17	4.16334e-17	6.78788	4.16334e-17	5.79414	0.000671149	0.00205545
102153194	TRAP1	TNF receptor associated protein 1 && sp|Q2TBI4|TRAP1_BOVIN Heat shock protein 75 kDa, mitochondrial OS=Bos taurus OX=9913 GN=TRAP1 PE=2 SV=1 && PF00183:Hsp90 protein|PF13589:Histidine kinase-, DNA gyrase B-, and HSP90-like ATPase	NC_006588.4:38873867-38925736	2880.35	3074.65	2925.33	2319.05	2188.42	2373.14	2960.11	2293.53	0.367976	0.00067715	0.00207188
100855912	TNFSF18	TNF superfamily member 18 && sp|Q9UNG2|TNF18_HUMAN Tumor necrosis factor ligand superfamily member 18 OS=Homo sapiens OX=9606 GN=TNFSF18 PE=1 SV=2 && -	NC_006589.4:25514906-25526500	48.2644	44.5499	46.7632	28.3004	23.4504	25.4058	46.5258	25.7189	0.851706	0.0040112	0.0105355
403922	TNF	tumor necrosis factor && sp|P51742|TNFA_CANLF Tumor necrosis factor OS=Canis lupus familiaris OX=9615 GN=TNF PE=2 SV=1 && PF00229:TNF(Tumour Necrosis Factor) family	NC_006594.4:1211002-1212867	14.7637	6.3836	0.129487	4.16334e-17	4.16334e-17	4.16334e-17	7.09225	4.16334e-17	5.86459	0.00689218	0.0172082
403430	PTGER3	prostaglandin E receptor 3%2C transcript variant X1 && sp|P43115|PE2R3_HUMAN Prostaglandin E2 receptor EP3 subtype OS=Homo sapiens OX=9606 GN=PTGER3 PE=1 SV=1 && PF00001:7 transmembrane receptor (rhodopsin family)	NC_006588.4:77575622-77753496	98.6821	80.6942	104.256	0	7.88749	0	94.5442	2.62916	5.17449	2.13973e-28	5.70699e-27
403544	PTGS1	prostaglandin-endoperoxide synthase 1 && sp|Q8HZR1|PGH1_CANLF Prostaglandin G/H synthase 1 OS=Canis lupus familiaris OX=9615 GN=PTGS1 PE=1 SV=2 && PF03098:Animal haem peroxidase	NC_006591.4:59390579-59412227	37.559	32.9325	41.2307	2.87598	9.79078	12.1252	37.2408	8.26399	2.14985	9.05962e-07	4.36338e-06
480383	PTGR2	prostaglandin reductase 2%2C transcript variant X3 && sp|Q8N8N7|PTGR2_HUMAN Prostaglandin reductase 2 OS=Homo sapiens OX=9606 GN=PTGR2 PE=1 SV=1 && PF16884:N-terminal domain of oxidoreductase|PF00107:Zinc-binding dehydrogenase	NC_006590.4:46768242-46805297	1640.8	1561.25	1633.36	1223.92	1078.54	1163.21	1611.8	1155.22	0.480399	2.74759e-05	0.000106418
483805	PTGDR2	prostaglandin D2 receptor 2 && sp|Q9Y5Y4|PD2R2_HUMAN Prostaglandin D2 receptor 2 OS=Homo sapiens OX=9606 GN=PTGDR2 PE=1 SV=3 && PF00001:7 transmembrane receptor (rhodopsin family)	NC_006600.4:54002288-54003490	8.685	24.0678	3.50316	0	0	4.48038	12.0853	1.49346	2.92879	0.011448	0.0270726
100855637	PTGER1	prostaglandin E receptor 1%2C transcript variant X2 && sp|Q9BGL8|PE2R1_CANLF Prostaglandin E2 receptor EP1 subtype OS=Canis lupus familiaris OX=9615 GN=PTGER1 PE=3 SV=1 && PF00069:Protein kinase domain	NC_006602.4:48030811-48039003	69.9446	102.6	79.4658	57.5315	68.5023	48.8356	84.0035	58.2898	0.527423	0.0452184	0.0911144
100856605	MMP21	matrix metallopeptidase 21%2C transcript variant X1 && sp|Q8N119|MMP21_HUMAN Matrix metalloproteinase-21 OS=Homo sapiens OX=9606 GN=MMP21 PE=2 SV=2 && PF00413:Matrixin|PF01471:Putative peptidoglycan binding domain|PF00045:Hemopexin	NC_006610.4:34995633-35002608	26.7927	17.1092	31.3572	4.16334e-17	4.16334e-17	4.16334e-17	25.0864	4.16334e-17	7.66165	1.03854e-12	9.59092e-12
403885	MMP9	matrix metallopeptidase 9 && sp|O18733|MMP9_CANLF Matrix metalloproteinase-9 OS=Canis lupus familiaris OX=9615 GN=MMP9 PE=2 SV=2 && PF00045:Hemopexin|PF01471:Putative peptidoglycan binding domain|PF04886:PT repeat|PF00413:Matrixin|PF00040:Fibronectin type II domain	NC_006606.4:32801110-32807958	11.7794	13.7085	6.66271	4.16334e-17	4.16334e-17	4.16334e-17	10.7169	4.16334e-17	6.4432	4.72972e-06	2.0545e-05
403763	MMP13	matrix metallopeptidase 13 && sp|O62806|MMP13_RABIT Collagenase 3 OS=Oryctolagus cuniculus OX=9986 GN=MMP13 PE=2 SV=1 && PF00045:Hemopexin|PF00413:Matrixin|PF01471:Putative peptidoglycan binding domain	NC_006587.4:28800013-28811179	79.499	70.121	107.307	47.7747	57.7411	42.1107	85.6424	49.2088	0.798606	0.00332835	0.00889502
490046	MMP25	matrix metallopeptidase 25 && sp|Q9NPA2|MMP25_HUMAN Matrix metalloproteinase-25 OS=Homo sapiens OX=9606 GN=MMP25 PE=1 SV=1 && PF01471:Putative peptidoglycan binding domain|PF00045:Hemopexin|PF00413:Matrixin	NC_006588.4:39370770-39380151	5.46795	4.34439	17.0811	0	1.96995	0	8.96446	0.65665	3.59706	0.00404238	0.010607
119865660	MMP24OS	MMP24 opposite strand%2C transcript variant X3 && - && -	NC_006606.4:23887164-23905021	97.6079	88.03	94.5993	65.3463	66.5065	59.1845	93.4124	63.6791	0.552535	0.013288	0.0309273
483356	NPTX1	neuronal pentraxin 1 && sp|Q15818|NPTX1_HUMAN Neuronal pentraxin-1 OS=Homo sapiens OX=9606 GN=NPTX1 PE=1 SV=2 && -	NC_006591.4:2006248-2015635	395.847	392.054	301.552	65.3764	40.9837	69.0427	363.151	58.4676	2.63059	1.95545e-29	5.47451e-28

## Sheet: PSC 24h vs PBS 24h
gene_id	gene_name	gene_description	gene_locus	PSC_24h_2	PSC_24h_3	PSC_24h_1	PBS_24h_2	PBS_24h_3	PBS_24h_1	PSC_24h	PBS_24h	log2FoldChange	pvalue	padj
100683931	ICAM3	intercellular adhesion molecule 3%2C transcript variant X19 && sp|Q5NKU6|ICAM3_PANTR Intercellular adhesion molecule 3 OS=Pan troglodytes OX=9598 GN=ICAM3 PE=2 SV=1 && -	NC_006602.4:50646528-50653603	30.5339	33.0293	16.7537	1.96598	2.02116	1.99882	26.7723	1.99532	3.66524	2.69144e-08	2.01338e-07
480476	LOC480476	intercellular adhesion molecule 5%2C transcript variant X3 && sp|Q5NKV2|ICAM2_PANTR Intercellular adhesion molecule 2 OS=Pan troglodytes OX=9598 GN=ICAM2 PE=2 SV=1 && PF03921:Intercellular adhesion molecule (ICAM), N-terminal domain	NC_006591.4:12768205-12780265	5.11415	6.00647	12.8647	1.38778e-17	1.38778e-17	1.38778e-17	7.99512	1.38778e-17	6.02033	0.00026969	0.00109416
484958	ICAM5	intercellular adhesion molecule 5 && sp|Q9UMF0|ICAM5_HUMAN Intercellular adhesion molecule 5 OS=Homo sapiens OX=9606 GN=ICAM5 PE=1 SV=3 && PF13927:Immunoglobulin domain|PF03921:Intercellular adhesion molecule (ICAM), N-terminal domain	NC_006602.4:50678819-50685773	14.3152	33.0287	27.6621	13.8032	8.08733	5.99584	25.002	9.29547	1.41502	0.0090517	0.0257791
100688511	TRAF4	TNF receptor associated factor 4 && sp|Q9BUZ4|TRAF4_HUMAN TNF receptor-associated factor 4 OS=Homo sapiens OX=9606 GN=TRAF4 PE=1 SV=1 && PF02176:TRAF-type zinc finger|PF00097:Zinc finger, C3HC4 type (RING finger)	NC_006591.4:42089448-42095453	1542.96	1522.43	1501.15	910.021	909.173	819.533	1522.18	879.576	0.791159	5.62918e-10	5.17653e-09
488166	TNIK	TRAF2 and NCK interacting kinase%2C transcript variant X1 && sp|Q9UKE5|TNIK_HUMAN TRAF2 and NCK-interacting protein kinase OS=Homo sapiens OX=9606 GN=TNIK PE=1 SV=1 && PF00069:Protein kinase domain|PF00780:CNH domain	NC_006616.4:44437640-44820028	3589.07	3762.54	3784.49	2784.14	2728.55	2938.33	3712.03	2817.01	0.398038	0.000606185	0.00228623
100685499	MAP3K13	mitogen-activated protein kinase kinase kinase 13%2C transcript variant X1 && sp|Q5R8X7|M3K13_PONAB Mitogen-activated protein kinase kinase kinase 13 OS=Pongo abelii OX=9601 GN=MAP3K13 PE=2 SV=1 && -	NC_006616.4:22196773-22338512	407.414	435.41	490.862	44.2187	79.7654	57.9667	444.562	60.6503	2.87193	2.0056e-35	1.03134e-33
609129	MAP3K7CL	MAP3K7 C-terminal like%2C transcript variant X1 && sp|P57077|M3KCL_HUMAN MAP3K7 C-terminal-like protein OS=Homo sapiens OX=9606 GN=MAP3K7CL PE=1 SV=2 && -	NC_006613.4:24068568-24160904	136.494	142.134	159.021	18.6949	19.1902	15.9905	145.883	17.9586	3.01338	5.27783e-27	1.81146e-25
607019	MAPK11	mitogen-activated protein kinase 11%2C transcript variant X6 && sp|Q9WUI1|MK11_MOUSE Mitogen-activated protein kinase 11 OS=Mus musculus OX=10090 GN=Mapk11 PE=1 SV=2 && PF00069:Protein kinase domain	NC_006592.4:16955828-16963117	83.5851	132.122	125.444	26.5805	18.1992	23.9865	113.717	22.9221	2.30408	4.50923e-13	5.76421e-12
102156745	MAP3K7	mitogen-activated protein kinase kinase kinase 7%2C transcript variant X1 && sp|O43318|M3K7_HUMAN Mitogen-activated protein kinase kinase kinase 7 OS=Homo sapiens OX=9606 GN=MAP3K7 PE=1 SV=1 && PF07714:Protein tyrosine kinase	NC_006594.4:49477606-49546370	6161.71	6535.15	6851.01	3783.7	3236.69	3648.93	6515.96	3556.44	0.873509	8.51419e-13	1.06388e-11
481183	MAPK8IP2	mitogen-activated protein kinase 8 interacting protein 2 && sp|Q13387|JIP2_HUMAN C-Jun-amino-terminal kinase-interacting protein 2 OS=Homo sapiens OX=9606 GN=MAPK8IP2 PE=1 SV=2 && PF00640:Phosphotyrosine interaction domain (PTB/PID)|PF14604:Variant SH3 domain	NC_006592.4:16680259-16690122	150.755	190.176	146.144	30.4548	63.5829	29.9814	162.358	41.3397	1.97062	2.92494e-10	2.77172e-09
478311	MAPK6	mitogen-activated protein kinase 6%2C transcript variant X1 && sp|Q16659|MK06_HUMAN Mitogen-activated protein kinase 6 OS=Homo sapiens OX=9606 GN=MAPK6 PE=1 SV=1 && PF00069:Protein kinase domain	NC_006612.4:17629919-17666142	18731.5	18305.2	19536.7	14263.1	13640.7	13178.5	18857.8	13694.1	0.461605	7.46061e-05	0.000336832
100855877	MAPK3	mitogen-activated protein kinase 3 && sp|P27361|MK03_HUMAN Mitogen-activated protein kinase 3 OS=Homo sapiens OX=9606 GN=MAPK3 PE=1 SV=4 && PF00069:Protein kinase domain	NC_006588.4:19687831-19694273	3669.52	3765.54	3818.07	2670.99	3103.31	2769.43	3751.05	2847.91	0.397407	0.000937174	0.00339191
480293	MBIP	MAP3K12 binding inhibitory protein 1%2C transcript variant X1 && sp|Q9NS73|MBIP1_HUMAN MAP3K12-binding inhibitory protein 1 OS=Homo sapiens OX=9606 GN=MBIP PE=1 SV=2 && -	NC_006590.4:14683507-14706043	1622.41	1584.49	1639.42	1361.6	1112.25	1337.24	1615.44	1270.36	0.346599	0.00746436	0.0217857
482080	MAPK15	mitogen-activated protein kinase 15%2C transcript variant X5 && sp|Q9Z2A6|MK15_RAT Mitogen-activated protein kinase 15 OS=Rattus norvegicus OX=10116 GN=Mapk15 PE=1 SV=2 && PF00069:Protein kinase domain	NC_006595.4:37273594-37279329	44.8376	53.0495	54.3271	17.7194	29.2416	0	50.7381	15.6536	1.68773	0.0162545	0.0430149
486674	ATF7IP	activating transcription factor 7 interacting protein%2C transcript variant X9 && sp|Q6VMQ6|MCAF1_HUMAN Activating transcription factor 7-interacting protein 1 OS=Homo sapiens OX=9606 GN=ATF7IP PE=1 SV=3 && PF16788:ATF-interacting protein binding domain|PF16794:Fibronectin-III type domain	NC_006609.4:14254240-14366422	5448.77	5460.14	5470.33	3832.87	3970.07	3767.86	5459.74	3856.93	0.50137	9.53987e-06	4.98943e-05
490283	BATF3	basic leucine zipper ATF-like transcription factor 3 && sp|Q9NR55|BATF3_HUMAN Basic leucine zipper transcriptional factor ATF-like 3 OS=Homo sapiens OX=9606 GN=BATF3 PE=1 SV=1 && PF00170:bZIP transcription factor	NC_006589.4:10418597-10431359	57.0536	69.0637	60.2381	12.7312	25.257	38.9803	62.1185	25.6562	1.27185	0.000888081	0.00323079
476783	CREBZF	CREB/ATF bZIP transcription factor%2C transcript variant X1 && sp|Q9NS37|ZHANG_HUMAN CREB/ATF bZIP transcription factor OS=Homo sapiens OX=9606 GN=CREBZF PE=1 SV=2 && PF00170:bZIP transcription factor	NC_006603.4:13644435-13650065	3700.06	3300.11	3712.4	2917.94	2791.18	2892.36	3570.86	2867.16	0.316626	0.0075327	0.0219539
102155535	BIK	BCL2 interacting killer && sp|O70337|BIK_MOUSE Bcl-2-interacting killer OS=Mus musculus OX=10090 GN=Bik PE=1 SV=1 && PF12201:Bcl2-interacting killer, BH3-domain containing	NC_006592.4:22354097-22370473	75.3997	100.092	83.9401	16.7257	11.1305	20.989	86.4773	16.2817	2.39971	7.5254e-13	9.45545e-12
477742	BCL2L13	BCL2 like 13%2C transcript variant X11 && sp|Q9BXK5|B2L13_HUMAN Bcl-2-like protein 13 OS=Homo sapiens OX=9606 GN=BCL2L13 PE=1 SV=1 && PF00452:Apoptosis regulator proteins, Bcl-2 family	NC_006609.4:1342596-1426741	7819.74	7685.23	7766.5	5002.59	5275.25	5183.05	7757.16	5153.63	0.589932	1.57838e-07	1.06337e-06
606767	BCL2L15	BCL2 like 15%2C transcript variant X1 && sp|Q5TBC7|B2L15_HUMAN Bcl-2-like protein 15 OS=Homo sapiens OX=9606 GN=BCL2L15 PE=1 SV=1 && -	NC_006599.4:51341776-51348163	14.2828	14.0145	25.7116	0.977873	4.02889	0	18.003	1.66892	3.33865	3.57434e-05	0.000170481
609594	BNIP1	BCL2 interacting protein 1%2C transcript variant X2 && sp|Q12981|SEC20_HUMAN Vesicle transport protein SEC20 OS=Homo sapiens OX=9606 GN=BNIP1 PE=1 SV=3 && PF03908:Sec20	NC_006586.4:39200999-39248948	2012.47	1850.74	1955.45	1458	1376.9	1373.22	1939.55	1402.71	0.467441	6.4345e-05	0.000294117
490611	BCL2L2	BCL2 like 2 && sp|Q1RMX3|B2CL2_BOVIN Bcl-2-like protein 2 OS=Bos taurus OX=9913 GN=BCL2L2 PE=1 SV=1 && PF00452:Apoptosis regulator proteins, Bcl-2 family|PF02180:Bcl-2 homology region 4	NC_006590.4:3517730-3520191	391.104	442.415	387.128	233.122	254.58	314.823	406.882	267.508	0.604863	0.000765456	0.00282644
612476	BCL11B	BAF chromatin remodeling complex subunit BCL11B%2C transcript variant X3 && sp|Q9C0K0|BC11B_HUMAN B-cell lymphoma/leukemia 11B OS=Homo sapiens OX=9606 GN=BCL11B PE=1 SV=1 && PF00096:Zinc finger, C2H2 type	NC_006590.4:67145953-67237226	5.08767	6.005	1.96287	1.38778e-17	1.38778e-17	1.38778e-17	4.35185	1.38778e-17	5.16323	0.0107834	0.0300534
489673	IRF8	interferon regulatory factor 8 && sp|Q02556|IRF8_HUMAN Interferon regulatory factor 8 OS=Homo sapiens OX=9606 GN=IRF8 PE=1 SV=2 && PF10401:Interferon-regulatory factor 3|PF00605:Interferon regulatory factor transcription factor	NC_006587.4:66805485-66828693	46.8204	24.0262	50.3989	0	4.02662	0	40.4152	1.34221	4.79715	1.58792e-11	1.72606e-10
609293	IL3RA	interleukin 3 receptor subunit alpha%2C transcript variant X3 && sp|P26951|IL3RA_HUMAN Interleukin-3 receptor subunit alpha OS=Homo sapiens OX=9606 GN=IL3RA PE=1 SV=1 && PF09240:Interleukin-6 receptor alpha chain, binding|PF18611:IL-3 receptor alpha chain N-terminal domain	NC_006621.4:835696-852616	372.784	411.387	424.68	48.2783	24.2686	25.9841	402.95	32.8437	3.61083	1.38913e-45	1.13499e-43
484661	IL17RE	interleukin 17 receptor E%2C transcript variant X5 && sp|Q8NFR9|I17RE_HUMAN Interleukin-17 receptor E OS=Homo sapiens OX=9606 GN=IL17RE PE=1 SV=1 && -	NC_006602.4:8388150-8409805	391.078	360.34	381.216	41.2679	53.5484	75.9591	377.545	56.9252	2.72715	7.71152e-32	3.40581e-30
481838	IL17F	interleukin 17F%2C transcript variant X2 && sp|Q7TNI7|IL17F_MOUSE Interleukin-17F OS=Mus musculus OX=10090 GN=Il17f PE=1 SV=1 && PF06083:Interleukin-17	NC_006594.4:19801660-19805553	43.845	80.0708	48.3687	1.38778e-17	1.38778e-17	1.38778e-17	57.4282	1.38778e-17	8.84689	2.47158e-22	6.45641e-21
481330	IL1R2	interleukin 1 receptor type 2%2C transcript variant X1 && sp|P27930|IL1R2_HUMAN Interleukin-1 receptor type 2 OS=Homo sapiens OX=9606 GN=IL1R2 PE=1 SV=1 && PF18452:Immunoglobulin domain|PF13895:Immunoglobulin domain|PF00047:Immunoglobulin domain	NC_006592.4:40892186-40928279	97.7852	95.0905	113.594	4.89513	4.05825	16.9925	102.157	8.64861	3.54332	3.94208e-18	7.72501e-17
100856046	IL22RA2	interleukin 22 receptor subunit alpha 2%2C transcript variant X2 && sp|Q969J5|I22R2_HUMAN Interleukin-22 receptor subunit alpha-2 OS=Homo sapiens OX=9606 GN=IL22RA2 PE=1 SV=1 && PF09294:Interferon-alpha/beta receptor, fibronectin type III|PF01108:Tissue factor	NC_006583.4:30493645-30514393	66.1251	25.0282	55.3235	0	0.000834777	0.99957	48.8256	0.333468	6.74136	8.13456e-16	1.32707e-14
442990	IL13	interleukin 13 && sp|Q9N0W9|IL13_CANLF Interleukin-13 OS=Canis lupus familiaris OX=9615 GN=IL13 PE=2 SV=1 && PF03487:Interleukin-13	NC_006593.4:19759917-19762847	22.3995	27.0236	13.7978	1.38778e-17	1.38778e-17	1.38778e-17	21.0736	1.38778e-17	7.40624	4.00046e-10	3.74148e-09
480252	IL25	interleukin 25 && sp|Q9H293|IL25_HUMAN Interleukin-25 OS=Homo sapiens OX=9606 GN=IL25 PE=1 SV=1 && -	NC_006590.4:3569370-3572805	26.4405	17.017	16.775	1.38778e-17	1.38778e-17	1.38778e-17	20.0775	1.38778e-17	7.33692	4.38101e-10	4.08311e-09
611309	IL11	interleukin 11%2C transcript variant X1 && - && -	NC_006583.4:102368701-102375810	158.899	165.156	182.722	69.8423	68.7001	76.9567	168.926	71.8331	1.23233	7.55885e-09	6.04503e-08
484371	IL4I1	interleukin 4 induced 1%2C transcript variant X2 && sp|Q96RQ9|OXLA_HUMAN L-amino-acid oxidase OS=Homo sapiens OX=9606 GN=IL4I1 PE=1 SV=1 && PF01593:Flavin containing amine oxidoreductase	NC_006583.4:106216227-106256886	174.098	132.126	129.354	64.9666	63.623	34.9779	145.192	54.5225	1.41088	7.44324e-07	4.56401e-06
481110	IL23A	interleukin 23 subunit alpha && sp|Q9N2H9|IL23A_PIG Interleukin-23 subunit alpha OS=Sus scrofa OX=9823 GN=IL23A PE=3 SV=1 && -	NC_006592.4:700688-704049	138.404	98.0927	64.133	24.5486	43.4175	38.9783	100.21	35.6481	1.48808	2.84847e-05	0.000138236
488126	IL1RAP	interleukin 1 receptor accessory protein%2C transcript variant X4 && sp|Q9NPH3|IL1AP_HUMAN Interleukin-1 receptor accessory protein OS=Homo sapiens OX=9606 GN=IL1RAP PE=1 SV=2 && PF01582:TIR domain|PF13927:Immunoglobulin domain|PF18452:Immunoglobulin domain	NC_006616.4:26593650-26721856	2209.05	2391.25	2219.13	1679.35	1554.71	1703.03	2273.15	1645.69	0.465944	6.8049e-05	0.000309796
611377	IL29L	interleukin 29-like && sp|Q8IU54|IFNL1_HUMAN Interferon lambda-1 OS=Homo sapiens OX=9606 GN=IFNL1 PE=1 SV=1 && PF15177:Interleukin-28A	NC_006606.4:35681783-35682355	14.2561	5.00732	21.7665	1.97756	0.00165598	0	13.6766	0.659738	4.12959	0.000194256	0.000810359
403622	IL13RA2	interleukin 13 receptor subunit alpha 2 && sp|Q95LF0|I13R2_CANLF Interleukin-13 receptor subunit alpha-2 OS=Canis lupus familiaris OX=9615 GN=IL13RA2 PE=2 SV=1 && PF09240:Interleukin-6 receptor alpha chain, binding	NC_006621.4:73868563-73897928	158.855	145.137	133.309	91.5126	76.7874	82.9527	145.767	83.7509	0.798231	0.000232409	0.000955559
481328	IL1R1	interleukin 1 receptor type 1%2C transcript variant X1 && sp|P14778|IL1R1_HUMAN Interleukin-1 receptor type 1 OS=Homo sapiens OX=9606 GN=IL1R1 PE=1 SV=1 && PF01582:TIR domain|PF13895:Immunoglobulin domain|PF18452:Immunoglobulin domain	NC_006592.4:40751798-40823679	1069.36	1077.01	864.118	761.473	724.313	685.61	1003.5	723.799	0.471214	0.00122977	0.00433932
100684807	LOC100684807	interleukin-9 receptor && sp|Q01113|IL9R_HUMAN Interleukin-9 receptor OS=Homo sapiens OX=9606 GN=IL9R PE=2 SV=3 && -	NC_006588.4:41688075-41721133	5.09585	5.00493	5.92777	1.38778e-17	1.38778e-17	1.38778e-17	5.34285	1.38778e-17	5.45087	0.00225154	0.00747735
403790	IL5	interleukin 5 && sp|Q95J76|IL5_CANLF Interleukin-5 OS=Canis lupus familiaris OX=9615 GN=IL5 PE=2 SV=1 && PF02025:Interleukin 5	NC_006593.4:19626940-19638473	66.2803	125.114	99.7517	63.0132	48.4927	36.9774	97.0486	49.4944	0.969637	0.00247737	0.0081546
403439	IL2RB	interleukin 2 receptor subunit beta%2C transcript variant 1 && sp|Q38J85|IL2RB_MACFA Interleukin-2 receptor subunit beta OS=Macaca fascicularis OX=9541 GN=IL2RB PE=2 SV=1 && PF18707:Interleukin-2 receptor subunit beta N-terminal domain 1	NC_006592.4:27325543-27343512	0.0405454	4.00606	29.7301	1.38778e-17	1.38778e-17	1.38778e-17	11.2589	1.38778e-17	6.50425	0.00347334	0.011027
403545	IL6ST	interleukin 6 signal transducer && sp|P40189|IL6RB_HUMAN Interleukin-6 receptor subunit beta OS=Homo sapiens OX=9606 GN=IL6ST PE=1 SV=2 && PF06328:Ig-like C2-type domain|PF00041:Fibronectin type III domain|PF09067:Erythropoietin receptor, ligand binding	NC_006584.4:40260413-40306615	17347.4	16160.2	17017.4	13407.2	13292.2	13620.3	16841.7	13439.9	0.325512	0.004781	0.0146778
611453	IL1RL2	interleukin 1 receptor like 2%2C transcript variant X2 && sp|Q9HB29|ILRL2_HUMAN Interleukin-1 receptor-like 2 OS=Homo sapiens OX=9606 GN=IL1RL2 PE=1 SV=2 && -	NC_006592.4:40698936-40742868	54.9642	50.0465	36.5109	16.687	26.2597	29.984	47.1739	24.3102	0.953048	0.00765824	0.0222698
608988	IL17C	interleukin 17C && sp|Q9P0M4|IL17C_HUMAN Interleukin-17C OS=Homo sapiens OX=9606 GN=IL17C PE=1 SV=1 && PF06083:Interleukin-17	NC_006587.4:64712994-64714373	0.0261933	12.009	7.90645	1.38778e-17	1.38778e-17	1.38778e-17	6.64723	1.38778e-17	5.75876	0.0108898	0.0303097
486601	IRAK4	interleukin 1 receptor associated kinase 4%2C transcript variant X3 && sp|Q9NWZ3|IRAK4_HUMAN Interleukin-1 receptor-associated kinase 4 OS=Homo sapiens OX=9606 GN=IRAK4 PE=1 SV=1 && PF00069:Protein kinase domain	NC_006609.4:35967589-35995188	5554.67	5173.87	5305.39	4749.8	4197.38	4136.65	5344.65	4361.28	0.293316	0.0138961	0.0375059
483068	IL36B	interleukin 36 beta%2C transcript variant X1 && sp|Q9D6Z6|IL36B_MOUSE Interleukin-36 beta OS=Mus musculus OX=10090 GN=Il36b PE=2 SV=1 && PF00340:Interleukin-1 / 18	NC_006599.4:36929297-36935851	8.12863	9.0071	0	1.38778e-17	1.38778e-17	1.38778e-17	5.71191	1.38778e-17	5.5457	0.0172391	0.0453105
609732	IL23R	interleukin 23 receptor && sp|Q5VWK5|IL23R_HUMAN Interleukin-23 receptor OS=Homo sapiens OX=9606 GN=IL23R PE=1 SV=3 && -	NC_006587.4:43492672-43558098	16.2073	0.00129568	2.94606	1.38778e-17	1.38778e-17	1.38778e-17	6.3849	1.38778e-17	5.70866	0.0186662	0.0485453
607880	IL27	interleukin 27%2C transcript variant X1 && sp|Q5S1V9|IL27A_PIG Interleukin-27 subunit alpha OS=Sus scrofa OX=9823 GN=IL27 PE=2 SV=1 && -	NC_006588.4:19822685-19827046	14.1861	4.0046	0	1.38778e-17	1.38778e-17	1.38778e-17	6.06357	1.38778e-17	5.63326	0.018888	0.049031
403977	IL12A	interleukin 12A && sp|Q28267|IL12A_CANLF Interleukin-12 subunit alpha OS=Canis lupus familiaris OX=9615 GN=IL12A PE=2 SV=1 && PF03039:Interleukin-12 alpha subunit	NC_006616.4:30167784-30175056	70.326	86.0814	108.676	59.0281	50.5271	65.9633	88.3613	58.5062	0.593914	0.0296675	0.0726474
481892	IRAK1BP1	interleukin 1 receptor associated kinase 1 binding protein 1%2C transcript variant X1 && sp|Q5VVH5|IKBP1_HUMAN Interleukin-1 receptor-associated kinase 1-binding protein 1 OS=Homo sapiens OX=9606 GN=IRAK1BP1 PE=1 SV=1 && PF04402:Protein of unknown function (DUF541)	NC_006594.4:39730626-39756820	980.724	774.731	802.905	657.162	714.202	681.612	852.787	684.326	0.317399	0.0343617	0.0824265
610528	LOC610528	interleukin-1 receptor-like 2 && sp|Q9HB29|ILRL2_HUMAN Interleukin-1 receptor-like 2 OS=Homo sapiens OX=9606 GN=IL1RL2 PE=1 SV=2 && PF01582:TIR domain	NC_006589.4:15555057-15558862	0.0295021	11.0091	11.8735	0	0.00165639	1.99922	7.63736	0.666958	3.29351	0.0484364	0.110323
483620	C1QTNF4	C1q and TNF related 4%2C transcript variant X2 && sp|Q8R066|C1QT4_MOUSE Complement C1q tumor necrosis factor-related protein 4 OS=Mus musculus OX=10090 GN=C1qtnf4 PE=1 SV=1 && PF00386:C1q domain	NC_006600.4:40792685-40796767	122.203	104.1	123.46	18.6724	22.2254	25.9859	116.588	22.2946	2.38043	6.03432e-17	1.0803e-15
487438	TNFRSF8	TNF receptor superfamily member 8%2C transcript variant X1 && sp|P28908|TNR8_HUMAN Tumor necrosis factor receptor superfamily member 8 OS=Homo sapiens OX=9606 GN=TNFRSF8 PE=1 SV=1 && -	NC_006584.4:80718898-80759203	60.0934	66.0612	56.2811	3.91311	10.0904	7.99557	60.8119	7.33302	3.03214	2.76739e-14	3.963e-13
608274	TNFRSF9	TNF receptor superfamily member 9%2C transcript variant X1 && sp|Q07011|TNR9_HUMAN Tumor necrosis factor receptor superfamily member 9 OS=Homo sapiens OX=9606 GN=TNFRSF9 PE=1 SV=1 && PF00020:TNFR/NGFR cysteine-rich region	NC_006587.4:61557753-61570789	38.7302	58.0517	38.4965	1.9592	7.05075	0	45.0928	3.00332	3.85574	4.5357e-11	4.71258e-10
607183	LTA	lymphotoxin alpha && sp|Q5WR07|TNFB_CANLF Lymphotoxin-alpha OS=Canis lupus familiaris OX=9615 GN=LTA PE=3 SV=1 && PF00229:TNF(Tumour Necrosis Factor) family	NC_006594.4:1207912-1208854	14.3027	31.0264	20.7334	1.38778e-17	1.38778e-17	1.38778e-17	22.0208	1.38778e-17	7.46883	3.90531e-10	3.65482e-09
100688511	TRAF4	TNF receptor associated factor 4 && sp|Q9BUZ4|TRAF4_HUMAN TNF receptor-associated factor 4 OS=Homo sapiens OX=9606 GN=TRAF4 PE=1 SV=1 && PF02176:TRAF-type zinc finger|PF00097:Zinc finger, C3HC4 type (RING finger)	NC_006591.4:42089448-42095453	1542.96	1522.43	1501.15	910.021	909.173	819.533	1522.18	879.576	0.791159	5.62918e-10	5.17653e-09
485545	TNFSF13B	TNF superfamily member 13b && sp|Q9Y275|TN13B_HUMAN Tumor necrosis factor ligand superfamily member 13B OS=Homo sapiens OX=9606 GN=TNFSF13B PE=1 SV=1 && PF00229:TNF(Tumour Necrosis Factor) family	NC_006604.4:56808400-56840043	173.167	173.164	224.223	90.556	56.6026	75.9569	190.185	74.3718	1.35287	3.01674e-08	2.24133e-07
100688321	LOC100688321	tumor necrosis factor receptor superfamily member 26-like%2C transcript variant X2 && sp|P83626|TNR26_MOUSE Tumor necrosis factor receptor superfamily member 26 OS=Mus musculus OX=10090 GN=Tnfrsf26 PE=2 SV=1 && PF00020:TNFR/NGFR cysteine-rich region|PF00531:Death domain	NC_006600.4:45618336-45638466	32776.1	36590.4	36729.9	25097.6	23251.7	25624.4	35365.5	24657.9	0.520289	1.58326e-05	8.01961e-05
609964	TNFRSF21	TNF receptor superfamily member 21%2C transcript variant X1 && sp|O75509|TNR21_HUMAN Tumor necrosis factor receptor superfamily member 21 OS=Homo sapiens OX=9606 GN=TNFRSF21 PE=1 SV=1 && PF00531:Death domain	NC_006594.4:15378311-15451582	628.388	617.581	619.224	355.119	380.853	450.745	621.731	395.572	0.652232	2.52375e-05	0.000123681
100683774	C1QTNF12	C1q and TNF related 12 && sp|Q5T7M4|ADIPL_HUMAN Adipolin OS=Homo sapiens OX=9606 GN=C1QTNF12 PE=1 SV=2 && -	NC_006587.4:56510469-56515396	19.4373	57.0496	44.4541	6.87388	14.119	4.99634	40.3136	8.66308	2.20175	7.42343e-05	0.000335308
481688	TNFSF15	TNF superfamily member 15 && sp|O95150|TNF15_HUMAN Tumor necrosis factor ligand superfamily member 15 OS=Homo sapiens OX=9606 GN=TNFSF15 PE=1 SV=2 && PF00229:TNF(Tumour Necrosis Factor) family	NC_006593.4:67291777-67310991	653.887	755.71	760.465	472.211	500.044	491.72	723.354	487.992	0.567837	8.38814e-05	0.000374569
610959	C1QTNF3	C1q and TNF related 3%2C transcript variant X4 && sp|Q9BXJ4|C1QT3_HUMAN Complement C1q tumor necrosis factor-related protein 3 OS=Homo sapiens OX=9606 GN=C1QTNF3 PE=1 SV=1 && -	NC_006586.4:73403467-73429087	66766.2	72679.4	75147.6	58175.8	52824.3	56660.8	71531.1	55887	0.356058	0.00216048	0.00719687
476729	TNFSF9	TNF superfamily member 9%2C transcript variant X3 && sp|P41273|TNFL9_HUMAN Tumor necrosis factor ligand superfamily member 9 OS=Homo sapiens OX=9606 GN=TNFSF9 PE=1 SV=1 && PF00229:TNF(Tumour Necrosis Factor) family	NC_006602.4:53426553-53439382	33.5758	32.0289	16.7519	9.83787	8.08859	10.994	27.4522	9.64016	1.49769	0.00223929	0.00744169
102153194	TRAP1	TNF receptor associated protein 1 && sp|Q2TBI4|TRAP1_BOVIN Heat shock protein 75 kDa, mitochondrial OS=Bos taurus OX=9913 GN=TRAP1 PE=2 SV=1 && PF00183:Hsp90 protein|PF13589:Histidine kinase-, DNA gyrase B-, and HSP90-like ATPase	NC_006588.4:38873867-38925736	2554.3	2607.45	2497.64	2088.6	2054.75	2067.82	2553.13	2070.39	0.302338	0.00534601	0.0162496
609580	TNFRSF13B	TNF receptor superfamily member 13B%2C transcript variant X4 && sp|O14836|TR13B_HUMAN Tumor necrosis factor receptor superfamily member 13B OS=Homo sapiens OX=9606 GN=TNFRSF13B PE=1 SV=1 && PF09305:TACI, cysteine-rich domain	NC_006587.4:42587504-42621275	7.15053	11.0101	11.8596	3.95718	0.00325978	0	10.0067	1.32015	2.80539	0.00707454	0.0207717
403922	TNF	tumor necrosis factor && sp|P51742|TNFA_CANLF Tumor necrosis factor OS=Canis lupus familiaris OX=9615 GN=TNF PE=2 SV=1 && PF00229:TNF(Tumour Necrosis Factor) family	NC_006594.4:1211002-1212867	0.0273123	12.0092	8.89767	1.38778e-17	1.38778e-17	1.38778e-17	6.97807	1.38778e-17	5.82738	0.00899486	0.0256346
403797	PTGER2	prostaglandin E receptor 2 && sp|Q9XT82|PE2R2_CANLF Prostaglandin E2 receptor EP2 subtype OS=Canis lupus familiaris OX=9615 GN=PTGER2 PE=2 SV=1 && PF00001:7 transmembrane receptor (rhodopsin family)	NC_006590.4:28274789-28288486	235.301	293.274	262.7	125.957	107.088	100.942	263.758	111.329	1.24334	6.47442e-10	5.9216e-09
403589	PTGER4	prostaglandin E receptor 4 && sp|Q95KZ0|PE2R4_PANTR Prostaglandin E2 receptor EP4 subtype OS=Pan troglodytes OX=9598 GN=PTGER4 PE=2 SV=1 && PF00001:7 transmembrane receptor (rhodopsin family)	NC_006586.4:68339460-68352693	214.851	204.191	145.131	81.6769	73.7454	65.9617	188.058	73.7947	1.34785	1.74376e-08	1.34235e-07
100855637	PTGER1	prostaglandin E receptor 1%2C transcript variant X2 && sp|Q9BGL8|PE2R1_CANLF Prostaglandin E2 receptor EP1 subtype OS=Canis lupus familiaris OX=9615 GN=PTGER1 PE=3 SV=1 && PF00069:Protein kinase domain	NC_006602.4:48030811-48039003	105.926	113.106	104.679	56.0804	56.5675	50.9705	107.904	54.5395	0.982725	3.39649e-05	0.000162684
480383	PTGR2	prostaglandin reductase 2%2C transcript variant X3 && sp|Q8N8N7|PTGR2_HUMAN Prostaglandin reductase 2 OS=Homo sapiens OX=9606 GN=PTGR2 PE=1 SV=1 && PF16884:N-terminal domain of oxidoreductase|PF00107:Zinc-binding dehydrogenase	NC_006590.4:46768242-46805297	1474.74	1410.33	1614.75	1126.48	917.281	1026.42	1499.94	1023.39	0.551442	4.83452e-05	0.000225898
609101	PTGES2	prostaglandin E synthase 2 && sp|Q66LN0|PGES2_BOVIN Prostaglandin E synthase 2 OS=Bos taurus OX=9913 GN=PTGES2 PE=1 SV=3 && PF13417:Glutathione S-transferase, N-terminal domain	NC_006591.4:54538207-54544197	827.003	840.792	890.827	571.575	653.577	541.691	852.874	588.948	0.534188	0.000238101	0.000976096
403430	PTGER3	prostaglandin E receptor 3%2C transcript variant X1 && sp|P43115|PE2R3_HUMAN Prostaglandin E2 receptor EP3 subtype OS=Homo sapiens OX=9606 GN=PTGER3 PE=1 SV=1 && PF00001:7 transmembrane receptor (rhodopsin family)	NC_006588.4:77575622-77753496	40.7503	45.042	43.4546	2.90737	8.09553	23.9894	43.0823	11.6641	1.87407	0.000723009	0.00268348
403544	PTGS1	prostaglandin-endoperoxide synthase 1 && sp|Q8HZR1|PGH1_CANLF Prostaglandin G/H synthase 1 OS=Canis lupus familiaris OX=9615 GN=PTGS1 PE=1 SV=2 && PF03098:Animal haem peroxidase	NC_006591.4:59390579-59412227	40.7304	23.0252	52.3876	9.80673	11.1276	24.9879	38.7144	15.3074	1.3314	0.00671063	0.0198338
483805	PTGDR2	prostaglandin D2 receptor 2 && sp|Q9Y5Y4|PD2R2_HUMAN Prostaglandin D2 receptor 2 OS=Homo sapiens OX=9606 GN=PTGDR2 PE=1 SV=3 && PF00001:7 transmembrane receptor (rhodopsin family)	NC_006600.4:54002288-54003490	22.3556	15.0142	7.87089	0	3.03279	6.99704	15.0802	3.34328	2.13732	0.0123074	0.0337348
610845	PTGDR	prostaglandin D2 receptor && sp|A5D7K8|PD2R_BOVIN Prostaglandin D2 receptor OS=Bos taurus OX=9913 GN=PTGDR PE=2 SV=1 && PF00001:7 transmembrane receptor (rhodopsin family)	NC_006590.4:28232194-28242277	802.543	770.726	800.947	655.217	672.781	575.672	791.405	634.557	0.318614	0.0250671	0.0628025
403885	MMP9	matrix metallopeptidase 9 && sp|O18733|MMP9_CANLF Matrix metalloproteinase-9 OS=Canis lupus familiaris OX=9615 GN=MMP9 PE=2 SV=2 && PF00045:Hemopexin|PF01471:Putative peptidoglycan binding domain|PF04886:PT repeat|PF00413:Matrixin|PF00040:Fibronectin type II domain	NC_006606.4:32801110-32807958	8.14824	6.00647	9.88492	1.38778e-17	1.38778e-17	1.38778e-17	8.01321	1.38778e-17	6.02458	0.000121426	0.000526322
485849	MMP24	matrix metallopeptidase 24%2C transcript variant X1 && sp|Q9R0S2|MMP24_MOUSE Matrix metalloproteinase-24 OS=Mus musculus OX=10090 GN=Mmp24 PE=1 SV=2 && PF00413:Matrixin|PF00045:Hemopexin|PF11857:Domain of unknown function (DUF3377)|PF01471:Putative peptidoglycan binding domain	NC_006606.4:23861305-23903980	15.3357	50.0399	14.7727	0	10.0709	1.99837	26.7161	4.02309	2.6959	0.00241404	0.00796127
403823	MMP14	matrix metallopeptidase 14 && sp|Q9GLE4|MMP14_BOVIN Matrix metalloproteinase-14 OS=Bos taurus OX=9913 GN=MMP14 PE=2 SV=1 && PF00413:Matrixin|PF01471:Putative peptidoglycan binding domain|PF00045:Hemopexin|PF11857:Domain of unknown function (DUF3377)	NC_006590.4:3132308-3142668	17317.9	16764.8	17115.1	13235	13748.8	13282.4	17065.9	13422.1	0.346509	0.00249655	0.00820578
483356	NPTX1	neuronal pentraxin 1 && sp|Q15818|NPTX1_HUMAN Neuronal pentraxin-1 OS=Homo sapiens OX=9606 GN=NPTX1 PE=1 SV=2 && -	NC_006591.4:2006248-2015635	179.279	212.199	200.486	56.0691	49.5177	67.9625	197.321	57.8498	1.76792	5.6231e-15	8.55993e-14
